# Supplementary material for: Screening of Differentially Expressed Genes and miRNAs in Hypothalamus and Pituitary Gland of Sheep under Different Photoperiods
Source: Genes (Basel). 2022 Jun 19;13(6):1091. doi: 10.3390/genes13061091 (PMC9222358; doi:10.3390/genes13061091)
Supplement: Supplementary file 1 [file genes-13-01091-s001.zip › Table S1.xlsx]

## Sheet: Sheet1
HQN mRNA
Sample	Raw Reads	Clean Reads	Clean Ratio	Q20	Q30	GC_content	Mapped Reads	Mapping Ratio
LP21_HYP_1	111512102	111049660	0.995853	0.96285	0.90275	0.49345	104901987	0.9446
LP21_HYP_2	106322146	105946786	0.99647	0.96545	0.90635	0.50585	101591308	0.9589
LP21_HYP_3	145104396	144057958	0.992788	0.97265	0.9291	0.50685	135644754	0.9416
SP21_HYP_1	101684126	101296368	0.996187	0.96565	0.90725	0.4885	95400333	0.9418
SP21_HYP_2	110201616	109825338	0.996586	0.9672	0.91095	0.4898	104508841	0.9516
SP21_HYP_3	101494928	101093542	0.996045	0.96145	0.89865	0.49325	95666759	0.9463
HQN miRNA
Sample	Raw Reads	chean total_reads	Clean Ratio	Q20	Q30	GC_content	Mapped Reads
LP21_HYP_1	28183209	26697493	0.947284	0.9883	0.9618	0.4877	25807932	0.9667
LP21_HYP_2	28342885	27735245	0.978561	0.9916	0.9709	0.4692	27360767	0.9865
LP21_HYP_3	23676602	20699077	0.874242	0.9946	0.9799	0.5061	19618860	0.9478
SP21_HYP_1	28897485	26262370	0.908812	0.9933	0.9762	0.4919	25196448	0.9594
SP21_HYP_2	26307664	24704111	0.939046	0.9938	0.9776	0.4909	23698297	0.9593
SP21_HYP_3	22880288	14508261	0.634094	0.9937	0.9776	0.5371	13491532	0.9299
PD mRNA
Items	Raw Reads	Clean Reads	Clean Ratio	Q20(%)	Q30(%)	GC_content(%)	Mapped Reads	Mapping Ratio
LP21_PD_1	105290874	104715842	0.994539	97.83	94.14	47.97	99342656	0.9487
LP21_PD_2	106475506	106111674	0.996583	96.67	90.98	53.37	100822147	0.9502
LP21_PD_3	107399676	107060342	0.99684	96.69	90.86	53.16	102815420	0.9604
SP21_PD_1	107509712	107075670	0.995963	96.47	90.59	50.63	102351729	0.9559
SP21_PD_2	103934692	103585574	0.996641	96.69	90.97	50.32	99186690	0.9575
SP21_PD_3	112717160	112317994	0.996459	96.55	90.66	51.46	107412274	0.9563
PD miRNA
Items	Raw Reads	Clean Reads	Clean Ratio	Q20	Q30	GC_content	Mapped Reads	Mapping Ratio
LP21_PD_1	20213934	17601071	0.8707	0.9689	0.9184	0.4904	16835106	0.9565
LP21_PD_2	20946574	20525917	0.9799	0.9931	0.9757	0.4687	20196598	0.984
LP21_PD_3	21738811	20950246	0.9637	0.9934	0.9764	0.488	20444802	0.9759
SP21_PD_1	28712584	27395348	0.9541	0.991	0.9679	0.4737	26875010	0.981
SP21_PD_2	25846298	25084719	0.9999	0.9914	0.9698	0.4711	24686644	0.9841
SP21_PD_3	22757410	20266171	0.8905	0.992	0.9712	0.5253	19400095	0.9573
