# Supplementary material for: Screening of Differentially Expressed Genes and miRNAs in Hypothalamus and Pituitary Gland of Sheep under Different Photoperiods
Source: Genes (Basel). 2022 Jun 19;13(6):1091. doi: 10.3390/genes13061091 (PMC9222358; doi:10.3390/genes13061091)
Supplement: Supplementary file 1 [file genes-13-01091-s001.zip › Table S10.xlsx]

## Sheet: all
DE-mRNA	DE-miRNA	miRNA-up-down	DE-mRNA	target_gene		mRNA-up-down
NM_001009315.3	novel_984	down	NM_001009315.3	443329	GH	up
NM_001009380.1	novel_414	down	NM_001009380.1	443395	LHB	up
NM_001075100.2	novel_618	down	NM_001075100.2	767576	CYP11B1	up
NM_001113772.1	novel_290	down	NM_001113772.1	443209	ITGB6	up
NM_001127272.1	novel_526	down	NM_001127272.1	100147781	SLC39A3	up
NM_001127272.1	novel_57	down	NM_001127272.1	100147781	SLC39A3	up
NM_001159277.1	novel_550	down	NM_001159277.1	100286738	MEF2C	up
NM_001174113.1	novel_424	down	NM_001174113.1	100381248	SIX1	up
NM_001174113.1	novel_618	down	NM_001174113.1	100381248	SIX1	up
XM_004001829.4	novel_406	down	XM_004001829.4	101119343	HEYL	up
XM_004001872.3	novel_328	down	XM_004001872.3	101109222	C1H1orf210	up
XM_004001901.3	novel_414	down	XM_004001901.3	101116000	ERI3	up
XM_004001956.4	novel_44	down	XM_004001956.4	101108701	DMRTA2	up
XM_004002026.4	novel_550	down	XM_004002026.4	101105452	NFIA	up
XM_004004120.4	novel_641	down	XM_004004120.4	101120217	CCL19	up
XM_004004467.4	novel_616	down	XM_004004467.4	101123441	LOC101123441	up
XM_004004845.4	novel_984	down	XM_004004845.4	101113308	ABI2	up
XM_004005430.3	novel_414	down	XM_004005430.3	101113048	STK16	up
XM_004005430.3	novel_550	down	XM_004005430.3	101113048	STK16	up
XM_004005430.3	novel_984	down	XM_004005430.3	101113048	STK16	up
XM_004006537.4	novel_290	down	XM_004006537.4	101119807	DCTN2	up
XM_004006981.4	novel_630	down	XM_004006981.4	101102469	GCAT	up
XM_004006981.4	novel_984	down	XM_004006981.4	101102469	GCAT	up
XM_004008096.4	novel_358	down	XM_004008096.4	101104057	ATP6V0A4	up
XM_004008169.4	novel_625	down	XM_004008169.4	101102387	TMEM176B	up
XM_004010207.4	novel_101	down	XM_004010207.4	105615614	LHFPL2	up
XM_004011863.3	novel_630	down	XM_004011863.3	101119649	CHMP4C	up
XM_004012521.4	novel_414	down	XM_004012521.4	101110686	CORO6	up
XM_004012521.4	novel_550	down	XM_004012521.4	101110686	CORO6	up
XM_004013374.4	novel_414	down	XM_004013374.4	101103080	STAC2	up
XM_004013374.4	novel_550	down	XM_004013374.4	101103080	STAC2	up
XM_004013374.4	novel_599	down	XM_004013374.4	101103080	STAC2	up
XM_004013374.4	novel_682	down	XM_004013374.4	101103080	STAC2	up
XM_004015025.4	novel_357	down	XM_004015025.4	101102081	DOK4	up
XM_004015025.4	novel_550	down	XM_004015025.4	101102081	DOK4	up
XM_004015239.4	novel_101	down	XM_004015239.4	101113431	CCER2	up
XM_004015239.4	novel_414	down	XM_004015239.4	101113431	CCER2	up
XM_004015239.4	novel_526	down	XM_004015239.4	101113431	CCER2	up
XM_004015239.4	novel_618	down	XM_004015239.4	101113431	CCER2	up
XM_004017849.4	novel_101	down	XM_004017849.4	101108691	LMAN1L	up
XM_004017849.4	novel_414	down	XM_004017849.4	101108691	LMAN1L	up
XM_004017849.4	novel_550	down	XM_004017849.4	101108691	LMAN1L	up
XM_004018362.4	novel_472	down	XM_004018362.4	101123330	FLNB	up
XM_004018362.4	novel_797	down	XM_004018362.4	101123330	FLNB	up
XM_012095555.3	novel_465	down	XM_012095555.3	101105355	SLC37A4	up
XM_012095970.2	novel_526	down	XM_012095970.2	101117104	PGAP2	up
XM_012095970.2	oar-miR-3956-3p	down	XM_012095970.2	101117104	PGAP2	up
XM_012096019.3	novel_414	down	XM_012096019.3	101102261	FAM168A	up
XM_012097257.3	novel_414	down	XM_012097257.3	100147794	RHOF	up
XM_012103370.3	novel_526	down	XM_012103370.3	101111507	DTNA	up
XM_012104369.3	novel_526	down	XM_012104369.3	101117982	TMEM219	up
XM_012104369.3	novel_550	down	XM_012104369.3	101117982	TMEM219	up
XM_012104369.3	novel_614	down	XM_012104369.3	101117982	TMEM219	up
XM_012104496.3	novel_641	down	XM_012104496.3	101119359	ORAI2	up
XM_012105527.3	novel_358	down	XM_012105527.3	101117047	WDFY4	up
XM_012105527.3	novel_653	down	XM_012105527.3	101117047	WDFY4	up
XM_012105527.3	novel_682	down	XM_012105527.3	101117047	WDFY4	up
XM_012105527.3	novel_879	down	XM_012105527.3	101117047	WDFY4	up
XM_012105687.3	novel_349	down	XM_012105687.3	105605100	ZNF596	up
XM_012105705.3	novel_49	down	XM_012105705.3	101108545	DCTD	up
XM_012106372.3	novel_316	down	XM_012106372.3	101110907	BCLAF3	up
XM_012106713.3	novel_682	down	XM_012106713.3	101103624	PAGE4	up
XM_012122837.3	novel_550	down	XM_012122837.3	101114337	TRPM6	up
XM_012128319.2	novel_685	down	XM_012128319.2	101113728	LOC101113728	up
XM_012152490.3	novel_316	down	XM_012152490.3	101122671	LUZP1	up
XM_012152490.3	novel_653	down	XM_012152490.3	101122671	LUZP1	up
XM_012152490.3	novel_797	down	XM_012152490.3	101122671	LUZP1	up
XM_012160736.3	novel_101	down	XM_012160736.3	101105452	NFIA	up
XM_012172772.3	novel_550	down	XM_012172772.3	101115197	HAAO	up
XM_012172772.3	novel_618	down	XM_012172772.3	101115197	HAAO	up
XM_012172772.3	novel_797	down	XM_012172772.3	101115197	HAAO	up
XM_012172772.3	novel_984	down	XM_012172772.3	101115197	HAAO	up
XM_012173781.2	novel_349	down	XM_012173781.2	101105811	REV1	up
XM_012173781.2	novel_414	down	XM_012173781.2	101105811	REV1	up
XM_012173781.2	novel_550	down	XM_012173781.2	101105811	REV1	up
XM_012175504.3	novel_406	down	XM_012175504.3	101110493	GNB3	up
XM_012175504.3	novel_414	down	XM_012175504.3	101110493	GNB3	up
XM_012175590.3	novel_101	down	XM_012175590.3	101121000	ERC1	up
XM_012175590.3	novel_414	down	XM_012175590.3	101121000	ERC1	up
XM_012175595.3	novel_101	down	XM_012175595.3	101121000	ERC1	up
XM_012175595.3	novel_414	down	XM_012175595.3	101121000	ERC1	up
XM_012175599.3	novel_389	down	XM_012175599.3	101121000	ERC1	up
XM_012175599.3	novel_424	down	XM_012175599.3	101121000	ERC1	up
XM_012175599.3	novel_526	down	XM_012175599.3	101121000	ERC1	up
XM_012176822.3	novel_44	down	XM_012176822.3	101116563	EEPD1	up
XM_012177337.3	novel_625	down	XM_012177337.3	101102387	TMEM176B	up
XM_012178314.3	novel_550	down	XM_012178314.3	101103063	RMND5B	up
XM_012178314.3	novel_797	down	XM_012178314.3	101103063	RMND5B	up
XM_012178440.3	novel_414	down	XM_012178440.3	101112901	ARHGAP45	up
XM_012178440.3	novel_630	down	XM_012178440.3	101112901	ARHGAP45	up
XM_012178440.3	novel_641	down	XM_012178440.3	101112901	ARHGAP45	up
XM_012181841.3	novel_539	down	XM_012181841.3	101120670	MAX	up
XM_012181841.3	novel_550	down	XM_012181841.3	101120670	MAX	up
XM_012183459.2	novel_181	down	XM_012183459.2	101107241	ISG20L2	up
XM_012185157.3	novel_682	down	XM_012185157.3	101120760	VEZF1	up
XM_012185159.3	novel_682	down	XM_012185159.3	101120760	VEZF1	up
XM_012186044.2	novel_414	down	XM_012186044.2	101104589	GRB7	up
XM_012188518.3	novel_472	down	XM_012188518.3	101121188	ZNF133	up
XM_012190167.3	novel_328	down	XM_012190167.3	101105940	FXYD5	up
XM_012190167.3	novel_550	down	XM_012190167.3	101105940	FXYD5	up
XM_012190167.3	novel_653	down	XM_012190167.3	101105940	FXYD5	up
XM_012190187.3	novel_357	down	XM_012190187.3	101103835	RBM42	up
XM_012190187.3	novel_414	down	XM_012190187.3	101103835	RBM42	up
XM_012190187.3	novel_614	down	XM_012190187.3	101103835	RBM42	up
XM_012190187.3	novel_616	down	XM_012190187.3	101103835	RBM42	up
XM_012190397.3	novel_414	down	XM_012190397.3	101115896	SUPT5H	up
XM_012190397.3	novel_550	down	XM_012190397.3	101115896	SUPT5H	up
XM_012190398.3	novel_414	down	XM_012190398.3	101115896	SUPT5H	up
XM_012190398.3	novel_550	down	XM_012190398.3	101115896	SUPT5H	up
XM_015092659.2	novel_630	down	XM_015092659.2	101123341	LOC101123341	up
XM_015093915.2	novel_414	down	XM_015093915.2	101107591	ZNF385A	up
XM_015093915.2	novel_424	down	XM_015093915.2	101107591	ZNF385A	up
XM_015093915.2	novel_614	down	XM_015093915.2	101107591	ZNF385A	up
XM_015093915.2	novel_616	down	XM_015093915.2	101107591	ZNF385A	up
XM_015094402.2	novel_526	down	XM_015094402.2	101115531	TMEM247	up
XM_015094402.2	novel_885	down	XM_015094402.2	101115531	TMEM247	up
XM_015097585.2	novel_506	down	XM_015097585.2	101116237	COMMD5	up
XM_015097585.2	novel_526	down	XM_015097585.2	101116237	COMMD5	up
XM_015097585.2	novel_550	down	XM_015097585.2	101116237	COMMD5	up
XM_015097585.2	novel_599	down	XM_015097585.2	101116237	COMMD5	up
XM_015097585.2	novel_614	down	XM_015097585.2	101116237	COMMD5	up
XM_015097585.2	novel_616	down	XM_015097585.2	101116237	COMMD5	up
XM_015097585.2	novel_682	down	XM_015097585.2	101116237	COMMD5	up
XM_015100140.2	novel_414	down	XM_015100140.2	101118212	LOC101118212	up
XM_015100140.2	novel_618	down	XM_015100140.2	101118212	LOC101118212	up
XM_015100140.2	novel_984	down	XM_015100140.2	101118212	LOC101118212	up
XM_015100599.2	novel_389	down	XM_015100599.2	101117357	PPM1N	up
XM_015100599.2	novel_414	down	XM_015100599.2	101117357	PPM1N	up
XM_015100599.2	novel_550	down	XM_015100599.2	101117357	PPM1N	up
XM_015100599.2	novel_641	down	XM_015100599.2	101117357	PPM1N	up
XM_015100599.2	novel_648	down	XM_015100599.2	101117357	PPM1N	up
XM_015101325.2	novel_550	down	XM_015101325.2	101112675	RAI14	up
XM_015103689.2	novel_290	down	XM_015103689.2	101106987	PTPN2	up
XM_015103689.2	novel_406	down	XM_015103689.2	101106987	PTPN2	up
XM_015104306.2	novel_414	down	XM_015104306.2	101115601	GPRIN2	up
XM_015104306.2	novel_539	down	XM_015104306.2	101115601	GPRIN2	up
XM_015104306.2	novel_984	down	XM_015104306.2	101115601	GPRIN2	up
XM_015104640.2	novel_616	down	XM_015104640.2	101119278	SMIM19	up
XM_015104889.2	novel_414	down	XM_015104889.2	101121317	KDM5C	up
XM_015104889.2	novel_618	down	XM_015104889.2	101121317	KDM5C	up
XM_015104894.2	novel_414	down	XM_015104894.2	101121317	KDM5C	up
XM_015104894.2	novel_618	down	XM_015104894.2	101121317	KDM5C	up
XM_027956377.1	novel_550	down	XM_027956377.1	101116937	FBRSL1	up
XM_027956377.1	novel_630	down	XM_027956377.1	101116937	FBRSL1	up
XM_027956380.1	novel_550	down	XM_027956380.1	101116937	FBRSL1	up
XM_027956380.1	novel_630	down	XM_027956380.1	101116937	FBRSL1	up
XM_027956557.1	novel_414	down	XM_027956557.1	101111577	RBM19	up
XM_027956557.1	novel_550	down	XM_027956557.1	101111577	RBM19	up
XM_027956602.1	novel_414	down	XM_027956602.1	101114978	HECTD4	up
XM_027956666.1	novel_349	down	XM_027956666.1	101116605	SGSM1	up
XM_027956673.1	novel_389	down	XM_027956673.1	101118136	ASPHD2	up
XM_027956673.1	novel_414	down	XM_027956673.1	101118136	ASPHD2	up
XM_027956676.1	novel_349	down	XM_027956676.1	101118387	HPS4	up
XM_027956676.1	novel_414	down	XM_027956676.1	101118387	HPS4	up
XM_027956676.1	novel_506	down	XM_027956676.1	101118387	HPS4	up
XM_027956676.1	novel_653	down	XM_027956676.1	101118387	HPS4	up
XM_027956703.1	novel_389	down	XM_027956703.1	101121203	EWSR1	up
XM_027956703.1	novel_424	down	XM_027956703.1	101121203	EWSR1	up
XM_027956703.1	novel_616	down	XM_027956703.1	101121203	EWSR1	up
XM_027956703.1	novel_618	down	XM_027956703.1	101121203	EWSR1	up
XM_027956710.1	novel_414	down	XM_027956710.1	101120954	RHBDD3	up
XM_027956710.1	novel_550	down	XM_027956710.1	101120954	RHBDD3	up
XM_027956745.1	novel_389	down	XM_027956745.1	101109043	ASCC2	up
XM_027956745.1	novel_454	down	XM_027956745.1	101109043	ASCC2	up
XM_027956745.1	novel_526	down	XM_027956745.1	101109043	ASCC2	up
XM_027956792.1	novel_39	down	XM_027956792.1	101113533	MORC2	up
XM_027956792.1	novel_526	down	XM_027956792.1	101113533	MORC2	up
XM_027957068.1	novel_414	down	XM_027957068.1	101103926	KIF7	up
XM_027957068.1	novel_550	down	XM_027957068.1	101103926	KIF7	up
XM_027957068.1	novel_618	down	XM_027957068.1	101103926	KIF7	up
XM_027957071.1	novel_414	down	XM_027957071.1	101103926	KIF7	up
XM_027957071.1	novel_550	down	XM_027957071.1	101103926	KIF7	up
XM_027957071.1	novel_618	down	XM_027957071.1	101103926	KIF7	up
XM_027957115.1	novel_682	down	XM_027957115.1	101107638	SAXO2	up
XM_027957383.1	novel_625	down	XM_027957383.1	101117113	CCNK	up
XM_027957456.1	novel_357	down	XM_027957456.1	101102937	PPP1R13B	up
XM_027957456.1	novel_406	down	XM_027957456.1	101102937	PPP1R13B	up
XM_027957456.1	novel_414	down	XM_027957456.1	101102937	PPP1R13B	up
XM_027957456.1	novel_618	down	XM_027957456.1	101102937	PPP1R13B	up
XM_027957456.1	oar-miR-485-5p	down	XM_027957456.1	101102937	PPP1R13B	up
XM_027957466.1	novel_328	down	XM_027957466.1	101103928	ADSSL1	up
XM_027957466.1	novel_414	down	XM_027957466.1	101103928	ADSSL1	up
XM_027957466.1	novel_80	down	XM_027957466.1	101103928	ADSSL1	up
XM_027957498.1	novel_101	down	XM_027957498.1	101102093	MESP2	up
XM_027957498.1	novel_616	down	XM_027957498.1	101102093	MESP2	up
XM_027957582.1	novel_101	down	XM_027957582.1	101114144	TEX264	up
XM_027957582.1	novel_414	down	XM_027957582.1	101114144	TEX264	up
XM_027957582.1	novel_550	down	XM_027957582.1	101114144	TEX264	up
XM_027957582.1	novel_618	down	XM_027957582.1	101114144	TEX264	up
XM_027957608.1	novel_550	down	XM_027957608.1	101122223	SEMA3F	up
XM_027957608.1	novel_653	down	XM_027957608.1	101122223	SEMA3F	up
XM_027957627.1	novel_550	down	XM_027957627.1	101117200	RNF123	up
XM_027957627.1	novel_797	down	XM_027957627.1	101117200	RNF123	up
XM_027957660.1	novel_414	down	XM_027957660.1	101107555	QRICH1	up
XM_027957660.1	novel_685	down	XM_027957660.1	101107555	QRICH1	up
XM_027957706.1	novel_181	down	XM_027957706.1	101121300	DHX30	up
XM_027957706.1	novel_526	down	XM_027957706.1	101121300	DHX30	up
XM_027957714.1	novel_349	down	XM_027957714.1	101122312	SCAP	up
XM_027957714.1	novel_550	down	XM_027957714.1	101122312	SCAP	up
XM_027957737.1	novel_549	down	XM_027957737.1	101104278	FYCO1	up
XM_027957755.1	novel_101	down	XM_027957755.1	101121046	ATP2B2	up
XM_027957792.1	novel_797	down	XM_027957792.1	101107051	EFCAB12	up
XM_027957792.1	novel_879	down	XM_027957792.1	101107051	EFCAB12	up
XM_027957792.1	oar-miR-323a-5p	down	XM_027957792.1	101107051	EFCAB12	up
XM_027957912.1	novel_414	down	XM_027957912.1	101113538	LOC101113538	up
XM_027957912.1	novel_618	down	XM_027957912.1	101113538	LOC101113538	up
XM_027957914.1	novel_101	down	XM_027957914.1	101122634	UBE2D4	up
XM_027957914.1	novel_625	down	XM_027957914.1	101122634	UBE2D4	up
XM_027957964.1	novel_682	down	XM_027957964.1	101106631	CLASP2	up
XM_027958043.1	novel_414	down	XM_027958043.1	114109395	LOC114109395	up
XM_027958043.1	oar-miR-323a-5p	down	XM_027958043.1	114109395	LOC114109395	up
XM_027958063.1	novel_630	down	XM_027958063.1	101117705	CCDC13	up
XM_027958063.1	novel_653	down	XM_027958063.1	101117705	CCDC13	up
XM_027958375.1	novel_101	down	XM_027958375.1	114109520	TJAP1	up
XM_027958375.1	novel_414	down	XM_027958375.1	114109520	TJAP1	up
XM_027958375.1	novel_526	down	XM_027958375.1	114109520	TJAP1	up
XM_027958375.1	novel_641	down	XM_027958375.1	114109520	TJAP1	up
XM_027958375.1	novel_653	down	XM_027958375.1	114109520	TJAP1	up
XM_027958608.1	novel_414	down	XM_027958608.1	101118566	TCTE1	up
XM_027958705.1	novel_349	down	XM_027958705.1	101122988	NQO2	up
XM_027958705.1	novel_526	down	XM_027958705.1	101122988	NQO2	up
XM_027958705.1	novel_682	down	XM_027958705.1	101122988	NQO2	up
XM_027958705.1	oar-miR-485-5p	down	XM_027958705.1	101122988	NQO2	up
XM_027958802.1	novel_101	down	XM_027958802.1	101112891	LOC101112891	up
XM_027958802.1	novel_159	down	XM_027958802.1	101112891	LOC101112891	up
XM_027958818.1	novel_101	down	XM_027958818.1	101102849	VARS	up
XM_027958818.1	novel_406	down	XM_027958818.1	101102849	VARS	up
XM_027958827.1	novel_472	down	XM_027958827.1	101103099	VWA7	up
XM_027958827.1	novel_526	down	XM_027958827.1	101103099	VWA7	up
XM_027958827.1	novel_630	down	XM_027958827.1	101103099	VWA7	up
XM_027958885.1	novel_358	down	XM_027958885.1	114108675	LOC114108675	up
XM_027958885.1	novel_625	down	XM_027958885.1	114108675	LOC114108675	up
XM_027958928.1	novel_101	down	XM_027958928.1	105603928	DQB	up
XM_027958928.1	novel_414	down	XM_027958928.1	105603928	DQB	up
XM_027959220.1	novel_599	down	XM_027959220.1	101112265	KLHDC3	up
XM_027959220.1	novel_653	down	XM_027959220.1	101112265	KLHDC3	up
XM_027959565.1	novel_550	down	XM_027959565.1	101109226	PCNX3	up
XM_027959565.1	novel_984	down	XM_027959565.1	101109226	PCNX3	up
XM_027959898.1	novel_414	down	XM_027959898.1	101121218	SYVN1	up
XM_027959898.1	novel_653	down	XM_027959898.1	101121218	SYVN1	up
XM_027960255.1	novel_526	down	XM_027960255.1	101123513	SFXN3	up
XM_027960345.1	novel_414	down	XM_027960345.1	101107150	GBF1	up
XM_027960345.1	novel_550	down	XM_027960345.1	101107150	GBF1	up
XM_027960345.1	novel_625	down	XM_027960345.1	101107150	GBF1	up
XM_027960345.1	novel_984	down	XM_027960345.1	101107150	GBF1	up
XM_027960381.1	novel_797	down	XM_027960381.1	101105869	UROS	up
XM_027960381.1	novel_974	down	XM_027960381.1	101105869	UROS	up
XM_027960534.1	novel_414	down	XM_027960534.1	101113976	CHST15	up
XM_027960719.1	novel_526	down	XM_027960719.1	101110106	INO80C	up
XM_027961071.1	novel_389	down	XM_027961071.1	101103450	TRPM2	up
XM_027961071.1	novel_653	down	XM_027961071.1	101103450	TRPM2	up
XM_027961071.1	novel_685	down	XM_027961071.1	101103450	TRPM2	up
XM_027961141.1	novel_414	down	XM_027961141.1	101118752	SRRM2	up
XM_027961141.1	novel_550	down	XM_027961141.1	101118752	SRRM2	up
XM_027961141.1	novel_618	down	XM_027961141.1	101118752	SRRM2	up
XM_027961197.1	novel_414	down	XM_027961197.1	101102364	PIGQ	up
XM_027961241.1	novel_389	down	XM_027961241.1	101106245	MICALL2	up
XM_027961241.1	novel_526	down	XM_027961241.1	101106245	MICALL2	up
XM_027961241.1	novel_614	down	XM_027961241.1	101106245	MICALL2	up
XM_027961241.1	novel_616	down	XM_027961241.1	101106245	MICALL2	up
XM_027961241.1	novel_641	down	XM_027961241.1	101106245	MICALL2	up
XM_027961251.1	novel_526	down	XM_027961251.1	101113904	TMEM184A	up
XM_027961251.1	novel_550	down	XM_027961251.1	101113904	TMEM184A	up
XM_027961251.1	novel_614	down	XM_027961251.1	101113904	TMEM184A	up
XM_027961251.1	novel_616	down	XM_027961251.1	101113904	TMEM184A	up
XM_027961251.1	novel_618	down	XM_027961251.1	101113904	TMEM184A	up
XM_027961251.1	novel_641	down	XM_027961251.1	101113904	TMEM184A	up
XM_027961251.1	novel_984	down	XM_027961251.1	101113904	TMEM184A	up
XM_027961256.1	novel_406	down	XM_027961256.1	101108463	PRKAR1B	up
XM_027961256.1	novel_550	down	XM_027961256.1	101108463	PRKAR1B	up
XM_027961256.1	novel_599	down	XM_027961256.1	101108463	PRKAR1B	up
XM_027961256.1	novel_614	down	XM_027961256.1	101108463	PRKAR1B	up
XM_027961266.1	novel_414	down	XM_027961266.1	101115424	GET4	up
XM_027961266.1	novel_424	down	XM_027961266.1	101115424	GET4	up
XM_027961266.1	novel_618	down	XM_027961266.1	101115424	GET4	up
XM_027961266.1	novel_885	down	XM_027961266.1	101115424	GET4	up
XM_027961268.1	novel_414	down	XM_027961268.1	101115424	GET4	up
XM_027961268.1	novel_424	down	XM_027961268.1	101115424	GET4	up
XM_027961268.1	novel_618	down	XM_027961268.1	101115424	GET4	up
XM_027961268.1	novel_885	down	XM_027961268.1	101115424	GET4	up
XM_027961318.1	novel_550	down	XM_027961318.1	101103368	WDR90	up
XM_027961354.1	novel_406	down	XM_027961354.1	101111416	HAGHL	up
XM_027961354.1	novel_414	down	XM_027961354.1	101111416	HAGHL	up
XM_027961428.1	novel_414	down	XM_027961428.1	101103529	ZNF500	up
XM_027961428.1	novel_614	down	XM_027961428.1	101103529	ZNF500	up
XM_027961431.1	novel_653	down	XM_027961431.1	101107063	CLEC16A	up
XM_027961433.1	novel_653	down	XM_027961433.1	101107063	CLEC16A	up
XM_027961457.1	novel_414	down	XM_027961457.1	101103694	PRR14	up
XM_027961517.1	novel_414	down	XM_027961517.1	101113902	RAB26	up
XM_027961553.1	novel_389	down	XM_027961553.1	101112623	LOC101112623	up
XM_027961553.1	novel_414	down	XM_027961553.1	101112623	LOC101112623	up
XM_027961553.1	novel_625	down	XM_027961553.1	101112623	LOC101112623	up
XM_027961553.1	novel_641	down	XM_027961553.1	101112623	LOC101112623	up
XM_027961606.1	novel_414	down	XM_027961606.1	101104957	FBXL19	up
XM_027961606.1	novel_424	down	XM_027961606.1	101104957	FBXL19	up
XM_027961606.1	novel_526	down	XM_027961606.1	101104957	FBXL19	up
XM_027961606.1	novel_550	down	XM_027961606.1	101104957	FBXL19	up
XM_027961606.1	novel_653	down	XM_027961606.1	101104957	FBXL19	up
XM_027961749.1	novel_526	down	XM_027961749.1	101121484	RABEP2	up
XM_027961749.1	novel_618	down	XM_027961749.1	101121484	RABEP2	up
XM_027961749.1	novel_630	down	XM_027961749.1	101121484	RABEP2	up
XM_027961786.1	novel_454	down	XM_027961786.1	106991907	PAM16	up
XM_027961800.1	novel_539	down	XM_027961800.1	101103370	SMURF1	up
XM_027961828.1	novel_316	down	XM_027961828.1	101110293	MAPK8IP3	up
XM_027961906.1	novel_550	down	XM_027961906.1	101123523	SRRT	up
XM_027961908.1	novel_550	down	XM_027961908.1	101123523	SRRT	up
XM_027961915.1	novel_550	down	XM_027961915.1	101101948	MAZ	up
XM_027961915.1	novel_616	down	XM_027961915.1	101101948	MAZ	up
XM_027961915.1	novel_653	down	XM_027961915.1	101101948	MAZ	up
XM_027961916.1	novel_550	down	XM_027961916.1	101101948	MAZ	up
XM_027961916.1	novel_616	down	XM_027961916.1	101101948	MAZ	up
XM_027961916.1	novel_653	down	XM_027961916.1	101101948	MAZ	up
XM_027961970.1	novel_358	down	XM_027961970.1	101109320	FAM234A	up
XM_027961970.1	novel_625	down	XM_027961970.1	101109320	FAM234A	up
XM_027962203.1	novel_414	down	XM_027962203.1	101118160	CFAP70	up
XM_027962243.1	novel_506	down	XM_027962243.1	101115935	FRMPD2	up
XM_027962243.1	novel_682	down	XM_027962243.1	101115935	FRMPD2	up
XM_027962367.1	novel_101	down	XM_027962367.1	101120297	ZSWIM8	up
XM_027962367.1	novel_44	down	XM_027962367.1	101120297	ZSWIM8	up
XM_027963317.1	novel_406	down	XM_027963317.1	105605313	LOC105605313	up
XM_027963661.1	novel_290	down	XM_027963661.1	101120990	EDA	up
XM_027964039.1	novel_101	down	XM_027964039.1	101113733	TRAPPC12	up
XM_027964039.1	novel_630	down	XM_027964039.1	101113733	TRAPPC12	up
XM_027964039.1	oar-miR-323a-5p	down	XM_027964039.1	101113733	TRAPPC12	up
XM_027964067.1	novel_349	down	XM_027964067.1	101116809	CDK5RAP2	up
XM_027964067.1	novel_414	down	XM_027964067.1	101116809	CDK5RAP2	up
XM_027964067.1	novel_653	down	XM_027964067.1	101116809	CDK5RAP2	up
XM_027964495.1	novel_550	down	XM_027964495.1	101114337	TRPM6	up
XM_027964697.1	novel_349	down	XM_027964697.1	101119119	BIN1	up
XM_027965017.1	novel_984	down	XM_027965017.1	101106493	MAP3K19	up
XM_027965162.1	novel_414	down	XM_027965162.1	101109946	TNS1	up
XM_027965162.1	novel_630	down	XM_027965162.1	101109946	TNS1	up
XM_027965381.1	novel_101	down	XM_027965381.1	101119448	SERINC2	up
XM_027965381.1	novel_414	down	XM_027965381.1	101119448	SERINC2	up
XM_027965381.1	novel_885	down	XM_027965381.1	101119448	SERINC2	up
XM_027965381.1	oar-miR-323a-5p	down	XM_027965381.1	101119448	SERINC2	up
XM_027965381.1	oar-miR-433-3p	down	XM_027965381.1	101119448	SERINC2	up
XM_027965429.1	novel_414	down	XM_027965429.1	101111945	THEMIS2	up
XM_027965593.1	novel_618	down	XM_027965593.1	101107935	TMCO4	up
XM_027965593.1	novel_653	down	XM_027965593.1	101107935	TMCO4	up
XM_027966019.1	novel_389	down	XM_027966019.1	101123545	EHMT1	up
XM_027966087.1	novel_349	down	XM_027966087.1	101111169	ABCA2	up
XM_027966087.1	novel_357	down	XM_027966087.1	101111169	ABCA2	up
XM_027966087.1	novel_414	down	XM_027966087.1	101111169	ABCA2	up
XM_027966087.1	novel_424	down	XM_027966087.1	101111169	ABCA2	up
XM_027966087.1	novel_550	down	XM_027966087.1	101111169	ABCA2	up
XM_027966087.1	novel_618	down	XM_027966087.1	101111169	ABCA2	up
XM_027966170.1	novel_181	down	XM_027966170.1	101115271	SEC16A	up
XM_027966170.1	novel_414	down	XM_027966170.1	101115271	SEC16A	up
XM_027966170.1	novel_685	down	XM_027966170.1	101115271	SEC16A	up
XM_027966170.1	novel_984	down	XM_027966170.1	101115271	SEC16A	up
XM_027966190.1	novel_694	down	XM_027966190.1	105607222	CCDC187	up
XM_027966216.1	novel_349	down	XM_027966216.1	101112039	GBGT1	up
XM_027966216.1	novel_414	down	XM_027966216.1	101112039	GBGT1	up
XM_027966216.1	novel_472	down	XM_027966216.1	101112039	GBGT1	up
XM_027966216.1	novel_526	down	XM_027966216.1	101112039	GBGT1	up
XM_027966216.1	novel_550	down	XM_027966216.1	101112039	GBGT1	up
XM_027966216.1	novel_653	down	XM_027966216.1	101112039	GBGT1	up
XM_027966388.1	novel_101	down	XM_027966388.1	101108737	DNM1	up
XM_027966388.1	novel_414	down	XM_027966388.1	101108737	DNM1	up
XM_027966388.1	novel_506	down	XM_027966388.1	101108737	DNM1	up
XM_027966403.1	novel_389	down	XM_027966403.1	101123019	ST6GALNAC4	up
XM_027966403.1	novel_984	down	XM_027966403.1	101123019	ST6GALNAC4	up
XM_027966462.1	novel_550	down	XM_027966462.1	101113668	DENND1A	up
XM_027966824.1	novel_550	down	XM_027966824.1	101101879	EML6	up
XM_027966979.1	novel_984	down	XM_027966979.1	101109257	DYSF	up
XM_027966979.1	oar-miR-412-5p	down	XM_027966979.1	101109257	DYSF	up
XM_027967054.1	novel_797	down	XM_027967054.1	101110581	RNF149	up
XM_027967265.1	novel_414	down	XM_027967265.1	101106670	CSAD	up
XM_027967367.1	novel_389	down	XM_027967367.1	101117921	PRPF40B	up
XM_027967367.1	novel_414	down	XM_027967367.1	101117921	PRPF40B	up
XM_027967367.1	novel_550	down	XM_027967367.1	101117921	PRPF40B	up
XM_027967367.1	novel_618	down	XM_027967367.1	101117921	PRPF40B	up
XM_027967371.1	novel_101	down	XM_027967371.1	101118435	KCNH3	up
XM_027967371.1	novel_414	down	XM_027967371.1	101118435	KCNH3	up
XM_027967371.1	novel_550	down	XM_027967371.1	101118435	KCNH3	up
XM_027967371.1	oar-miR-323a-5p	down	XM_027967371.1	101118435	KCNH3	up
XM_027967371.1	oar-miR-485-5p	down	XM_027967371.1	101118435	KCNH3	up
XM_027967401.1	novel_614	down	XM_027967401.1	101109162	TMEM106C	up
XM_027967590.1	novel_414	down	XM_027967590.1	101103147	SMARCC2	up
XM_027967590.1	novel_526	down	XM_027967590.1	101103147	SMARCC2	up
XM_027967590.1	novel_614	down	XM_027967590.1	101103147	SMARCC2	up
XM_027967594.1	novel_472	down	XM_027967594.1	101109431	ANKRD52	up
XM_027967594.1	novel_550	down	XM_027967594.1	101109431	ANKRD52	up
XM_027967594.1	novel_599	down	XM_027967594.1	101109431	ANKRD52	up
XM_027967594.1	novel_641	down	XM_027967594.1	101109431	ANKRD52	up
XM_027967898.1	novel_682	down	XM_027967898.1	101104987	PHC1	up
XM_027967927.1	novel_414	down	XM_027967927.1	101117812	STK40	up
XM_027967927.1	novel_550	down	XM_027967927.1	101117812	STK40	up
XM_027968238.1	novel_550	down	XM_027968238.1	101112896	ALG12	up
XM_027968238.1	novel_641	down	XM_027968238.1	101112896	ALG12	up
XM_027968247.1	novel_44	down	XM_027968247.1	101115451	TUBGCP6	up
XM_027968247.1	novel_550	down	XM_027968247.1	101115451	TUBGCP6	up
XM_027968247.1	novel_57	down	XM_027968247.1	101115451	TUBGCP6	up
XM_027968247.1	novel_653	down	XM_027968247.1	101115451	TUBGCP6	up
XM_027968412.1	novel_550	down	XM_027968412.1	101102681	NFYC	up
XM_027968647.1	novel_526	down	XM_027968647.1	101106130	CFAP57	up
XM_027968957.1	novel_984	down	XM_027968957.1	105615174	REPIN1	up
XM_027969005.1	novel_539	down	XM_027969005.1	101103060	ABCB8	up
XM_027969005.1	novel_550	down	XM_027969005.1	101103060	ABCB8	up
XM_027969005.1	novel_616	down	XM_027969005.1	101103060	ABCB8	up
XM_027969005.1	novel_682	down	XM_027969005.1	101103060	ABCB8	up
XM_027969005.1	novel_797	down	XM_027969005.1	101103060	ABCB8	up
XM_027969005.1	oar-miR-485-5p	down	XM_027969005.1	101103060	ABCB8	up
XM_027969049.1	novel_550	down	XM_027969049.1	101115617	KMT2C	up
XM_027969120.1	novel_984	down	XM_027969120.1	114114615	LOC114114615	up
XM_027969331.1	novel_614	down	XM_027969331.1	101111597	CCDC17	up
XM_027969331.1	novel_797	down	XM_027969331.1	101111597	CCDC17	up
XM_027969553.1	novel_349	down	XM_027969553.1	101106005	HOOK2	up
XM_027969553.1	novel_526	down	XM_027969553.1	101106005	HOOK2	up
XM_027969652.1	novel_424	down	XM_027969652.1	101115027	DNM2	up
XM_027969652.1	novel_618	down	XM_027969652.1	101115027	DNM2	up
XM_027969652.1	novel_984	down	XM_027969652.1	101115027	DNM2	up
XM_027969658.1	novel_414	down	XM_027969658.1	101119559	CARM1	up
XM_027969658.1	novel_506	down	XM_027969658.1	101119559	CARM1	up
XM_027969658.1	novel_653	down	XM_027969658.1	101119559	CARM1	up
XM_027969677.1	novel_414	down	XM_027969677.1	101119818	DOCK6	up
XM_027969677.1	novel_618	down	XM_027969677.1	101119818	DOCK6	up
XM_027969827.1	novel_414	down	XM_027969827.1	101112817	PTPRS	up
XM_027969873.1	novel_101	down	XM_027969873.1	443199	TJP3	up
XM_027969873.1	novel_550	down	XM_027969873.1	443199	TJP3	up
XM_027969873.1	novel_682	down	XM_027969873.1	443199	TJP3	up
XM_027969928.1	novel_414	down	XM_027969928.1	101121261	DOT1L	up
XM_027969928.1	novel_630	down	XM_027969928.1	101121261	DOT1L	up
XM_027970132.1	novel_526	down	XM_027970132.1	101109015	RNF126	up
XM_027970132.1	novel_917	down	XM_027970132.1	101109015	RNF126	up
XM_027970213.1	novel_414	down	XM_027970213.1	101115963	PLK5	up
XM_027970213.1	novel_625	down	XM_027970213.1	101115963	PLK5	up
XM_027970213.1	oar-miR-323a-5p	down	XM_027970213.1	101115963	PLK5	up
XM_027971207.1	novel_358	down	XM_027971207.1	114115349	LOC114115349	up
XM_027971207.1	novel_414	down	XM_027971207.1	114115349	LOC114115349	up
XM_027971521.1	novel_424	down	XM_027971521.1	101103322	AAGAB	up
XM_027971521.1	novel_526	down	XM_027971521.1	101103322	AAGAB	up
XM_027971567.1	novel_358	down	XM_027971567.1	101117081	NEO1	up
XM_027971567.1	novel_682	down	XM_027971567.1	101117081	NEO1	up
XM_027971659.1	novel_984	down	XM_027971659.1	101104751	MEIS2	up
XM_027971796.1	novel_618	down	XM_027971796.1	101119219	CGNL1	up
XM_027971849.1	novel_414	down	XM_027971849.1	101110765	DUT	up
XM_027971849.1	novel_424	down	XM_027971849.1	101110765	DUT	up
XM_027971912.1	novel_389	down	XM_027971912.1	101118618	TMEM30B	up
XM_027971926.1	novel_101	down	XM_027971926.1	101120167	PLEKHG3	up
XM_027971926.1	novel_349	down	XM_027971926.1	101120167	PLEKHG3	up
XM_027971926.1	novel_550	down	XM_027971926.1	101120167	PLEKHG3	up
XM_027972109.1	novel_653	down	XM_027972109.1	101114448	TTC8	up
XM_027972126.1	novel_614	down	XM_027972126.1	101115465	TTC7B	up
XM_027972370.1	novel_414	down	XM_027972370.1	101111460	CDK19	up
XM_027972413.1	novel_682	down	XM_027972413.1	101115329	DPH5	up
XM_027972833.1	novel_389	down	XM_027972833.1	101118882	DENND3	up
XM_027972833.1	novel_984	down	XM_027972833.1	101118882	DENND3	up
XM_027972952.1	novel_550	down	XM_027972952.1	101106440	ST18	up
XM_027973057.1	novel_641	down	XM_027973057.1	101117255	JPH1	up
XM_027973368.1	novel_101	down	XM_027973368.1	101109368	HSF1	up
XM_027973368.1	novel_349	down	XM_027973368.1	101109368	HSF1	up
XM_027973368.1	novel_414	down	XM_027973368.1	101109368	HSF1	up
XM_027973368.1	novel_616	down	XM_027973368.1	101109368	HSF1	up
XM_027973395.1	novel_349	down	XM_027973395.1	101114875	ZNF34	up
XM_027973804.1	novel_328	down	XM_027973804.1	101118115	MCF2L	up
XM_027973814.1	novel_349	down	XM_027973814.1	101118624	F10	up
XM_027973814.1	novel_389	down	XM_027973814.1	101118624	F10	up
XM_027973825.1	novel_454	down	XM_027973825.1	101117516	TFDP1	up
XM_027974075.1	novel_414	down	XM_027974075.1	101120680	TSEN54	up
XM_027974075.1	novel_424	down	XM_027974075.1	101120680	TSEN54	up
XM_027974108.1	novel_797	down	XM_027974108.1	101106022	EXOC7	up
XM_027974108.1	novel_885	down	XM_027974108.1	101106022	EXOC7	up
XM_027974282.1	novel_349	down	XM_027974282.1	101113687	PCYT2	up
XM_027974282.1	novel_625	down	XM_027974282.1	101113687	PCYT2	up
XM_027974282.1	novel_653	down	XM_027974282.1	101113687	PCYT2	up
XM_027974288.1	novel_101	down	XM_027974288.1	101107539	ASPSCR1	up
XM_027974288.1	novel_349	down	XM_027974288.1	101107539	ASPSCR1	up
XM_027974288.1	novel_357	down	XM_027974288.1	101107539	ASPSCR1	up
XM_027974288.1	novel_414	down	XM_027974288.1	101107539	ASPSCR1	up
XM_027974288.1	novel_550	down	XM_027974288.1	101107539	ASPSCR1	up
XM_027974435.1	novel_290	down	XM_027974435.1	101116160	RUNDC3A	up
XM_027974435.1	novel_879	down	XM_027974435.1	101116160	RUNDC3A	up
XM_027974700.1	novel_414	down	XM_027974700.1	101108929	PDK2	up
XM_027974700.1	novel_550	down	XM_027974700.1	101108929	PDK2	up
XM_027974700.1	novel_653	down	XM_027974700.1	101108929	PDK2	up
XM_027974722.1	novel_101	down	XM_027974722.1	101117004	CACNA1G	up
XM_027974722.1	novel_349	down	XM_027974722.1	101117004	CACNA1G	up
XM_027974722.1	novel_550	down	XM_027974722.1	101117004	CACNA1G	up
XM_027974722.1	novel_984	down	XM_027974722.1	101117004	CACNA1G	up
XM_027974723.1	novel_101	down	XM_027974723.1	101117004	CACNA1G	up
XM_027974723.1	novel_349	down	XM_027974723.1	101117004	CACNA1G	up
XM_027974723.1	novel_550	down	XM_027974723.1	101117004	CACNA1G	up
XM_027974723.1	novel_984	down	XM_027974723.1	101117004	CACNA1G	up
XM_027974728.1	novel_101	down	XM_027974728.1	101117004	CACNA1G	up
XM_027974728.1	novel_349	down	XM_027974728.1	101117004	CACNA1G	up
XM_027974728.1	novel_550	down	XM_027974728.1	101117004	CACNA1G	up
XM_027974728.1	novel_984	down	XM_027974728.1	101117004	CACNA1G	up
XM_027974729.1	novel_101	down	XM_027974729.1	101117004	CACNA1G	up
XM_027974729.1	novel_349	down	XM_027974729.1	101117004	CACNA1G	up
XM_027974729.1	novel_550	down	XM_027974729.1	101117004	CACNA1G	up
XM_027974729.1	novel_984	down	XM_027974729.1	101117004	CACNA1G	up
XM_027974757.1	novel_653	down	XM_027974757.1	101113946	MPRIP	up
XM_027974852.1	novel_414	down	XM_027974852.1	105611616	CDRT1	up
XM_027974852.1	novel_618	down	XM_027974852.1	105611616	CDRT1	up
XM_027974980.1	novel_357	down	XM_027974980.1	101119833	TNK1	up
XM_027974980.1	novel_472	down	XM_027974980.1	101119833	TNK1	up
XM_027974980.1	novel_609	down	XM_027974980.1	101119833	TNK1	up
XM_027974980.1	novel_984	down	XM_027974980.1	101119833	TNK1	up
XM_027975124.1	novel_349	down	XM_027975124.1	101105513	RAP1GAP2	up
XM_027975133.1	novel_414	down	XM_027975133.1	101104766	SGSM2	up
XM_027975133.1	novel_599	down	XM_027975133.1	101104766	SGSM2	up
XM_027975133.1	novel_984	down	XM_027975133.1	101104766	SGSM2	up
XM_027975435.1	novel_984	down	XM_027975435.1	114116958	LOC114116958	up
XM_027975971.1	novel_39	down	XM_027975971.1	101105128	ADAM15	up
XM_027975971.1	novel_414	down	XM_027975971.1	101105128	ADAM15	up
XM_027975971.1	novel_616	down	XM_027975971.1	101105128	ADAM15	up
XM_027976094.1	novel_349	down	XM_027976094.1	101117807	FAM189B	up
XM_027976094.1	novel_414	down	XM_027976094.1	101117807	FAM189B	up
XM_027976094.1	novel_653	down	XM_027976094.1	101117807	FAM189B	up
XM_027976094.1	novel_984	down	XM_027976094.1	101117807	FAM189B	up
XM_027976228.1	novel_984	down	XM_027976228.1	101116493	SRGAP2	up
XM_027976479.1	novel_181	down	XM_027976479.1	101107241	ISG20L2	up
XM_027976575.1	novel_454	down	XM_027976575.1	101109763	NTRK1	up
XM_027976575.1	novel_506	down	XM_027976575.1	101109763	NTRK1	up
XM_027976575.1	novel_984	down	XM_027976575.1	101109763	NTRK1	up
XM_027976880.1	novel_328	down	XM_027976880.1	101103413	LOC101103413	up
XM_027976919.1	novel_414	down	XM_027976919.1	101116271	CFAP45	up
XM_027976919.1	novel_526	down	XM_027976919.1	101116271	CFAP45	up
XM_027976919.1	novel_614	down	XM_027976919.1	101116271	CFAP45	up
XM_027976919.1	novel_616	down	XM_027976919.1	101116271	CFAP45	up
XM_027976961.1	novel_539	down	XM_027976961.1	101110694	SLC17A9	up
XM_027976961.1	novel_550	down	XM_027976961.1	101110694	SLC17A9	up
XM_027977075.1	novel_550	down	XM_027977075.1	100500777	MAPRE1	up
XM_027977150.1	novel_641	down	XM_027977150.1	101120768	EPB41L1	up
XM_027977181.1	novel_349	down	XM_027977181.1	101103084	SRC	up
XM_027977181.1	novel_599	down	XM_027977181.1	101103084	SRC	up
XM_027977223.1	novel_550	down	XM_027977223.1	101105842	GDAP1L1	up
XM_027977257.1	novel_101	down	XM_027977257.1	101113874	PCIF1	up
XM_027977257.1	novel_349	down	XM_027977257.1	101113874	PCIF1	up
XM_027977257.1	novel_414	down	XM_027977257.1	101113874	PCIF1	up
XM_027977257.1	novel_424	down	XM_027977257.1	101113874	PCIF1	up
XM_027977257.1	novel_526	down	XM_027977257.1	101113874	PCIF1	up
XM_027977257.1	novel_614	down	XM_027977257.1	101113874	PCIF1	up
XM_027977257.1	novel_685	down	XM_027977257.1	101113874	PCIF1	up
XM_027977259.1	novel_101	down	XM_027977259.1	101113874	PCIF1	up
XM_027977259.1	novel_349	down	XM_027977259.1	101113874	PCIF1	up
XM_027977259.1	novel_414	down	XM_027977259.1	101113874	PCIF1	up
XM_027977259.1	novel_424	down	XM_027977259.1	101113874	PCIF1	up
XM_027977259.1	novel_526	down	XM_027977259.1	101113874	PCIF1	up
XM_027977259.1	novel_614	down	XM_027977259.1	101113874	PCIF1	up
XM_027977259.1	novel_685	down	XM_027977259.1	101113874	PCIF1	up
XM_027977277.1	novel_526	down	XM_027977277.1	101115146	ZMYND8	up
XM_027977277.1	novel_614	down	XM_027977277.1	101115146	ZMYND8	up
XM_027977283.1	novel_526	down	XM_027977283.1	101115146	ZMYND8	up
XM_027977283.1	novel_614	down	XM_027977283.1	101115146	ZMYND8	up
XM_027977313.1	novel_328	down	XM_027977313.1	101122045	RNF114	up
XM_027977313.1	novel_472	down	XM_027977313.1	101122045	RNF114	up
XM_027977313.1	novel_614	down	XM_027977313.1	101122045	RNF114	up
XM_027977472.1	novel_984	down	XM_027977472.1	101114548	ZNF613	up
XM_027977569.1	novel_454	down	XM_027977569.1	101104880	DCST2	up
XM_027977569.1	novel_599	down	XM_027977569.1	101104880	DCST2	up
XM_027977569.1	novel_653	down	XM_027977569.1	101104880	DCST2	up
XM_027977569.1	novel_682	down	XM_027977569.1	101104880	DCST2	up
XM_027977668.1	novel_472	down	XM_027977668.1	101122542	SDR42E1	up
XM_027977906.1	novel_414	down	XM_027977906.1	101105770	SLC38A7	up
XM_027977906.1	novel_641	down	XM_027977906.1	101105770	SLC38A7	up
XM_027977906.1	novel_653	down	XM_027977906.1	101105770	SLC38A7	up
XM_027977913.1	novel_984	down	XM_027977913.1	114117887	LOC114117887	up
XM_027978030.1	novel_101	down	XM_027978030.1	101120620	ITSN1	up
XM_027978030.1	novel_550	down	XM_027978030.1	101120620	ITSN1	up
XM_027978049.1	novel_39	down	XM_027978049.1	101112248	EXOC3L1	up
XM_027978049.1	novel_414	down	XM_027978049.1	101112248	EXOC3L1	up
XM_027978049.1	novel_526	down	XM_027978049.1	101112248	EXOC3L1	up
XM_027978049.1	novel_550	down	XM_027978049.1	101112248	EXOC3L1	up
XM_027978049.1	novel_577	down	XM_027978049.1	101112248	EXOC3L1	up
XM_027978049.1	novel_609	down	XM_027978049.1	101112248	EXOC3L1	up
XM_027978049.1	novel_625	down	XM_027978049.1	101112248	EXOC3L1	up
XM_027978049.1	novel_641	down	XM_027978049.1	101112248	EXOC3L1	up
XM_027978146.1	novel_424	down	XM_027978146.1	101103172	ZNF821	up
XM_027978146.1	novel_614	down	XM_027978146.1	101103172	ZNF821	up
XM_027978146.1	novel_616	down	XM_027978146.1	101103172	ZNF821	up
XM_027978313.1	novel_316	down	XM_027978313.1	101119499	PRX	up
XM_027978313.1	novel_414	down	XM_027978313.1	101119499	PRX	up
XM_027978313.1	novel_424	down	XM_027978313.1	101119499	PRX	up
XM_027978313.1	novel_454	down	XM_027978313.1	101119499	PRX	up
XM_027978313.1	novel_550	down	XM_027978313.1	101119499	PRX	up
XM_027978313.1	novel_641	down	XM_027978313.1	101119499	PRX	up
XM_027978313.1	novel_653	down	XM_027978313.1	101119499	PRX	up
XM_027978501.1	novel_414	down	XM_027978501.1	101118379	DMPK	up
XM_027978501.1	novel_526	down	XM_027978501.1	101118379	DMPK	up
XM_027978524.1	novel_614	down	XM_027978524.1	101121963	STRN4	up
XM_027978524.1	novel_641	down	XM_027978524.1	101121963	STRN4	up
XM_027978605.1	novel_57	down	XM_027978605.1	101105097	TEAD2	up
XM_027978687.1	novel_797	down	XM_027978687.1	105605752	LOC105605752	up
XM_027978753.1	novel_159	down	XM_027978753.1	101122882	LOC101122882	up
XM_027978753.1	novel_414	down	XM_027978753.1	101122882	LOC101122882	up
XM_027978753.1	novel_653	down	XM_027978753.1	101122882	LOC101122882	up
XM_027978770.1	novel_454	down	XM_027978770.1	105611998	LOC105611998	up
XM_027978770.1	novel_526	down	XM_027978770.1	105611998	LOC105611998	up
XM_027979171.1	oar-miR-323a-5p	down	XM_027979171.1	114118385	LOC114118385	up
XM_027979208.1	novel_414	down	XM_027979208.1	101112759	NCAM1	up
XM_027979208.1	novel_630	down	XM_027979208.1	101112759	NCAM1	up
XM_027979530.1	novel_550	down	XM_027979530.1	101105438	C2CD3	up
XM_027979530.1	novel_797	down	XM_027979530.1	101105438	C2CD3	up
XM_027979680.1	novel_328	down	XM_027979680.1	101117698	DGKZ	up
XM_027979680.1	novel_358	down	XM_027979680.1	101117698	DGKZ	up
XM_027979680.1	novel_550	down	XM_027979680.1	101117698	DGKZ	up
XM_027979680.1	novel_618	down	XM_027979680.1	101117698	DGKZ	up
XM_027979680.1	novel_682	down	XM_027979680.1	101117698	DGKZ	up
XM_027979705.1	novel_599	down	XM_027979705.1	101119250	ARFGAP2	up
XM_027979705.1	novel_641	down	XM_027979705.1	101119250	ARFGAP2	up
XM_027979705.1	novel_653	down	XM_027979705.1	101119250	ARFGAP2	up
XM_027979933.1	novel_49	down	XM_027979933.1	101120715	CD200	up
XM_027980130.1	novel_550	down	XM_027980130.1	101112675	RAI14	up
XM_027980203.1	novel_406	down	XM_027980203.1	101110363	BRD9	up
XM_027980203.1	novel_550	down	XM_027980203.1	101110363	BRD9	up
XM_027980203.1	novel_614	down	XM_027980203.1	101110363	BRD9	up
XM_027980203.1	novel_616	down	XM_027980203.1	101110363	BRD9	up
XM_027980203.1	novel_682	down	XM_027980203.1	101110363	BRD9	up
XM_004002749.4	novel_389	down	XM_004002749.4	101119094	KCNE1	down
XM_004002749.4	novel_641	down	XM_004002749.4	101119094	KCNE1	down
XM_004005776.4	novel_618	down	XM_004005776.4	101120226	SUPT7L	down
XM_004008017.4	novel_984	down	XM_004008017.4	101104231	LOC101104231	down
XM_004009133.4	novel_599	down	XM_004009133.4	101103319	JMJD4	down
XM_004010117.4	novel_414	down	XM_004010117.4	101113759	CYTL1	down
XM_004010335.4	novel_406	down	XM_004010335.4	101122696	ACIN1	down
XM_004010335.4	novel_550	down	XM_004010335.4	101122696	ACIN1	down
XM_004010335.4	novel_682	down	XM_004010335.4	101122696	ACIN1	down
XM_004013909.4	novel_349	down	XM_004013909.4	101118717	LPGAT1	down
XM_004013909.4	novel_550	down	XM_004013909.4	101118717	LPGAT1	down
XM_004020038.4	novel_630	down	XM_004020038.4	101104107	MYOF	down
XM_004021513.4	novel_526	down	XM_004021513.4	101106391	PLAC9	down
XM_004021513.4	novel_550	down	XM_004021513.4	101106391	PLAC9	down
XM_012095799.3	novel_414	down	XM_012095799.3	101102010	SCUBE2	down
XM_012097260.3	novel_414	down	XM_012097260.3	100147794	RHOF	down
XM_012102042.2	novel_414	down	XM_012102042.2	101113634	BSCL2	down
XM_012123804.3	novel_641	down	XM_012123804.3	101109511	KANK1	down
XM_012132182.3	novel_454	down	XM_012132182.3	101104102	MKNK1	down
XM_012140167.3	novel_630	down	XM_012140167.3	101112882	EPB41L5	down
XM_012149151.3	novel_526	down	XM_012149151.3	101111609	S100PBP	down
XM_012152670.3	novel_454	down	XM_012152670.3	101102545	ZBTB40	down
XM_012152670.3	novel_641	down	XM_012152670.3	101102545	ZBTB40	down
XM_012161705.3	novel_424	down	XM_012161705.3	101117230	LRRC8A	down
XM_012177041.3	novel_984	down	XM_012177041.3	101104231	LOC101104231	down
XM_012177806.2	novel_526	down	XM_012177806.2	105610494	MISP3	down
XM_012177806.2	novel_61	down	XM_012177806.2	105610494	MISP3	down
XM_012181927.3	novel_358	down	XM_012181927.3	101120753	SLC8A3	down
XM_012183525.3	novel_389	down	XM_012183525.3	101123308	SLA	down
XM_012184614.3	novel_609	down	XM_012184614.3	101123168	ARHGAP30	down
XM_012184614.3	novel_682	down	XM_012184614.3	101123168	ARHGAP30	down
XM_012184614.3	novel_879	down	XM_012184614.3	101123168	ARHGAP30	down
XM_012185069.3	novel_349	down	XM_012185069.3	100217405	SLC25A19	down
XM_012185069.3	novel_550	down	XM_012185069.3	100217405	SLC25A19	down
XM_012185069.3	novel_61	down	XM_012185069.3	100217405	SLC25A19	down
XM_012186450.3	novel_328	down	XM_012186450.3	101119321	RPTOR	down
XM_012186450.3	novel_389	down	XM_012186450.3	101119321	RPTOR	down
XM_012186450.3	novel_682	down	XM_012186450.3	101119321	RPTOR	down
XM_012186450.3	novel_797	down	XM_012186450.3	101119321	RPTOR	down
XM_015093768.2	novel_414	down	XM_015093768.2	100192430	TEF	down
XM_015093768.2	novel_424	down	XM_015093768.2	100192430	TEF	down
XM_015094225.2	novel_349	down	XM_015094225.2	101103800	ROCK2	down
XM_015095884.2	novel_357	down	XM_015095884.2	101111799	UBXN6	down
XM_015095884.2	novel_526	down	XM_015095884.2	101111799	UBXN6	down
XM_015095884.2	novel_614	down	XM_015095884.2	101111799	UBXN6	down
XM_015095884.2	novel_616	down	XM_015095884.2	101111799	UBXN6	down
XM_015095884.2	oar-miR-323a-5p	down	XM_015095884.2	101111799	UBXN6	down
XM_015097143.2	novel_358	down	XM_015097143.2	101120753	SLC8A3	down
XM_015097583.2	novel_506	down	XM_015097583.2	101116237	COMMD5	down
XM_015097583.2	novel_526	down	XM_015097583.2	101116237	COMMD5	down
XM_015097583.2	novel_550	down	XM_015097583.2	101116237	COMMD5	down
XM_015097583.2	novel_599	down	XM_015097583.2	101116237	COMMD5	down
XM_015097583.2	novel_614	down	XM_015097583.2	101116237	COMMD5	down
XM_015097583.2	novel_616	down	XM_015097583.2	101116237	COMMD5	down
XM_015097583.2	novel_682	down	XM_015097583.2	101116237	COMMD5	down
XM_015098906.2	novel_101	down	XM_015098906.2	101107539	ASPSCR1	down
XM_015098906.2	novel_414	down	XM_015098906.2	101107539	ASPSCR1	down
XM_015098906.2	novel_550	down	XM_015098906.2	101107539	ASPSCR1	down
XM_015098906.2	novel_625	down	XM_015098906.2	101107539	ASPSCR1	down
XM_015102834.2	novel_616	down	XM_015102834.2	101112010	KIF13A	down
XM_015103389.2	novel_414	down	XM_015103389.2	101114993	SUFU	down
XM_015103389.2	novel_618	down	XM_015103389.2	101114993	SUFU	down
XM_015103389.2	novel_641	down	XM_015103389.2	101114993	SUFU	down
XM_015103389.2	novel_685	down	XM_015103389.2	101114993	SUFU	down
XM_015103754.2	novel_550	down	XM_015103754.2	101116619	MBD1	down
XM_015103754.2	novel_641	down	XM_015103754.2	101116619	MBD1	down
XM_027956388.1	novel_101	down	XM_027956388.1	101113101	SFSWAP	down
XM_027956388.1	novel_357	down	XM_027956388.1	101113101	SFSWAP	down
XM_027956388.1	novel_550	down	XM_027956388.1	101113101	SFSWAP	down
XM_027956388.1	novel_984	down	XM_027956388.1	101113101	SFSWAP	down
XM_027956568.1	novel_101	down	XM_027956568.1	101113364	TPCN1	down
XM_027956568.1	novel_406	down	XM_027956568.1	101113364	TPCN1	down
XM_027956568.1	novel_550	down	XM_027956568.1	101113364	TPCN1	down
XM_027956723.1	novel_349	down	XM_027956723.1	101121713	AP1B1	down
XM_027956723.1	novel_414	down	XM_027956723.1	101121713	AP1B1	down
XM_027956723.1	novel_454	down	XM_027956723.1	101121713	AP1B1	down
XM_027956723.1	novel_682	down	XM_027956723.1	101121713	AP1B1	down
XM_027956723.1	oar-miR-3956-3p	down	XM_027956723.1	101121713	AP1B1	down
XM_027956791.1	novel_39	down	XM_027956791.1	101113533	MORC2	down
XM_027956791.1	novel_526	down	XM_027956791.1	101113533	MORC2	down
XM_027956839.1	novel_101	down	XM_027956839.1	101122917	TNK2	down
XM_027956839.1	novel_424	down	XM_027956839.1	101122917	TNK2	down
XM_027956839.1	novel_618	down	XM_027956839.1	101122917	TNK2	down
XM_027956839.1	novel_797	down	XM_027956839.1	101122917	TNK2	down
XM_027956839.1	novel_984	down	XM_027956839.1	101122917	TNK2	down
XM_027956854.1	novel_101	down	XM_027956854.1	101122917	TNK2	down
XM_027956854.1	novel_424	down	XM_027956854.1	101122917	TNK2	down
XM_027956854.1	novel_618	down	XM_027956854.1	101122917	TNK2	down
XM_027956854.1	novel_797	down	XM_027956854.1	101122917	TNK2	down
XM_027956854.1	novel_984	down	XM_027956854.1	101122917	TNK2	down
XM_027956900.1	novel_618	down	XM_027956900.1	101119587	SMPD4	down
XM_027957045.1	novel_328	down	XM_027957045.1	101119938	CHD2	down
XM_027957045.1	novel_653	down	XM_027957045.1	101119938	CHD2	down
XM_027957252.1	novel_389	down	XM_027957252.1	101121204	NKX2-1	down
XM_027957764.1	novel_349	down	XM_027957764.1	101121977	ATG7	down
XM_027957764.1	novel_414	down	XM_027957764.1	101121977	ATG7	down
XM_027957764.1	novel_614	down	XM_027957764.1	101121977	ATG7	down
XM_027957764.1	novel_616	down	XM_027957764.1	101121977	ATG7	down
XM_027957764.1	novel_653	down	XM_027957764.1	101121977	ATG7	down
XM_027957764.1	novel_682	down	XM_027957764.1	101121977	ATG7	down
XM_027957984.1	novel_414	down	XM_027957984.1	101106887	ARPP21	down
XM_027958372.1	novel_614	down	XM_027958372.1	101105784	KHDRBS2	down
XM_027958372.1	novel_616	down	XM_027958372.1	101105784	KHDRBS2	down
XM_027958402.1	novel_358	down	XM_027958402.1	101119427	GRM4	down
XM_027958402.1	novel_539	down	XM_027958402.1	101119427	GRM4	down
XM_027958402.1	novel_653	down	XM_027958402.1	101119427	GRM4	down
XM_027958404.1	novel_358	down	XM_027958404.1	101119427	GRM4	down
XM_027958404.1	novel_539	down	XM_027958404.1	101119427	GRM4	down
XM_027958404.1	novel_653	down	XM_027958404.1	101119427	GRM4	down
XM_027958643.1	novel_349	down	XM_027958643.1	101116356	COL11A2	down
XM_027958643.1	novel_414	down	XM_027958643.1	101116356	COL11A2	down
XM_027958752.1	novel_358	down	XM_027958752.1	114109630	LOC114109630	down
XM_027958817.1	novel_625	down	XM_027958817.1	101117117	HSPA1L	down
XM_027958922.1	novel_270	down	XM_027958922.1	101102433	DUSP22	down
XM_027958922.1	novel_328	down	XM_027958922.1	101102433	DUSP22	down
XM_027958922.1	novel_406	down	XM_027958922.1	101102433	DUSP22	down
XM_027958922.1	novel_550	down	XM_027958922.1	101102433	DUSP22	down
XM_027959260.1	novel_131	down	XM_027959260.1	101110193	MYRF	down
XM_027959573.1	novel_101	down	XM_027959573.1	101123511	EHBP1L1	down
XM_027959573.1	novel_577	down	XM_027959573.1	101123511	EHBP1L1	down
XM_027959573.1	novel_599	down	XM_027959573.1	101123511	EHBP1L1	down
XM_027959580.1	novel_101	down	XM_027959580.1	101123511	EHBP1L1	down
XM_027959580.1	novel_577	down	XM_027959580.1	101123511	EHBP1L1	down
XM_027959580.1	novel_599	down	XM_027959580.1	101123511	EHBP1L1	down
XM_027959581.1	novel_101	down	XM_027959581.1	101123511	EHBP1L1	down
XM_027959581.1	novel_577	down	XM_027959581.1	101123511	EHBP1L1	down
XM_027959581.1	novel_599	down	XM_027959581.1	101123511	EHBP1L1	down
XM_027959689.1	novel_414	down	XM_027959689.1	101120029	LOC101120029	down
XM_027959725.1	novel_349	down	XM_027959725.1	101108003	KDM2A	down
XM_027959725.1	novel_682	down	XM_027959725.1	101108003	KDM2A	down
XM_027959860.1	novel_414	down	XM_027959860.1	101122993	LTBP3	down
XM_027959860.1	novel_424	down	XM_027959860.1	101122993	LTBP3	down
XM_027959860.1	novel_625	down	XM_027959860.1	101122993	LTBP3	down
XM_027960037.1	novel_641	down	XM_027960037.1	101117549	CTTN	down
XM_027960037.1	novel_984	down	XM_027960037.1	101117549	CTTN	down
XM_027960041.1	novel_406	down	XM_027960041.1	101107508	LSP1	down
XM_027960041.1	novel_414	down	XM_027960041.1	101107508	LSP1	down
XM_027960041.1	novel_424	down	XM_027960041.1	101107508	LSP1	down
XM_027960041.1	novel_550	down	XM_027960041.1	101107508	LSP1	down
XM_027960041.1	novel_614	down	XM_027960041.1	101107508	LSP1	down
XM_027960041.1	novel_641	down	XM_027960041.1	101107508	LSP1	down
XM_027960044.1	novel_406	down	XM_027960044.1	101107508	LSP1	down
XM_027960044.1	novel_424	down	XM_027960044.1	101107508	LSP1	down
XM_027960044.1	novel_550	down	XM_027960044.1	101107508	LSP1	down
XM_027960044.1	novel_614	down	XM_027960044.1	101107508	LSP1	down
XM_027960044.1	novel_641	down	XM_027960044.1	101107508	LSP1	down
XM_027960044.1	novel_682	down	XM_027960044.1	101107508	LSP1	down
XM_027960195.1	novel_414	down	XM_027960195.1	101104621	FAM53B	down
XM_027960228.1	novel_389	down	XM_027960228.1	101110105	CRTAC1	down
XM_027960626.1	novel_618	down	XM_027960626.1	101123429	TACC2	down
XM_027960773.1	novel_526	down	XM_027960773.1	101102951	PTPRM	down
XM_027960776.1	novel_526	down	XM_027960776.1	101102951	PTPRM	down
XM_027960839.1	novel_414	down	XM_027960839.1	101106050	PKNOX1	down
XM_027960957.1	novel_526	down	XM_027960957.1	101111507	DTNA	down
XM_027961227.1	novel_131	down	XM_027961227.1	101110640	PCBP3	down
XM_027961227.1	novel_328	down	XM_027961227.1	101110640	PCBP3	down
XM_027961227.1	novel_414	down	XM_027961227.1	101110640	PCBP3	down
XM_027961227.1	novel_506	down	XM_027961227.1	101110640	PCBP3	down
XM_027961227.1	novel_641	down	XM_027961227.1	101110640	PCBP3	down
XM_027961262.1	novel_414	down	XM_027961262.1	101106490	COL6A2	down
XM_027961262.1	novel_550	down	XM_027961262.1	101106490	COL6A2	down
XM_027961321.1	novel_406	down	XM_027961321.1	101107923	BAIAP3	down
XM_027961321.1	novel_550	down	XM_027961321.1	101107923	BAIAP3	down
XM_027961434.1	novel_653	down	XM_027961434.1	101107063	CLEC16A	down
XM_027961612.1	novel_550	down	XM_027961612.1	101110991	ABCC1	down
XM_027961612.1	novel_653	down	XM_027961612.1	101110991	ABCC1	down
XM_027961758.1	novel_357	down	XM_027961758.1	114110633	LOC114110633	down
XM_027961758.1	novel_414	down	XM_027961758.1	114110633	LOC114110633	down
XM_027961758.1	novel_641	down	XM_027961758.1	114110633	LOC114110633	down
XM_027961758.1	novel_984	down	XM_027961758.1	114110633	LOC114110633	down
XM_027961819.1	novel_316	down	XM_027961819.1	101110293	MAPK8IP3	down
XM_027961907.1	novel_550	down	XM_027961907.1	101123523	SRRT	down
XM_027962118.1	novel_797	down	XM_027962118.1	100270685	KCNMA1	down
XM_027962295.1	novel_39	down	XM_027962295.1	101107662	ACTA1	down
XM_027962295.1	novel_414	down	XM_027962295.1	101107662	ACTA1	down
XM_027962462.1	novel_599	down	XM_027962462.1	101110645	PALD1	down
XM_027962462.1	novel_630	down	XM_027962462.1	101110645	PALD1	down
XM_027963118.1	novel_414	down	XM_027963118.1	105605644	LOC105605644	down
XM_027963118.1	novel_526	down	XM_027963118.1	105605644	LOC105605644	down
XM_027963118.1	novel_614	down	XM_027963118.1	105605644	LOC105605644	down
XM_027963118.1	novel_616	down	XM_027963118.1	105605644	LOC105605644	down
XM_027963118.1	novel_797	down	XM_027963118.1	105605644	LOC105605644	down
XM_027963343.1	novel_609	down	XM_027963343.1	101119619	SHROOM2	down
XM_027963349.1	novel_349	down	XM_027963349.1	101106912	OTUD5	down
XM_027963349.1	novel_526	down	XM_027963349.1	101106912	OTUD5	down
XM_027963349.1	novel_614	down	XM_027963349.1	101106912	OTUD5	down
XM_027963349.1	novel_616	down	XM_027963349.1	101106912	OTUD5	down
XM_027963349.1	novel_641	down	XM_027963349.1	101106912	OTUD5	down
XM_027964092.1	novel_614	down	XM_027964092.1	101104962	RGS3	down
XM_027964092.1	novel_616	down	XM_027964092.1	101104962	RGS3	down
XM_027964092.1	novel_653	down	XM_027964092.1	101104962	RGS3	down
XM_027964092.1	novel_685	down	XM_027964092.1	101104962	RGS3	down
XM_027964369.1	novel_414	down	XM_027964369.1	101117729	DMTN	down
XM_027964369.1	novel_44	down	XM_027964369.1	101117729	DMTN	down
XM_027964371.1	novel_414	down	XM_027964371.1	101117729	DMTN	down
XM_027964371.1	novel_44	down	XM_027964371.1	101117729	DMTN	down
XM_027965293.1	novel_526	down	XM_027965293.1	101120733	SP140	down
XM_027965378.1	novel_270	down	XM_027965378.1	101107002	COL16A1	down
XM_027965597.1	novel_328	down	XM_027965597.1	101108197	LOC101108197	down
XM_027965597.1	novel_414	down	XM_027965597.1	101108197	LOC101108197	down
XM_027965597.1	novel_472	down	XM_027965597.1	101108197	LOC101108197	down
XM_027965597.1	novel_625	down	XM_027965597.1	101108197	LOC101108197	down
XM_027965597.1	novel_984	down	XM_027965597.1	101108197	LOC101108197	down
XM_027966135.1	novel_349	down	XM_027966135.1	101111705	SLC2A6	down
XM_027966135.1	novel_357	down	XM_027966135.1	101111705	SLC2A6	down
XM_027966135.1	novel_406	down	XM_027966135.1	101111705	SLC2A6	down
XM_027966135.1	novel_618	down	XM_027966135.1	101111705	SLC2A6	down
XM_027966274.1	novel_406	down	XM_027966274.1	101123458	FUBP3	down
XM_027966274.1	novel_414	down	XM_027966274.1	101123458	FUBP3	down
XM_027966274.1	novel_526	down	XM_027966274.1	101123458	FUBP3	down
XM_027966391.1	novel_101	down	XM_027966391.1	101108737	DNM1	down
XM_027966391.1	novel_414	down	XM_027966391.1	101108737	DNM1	down
XM_027966391.1	novel_506	down	XM_027966391.1	101108737	DNM1	down
XM_027966407.1	novel_389	down	XM_027966407.1	101123019	ST6GALNAC4	down
XM_027966407.1	novel_39	down	XM_027966407.1	101123019	ST6GALNAC4	down
XM_027966407.1	novel_614	down	XM_027966407.1	101123019	ST6GALNAC4	down
XM_027966407.1	novel_616	down	XM_027966407.1	101123019	ST6GALNAC4	down
XM_027966408.1	novel_506	down	XM_027966408.1	101123278	ST6GALNAC6	down
XM_027966408.1	novel_526	down	XM_027966408.1	101123278	ST6GALNAC6	down
XM_027966464.1	novel_414	down	XM_027966464.1	101113668	DENND1A	down
XM_027966602.1	novel_526	down	XM_027966602.1	101113479	KHK	down
XM_027966689.1	novel_358	down	XM_027966689.1	101112041	MEIS1	down
XM_027967073.1	novel_101	down	XM_027967073.1	101109605	INPP4A	down
XM_027967083.1	novel_653	down	XM_027967083.1	101112894	ACTR1B	down
XM_027967379.1	novel_797	down	XM_027967379.1	105614728	TUBA1C	down
XM_027967569.1	novel_414	down	XM_027967569.1	101102134	STAT6	down
XM_027967569.1	novel_506	down	XM_027967569.1	101102134	STAT6	down
XM_027967569.1	novel_599	down	XM_027967569.1	101102134	STAT6	down
XM_027967569.1	novel_984	down	XM_027967569.1	101102134	STAT6	down
XM_027967863.1	novel_349	down	XM_027967863.1	101119464	ETV6	down
XM_027968416.1	novel_49	down	XM_027968416.1	101111275	GRB10	down
XM_027968486.1	novel_550	down	XM_027968486.1	101121340	ICA1	down
XM_027968681.1	novel_682	down	XM_027968681.1	101112217	CFAP69	down
XM_027968693.1	novel_39	down	XM_027968693.1	101117582	NACAD	down
XM_027968693.1	novel_406	down	XM_027968693.1	101117582	NACAD	down
XM_027968693.1	novel_414	down	XM_027968693.1	101117582	NACAD	down
XM_027968693.1	novel_526	down	XM_027968693.1	101117582	NACAD	down
XM_027968693.1	novel_625	down	XM_027968693.1	101117582	NACAD	down
XM_027968766.1	novel_984	down	XM_027968766.1	101104231	LOC101104231	down
XM_027968976.1	novel_358	down	XM_027968976.1	105610309	LOC105610309	down
XM_027968976.1	novel_414	down	XM_027968976.1	105610309	LOC105610309	down
XM_027969056.1	novel_328	down	XM_027969056.1	101105907	DPP6	down
XM_027969056.1	novel_614	down	XM_027969056.1	101105907	DPP6	down
XM_027969056.1	novel_653	down	XM_027969056.1	101105907	DPP6	down
XM_027969631.1	novel_357	down	XM_027969631.1	101117248	TYK2	down
XM_027969631.1	novel_414	down	XM_027969631.1	101117248	TYK2	down
XM_027969655.1	novel_424	down	XM_027969655.1	101115027	DNM2	down
XM_027969655.1	novel_618	down	XM_027969655.1	101115027	DNM2	down
XM_027969655.1	novel_984	down	XM_027969655.1	101115027	DNM2	down
XM_027969682.1	novel_414	down	XM_027969682.1	101119818	DOCK6	down
XM_027970155.1	novel_414	down	XM_027970155.1	101114826	CC2D1B	down
XM_027970155.1	novel_641	down	XM_027970155.1	101114826	CC2D1B	down
XM_027970349.1	novel_101	down	XM_027970349.1	101105821	ARAP3	down
XM_027970349.1	novel_424	down	XM_027970349.1	101105821	ARAP3	down
XM_027970349.1	novel_526	down	XM_027970349.1	101105821	ARAP3	down
XM_027970349.1	novel_550	down	XM_027970349.1	101105821	ARAP3	down
XM_027971243.1	novel_349	down	XM_027971243.1	101118876	ABLIM2	down
XM_027971243.1	novel_414	down	XM_027971243.1	101118876	ABLIM2	down
XM_027971243.1	novel_682	down	XM_027971243.1	101118876	ABLIM2	down
XM_027971349.1	novel_101	down	XM_027971349.1	101106432	TMEM175	down
XM_027971349.1	novel_358	down	XM_027971349.1	101106432	TMEM175	down
XM_027971349.1	novel_414	down	XM_027971349.1	101106432	TMEM175	down
XM_027971349.1	novel_618	down	XM_027971349.1	101106432	TMEM175	down
XM_027971349.1	novel_917	down	XM_027971349.1	101106432	TMEM175	down
XM_027971486.1	novel_101	down	XM_027971486.1	105615614	LHFPL2	down
XM_027971602.1	novel_414	down	XM_027971602.1	101116656	IRF9	down
XM_027971602.1	novel_550	down	XM_027971602.1	101116656	IRF9	down
XM_027971602.1	novel_618	down	XM_027971602.1	101116656	IRF9	down
XM_027971827.1	novel_984	down	XM_027971827.1	101103324	MAPK6	down
XM_027972042.1	novel_653	down	XM_027972042.1	101110944	TTLL5	down
XM_027972046.1	novel_653	down	XM_027972046.1	101110944	TTLL5	down
XM_027972110.1	novel_653	down	XM_027972110.1	101114448	TTC8	down
XM_027972461.1	novel_526	down	XM_027972461.1	101120756	EPB41L2	down
XM_027972461.1	novel_618	down	XM_027972461.1	101120756	EPB41L2	down
XM_027972871.1	novel_549	down	XM_027972871.1	105605854	LOC105605854	down
XM_027973209.1	novel_181	down	XM_027973209.1	101118144	RHOC	down
XM_027973209.1	novel_414	down	XM_027973209.1	101118144	RHOC	down
XM_027973209.1	novel_550	down	XM_027973209.1	101118144	RHOC	down
XM_027973578.1	novel_653	down	XM_027973578.1	101107110	NEK5	down
XM_027973579.1	novel_653	down	XM_027973579.1	101107110	NEK5	down
XM_027973719.1	novel_328	down	XM_027973719.1	101112864	PDE4DIP	down
XM_027973796.1	novel_328	down	XM_027973796.1	101112864	PDE4DIP	down
XM_027973827.1	novel_328	down	XM_027973827.1	101112864	PDE4DIP	down
XM_027974087.1	novel_406	down	XM_027974087.1	101119919	ITGB4	down
XM_027974087.1	novel_414	down	XM_027974087.1	101119919	ITGB4	down
XM_027974087.1	novel_625	down	XM_027974087.1	101119919	ITGB4	down
XM_027974087.1	novel_984	down	XM_027974087.1	101119919	ITGB4	down
XM_027974195.1	novel_550	down	XM_027974195.1	101123425	SV2A	down
XM_027974230.1	novel_550	down	XM_027974230.1	105616411	RBFOX3	down
XM_027974230.1	novel_682	down	XM_027974230.1	105616411	RBFOX3	down
XM_027974289.1	novel_101	down	XM_027974289.1	101107539	ASPSCR1	down
XM_027974289.1	novel_414	down	XM_027974289.1	101107539	ASPSCR1	down
XM_027974289.1	novel_550	down	XM_027974289.1	101107539	ASPSCR1	down
XM_027974289.1	novel_625	down	XM_027974289.1	101107539	ASPSCR1	down
XM_027974976.1	novel_328	down	XM_027974976.1	101120588	NLGN2	down
XM_027974976.1	novel_506	down	XM_027974976.1	101120588	NLGN2	down
XM_027975004.1	novel_414	down	XM_027975004.1	101116743	DLG4	down
XM_027975047.1	novel_550	down	XM_027975047.1	101111466	ZMYND15	down
XM_027975047.1	novel_653	down	XM_027975047.1	101111466	ZMYND15	down
XM_027975076.1	novel_414	down	XM_027975076.1	101107802	INCA1	down
XM_027975076.1	novel_526	down	XM_027975076.1	101107802	INCA1	down
XM_027975076.1	novel_653	down	XM_027975076.1	101107802	INCA1	down
XM_027975076.1	novel_682	down	XM_027975076.1	101107802	INCA1	down
XM_027975203.1	novel_682	down	XM_027975203.1	101121529	MYO18A	down
XM_027975203.1	novel_797	down	XM_027975203.1	101121529	MYO18A	down
XM_027975386.1	novel_101	down	XM_027975386.1	101120504	CUEDC1	down
XM_027975832.1	novel_101	down	XM_027975832.1	101106538	C12H1orf159	down
XM_027975832.1	novel_406	down	XM_027975832.1	101106538	C12H1orf159	down
XM_027975884.1	novel_616	down	XM_027975884.1	101112496	AADACL3	down
XM_027975940.1	novel_414	down	XM_027975940.1	101105838	SMG7	down
XM_027975940.1	novel_625	down	XM_027975940.1	101105838	SMG7	down
XM_027975941.1	novel_414	down	XM_027975941.1	101105838	SMG7	down
XM_027975941.1	novel_625	down	XM_027975941.1	101105838	SMG7	down
XM_027975945.1	novel_414	down	XM_027975945.1	101105838	SMG7	down
XM_027975945.1	novel_625	down	XM_027975945.1	101105838	SMG7	down
XM_027975947.1	novel_414	down	XM_027975947.1	101105838	SMG7	down
XM_027975947.1	novel_625	down	XM_027975947.1	101105838	SMG7	down
XM_027976044.1	novel_550	down	XM_027976044.1	101112917	NAV1	down
XM_027976044.1	novel_599	down	XM_027976044.1	101112917	NAV1	down
XM_027976044.1	novel_984	down	XM_027976044.1	101112917	NAV1	down
XM_027976283.1	novel_101	down	XM_027976283.1	114117346	HLX	down
XM_027976283.1	novel_181	down	XM_027976283.1	114117346	HLX	down
XM_027976283.1	novel_357	down	XM_027976283.1	114117346	HLX	down
XM_027976283.1	novel_414	down	XM_027976283.1	114117346	HLX	down
XM_027976283.1	novel_625	down	XM_027976283.1	114117346	HLX	down
XM_027976283.1	novel_648	down	XM_027976283.1	114117346	HLX	down
XM_027976283.1	novel_984	down	XM_027976283.1	114117346	HLX	down
XM_027976289.1	novel_101	down	XM_027976289.1	101107807	DISP1	down
XM_027976907.1	novel_349	down	XM_027976907.1	101107542	OPRL1	down
XM_027976907.1	novel_506	down	XM_027976907.1	101107542	OPRL1	down
XM_027976907.1	novel_625	down	XM_027976907.1	101107542	OPRL1	down
XM_027976910.1	novel_349	down	XM_027976910.1	101107542	OPRL1	down
XM_027976910.1	novel_506	down	XM_027976910.1	101107542	OPRL1	down
XM_027976910.1	novel_625	down	XM_027976910.1	101107542	OPRL1	down
XM_027976978.1	novel_414	down	XM_027976978.1	101113258	MTG2	down
XM_027977049.1	novel_414	down	XM_027977049.1	101111384	HM13	down
XM_027977066.1	novel_349	down	XM_027977066.1	101113692	ASXL1	down
XM_027977066.1	novel_414	down	XM_027977066.1	101113692	ASXL1	down
XM_027977161.1	novel_414	down	XM_027977161.1	101121283	DLGAP4	down
XM_027977161.1	novel_526	down	XM_027977161.1	101121283	DLGAP4	down
XM_027977161.1	novel_550	down	XM_027977161.1	101121283	DLGAP4	down
XM_027977161.1	novel_599	down	XM_027977161.1	101121283	DLGAP4	down
XM_027977424.1	novel_357	down	XM_027977424.1	101103835	RBM42	down
XM_027977424.1	novel_414	down	XM_027977424.1	101103835	RBM42	down
XM_027977424.1	novel_614	down	XM_027977424.1	101103835	RBM42	down
XM_027977424.1	novel_616	down	XM_027977424.1	101103835	RBM42	down
XM_027978187.1	novel_101	down	XM_027978187.1	101118045	LRP3	down
XM_027978187.1	novel_131	down	XM_027978187.1	101118045	LRP3	down
XM_027978187.1	novel_414	down	XM_027978187.1	101118045	LRP3	down
XM_027978187.1	novel_424	down	XM_027978187.1	101118045	LRP3	down
XM_027978187.1	novel_885	down	XM_027978187.1	101118045	LRP3	down
XM_027978188.1	novel_101	down	XM_027978188.1	101118045	LRP3	down
XM_027978188.1	novel_131	down	XM_027978188.1	101118045	LRP3	down
XM_027978188.1	novel_414	down	XM_027978188.1	101118045	LRP3	down
XM_027978188.1	novel_424	down	XM_027978188.1	101118045	LRP3	down
XM_027978188.1	novel_885	down	XM_027978188.1	101118045	LRP3	down
XM_027978905.1	novel_290	down	XM_027978905.1	101108414	LOC101108414	down
XM_027978905.1	novel_550	down	XM_027978905.1	101108414	LOC101108414	down
XM_027978905.1	novel_614	down	XM_027978905.1	101108414	LOC101108414	down
XM_027978905.1	novel_616	down	XM_027978905.1	101108414	LOC101108414	down
XM_027978905.1	novel_625	down	XM_027978905.1	101108414	LOC101108414	down
XM_027978957.1	novel_974	down	XM_027978957.1	101121964	LOC101121964	down
XM_027979099.1	novel_349	down	XM_027979099.1	101123038	WIZ	down
XM_027979099.1	novel_454	down	XM_027979099.1	101123038	WIZ	down
XM_027979099.1	novel_550	down	XM_027979099.1	101123038	WIZ	down
XM_027979099.1	novel_641	down	XM_027979099.1	101123038	WIZ	down
XM_027979209.1	novel_414	down	XM_027979209.1	101112759	NCAM1	down
XM_027979209.1	novel_630	down	XM_027979209.1	101112759	NCAM1	down
XM_027979343.1	novel_424	down	XM_027979343.1	101118986	GRAMD1B	down
XM_027979343.1	novel_506	down	XM_027979343.1	101118986	GRAMD1B	down
XM_027979343.1	novel_599	down	XM_027979343.1	101118986	GRAMD1B	down
XM_027979343.1	novel_614	down	XM_027979343.1	101118986	GRAMD1B	down
XM_027979343.1	novel_616	down	XM_027979343.1	101118986	GRAMD1B	down
XM_027979343.1	novel_618	down	XM_027979343.1	101118986	GRAMD1B	down
XM_027979496.1	novel_44	down	XM_027979496.1	101123146	ARAP1	down
XM_027979496.1	novel_550	down	XM_027979496.1	101123146	ARAP1	down
XM_027979496.1	novel_61	down	XM_027979496.1	101123146	ARAP1	down
XM_027979496.1	novel_653	down	XM_027979496.1	101123146	ARAP1	down
XM_027980134.1	novel_550	down	XM_027980134.1	101112675	RAI14	down
XM_004018362.4	novel_100	UP	XM_004018362.4	101123330	FLNB	up
XM_012097090.2	novel_100	UP	XM_012097090.2	101111660	AGXT2	up
XM_012105527.3	novel_225	UP	XM_012105527.3	101117047	WDFY4	up
XM_012176780.3	novel_42	UP	XM_012176780.3	101108787	LOC101108787	up
XM_012188366.3	novel_100	UP	XM_012188366.3	101105016	KIAA1217	up
XM_027957582.1	novel_95	UP	XM_027957582.1	101114144	TEX264	up
XM_027962498.1	oar-miR-1197-3p	UP	XM_027962498.1	105605250	POMK	up
XM_027969928.1	novel_225	UP	XM_027969928.1	101121261	DOT1L	up
XM_027969952.1	novel_100	UP	XM_027969952.1	101102808	RAPGEF6	up
XM_027976616.1	novel_100	UP	XM_027976616.1	101105016	KIAA1217	up
XM_027960626.1	novel_100	UP	XM_027960626.1	101123429	TACC2	down
XM_027973736.1	novel_100	UP	XM_027973736.1	101110423	DOCK9	down
XM_027973740.1	novel_100	UP	XM_027973740.1	101110423	DOCK9	down
XM_027973745.1	novel_100	UP	XM_027973745.1	101110423	DOCK9	down
XM_027973747.1	novel_100	UP	XM_027973747.1	101110423	DOCK9	down
XM_012104360.2	novel_225	UP	XM_012104360.2	443085	ALDOA	down
XM_027968548.1	oar-miR-200a	UP	XM_027968548.1	101123550	CACNA2D1	down
XM_027978905.1	oar-miR-496-5p	UP	XM_027978905.1	101108414	LOC101108414	down

## Sheet:  miRNA up- mRNA down
DE-miRNA	miRNA-up-down	DE-mRNA	target_gene	GeneName	mRNA-up-down
novel_100	UP	XM_027960626.1	101123429	TACC2	down
novel_100	UP	XM_027973736.1	101110423	DOCK9	down
novel_100	UP	XM_027973740.1	101110423	DOCK9	down
novel_100	UP	XM_027973745.1	101110423	DOCK9	down
novel_100	UP	XM_027973747.1	101110423	DOCK9	down
novel_225	UP	XM_012104360.2	443085	ALDOA	down
oar-miR-200a	UP	XM_027968548.1	101123550	CACNA2D1	down
oar-miR-496-5p	UP	XM_027978905.1	101108414	LOC101108414	down

## Sheet:  miRNA down--mRNA up
transcript_id	DE-miRNA	DE-mRNA	DE-mRNA	target_gene	GeneName	mRNA-up-down
XM_004010207.4	novel_101	down	XM_004010207.4	105615614	LHFPL2	up
XM_004015239.4	novel_101	down	XM_004015239.4	101113431	CCER2	up
XM_004017849.4	novel_101	down	XM_004017849.4	101108691	LMAN1L	up
XM_012160736.3	novel_101	down	XM_012160736.3	101105452	NFIA	up
XM_012175590.3	novel_101	down	XM_012175590.3	101121000	ERC1	up
XM_012175595.3	novel_101	down	XM_012175595.3	101121000	ERC1	up
XM_027957498.1	novel_101	down	XM_027957498.1	101102093	MESP2	up
XM_027957582.1	novel_101	down	XM_027957582.1	101114144	TEX264	up
XM_027957755.1	novel_101	down	XM_027957755.1	101121046	ATP2B2	up
XM_027957914.1	novel_101	down	XM_027957914.1	101122634	UBE2D4	up
XM_027958375.1	novel_101	down	XM_027958375.1	114109520	TJAP1	up
XM_027958802.1	novel_101	down	XM_027958802.1	101112891	LOC101112891	up
XM_027958818.1	novel_101	down	XM_027958818.1	101102849	VARS	up
XM_027958928.1	novel_101	down	XM_027958928.1	105603928	DQB	up
XM_027962367.1	novel_101	down	XM_027962367.1	101120297	ZSWIM8	up
XM_027964039.1	novel_101	down	XM_027964039.1	101113733	TRAPPC12	up
XM_027965381.1	novel_101	down	XM_027965381.1	101119448	SERINC2	up
XM_027966388.1	novel_101	down	XM_027966388.1	101108737	DNM1	up
XM_027967371.1	novel_101	down	XM_027967371.1	101118435	KCNH3	up
XM_027969873.1	novel_101	down	XM_027969873.1	443199	TJP3	up
XM_027971926.1	novel_101	down	XM_027971926.1	101120167	PLEKHG3	up
XM_027973368.1	novel_101	down	XM_027973368.1	101109368	HSF1	up
XM_027974288.1	novel_101	down	XM_027974288.1	101107539	ASPSCR1	up
XM_027974722.1	novel_101	down	XM_027974722.1	101117004	CACNA1G	up
XM_027974723.1	novel_101	down	XM_027974723.1	101117004	CACNA1G	up
XM_027974728.1	novel_101	down	XM_027974728.1	101117004	CACNA1G	up
XM_027974729.1	novel_101	down	XM_027974729.1	101117004	CACNA1G	up
XM_027977257.1	novel_101	down	XM_027977257.1	101113874	PCIF1	up
XM_027977259.1	novel_101	down	XM_027977259.1	101113874	PCIF1	up
XM_027978030.1	novel_101	down	XM_027978030.1	101120620	ITSN1	up
XM_027958802.1	novel_159	down	XM_027958802.1	101112891	LOC101112891	up
XM_027978753.1	novel_159	down	XM_027978753.1	101122882	LOC101122882	up
XM_012183459.2	novel_181	down	XM_012183459.2	101107241	ISG20L2	up
XM_027957706.1	novel_181	down	XM_027957706.1	101121300	DHX30	up
XM_027966170.1	novel_181	down	XM_027966170.1	101115271	SEC16A	up
XM_027976479.1	novel_181	down	XM_027976479.1	101107241	ISG20L2	up
NM_001113772.1	novel_290	down	NM_001113772.1	443209	ITGB6	up
XM_004006537.4	novel_290	down	XM_004006537.4	101119807	DCTN2	up
XM_015103689.2	novel_290	down	XM_015103689.2	101106987	PTPN2	up
XM_027963661.1	novel_290	down	XM_027963661.1	101120990	EDA	up
XM_027974435.1	novel_290	down	XM_027974435.1	101116160	RUNDC3A	up
XM_012106372.3	novel_316	down	XM_012106372.3	101110907	BCLAF3	up
XM_012152490.3	novel_316	down	XM_012152490.3	101122671	LUZP1	up
XM_027961828.1	novel_316	down	XM_027961828.1	101110293	MAPK8IP3	up
XM_027978313.1	novel_316	down	XM_027978313.1	101119499	PRX	up
XM_004001872.3	novel_328	down	XM_004001872.3	101109222	C1H1orf210	up
XM_012190167.3	novel_328	down	XM_012190167.3	101105940	FXYD5	up
XM_027957466.1	novel_328	down	XM_027957466.1	101103928	ADSSL1	up
XM_027973804.1	novel_328	down	XM_027973804.1	101118115	MCF2L	up
XM_027976880.1	novel_328	down	XM_027976880.1	101103413	LOC101103413	up
XM_027977313.1	novel_328	down	XM_027977313.1	101122045	RNF114	up
XM_027979680.1	novel_328	down	XM_027979680.1	101117698	DGKZ	up
XM_012105687.3	novel_349	down	XM_012105687.3	105605100	ZNF596	up
XM_012173781.2	novel_349	down	XM_012173781.2	101105811	REV1	up
XM_027956666.1	novel_349	down	XM_027956666.1	101116605	SGSM1	up
XM_027956676.1	novel_349	down	XM_027956676.1	101118387	HPS4	up
XM_027957714.1	novel_349	down	XM_027957714.1	101122312	SCAP	up
XM_027958705.1	novel_349	down	XM_027958705.1	101122988	NQO2	up
XM_027964067.1	novel_349	down	XM_027964067.1	101116809	CDK5RAP2	up
XM_027964697.1	novel_349	down	XM_027964697.1	101119119	BIN1	up
XM_027966087.1	novel_349	down	XM_027966087.1	101111169	ABCA2	up
XM_027966216.1	novel_349	down	XM_027966216.1	101112039	GBGT1	up
XM_027969553.1	novel_349	down	XM_027969553.1	101106005	HOOK2	up
XM_027971926.1	novel_349	down	XM_027971926.1	101120167	PLEKHG3	up
XM_027973368.1	novel_349	down	XM_027973368.1	101109368	HSF1	up
XM_027973395.1	novel_349	down	XM_027973395.1	101114875	ZNF34	up
XM_027973814.1	novel_349	down	XM_027973814.1	101118624	F10	up
XM_027974282.1	novel_349	down	XM_027974282.1	101113687	PCYT2	up
XM_027974288.1	novel_349	down	XM_027974288.1	101107539	ASPSCR1	up
XM_027974722.1	novel_349	down	XM_027974722.1	101117004	CACNA1G	up
XM_027974723.1	novel_349	down	XM_027974723.1	101117004	CACNA1G	up
XM_027974728.1	novel_349	down	XM_027974728.1	101117004	CACNA1G	up
XM_027974729.1	novel_349	down	XM_027974729.1	101117004	CACNA1G	up
XM_027975124.1	novel_349	down	XM_027975124.1	101105513	RAP1GAP2	up
XM_027976094.1	novel_349	down	XM_027976094.1	101117807	FAM189B	up
XM_027977181.1	novel_349	down	XM_027977181.1	101103084	SRC	up
XM_027977257.1	novel_349	down	XM_027977257.1	101113874	PCIF1	up
XM_027977259.1	novel_349	down	XM_027977259.1	101113874	PCIF1	up
XM_004015025.4	novel_357	down	XM_004015025.4	101102081	DOK4	up
XM_012190187.3	novel_357	down	XM_012190187.3	101103835	RBM42	up
XM_027957456.1	novel_357	down	XM_027957456.1	101102937	PPP1R13B	up
XM_027966087.1	novel_357	down	XM_027966087.1	101111169	ABCA2	up
XM_027974288.1	novel_357	down	XM_027974288.1	101107539	ASPSCR1	up
XM_027974980.1	novel_357	down	XM_027974980.1	101119833	TNK1	up
XM_004008096.4	novel_358	down	XM_004008096.4	101104057	ATP6V0A4	up
XM_012105527.3	novel_358	down	XM_012105527.3	101117047	WDFY4	up
XM_027958885.1	novel_358	down	XM_027958885.1	114108675	LOC114108675	up
XM_027961970.1	novel_358	down	XM_027961970.1	101109320	FAM234A	up
XM_027971207.1	novel_358	down	XM_027971207.1	114115349	LOC114115349	up
XM_027971567.1	novel_358	down	XM_027971567.1	101117081	NEO1	up
XM_027979680.1	novel_358	down	XM_027979680.1	101117698	DGKZ	up
XM_012175599.3	novel_389	down	XM_012175599.3	101121000	ERC1	up
XM_015100599.2	novel_389	down	XM_015100599.2	101117357	PPM1N	up
XM_027956673.1	novel_389	down	XM_027956673.1	101118136	ASPHD2	up
XM_027956703.1	novel_389	down	XM_027956703.1	101121203	EWSR1	up
XM_027956745.1	novel_389	down	XM_027956745.1	101109043	ASCC2	up
XM_027961071.1	novel_389	down	XM_027961071.1	101103450	TRPM2	up
XM_027961241.1	novel_389	down	XM_027961241.1	101106245	MICALL2	up
XM_027961553.1	novel_389	down	XM_027961553.1	101112623	LOC101112623	up
XM_027966019.1	novel_389	down	XM_027966019.1	101123545	EHMT1	up
XM_027966403.1	novel_389	down	XM_027966403.1	101123019	ST6GALNAC4	up
XM_027967367.1	novel_389	down	XM_027967367.1	101117921	PRPF40B	up
XM_027971912.1	novel_389	down	XM_027971912.1	101118618	TMEM30B	up
XM_027972833.1	novel_389	down	XM_027972833.1	101118882	DENND3	up
XM_027973814.1	novel_389	down	XM_027973814.1	101118624	F10	up
XM_027956792.1	novel_39	down	XM_027956792.1	101113533	MORC2	up
XM_027975971.1	novel_39	down	XM_027975971.1	101105128	ADAM15	up
XM_027978049.1	novel_39	down	XM_027978049.1	101112248	EXOC3L1	up
XM_004001829.4	novel_406	down	XM_004001829.4	101119343	HEYL	up
XM_012175504.3	novel_406	down	XM_012175504.3	101110493	GNB3	up
XM_015103689.2	novel_406	down	XM_015103689.2	101106987	PTPN2	up
XM_027957456.1	novel_406	down	XM_027957456.1	101102937	PPP1R13B	up
XM_027958818.1	novel_406	down	XM_027958818.1	101102849	VARS	up
XM_027961256.1	novel_406	down	XM_027961256.1	101108463	PRKAR1B	up
XM_027961354.1	novel_406	down	XM_027961354.1	101111416	HAGHL	up
XM_027963317.1	novel_406	down	XM_027963317.1	105605313	LOC105605313	up
XM_027980203.1	novel_406	down	XM_027980203.1	101110363	BRD9	up
NM_001009380.1	novel_414	down	NM_001009380.1	443395	LHB	up
XM_004001901.3	novel_414	down	XM_004001901.3	101116000	ERI3	up
XM_004005430.3	novel_414	down	XM_004005430.3	101113048	STK16	up
XM_004012521.4	novel_414	down	XM_004012521.4	101110686	CORO6	up
XM_004013374.4	novel_414	down	XM_004013374.4	101103080	STAC2	up
XM_004015239.4	novel_414	down	XM_004015239.4	101113431	CCER2	up
XM_004017849.4	novel_414	down	XM_004017849.4	101108691	LMAN1L	up
XM_012096019.3	novel_414	down	XM_012096019.3	101102261	FAM168A	up
XM_012097257.3	novel_414	down	XM_012097257.3	100147794	RHOF	up
XM_012173781.2	novel_414	down	XM_012173781.2	101105811	REV1	up
XM_012175504.3	novel_414	down	XM_012175504.3	101110493	GNB3	up
XM_012175590.3	novel_414	down	XM_012175590.3	101121000	ERC1	up
XM_012175595.3	novel_414	down	XM_012175595.3	101121000	ERC1	up
XM_012178440.3	novel_414	down	XM_012178440.3	101112901	ARHGAP45	up
XM_012186044.2	novel_414	down	XM_012186044.2	101104589	GRB7	up
XM_012190187.3	novel_414	down	XM_012190187.3	101103835	RBM42	up
XM_012190397.3	novel_414	down	XM_012190397.3	101115896	SUPT5H	up
XM_012190398.3	novel_414	down	XM_012190398.3	101115896	SUPT5H	up
XM_015093915.2	novel_414	down	XM_015093915.2	101107591	ZNF385A	up
XM_015100140.2	novel_414	down	XM_015100140.2	101118212	LOC101118212	up
XM_015100599.2	novel_414	down	XM_015100599.2	101117357	PPM1N	up
XM_015104306.2	novel_414	down	XM_015104306.2	101115601	GPRIN2	up
XM_015104889.2	novel_414	down	XM_015104889.2	101121317	KDM5C	up
XM_015104894.2	novel_414	down	XM_015104894.2	101121317	KDM5C	up
XM_027956557.1	novel_414	down	XM_027956557.1	101111577	RBM19	up
XM_027956602.1	novel_414	down	XM_027956602.1	101114978	HECTD4	up
XM_027956673.1	novel_414	down	XM_027956673.1	101118136	ASPHD2	up
XM_027956676.1	novel_414	down	XM_027956676.1	101118387	HPS4	up
XM_027956710.1	novel_414	down	XM_027956710.1	101120954	RHBDD3	up
XM_027957068.1	novel_414	down	XM_027957068.1	101103926	KIF7	up
XM_027957071.1	novel_414	down	XM_027957071.1	101103926	KIF7	up
XM_027957456.1	novel_414	down	XM_027957456.1	101102937	PPP1R13B	up
XM_027957466.1	novel_414	down	XM_027957466.1	101103928	ADSSL1	up
XM_027957582.1	novel_414	down	XM_027957582.1	101114144	TEX264	up
XM_027957660.1	novel_414	down	XM_027957660.1	101107555	QRICH1	up
XM_027957912.1	novel_414	down	XM_027957912.1	101113538	LOC101113538	up
XM_027958043.1	novel_414	down	XM_027958043.1	114109395	LOC114109395	up
XM_027958375.1	novel_414	down	XM_027958375.1	114109520	TJAP1	up
XM_027958608.1	novel_414	down	XM_027958608.1	101118566	TCTE1	up
XM_027958928.1	novel_414	down	XM_027958928.1	105603928	DQB	up
XM_027959898.1	novel_414	down	XM_027959898.1	101121218	SYVN1	up
XM_027960345.1	novel_414	down	XM_027960345.1	101107150	GBF1	up
XM_027960534.1	novel_414	down	XM_027960534.1	101113976	CHST15	up
XM_027961141.1	novel_414	down	XM_027961141.1	101118752	SRRM2	up
XM_027961197.1	novel_414	down	XM_027961197.1	101102364	PIGQ	up
XM_027961266.1	novel_414	down	XM_027961266.1	101115424	GET4	up
XM_027961268.1	novel_414	down	XM_027961268.1	101115424	GET4	up
XM_027961354.1	novel_414	down	XM_027961354.1	101111416	HAGHL	up
XM_027961428.1	novel_414	down	XM_027961428.1	101103529	ZNF500	up
XM_027961457.1	novel_414	down	XM_027961457.1	101103694	PRR14	up
XM_027961517.1	novel_414	down	XM_027961517.1	101113902	RAB26	up
XM_027961553.1	novel_414	down	XM_027961553.1	101112623	LOC101112623	up
XM_027961606.1	novel_414	down	XM_027961606.1	101104957	FBXL19	up
XM_027962203.1	novel_414	down	XM_027962203.1	101118160	CFAP70	up
XM_027964067.1	novel_414	down	XM_027964067.1	101116809	CDK5RAP2	up
XM_027965162.1	novel_414	down	XM_027965162.1	101109946	TNS1	up
XM_027965381.1	novel_414	down	XM_027965381.1	101119448	SERINC2	up
XM_027965429.1	novel_414	down	XM_027965429.1	101111945	THEMIS2	up
XM_027966087.1	novel_414	down	XM_027966087.1	101111169	ABCA2	up
XM_027966170.1	novel_414	down	XM_027966170.1	101115271	SEC16A	up
XM_027966216.1	novel_414	down	XM_027966216.1	101112039	GBGT1	up
XM_027966388.1	novel_414	down	XM_027966388.1	101108737	DNM1	up
XM_027967265.1	novel_414	down	XM_027967265.1	101106670	CSAD	up
XM_027967367.1	novel_414	down	XM_027967367.1	101117921	PRPF40B	up
XM_027967371.1	novel_414	down	XM_027967371.1	101118435	KCNH3	up
XM_027967590.1	novel_414	down	XM_027967590.1	101103147	SMARCC2	up
XM_027967927.1	novel_414	down	XM_027967927.1	101117812	STK40	up
XM_027969658.1	novel_414	down	XM_027969658.1	101119559	CARM1	up
XM_027969677.1	novel_414	down	XM_027969677.1	101119818	DOCK6	up
XM_027969827.1	novel_414	down	XM_027969827.1	101112817	PTPRS	up
XM_027969928.1	novel_414	down	XM_027969928.1	101121261	DOT1L	up
XM_027970213.1	novel_414	down	XM_027970213.1	101115963	PLK5	up
XM_027971207.1	novel_414	down	XM_027971207.1	114115349	LOC114115349	up
XM_027971849.1	novel_414	down	XM_027971849.1	101110765	DUT	up
XM_027972370.1	novel_414	down	XM_027972370.1	101111460	CDK19	up
XM_027973368.1	novel_414	down	XM_027973368.1	101109368	HSF1	up
XM_027974075.1	novel_414	down	XM_027974075.1	101120680	TSEN54	up
XM_027974288.1	novel_414	down	XM_027974288.1	101107539	ASPSCR1	up
XM_027974700.1	novel_414	down	XM_027974700.1	101108929	PDK2	up
XM_027974852.1	novel_414	down	XM_027974852.1	105611616	CDRT1	up
XM_027975133.1	novel_414	down	XM_027975133.1	101104766	SGSM2	up
XM_027975971.1	novel_414	down	XM_027975971.1	101105128	ADAM15	up
XM_027976094.1	novel_414	down	XM_027976094.1	101117807	FAM189B	up
XM_027976919.1	novel_414	down	XM_027976919.1	101116271	CFAP45	up
XM_027977257.1	novel_414	down	XM_027977257.1	101113874	PCIF1	up
XM_027977259.1	novel_414	down	XM_027977259.1	101113874	PCIF1	up
XM_027977906.1	novel_414	down	XM_027977906.1	101105770	SLC38A7	up
XM_027978049.1	novel_414	down	XM_027978049.1	101112248	EXOC3L1	up
XM_027978313.1	novel_414	down	XM_027978313.1	101119499	PRX	up
XM_027978501.1	novel_414	down	XM_027978501.1	101118379	DMPK	up
XM_027978753.1	novel_414	down	XM_027978753.1	101122882	LOC101122882	up
XM_027979208.1	novel_414	down	XM_027979208.1	101112759	NCAM1	up
NM_001174113.1	novel_424	down	NM_001174113.1	100381248	SIX1	up
XM_012175599.3	novel_424	down	XM_012175599.3	101121000	ERC1	up
XM_015093915.2	novel_424	down	XM_015093915.2	101107591	ZNF385A	up
XM_027956703.1	novel_424	down	XM_027956703.1	101121203	EWSR1	up
XM_027961266.1	novel_424	down	XM_027961266.1	101115424	GET4	up
XM_027961268.1	novel_424	down	XM_027961268.1	101115424	GET4	up
XM_027961606.1	novel_424	down	XM_027961606.1	101104957	FBXL19	up
XM_027966087.1	novel_424	down	XM_027966087.1	101111169	ABCA2	up
XM_027969652.1	novel_424	down	XM_027969652.1	101115027	DNM2	up
XM_027971521.1	novel_424	down	XM_027971521.1	101103322	AAGAB	up
XM_027971849.1	novel_424	down	XM_027971849.1	101110765	DUT	up
XM_027974075.1	novel_424	down	XM_027974075.1	101120680	TSEN54	up
XM_027977257.1	novel_424	down	XM_027977257.1	101113874	PCIF1	up
XM_027977259.1	novel_424	down	XM_027977259.1	101113874	PCIF1	up
XM_027978146.1	novel_424	down	XM_027978146.1	101103172	ZNF821	up
XM_027978313.1	novel_424	down	XM_027978313.1	101119499	PRX	up
XM_004001956.4	novel_44	down	XM_004001956.4	101108701	DMRTA2	up
XM_012176822.3	novel_44	down	XM_012176822.3	101116563	EEPD1	up
XM_027962367.1	novel_44	down	XM_027962367.1	101120297	ZSWIM8	up
XM_027968247.1	novel_44	down	XM_027968247.1	101115451	TUBGCP6	up
XM_027956745.1	novel_454	down	XM_027956745.1	101109043	ASCC2	up
XM_027961786.1	novel_454	down	XM_027961786.1	106991907	PAM16	up
XM_027973825.1	novel_454	down	XM_027973825.1	101117516	TFDP1	up
XM_027976575.1	novel_454	down	XM_027976575.1	101109763	NTRK1	up
XM_027977569.1	novel_454	down	XM_027977569.1	101104880	DCST2	up
XM_027978313.1	novel_454	down	XM_027978313.1	101119499	PRX	up
XM_027978770.1	novel_454	down	XM_027978770.1	105611998	LOC105611998	up
XM_012095555.3	novel_465	down	XM_012095555.3	101105355	SLC37A4	up
XM_004018362.4	novel_472	down	XM_004018362.4	101123330	FLNB	up
XM_012188518.3	novel_472	down	XM_012188518.3	101121188	ZNF133	up
XM_027958827.1	novel_472	down	XM_027958827.1	101103099	VWA7	up
XM_027966216.1	novel_472	down	XM_027966216.1	101112039	GBGT1	up
XM_027967594.1	novel_472	down	XM_027967594.1	101109431	ANKRD52	up
XM_027974980.1	novel_472	down	XM_027974980.1	101119833	TNK1	up
XM_027977313.1	novel_472	down	XM_027977313.1	101122045	RNF114	up
XM_027977668.1	novel_472	down	XM_027977668.1	101122542	SDR42E1	up
XM_012105705.3	novel_49	down	XM_012105705.3	101108545	DCTD	up
XM_027979933.1	novel_49	down	XM_027979933.1	101120715	CD200	up
XM_015097585.2	novel_506	down	XM_015097585.2	101116237	COMMD5	up
XM_027956676.1	novel_506	down	XM_027956676.1	101118387	HPS4	up
XM_027962243.1	novel_506	down	XM_027962243.1	101115935	FRMPD2	up
XM_027966388.1	novel_506	down	XM_027966388.1	101108737	DNM1	up
XM_027969658.1	novel_506	down	XM_027969658.1	101119559	CARM1	up
XM_027976575.1	novel_506	down	XM_027976575.1	101109763	NTRK1	up
NM_001127272.1	novel_526	down	NM_001127272.1	100147781	SLC39A3	up
XM_004015239.4	novel_526	down	XM_004015239.4	101113431	CCER2	up
XM_012095970.2	novel_526	down	XM_012095970.2	101117104	PGAP2	up
XM_012103370.3	novel_526	down	XM_012103370.3	101111507	DTNA	up
XM_012104369.3	novel_526	down	XM_012104369.3	101117982	TMEM219	up
XM_012175599.3	novel_526	down	XM_012175599.3	101121000	ERC1	up
XM_015094402.2	novel_526	down	XM_015094402.2	101115531	TMEM247	up
XM_015097585.2	novel_526	down	XM_015097585.2	101116237	COMMD5	up
XM_027956745.1	novel_526	down	XM_027956745.1	101109043	ASCC2	up
XM_027956792.1	novel_526	down	XM_027956792.1	101113533	MORC2	up
XM_027957706.1	novel_526	down	XM_027957706.1	101121300	DHX30	up
XM_027958375.1	novel_526	down	XM_027958375.1	114109520	TJAP1	up
XM_027958705.1	novel_526	down	XM_027958705.1	101122988	NQO2	up
XM_027958827.1	novel_526	down	XM_027958827.1	101103099	VWA7	up
XM_027960255.1	novel_526	down	XM_027960255.1	101123513	SFXN3	up
XM_027960719.1	novel_526	down	XM_027960719.1	101110106	INO80C	up
XM_027961241.1	novel_526	down	XM_027961241.1	101106245	MICALL2	up
XM_027961251.1	novel_526	down	XM_027961251.1	101113904	TMEM184A	up
XM_027961606.1	novel_526	down	XM_027961606.1	101104957	FBXL19	up
XM_027961749.1	novel_526	down	XM_027961749.1	101121484	RABEP2	up
XM_027966216.1	novel_526	down	XM_027966216.1	101112039	GBGT1	up
XM_027967590.1	novel_526	down	XM_027967590.1	101103147	SMARCC2	up
XM_027968647.1	novel_526	down	XM_027968647.1	101106130	CFAP57	up
XM_027969553.1	novel_526	down	XM_027969553.1	101106005	HOOK2	up
XM_027970132.1	novel_526	down	XM_027970132.1	101109015	RNF126	up
XM_027971521.1	novel_526	down	XM_027971521.1	101103322	AAGAB	up
XM_027976919.1	novel_526	down	XM_027976919.1	101116271	CFAP45	up
XM_027977257.1	novel_526	down	XM_027977257.1	101113874	PCIF1	up
XM_027977259.1	novel_526	down	XM_027977259.1	101113874	PCIF1	up
XM_027977277.1	novel_526	down	XM_027977277.1	101115146	ZMYND8	up
XM_027977283.1	novel_526	down	XM_027977283.1	101115146	ZMYND8	up
XM_027978049.1	novel_526	down	XM_027978049.1	101112248	EXOC3L1	up
XM_027978501.1	novel_526	down	XM_027978501.1	101118379	DMPK	up
XM_027978770.1	novel_526	down	XM_027978770.1	105611998	LOC105611998	up
XM_012181841.3	novel_539	down	XM_012181841.3	101120670	MAX	up
XM_015104306.2	novel_539	down	XM_015104306.2	101115601	GPRIN2	up
XM_027961800.1	novel_539	down	XM_027961800.1	101103370	SMURF1	up
XM_027969005.1	novel_539	down	XM_027969005.1	101103060	ABCB8	up
XM_027976961.1	novel_539	down	XM_027976961.1	101110694	SLC17A9	up
XM_027957737.1	novel_549	down	XM_027957737.1	101104278	FYCO1	up
NM_001159277.1	novel_550	down	NM_001159277.1	100286738	MEF2C	up
XM_004002026.4	novel_550	down	XM_004002026.4	101105452	NFIA	up
XM_004005430.3	novel_550	down	XM_004005430.3	101113048	STK16	up
XM_004012521.4	novel_550	down	XM_004012521.4	101110686	CORO6	up
XM_004013374.4	novel_550	down	XM_004013374.4	101103080	STAC2	up
XM_004015025.4	novel_550	down	XM_004015025.4	101102081	DOK4	up
XM_004017849.4	novel_550	down	XM_004017849.4	101108691	LMAN1L	up
XM_012104369.3	novel_550	down	XM_012104369.3	101117982	TMEM219	up
XM_012122837.3	novel_550	down	XM_012122837.3	101114337	TRPM6	up
XM_012172772.3	novel_550	down	XM_012172772.3	101115197	HAAO	up
XM_012173781.2	novel_550	down	XM_012173781.2	101105811	REV1	up
XM_012178314.3	novel_550	down	XM_012178314.3	101103063	RMND5B	up
XM_012181841.3	novel_550	down	XM_012181841.3	101120670	MAX	up
XM_012190167.3	novel_550	down	XM_012190167.3	101105940	FXYD5	up
XM_012190397.3	novel_550	down	XM_012190397.3	101115896	SUPT5H	up
XM_012190398.3	novel_550	down	XM_012190398.3	101115896	SUPT5H	up
XM_015097585.2	novel_550	down	XM_015097585.2	101116237	COMMD5	up
XM_015100599.2	novel_550	down	XM_015100599.2	101117357	PPM1N	up
XM_015101325.2	novel_550	down	XM_015101325.2	101112675	RAI14	up
XM_027956377.1	novel_550	down	XM_027956377.1	101116937	FBRSL1	up
XM_027956380.1	novel_550	down	XM_027956380.1	101116937	FBRSL1	up
XM_027956557.1	novel_550	down	XM_027956557.1	101111577	RBM19	up
XM_027956710.1	novel_550	down	XM_027956710.1	101120954	RHBDD3	up
XM_027957068.1	novel_550	down	XM_027957068.1	101103926	KIF7	up
XM_027957071.1	novel_550	down	XM_027957071.1	101103926	KIF7	up
XM_027957582.1	novel_550	down	XM_027957582.1	101114144	TEX264	up
XM_027957608.1	novel_550	down	XM_027957608.1	101122223	SEMA3F	up
XM_027957627.1	novel_550	down	XM_027957627.1	101117200	RNF123	up
XM_027957714.1	novel_550	down	XM_027957714.1	101122312	SCAP	up
XM_027959565.1	novel_550	down	XM_027959565.1	101109226	PCNX3	up
XM_027960345.1	novel_550	down	XM_027960345.1	101107150	GBF1	up
XM_027961141.1	novel_550	down	XM_027961141.1	101118752	SRRM2	up
XM_027961251.1	novel_550	down	XM_027961251.1	101113904	TMEM184A	up
XM_027961256.1	novel_550	down	XM_027961256.1	101108463	PRKAR1B	up
XM_027961318.1	novel_550	down	XM_027961318.1	101103368	WDR90	up
XM_027961606.1	novel_550	down	XM_027961606.1	101104957	FBXL19	up
XM_027961906.1	novel_550	down	XM_027961906.1	101123523	SRRT	up
XM_027961908.1	novel_550	down	XM_027961908.1	101123523	SRRT	up
XM_027961915.1	novel_550	down	XM_027961915.1	101101948	MAZ	up
XM_027961916.1	novel_550	down	XM_027961916.1	101101948	MAZ	up
XM_027964495.1	novel_550	down	XM_027964495.1	101114337	TRPM6	up
XM_027966087.1	novel_550	down	XM_027966087.1	101111169	ABCA2	up
XM_027966216.1	novel_550	down	XM_027966216.1	101112039	GBGT1	up
XM_027966462.1	novel_550	down	XM_027966462.1	101113668	DENND1A	up
XM_027966824.1	novel_550	down	XM_027966824.1	101101879	EML6	up
XM_027967367.1	novel_550	down	XM_027967367.1	101117921	PRPF40B	up
XM_027967371.1	novel_550	down	XM_027967371.1	101118435	KCNH3	up
XM_027967594.1	novel_550	down	XM_027967594.1	101109431	ANKRD52	up
XM_027967927.1	novel_550	down	XM_027967927.1	101117812	STK40	up
XM_027968238.1	novel_550	down	XM_027968238.1	101112896	ALG12	up
XM_027968247.1	novel_550	down	XM_027968247.1	101115451	TUBGCP6	up
XM_027968412.1	novel_550	down	XM_027968412.1	101102681	NFYC	up
XM_027969005.1	novel_550	down	XM_027969005.1	101103060	ABCB8	up
XM_027969049.1	novel_550	down	XM_027969049.1	101115617	KMT2C	up
XM_027969873.1	novel_550	down	XM_027969873.1	443199	TJP3	up
XM_027971926.1	novel_550	down	XM_027971926.1	101120167	PLEKHG3	up
XM_027972952.1	novel_550	down	XM_027972952.1	101106440	ST18	up
XM_027974288.1	novel_550	down	XM_027974288.1	101107539	ASPSCR1	up
XM_027974700.1	novel_550	down	XM_027974700.1	101108929	PDK2	up
XM_027974722.1	novel_550	down	XM_027974722.1	101117004	CACNA1G	up
XM_027974723.1	novel_550	down	XM_027974723.1	101117004	CACNA1G	up
XM_027974728.1	novel_550	down	XM_027974728.1	101117004	CACNA1G	up
XM_027974729.1	novel_550	down	XM_027974729.1	101117004	CACNA1G	up
XM_027976961.1	novel_550	down	XM_027976961.1	101110694	SLC17A9	up
XM_027977075.1	novel_550	down	XM_027977075.1	100500777	MAPRE1	up
XM_027977223.1	novel_550	down	XM_027977223.1	101105842	GDAP1L1	up
XM_027978030.1	novel_550	down	XM_027978030.1	101120620	ITSN1	up
XM_027978049.1	novel_550	down	XM_027978049.1	101112248	EXOC3L1	up
XM_027978313.1	novel_550	down	XM_027978313.1	101119499	PRX	up
XM_027979530.1	novel_550	down	XM_027979530.1	101105438	C2CD3	up
XM_027979680.1	novel_550	down	XM_027979680.1	101117698	DGKZ	up
XM_027980130.1	novel_550	down	XM_027980130.1	101112675	RAI14	up
XM_027980203.1	novel_550	down	XM_027980203.1	101110363	BRD9	up
NM_001127272.1	novel_57	down	NM_001127272.1	100147781	SLC39A3	up
XM_027968247.1	novel_57	down	XM_027968247.1	101115451	TUBGCP6	up
XM_027978605.1	novel_57	down	XM_027978605.1	101105097	TEAD2	up
XM_027978049.1	novel_577	down	XM_027978049.1	101112248	EXOC3L1	up
XM_004013374.4	novel_599	down	XM_004013374.4	101103080	STAC2	up
XM_015097585.2	novel_599	down	XM_015097585.2	101116237	COMMD5	up
XM_027959220.1	novel_599	down	XM_027959220.1	101112265	KLHDC3	up
XM_027961256.1	novel_599	down	XM_027961256.1	101108463	PRKAR1B	up
XM_027967594.1	novel_599	down	XM_027967594.1	101109431	ANKRD52	up
XM_027975133.1	novel_599	down	XM_027975133.1	101104766	SGSM2	up
XM_027977181.1	novel_599	down	XM_027977181.1	101103084	SRC	up
XM_027977569.1	novel_599	down	XM_027977569.1	101104880	DCST2	up
XM_027979705.1	novel_599	down	XM_027979705.1	101119250	ARFGAP2	up
XM_027974980.1	novel_609	down	XM_027974980.1	101119833	TNK1	up
XM_027978049.1	novel_609	down	XM_027978049.1	101112248	EXOC3L1	up
XM_012104369.3	novel_614	down	XM_012104369.3	101117982	TMEM219	up
XM_012190187.3	novel_614	down	XM_012190187.3	101103835	RBM42	up
XM_015093915.2	novel_614	down	XM_015093915.2	101107591	ZNF385A	up
XM_015097585.2	novel_614	down	XM_015097585.2	101116237	COMMD5	up
XM_027961241.1	novel_614	down	XM_027961241.1	101106245	MICALL2	up
XM_027961251.1	novel_614	down	XM_027961251.1	101113904	TMEM184A	up
XM_027961256.1	novel_614	down	XM_027961256.1	101108463	PRKAR1B	up
XM_027961428.1	novel_614	down	XM_027961428.1	101103529	ZNF500	up
XM_027967401.1	novel_614	down	XM_027967401.1	101109162	TMEM106C	up
XM_027967590.1	novel_614	down	XM_027967590.1	101103147	SMARCC2	up
XM_027969331.1	novel_614	down	XM_027969331.1	101111597	CCDC17	up
XM_027972126.1	novel_614	down	XM_027972126.1	101115465	TTC7B	up
XM_027976919.1	novel_614	down	XM_027976919.1	101116271	CFAP45	up
XM_027977257.1	novel_614	down	XM_027977257.1	101113874	PCIF1	up
XM_027977259.1	novel_614	down	XM_027977259.1	101113874	PCIF1	up
XM_027977277.1	novel_614	down	XM_027977277.1	101115146	ZMYND8	up
XM_027977283.1	novel_614	down	XM_027977283.1	101115146	ZMYND8	up
XM_027977313.1	novel_614	down	XM_027977313.1	101122045	RNF114	up
XM_027978146.1	novel_614	down	XM_027978146.1	101103172	ZNF821	up
XM_027978524.1	novel_614	down	XM_027978524.1	101121963	STRN4	up
XM_027980203.1	novel_614	down	XM_027980203.1	101110363	BRD9	up
XM_004004467.4	novel_616	down	XM_004004467.4	101123441	LOC101123441	up
XM_012190187.3	novel_616	down	XM_012190187.3	101103835	RBM42	up
XM_015093915.2	novel_616	down	XM_015093915.2	101107591	ZNF385A	up
XM_015097585.2	novel_616	down	XM_015097585.2	101116237	COMMD5	up
XM_015104640.2	novel_616	down	XM_015104640.2	101119278	SMIM19	up
XM_027956703.1	novel_616	down	XM_027956703.1	101121203	EWSR1	up
XM_027957498.1	novel_616	down	XM_027957498.1	101102093	MESP2	up
XM_027961241.1	novel_616	down	XM_027961241.1	101106245	MICALL2	up
XM_027961251.1	novel_616	down	XM_027961251.1	101113904	TMEM184A	up
XM_027961915.1	novel_616	down	XM_027961915.1	101101948	MAZ	up
XM_027961916.1	novel_616	down	XM_027961916.1	101101948	MAZ	up
XM_027969005.1	novel_616	down	XM_027969005.1	101103060	ABCB8	up
XM_027973368.1	novel_616	down	XM_027973368.1	101109368	HSF1	up
XM_027975971.1	novel_616	down	XM_027975971.1	101105128	ADAM15	up
XM_027976919.1	novel_616	down	XM_027976919.1	101116271	CFAP45	up
XM_027978146.1	novel_616	down	XM_027978146.1	101103172	ZNF821	up
XM_027980203.1	novel_616	down	XM_027980203.1	101110363	BRD9	up
NM_001075100.2	novel_618	down	NM_001075100.2	767576	CYP11B1	up
NM_001174113.1	novel_618	down	NM_001174113.1	100381248	SIX1	up
XM_004015239.4	novel_618	down	XM_004015239.4	101113431	CCER2	up
XM_012172772.3	novel_618	down	XM_012172772.3	101115197	HAAO	up
XM_015100140.2	novel_618	down	XM_015100140.2	101118212	LOC101118212	up
XM_015104889.2	novel_618	down	XM_015104889.2	101121317	KDM5C	up
XM_015104894.2	novel_618	down	XM_015104894.2	101121317	KDM5C	up
XM_027956703.1	novel_618	down	XM_027956703.1	101121203	EWSR1	up
XM_027957068.1	novel_618	down	XM_027957068.1	101103926	KIF7	up
XM_027957071.1	novel_618	down	XM_027957071.1	101103926	KIF7	up
XM_027957456.1	novel_618	down	XM_027957456.1	101102937	PPP1R13B	up
XM_027957582.1	novel_618	down	XM_027957582.1	101114144	TEX264	up
XM_027957912.1	novel_618	down	XM_027957912.1	101113538	LOC101113538	up
XM_027961141.1	novel_618	down	XM_027961141.1	101118752	SRRM2	up
XM_027961251.1	novel_618	down	XM_027961251.1	101113904	TMEM184A	up
XM_027961266.1	novel_618	down	XM_027961266.1	101115424	GET4	up
XM_027961268.1	novel_618	down	XM_027961268.1	101115424	GET4	up
XM_027961749.1	novel_618	down	XM_027961749.1	101121484	RABEP2	up
XM_027965593.1	novel_618	down	XM_027965593.1	101107935	TMCO4	up
XM_027966087.1	novel_618	down	XM_027966087.1	101111169	ABCA2	up
XM_027967367.1	novel_618	down	XM_027967367.1	101117921	PRPF40B	up
XM_027969652.1	novel_618	down	XM_027969652.1	101115027	DNM2	up
XM_027969677.1	novel_618	down	XM_027969677.1	101119818	DOCK6	up
XM_027971796.1	novel_618	down	XM_027971796.1	101119219	CGNL1	up
XM_027974852.1	novel_618	down	XM_027974852.1	105611616	CDRT1	up
XM_027979680.1	novel_618	down	XM_027979680.1	101117698	DGKZ	up
XM_004008169.4	novel_625	down	XM_004008169.4	101102387	TMEM176B	up
XM_012177337.3	novel_625	down	XM_012177337.3	101102387	TMEM176B	up
XM_027957383.1	novel_625	down	XM_027957383.1	101117113	CCNK	up
XM_027957914.1	novel_625	down	XM_027957914.1	101122634	UBE2D4	up
XM_027958885.1	novel_625	down	XM_027958885.1	114108675	LOC114108675	up
XM_027960345.1	novel_625	down	XM_027960345.1	101107150	GBF1	up
XM_027961553.1	novel_625	down	XM_027961553.1	101112623	LOC101112623	up
XM_027961970.1	novel_625	down	XM_027961970.1	101109320	FAM234A	up
XM_027970213.1	novel_625	down	XM_027970213.1	101115963	PLK5	up
XM_027974282.1	novel_625	down	XM_027974282.1	101113687	PCYT2	up
XM_027978049.1	novel_625	down	XM_027978049.1	101112248	EXOC3L1	up
XM_004006981.4	novel_630	down	XM_004006981.4	101102469	GCAT	up
XM_004011863.3	novel_630	down	XM_004011863.3	101119649	CHMP4C	up
XM_012178440.3	novel_630	down	XM_012178440.3	101112901	ARHGAP45	up
XM_015092659.2	novel_630	down	XM_015092659.2	101123341	LOC101123341	up
XM_027956377.1	novel_630	down	XM_027956377.1	101116937	FBRSL1	up
XM_027956380.1	novel_630	down	XM_027956380.1	101116937	FBRSL1	up
XM_027958063.1	novel_630	down	XM_027958063.1	101117705	CCDC13	up
XM_027958827.1	novel_630	down	XM_027958827.1	101103099	VWA7	up
XM_027961749.1	novel_630	down	XM_027961749.1	101121484	RABEP2	up
XM_027964039.1	novel_630	down	XM_027964039.1	101113733	TRAPPC12	up
XM_027965162.1	novel_630	down	XM_027965162.1	101109946	TNS1	up
XM_027969928.1	novel_630	down	XM_027969928.1	101121261	DOT1L	up
XM_027979208.1	novel_630	down	XM_027979208.1	101112759	NCAM1	up
XM_004004120.4	novel_641	down	XM_004004120.4	101120217	CCL19	up
XM_012104496.3	novel_641	down	XM_012104496.3	101119359	ORAI2	up
XM_012178440.3	novel_641	down	XM_012178440.3	101112901	ARHGAP45	up
XM_015100599.2	novel_641	down	XM_015100599.2	101117357	PPM1N	up
XM_027958375.1	novel_641	down	XM_027958375.1	114109520	TJAP1	up
XM_027961241.1	novel_641	down	XM_027961241.1	101106245	MICALL2	up
XM_027961251.1	novel_641	down	XM_027961251.1	101113904	TMEM184A	up
XM_027961553.1	novel_641	down	XM_027961553.1	101112623	LOC101112623	up
XM_027967594.1	novel_641	down	XM_027967594.1	101109431	ANKRD52	up
XM_027968238.1	novel_641	down	XM_027968238.1	101112896	ALG12	up
XM_027973057.1	novel_641	down	XM_027973057.1	101117255	JPH1	up
XM_027977150.1	novel_641	down	XM_027977150.1	101120768	EPB41L1	up
XM_027977906.1	novel_641	down	XM_027977906.1	101105770	SLC38A7	up
XM_027978049.1	novel_641	down	XM_027978049.1	101112248	EXOC3L1	up
XM_027978313.1	novel_641	down	XM_027978313.1	101119499	PRX	up
XM_027978524.1	novel_641	down	XM_027978524.1	101121963	STRN4	up
XM_027979705.1	novel_641	down	XM_027979705.1	101119250	ARFGAP2	up
XM_015100599.2	novel_648	down	XM_015100599.2	101117357	PPM1N	up
XM_012105527.3	novel_653	down	XM_012105527.3	101117047	WDFY4	up
XM_012152490.3	novel_653	down	XM_012152490.3	101122671	LUZP1	up
XM_012190167.3	novel_653	down	XM_012190167.3	101105940	FXYD5	up
XM_027956676.1	novel_653	down	XM_027956676.1	101118387	HPS4	up
XM_027957608.1	novel_653	down	XM_027957608.1	101122223	SEMA3F	up
XM_027958063.1	novel_653	down	XM_027958063.1	101117705	CCDC13	up
XM_027958375.1	novel_653	down	XM_027958375.1	114109520	TJAP1	up
XM_027959220.1	novel_653	down	XM_027959220.1	101112265	KLHDC3	up
XM_027959898.1	novel_653	down	XM_027959898.1	101121218	SYVN1	up
XM_027961071.1	novel_653	down	XM_027961071.1	101103450	TRPM2	up
XM_027961431.1	novel_653	down	XM_027961431.1	101107063	CLEC16A	up
XM_027961433.1	novel_653	down	XM_027961433.1	101107063	CLEC16A	up
XM_027961606.1	novel_653	down	XM_027961606.1	101104957	FBXL19	up
XM_027961915.1	novel_653	down	XM_027961915.1	101101948	MAZ	up
XM_027961916.1	novel_653	down	XM_027961916.1	101101948	MAZ	up
XM_027964067.1	novel_653	down	XM_027964067.1	101116809	CDK5RAP2	up
XM_027965593.1	novel_653	down	XM_027965593.1	101107935	TMCO4	up
XM_027966216.1	novel_653	down	XM_027966216.1	101112039	GBGT1	up
XM_027968247.1	novel_653	down	XM_027968247.1	101115451	TUBGCP6	up
XM_027969658.1	novel_653	down	XM_027969658.1	101119559	CARM1	up
XM_027972109.1	novel_653	down	XM_027972109.1	101114448	TTC8	up
XM_027974282.1	novel_653	down	XM_027974282.1	101113687	PCYT2	up
XM_027974700.1	novel_653	down	XM_027974700.1	101108929	PDK2	up
XM_027974757.1	novel_653	down	XM_027974757.1	101113946	MPRIP	up
XM_027976094.1	novel_653	down	XM_027976094.1	101117807	FAM189B	up
XM_027977569.1	novel_653	down	XM_027977569.1	101104880	DCST2	up
XM_027977906.1	novel_653	down	XM_027977906.1	101105770	SLC38A7	up
XM_027978313.1	novel_653	down	XM_027978313.1	101119499	PRX	up
XM_027978753.1	novel_653	down	XM_027978753.1	101122882	LOC101122882	up
XM_027979705.1	novel_653	down	XM_027979705.1	101119250	ARFGAP2	up
XM_004013374.4	novel_682	down	XM_004013374.4	101103080	STAC2	up
XM_012105527.3	novel_682	down	XM_012105527.3	101117047	WDFY4	up
XM_012106713.3	novel_682	down	XM_012106713.3	101103624	PAGE4	up
XM_012185157.3	novel_682	down	XM_012185157.3	101120760	VEZF1	up
XM_012185159.3	novel_682	down	XM_012185159.3	101120760	VEZF1	up
XM_015097585.2	novel_682	down	XM_015097585.2	101116237	COMMD5	up
XM_027957115.1	novel_682	down	XM_027957115.1	101107638	SAXO2	up
XM_027957964.1	novel_682	down	XM_027957964.1	101106631	CLASP2	up
XM_027958705.1	novel_682	down	XM_027958705.1	101122988	NQO2	up
XM_027962243.1	novel_682	down	XM_027962243.1	101115935	FRMPD2	up
XM_027967898.1	novel_682	down	XM_027967898.1	101104987	PHC1	up
XM_027969005.1	novel_682	down	XM_027969005.1	101103060	ABCB8	up
XM_027969873.1	novel_682	down	XM_027969873.1	443199	TJP3	up
XM_027971567.1	novel_682	down	XM_027971567.1	101117081	NEO1	up
XM_027972413.1	novel_682	down	XM_027972413.1	101115329	DPH5	up
XM_027977569.1	novel_682	down	XM_027977569.1	101104880	DCST2	up
XM_027979680.1	novel_682	down	XM_027979680.1	101117698	DGKZ	up
XM_027980203.1	novel_682	down	XM_027980203.1	101110363	BRD9	up
XM_012128319.2	novel_685	down	XM_012128319.2	101113728	LOC101113728	up
XM_027957660.1	novel_685	down	XM_027957660.1	101107555	QRICH1	up
XM_027961071.1	novel_685	down	XM_027961071.1	101103450	TRPM2	up
XM_027966170.1	novel_685	down	XM_027966170.1	101115271	SEC16A	up
XM_027977257.1	novel_685	down	XM_027977257.1	101113874	PCIF1	up
XM_027977259.1	novel_685	down	XM_027977259.1	101113874	PCIF1	up
XM_027966190.1	novel_694	down	XM_027966190.1	105607222	CCDC187	up
XM_004018362.4	novel_797	down	XM_004018362.4	101123330	FLNB	up
XM_012152490.3	novel_797	down	XM_012152490.3	101122671	LUZP1	up
XM_012172772.3	novel_797	down	XM_012172772.3	101115197	HAAO	up
XM_012178314.3	novel_797	down	XM_012178314.3	101103063	RMND5B	up
XM_027957627.1	novel_797	down	XM_027957627.1	101117200	RNF123	up
XM_027957792.1	novel_797	down	XM_027957792.1	101107051	EFCAB12	up
XM_027960381.1	novel_797	down	XM_027960381.1	101105869	UROS	up
XM_027967054.1	novel_797	down	XM_027967054.1	101110581	RNF149	up
XM_027969005.1	novel_797	down	XM_027969005.1	101103060	ABCB8	up
XM_027969331.1	novel_797	down	XM_027969331.1	101111597	CCDC17	up
XM_027974108.1	novel_797	down	XM_027974108.1	101106022	EXOC7	up
XM_027978687.1	novel_797	down	XM_027978687.1	105605752	LOC105605752	up
XM_027979530.1	novel_797	down	XM_027979530.1	101105438	C2CD3	up
XM_027957466.1	novel_80	down	XM_027957466.1	101103928	ADSSL1	up
XM_012105527.3	novel_879	down	XM_012105527.3	101117047	WDFY4	up
XM_027957792.1	novel_879	down	XM_027957792.1	101107051	EFCAB12	up
XM_027974435.1	novel_879	down	XM_027974435.1	101116160	RUNDC3A	up
XM_015094402.2	novel_885	down	XM_015094402.2	101115531	TMEM247	up
XM_027961266.1	novel_885	down	XM_027961266.1	101115424	GET4	up
XM_027961268.1	novel_885	down	XM_027961268.1	101115424	GET4	up
XM_027965381.1	novel_885	down	XM_027965381.1	101119448	SERINC2	up
XM_027974108.1	novel_885	down	XM_027974108.1	101106022	EXOC7	up
XM_027970132.1	novel_917	down	XM_027970132.1	101109015	RNF126	up
XM_027960381.1	novel_974	down	XM_027960381.1	101105869	UROS	up
NM_001009315.3	novel_984	down	NM_001009315.3	443329	GH	up
XM_004004845.4	novel_984	down	XM_004004845.4	101113308	ABI2	up
XM_004005430.3	novel_984	down	XM_004005430.3	101113048	STK16	up
XM_004006981.4	novel_984	down	XM_004006981.4	101102469	GCAT	up
XM_012172772.3	novel_984	down	XM_012172772.3	101115197	HAAO	up
XM_015100140.2	novel_984	down	XM_015100140.2	101118212	LOC101118212	up
XM_015104306.2	novel_984	down	XM_015104306.2	101115601	GPRIN2	up
XM_027959565.1	novel_984	down	XM_027959565.1	101109226	PCNX3	up
XM_027960345.1	novel_984	down	XM_027960345.1	101107150	GBF1	up
XM_027961251.1	novel_984	down	XM_027961251.1	101113904	TMEM184A	up
XM_027965017.1	novel_984	down	XM_027965017.1	101106493	MAP3K19	up
XM_027966170.1	novel_984	down	XM_027966170.1	101115271	SEC16A	up
XM_027966403.1	novel_984	down	XM_027966403.1	101123019	ST6GALNAC4	up
XM_027966979.1	novel_984	down	XM_027966979.1	101109257	DYSF	up
XM_027968957.1	novel_984	down	XM_027968957.1	105615174	REPIN1	up
XM_027969120.1	novel_984	down	XM_027969120.1	114114615	LOC114114615	up
XM_027969652.1	novel_984	down	XM_027969652.1	101115027	DNM2	up
XM_027971659.1	novel_984	down	XM_027971659.1	101104751	MEIS2	up
XM_027972833.1	novel_984	down	XM_027972833.1	101118882	DENND3	up
XM_027974722.1	novel_984	down	XM_027974722.1	101117004	CACNA1G	up
XM_027974723.1	novel_984	down	XM_027974723.1	101117004	CACNA1G	up
XM_027974728.1	novel_984	down	XM_027974728.1	101117004	CACNA1G	up
XM_027974729.1	novel_984	down	XM_027974729.1	101117004	CACNA1G	up
XM_027974980.1	novel_984	down	XM_027974980.1	101119833	TNK1	up
XM_027975133.1	novel_984	down	XM_027975133.1	101104766	SGSM2	up
XM_027975435.1	novel_984	down	XM_027975435.1	114116958	LOC114116958	up
XM_027976094.1	novel_984	down	XM_027976094.1	101117807	FAM189B	up
XM_027976228.1	novel_984	down	XM_027976228.1	101116493	SRGAP2	up
XM_027976575.1	novel_984	down	XM_027976575.1	101109763	NTRK1	up
XM_027977472.1	novel_984	down	XM_027977472.1	101114548	ZNF613	up
XM_027977913.1	novel_984	down	XM_027977913.1	114117887	LOC114117887	up
XM_027957792.1	oar-miR-323a-5p	down	XM_027957792.1	101107051	EFCAB12	up
XM_027958043.1	oar-miR-323a-5p	down	XM_027958043.1	114109395	LOC114109395	up
XM_027964039.1	oar-miR-323a-5p	down	XM_027964039.1	101113733	TRAPPC12	up
XM_027965381.1	oar-miR-323a-5p	down	XM_027965381.1	101119448	SERINC2	up
XM_027967371.1	oar-miR-323a-5p	down	XM_027967371.1	101118435	KCNH3	up
XM_027970213.1	oar-miR-323a-5p	down	XM_027970213.1	101115963	PLK5	up
XM_027979171.1	oar-miR-323a-5p	down	XM_027979171.1	114118385	LOC114118385	up
XM_012095970.2	oar-miR-3956-3p	down	XM_012095970.2	101117104	PGAP2	up
XM_027966979.1	oar-miR-412-5p	down	XM_027966979.1	101109257	DYSF	up
XM_027965381.1	oar-miR-433-3p	down	XM_027965381.1	101119448	SERINC2	up
XM_027957456.1	oar-miR-485-5p	down	XM_027957456.1	101102937	PPP1R13B	up
XM_027958705.1	oar-miR-485-5p	down	XM_027958705.1	101122988	NQO2	up
XM_027967371.1	oar-miR-485-5p	down	XM_027967371.1	101118435	KCNH3	up
XM_027969005.1	oar-miR-485-5p	down	XM_027969005.1	101103060	ABCB8	up
