# Supplementary material for: Screening of Differentially Expressed Genes and miRNAs in Hypothalamus and Pituitary Gland of Sheep under Different Photoperiods
Source: Genes (Basel). 2022 Jun 19;13(6):1091. doi: 10.3390/genes13061091 (PMC9222358; doi:10.3390/genes13061091)
Supplement: Supplementary file 1 [file genes-13-01091-s001.zip › Table S11.xlsx]

## Sheet: all
DE-miRNA	up/down	DE-mRNA	target_gene	GeneName	up/down
novel_414	down	NM_001009766.1	443287	BEGAIN	up
novel_414	down	NM_001113773.1	100135431	PLIN1	up
novel_427	down	NM_001113773.1	100135431	PLIN1	up
novel_414	down	XM_004002526.4	101104794	S100A4	up
novel_142	down	XM_004002608.4	101102524	PAQR6	up
novel_414	down	XM_004003855.3	101121311	GPR149	up
novel_300	down	XM_004003988.4	101104962	RGS3	up
novel_142	down	XM_004004163.4	101108107	STMN4	up
novel_427	down	XM_004004591.4	101113912	DLX1	up
novel_414	down	XM_004005800.4	101104386	GALNT14	up
novel_142	down	XM_004006405.4	101108118	ASB8	down
novel_142	down	XM_004008971.3	101123296	SLC6A7	up
novel_300	down	XM_004008971.3	101123296	SLC6A7	up
novel_142	down	XM_004013082.4	101119321	RPTOR	down
novel_414	down	XM_004013082.4	101119321	RPTOR	down
novel_587	down	XM_004017273.4	101104012	LOC101104012	up
novel_414	down	XM_004019902.4	101102439	AP5B1	up
novel_427	down	XM_004021000.3	101123006	ACHE	up
novel_427	down	XM_004023553.4	101110548	CDC20	down
novel_414	down	XM_012095024.3	101110786	PPP1R14A	up
novel_414	down	XM_012096019.3	101102261	FAM168A	up
novel_300	down	XM_012096065.3	101108418	ARRB1	up
novel_300	down	XM_012096067.3	101108418	ARRB1	up
novel_414	down	XM_012097945.3	101123665	USP30	up
novel_414	down	XM_012100294.3	101114312	MGLL	up
novel_427	down	XM_012100294.3	101114312	MGLL	up
novel_300	down	XM_012102717.3	101114990	MORN4	down
novel_300	down	XM_012103242.3	443268	AQP4	up
novel_300	down	XM_012103244.3	443268	AQP4	up
novel_414	down	XM_012104246.3	101114581	VWA3A	up
novel_142	down	XM_012118757.3	101108107	STMN4	up
novel_142	down	XM_012118765.3	101108107	STMN4	up
novel_414	down	XM_012143426.3	100135449	NRP2	up
novel_300	down	XM_012175500.3	101109164	ENO2	up
novel_142	down	XM_012175539.3	105608581	KCNA6	up
novel_300	down	XM_012177111.3	443490	NRF1	up
novel_212	down	XM_012177942.2	101121513	ZNF557	up
novel_587	down	XM_012178454.3	101118019	PWWP3A	down
novel_142	down	XM_012178990.3	101110506	ERAP1	up
novel_300	down	XM_012183429.3	101106557	NES	up
novel_142	down	XM_012185722.3	101111467	GAS7	up
novel_587	down	XM_012189242.3	101109472	DBNDD2	up
novel_300	down	XM_012189846.3	101104419	CCDC113	up
novel_300	down	XM_015091865.2	101118325	ZC3H12A	up
novel_414	down	XM_015091865.2	101118325	ZC3H12A	up
novel_414	down	XM_015093133.2	101105557	SHB	up
novel_142	down	XM_015093677.2	101113394	EXTL1	up
novel_300	down	XM_015095868.2	101110235	MLLT1	up
novel_414	down	XM_015095884.2	101111799	UBXN6	up
novel_142	down	XM_015096903.2	101110763	NDRG2	up
novel_300	down	XM_015096985.2	101123304	DAPK2	up
novel_300	down	XM_015096999.2	101114446	FOXB1	up
novel_414	down	XM_015096999.2	101114446	FOXB1	up
novel_142	down	XM_015097088.2	101114527	OTX2	up
novel_300	down	XM_015099532.2	101107621	PFKFB3	up
novel_300	down	XM_015102478.2	101107824	SYN2	up
novel_414	down	XM_015102506.2	101114312	MGLL	up
novel_427	down	XM_015102506.2	101114312	MGLL	up
novel_212	down	XM_015102803.2	101113019	MOG	up
novel_427	down	XM_015103380.2	101121814	WNT8B	up
novel_587	down	XM_015103380.2	101121814	WNT8B	up
novel_414	down	XM_015104306.2	101115601	GPRIN2	up
novel_142	down	XM_015104889.2	101121317	KDM5C	down
novel_427	down	XM_027956861.1	101122917	TNK2	up
novel_142	down	XM_027956902.1	114108856	MED15	down
novel_427	down	XM_027956918.1	101122917	TNK2	up
novel_414	down	XM_027956928.1	101109081	SEPT5	up
novel_427	down	XM_027956928.1	101109081	SEPT5	up
novel_142	down	XM_027956993.1	101107997	ATP10A	up
novel_427	down	XM_027956993.1	101107997	ATP10A	up
novel_300	down	XM_027957140.1	101119256	APBA2	up
novel_414	down	XM_027957140.1	101119256	APBA2	up
novel_427	down	XM_027957435.1	100036758	TRAF3	up
novel_142	down	XM_027957469.1	105603316	CEP170B	up
novel_414	down	XM_027957498.1	101102093	MESP2	up
novel_414	down	XM_027957601.1	101121716	SEMA3B	up
novel_414	down	XM_027957625.1	101102341	IP6K1	up
novel_414	down	XM_027957674.1	101110626	PFKFB4	up
novel_414	down	XM_027957801.1	101103190	RAF1	down
novel_414	down	XM_027957841.1	105603599	KIAA1257	up
novel_142	down	XM_027958063.1	101117705	CCDC13	down
novel_300	down	XM_027958641.1	101116356	COL11A2	up
novel_300	down	XM_027958861.1	101106890	VARS2	up
novel_212	down	XM_027959139.1	101113019	MOG	up
novel_212	down	XM_027959140.1	101113019	MOG	up
novel_414	down	XM_027959193.1	101111916	TTBK1	up
novel_427	down	XM_027959256.1	101109661	SYT7	up
novel_142	down	XM_027959513.1	101103193	PICALM	up
novel_427	down	XM_027959841.1	443069	GRM5	up
novel_142	down	XM_027959949.1	101102603	EPS8L2	up
novel_300	down	XM_027960000.1	105613317	CEND1	up
novel_427	down	XM_027960000.1	105613317	CEND1	up
novel_300	down	XM_027960002.1	105613317	CEND1	up
novel_427	down	XM_027960002.1	105613317	CEND1	up
novel_414	down	XM_027960044.1	101107508	LSP1	down
novel_142	down	XM_027960199.1	101112437	PDZD7	up
novel_414	down	XM_027960370.1	101115599	TMEM108	down
novel_427	down	XM_027960376.1	101107651	TCERG1L	up
novel_300	down	XM_027960533.1	101113976	CHST15	down
novel_414	down	XM_027960652.1	101117125	R3HCC1L	up
novel_414	down	XM_027960694.1	101111509	DIPK1C	up
novel_427	down	XM_027960694.1	101111509	DIPK1C	up
novel_427	down	XM_027960829.1	101109407	MBP	up
novel_427	down	XM_027960831.1	101109407	MBP	up
novel_427	down	XM_027960832.1	101109407	MBP	up
novel_414	down	XM_027961088.1	101115171	DYM	up
novel_414	down	XM_027961168.1	101109584	PTCD1	up
novel_300	down	XM_027961212.1	101116532	DTX2	down
novel_414	down	XM_027961212.1	101116532	DTX2	down
novel_414	down	XM_027961241.1	101106245	MICALL2	up
novel_414	down	XM_027961243.1	114110558	ELFN1	up
novel_587	down	XM_027961243.1	114110558	ELFN1	up
novel_414	down	XM_027961249.1	101111927	COL6A1	down
novel_427	down	XM_027961266.1	101115424	GET4	down
novel_414	down	XM_027961321.1	101107923	BAIAP3	down
novel_414	down	XM_027961330.1	101119378	RHOT2	up
novel_414	down	XM_027961341.1	101106132	SOX8	up
novel_414	down	XM_027961517.1	101113902	RAB26	down
novel_427	down	XM_027961551.1	101107925	LOC101107925	up
novel_427	down	XM_027961680.1	101103618	TRRAP	down
novel_427	down	XM_027961706.1	101117815	SH2B2	up
novel_587	down	XM_027961706.1	101117815	SH2B2	up
novel_427	down	XM_027961749.1	101121484	RABEP2	up
novel_414	down	XM_027962034.1	101114748	TBC1D5	up
novel_142	down	XM_027962158.1	101111515	LDB3	down
novel_414	down	XM_027962365.1	101114332	GRID1	up
novel_300	down	XM_027962716.1	101113127	PRAG1	up
novel_300	down	XM_027962815.1	101109245	HDAC6	down
novel_300	down	XM_027963082.1	101112290	PORCN	up
novel_142	down	XM_027963092.1	101111164	TMEM164	down
novel_427	down	XM_027963135.1	101108992	ARX	up
novel_427	down	XM_027963959.1	101106151	SP9	up
novel_142	down	XM_027964336.1	101114492	CCAR2	up
novel_300	down	XM_027964672.1	106990949	GPR17	up
novel_414	down	XM_027965369.1	101106749	ADGRB2	up
novel_427	down	XM_027965369.1	101106749	ADGRB2	up
novel_414	down	XM_027965371.1	101106749	ADGRB2	up
novel_427	down	XM_027965371.1	101106749	ADGRB2	up
novel_414	down	XM_027965378.1	101107002	COL16A1	down
novel_427	down	XM_027965601.1	101108893	CAPZB	up
novel_414	down	XM_027965651.1	101107175	ARHGEF10L	up
novel_427	down	XM_027965657.1	106990805	OLIG2	up
novel_142	down	XM_027965659.1	101107424	RCC2	down
novel_414	down	XM_027965659.1	101107424	RCC2	down
novel_414	down	XM_027965693.1	101111352	FAM131C	up
novel_427	down	XM_027965693.1	101111352	FAM131C	up
novel_142	down	XM_027966035.1	101102716	PNPLA7	up
novel_414	down	XM_027966072.1	443281	GRIN1	up
novel_414	down	XM_027966076.1	443281	GRIN1	up
novel_414	down	XM_027966099.1	114113846	FBXW5	up
novel_414	down	XM_027966100.1	114113846	FBXW5	up
novel_142	down	XM_027966103.1	114113848	C8G	down
novel_427	down	XM_027966109.1	101105737	RABL6	up
novel_142	down	XM_027966125.1	101110137	VAV2	up
novel_142	down	XM_027966129.1	101110137	VAV2	up
novel_414	down	XM_027966135.1	101111705	SLC2A6	up
novel_414	down	XM_027966136.1	101111705	SLC2A6	up
novel_427	down	XM_027966162.1	101114767	EGFL7	up
novel_300	down	XM_027966255.1	101121672	POMT1	up
novel_142	down	XM_027966330.1	101106157	SH3GLB2	up
novel_414	down	XM_027966330.1	101106157	SH3GLB2	up
novel_587	down	XM_027966368.1	101107949	CERCAM	up
novel_142	down	XM_027966589.1	101111175	OTOF	up
novel_142	down	XM_027966590.1	101111175	OTOF	up
novel_300	down	XM_027966784.1	101116555	LIMS1	down
novel_300	down	XM_027966786.1	101116555	LIMS1	up
novel_142	down	XM_027966822.1	101122750	BOK	up
novel_212	down	XM_027967269.1	101110224	TNS2	up
novel_427	down	XM_027967361.1	101117921	PRPF40B	up
novel_427	down	XM_027967369.1	101117921	PRPF40B	up
novel_300	down	XM_027967499.1	101113454	NGEF	up
novel_142	down	XM_027967764.1	106991003	ELFN2	up
novel_427	down	XM_027967764.1	106991003	ELFN2	up
novel_300	down	XM_027967877.1	101112772	MAP7D1	up
novel_414	down	XM_027968002.1	101113230	TULP3	down
novel_300	down	XM_027968252.1	101115956	MAPK12	up
novel_414	down	XM_027968303.1	105605821	LOC105605821	up
novel_427	down	XM_027968303.1	105605821	LOC105605821	up
novel_414	down	XM_027968472.1	101103519	SCMH1	down
novel_414	down	XM_027968474.1	101103519	SCMH1	down
novel_300	down	XM_027968628.1	443461	SLC2A1	up
novel_300	down	XM_027968641.1	101102721	NOD1	up
novel_414	down	XM_027968917.1	105606027	SLC6A9	up
novel_427	down	XM_027969062.1	101117666	SHH	up
novel_427	down	XM_027969152.1	100135434	PLIN5	up
novel_427	down	XM_027969387.1	101108130	CRTC1	up
novel_300	down	XM_027969501.1	101118356	ADGRL1	down
novel_427	down	XM_027969501.1	101118356	ADGRL1	down
novel_427	down	XM_027969522.1	101120920	CACNA1A	up
novel_414	down	XM_027969524.1	101120920	CACNA1A	up
novel_427	down	XM_027969524.1	101120920	CACNA1A	up
novel_414	down	XM_027969540.1	101103719	NFIX	up
novel_142	down	XM_027969634.1	101117505	PDE4A	up
novel_300	down	XM_027969634.1	101117505	PDE4A	up
novel_142	down	XM_027969635.1	101117505	PDE4A	up
novel_300	down	XM_027969635.1	101117505	PDE4A	up
novel_300	down	XM_027969830.1	101112817	PTPRS	up
novel_414	down	XM_027970065.1	101117767	TEP1	down
novel_414	down	XM_027970092.1	101114707	ZNF219	down
novel_300	down	XM_027970141.1	101109798	PALM	up
novel_414	down	XM_027970388.1	101120241	CSNK1A1	down
novel_300	down	XM_027971219.1	101107704	LDB2	up
novel_212	down	XM_027971514.1	101123125	MEGF11	up
novel_300	down	XM_027971613.1	101118614	CPNE6	up
novel_414	down	XM_027971613.1	101118614	CPNE6	up
novel_300	down	XM_027971771.1	101112735	TLN2	up
novel_142	down	XM_027972074.1	101112736	VASH1	up
novel_300	down	XM_027972205.1	101108052	HDC	up
novel_427	down	XM_027972212.1	101119221	CCDC177	up
novel_212	down	XM_027972289.1	114108752	LOC114108752	up
novel_414	down	XM_027972655.1	101114530	RPS6KA2	up
novel_414	down	XM_027972734.1	114116217	PRR18	up
novel_427	down	XM_027972734.1	114116217	PRR18	up
novel_414	down	XM_027972745.1	101107149	AMPD2	up
novel_300	down	XM_027972829.1	101118622	SLC45A4	up
novel_300	down	XM_027972830.1	101118622	SLC45A4	up
novel_427	down	XM_027973661.1	101116412	MIPEP	down
novel_142	down	XM_027974056.1	101122452	SLC16A5	up
novel_414	down	XM_027974070.1	105616468	TMEM94	up
novel_300	down	XM_027974072.1	101120933	CASKIN2	up
novel_414	down	XM_027974087.1	101119919	ITGB4	up
novel_427	down	XM_027974253.1	101101878	AATK	up
novel_300	down	XM_027974255.1	101101878	AATK	up
novel_414	down	XM_027974639.1	101118458	OSBPL7	up
novel_414	down	XM_027974720.1	101117004	CACNA1G	up
novel_414	down	XM_027974721.1	101117004	CACNA1G	up
novel_414	down	XM_027974725.1	101117004	CACNA1G	up
novel_414	down	XM_027974726.1	101117004	CACNA1G	up
novel_414	down	XM_027974731.1	101117004	CACNA1G	up
novel_427	down	XM_027974881.1	101113252	LOC101113252	up
novel_142	down	XM_027974896.1	101110523	CFAP52	up
novel_142	down	XM_027974977.1	101120588	NLGN2	up
novel_427	down	XM_027975035.1	101108500	CAMTA2	down
novel_142	down	XM_027975182.1	101122040	GIT1	up
novel_300	down	XM_027975193.1	101121529	MYO18A	up
novel_587	down	XM_027975288.1	101120341	ASIC2	up
novel_414	down	XM_027975316.1	101109722	LHX1	up
novel_427	down	XM_027975316.1	101109722	LHX1	up
novel_587	down	XM_027975316.1	101109722	LHX1	up
novel_427	down	XM_027975495.1	101107240	DENND4B	up
novel_142	down	XM_027975811.1	101104259	DVL1	up
novel_142	down	XM_027975970.1	101119408	TRAF5	up
novel_427	down	XM_027976041.1	101113425	SHISA4	up
novel_414	down	XM_027976133.1	101114457	GPR37L1	up
novel_427	down	XM_027976133.1	101114457	GPR37L1	up
novel_300	down	XM_027976164.1	101106189	PPFIA4	up
novel_300	down	XM_027976165.1	101106189	PPFIA4	up
novel_300	down	XM_027976171.1	101106189	PPFIA4	up
novel_142	down	XM_027976337.1	101102524	PAQR6	up
novel_142	down	XM_027976342.1	101102524	PAQR6	up
novel_427	down	XM_027976372.1	101104331	SYNDIG1	up
novel_414	down	XM_027977351.1	101103025	USP21	down
novel_300	down	XM_027977384.1	101105098	ARHGAP33	up
novel_212	down	XM_027977467.1	101118298	LRRC4B	up
novel_414	down	XM_027977467.1	101118298	LRRC4B	up
novel_427	down	XM_027977467.1	101118298	LRRC4B	up
novel_414	down	XM_027977825.1	101116855	NKD1	up
novel_142	down	XM_027977867.1	101122209	FAM192A	up
novel_414	down	XM_027978187.1	101118045	LRP3	down
novel_427	down	XM_027978187.1	101118045	LRP3	down
novel_142	down	XM_027978355.1	101102258	CIC	up
novel_414	down	XM_027978355.1	101102258	CIC	up
novel_414	down	XM_027978460.1	101112253	APOE	up
novel_300	down	XM_027978463.1	101111825	APOC4	up
novel_300	down	XM_027978477.1	101116341	ERCC2	up
novel_300	down	XM_027978481.1	101116596	PPP1R13L	up
novel_414	down	XM_027978584.1	443450	BCAT2	down
novel_427	down	XM_027978646.1	101108595	AP2A1	up
novel_427	down	XM_027978896.1	101109641	ZNF787	down
novel_414	down	XM_027978900.1	114118083	ZNF444	down
novel_414	down	XM_027978951.1	101119665	A1BG	up
novel_427	down	XM_027978951.1	101119665	A1BG	up
novel_142	down	XM_027979238.1	101112846	CEP164	down
novel_142	down	XM_027979242.1	101112846	CEP164	up
novel_142	down	XM_027979511.1	106991621	P2RY2	up
novel_300	down	XM_027979644.1	101110616	ACCS	down
novel_414	down	XM_027979707.1	101119250	ARFGAP2	down
novel_414	down	XM_027980181.1	101107994	ADAMTS16	up
novel_142	down	XM_027980188.1	101111661	LPCAT1	down
novel_414	down	XM_027980188.1	101111661	LPCAT1	down
novel_35	up	NM_001009766.1	443287	BEGAIN	up
novel_146	up	NM_001110277.1	443502	BMP4	up
novel_146	up	NM_001113773.1	100135431	PLIN1	up
novel_92	up	NM_001135926.1	554256	TLR5	down
novel_146	up	XM_004003988.4	101104962	RGS3	up
novel_146	up	XM_004004163.4	101108107	STMN4	up
novel_146	up	XM_004004591.4	101113912	DLX1	up
oar-miR-150	up	XM_004004683.4	101113731	ERMN	up
novel_146	up	XM_004006062.4	101109257	DYSF	up
novel_146	up	XM_004006372.3	101121759	FAIM2	up
novel_88	up	XM_004006372.3	101121759	FAIM2	up
novel_146	up	XM_004006392.4	101104978	CACNB3	up
novel_92	up	XM_004012960.4	101109284	TMEM106A	down
novel_146	up	XM_004013763.4	101123222	AJAP1	up
novel_231	up	XM_004014996.3	101117184	LOC101117184	up
novel_200	up	XM_004016860.4	101105527	KCNIP1	up
novel_584	up	XM_004017310.4	101114727	GLT1D1	up
novel_631	up	XM_004019012.3	101113965	LOC101113965	down
novel_339	up	XM_004019902.4	101102439	AP5B1	up
novel_62	up	XM_004022922.4	101120062	PLA2G5	up
novel_231	up	XM_004023423.3	101117761	S1PR5	up
novel_339	up	XM_012095024.3	101110786	PPP1R14A	up
novel_146	up	XM_012095960.3	101116424	STIM1	down
novel_146	up	XM_012096370.3	101116762	NR1H3	up
novel_231	up	XM_012099069.3	101103845	CINP	down
novel_231	up	XM_012099791.2	101121206	FAM107A	up
novel_231	up	XM_012099792.3	101121206	FAM107A	up
novel_146	up	XM_012100125.3	101113439	MAP4	up
novel_146	up	XM_012100129.3	101113439	MAP4	up
novel_118	up	XM_012103331.3	101106644	TPGS2	up
novel_146	up	XM_012103331.3	101106644	TPGS2	up
novel_157	up	XM_012103331.3	101106644	TPGS2	up
novel_146	up	XM_012104494.3	101119359	ORAI2	up
novel_146	up	XM_012104496.3	101119359	ORAI2	up
novel_146	up	XM_012105586.3	101119440	AGT	up
novel_146	up	XM_012118757.3	101108107	STMN4	up
novel_146	up	XM_012118765.3	101108107	STMN4	up
novel_506	up	XM_012128493.3	101115683	PNOC	up
novel_506	up	XM_012128504.3	101115683	PNOC	up
novel_767	up	XM_012148287.2	101121244	LOC101121244	up
novel_231	up	XM_012173839.3	101111870	KANSL3	up
novel_146	up	XM_012175539.3	105608581	KCNA6	up
oar-miR-150	up	XM_012175591.3	101121000	ERC1	down
novel_146	up	XM_012177111.3	443490	NRF1	up
novel_198	up	XM_012177718.3	101114188	OCEL1	up
novel_146	up	XM_012178454.3	101118019	PWWP3A	down
novel_231	up	XM_012178866.3	101113674	THG1L	down
novel_118	up	XM_012181004.2	101102816	PRMT5	up
novel_157	up	XM_012181004.2	101102816	PRMT5	up
novel_631	up	XM_012181004.2	101102816	PRMT5	up
novel_146	up	XM_012181394.3	101111288	CA12	up
novel_146	up	XM_012183429.3	101106557	NES	up
novel_146	up	XM_012184614.3	101123168	ARHGAP30	up
novel_146	up	XM_012186042.2	101104589	GRB7	down
novel_231	up	XM_012187152.3	101114291	CDC42BPA	up
novel_231	up	XM_012187155.3	101114291	CDC42BPA	up
novel_231	up	XM_012187156.3	101114291	CDC42BPA	up
novel_231	up	XM_012187157.3	101114291	CDC42BPA	up
novel_231	up	XM_012187158.3	101114291	CDC42BPA	up
novel_146	up	XM_012187328.2	101112585	LOC101112585	up
novel_146	up	XM_012190171.3	101116672	MAG	up
novel_146	up	XM_012190172.2	101116672	MAG	up
novel_62	up	XM_012190750.3	101113520	KLK6	up
novel_92	up	XM_012190750.3	101113520	KLK6	up
novel_146	up	XM_015092273.2	101113548	SHC1	up
novel_231	up	XM_015093133.2	101105557	SHB	up
novel_146	up	XM_015094158.2	101118428	ZER1	up
novel_198	up	XM_015094158.2	101118428	ZER1	up
novel_146	up	XM_015094164.2	101108737	DNM1	up
novel_231	up	XM_015095374.2	101112476	CCDC136	up
novel_631	up	XM_015098276.2	101118884	PCID2	up
novel_339	up	XM_015099532.2	101107621	PFKFB3	up
novel_146	up	XM_015099834.2	101109200	CDK5RAP1	up
novel_339	up	XM_015099834.2	101109200	CDK5RAP1	up
novel_62	up	XM_015100060.2	101113520	KLK6	up
novel_92	up	XM_015100060.2	101113520	KLK6	up
novel_508	up	XM_015100434.2	780465	NOD2	down
novel_146	up	XM_015100907.2	101107987	C15H11orf88	up
novel_631	up	XM_015102803.2	101113019	MOG	up
novel_88	up	XM_015102803.2	101113019	MOG	up
novel_146	up	XM_015104505.2	101117390	ALOX5	up
novel_146	up	XM_015104830.2	101113041	LOC101113041	down
novel_146	up	XM_027956494.1	101104013	P2RX4	up
novel_146	up	XM_027956556.1	101111577	RBM19	up
novel_231	up	XM_027956790.1	101113533	MORC2	down
novel_231	up	XM_027956792.1	101113533	MORC2	up
novel_35	up	XM_027956982.1	443287	BEGAIN	up
novel_231	up	XM_027956993.1	101107997	ATP10A	up
novel_146	up	XM_027957337.1	101115161	ITPK1	up
novel_146	up	XM_027957425.1	101120444	MOK	up
novel_631	up	XM_027957444.1	105605761	LOC105605761	up
novel_146	up	XM_027957498.1	101102093	MESP2	up
novel_146	up	XM_027957601.1	101121716	SEMA3B	up
novel_42	up	XM_027957724.1	101102017	PTH1R	up
novel_508	up	XM_027957724.1	101102017	PTH1R	up
novel_231	up	XM_027957809.1	101108865	FGD5	up
novel_62	up	XM_027957945.1	101111914	CMTM7	up
novel_146	up	XM_027958063.1	101117705	CCDC13	down
novel_231	up	XM_027958236.1	101121206	FAM107A	up
novel_339	up	XM_027958612.1	101120705	FARS2	up
novel_146	up	XM_027958691.1	101122988	NQO2	up
novel_146	up	XM_027958718.1	114108625	LOC114108625	down
novel_631	up	XM_027959139.1	101113019	MOG	up
novel_88	up	XM_027959139.1	101113019	MOG	up
novel_631	up	XM_027959140.1	101113019	MOG	up
novel_88	up	XM_027959140.1	101113019	MOG	up
novel_146	up	XM_027959193.1	101111916	TTBK1	up
novel_146	up	XM_027959311.1	101117889	NRXN2	up
novel_146	up	XM_027959543.1	101109571	RAB3IL1	up
novel_146	up	XM_027959576.1	101123511	EHBP1L1	up
novel_146	up	XM_027959841.1	443069	GRM5	up
novel_631	up	XM_027959841.1	443069	GRM5	up
novel_146	up	XM_027959949.1	101102603	EPS8L2	up
novel_146	up	XM_027960304.1	101110807	KNDC1	up
novel_88	up	XM_027960330.1	101109845	SFRP5	up
novel_505	up	XM_027960475.1	443119	NFKB2	down
novel_146	up	XM_027961088.1	101115171	DYM	up
novel_231	up	XM_027961134.1	101114839	LAT2	up
novel_339	up	XM_027961134.1	101114839	LAT2	up
novel_146	up	XM_027961168.1	101109584	PTCD1	up
novel_146	up	XM_027961212.1	101116532	DTX2	down
novel_146	up	XM_027961249.1	101111927	COL6A1	down
novel_231	up	XM_027961551.1	101107925	LOC101107925	up
novel_194	up	XM_027961631.1	101108714	TNRC18	up
novel_194	up	XM_027961635.1	101108714	TNRC18	down
oar-miR-150	up	XM_027961662.1	101105300	RBFOX1	up
novel_631	up	XM_027961820.1	101110293	MAPK8IP3	up
novel_631	up	XM_027961827.1	101110293	MAPK8IP3	up
novel_631	up	XM_027962218.1	101106305	ADAMTS14	up
novel_146	up	XM_027962273.1	101118414	TMEM72	up
novel_505	up	XM_027962343.1	101108884	CAMK2G	up
novel_508	up	XM_027962377.1	101120545	NDST2	up
novel_146	up	XM_027962399.1	101117047	WDFY4	up
novel_231	up	XM_027962524.1	101114241	TACC1	down
novel_231	up	XM_027962525.1	101114241	TACC1	down
novel_231	up	XM_027962526.1	101114241	TACC1	down
novel_631	up	XM_027962716.1	101113127	PRAG1	up
novel_146	up	XM_027963319.1	105605313	LOC105605313	up
novel_92	up	XM_027963893.1	780470	CTSB	down
novel_146	up	XM_027964039.1	101113733	TRAPPC12	up
novel_146	up	XM_027964501.1	101114592	TMC1	up
novel_231	up	XM_027964522.1	101109511	KANK1	up
novel_146	up	XM_027964684.1	101119119	BIN1	up
novel_146	up	XM_027965414.1	101123099	GMEB1	down
novel_339	up	XM_027965479.1	101112380	CNKSR1	down
novel_631	up	XM_027965479.1	101112380	CNKSR1	down
novel_146	up	XM_027965693.1	101111352	FAM131C	up
novel_231	up	XM_027965693.1	101111352	FAM131C	up
novel_146	up	XM_027966072.1	443281	GRIN1	up
novel_146	up	XM_027966076.1	443281	GRIN1	up
novel_146	up	XM_027966135.1	101111705	SLC2A6	up
novel_146	up	XM_027966136.1	101111705	SLC2A6	up
novel_146	up	XM_027966257.1	101121416	UCK1	down
oar-miR-150	up	XM_027966257.1	101121416	UCK1	down
novel_146	up	XM_027966330.1	101106157	SH3GLB2	up
novel_146	up	XM_027966389.1	101108737	DNM1	up
novel_631	up	XM_027966393.1	101108737	DNM1	up
novel_631	up	XM_027966394.1	101108737	DNM1	up
novel_146	up	XM_027966417.1	101102214	SH2D3C	up
novel_146	up	XM_027966628.1	101118681	IFT172	down
novel_176	up	XM_027966755.1	101108468	KRCC1	down
novel_146	up	XM_027966989.1	101109257	DYSF	up
novel_146	up	XM_027966990.1	101109257	DYSF	up
novel_146	up	XM_027966991.1	101109257	DYSF	up
novel_146	up	XM_027966992.1	101109257	DYSF	up
novel_146	up	XM_027966994.1	101109257	DYSF	up
novel_146	up	XM_027967390.1	101105735	ADCY6	down
novel_231	up	XM_027967399.1	100196905	COL2A1	up
novel_231	up	XM_027967499.1	101113454	NGEF	up
novel_118	up	XM_027967524.1	101119388	B4GALNT1	up
novel_157	up	XM_027967524.1	101119388	B4GALNT1	up
novel_506	up	XM_027967524.1	101119388	B4GALNT1	up
novel_631	up	XM_027967594.1	101109431	ANKRD52	down
novel_231	up	XM_027967752.1	101115750	NCDN	up
novel_118	up	XM_027967832.1	105602841	COL8A2	down
novel_157	up	XM_027967832.1	105602841	COL8A2	down
novel_146	up	XM_027968075.1	101118097	MICAL3	up
novel_146	up	XM_027968097.1	101120159	SOX10	up
novel_146	up	XM_027968136.1	101102385	SGSM3	up
novel_631	up	XM_027968136.1	101102385	SGSM3	up
novel_146	up	XM_027968224.1	101111359	GRAMD4	up
novel_231	up	XM_027968224.1	101111359	GRAMD4	up
novel_146	up	XM_027968505.1	101107781	ABCB5	down
novel_146	up	XM_027968720.1	101118870	CAMK2B	down
novel_146	up	XM_027968721.1	101118870	CAMK2B	up
novel_146	up	XM_027968722.1	101118870	CAMK2B	up
novel_146	up	XM_027968723.1	101118870	CAMK2B	up
novel_146	up	XM_027968726.1	101118870	CAMK2B	up
novel_231	up	XM_027968787.1	101112476	CCDC136	up
novel_146	up	XM_027968793.1	101105408	IRF5	up
novel_146	up	XM_027968917.1	105606027	SLC6A9	up
novel_631	up	XM_027969148.1	101110291	PTCH2	up
novel_146	up	XM_027969152.1	100135434	PLIN5	up
novel_631	up	XM_027969522.1	101120920	CACNA1A	up
novel_231	up	XM_027969639.1	101117761	S1PR5	up
novel_146	up	XM_027969768.1	101107599	SH2D3A	down
novel_146	up	XM_027969834.1	101113067	UHRF1	up
novel_146	up	XM_027970092.1	101114707	ZNF219	down
novel_146	up	XM_027970141.1	101109798	PALM	up
novel_118	up	XM_027970216.1	101119469	MBD3	up
novel_157	up	XM_027970216.1	101119469	MBD3	up
novel_146	up	XM_027970264.1	101104574	LOC101104574	up
novel_631	up	XM_027970264.1	101104574	LOC101104574	up
novel_88	up	XM_027970264.1	101104574	LOC101104574	up
novel_92	up	XM_027970283.1	101111280	KDM3B	up
novel_505	up	XM_027970368.1	101107866	TCERG1	up
novel_631	up	XM_027971207.1	114115349	LOC114115349	up
novel_146	up	XM_027971299.1	101101892	FAM193A	up
novel_146	up	XM_027971319.1	554324	FGFR3	up
novel_146	up	XM_027971348.1	101106432	TMEM175	up
novel_631	up	XM_027971348.1	101106432	TMEM175	up
novel_339	up	XM_027971425.1	100145864	SFXN1	up
novel_146	up	XM_027971681.1	101114113	BAHD1	down
novel_231	up	XM_027971681.1	101114113	BAHD1	down
novel_146	up	XM_027972279.1	114115942	LOC114115942	up
novel_118	up	XM_027972688.1	101117085	WDR27	down
novel_157	up	XM_027972688.1	101117085	WDR27	down
novel_42	up	XM_027972710.1	106991302	LOC106991302	up
oar-miR-150	up	XM_027972710.1	106991302	LOC106991302	up
novel_505	up	XM_027972894.1	101121944	ADCY8	up
novel_505	up	XM_027972895.1	101121944	ADCY8	up
novel_508	up	XM_027973102.1	101115919	KCND3	up
novel_92	up	XM_027973154.1	101103328	BAALC	up
novel_146	up	XM_027973952.1	443186	ACACA	up
novel_146	up	XM_027973970.1	101110347	CACNG4	up
novel_146	up	XM_027974087.1	101119919	ITGB4	up
novel_146	up	XM_027974131.1	101104587	RHBDF2	up
novel_198	up	XM_027974131.1	101104587	RHBDF2	up
novel_146	up	XM_027974133.1	101104587	RHBDF2	up
novel_198	up	XM_027974133.1	101104587	RHBDF2	up
novel_231	up	XM_027974179.1	101115049	TMC6	up
novel_146	up	XM_027974196.1	105616467	TMEM235	up
novel_92	up	XM_027974239.1	101110689	TBC1D16	down
novel_631	up	XM_027974282.1	101113687	PCYT2	down
novel_231	up	XM_027974413.1	443220	GFAP	up
novel_231	up	XM_027974414.1	443220	GFAP	up
novel_231	up	XM_027974639.1	101118458	OSBPL7	up
novel_146	up	XM_027974896.1	101110523	CFAP52	up
novel_631	up	XM_027974896.1	101110523	CFAP52	up
novel_146	up	XM_027975014.1	101115556	MINK1	up
novel_146	up	XM_027975016.1	101115556	MINK1	up
novel_146	up	XM_027975017.1	101115556	MINK1	up
novel_146	up	XM_027975021.1	101115556	MINK1	up
novel_146	up	XM_027975023.1	101115556	MINK1	up
novel_92	up	XM_027975193.1	101121529	MYO18A	up
novel_767	up	XM_027975276.1	101115887	RHOT1	up
novel_767	up	XM_027975279.1	101115887	RHOT1	down
novel_146	up	XM_027975890.1	101113548	SHC1	down
novel_146	up	XM_027976032.1	101114718	PTPN7	down
novel_505	up	XM_027976041.1	101113425	SHISA4	up
novel_146	up	XM_027976133.1	101114457	GPR37L1	up
oar-miR-150	up	XM_027976229.1	101116493	SRGAP2	up
oar-miR-150	up	XM_027976230.1	101116493	SRGAP2	up
novel_231	up	XM_027976317.1	101114291	CDC42BPA	up
novel_231	up	XM_027976318.1	101114291	CDC42BPA	up
novel_231	up	XM_027976319.1	101114291	CDC42BPA	up
novel_118	up	XM_027976372.1	101104331	SYNDIG1	up
novel_157	up	XM_027976372.1	101104331	SYNDIG1	up
novel_146	up	XM_027976393.1	101108185	MEF2D	down
novel_92	up	XM_027976393.1	101108185	MEF2D	down
novel_146	up	XM_027976969.1	101120183	COL9A3	up
novel_146	up	XM_027977086.1	101109200	CDK5RAP1	up
novel_231	up	XM_027977114.1	101119069	TP53INP2	up
novel_146	up	XM_027977199.1	101106450	LPIN3	up
oar-miR-150	up	XM_027977867.1	101122209	FAM192A	up
novel_146	up	XM_027978288.1	101120517	EGLN2	up
novel_146	up	XM_027978355.1	101102258	CIC	up
novel_146	up	XM_027978896.1	101109641	ZNF787	down
novel_231	up	XM_027978900.1	114118083	ZNF444	down
novel_146	up	XM_027979238.1	101112846	CEP164	down
novel_146	up	XM_027979242.1	101112846	CEP164	up
novel_88	up	XM_027979497.1	101123146	ARAP1	down
novel_146	up	XM_027979507.1	101103591	STARD10	down
novel_146	up	XM_027979511.1	106991621	P2RY2	up

## Sheet:  miRNA up- mRNA down
DE-miRNA	up/down	DE-mRNA	target_gene	GeneName	up/down
novel_92	up	NM_001135926.1	554256	TLR5	down
novel_92	up	XM_004012960.4	101109284	TMEM106A	down
novel_631	up	XM_004019012.3	101113965	LOC101113965	down
novel_146	up	XM_012095960.3	101116424	STIM1	down
novel_231	up	XM_012099069.3	101103845	CINP	down
oar-miR-150	up	XM_012175591.3	101121000	ERC1	down
novel_146	up	XM_012178454.3	101118019	PWWP3A	down
novel_231	up	XM_012178866.3	101113674	THG1L	down
novel_146	up	XM_012186042.2	101104589	GRB7	down
novel_508	up	XM_015100434.2	780465	NOD2	down
novel_146	up	XM_015104830.2	101113041	LOC101113041	down
novel_231	up	XM_027956790.1	101113533	MORC2	down
novel_146	up	XM_027958063.1	101117705	CCDC13	down
novel_146	up	XM_027958718.1	114108625	LOC114108625	down
novel_505	up	XM_027960475.1	443119	NFKB2	down
novel_146	up	XM_027961212.1	101116532	DTX2	down
novel_146	up	XM_027961249.1	101111927	COL6A1	down
novel_194	up	XM_027961635.1	101108714	TNRC18	down
novel_231	up	XM_027962524.1	101114241	TACC1	down
novel_231	up	XM_027962525.1	101114241	TACC1	down
novel_231	up	XM_027962526.1	101114241	TACC1	down
novel_92	up	XM_027963893.1	780470	CTSB	down
novel_146	up	XM_027965414.1	101123099	GMEB1	down
novel_339	up	XM_027965479.1	101112380	CNKSR1	down
novel_631	up	XM_027965479.1	101112380	CNKSR1	down
novel_146	up	XM_027966257.1	101121416	UCK1	down
oar-miR-150	up	XM_027966257.1	101121416	UCK1	down
novel_146	up	XM_027966628.1	101118681	IFT172	down
novel_176	up	XM_027966755.1	101108468	KRCC1	down
novel_146	up	XM_027967390.1	101105735	ADCY6	down
novel_631	up	XM_027967594.1	101109431	ANKRD52	down
novel_118	up	XM_027967832.1	105602841	COL8A2	down
novel_157	up	XM_027967832.1	105602841	COL8A2	down
novel_146	up	XM_027968505.1	101107781	ABCB5	down
novel_146	up	XM_027968720.1	101118870	CAMK2B	down
novel_146	up	XM_027969768.1	101107599	SH2D3A	down
novel_146	up	XM_027970092.1	101114707	ZNF219	down
novel_146	up	XM_027971681.1	101114113	BAHD1	down
novel_231	up	XM_027971681.1	101114113	BAHD1	down
novel_118	up	XM_027972688.1	101117085	WDR27	down
novel_157	up	XM_027972688.1	101117085	WDR27	down
novel_92	up	XM_027974239.1	101110689	TBC1D16	down
novel_631	up	XM_027974282.1	101113687	PCYT2	down
novel_767	up	XM_027975279.1	101115887	RHOT1	down
novel_146	up	XM_027975890.1	101113548	SHC1	down
novel_146	up	XM_027976032.1	101114718	PTPN7	down
novel_146	up	XM_027976393.1	101108185	MEF2D	down
novel_92	up	XM_027976393.1	101108185	MEF2D	down
novel_146	up	XM_027978896.1	101109641	ZNF787	down
novel_231	up	XM_027978900.1	114118083	ZNF444	down
novel_146	up	XM_027979238.1	101112846	CEP164	down
novel_88	up	XM_027979497.1	101123146	ARAP1	down
novel_146	up	XM_027979507.1	101103591	STARD10	down

## Sheet:  miRNA down--mRNA up
DE-miRNA	up/down	DE-mRNA	target_gene	GeneName	up/down
novel_414	down	NM_001009766.1	443287	BEGAIN	up
novel_414	down	NM_001113773.1	100135431	PLIN1	up
novel_427	down	NM_001113773.1	100135431	PLIN1	up
novel_414	down	XM_004002526.4	101104794	S100A4	up
novel_142	down	XM_004002608.4	101102524	PAQR6	up
novel_414	down	XM_004003855.3	101121311	GPR149	up					21
novel_300	down	XM_004003988.4	101104962	RGS3	up
novel_142	down	XM_004004163.4	101108107	STMN4	up
novel_427	down	XM_004004591.4	101113912	DLX1	up
novel_414	down	XM_004005800.4	101104386	GALNT14	up
novel_142	down	XM_004008971.3	101123296	SLC6A7	up
novel_300	down	XM_004008971.3	101123296	SLC6A7	up
novel_587	down	XM_004017273.4	101104012	LOC101104012	up
novel_414	down	XM_004019902.4	101102439	AP5B1	up
novel_427	down	XM_004021000.3	101123006	ACHE	up
novel_414	down	XM_012095024.3	101110786	PPP1R14A	up
novel_414	down	XM_012096019.3	101102261	FAM168A	up
novel_300	down	XM_012096065.3	101108418	ARRB1	up
novel_300	down	XM_012096067.3	101108418	ARRB1	up
novel_414	down	XM_012097945.3	101123665	USP30	up
novel_414	down	XM_012100294.3	101114312	MGLL	up
novel_427	down	XM_012100294.3	101114312	MGLL	up
novel_300	down	XM_012103242.3	443268	AQP4	up
novel_300	down	XM_012103244.3	443268	AQP4	up
novel_414	down	XM_012104246.3	101114581	VWA3A	up
novel_142	down	XM_012118757.3	101108107	STMN4	up
novel_142	down	XM_012118765.3	101108107	STMN4	up
novel_414	down	XM_012143426.3	100135449	NRP2	up
novel_300	down	XM_012175500.3	101109164	ENO2	up
novel_142	down	XM_012175539.3	105608581	KCNA6	up
novel_300	down	XM_012177111.3	443490	NRF1	up
novel_212	down	XM_012177942.2	101121513	ZNF557	up
novel_142	down	XM_012178990.3	101110506	ERAP1	up
novel_300	down	XM_012183429.3	101106557	NES	up
novel_142	down	XM_012185722.3	101111467	GAS7	up
novel_587	down	XM_012189242.3	101109472	DBNDD2	up
novel_300	down	XM_012189846.3	101104419	CCDC113	up
novel_300	down	XM_015091865.2	101118325	ZC3H12A	up
novel_414	down	XM_015091865.2	101118325	ZC3H12A	up
novel_414	down	XM_015093133.2	101105557	SHB	up
novel_142	down	XM_015093677.2	101113394	EXTL1	up
novel_300	down	XM_015095868.2	101110235	MLLT1	up
novel_414	down	XM_015095884.2	101111799	UBXN6	up
novel_142	down	XM_015096903.2	101110763	NDRG2	up
novel_300	down	XM_015096985.2	101123304	DAPK2	up
novel_300	down	XM_015096999.2	101114446	FOXB1	up
novel_414	down	XM_015096999.2	101114446	FOXB1	up
novel_142	down	XM_015097088.2	101114527	OTX2	up
novel_300	down	XM_015099532.2	101107621	PFKFB3	up
novel_300	down	XM_015102478.2	101107824	SYN2	up
novel_414	down	XM_015102506.2	101114312	MGLL	up
novel_427	down	XM_015102506.2	101114312	MGLL	up
novel_212	down	XM_015102803.2	101113019	MOG	up
novel_427	down	XM_015103380.2	101121814	WNT8B	up
novel_587	down	XM_015103380.2	101121814	WNT8B	up
novel_414	down	XM_015104306.2	101115601	GPRIN2	up
novel_427	down	XM_027956861.1	101122917	TNK2	up
novel_427	down	XM_027956918.1	101122917	TNK2	up
novel_414	down	XM_027956928.1	101109081	SEPT5	up
novel_427	down	XM_027956928.1	101109081	SEPT5	up
novel_142	down	XM_027956993.1	101107997	ATP10A	up
novel_427	down	XM_027956993.1	101107997	ATP10A	up
novel_300	down	XM_027957140.1	101119256	APBA2	up
novel_414	down	XM_027957140.1	101119256	APBA2	up
novel_427	down	XM_027957435.1	100036758	TRAF3	up
novel_142	down	XM_027957469.1	105603316	CEP170B	up
novel_414	down	XM_027957498.1	101102093	MESP2	up
novel_414	down	XM_027957601.1	101121716	SEMA3B	up
novel_414	down	XM_027957625.1	101102341	IP6K1	up
novel_414	down	XM_027957674.1	101110626	PFKFB4	up
novel_414	down	XM_027957841.1	105603599	KIAA1257	up
novel_300	down	XM_027958641.1	101116356	COL11A2	up
novel_300	down	XM_027958861.1	101106890	VARS2	up
novel_212	down	XM_027959139.1	101113019	MOG	up
novel_212	down	XM_027959140.1	101113019	MOG	up
novel_414	down	XM_027959193.1	101111916	TTBK1	up
novel_427	down	XM_027959256.1	101109661	SYT7	up
novel_142	down	XM_027959513.1	101103193	PICALM	up
novel_427	down	XM_027959841.1	443069	GRM5	up
novel_142	down	XM_027959949.1	101102603	EPS8L2	up
novel_300	down	XM_027960000.1	105613317	CEND1	up
novel_427	down	XM_027960000.1	105613317	CEND1	up
novel_300	down	XM_027960002.1	105613317	CEND1	up
novel_427	down	XM_027960002.1	105613317	CEND1	up
novel_142	down	XM_027960199.1	101112437	PDZD7	up
novel_427	down	XM_027960376.1	101107651	TCERG1L	up
novel_414	down	XM_027960652.1	101117125	R3HCC1L	up
novel_414	down	XM_027960694.1	101111509	DIPK1C	up
novel_427	down	XM_027960694.1	101111509	DIPK1C	up
novel_427	down	XM_027960829.1	101109407	MBP	up
novel_427	down	XM_027960831.1	101109407	MBP	up
novel_427	down	XM_027960832.1	101109407	MBP	up
novel_414	down	XM_027961088.1	101115171	DYM	up
novel_414	down	XM_027961168.1	101109584	PTCD1	up
novel_414	down	XM_027961241.1	101106245	MICALL2	up
novel_414	down	XM_027961243.1	114110558	ELFN1	up
novel_587	down	XM_027961243.1	114110558	ELFN1	up
novel_414	down	XM_027961330.1	101119378	RHOT2	up
novel_414	down	XM_027961341.1	101106132	SOX8	up
novel_427	down	XM_027961551.1	101107925	LOC101107925	up
novel_427	down	XM_027961706.1	101117815	SH2B2	up
novel_587	down	XM_027961706.1	101117815	SH2B2	up
novel_427	down	XM_027961749.1	101121484	RABEP2	up
novel_414	down	XM_027962034.1	101114748	TBC1D5	up
novel_414	down	XM_027962365.1	101114332	GRID1	up
novel_300	down	XM_027962716.1	101113127	PRAG1	up
novel_300	down	XM_027963082.1	101112290	PORCN	up
novel_427	down	XM_027963135.1	101108992	ARX	up
novel_427	down	XM_027963959.1	101106151	SP9	up
novel_142	down	XM_027964336.1	101114492	CCAR2	up
novel_300	down	XM_027964672.1	106990949	GPR17	up
novel_414	down	XM_027965369.1	101106749	ADGRB2	up
novel_427	down	XM_027965369.1	101106749	ADGRB2	up
novel_414	down	XM_027965371.1	101106749	ADGRB2	up
novel_427	down	XM_027965371.1	101106749	ADGRB2	up
novel_427	down	XM_027965601.1	101108893	CAPZB	up
novel_414	down	XM_027965651.1	101107175	ARHGEF10L	up
novel_427	down	XM_027965657.1	106990805	OLIG2	up
novel_414	down	XM_027965693.1	101111352	FAM131C	up
novel_427	down	XM_027965693.1	101111352	FAM131C	up
novel_142	down	XM_027966035.1	101102716	PNPLA7	up
novel_414	down	XM_027966072.1	443281	GRIN1	up
novel_414	down	XM_027966076.1	443281	GRIN1	up
novel_414	down	XM_027966099.1	114113846	FBXW5	up
novel_414	down	XM_027966100.1	114113846	FBXW5	up
novel_427	down	XM_027966109.1	101105737	RABL6	up
novel_142	down	XM_027966125.1	101110137	VAV2	up
novel_142	down	XM_027966129.1	101110137	VAV2	up
novel_414	down	XM_027966135.1	101111705	SLC2A6	up
novel_414	down	XM_027966136.1	101111705	SLC2A6	up
novel_427	down	XM_027966162.1	101114767	EGFL7	up
novel_300	down	XM_027966255.1	101121672	POMT1	up
novel_142	down	XM_027966330.1	101106157	SH3GLB2	up
novel_414	down	XM_027966330.1	101106157	SH3GLB2	up
novel_587	down	XM_027966368.1	101107949	CERCAM	up
novel_142	down	XM_027966589.1	101111175	OTOF	up
novel_142	down	XM_027966590.1	101111175	OTOF	up
novel_300	down	XM_027966786.1	101116555	LIMS1	up
novel_142	down	XM_027966822.1	101122750	BOK	up
novel_212	down	XM_027967269.1	101110224	TNS2	up
novel_427	down	XM_027967361.1	101117921	PRPF40B	up
novel_427	down	XM_027967369.1	101117921	PRPF40B	up
novel_300	down	XM_027967499.1	101113454	NGEF	up
novel_142	down	XM_027967764.1	106991003	ELFN2	up
novel_427	down	XM_027967764.1	106991003	ELFN2	up
novel_300	down	XM_027967877.1	101112772	MAP7D1	up
novel_300	down	XM_027968252.1	101115956	MAPK12	up
novel_414	down	XM_027968303.1	105605821	LOC105605821	up
novel_427	down	XM_027968303.1	105605821	LOC105605821	up
novel_300	down	XM_027968628.1	443461	SLC2A1	up
novel_300	down	XM_027968641.1	101102721	NOD1	up
novel_414	down	XM_027968917.1	105606027	SLC6A9	up
novel_427	down	XM_027969062.1	101117666	SHH	up
novel_427	down	XM_027969152.1	100135434	PLIN5	up
novel_427	down	XM_027969387.1	101108130	CRTC1	up
novel_427	down	XM_027969522.1	101120920	CACNA1A	up
novel_414	down	XM_027969524.1	101120920	CACNA1A	up
novel_427	down	XM_027969524.1	101120920	CACNA1A	up
novel_414	down	XM_027969540.1	101103719	NFIX	up
novel_142	down	XM_027969634.1	101117505	PDE4A	up
novel_300	down	XM_027969634.1	101117505	PDE4A	up
novel_142	down	XM_027969635.1	101117505	PDE4A	up
novel_300	down	XM_027969635.1	101117505	PDE4A	up
novel_300	down	XM_027969830.1	101112817	PTPRS	up
novel_300	down	XM_027970141.1	101109798	PALM	up
novel_300	down	XM_027971219.1	101107704	LDB2	up
novel_212	down	XM_027971514.1	101123125	MEGF11	up
novel_300	down	XM_027971613.1	101118614	CPNE6	up
novel_414	down	XM_027971613.1	101118614	CPNE6	up
novel_300	down	XM_027971771.1	101112735	TLN2	up
novel_142	down	XM_027972074.1	101112736	VASH1	up
novel_300	down	XM_027972205.1	101108052	HDC	up
novel_427	down	XM_027972212.1	101119221	CCDC177	up
novel_212	down	XM_027972289.1	114108752	LOC114108752	up
novel_414	down	XM_027972655.1	101114530	RPS6KA2	up
novel_414	down	XM_027972734.1	114116217	PRR18	up
novel_427	down	XM_027972734.1	114116217	PRR18	up
novel_414	down	XM_027972745.1	101107149	AMPD2	up
novel_300	down	XM_027972829.1	101118622	SLC45A4	up
novel_300	down	XM_027972830.1	101118622	SLC45A4	up
novel_142	down	XM_027974056.1	101122452	SLC16A5	up
novel_414	down	XM_027974070.1	105616468	TMEM94	up
novel_300	down	XM_027974072.1	101120933	CASKIN2	up
novel_414	down	XM_027974087.1	101119919	ITGB4	up
novel_427	down	XM_027974253.1	101101878	AATK	up
novel_300	down	XM_027974255.1	101101878	AATK	up
novel_414	down	XM_027974639.1	101118458	OSBPL7	up
novel_414	down	XM_027974720.1	101117004	CACNA1G	up
novel_414	down	XM_027974721.1	101117004	CACNA1G	up
novel_414	down	XM_027974725.1	101117004	CACNA1G	up
novel_414	down	XM_027974726.1	101117004	CACNA1G	up
novel_414	down	XM_027974731.1	101117004	CACNA1G	up
novel_427	down	XM_027974881.1	101113252	LOC101113252	up
novel_142	down	XM_027974896.1	101110523	CFAP52	up
novel_142	down	XM_027974977.1	101120588	NLGN2	up
novel_142	down	XM_027975182.1	101122040	GIT1	up
novel_300	down	XM_027975193.1	101121529	MYO18A	up
novel_587	down	XM_027975288.1	101120341	ASIC2	up
novel_414	down	XM_027975316.1	101109722	LHX1	up
novel_427	down	XM_027975316.1	101109722	LHX1	up
novel_587	down	XM_027975316.1	101109722	LHX1	up
novel_427	down	XM_027975495.1	101107240	DENND4B	up
novel_142	down	XM_027975811.1	101104259	DVL1	up
novel_142	down	XM_027975970.1	101119408	TRAF5	up
novel_427	down	XM_027976041.1	101113425	SHISA4	up
novel_414	down	XM_027976133.1	101114457	GPR37L1	up
novel_427	down	XM_027976133.1	101114457	GPR37L1	up
novel_300	down	XM_027976164.1	101106189	PPFIA4	up
novel_300	down	XM_027976165.1	101106189	PPFIA4	up
novel_300	down	XM_027976171.1	101106189	PPFIA4	up
novel_142	down	XM_027976337.1	101102524	PAQR6	up
novel_142	down	XM_027976342.1	101102524	PAQR6	up
novel_427	down	XM_027976372.1	101104331	SYNDIG1	up
novel_300	down	XM_027977384.1	101105098	ARHGAP33	up
novel_212	down	XM_027977467.1	101118298	LRRC4B	up
novel_414	down	XM_027977467.1	101118298	LRRC4B	up
novel_427	down	XM_027977467.1	101118298	LRRC4B	up
novel_414	down	XM_027977825.1	101116855	NKD1	up
novel_142	down	XM_027977867.1	101122209	FAM192A	up
novel_142	down	XM_027978355.1	101102258	CIC	up
novel_414	down	XM_027978355.1	101102258	CIC	up
novel_414	down	XM_027978460.1	101112253	APOE	up
novel_300	down	XM_027978463.1	101111825	APOC4	up
novel_300	down	XM_027978477.1	101116341	ERCC2	up
novel_300	down	XM_027978481.1	101116596	PPP1R13L	up
novel_427	down	XM_027978646.1	101108595	AP2A1	up
novel_414	down	XM_027978951.1	101119665	A1BG	up
novel_427	down	XM_027978951.1	101119665	A1BG	up
novel_142	down	XM_027979242.1	101112846	CEP164	up
novel_142	down	XM_027979511.1	106991621	P2RY2	up
novel_414	down	XM_027980181.1	101107994	ADAMTS16	up
