# Supplementary material for: Screening of Differentially Expressed Genes and miRNAs in Hypothalamus and Pituitary Gland of Sheep under Different Photoperiods
Source: Genes (Basel). 2022 Jun 19;13(6):1091. doi: 10.3390/genes13061091 (PMC9222358; doi:10.3390/genes13061091)
Supplement: Supplementary file 1 [file genes-13-01091-s001.zip › Table S12.xlsx]

## Sheet: mRNA_SP21_HYP_vs_LP21_HYP.Diffe
transcript_id	gene_id	gene_name	feature_id	SP21_HYP_FPKM	LP21_HYP_FPKM	log2.FoldChange.	pvalue	qvalue
NM_001009189.1	442993	UGT1A9	transcript	0.0616287	0.0422287	-0.498954	0.804375	0.993411
NM_001009191.1	442997	CXCL10	transcript	5.33291	3.54448	-0.430536	0.583121	0.975519
NM_001009192.2	442998	PYGM	transcript	25.6319	13.961	-0.789151	0.438462	0.934701
NM_001009194.1	442999	AQP1	transcript	0.484163	0.534237	0.543416	0.517063	0.960652
NM_001009195.1	443003	ATP6V0C	transcript	45.8381	36.4227	-0.163431	0.667392	0.984155
NM_001009196.1	443006	SST	transcript	16.7815	13.5547	-0.223163	0.865701	0.994329
NM_001009201.1	443011	BGN	transcript	0.33509	0.377839	0.462683	0.338949	0.889897
NM_001009202.1	443016	UBB	transcript	763.346	803.539	0.299935	0.0900407	0.595175
NM_001009204.1	443020	PR	transcript	0.168839	0.45445	1.53431	0.307117	0.873024
NM_001009208.1	443032	SFN	transcript	0.0393773	0.642785	4.35953	0.00631665	0.138808
NM_001009212.1	443038	CAPN3	transcript	1.60387	1.32247	-0.161548	0.837238	0.994329
NM_001009214.1	443040	CTLA4	transcript	0.116889	0.190761	0.85768	0.608153	0.978991
NM_001009215.1	443044	BRS3	transcript	1.73731	0.963198	-0.740548	0.462815	0.944787
NM_001009218.1	443048	DCN	transcript	9.0204	4.17447	-0.767113	0.321941	0.879818
NM_001009220.1	443049	PDXK	transcript	0.538214	0.834649	0.882769	0.13466	0.679842
NM_001009224.1	443058	SPP1	transcript	218.941	166.963	-0.216498	0.561854	0.970339
NM_001009224.1_2	443058_2	SPP1	transcript	7.72553	3.66736	-0.86331	0.00829143	0.166679
NM_001009226.2	443061	BCL2L1	transcript	0.171299	0.129214	-0.117873	0.859384	0.994329
NM_001009230.1	443074	FGF10	transcript	1.87804	1.59309	0.0132975	0.938002	0.997566
NM_001009234.1	443094	PRKACA	transcript	12.6514	11.3993	0.0641516	0.746434	0.991604
NM_001009235.2	443095	FGF7	transcript	0.071963	0.112494	0.857171	0.391225	0.915459
NM_001009238.1	443106	LGALS15	transcript	0	0	NA	NA	NA
NM_001009241.1	443111	CCR3	transcript	0.0396943	0.0547657	0.852559	0.521279	0.96121
NM_001009243.1	443122	STAR	transcript	0.422065	0.135999	-1.36123	0.0476014	0.459154
NM_001009251.1	443162	LOC443162	transcript	0.0621597	0.145073	1.2234	0.630115	0.982121
NM_001009254.1	443185	SCD	transcript	60.2752	45.6265	-0.296439	0.694172	0.985478
NM_001009256.1	443186	ACACA	transcript	1.2861	0.840039	-0.394504	0.430668	0.930056
NM_001009257.2	443192	PTGDS	transcript	107.509	104.015	0.0432561	0.970611	0.998445
NM_001009259.1	443193	CPT1B	transcript	0.787313	1.85651	1.68246	0.159851	0.721895
NM_001009261.1	443194	PRND	transcript	0.144004	0.0776787	-0.718079	0.355153	0.899281
NM_001009263.2	443206	IL18	transcript	4.94087	3.77582	-0.302657	0.787263	0.993411
NM_001009265.1	443210	SSTR5	transcript	0.135329	0.151828	0.433334	0.765611	0.993139
NM_001009266.1	443212	POMC	transcript	120.714	967.663	3.59	0.0145711	0.240052
NM_001009270.1	443235	H2AFZ	transcript	75.0243	69.1691	0.115617	0.404731	0.922071
NM_001009273.2	443251	AQP5	transcript	0.253653	0.189095	-0.301812	0.833867	0.994329
NM_001009274.1	443255	RCAN1	transcript	3.56656	3.07866	0.115707	0.870189	0.994832
NM_001009276.1	443257	IDH1	transcript	37.8551	29.6634	-0.143162	0.644483	0.982428
NM_001009279.1	443268	AQP4	transcript	266.824	211.488	-0.246411	0.915609	0.996202
NM_001009284.2	443295	B2M	transcript	161.363	136.764	0.0434618	0.839715	0.994329
NM_001009287.1	443298	LGALS1	transcript	34.6672	39.0938	0.279454	0.750007	0.991995
NM_001009289.1	443299	FSHR	transcript	0	0.002755	1.67285	0.679705	0.984155
NM_001009291.1	443303	TKDP1	transcript	0.0652843	0.033861	-0.640264	0.81382	0.993411
NM_001009293.1	443304	ACVR2A	transcript	11.4457	9.84016	-0.0111543	0.957257	0.998184
NM_001009295.1	443305	SELP	transcript	0.50239	0.188194	-1.07531	0.173267	0.739174
NM_001009299.1	443310	REN	transcript	0.019259	0.062401	1.44484	0.476289	0.94816
NM_001009301.1	443311	CATHL3	transcript	0	0	NA	NA	NA
NM_001009304.1	443315	SERPINA14	transcript	0	0	NA	NA	NA
NM_001009306.1	443317	PRL	transcript	311.111	61800.3	8.2468	0.0015242	0.0496384
NM_001009309.3	443319	LOC443319	transcript	0	0	NA	NA	NA
NM_001009311.1	443325	IGF2	transcript	0	0	NA	NA	NA
NM_001009313.3	101122781	IL4	transcript	0	0.00718233	1.01206	0.804114	0.993411
NM_001009315.3	443329	GH	transcript	19.5906	3282.03	7.99998	0.000474167	0.019003
NM_001009319.2	443331	TIMP1	transcript	5.81512	12.3281	1.52659	0.0348334	0.392415
NM_001009321.1	443332	GRP	transcript	4.58656	3.4887	-0.276708	0.776479	0.993411
NM_001009323.2	443333	GHR	transcript	0.00211833	0	-0.911489	0.823241	0.993411
NM_001009327.1	443342	IL10	transcript	1.26922	0.809204	-0.521198	0.52013	0.960688
NM_001009332.1	443346	LPAR1	transcript	0.251031	0.347711	0.578865	0.656589	0.98357
NM_001009335.1	443349	HOXC6	transcript	0	0	NA	NA	NA
NM_001009339.1	443354	CRHBP	transcript	5.64322	3.3627	-0.668206	0.661947	0.984155
NM_001009342.1	443363	IFNAR2	transcript	6.09571	4.92556	-0.0885075	0.677314	0.984155
NM_001009345.1	443365	SLC11A1	transcript	0.120188	0	-6.51306	0.0249756	0.328747
NM_001009350.1	443370	POU1F1	transcript	0.332933	86.411	8.58237	0.021387	0.301592
NM_001009354.1	443377	PAG6	transcript	0	0	NA	NA	NA
NM_001009356.1	443379	PAG9	transcript	0	0	NA	NA	NA
NM_001009358.1	443380	CXCL1	transcript	0.0833447	0.0321877	-1.10541	0.671514	0.984155
NM_001009360.1	443381	ATP1A1	transcript	54.5919	70.7426	0.683958	0.0231709	0.314374
NM_001009363.1	443383	CSN1S2	transcript	0	0.00699767	1.67285	0.679705	0.984155
NM_001009366.1	443385	PAEP	transcript	0.356909	0.402551	0.285696	0.850182	0.994329
NM_001009373.1	443391	CSN2	transcript	0	0	NA	NA	NA
NM_001009376.1	443393	ALB	transcript	1.63608	2.29767	0.584621	0.637397	0.982428
NM_001009378.1	443394	CSN3	transcript	0	0	NA	NA	NA
NM_001009380.1	443395	LHB	transcript	1.53294	194.969	7.58791	0.000776199	0.0287641
NM_001009382.1	443397	CD3D	transcript	0.561613	0.340642	-0.556874	0.49849	0.954985
NM_001009390.1	443405	MYOD1	transcript	0.0189447	0	-3.67072	0.351917	0.896988
NM_001009392.1	443406	IL6	transcript	0.175017	0.185146	0.220083	0.820631	0.993411
NM_001009393.1	443407	SERPINC1	transcript	0.127882	0.169115	0.782073	0.363647	0.903453
NM_001009394.1	443408	LPL	transcript	0.136047	0.116536	0.0313382	0.9551	0.998147
NM_001009395.2	443409	HSD11B1	transcript	7.32347	9.32733	0.6983	0.151214	0.707955
NM_001009396.1	443410	ATP5MC1	transcript	53.9703	56.2701	0.326765	0.324741	0.882038
NM_001009397.1	443413	GNRHR	transcript	0.0941877	18.8961	8.18871	0.000552206	0.0217484
NM_001009398.1	443414	KRTAP5.4	transcript	0.00863467	0	-1.68481	0.677368	0.984155
NM_001009400.2	443417	TGFB1	transcript	1.80027	1.2432	-0.398647	0.605982	0.978592
NM_001009401.2	443418	CXCL8	transcript	0.299504	0.255337	0.0137921	0.986526	0.999011
NM_001009402.2	443419	STAT5A	transcript	3.27837	2.86145	-0.0113969	0.97453	0.998445
NM_001009403.1	443421	TP53	transcript	1.61306	1.30128	-0.0431439	0.851599	0.994329
NM_001009404.1	492300	SLC5A1	transcript	0	0.012592	3.77841	0.247651	0.823405
NM_001009406.1	443424	SC5	transcript	0.361963	0.236525	-0.600037	0.616908	0.980025
NM_001009407.1	443425	TRHR	transcript	2.12254	9.77578	2.76181	0.0121718	0.213593
NM_001009408.2	443426	CA11	transcript	26.5792	24.2869	0.0522014	0.90055	0.996202
NM_001009410.1	443428	TSHR	transcript	0.945747	0.781233	-0.159174	0.878276	0.994963
NM_001009411.2	443429	MCP-3	transcript	0	0	NA	NA	NA
NM_001009412.1	443433	TPSB2	transcript	0.232443	0.259586	0.465461	0.500967	0.95527
NM_001009414.1	443434	CPT1A	transcript	0.604433	0.600989	0.169519	0.756233	0.992432
NM_001009415.1	443435	IL2RA	transcript	0.0438487	0.042769	0.066897	0.972264	0.998445
NM_001009417.1	443436	CD247	transcript	5.34149	5.26996	0.175434	0.587695	0.976335
NM_001009418.2	443437	CD3E	transcript	0.396225	0.468517	0.560344	0.324416	0.881936
NM_001009420.2	443438	IL3	transcript	0	0	NA	NA	NA
NM_001009421.1	443439	TXN	transcript	73.4372	91.197	0.644827	0.075167	0.559168
NM_001009423.1	443441	LOC443441	transcript	0	0	NA	NA	NA
NM_001009425.1	443442	LOC443442	transcript	0	0.003397	1.01206	0.804114	0.993411
NM_001009426.1	443447	MYC	transcript	0.692243	0.694701	0.161365	0.779973	0.993411
NM_001009427.1	443448	XCL1	transcript	0.0354597	0.083664	1.33218	0.613931	0.979616
NM_001009428.2	443449	MSTN	transcript	0.551473	0.452953	-0.169434	0.845871	0.994329
NM_001009429.1	443451	ATOX1	transcript	64.2028	89.7168	0.80335	0.0168535	0.261269
NM_001009431.1	443454	BMPR1B	transcript	0.280402	0.170825	-0.369865	0.801269	0.993411
NM_001009432.1	443460	PTGS2	transcript	3.95486	1.54475	-1.2448	0.121533	0.655501
NM_001009433.1	443465	EDNRA	transcript	0.224113	0.107555	-0.958874	0.431738	0.931013
NM_001009434.1	443466	PRLH	transcript	0.34003	0.211642	-0.616255	0.61321	0.979529
NM_001009435.1	443468	RPS26	transcript	908.359	1349.98	0.978716	0.110652	0.637288
NM_001009436.1	443469	IGFBP2	transcript	6.30912	38.2472	3.17865	0.00812169	0.164276
NM_001009438.1	443472	IL12B	transcript	0.0712427	0.036837	-0.752942	0.841301	0.994329
NM_001009439.1	443473	MLN	transcript	0	0	NA	NA	NA
NM_001009440.1	443479	STX1B	transcript	0.140606	0.105976	-0.328127	0.77023	0.993411
NM_001009441.1	443480	CD28	transcript	0.0207183	0.0428353	0.995389	0.785378	0.993411
NM_001009442.1	443482	MC2R	transcript	0.00937933	0	-2.26393	0.571681	0.97242
NM_001009443.1	443484	HACD1	transcript	5.69224	4.81046	-0.118016	0.855901	0.994329
NM_001009444.1	443485	BCAT1	transcript	5.70985	3.27098	-0.669159	0.248722	0.824554
NM_001009445.1	443487	V15	transcript	0	0	NA	NA	NA
NM_001009446.1	443491	SLC6A4	transcript	0.0370153	0.0714113	1.22361	0.332961	0.88551
NM_001009447.1	443494	PURA	transcript	25.2743	24.9541	0.242279	0.0816355	0.57523
NM_001009449.1	443504	EEF1D	transcript	61.8873	68.521	0.410665	0.0571649	0.503004
NM_001009450.1	443505	SLC34A1	transcript	0	0	NA	NA	NA
NM_001009451.1	443507	SLC2A5	transcript	7.09024	5.05242	-0.402099	0.802745	0.993411
NM_001009452.1	443508	NPY	transcript	6.45082	4.19597	-0.496413	0.519943	0.960652
NM_001009453.1	443510	SPP2	transcript	0	0	NA	NA	NA
NM_001009454.2	443511	GHRHR	transcript	0.00896367	4.93529	9.39154	0.0137047	0.231529
NM_001009456.1	443517	CNN1	transcript	1.45145	2.03739	0.577987	0.740724	0.991289
NM_001009457.1	443521	RPS25	transcript	417.189	727.173	1.2259	0.0625012	0.524306
NM_001009458.1	443524	INHBA	transcript	0.0908153	0.0653323	-0.377383	0.88996	0.996189
NM_001009459.1	443527	PRD-SPRRII	transcript	0	0	NA	NA	NA
NM_001009460.1	443530	HSD11B2	transcript	0	0	NA	NA	NA
NM_001009461.1	443531	AANAT	transcript	0.814792	0.906118	0.453586	0.673487	0.984155
NM_001009464.1	443538	CGA	transcript	38.486	3807.69	7.23394	0.000197544	0.00888169
NM_001009465.2	443539	IL1B	transcript	5.28221	3.80173	-0.37694	0.743693	0.991604
NM_001009467.2	443541	PGD	transcript	29.1925	26.6323	0.121372	0.200339	0.775034
NM_001009468.1	443542	ATP5MC2	transcript	20.666	22.6609	0.378891	0.0776004	0.565339
NM_001009469.1	443544	SHMT1	transcript	0.221446	0.137742	-0.565382	0.643884	0.982428
NM_001009471.1	443545	PDGFB	transcript	0.303214	0.0547987	-2.24037	0.173725	0.739949
NM_001009472.1	443546	MCP1	transcript	0	0	NA	NA	NA
NM_001009473.1	443549	DNMT1	transcript	7.50746	6.61058	0.0275703	0.886458	0.996186
NM_001009475.1	443550	BIIIB4	transcript	0	0	NA	NA	NA
NM_001009476.1	443551	PTGS1	transcript	0.372219	0.432595	0.332586	0.880617	0.995132
NM_001009477.1	445468	CAV1	transcript	23.7599	14.9873	-0.52641	0.358455	0.900587
NM_001009479.1	493773	NPPC	transcript	0.0569233	1.2571	4.04324	0.0299529	0.36279
NM_001009481.1	493887	PRNP	transcript	243.804	159.559	-0.435436	0.199741	0.774394
NM_001009483.1	493968	CYP17A1	transcript	0.006893	0.00444	-0.146428	0.967354	0.998445
NM_001009484.2	494432	CFL1	transcript	346.681	291.046	-0.0774499	0.817988	0.993411
NM_001009485.1	494433	ITGB2	transcript	6.68635	3.77183	-0.724937	0.454778	0.942006
NM_001009721.3	442996	GHRL	transcript	0	0	NA	NA	NA
NM_001009722.1	443004	LPO	transcript	0	0	NA	NA	NA
NM_001009724.1	443017	CR2	transcript	0.178816	0.0706023	-1.07928	0.156936	0.716811
NM_001009725.1	443022	MTNR1A	transcript	0.631916	0.21252	-1.49661	0.420214	0.928725
NM_001009726.1	443023	GPR50	transcript	0.005755	0.0512287	3.27078	0.155356	0.714668
NM_001009727.1	443025	CRHR1	transcript	0	0.006559	2.33281	0.504361	0.956274
NM_001009728.2	443033	SFTPA1	transcript	0.0438357	0.010139	-2.08815	0.179488	0.747635
NM_001009729.1	443034	SFTPC	transcript	1.74835	1.44502	-0.122405	0.856023	0.994329
NM_001009730.1	443035	LOC443035	transcript	0	0	NA	NA	NA
NM_001009731.1	443045	ICAM1	transcript	1.20477	0.727338	-0.562172	0.334652	0.886145
NM_001009732.1	443046	ATP7B	transcript	0.857621	0.901889	0.304151	0.213731	0.789619
NM_001009733.1	443053	CP	transcript	0	0	NA	NA	NA
NM_001009734.1	443056	IL15	transcript	0.00252833	0.00514233	0.660591	0.708182	0.987318
NM_001009735.1	443057	ISG15	transcript	10.6141	7.97869	-0.227753	0.746258	0.991604
NM_001009736.1	443064	IL12A	transcript	0	0.00229133	1.7687	0.633773	0.982121
NM_001009737.1	443066	ESR2	transcript	0.787981	1.7255	1.56051	0.0390418	0.415391
NM_001009738.1	443067	SPA17	transcript	17.5808	18.571	0.442865	0.390673	0.915224
NM_001009739.1	443079	KRT25	transcript	0	0	NA	NA	NA
NM_001009740.1	443082	IRF2	transcript	0.417505	0.511533	0.552199	0.251357	0.826211
NM_001009741.1	443083	IRF6	transcript	0.305183	0.303642	0.294696	0.578897	0.974785
NM_001009742.1	443098	SLC17A5	transcript	11.6641	9.19701	-0.113831	0.476226	0.94816
NM_001009743.1	443099	CYP4F21	transcript	0	0	NA	NA	NA
NM_001009744.1	443107	AGTR1	transcript	1.08189	7.92175	3.44754	0.00317815	0.0862606
NM_001009745.1	443109	TFAP2A	transcript	0.0136523	0.00485333	-1.30503	0.722916	0.989538
NM_001009747.1	443123	TSPO	transcript	6.4968	6.88487	0.177255	0.910098	0.996202
NM_001009748.1	443126	IFNAR1	transcript	0	0	NA	NA	NA
NM_001009749.1	443127	SELE	transcript	0.0210913	0.00609733	-1.71133	0.638992	0.982428
NM_001009750.1	443129	GGCX	transcript	1.58436	1.47059	0.187587	0.614143	0.979616
NM_001009751.1	443136	IRF1	transcript	4.18553	3.05829	-0.262283	0.451185	0.940503
NM_001009752.1	443138	OXTR	transcript	0.236643	0.139436	-0.550293	0.323812	0.881606
NM_001009753.1	443146	MX1	transcript	14.0459	10.8887	-0.184828	0.687729	0.984761
NM_001009754.1	443154	HYAL2	transcript	3.6065	4.39096	0.65753	0.219467	0.794769
NM_001009755.1	443168	MT3	transcript	127.054	109.839	-0.00725899	0.988228	0.999011
NM_001009756.1	443178	SLC12A4	transcript	6.58531	6.48551	0.241416	0.308918	0.874202
NM_001009757.1	101107261	LOC101107261	transcript	0	0	NA	NA	NA
NM_001009758.1	443225	SLC15A1	transcript	0.0113177	0.530388	6.09596	0.104994	0.626837
NM_001009759.1	443230	CALM2	transcript	1166.24	1024.7	0.016223	0.941811	0.997602
NM_001009760.1	443238	GHSR	transcript	0.119739	0.213256	1.11862	0.187599	0.75833
NM_001009761.1	443242	BAMBI	transcript	1.9672	2.33301	0.537692	0.140701	0.689365
NM_001009762.1	443256	DYNLT3	transcript	48.4703	36.1053	-0.231582	0.425868	0.929147
NM_001009763.1	443264	LEPR	transcript	3.71853	3.36251	0.0837859	0.690793	0.985254
NM_001009764.1	443282	GGTA2P	transcript	0.114662	0.125609	0.37613	0.579247	0.974785
NM_001009765.1	443283	ZFP36	transcript	1.90202	0.931604	-0.800118	0.11351	0.641816
NM_001009766.1	443287	BEGAIN	transcript	3.06074	2.5322	-0.187565	0.905775	0.996202
NM_001009767.1	443290	PROP1	transcript	0.097481	0.409127	2.59088	0.387649	0.91497
NM_001009768.1	443294	MAPKAP1	transcript	12.356	7.47469	-0.420239	0.696841	0.985478
NM_001009769.1	443306	FGF2	transcript	27.8553	20.3329	-0.264885	0.41527	0.925252
NM_001009770.1	443308	SLC2A3	transcript	19.6372	13.2684	-0.465913	0.558291	0.970177
NM_001009771.1	443309	CA1	transcript	0.0854293	0	-5.44637	0.00255859	0.0738098
NM_001009772.1	443312	CATHL1B	transcript	0	0	NA	NA	NA
NM_001009773.1	443313	LOC443313	transcript	0	0	NA	NA	NA
NM_001009774.3	443318	IGF1	transcript	0.622545	0.276541	-0.908093	0.130361	0.671545
NM_001009775.2	443330	ADORA3	transcript	16.6518	13.1331	-0.241147	0.808826	0.993411
NM_001009776.1	443337	ADCYAP1	transcript	36.8038	19.3983	-0.838674	0.696662	0.985478
NM_001009777.1	443341	IL7	transcript	0.359688	0.234038	-0.3167	0.631384	0.982121
NM_001009778.1	443343	ALDH1A1	transcript	10.8597	74.4827	3.35398	0.00550056	0.126687
NM_001009779.1	443344	OVGP1	transcript	0.528058	0.556965	0.199438	0.77401	0.993411
NM_001009780.1	443345	GJB2	transcript	2.46279	1.43043	-0.682525	0.518993	0.960652
NM_001009781.1	443347	CFTR	transcript	0.896144	1.25396	0.927567	0.20738	0.782297
NM_001009782.1	443348	LOC443348	transcript	0	0	NA	NA	NA
NM_001009783.1	443350	IL5	transcript	0	0	NA	NA	NA
NM_001009784.2	443052	ACTB	transcript	504.136	427.688	-0.0388109	0.874843	0.994832
NM_001009785.1	443353	HAND1	transcript	0	0	NA	NA	NA
NM_001009786.2	443355	FTH1	transcript	602.224	475.894	-0.189131	0.695326	0.985478
NM_001009787.1	443356	BAC5	transcript	0.0999207	0.103725	0.177826	0.923004	0.996504
NM_001009788.1	443364	CAST	transcript	8.35304	8.94973	0.344634	0.0756002	0.560313
NM_001009789.2	443366	PTGFR	transcript	0	0	NA	NA	NA
NM_001009790.1	443367	ABCB1	transcript	7.69186	4.0888	-0.813271	0.339392	0.890222
NM_001009791.1	443369	PADI3	transcript	0.131961	0.104838	-0.0351647	0.96897	0.998445
NM_001009792.2	443375	PAG3	transcript	0	0	NA	NA	NA
NM_001009793.2	101123421	PAG5	transcript	0	0	NA	NA	NA
NM_001009795.1	443382	CSN1S1	transcript	0.0460557	0.0206763	-0.840263	0.670247	0.984155
NM_001009796.1	443384	ATP1B1	transcript	196.905	159.01	-0.115472	0.671281	0.984155
NM_001009797.1	443386	LALBA	transcript	0.0132323	0	-2.26393	0.571681	0.97242
NM_001009798.1	443387	FSHB	transcript	0.87432	273.499	8.88472	0.00037124	0.0153691
NM_001009799.2	443388	SERPINA1	transcript	0	0.0203233	3.94906	0.316188	0.876749
NM_001009800.1	443389	TTR	transcript	0	0	NA	NA	NA
NM_001009801.2	443390	OXT	transcript	1046.16	910.703	-0.098464	0.938028	0.997566
NM_001009802.1	443392	AHSG	transcript	7.57636	3.31915	-1.08105	0.508767	0.958238
NM_001009803.1	443396	IFNG	transcript	0	0.048204	4.24073	0.192061	0.764211
NM_001009804.1	443399	CYM	transcript	0	0	NA	NA	NA
NM_001009805.1	443400	CSF2	transcript	0	0	NA	NA	NA
NM_001009806.1	443401	IL2	transcript	0	0	NA	NA	NA
NM_001009808.1	443404	IL1A	transcript	0.412517	0.49633	0.365487	0.861647	0.994329
NM_001009809.1	443440	ALDOB	transcript	0	0	NA	NA	NA
NM_001009810.1	443498	EDN1	transcript	1.34305	0.540825	-1.21239	0.386485	0.91497
NM_001011555.1	494547	TLR9	transcript	0.088523	0.01631	-2.24378	0.0208076	0.296873
NM_001012341.1	497117	UROD	transcript	22.4852	19.4419	0.0190176	0.893376	0.996189
NM_001012457.2	497274	CRYAB	transcript	117.457	116.881	0.0833265	0.944659	0.99778
NM_001012458.1	497275	CRYAA	transcript	0	0	NA	NA	NA
NM_001024737.1	443302	EPO	transcript	0	0	NA	NA	NA
NM_001024738.1	554252	INSL3	transcript	0	0.0383417	3.35535	0.39642	0.917085
NM_001024860.1	443540	TNF	transcript	0	0.0602017	5.26909	0.0679451	0.540616
NM_001024861.1	554320	PYGL	transcript	8.75069	7.74299	0.124384	0.642316	0.982428
NM_001024862.1	554321	LTF	transcript	0.120936	0.090648	-0.343921	0.782998	0.993411
NM_001024863.1	554325	PYGB	transcript	51.5678	44.4612	-0.0243233	0.930166	0.997374
NM_001024963.2	554317	CD80	transcript	0.12952	0.0997607	-0.233766	0.853613	0.994329
NM_001025110.1	443103	VEGFA	transcript	1.20523	0.618832	-0.790804	0.544966	0.967954
NM_001035124.1	641296	ITGAL	transcript	0.611153	0.375289	-0.602638	0.599116	0.977768
NM_001035224.1	641305	PI3	transcript	0.118244	0.16025	0.766524	0.386186	0.91497
NM_001035225.1	641306	SLPI	transcript	0	0	NA	NA	NA
NM_001038013.1	654329	NUDT16	transcript	26.0078	31.9875	0.687227	0.192214	0.764523
NM_001038014.1	654331	LOC654331	transcript	0.0500413	0.1984	2.09832	0.279755	0.851965
NM_001038016.1	554318	CD86	transcript	0.093213	0.032598	-1.28981	0.243226	0.821165
NM_001038020.1	654333	MADCAM1	transcript	0.0593073	0.034263	-0.501766	0.631702	0.982121
NM_001038021.1	654334	SLCO2A1	transcript	0	0	NA	NA	NA
NM_001038622.1	654404	ACLY	transcript	0.744641	0.482408	-0.358992	0.55288	0.969042
NM_001040009.2	677670	BGLAP	transcript	0.342647	1.92481	2.96687	0.0257143	0.334187
NM_001040286.1	678667	CCR9	transcript	0	0	NA	NA	NA
NM_001040287.1	678671	CCR10	transcript	0.127985	0.154847	0.496093	0.43292	0.931685
NM_001040288.2	678672	SLAMF1	transcript	0.12104	0.059038	-0.626522	0.543463	0.967954
NM_001040289.1	678673	CLN6	transcript	1.37477	1.66622	0.540953	0.172744	0.73838
NM_001040290.1	678679	CCL25	transcript	0.001099	0.000339333	-0.621454	0.72341	0.989565
NM_001048231.1	554262	TLR2	transcript	2.91026	3.10254	0.245884	0.688807	0.984955
NM_001075100.2	767576	CYP11B1	transcript	0	0.17591	20.8755	9.31455e-08	6.37318e-06
NM_001075101.1	767628	CD40LG	transcript	0.0935323	0	-4.75069	0.0119398	0.211047
NM_001077209.1	443216	CD14	transcript	4.16052	3.0273	-0.263415	0.500268	0.95527
NM_001077210.1	768095	CYP2J	transcript	13.5692	10.1724	-0.255907	0.538695	0.96692
NM_001078652.1	780441	MX2	transcript	0.577461	0	-23.1698	3.04043e-09	6.48258e-07
NM_001078653.1	780442	LOC780442	transcript	1.70058	1.34039	-0.143246	0.788684	0.993411
NM_001078654.1	780454	FURIN	transcript	0.0818423	0.0556607	-0.202438	0.828478	0.993912
NM_001078655.1	780466	MIF	transcript	269.664	264.771	0.274349	0.377788	0.910015
NM_001078656.1	780501	MC5R	transcript	0.502798	0.232961	-1.04127	0.411197	0.923354
NM_001078657.1	780508	ABCG2	transcript	0.002871	0.00338833	0.0475689	0.985144	0.999011
NM_001078658.1	780509	MB	transcript	0.032917	0.167384	2.38073	0.139935	0.689138
NM_001078659.1	780513	CRYBB3	transcript	0.430073	0.963672	1.56625	0.0528657	0.484168
NM_001078660.1	780525	FLT3LG	transcript	0.29306	0.59086	1.28261	0.326945	0.882831
NM_001082593.1	443217	ITGAM	transcript	10.2505	6.35581	-0.595701	0.56568	0.971382
NM_001082594.1	664707	IL13	transcript	0.008075	0.0223133	2.07803	0.57253	0.972688
NM_001082595.1	100034668	CLN5	transcript	6.95171	6.58881	0.180602	0.36319	0.903393
NM_001082596.1	100034669	TAC1	transcript	11.0429	6.6121	-0.549941	0.316669	0.876802
NM_001093780.1	443211	G6PD	transcript	3.19757	2.2625	-0.332611	0.569146	0.972084
NM_001093781.1	780772	LOC780772	transcript	1.42161	3.48849	1.53064	0.0112255	0.203193
NM_001093782.2	100036756	BSP5	transcript	0	0	NA	NA	NA
NM_001093784.1	100037691	APOBEC3F	transcript	0.322112	0.311918	0.177079	0.742808	0.991496
NM_001093785.2	100037693	TRPM7	transcript	12.8564	11.3097	0.0552999	0.607517	0.978752
NM_001093786.1	100048989	YBX1	transcript	0	0	NA	NA	NA
NM_001093787.1	100048991	KLK1	transcript	0.099545	0.089453	0.404748	0.808943	0.993411
NM_001093788.1	100048993	ANXA2	transcript	15.3339	10.4317	-0.31388	0.132869	0.676509
NM_001093789.1	100048994	CYP11A1	transcript	0.102568	0.322205	2.17416	0.230807	0.807563
NM_001093790.1	100048995	CYB561	transcript	1.30793	1.17206	0.109927	0.836342	0.994329
NM_001097647.1	100049062	LYZ	transcript	1.15288	0.993934	0.0334586	0.946367	0.998005
NM_001097648.1	100049064	HBB	transcript	1.47997	2.25868	0.992022	0.197123	0.770665
NM_001097649.1	100049065	PRNT	transcript	0	0	NA	NA	NA
NM_001099629.1	100101238	LOC100101238	transcript	3.74878	5.31485	0.973087	0.341036	0.891644
NM_001099630.1	100101239	GKN1	transcript	0	0	NA	NA	NA
NM_001100919.2	443446	THRA	transcript	0.247034	0.153223	-0.413159	0.47934	0.94816
NM_001100920.2	443462	SERPINA7	transcript	0	0	NA	NA	NA
NM_001100921.1	443513	PPARG	transcript	0.179427	0.0869417	-1.01009	0.787195	0.993411
NM_001101735.1	443403	IFNT6	transcript	0	0.015938	2.56851	0.519978	0.960652
NM_001104928.1	100101235	PSMD4	transcript	55.4437	47.3123	-0.0339147	0.888496	0.996189
NM_001104929.1	100125351	SQLE	transcript	51.1416	38.5031	-0.267846	0.593493	0.976659
NM_001104930.1	100125352	RTP4	transcript	3.12181	2.28383	-0.261954	0.646809	0.982428
NM_001104931.1	100125353	FTO	transcript	44.7401	45.8831	0.240632	0.355927	0.899788
NM_001104932.1	100125354	PLIN2	transcript	0.454481	0.412518	0.0875326	0.921235	0.996391
NM_001104933.1	100125355	ABHD5	transcript	5.33589	5.25707	0.202178	0.393142	0.916913
NM_001104934.1	100125357	ITLN2	transcript	0	0	NA	NA	NA
NM_001104935.1	100125358	CREM	transcript	0.165845	0	-5.6064	0.0555266	0.496065
NM_001105261.1	100125619	GUCA2A	transcript	0	0	NA	NA	NA
NM_001105262.1	100125622	GNLY	transcript	0.700591	1.21546	1.21046	0.206092	0.781564
NM_001105263.1	100125628	RPSA	transcript	243.87	392.006	1.03617	0.0274825	0.346471
NM_001110164.1	100126245	DGAT1	transcript	5.19594	5.96449	0.499632	0.165589	0.729847
NM_001110277.1	443502	BMP4	transcript	0.372227	0.541807	0.72059	0.63259	0.982121
NM_001111071.1	443076	MET	transcript	1.84717	6.37437	2.31453	0.0156271	0.249928
NM_001112814.1	100126189	PRP1	transcript	0	0	NA	NA	NA
NM_001112815.1	100127208	SCD5	transcript	102.466	59.631	-0.686195	0.500675	0.95527
NM_001112816.1	100127210	PRKAA2	transcript	9.9239	8.88272	0.0220868	0.949914	0.998147
NM_001112817.1	100127211	CAPN2	transcript	27.0338	22.6963	-0.00775912	0.961317	0.998445
NM_001112818.1	100127212	ST3GAL4	transcript	5.4027	4.06655	-0.187791	0.433498	0.932011
NM_001112819.1	100127213	PRP2	transcript	0	0	NA	NA	NA
NM_001112820.1	100127215	RPL10	transcript	210.442	452.702	1.55354	0.0261027	0.336461
NM_001112821.1	100127216	TNNC2	transcript	0.0820617	0	-3.99158	0.31053	0.874268
NM_001112822.1	100127222	ADIG	transcript	0	0.000317667	1.01206	0.804114	0.993411
NM_001113425.2	100134870	LOC100134870	transcript	0	0	NA	NA	NA
NM_001113770.1	443141	ITGB1	transcript	0.125181	0.126887	0.315489	0.660884	0.984155
NM_001113771.1	443143	ITGAV	transcript	2.03228	2.34981	0.508923	0.161197	0.723971
NM_001113772.1	443209	ITGB6	transcript	0	0.286953	21.8444	2.27782e-08	2.31673e-06
NM_001113773.1	100135431	PLIN1	transcript	0.274693	0.156871	-0.475742	0.728452	0.990021
NM_001113774.1	100135434	PLIN5	transcript	1.09642	1.30377	0.392638	0.686082	0.984761
NM_001114186.1	443412	NR3C1	transcript	0.191739	0.413286	1.58949	0.121343	0.655493
NM_001114667.1	100137067	FABP4	transcript	0.283526	0.429604	1.09265	0.507807	0.957899
NM_001114761.1	100141296	KRT35	transcript	0	0	NA	NA	NA
NM_001114762.2	100141297	K38	transcript	0	0.018118	3.72173	0.345538	0.893572
NM_001114763.2	100141298	KRT27	transcript	0.0101157	0.00477833	-0.389991	0.914143	0.996202
NM_001114764.1	100141299	CD9	transcript	61.226	49.0976	-0.13266	0.638393	0.982428
NM_001114765.1	100141300	CIB1	transcript	17.3274	20.3727	0.549154	0.155437	0.714668
NM_001114766.1	100141301	GSTA1	transcript	0	0	NA	NA	NA
NM_001114767.1	100141303	BMP15	transcript	0	0	NA	NA	NA
NM_001122650.1	100142657	DIO3	transcript	0.228205	0.0701267	-1.5399	0.11376	0.642167
NM_001122692.1	100142674	PRKAG3	transcript	0	0	NA	NA	NA
NM_001123000.1	100144423	CYP19	transcript	0.203465	0.406741	1.073	0.458074	0.943488
NM_001123001.1	100144424	CD1D	transcript	9.30545	7.20633	-0.212463	0.651508	0.982428
NM_001123002.2	100144425	CD1	transcript	0	0	NA	NA	NA
NM_001123003.1	100144426	FAS	transcript	1.47849	0.607604	-1.09893	0.111899	0.639435
NM_001123004.1	100144427	FCER1A	transcript	0	0	NA	NA	NA
NM_001123006.1	100144429	LOC100144429	transcript	0.0474597	0.191827	2.18807	0.0900045	0.595167
NM_001123398.2	100144749	DYA	transcript	0	0	NA	NA	NA
NM_001123399.1	100144750	TP-1	transcript	0	0	NA	NA	NA
NM_001123401.1	100144752	IFNT5	transcript	0	0	NA	NA	NA
NM_001123403.1	100144766	FCGRT	transcript	8.20228	11.2501	0.825728	0.108927	0.63462
NM_001126341.1	443477	AVP	transcript	416.241	290.577	-0.408765	0.763886	0.993085
NM_001126342.1	100127220	SNAI2	transcript	0.312181	0.188013	-0.395184	0.570722	0.97242
NM_001126343.1	100145856	HEXA	transcript	4.63522	5.77505	0.635368	0.115131	0.644876
NM_001126344.1	100145857	BCKDHA	transcript	19.9207	20.0745	0.205411	0.489445	0.951449
NM_001126345.1	100145858	NAGA	transcript	0.002684	0.00623833	0.419021	0.77446	0.993411
NM_001126346.1	100145859	LIPA	transcript	0.170517	0.207349	0.588358	0.37801	0.910015
NM_001126347.1	100145860	PRLHR	transcript	0.853208	0.95135	0.240931	0.869595	0.994832
NM_001126348.1	100145861	PON2	transcript	71.2677	69.3608	0.202812	0.206431	0.781669
NM_001126349.1	100145862	DTNBP1	transcript	22.6284	19.2338	-0.100099	0.851386	0.994329
NM_001126350.1	100145864	SFXN1	transcript	0.120879	0.116982	0.152884	0.80748	0.993411
NM_001126351.1	100145865	TPM1	transcript	0.20492	0.139436	-0.425083	0.712201	0.988365
NM_001126352.1	100145866	VDAC1	transcript	0.232201	0.2007	0.0329823	0.954553	0.998147
NM_001126353.1	100145867	SNRPA	transcript	3.58697	2.60168	-0.336983	0.803383	0.993411
NM_001126354.1	100145868	ERP29	transcript	44.6938	75.4156	1.1258	0.0206516	0.295442
NM_001126355.1	100145869	SNRPA1	transcript	11.6212	9.18829	-0.0920811	0.573718	0.972878
NM_001126356.1	100145870	PQLC1	transcript	0.437818	0.43408	0.249481	0.614178	0.979616
NM_001126357.1	100145872	CHCHD3	transcript	1.94406	0.128526	-3.51051	0.0148115	0.242096
NM_001126358.1	100145873	RABL2B	transcript	0.507056	0.584121	0.458929	0.413443	0.924345
NM_001126360.1	100145875	PSPH	transcript	0.134319	0.156676	0.534468	0.453229	0.941197
NM_001126361.1	100145877	RIT1	transcript	0.140536	0.126189	0.162229	0.832808	0.994329
NM_001126362.1	100145878	BLOC1S4	transcript	18.8256	15.4997	-0.103226	0.774431	0.993411
NM_001126363.1	100145879	PPCS	transcript	0.352229	3.25029	3.70099	0.00606897	0.134782
NM_001126364.1	100145880	RAB7A	transcript	0.182947	0.120876	-0.367414	0.603317	0.978471
NM_001126365.1	100145881	ARL4A	transcript	0.0741617	0.0633573	-0.0913953	0.921082	0.996391
NM_001126366.1	100145882	IFT27	transcript	2.47877	2.31787	0.0669395	0.903527	0.996202
NM_001126367.2	100145883	ARL1	transcript	50.7748	61.3574	0.614454	0.108945	0.63462
NM_001126368.1	100145884	VIP	transcript	0.20829	0.0625527	-1.40594	0.240021	0.817391
NM_001126369.1	100145885	QRFP	transcript	0.0786447	0.041041	-0.576383	0.67728	0.984155
NM_001126370.2	100147707	MC4R	transcript	0.565109	0.760979	0.50115	0.756899	0.992713
NM_001127267.1	443130	CAPN1	transcript	0.476498	0.182049	-0.746232	0.841386	0.994329
NM_001127268.1	100127217	NPVF	transcript	8.8685	5.26091	-0.657347	0.675611	0.984155
NM_001127269.1	100144756	CDK4	transcript	0.192425	0.161969	0.0339493	0.961609	0.998445
NM_001127270.1	100147779	SLC35A4	transcript	0.046336	0.031141	-0.240752	0.809577	0.993411
NM_001127271.1	100147780	SLC25A33	transcript	22.6628	16.7758	-0.235254	0.368662	0.905226
NM_001127272.1	100147781	SLC39A3	transcript	0.119343	4.14398	5.67298	0.00109459	0.0380525
NM_001127273.1	100147782	SLC25A11	transcript	57.4979	47.6437	-0.0713787	0.775469	0.993411
NM_001127274.1	100147783	SLC25A17	transcript	5.73214	5.85772	0.343004	0.339555	0.890224
NM_001127275.1	100147784	SLC25A38	transcript	1.7914	1.55617	0.0237616	0.949542	0.998147
NM_001127276.1	100147785	SLC25A15	transcript	0.014811	0.0117313	0.0338131	0.980738	0.998773
NM_001127277.1	100147786	SLC25A20	transcript	15.7286	16.477	0.330606	0.065419	0.532844
NM_001127278.1	100147787	SLC25A4	transcript	235.074	201.552	-0.0654522	0.877195	0.994832
NM_001127280.1	100147789	SLC25A6	transcript	139.196	179.746	0.693032	0.0428391	0.435296
NM_001127281.1	100147790	CD81	transcript	160.602	120.837	-0.240459	0.500608	0.95527
NM_001127282.1	100147791	DIRAS3	transcript	0.099748	0.0824827	-0.0343789	0.965015	0.998445
NM_001127283.1	100147792	RAB28	transcript	10.461	12.5722	0.585022	0.117557	0.649554
NM_001127284.2	101109534	RAB3A	transcript	81.9835	67.1182	-0.144404	0.756334	0.992432
NM_001127285.1	100147794	RHOF	transcript	0.00688667	0.00713833	0.0430589	0.977701	0.998445
NM_001127286.1	100147795	RHOH	transcript	0.145691	0.0371823	-1.32526	0.267807	0.840449
NM_001127287.1	100147796	SLC25A37	transcript	4.47071	5.66812	0.627884	0.0681436	0.540895
NM_001127288.1	100147797	GLRX	transcript	1.50386	1.64169	0.332898	0.533729	0.96544
NM_001127289.1	100147798	CCND3	transcript	3.92459	3.81179	0.188619	0.343902	0.892849
NM_001127290.1	100147799	CCND2	transcript	22.1079	21.6012	0.204679	0.072279	0.550792
NM_001127291.1	100147800	SLC25A10	transcript	4.36034	6.32079	0.90401	0.117659	0.649658
NM_001127292.1	100147801	SLC25A26	transcript	0.678942	0.941212	0.948174	0.395584	0.917085
NM_001127672.1	100158234	AKIRIN1	transcript	60.3262	53.6617	0.0797827	0.416263	0.925827
NM_001127673.2	100158235	RHOB	transcript	53.2108	34.2507	-0.506088	0.384948	0.914198
NM_001128153.1	443226	TIMELESS	transcript	0	0	NA	NA	NA
NM_001128154.1	100169699	LIPE	transcript	3.63116	2.49494	-0.445085	0.610505	0.979207
NM_001129733.1	443133	IGFBP5	transcript	2.43665	9.96939	2.52439	0.00614061	0.136092
NM_001129734.1	443262	ARNTL	transcript	0.264759	0.287902	0.293712	0.600834	0.978243
NM_001129735.1	443263	CRY1	transcript	0.88238	0.61627	-0.30799	0.344376	0.893231
NM_001129736.1	100169934	CRY2	transcript	10.0435	8.10464	-0.156164	0.745349	0.991604
NM_001129737.1	100169935	RORB	transcript	11.1672	8.76952	-0.224608	0.732236	0.990443
NM_001129738.1	100169936	FBXL21P	transcript	1.32955	1.47357	0.396639	0.493828	0.953546
NM_001129739.1	100169937	FBXL3	transcript	0.0889187	0.165214	1.23764	0.176341	0.743677
NM_001129740.1	100169938	GSK3B	transcript	0.927331	0.787931	-0.00337871	0.993564	0.999399
NM_001129741.1	100169939	BHLHE40	transcript	4.34188	3.94381	0.0355752	0.935112	0.997426
NM_001129902.1	443509	CD4	transcript	0	0	NA	NA	NA
NM_001129903.1	780500	CCL28	transcript	0.0472227	0.183371	2.35894	0.189394	0.761259
NM_001129904.1	100170111	CYP3A24	transcript	0.217782	0.272563	0.600764	0.392129	0.916076
NM_001129905.1	100170113	CYP1A1	transcript	0	0	NA	NA	NA
NM_001130023.1	100034666	TYRP1	transcript	0.131943	0.217201	1.13524	0.330757	0.884948
NM_001130024.1	100170232	DCT	transcript	1.71832	2.45627	0.623912	0.610684	0.979207
NM_001130027.1	780502	TYR	transcript	0.023675	0.00932967	-0.880902	0.716314	0.989215
NM_001130038.1	100170231	GJA8	transcript	0.00723133	0.009358	0.96501	0.68011	0.984184
NM_001130154.1	100170320	ADRB2	transcript	0.9497	0.800861	-0.115432	0.889943	0.996189
NM_001130155.1	100170328	CALCB	transcript	22.8201	17.5129	-0.281741	0.750086	0.991995
NM_001130489.1	100170652	TAPBP	transcript	5.09388	4.80203	0.201711	0.412395	0.924173
NM_001130932.1	100171391	CLOCK	transcript	0.0250787	0.0259147	0.246021	0.799245	0.993411
NM_001130933.1	100171393	CIPC	transcript	0.183603	0.14273	-0.0433639	0.940667	0.997602
NM_001130934.1	100171394	OVAR	transcript	40.6506	37.7279	0.236595	0.736738	0.990848
NM_001130935.1	100171395	RGN	transcript	1.10611	1.15352	0.351428	0.64205	0.982428
NM_001130936.1	100171397	ATXN3	transcript	0.231012	0.136197	-0.467004	0.492206	0.95266
NM_001130937.1	100171398	TRA2A	transcript	0.172268	0.042144	-1.43773	0.442159	0.93603
NM_001130938.1	100174786	MTNR1B	transcript	0	0	NA	NA	NA
NM_001131029.1	100174903	NR1D1	transcript	4.15919	3.24605	-0.185486	0.648462	0.982428
NM_001131030.1	100174905	PSMB8	transcript	7.51285	5.74481	-0.189154	0.678784	0.984155
NM_001131031.1	100174906	ITM2C	transcript	122.302	109.839	0.021637	0.948531	0.998147
NM_001134302.1	443470	IGFBP4	transcript	2.70915	3.61519	0.616724	0.100912	0.618893
NM_001134303.1	100127221	ASIP	transcript	50.9024	69.0496	0.659653	0.0182996	0.274855
NM_001134304.1	100174988	ITM2B	transcript	243.717	201.856	-0.0829506	0.767691	0.99317
NM_001134305.1	100180629	TSPAN9	transcript	0.146201	0.120578	0.0119498	0.988227	0.999011
NM_001134306.1	100187549	HPCAL1	transcript	0.319437	0.178213	-0.627225	0.378436	0.910046
NM_001134307.1	100187550	UBE2E2	transcript	0.125415	0.13184	0.364718	0.620864	0.980876
NM_001134308.1	100187551	IGFBP6	transcript	36.893	27.4639	-0.179957	0.673867	0.984155
NM_001134782.1	100188930	MYF6	transcript	0.231408	0.444096	1.02907	0.326852	0.882831
NM_001135059.1	554254	TLR7	transcript	4.62075	3.2021	-0.428855	0.645064	0.982428
NM_001135060.2	554261	TLR1	transcript	4.31621	2.32578	-0.716536	0.159724	0.721895
NM_001135220.1	100189620	ME1	transcript	20.4506	15.236	-0.263186	0.503424	0.955895
NM_001135925.1	554255	TLR10	transcript	1.59322	1.45866	-0.0209149	0.979519	0.998695
NM_001135926.1	554256	TLR5	transcript	1.56539	2.24873	0.950049	0.19397	0.767019
NM_001135927.1	554257	TLR6	transcript	2.41106	2.70473	0.49996	0.242063	0.820173
NM_001135928.1	554258	TLR3	transcript	0.407399	0.413215	0.230263	0.587503	0.976335
NM_001135929.1	554259	TLR8	transcript	0.8879	0.491929	-0.65536	0.262606	0.838415
NM_001135930.1	554263	TLR4	transcript	0.76882	0.79777	0.259123	0.757412	0.99274
NM_001135931.1	100190973	CDK5	transcript	17.0585	16.1139	0.179115	0.343881	0.892849
NM_001135932.1	100190978	HSD3B1	transcript	0	0.086717	5.76926	0.140702	0.689365
NM_001136489.1	100192315	DEGS1	transcript	38.978	34.0562	0.00272606	0.991977	0.999179
NM_001136490.1	100192316	HADHA	transcript	34.3803	29.1859	0.0174867	0.893579	0.996189
NM_001136491.1	100192317	MMP7	transcript	0.0150533	0.0208983	0.766213	0.623684	0.981263
NM_001139445.2	100192421	GNG11	transcript	56.5194	49.1101	-0.043712	0.931681	0.997425
NM_001139446.2	100192424	PSMA6	transcript	85.987	73.0083	-0.00542081	0.967465	0.998445
NM_001139447.1	100192425	SERPINF1	transcript	7.37637	4.12944	-0.656048	0.103711	0.623955
NM_001139448.1	100192427	LOC100192427	transcript	1.95854	1.64411	-0.0838398	0.871125	0.994832
NM_001139449.1	100192428	DBP	transcript	4.03451	4.09273	0.227563	0.50221	0.955698
NM_001139450.1	100192429	HLF	transcript	4.19026	3.54722	0.00318425	0.990546	0.999126
NM_001139451.1	100192430	TEF	transcript	4.6431	4.50421	0.140683	0.693822	0.985478
NM_001139452.1	100192431	FCGR1A	transcript	3.69194	2.36576	-0.481639	0.337782	0.889022
NM_001139453.1	100192432	FCGR2B	transcript	0.725212	0.521275	-0.276603	0.59892	0.977632
NM_001139454.1	100192433	FCGR3A	transcript	1.92458	0.702461	-0.828027	0.72729	0.990021
NM_001139455.1	100194428	MAPK13	transcript	1.50177	5.54367	2.39401	0.0139124	0.233765
NM_001141953.1	100196903	IDO1	transcript	0.167975	0.26584	0.818596	0.302611	0.8696
NM_001141954.2	100196904	MYL2	transcript	6.8349	1.66272	-1.97585	0.182349	0.751728
NM_001141955.1	100216315	POLR2G	transcript	35.1368	38.1309	0.405962	0.171292	0.735893
NM_001142358.1	100216328	LAMC2	transcript	0.670083	2.20739	2.25366	0.0477311	0.459718
NM_001142506.1	443547	EGR1	transcript	2.0412	2.12353	0.308761	0.527881	0.96346
NM_001142507.1	100216431	AURKA	transcript	0	0	NA	NA	NA
NM_001142508.1	100216432	CDK1	transcript	1.03049	1.40557	0.789824	0.137951	0.685608
NM_001142509.1	100216433	CDK2	transcript	0.629797	0.828844	0.502861	0.605392	0.978572
NM_001142510.1	100216434	CDKN1C	transcript	10.5765	10.115	0.0652988	0.913535	0.996202
NM_001142511.2	100216435	CSNK2B	transcript	14.1071	15.6386	0.404968	0.0152346	0.246478
NM_001142512.1	100216436	CYTH2	transcript	14.6338	18.3859	0.665017	0.0833801	0.578959
NM_001142513.1	100216437	DKC1	transcript	10.4714	11.317	0.401518	0.131136	0.673064
NM_001142514.1	100216438	IRAK4	transcript	2.65984	2.60718	0.353106	0.555526	0.970135
NM_001142515.1	100216439	LCK	transcript	1.40877	1.02406	-0.284021	0.509674	0.958521
NM_001142516.1	100216440	PGK1	transcript	157.184	117.835	-0.262517	0.542849	0.967954
NM_001142517.1	100216463	PRKAR1A	transcript	72.0789	79.8333	0.345814	0.243311	0.821165
NM_001142518.1	100216465	ATF4	transcript	59.9095	76.4463	0.67276	0.0381164	0.409828
NM_001142638.1	100216476	HTT	transcript	5.32839	5.21484	0.161952	0.585169	0.976003
NM_001142887.1	100217400	BTG1	transcript	36.489	46.6041	0.719213	0.111576	0.638665
NM_001142888.2	100217402	GDF9	transcript	1.02899	1.2284	0.563528	0.129208	0.669373
NM_001142889.1	100217403	PHKG2	transcript	19.8841	14.822	-0.279124	0.559686	0.970177
NM_001142890.1	100217405	SLC25A19	transcript	0.531845	0.184893	-1.24226	0.0799045	0.570555
NM_001142891.1	100217408	ATP5PD	transcript	148.23	143.841	0.198452	0.283442	0.854926
NM_001142892.1	100217409	NFIL3	transcript	5.24465	5.36535	0.270941	0.141644	0.690678
NM_001142893.1	100217410	PANK2	transcript	31.9878	26.739	-0.0438741	0.80216	0.993411
NM_001142894.1	100217411	MAPK14	transcript	1.80028	2.80694	0.934063	0.0985884	0.612956
NM_001142895.1	100217412	SLC25A3	transcript	212.068	205.688	0.245542	0.372553	0.906952
NM_001143663.1	100233164	CNGA3	transcript	0	0	NA	NA	NA
NM_001143664.1	100233165	CNGB3	transcript	0.018635	0.0243603	0.443639	0.86718	0.994521
NM_001143665.2	100233167	BSP1	transcript	0	0	NA	NA	NA
NM_001143666.1	100233168	BSP5L	transcript	0	0	NA	NA	NA
NM_001143891.2	100233238	CORT	transcript	0.394955	0.974971	1.34315	0.292858	0.86236
NM_001143892.1	100233239	PSIP1	transcript	47.7252	42.1048	0.0168892	0.951865	0.998147
NM_001144778.1	100240716	SKP1	transcript	233.813	199.713	-0.0537148	0.890477	0.996189
NM_001144947.1	100240742	FOXP3	transcript	0.0191617	0.0160907	-0.0456587	0.990067	0.999024
NM_001145177.1	443132	IGFBP1	transcript	0.216708	0.789674	2.39385	0.118499	0.651753
NM_001145178.1	100170399	RTN4	transcript	112.63	83.37	-0.282838	0.513778	0.960314
NM_001145179.1	100270711	EIF1AX	transcript	152.893	154.575	0.287113	0.108219	0.632581
NM_001145180.1	100270712	FABP5	transcript	169.897	141.903	-0.152855	0.832548	0.994329
NM_001145181.1	100270713	IGFBP7	transcript	76.3624	58.4034	-0.157309	0.402561	0.921007
NM_001145182.1	100270714	MRCL3	transcript	72.4197	75.4373	0.346276	0.116416	0.646965
NM_001145183.1	100270715	MYLPF	transcript	0	0	NA	NA	NA
NM_001145184.2	100270716	SLIRP	transcript	101.457	110.736	0.457211	0.276935	0.850121
NM_001145185.1	100270717	SOD1	transcript	391.378	368.965	0.123246	0.574896	0.973162
NM_001145186.2	100270718	SS18L2	transcript	43.2017	37.8033	-0.0271596	0.944329	0.997744
NM_001145187.2	100270719	UQCRH	transcript	299.316	405.56	0.831171	0.149014	0.705283
NM_001145188.1	100270720	NDUFA12	transcript	97.6465	82.4237	0.020449	0.94612	0.997953
NM_001145455.1	100271659	MTOR	transcript	1.54769	1.62074	0.310639	0.128889	0.668567
NM_001146090.1	100272002	PIM1	transcript	3.0618	2.86397	0.13341	0.564667	0.971212
NM_001146271.1	100272215	MLPH	transcript	0	0	NA	NA	NA
NM_001159276.1	100286737	IGFBP3	transcript	0.91599	4.1832	2.74445	0.0414879	0.429173
NM_001159277.1	100286738	MEF2C	transcript	0.062616	0.479485	3.06607	0.00139271	0.0463605
NM_001159278.1	100286796	BCO2	transcript	0.379319	0.357187	0.113856	0.815845	0.993411
NM_001159756.1	100294558	SLC26A2	transcript	0.343594	0.479641	0.793496	0.117111	0.648637
NM_001159757.1	100294559	ADRB3	transcript	0.0867853	0.0501167	-0.471763	0.637434	0.982428
NM_001159758.1	100294602	MIP	transcript	0.322467	0.349942	0.362907	0.535264	0.965757
NM_001159760.1	100294612	KRTAP1-1	transcript	0	0	NA	NA	NA
NM_001159761.1	100294613	KRTAP1-3	transcript	0	0	NA	NA	NA
NM_001160026.1	100294642	NPPB	transcript	0.665184	0.343307	-0.85686	0.455424	0.942527
NM_001160027.1	100294648	NPPA	transcript	0.607813	0.342291	-0.737955	0.619549	0.980551
NM_001161379.1	100301555	APOBEC3Z1	transcript	0	0	NA	NA	NA
NM_001161382.1	100301913	KRTAP4.3	transcript	0	0	NA	NA	NA
NM_001161733.1	100271658	EYA3	transcript	0.010947	0.006195	-0.695947	0.621143	0.980876
NM_001161734.1	100302028	ZGPAT	transcript	9.77718	9.94695	0.273008	0.154218	0.713492
NM_001161856.1	100101233	RAC1	transcript	44.2079	40.3989	0.0442799	0.903762	0.996202
NM_001161857.1	100294652	AKT1	transcript	0.082194	0.0274877	-1.20518	0.233615	0.810416
NM_001161858.1	100302061	SIX6	transcript	3.40693	21.3663	3.22742	0.0103313	0.191995
NM_001161859.1	100302062	REM1	transcript	0.700761	1.22312	1.0117	0.307198	0.873024
NM_001161860.1	100302063	RAB8A	transcript	9.64181	8.82273	0.142615	0.609521	0.979207
NM_001161861.1	100302064	RAB10	transcript	73.0495	70.5108	0.186657	0.178192	0.745868
NM_001161862.1	100302065	RAB1A	transcript	43.0576	48.1048	0.458497	0.139594	0.688404
NM_001161863.1	100302066	RAB4A	transcript	0.0111343	0.0101623	0.0430589	0.977701	0.998445
NM_001161864.1	100302067	RRAGA	transcript	61.171	64.5696	0.328916	0.00833971	0.167247
NM_001161865.1	100302068	GDI2	transcript	136.835	113.491	-0.0719675	0.765163	0.993139
NM_001161866.1	100302069	RHEB	transcript	35.7108	31.4907	0.0421925	0.793735	0.993411
NM_001161867.1	100302070	RRAGC	transcript	17.3709	14.1964	-0.104615	0.722676	0.989538
NM_001161868.1	100302071	RABGGTB	transcript	8.75275	10.1997	0.562368	0.389853	0.91497
NM_001161869.1	100302072	RABAC1	transcript	47.0344	54.7847	0.479442	0.124506	0.661627
NM_001161870.1	100302073	RAB9A	transcript	5.63382	4.40155	-0.0382302	0.981436	0.998863
NM_001161871.1	100302074	GDI1	transcript	126.038	106.978	-0.0483213	0.860067	0.994329
NM_001161872.1	100302075	RASD1	transcript	5.92415	15.4775	1.83817	0.0165032	0.258447
NM_001161873.1	100302076	RILPL2	transcript	9.6763	9.60886	0.265466	0.339312	0.890219
NM_001161874.1	100302077	RAB21	transcript	35.0179	30.1933	0.00737079	0.970498	0.998445
NM_001161875.1	100302078	RHOA	transcript	0.641383	0.316346	-0.796464	0.23422	0.811194
NM_001161876.1	100302079	RAN	transcript	190.468	167.806	0.0309691	0.860116	0.994329
NM_001161877.1	100302080	RASSF1	transcript	2.41106	3.37696	0.754136	0.0143449	0.238041
NM_001161879.1	100302082	MAP2K7	transcript	3.30572	3.11932	0.0977598	0.811141	0.993411
NM_001161880.1	100302083	CDKN1A	transcript	0.194576	0.144286	-0.194799	0.799526	0.993411
NM_001161881.1	100302084	RAB5A	transcript	0.093111	0.085594	0.0367675	0.964972	0.998445
NM_001161882.1	100302085	AK1	transcript	20.9834	22.7248	0.364125	0.024184	0.322452
NM_001161883.1	100302086	FNTA	transcript	57.7418	48.2756	-0.0547087	0.811267	0.993411
NM_001161884.1	100302087	STRADA	transcript	0.181727	0.0646753	-1.24464	0.272029	0.844081
NM_001161886.1	100302096	UBQLN1	transcript	17.7294	16.3482	0.10249	0.583129	0.975519
NM_001161887.1	100302097	DARS	transcript	68.6107	57.3966	-0.0444501	0.818014	0.993411
NM_001161888.1	100302099	CD93	transcript	2.20019	1.90387	0.0469087	0.826091	0.993759
NM_001161889.1	100302100	RPA1	transcript	28.3306	25.1295	0.0837157	0.533643	0.96544
NM_001161890.1	100302101	CPNE1	transcript	33.3617	35.1656	0.325793	0.130341	0.671516
NM_001161891.1	100302102	FH	transcript	53.9123	41.8554	-0.136783	0.479649	0.948163
NM_001161892.1	100302103	LYN	transcript	1.13537	0.751815	-0.517087	0.718349	0.989295
NM_001162543.1	100286739	NR2F2	transcript	0.683994	0.423624	-0.473298	0.367083	0.905045
NM_001162544.1	100302302	ARF1	transcript	0.185315	0.154507	-0.010217	0.988559	0.999011
NM_001162545.1	100302303	ARF3	transcript	0.111487	0.0891723	0.0320296	0.969624	0.998445
NM_001162546.1	100302304	ARF4	transcript	128.817	139.991	0.436201	0.152712	0.710892
NM_001162547.1	100302305	ARF5	transcript	29.7553	25.8116	-0.0281059	0.938255	0.997566
NM_001162548.1	100302306	ARF6	transcript	0.0782483	0.0739187	-0.102581	0.914801	0.996202
NM_001162549.1	100302307	ARFIP2	transcript	0.71362	0.559726	-0.0799447	0.831284	0.994243
NM_001162550.1	100302308	ARFRP1	transcript	0.797803	0.713951	0.0668656	0.890649	0.996189
NM_001162551.1	100302309	ARL2BP	transcript	59.0769	49.6907	-0.0566221	0.831264	0.994236
NM_001162552.1	100302310	ARL2	transcript	42.3666	46.2533	0.35122	0.106856	0.630283
NM_001162553.2	100302311	ARL3	transcript	55.3104	68.7593	0.636451	0.0547863	0.493339
NM_001162554.1	100302312	ARL4C	transcript	25.5613	21.7795	-0.111608	0.872407	0.994832
NM_001162555.1	100302313	ARL5A	transcript	88.0842	64.6749	-0.300549	0.546307	0.967954
NM_001162556.1	100302314	ARL5C	transcript	0.042779	0	-3.30539	0.327807	0.883442
NM_001162557.1	100302315	ARL6IP1	transcript	252.124	185.737	-0.325157	0.626894	0.981897
NM_001162558.1	100302316	ARL8A	transcript	56.8266	42.7719	-0.252108	0.554022	0.9692
NM_001162559.1	100302317	ARL8B	transcript	40.8752	33.5696	-0.0767993	0.719801	0.989295
NM_001162560.1	100302318	GATD3A	transcript	80.0151	77.8732	0.176867	0.329651	0.884505
NM_001162561.1	100302330	SPRN	transcript	9.64504	8.73923	-0.0433558	0.962554	0.998445
NM_001162562.1	100302337	COPS7B	transcript	0.366974	0.307955	0.0656238	0.912888	0.996202
NM_001162563.1	100302338	EIF6	transcript	0.193801	0.085274	-0.961095	0.203171	0.7788
NM_001162564.1	100302339	EPCAM	transcript	6.85282	22.2954	2.22534	0.0206575	0.29547
NM_001162565.1	100302340	FGF12	transcript	34.011	24.683	-0.338592	0.589449	0.976335
NM_001162566.1	100302341	GNAI2	transcript	18.6717	16.6948	0.0481182	0.875536	0.994832
NM_001162567.1	100302342	AIMP2	transcript	3.02736	3.75565	0.564271	0.0671656	0.538316
NM_001162568.1	100302343	LCAT	transcript	9.23889	8.93536	0.168801	0.484742	0.949919
NM_001163043.1	100135450	SQSTM1	transcript	78.998	77.6948	0.245084	0.149781	0.706773
NM_001163044.1	100217404	SIRT4	transcript	2.14359	1.55473	-0.216438	0.501166	0.95527
NM_001163045.1	100302346	PDIA3	transcript	73.8329	91.2082	0.688351	0.169649	0.734264
NM_001163046.1	100302347	PDIA5	transcript	5.17647	9.91091	1.40652	0.0677539	0.54025
NM_001163047.1	100302348	PMP22	transcript	0.121383	0.281913	1.28381	0.134515	0.67929
NM_001163048.1	100302350	PPIE	transcript	2.04978	1.46624	-0.214739	0.588531	0.976335
NM_001163049.2	100302351	PPIL3	transcript	3.84217	4.89117	0.577655	0.0780043	0.565758
NM_001163050.1	100302352	PRM1	transcript	0	0	NA	NA	NA
NM_001163051.1	100302353	PUS1	transcript	0.147937	0.289949	1.16992	0.0393873	0.417117
NM_001163052.1	100302354	SDR16C5	transcript	0.136263	0.120894	-0.00202644	0.997756	0.999472
NM_001163053.1	100302355	SFRP2	transcript	2.80716	2.42794	-0.117294	0.90224	0.996202
NM_001163054.1	100302356	SLC14A1	transcript	0.576019	0.266331	-1.02555	0.423055	0.929147
NM_001163055.2	100302357	TUBA4A	transcript	31.2193	30.8295	0.141793	0.723219	0.989565
NM_001163056.1	100302358	TXNDC15	transcript	58.6651	52.1405	0.0626818	0.744881	0.991604
NM_001163057.1	100302359	TXNDC17	transcript	20.1	17.5757	0.0462429	0.745652	0.991604
NM_001163058.1	100302360	UBE2N	transcript	142.123	119.539	-0.0281833	0.857599	0.994329
NM_001163059.1	100302361	YEATS4	transcript	20.4936	20.3939	0.276045	0.240928	0.81866
NM_001163593.1	100302501	PLAU	transcript	6.71586	4.02894	-0.616175	0.358475	0.900587
NM_001163594.2	100302545	CETN2	transcript	68.8026	70.3966	0.333033	0.247168	0.823405
NM_001163595.1	100302546	RCHY1	transcript	21.1211	13.691	-0.35866	0.287799	0.858605
NM_001163596.1	100302547	RHOV	transcript	0.0375517	0.076209	1.25395	0.492284	0.95266
NM_001163597.1	100302548	RSU1	transcript	0.2719	0.246052	0.0932578	0.85606	0.994329
NM_001163598.1	100302550	SLC30A7	transcript	17.4592	16.4348	0.188166	0.411234	0.923354
NM_001163599.1	100302551	SLC39A13	transcript	0.768016	0.570537	-0.129622	0.810902	0.993411
NM_001163600.1	100302552	SLC39A1	transcript	0.104906	0.128037	0.553362	0.441328	0.935508
NM_001163601.1	100302553	SLC39A2	transcript	0.286936	0.329548	0.302392	0.807837	0.993411
NM_001163602.1	100302555	SLC39A7	transcript	0.241054	0.213094	0.0950965	0.844626	0.994329
NM_001163603.1	100302556	SRI	transcript	72.775	80.3007	0.406781	0.00562639	0.128323
NM_001163604.1	100302557	ZDHHC7	transcript	0.111873	0.118947	0.334334	0.67629	0.984155
NM_001163605.1	100302558	ZFAND5	transcript	0.0900057	0.0919137	0.341746	0.671396	0.984155
NM_001163606.1	100302564	PLAUR	transcript	2.33332	1.67007	-0.2945	0.55957	0.970177
NM_001164219.1	100302636	KLF4	transcript	0.251333	0.186804	-0.366801	0.871725	0.994832
NM_001164492.1	100302705	IZUMO1	transcript	0	0.0103577	2.16251	0.590567	0.976335
NM_001164713.1	100303602	CIB4	transcript	0.349789	0.226845	-0.564724	0.688803	0.984955
NM_001164714.1	100303607	CCN2	transcript	7.34101	6.07028	-0.0682741	0.867993	0.994604
NM_001165889.2	100305130	ATP5PO	transcript	209.22	180.303	0.016668	0.932413	0.997426
NM_001165890.1	100305131	ARAF	transcript	0	0.0449273	5.0436	0.130587	0.671898
NM_001166178.1	443019	QPCT	transcript	56.666	43.7127	-0.177964	0.475736	0.94816
NM_001166179.1	443113	MMP13	transcript	0.0669933	0.0742473	0.553439	0.604143	0.978544
NM_001166180.1	443115	MMP2	transcript	5.75166	4.09389	-0.322336	0.425055	0.929147
NM_001166181.1	443116	MMP14	transcript	3.58236	3.00543	-0.0516575	0.898502	0.996202
NM_001166182.1	443218	FOS	transcript	21.6482	15.138	-0.218023	0.666862	0.984155
NM_001166183.1	678682	MYD88	transcript	2.45291	2.15469	-0.0206773	0.972707	0.998445
NM_001166184.1	780520	NFKBIA	transcript	15.6942	18.1016	0.391541	0.348263	0.895331
NM_001166185.1	100135698	TNFRSF1A	transcript	10.0832	10.6331	0.394956	0.24119	0.818955
NM_001166186.1	100217406	TIMP2	transcript	49.9724	53.5584	0.350158	0.0230926	0.314092
NM_001166187.1	100217407	TIMP3	transcript	86.3649	68.8023	-0.201606	0.733138	0.990445
NM_001166188.1	100307033	ASF1A	transcript	11.3335	9.37424	-0.0367332	0.786433	0.993411
NM_001166189.1	100307034	BRMS1	transcript	0.338671	0.154208	-0.849771	0.189125	0.760841
NM_001166190.1	100307036	CBX5	transcript	0.293352	0.313557	0.372329	0.489985	0.951892
NM_001166191.1	100307037	CYB5A	transcript	15.0738	14.5933	0.173503	0.667629	0.984155
NM_001166192.1	100307038	CYGB	transcript	12.0198	10.7311	-0.0725629	0.940991	0.997602
NM_001166193.1	100307039	EIF5A	transcript	6.55074	5.78181	0.044991	0.873401	0.994832
NM_001166194.1	100307040	ELAVL1	transcript	0.0967973	0.101751	0.269723	0.691427	0.985477
NM_001166195.1	100307041	F2	transcript	0.018877	0	-3.62675	0.357854	0.900587
NM_001166196.1	100307042	FEN1	transcript	2.00412	2.01103	0.0886396	0.951258	0.998147
NM_001166197.1	100307043	FHIT	transcript	0	0	NA	NA	NA
NM_001166198.1	100307044	FHL1	transcript	0.220905	0.12111	-0.775733	0.476381	0.94816
NM_001166199.1	100307045	NCK1	transcript	0.588295	0.943398	0.972121	0.00986576	0.186896
NM_001166200.1	100307046	PRDX2	transcript	0.198121	0.179974	0.138769	0.82744	0.993912
NM_001166201.1	100307047	SMPD1	transcript	9.53353	9.47201	0.20893	0.345074	0.893572
NM_001166202.1	100307048	SPARC	transcript	0.142145	0.122982	0.0360784	0.954219	0.998147
NM_001166203.1	100307049	STAT1	transcript	1.02641	0.845694	-0.0474726	0.905425	0.996202
NM_001166204.1	100307050	VAMP7	transcript	0.157635	0.139286	0.0697841	0.921944	0.996391
NM_001168634.1	100316848	B4GALT7	transcript	9.25113	8.59772	0.164847	0.514975	0.960561
NM_001172550.1	100359363	F8	transcript	1.00711	0.896635	0.0847627	0.736494	0.990839
NM_001174109.1	443158	MYOG	transcript	0	0	NA	NA	NA
NM_001174110.1	780490	NOG	transcript	4.25861	3.6497	-0.135383	0.903996	0.996202
NM_001174111.1	100381246	RGS4	transcript	63.6983	34.5557	-0.738189	0.124744	0.662121
NM_001174112.1	100381247	SOLD1	transcript	0.0747663	0.052186	-0.559782	0.819948	0.993411
NM_001174113.1	100381248	SIX1	transcript	0.442723	13.3096	5.49054	0.00148251	0.0487034
NM_001174114.2	100381267	SERPINE1	transcript	0.0700943	0.112468	0.770697	0.393112	0.916913
NM_001177677.1	100415774	RPL23A	transcript	410.912	1103.52	1.90287	0.0443801	0.443471
NM_001177678.1	100415775	ID3	transcript	27.6254	18.1346	-0.39085	0.279396	0.851599
NM_001177679.1	100415906	NDUFB8	transcript	244.731	213.029	-0.00233757	0.993846	0.999399
NM_001178050.1	100422799	BST-2A	transcript	0.84045	0.816624	0.16551	0.845473	0.994329
NM_001178051.1	100422801	BST-2B	transcript	0.606839	0.250807	-1.07708	0.249058	0.825156
NM_001178052.1	100422802	PAX2	transcript	0	0	NA	NA	NA
NM_001178053.1	100422803	PITX3	transcript	0.00206333	0.00838467	1.9631	0.591904	0.976396
NM_001178105.1	100431098	SCGB1A1	transcript	0	0	NA	NA	NA
NM_001184899.1	100462650	SLC26A3	transcript	0	0	NA	NA	NA
NM_001185016.1	780473	CLDN1	transcript	0.773528	2.69925	2.35139	0.0522167	0.480507
NM_001185017.2	780477	CLDN4	transcript	0.022022	0.146378	3.28589	0.257514	0.833263
NM_001185018.1	100462658	CLDN7	transcript	0.386648	7.26655	4.77524	0.0253425	0.331244
NM_001185120.1	100462690	CRISP2	transcript	0.00572767	0	-1.68481	0.677368	0.984155
NM_001185121.1	100462691	CRISP3	transcript	0.198297	0.158937	-0.250871	0.854163	0.994329
NM_001185122.2	100462692	IL23A	transcript	1.12397	1.37698	0.692552	0.341195	0.89181
NM_001185123.1	100462693	NDUFB6	transcript	93.8199	93.2254	0.247553	0.255496	0.83128
NM_001190390.1	443005	GAPDH	transcript	884.563	771.92	-0.0104619	0.975643	0.998445
NM_001190391.1	443445	THRB	transcript	7.13007	8.8576	0.59344	0.0359611	0.398553
NM_001190392.1	100462743	DUOX2	transcript	0	0	NA	NA	NA
NM_001193399.1	100499198	KRTAP6-1	transcript	0	0	NA	NA	NA
NM_001195219.1	100499506	IL25	transcript	0.019926	0.0468297	0.941386	0.798985	0.993411
NM_001195309.2	100126570	ASZ1	transcript	1.25734	2.3134	1.29643	0.165155	0.729132
NM_001195310.1	100126571	CAV2	transcript	43.683	23.492	-0.764709	0.164276	0.7281
NM_001195311.1	100126575	CTTNBP2	transcript	6.81445	5.06476	-0.293815	0.598977	0.977632
NM_001195312.1	100500730	HAMP	transcript	0	0.0197887	2.33036	0.560881	0.970177
NM_001195315.1	780461	SCGB3A2	transcript	0	0.037469	3.35535	0.39642	0.917085
NM_001195316.1	100135442	SRSF3	transcript	0.0865517	0.0837213	0.284652	0.748871	0.991812
NM_001195317.1	100126576	ST7	transcript	0	0.154725	7.64517	0.0118207	0.209779
NM_001195318.1	100126573	TES	transcript	4.88451	20.4404	2.63867	0.0225873	0.310221
NM_001195319.1	100126577	WNT2	transcript	1.41857	1.04578	-0.360149	0.747885	0.991766
NM_001197180.1	100505388	MRC1	transcript	1.87482	1.169	-0.408104	0.121829	0.65599
NM_001198545.1	100505451	SBD2	transcript	0	0	NA	NA	NA
NM_001198882.1	100526668	TTPA	transcript	0.464831	0.547162	0.357253	0.664658	0.984155
NM_001199066.1	443415	KRT2.11	transcript	0.00905067	0	-2.81915	0.477903	0.94816
NM_001199067.1	100294614	K33	transcript	0	0	NA	NA	NA
NM_001199068.1	100526763	NCR1	transcript	0.00545567	0	-0.911489	0.823241	0.993411
NM_001199069.1	100526780	LOC100526780	transcript	0	0	NA	NA	NA
NM_001199070.1	100526782	LOC100526782	transcript	0	0	NA	NA	NA
NM_001199222.1	100526817	MYOZ2	transcript	0	0	NA	NA	NA
NM_001199670.1	100527962	LOC100527962	transcript	0.749911	0.875586	0.52792	0.568706	0.972084
NM_001199790.1	100141302	KCNK3	transcript	2.89406	2.58496	0.149399	0.729329	0.99007
NM_001199791.1	100528009	RHCG	transcript	0.127203	0.134979	0.169859	0.952484	0.998147
NM_001199792.1	100528010	AVPR1A	transcript	0.680139	0.154699	-2.00055	0.314732	0.876749
NM_001199793.1	100528011	AVPR2	transcript	0	0	NA	NA	NA
NM_001199794.1	100528013	C3H12orf29	transcript	21.5792	23.0818	0.353008	0.322105	0.879882
NM_001199795.1	100528014	MYOZ3	transcript	0.011354	0.014139	0.528118	0.828075	0.993912
NM_001202421.1	100529154	NUDT9	transcript	28.9702	33.909	0.542832	0.091105	0.597026
NM_001202852.1	780453	ITLN	transcript	0	0.0109703	2.93178	0.460608	0.943488
NM_001205146.2	100534643	UGT1A6	transcript	0	0	NA	NA	NA
NM_001205147.1	100534644	UGT1A1	transcript	0	0	NA	NA	NA
NM_001205148.1	100534645	UGT1A3	transcript	0	0	NA	NA	NA
NM_001205149.1	100534646	UGT1A4	transcript	0	0	NA	NA	NA
NM_001205150.1	100534647	IFI30	transcript	2.10937	2.70949	0.602003	0.079061	0.568101
NM_001205151.1	100534650	UGT2B7	transcript	0	0	NA	NA	NA
NM_001205152.1	100534653	CYP2C19	transcript	0	0	NA	NA	NA
NM_001205153.1	100534656	HNF4A	transcript	0	0	NA	NA	NA
NM_001245972.1	100568285	CYP2E1	transcript	0.0249913	0	-4.03963	0.19411	0.767019
NM_001245974.1	100568286	CYP2D6	transcript	0.06473	0.26913	2.47814	0.0432874	0.437596
NM_001246006.1	100579169	GSN	transcript	1.16663	1.46025	0.515593	0.331898	0.885187
NM_001246007.1	100579170	LYZL4	transcript	0.0435137	0	-3.10382	0.342466	0.891995
NM_001246209.1	100620046	TOB2	transcript	3.90688	5.94296	0.704297	0.452176	0.940696
NM_001246210.1	100620047	BTG2	transcript	11.842	17.592	0.9751	0.145354	0.698233
NM_001246211.1	100620048	B4GALT1	transcript	1.2069	1.1659	0.292473	0.574055	0.972878
NM_001246212.1	100620049	BTG3	transcript	14.5996	14.0634	0.19593	0.161352	0.724407
NM_001246236.1	100628316	ZNF496	transcript	0.311096	0.259016	-0.00720276	0.991482	0.999159
NM_001246237.1	443050	AVPR1B	transcript	0.00849467	0.135308	3.98809	0.284731	0.855659
NM_001246262.1	100642178	HDAC9	transcript	14.3585	12.1138	-0.0399879	0.859556	0.994329
NM_001246263.2	100642180	FGF5	transcript	0.053866	0.0528817	0.0243179	0.989745	0.999023
NM_001246280.1	100653388	NR5A2	transcript	0	0	NA	NA	NA
NM_001252175.1	100820736	IL12RB2	transcript	0.0148633	0.00485033	-0.888183	0.573758	0.972878
NM_001252176.1	100820738	AKIRIN2	transcript	18.6944	15.7789	-0.0431781	0.888054	0.996189
NM_001252177.2	100820744	ACP5	transcript	2.45613	2.70225	0.341279	0.36906	0.905484
NM_001252178.1	100820746	ANKRD1	transcript	0.0171667	0.0623303	2.03413	0.195468	0.769359
NM_001252179.1	100820747	GATA1	transcript	0.00574467	0	-1.68481	0.677368	0.984155
NM_001252180.1	100820753	IL21R	transcript	0.606173	0.635713	0.162605	0.91185	0.996202
NM_001252181.1	100820754	SLC24A5	transcript	0.643688	0.293433	-0.786526	0.227142	0.803224
NM_001252182.1	100820755	SLC7A11	transcript	0.199827	0.577823	1.60439	0.292078	0.862027
NM_001252183.1	780483	GATA3	transcript	0	0	NA	NA	NA
NM_001252184.1	100294604	SNCA	transcript	0.14587	0.128289	0.0289879	0.971581	0.998445
NM_001256479.1	100302344	LIN28A	transcript	0.0393267	0	-3.4043	0.38885	0.91497
NM_001256768.1	100861578	LIN28B	transcript	0.250675	0.131946	-0.893081	0.811359	0.993411
NM_001256816.1	100862656	SLC25A14	transcript	0.483105	0.249296	-0.834705	0.506146	0.957476
NM_001256817.1	100862657	IL21	transcript	0	0	NA	NA	NA
NM_001257093.1	443323	FST	transcript	0.192584	0.10336	-0.747007	0.511753	0.959648
NM_001260478.1	100885770	IL22	transcript	0	0	NA	NA	NA
NM_001267874.1	100913152	HSPA1A	transcript	18.027	23.7547	0.587147	0.0503237	0.47134
NM_001267875.2	100913153	ARHGAP36	transcript	36.096	29.1392	-0.135747	0.722943	0.989538
NM_001267876.1	100913155	GABRB2	transcript	6.59737	6.75486	0.121549	0.939509	0.997602
NM_001267877.1	100913156	METTL4	transcript	3.09039	4.05071	0.688337	0.211597	0.787208
NM_001267878.1	100913157	ILK	transcript	16.8679	15.4803	0.113707	0.479286	0.94816
NM_001267879.1	100913158	NFIB	transcript	16.5782	11.7915	-0.360522	0.55111	0.968428
NM_001267880.1	100913159	ST6GAL1	transcript	0.268499	0.203708	-0.310143	0.814273	0.993411
NM_001267881.2	100913160	YAP1	transcript	0.178238	0.178282	0.052455	0.968389	0.998445
NM_001267882.1	100913161	HSD17B2	transcript	0.0316377	0.0296823	0.521411	0.852282	0.994329
NM_001267883.1	100913163	GPX5	transcript	0.817094	0.821877	0.202031	0.630542	0.982121
NM_001267884.2	100913166	FABP3	transcript	30.5652	26.1699	-0.0964401	0.8664	0.994329
NM_001267885.1	100913167	PRR15	transcript	0.146899	0.550956	2.18689	0.0108561	0.198127
NM_001267886.1	443171	SMAD4	transcript	0.118084	0.119552	0.247844	0.647713	0.982428
NM_001267887.1	780452	YWHAZ	transcript	0.568343	0.456526	-0.08186	0.842822	0.994329
NM_001267888.1	443371	KITLG	transcript	0.141757	0.146724	0.229213	0.749389	0.991844
NM_001267889.1	100913151	FOXO3	transcript	3.47742	4.2964	0.50637	0.154143	0.713383
NM_001276454.2	101104037	DDX21	transcript	19.3254	19.9743	0.326427	0.142454	0.691855
NM_001277168.1	443532	CXCR4	transcript	8.01944	7.36298	0.154073	0.60393	0.97852
NM_001278560.1	443013	PTGER2	transcript	0.265395	0.183096	-0.170809	0.829295	0.99397
NM_001278564.1	101114619	GRINA	transcript	19.8857	12.158	-0.61119	0.765525	0.993139
NM_001278565.1	443087	KDR	transcript	6.49525	5.10906	-0.0891585	0.619423	0.980551
NM_001278566.1	101113228	LHCGR	transcript	0.240656	0.190747	-0.250144	0.857843	0.994329
NM_001278567.1	443239	GLUD1	transcript	174.002	135.691	-0.236904	0.703095	0.986673
NM_001280672.1	101114118	LPAR6	transcript	15.2732	9.54348	-0.511252	0.203077	0.7788
NM_001280676.1	101122826	PDCD10	transcript	0.729325	0.822988	0.339458	0.913726	0.996202
NM_001280677.1	101105430	PDYN	transcript	45.8	28.6776	-0.574632	0.63134	0.982121
NM_001280680.1	100135455	TPT1	transcript	296.778	530.307	1.28451	0.104717	0.626577
NM_001280682.1	101104932	UCP2	transcript	6.89125	6.81575	0.359591	0.475794	0.94816
NM_001280688.1	101109830	RPS17	transcript	518.832	771.69	0.970046	0.0852859	0.58459
NM_001280691.1	101114458	EDN3	transcript	2.59495	1.87071	-0.276653	0.465154	0.94569
NM_001280692.1	101115998	SLC25A27	transcript	4.92338	4.50024	0.0597394	0.864369	0.994329
NM_001280694.1	494434	UCP1	transcript	0.025793	0.0275237	0.425868	0.690426	0.985159
NM_001280695.1	101109604	PIGF	transcript	15.4018	14.1006	0.170133	0.556851	0.970177
NM_001280697.1	101117800	RPS8	transcript	827.777	1121.59	0.810197	0.114558	0.6436
NM_001280698.1	101119342	OVAR-DRB1	transcript	13.6783	16.0319	0.468816	0.0959099	0.607875
NM_001280700.1	101120647	LPIN1	transcript	3.1317	3.05092	0.252897	0.346468	0.893698
NM_001280703.1	780457	SOD2	transcript	128.014	103.94	-0.127917	0.702949	0.986673
NM_001280704.1	101112748	PRDX6	transcript	78.0641	74.3936	0.128018	0.589373	0.976335
NM_001280707.1	101110712	SERPINB1	transcript	0.151487	0.125556	-0.000626403	0.999242	0.999763
NM_001280710.1	443322	LOC443322	transcript	0	0	NA	NA	NA
NM_001280713.1	101104079	CST3	transcript	1174.62	1161.42	0.131441	0.784045	0.993411
NM_001280714.1	101112282	BMPR1A	transcript	0.143519	0.0967363	-0.396302	0.631601	0.982121
NM_001280716.1	101112045	KRT71	transcript	0	0	NA	NA	NA
NM_001280717.1	101109747	LOC101109747	transcript	41.4534	28.8763	-0.324376	0.50965	0.958521
NM_001281479.1	100137070	RACK1	transcript	290.886	459.428	1.06408	0.0725185	0.550979
NM_001281825.1	101105932	TVP23B	transcript	10.3312	18.3652	1.18633	0.02113	0.299399
NM_001282137.1	101119753	LRRC51	transcript	0.134135	0.271754	1.2688	0.120807	0.655461
NM_001282138.1	101103091	TOMT	transcript	0.10616	0.028215	-1.27036	0.531619	0.964752
NM_001282247.1	101112271	CD53	transcript	12.2953	7.53125	-0.593524	0.464383	0.945602
NM_001282528.1	102099064	MC1R	transcript	0.257024	0.30904	0.475199	0.377067	0.909634
NM_001285801.1	101119251	TAF9	transcript	27.3901	30.7154	0.470512	0.0964025	0.609001
NM_001285802.1	102238525	AK6	transcript	18.4814	17.7658	0.173788	0.408366	0.92317
NM_001285962.1	101114247	RNASEH1	transcript	15.2788	13.1775	-0.018102	0.950238	0.998147
NM_001287463.1	101113970	NPAS4	transcript	0.372911	0.614179	0.88296	0.167923	0.73283
NM_001287465.1	443285	ARNT	transcript	5.93576	5.22771	0.0658538	0.678064	0.984155
NM_001287467.1	101107104	OOEP	transcript	0.805672	0.293038	-1.29704	0.366373	0.904928
NM_001287469.1	101118938	SPX	transcript	0.470187	0.227001	-0.922444	0.364011	0.903554
NM_001287471.1	101117412	GCK	transcript	1.36354	0.801303	-0.633061	0.317539	0.876802
NM_001287473.1	101119213	CCNG1	transcript	0.786963	0.571245	-0.228803	0.697987	0.985671
NM_001289795.2	101121009	OAZ1	transcript	181.247	183.619	0.218955	0.354973	0.898915
NM_001290006.2	101107870	OAZ2	transcript	93.7691	98.956	0.366396	0.117227	0.648865
NM_001290359.1	101119005	OAZ3	transcript	0.394338	0.0824917	-2.07475	0.269415	0.841555
NM_001290793.2	100359412	PEG10	transcript	51.9843	46.9184	0.0400213	0.910693	0.996202
NM_001291082.1	100642180	FGF5	transcript	0.0521603	0	-4.83761	0.217532	0.793503
NM_001291506.1	101122702	AZIN1	transcript	24.4765	22.8437	0.154344	0.306215	0.872428
NM_001291507.1	101122702	AZIN1	transcript	9.54913	7.36828	-0.0648837	0.865414	0.994329
NM_001293722.1	101110393	AZIN2	transcript	0.928214	1.29151	0.569429	0.553414	0.969122
NM_001301405.2	101108150	BPIFA1	transcript	0	0.0546197	4.95801	0.206324	0.781564
NM_001301418.1	101119005	OAZ3	transcript	0.0401717	0.101115	1.52084	0.581309	0.975234
NM_001302661.1	101123601	SLAMF9	transcript	0	0	NA	NA	NA
NM_001302773.1	104564309	TMIGD3	transcript	0.302624	0.308594	0.0828987	0.950672	0.998147
NM_001303455.1	100270685	KCNMA1	transcript	0.221688	0.326705	0.708199	0.292127	0.862027
NM_001304278.1	101101946	TMEM265	transcript	1.36467	1.46988	0.442803	0.411885	0.923914
NM_001304801.1	105262656	MRLN	transcript	0.0651987	2.49725	5.78588	0.0507346	0.473171
NM_001305890.1	101106739	ITGAX	transcript	0.188182	0.161205	-0.0828096	0.927954	0.997036
NM_001306103.1	101107971	LYPLA1	transcript	12.5421	12.0073	0.213743	0.29794	0.865549
NM_001306104.1	101107719	KISS1	transcript	3.57862	1.33887	-1.33334	0.403528	0.921706
NM_001306107.1	101112590	LOC101112590	transcript	0	0.345092	6.95068	0.0142603	0.237476
NM_001306108.1	101117717	CD96	transcript	0.279248	0.136234	-0.798621	0.188026	0.759234
NM_001306110.1	101103911	ADIPOR1	transcript	12.0057	9.61928	-0.141733	0.690692	0.985253
NM_001306111.1	101122857	RETN	transcript	0.365808	0.016723	-3.71157	0.046005	0.451682
NM_001306112.1	101104429	TMEM154	transcript	0.025502	0.0254697	0.626505	0.866271	0.994329
NM_001306113.1	101122867	LATS1	transcript	0.22382	0.167299	-0.139739	0.784643	0.993411
NM_001306114.1	101104977	ST3GAL5	transcript	0.181272	0.130148	-0.260774	0.636253	0.982428
NM_001306115.1	101102430	CIDEC	transcript	0	0	NA	NA	NA
NM_001306117.1	101113187	NFKBIZ	transcript	1.29052	1.18207	0.175593	0.628248	0.982121
NM_001306119.1	101102714	LOC101102714	transcript	0.243853	0.683035	1.90829	0.0799791	0.570889
NM_001306120.1	101114754	ASMT	transcript	0.0277123	0.0204863	-0.166246	0.964271	0.998445
NM_001306121.1	101120658	RELN	transcript	0.491388	0.083355	-2.14228	0.125858	0.663683
NM_001306122.1	101104296	MBOAT4	transcript	0.049275	0.0839257	1.05108	0.627652	0.982072
NM_001306123.1	101103793	BMPR2	transcript	22.6714	17.1264	-0.268898	0.627272	0.981904
NM_001306124.1	101104332	BPI	transcript	0	0	NA	NA	NA
NM_001306125.1	101106414	RARG	transcript	0.245674	0.163145	-0.498787	0.719509	0.989295
NM_001308451.1	101122151	ITLN2	transcript	0	0	NA	NA	NA
NM_001308560.1	100135448	ARNT2	transcript	1.299	0.812878	-0.610273	0.692999	0.985478
NM_001308562.1	100135454	CITED2	transcript	10.1229	8.65598	-0.00769023	0.965135	0.998445
NM_001308564.1	443175	BMP7	transcript	5.26106	4.19763	-0.223893	0.808267	0.993411
NM_001308565.1	101111848	ADIPOQ	transcript	1.5042	0.663764	-1.07984	0.460103	0.943488
NM_001308570.1	105608257	MXD4	transcript	10.8516	14.0039	0.697423	0.0600783	0.515264
NM_001308571.1	101121875	BCO1	transcript	0.0248497	0.042229	0.771115	0.767484	0.993155
NM_001308573.1	101112404	LOC101112404	transcript	0	0	NA	NA	NA
NM_001308574.1	101118553	CEBPA	transcript	7.74078	6.53894	-0.10186	0.85947	0.994329
NM_001308575.1	101114204	C4BPB	transcript	0	0	NA	NA	NA
NM_001308576.1	101123166	PNPLA2	transcript	4.20975	4.39147	0.258549	0.456767	0.943167
NM_001308578.1	443258	PPIA	transcript	552.517	451.039	-0.113518	0.719339	0.989295
NM_001308579.1	101118082	INHA	transcript	1.15636	1.24805	0.325491	0.47973	0.948163
NM_001308580.1	101106311	PGRMC1	transcript	232.986	215.119	0.0991311	0.577981	0.974642
NM_001308581.1	443278	UCP3	transcript	0	0.0186137	3.94906	0.316188	0.876749
NM_001308583.1	101102486	NPFFR2	transcript	0.475333	0.494075	0.153659	0.876429	0.994832
NM_001308584.1	443042	AR	transcript	2.93893	2.28231	-0.156683	0.604093	0.978544
NM_001308587.1	780470	CTSB	transcript	0.202348	0.187134	0.149023	0.800693	0.993411
NM_001308588.1	443320	LOC443320	transcript	0.136218	0.369885	1.97312	0.395414	0.917085
NM_001308589.1	101104317	ANGPTL4	transcript	2.28256	1.32571	-0.674704	0.485938	0.950039
NM_001308590.1	100294600	CTNNB1	transcript	96.6717	82.1543	-0.020106	0.90947	0.996202
NM_001308591.1	101102792	CDC42	transcript	2.95186	7.07084	1.78894	0.0794324	0.569344
NM_001308592.1	101108696	LOC101108696	transcript	7.98243	1.71077	-1.83136	0.114612	0.6436
NM_001308593.1	101109208	SERPINH1	transcript	16.4487	21.0248	0.624639	0.00879306	0.172975
NM_001308594.1	780504	KIT	transcript	0.134442	0.307937	1.77382	0.190245	0.761954
NM_001308595.1	780505	IL1RN	transcript	0.454091	0.188983	-1.11077	0.608977	0.9792
NM_001308597.1	101108962	DQA	transcript	5.66993	1.32089	-1.47561	0.535818	0.965757
NM_001308599.1	101121773	AMH	transcript	0.177292	0.118856	-0.425972	0.649127	0.982428
NM_001308600.1	100303604	KRT17	transcript	0.007122	0.017217	1.75192	0.485416	0.949956
NM_001317360.1	101110054	IL12RB1	transcript	0.0103117	0.0263187	1.52033	0.260804	0.836843
NM_001318072.1	105614607	LOC105614607	transcript	0.0843203	0	-5.46346	0.163111	0.726663
NM_001318073.1	101115669	TRA2B	transcript	3.06349	3.43241	0.400931	0.0392045	0.416123
NM_001318074.1	101110563	SOX2	transcript	38.3614	28.7862	-0.284858	0.626484	0.981801
NM_001318075.1	101116239	LIG4	transcript	6.57922	7.40315	0.492276	0.14952	0.70633
NM_001318076.1	101119323	B4GALNT2	transcript	0	0	NA	NA	NA
NM_001318077.1	100144753	KISS1R	transcript	0.788638	0.791754	0.197244	0.65198	0.982428
NM_001318078.1	101106331	SPESP1	transcript	0.012319	0.0835303	2.81469	0.234356	0.81123
NM_001318079.1	101113263	IZUMO2	transcript	0.058172	0.142284	1.50402	0.110372	0.636651
NM_001318974.1	100216464	NDUFA1	transcript	117.599	112.626	0.237358	0.494997	0.954001
NM_001319279.1	101106589	SPRY4	transcript	0.101294	0.0843867	0.0199133	0.981	0.998863
NM_001348418.1	100527962	LOC100527962	transcript	25.0932	26.7379	0.332665	0.00155055	0.0502804
Novel_000001	XLOC_000001	.	transcript	0	54.1991	29.4661	4.61666e-14	5.60433e-11
Novel_000002	XLOC_000001	.	transcript	0	13.0492	27.167	3.55561e-12	2.73071e-09
Novel_000003	XLOC_000001	.	transcript	1023.32	894.213	-0.0954326	0.935457	0.997426
Novel_000004	XLOC_000001	.	transcript	56.7865	0.31283	-7.49189	0.0443961	0.443572
Novel_000005	XLOC_000001	.	transcript	21.362	28.5967	0.496358	0.849402	0.994329
Novel_000006	XLOC_000001	.	transcript	0.564854	12.1823	4.54693	0.173464	0.739652
Novel_000007	XLOC_000001	.	transcript	0.000491	19.8031	13.1422	0.000635945	0.0245204
Novel_000008	XLOC_000001	.	transcript	19.9373	21.2682	0.752902	0.833413	0.994329
Novel_000009	XLOC_000020	.	transcript	0.556254	0.353098	-0.423537	0.127161	0.665724
Novel_000010	XLOC_000020	.	transcript	0.246054	0.193322	0.144453	0.899387	0.996202
Novel_000011	XLOC_000020	.	transcript	0.602161	0.350443	-0.595712	0.395091	0.917085
Novel_000012	XLOC_000020	.	transcript	0.368081	0.298886	-0.258458	0.910109	0.996202
Novel_000013	XLOC_000020	.	transcript	0.422779	0.399737	0.256524	0.600059	0.978137
Novel_000014	XLOC_000025	.	transcript	0.608185	0.746924	0.554928	0.422654	0.929147
Novel_000015	XLOC_000025	.	transcript	0.268047	0	-22.3261	1.11376e-08	1.49423e-06
Novel_000016	XLOC_000033	.	transcript	0.228157	0.35594	0.949903	0.133731	0.677838
Novel_000017	XLOC_000033	.	transcript	0.10749	0.240183	1.49855	0.360952	0.90147
Novel_000018	XLOC_000042	.	transcript	1.06956	0.489736	-0.943332	0.018196	0.273626
Novel_000019	XLOC_000046	.	transcript	0.200793	0.050179	-1.97577	0.278065	0.850987
Novel_000020	XLOC_000047	.	transcript	0.0301643	0.246271	3.3962	0.0390064	0.415315
Novel_000021	XLOC_000048	.	transcript	0.058049	0.391565	3.31701	0.111872	0.639435
Novel_000022	XLOC_000048	.	transcript	0.124221	0.111664	0.438811	0.878895	0.995081
Novel_000023	XLOC_000069	.	transcript	0.589929	0.711473	0.548234	0.0440409	0.442041
Novel_000024	XLOC_000070	.	transcript	1.75161	1.57972	-0.0409775	0.959392	0.998185
Novel_000025	XLOC_000119	.	transcript	0	0.179083	7.37924	0.0205223	0.294376
Novel_000026	XLOC_000119	.	transcript	0.539493	0.453259	-0.0446042	0.939432	0.997602
Novel_000027	XLOC_000119	.	transcript	1.35043	0.81153	-0.485092	0.280608	0.852103
Novel_000028	XLOC_000122	.	transcript	0.817741	0.299007	-1.16744	0.216122	0.791966
Novel_000029	XLOC_000122	.	transcript	0.142038	0.347606	1.73963	0.451446	0.940503
Novel_000030	XLOC_000122	.	transcript	0.173042	0.237889	0.490066	0.829398	0.99397
Novel_000031	XLOC_000136	.	transcript	0.112176	0.0575783	-0.898673	0.756906	0.992713
Novel_000032	XLOC_000136	.	transcript	0.491323	0.501416	0.127711	0.889881	0.996189
Novel_000033	XLOC_000136	.	transcript	0.127872	0.075633	-0.610251	0.870425	0.994832
Novel_000034	XLOC_000137	.	transcript	0.847516	0.755831	0.176649	0.739828	0.991194
Novel_000035	XLOC_000141	.	transcript	8.29363	3.76164	-1.05165	0.27051	0.842806
Novel_000036	XLOC_000146	.	transcript	0.355168	0.294403	-0.0657621	0.919246	0.996307
Novel_000037	XLOC_000146	.	transcript	0.01681	0.088081	2.70833	0.0734037	0.554003
Novel_000038	XLOC_000146	.	transcript	0.214179	0.00319933	-5.24726	0.0108314	0.197868
Novel_000039	XLOC_000146	.	transcript	0.0224617	0.0225147	0.037451	0.982744	0.999011
Novel_000040	XLOC_000146	.	transcript	0.13345	0.012358	-3.11327	0.0795574	0.569779
Novel_000041	XLOC_000146	.	transcript	0.172315	0.0711307	-1.13071	0.618397	0.980425
Novel_000042	XLOC_000146	.	transcript	1.22971	0.704703	-0.699863	0.759932	0.99274
Novel_000043	XLOC_000146	.	transcript	0.294653	0.00104933	-7.04968	0.000236012	0.0103515
Novel_000044	XLOC_000174	.	transcript	0.697618	0.239256	-1.45164	0.359	0.900587
Novel_000045	XLOC_000174	.	transcript	0	0.114965	9.25479	0.00116829	0.0401875
Novel_000046	XLOC_000174	.	transcript	0	0.056334	21.242	5.4987e-08	4.2144e-06
Novel_000047	XLOC_000174	.	transcript	0.225141	0.00210267	-6.14078	0.103065	0.62297
Novel_000048	XLOC_000174	.	transcript	0.6453	0.0257393	-4.56098	0.0919993	0.599449
Novel_000049	XLOC_000174	.	transcript	0.0503807	0.0459853	0.0180619	0.996149	0.999399
Novel_000050	XLOC_000174	.	transcript	0.213133	0.0426897	-2.2439	0.162005	0.725525
Novel_000051	XLOC_000174	.	transcript	1.05125	0.861689	-0.175108	0.940581	0.997602
Novel_000052	XLOC_000174	.	transcript	0.473454	0.147091	-1.56453	0.674753	0.984155
Novel_000053	XLOC_000174	.	transcript	1.53065	1.943	0.555222	0.731599	0.990443
Novel_000054	XLOC_000174	.	transcript	0.00171367	0.194717	6.76105	0.0142563	0.237476
Novel_000055	XLOC_000185	.	transcript	0.252132	0.12817	-0.873584	0.496769	0.954687
Novel_000056	XLOC_000229	.	transcript	0.197458	0.037183	-2.11472	0.181662	0.750651
Novel_000057	XLOC_000252	.	transcript	0.137829	0.00327367	-2.97645	0.069964	0.545683
Novel_000058	XLOC_000283	.	transcript	0.171648	0.176724	0.199771	0.867313	0.994559
Novel_000059	XLOC_000283	.	transcript	0.17164	0.132628	-0.298153	0.895714	0.996198
Novel_000060	XLOC_000288	.	transcript	0.467172	0.298222	-0.317522	0.594965	0.976747
Novel_000061	XLOC_000291	.	transcript	0.0869417	0.00643333	-2.85463	0.0690939	0.54336
Novel_000062	XLOC_000291	.	transcript	1.5479	1.11003	-0.189954	0.488572	0.951383
Novel_000063	XLOC_000305	.	transcript	1.36365	0.815553	-0.495228	0.015382	0.247585
Novel_000064	XLOC_000307	.	transcript	2.65435	1.90717	-0.150836	0.740645	0.991289
Novel_000065	XLOC_000309	.	transcript	2.67207	2.12676	-0.0781011	0.70049	0.986115
Novel_000066	XLOC_000325	.	transcript	0.282674	0.128724	-0.88205	0.149092	0.705318
Novel_000067	XLOC_000326	.	transcript	0.300821	0.014638	-3.79287	0.000399605	0.0163901
Novel_000068	XLOC_000334	.	transcript	0.666046	0.668364	0.332536	0.528163	0.96346
Novel_000069	XLOC_000337	.	transcript	0.669521	0.591011	0.127926	0.791063	0.993411
Novel_000070	XLOC_000339	.	transcript	0.0330557	0.065841	1.08647	0.56123	0.970253
Novel_000071	XLOC_000339	.	transcript	0.461398	0.298471	-0.271937	0.677339	0.984155
Novel_000072	XLOC_000340	.	transcript	1.78616	0.52223	-1.67372	0.496551	0.954513
Novel_000073	XLOC_000340	.	transcript	0	0.39375	20.8927	9.08792e-08	6.24651e-06
Novel_000074	XLOC_000350	.	transcript	0.259159	0.160802	-0.544585	0.682282	0.984405
Novel_000075	XLOC_000362	.	transcript	0.829755	0.353892	-1.14093	0.449611	0.940012
Novel_000076	XLOC_000375	.	transcript	1.93246	1.06719	-0.621097	0.175503	0.742373
Novel_000077	XLOC_000375	.	transcript	1.77108	1.42944	-0.0202248	0.975452	0.998445
Novel_000078	XLOC_000376	.	transcript	0.212444	0.238167	0.493038	0.778131	0.993411
Novel_000079	XLOC_000381	.	transcript	0.6685	0.382344	-0.64459	0.175518	0.742385
Novel_000080	XLOC_000385	.	transcript	0.12059	0.0726347	-0.0988735	0.968813	0.998445
Novel_000081	XLOC_000385	.	transcript	0.159111	0.166531	0.15202	0.887002	0.996189
Novel_000082	XLOC_000385	.	transcript	0.0292757	0.049781	1.21178	0.583543	0.97575
Novel_000083	XLOC_000385	.	transcript	0.363394	0.0918913	-1.49012	0.323241	0.88108
Novel_000084	XLOC_000388	.	transcript	3.71035	2.19457	-0.497947	0.210986	0.786117
Novel_000085	XLOC_000391	.	transcript	5.4975	6.96351	0.577773	0.25449	0.830211
Novel_000086	XLOC_000393	.	transcript	0.514048	0.199585	-1.27968	0.323117	0.881046
Novel_000087	XLOC_000416	.	transcript	0.500114	0.621905	0.62218	0.246709	0.823405
Novel_000088	XLOC_000416	.	transcript	0.650027	0.491445	-0.179485	0.71776	0.989295
Novel_000089	XLOC_000435	.	transcript	0.187586	0.249869	0.644619	0.443954	0.937403
Novel_000090	XLOC_000435	.	transcript	0.796475	0.592203	-0.0280202	0.967817	0.998445
Novel_000091	XLOC_000436	.	transcript	0.077279	0.179498	1.56162	0.561982	0.970339
Novel_000092	XLOC_000441	.	transcript	0.889399	0.574815	-0.588913	0.714419	0.98891
Novel_000093	XLOC_000446	.	transcript	0.401933	0.225865	-0.425422	0.574695	0.973089
Novel_000094	XLOC_000446	.	transcript	0.461066	0.30509	-0.311785	0.788756	0.993411
Novel_000095	XLOC_000464	.	transcript	0.115411	0.245509	1.14011	0.463036	0.944899
Novel_000096	XLOC_000464	.	transcript	0.678446	0.416567	-0.593136	0.556106	0.970177
Novel_000097	XLOC_000486	.	transcript	1.76033	0.785082	-1.08139	0.48326	0.949663
Novel_000098	XLOC_000486	.	transcript	0.667484	0.499913	-0.294087	0.681905	0.984329
Novel_000099	XLOC_000490	.	transcript	0.138216	0.13637	0.0608332	0.965754	0.998445
Novel_000100	XLOC_000496	.	transcript	0.193508	0.102487	-0.551784	0.599147	0.977779
Novel_000101	XLOC_000496	.	transcript	0.191786	0.216963	0.436157	0.470209	0.946656
Novel_000102	XLOC_000496	.	transcript	0.332844	0.537992	1.10981	0.307751	0.873499
Novel_000103	XLOC_000496	.	transcript	0.491309	0.202492	-1.08191	0.0710633	0.547488
Novel_000104	XLOC_000496	.	transcript	0.146783	0.003656	-4.92322	0.0711427	0.547661
Novel_000105	XLOC_000509	.	transcript	0.144706	0.107209	-0.0704554	0.946376	0.998005
Novel_000106	XLOC_000509	.	transcript	0.102642	0.06952	-0.482563	0.814865	0.993411
Novel_000107	XLOC_000509	.	transcript	0.11687	0.07183	-0.63759	0.754435	0.992359
Novel_000108	XLOC_000552	.	transcript	0.663397	0.423808	-0.258197	0.695163	0.985478
Novel_000109	XLOC_000552	.	transcript	0.146068	0.131966	-0.0769759	0.975677	0.998445
Novel_000110	XLOC_000570	.	transcript	0.209285	0.209139	0.225514	0.856018	0.994329
Novel_000111	XLOC_000570	.	transcript	0.390823	0.451818	0.652678	0.716811	0.989215
Novel_000112	XLOC_000583	.	transcript	3.23213	1.32751	-1.13487	0.0263113	0.337594
Novel_000113	XLOC_000627	.	transcript	1.8537	0.830544	-1.06485	0.403816	0.921972
Novel_000114	XLOC_000627	.	transcript	1.56635	0.449101	-1.56224	0.0175154	0.267239
Novel_000115	XLOC_000632	.	transcript	4.35685	2.92112	-0.327286	0.260413	0.836246
Novel_000116	XLOC_000647	.	transcript	0.631649	0.498029	-0.0230242	0.96465	0.998445
Novel_000117	XLOC_000649	.	transcript	0.228688	0.075211	-1.45145	0.497542	0.954748
Novel_000118	XLOC_000662	.	transcript	0.424378	0.179013	-1.00416	0.11032	0.636483
Novel_000119	XLOC_000664	.	transcript	0.197134	0.167828	-0.0743473	0.925006	0.996529
Novel_000120	XLOC_000669	.	transcript	0.825466	0.383361	-0.83493	0.165965	0.730471
Novel_000121	XLOC_000671	.	transcript	0.281714	0.208447	-0.0894632	0.899463	0.996202
Novel_000122	XLOC_000671	.	transcript	0.152935	0	-6.37422	0.103263	0.623467
Novel_000123	XLOC_000695	.	transcript	0.310663	0.18704	-0.406894	0.588765	0.976335
Novel_000124	XLOC_000695	.	transcript	0.166192	0.113542	-0.459537	0.825814	0.993728
Novel_000125	XLOC_000712	.	transcript	0.256968	0.166957	-0.413619	0.524497	0.962071
Novel_000126	XLOC_000717	.	transcript	0.361072	0.384281	0.411035	0.426592	0.929147
Novel_000127	XLOC_000733	.	transcript	0.0858823	0.116336	0.540838	0.698677	0.985813
Novel_000128	XLOC_000753	.	transcript	0.118405	0.0852283	-0.251087	0.94661	0.998026
Novel_000129	XLOC_000755	.	transcript	0.395591	0.215678	-0.541555	0.336503	0.887924
Novel_000130	XLOC_000759	.	transcript	0.308199	0.143377	-0.610017	0.779629	0.993411
Novel_000131	XLOC_000759	.	transcript	0.712657	0.700579	0.253869	0.565684	0.971382
Novel_000132	XLOC_000759	.	transcript	0.586139	0.643754	0.413094	0.425547	0.929147
Novel_000133	XLOC_000806	.	transcript	0	0.298377	9.14974	0.00591999	0.132845
Novel_000134	XLOC_000806	.	transcript	0.042406	0.461028	4.01889	0.00639349	0.139721
Novel_000135	XLOC_000806	.	transcript	0	0.433428	9.70695	0.00172566	0.0545026
Novel_000136	XLOC_000806	.	transcript	0	0.171348	21.9018	2.092e-08	2.20213e-06
Novel_000137	XLOC_000808	.	transcript	1.06533	0.664284	-0.38774	0.220702	0.795848
Novel_000138	XLOC_000838	.	transcript	0.80349	0.147359	-2.18511	2.47333e-05	0.00130909
Novel_000139	XLOC_000838	.	transcript	0.950376	0.569024	-0.45076	0.539403	0.967052
Novel_000140	XLOC_000838	.	transcript	1.63645	1.08414	-0.41955	0.46547	0.94569
Novel_000141	XLOC_000858	.	transcript	0.111828	0	-21.7272	2.72942e-08	2.60364e-06
Novel_000142	XLOC_000858	.	transcript	0.481669	0.402897	0.178186	0.830114	0.993974
Novel_000143	XLOC_000858	.	transcript	0.155329	0.22056	0.587323	0.874865	0.994832
Novel_000144	XLOC_000858	.	transcript	0	0.017219	5.546	0.156892	0.716742
Novel_000145	XLOC_000858	.	transcript	0.170837	0.0301257	-2.3907	0.12071	0.655334
Novel_000146	XLOC_000893	.	transcript	3.73004	2.24084	-0.574387	0.182304	0.751728
Novel_000147	XLOC_000905	.	transcript	1.38725	0.985425	-0.189874	0.582796	0.975483
Novel_000148	XLOC_000907	.	transcript	0.0733477	0.163838	1.54826	0.0390997	0.415591
Novel_000149	XLOC_000907	.	transcript	0.339556	0.214126	-0.486137	0.370749	0.906672
Novel_000150	XLOC_000907	.	transcript	0.48011	0.240685	-0.894327	0.391052	0.915414
Novel_000151	XLOC_000907	.	transcript	0.258042	0.212825	-0.196759	0.888715	0.996189
Novel_000152	XLOC_000919	.	transcript	0.193224	0.128096	-0.504327	0.735405	0.990524
Novel_000153	XLOC_000919	.	transcript	0.143228	0.155148	0.346144	0.38369	0.913659
Novel_000154	XLOC_000919	.	transcript	0.611491	0.379563	-0.361313	0.613827	0.979616
Novel_000155	XLOC_000934	.	transcript	0.404212	0.38929	0.242352	0.769077	0.993376
Novel_000156	XLOC_000947	.	transcript	0.145051	0.328881	1.31069	0.0944135	0.604413
Novel_000157	XLOC_000947	.	transcript	0.100115	0.038058	-1.25372	0.739627	0.991189
Novel_000158	XLOC_000947	.	transcript	0.141703	0.170079	0.549057	0.481031	0.948725
Novel_000159	XLOC_000955	.	transcript	0.361387	0.131543	-1.3734	0.561294	0.970253
Novel_000160	XLOC_000955	.	transcript	0.658325	0.679671	0.263562	0.591521	0.976335
Novel_000161	XLOC_000955	.	transcript	0.970052	0.218185	-1.8783	0.0139942	0.234701
Novel_000162	XLOC_000978	.	transcript	1.1874	1.34222	0.291174	0.821766	0.993411
Novel_000163	XLOC_001071	.	transcript	0.245787	0.133427	-0.657033	0.41079	0.92317
Novel_000164	XLOC_001072	.	transcript	0.157474	0.260072	0.874593	0.471919	0.947739
Novel_000165	XLOC_001072	.	transcript	0.12974	0.003854	-4.72721	0.0523912	0.481403
Novel_000166	XLOC_001073	.	transcript	0.206468	0.194636	0.179031	0.804347	0.993411
Novel_000167	XLOC_001162	.	transcript	0.441371	0.322546	-0.0966335	0.870483	0.994832
Novel_000168	XLOC_001162	.	transcript	0.146043	0.031468	-2.13767	0.234968	0.812151
Novel_000169	XLOC_001173	.	transcript	0.172687	0.097748	-0.675765	0.41866	0.92775
Novel_000170	XLOC_001176	.	transcript	0.713644	0.57368	-0.0292085	0.927916	0.997026
Novel_000171	XLOC_001247	.	transcript	0.461183	0.364706	-0.029393	0.955069	0.998147
Novel_000172	XLOC_001283	.	transcript	6.48745	4.85161	-0.326895	0.768454	0.993374
Novel_000173	XLOC_001290	.	transcript	0.392533	0.215862	-0.82914	0.729889	0.990202
Novel_000174	XLOC_001290	.	transcript	1.52667	0.212483	-2.7388	0.0294344	0.359402
Novel_000175	XLOC_001290	.	transcript	0.409125	0.303375	-0.314189	0.820896	0.993411
Novel_000176	XLOC_001317	.	transcript	1.26066	0.824099	-0.532417	0.658377	0.983924
Novel_000177	XLOC_001319	.	transcript	1.38901	0.954829	-0.457503	0.677327	0.984155
Novel_000178	XLOC_001322	.	transcript	0.0998203	0.113975	0.255512	0.928742	0.997205
Novel_000179	XLOC_001327	.	transcript	0.357607	0.245353	-0.111443	0.905351	0.996202
Novel_000180	XLOC_001341	.	transcript	0.103971	0.125206	0.44064	0.695506	0.985478
Novel_000181	XLOC_001341	.	transcript	0.287657	0.716338	1.58341	0.0475172	0.45868
Novel_000182	XLOC_001341	.	transcript	0.342004	0.890449	1.7054	0.0973071	0.610547
Novel_000183	XLOC_001341	.	transcript	2.90774	0.643724	-1.78934	0.00804874	0.163283
Novel_000184	XLOC_001356	.	transcript	28.9637	28.912	0.356161	0.449733	0.940012
Novel_000185	XLOC_001366	.	transcript	2.14219	1.19211	-0.622961	0.0927228	0.601093
Novel_000186	XLOC_001368	.	transcript	0.293283	0.068269	-2.01591	0.102523	0.621541
Novel_000187	XLOC_001407	.	transcript	0.94921	0.467518	-0.728219	0.155315	0.714668
Novel_000188	XLOC_001410	.	transcript	1.13035	0.699055	-0.414571	0.211137	0.786491
Novel_000189	XLOC_001421	.	transcript	0.175325	0.06621	-1.25038	0.387724	0.91497
Novel_000190	XLOC_001421	.	transcript	0.147506	0.0430037	-1.69517	0.453283	0.941245
Novel_000191	XLOC_001421	.	transcript	0.540849	0.422237	-0.222872	0.747755	0.991763
Novel_000192	XLOC_001423	.	transcript	1.04655	0.667854	-0.261841	0.713114	0.988484
Novel_000193	XLOC_001423	.	transcript	1.00781	1.01907	0.473884	0.599321	0.977821
Novel_000194	XLOC_001552	.	transcript	0.418857	0.353852	-0.00713985	0.988221	0.999011
Novel_000195	XLOC_001552	.	transcript	0.533047	0	-10.3693	2.62558e-16	5.8121e-13
Novel_000196	XLOC_001552	.	transcript	0.43428	0.69074	0.872969	0.0441597	0.442419
Novel_000197	XLOC_001567	.	transcript	0.398772	0.234439	-0.557167	0.424827	0.929147
Novel_000198	XLOC_001567	.	transcript	0.233776	0.0943893	-1.15464	0.581896	0.975326
Novel_000199	XLOC_001573	.	transcript	0.0518433	0.788037	3.95355	0.0353204	0.394414
Novel_000200	XLOC_001594	.	transcript	0.227119	0.137244	-0.497284	0.400165	0.919534
Novel_000201	XLOC_001594	.	transcript	0.109026	0.163455	1.05309	0.731909	0.990443
Novel_000202	XLOC_001594	.	transcript	0.202503	0.0487673	-1.95567	0.232251	0.808425
Novel_000203	XLOC_001594	.	transcript	0.363506	0.201049	-0.499282	0.379358	0.910682
Novel_000204	XLOC_001594	.	transcript	0.15366	0.0324693	-2.16899	0.26409	0.838943
Novel_000205	XLOC_001595	.	transcript	1.55973	0.656322	-0.937017	0.0752264	0.559217
Novel_000206	XLOC_001595	.	transcript	0.755028	0.576962	-0.0842156	0.972151	0.998445
Novel_000207	XLOC_001601	.	transcript	0.220394	0.0264587	-2.34923	0.15439	0.713729
Novel_000208	XLOC_001601	.	transcript	0.53665	0.0640467	-2.4214	0.168197	0.73283
Novel_000209	XLOC_001601	.	transcript	0.563598	0.464993	0.0708053	0.913641	0.996202
Novel_000210	XLOC_001601	.	transcript	1.41068	1.75182	0.674798	0.4413	0.935481
Novel_000211	XLOC_001601	.	transcript	1.0909	1.18349	0.432751	0.475802	0.94816
Novel_000212	XLOC_001674	.	transcript	0.139029	0.0924543	-0.203356	0.892278	0.996189
Novel_000213	XLOC_001694	.	transcript	1.91849	0.937757	-0.80659	0.118119	0.650918
Novel_000214	XLOC_001694	.	transcript	0.477843	0	-24.0414	7.59927e-10	2.4133e-07
Novel_000215	XLOC_001694	.	transcript	0.373561	0.354325	0.0247269	0.980013	0.998708
Novel_000216	XLOC_001701	.	transcript	0.252975	0.193545	-0.113002	0.897164	0.996198
Novel_000217	XLOC_001705	.	transcript	0.397709	0.130558	-1.51618	0.22313	0.799087
Novel_000218	XLOC_001719	.	transcript	0.234825	0.358933	1.03855	0.195665	0.769519
Novel_000219	XLOC_001719	.	transcript	0.00855133	0.185818	4.99727	0.00637242	0.139509
Novel_000220	XLOC_001724	.	transcript	0.294484	0.181909	-0.318751	0.881224	0.995158
Novel_000221	XLOC_001728	.	transcript	3.28368	1.51025	-1.04673	0.345011	0.893572
Novel_000222	XLOC_001728	.	transcript	0.008498	0	-3.67072	0.351917	0.896988
Novel_000223	XLOC_001728	.	transcript	0.733605	0.293284	-1.17184	0.753349	0.992247
Novel_000224	XLOC_001786	.	transcript	1.55648	1.01862	-0.318374	0.460607	0.943488
Novel_000225	XLOC_001787	.	transcript	0.484624	0.493979	0.306767	0.451425	0.940503
Novel_000226	XLOC_001792	.	transcript	0.42125	0.288161	-0.286477	0.466224	0.94569
Novel_000227	XLOC_001811	.	transcript	0.2548	0.100016	-1.22354	0.360068	0.900867
Novel_000228	XLOC_001827	.	transcript	0.473858	0.105886	-1.94308	0.0127922	0.220897
Novel_000229	XLOC_001885	.	transcript	0.352507	0.355283	0.0640952	0.970151	0.998445
Novel_000230	XLOC_001885	.	transcript	0.166479	0.18274	0.751765	0.66629	0.984155
Novel_000231	XLOC_001885	.	transcript	0.134664	0.00578333	-4.28519	0.15762	0.718321
Novel_000232	XLOC_001885	.	transcript	0.728409	0.0725667	-3.23408	0.0396417	0.418339
Novel_000233	XLOC_001890	.	transcript	0.170177	0.533951	2.28033	0.487814	0.951203
Novel_000234	XLOC_001927	.	transcript	0.347563	0.323822	0.340605	0.835179	0.994329
Novel_000235	XLOC_001927	.	transcript	0.987825	0.28083	-1.72189	0.107724	0.632082
Novel_000236	XLOC_001927	.	transcript	0.634668	0.153344	-1.941	0.139184	0.687866
Novel_000237	XLOC_001927	.	transcript	0	0.243759	21.3321	4.82372e-08	3.8016e-06
Novel_000238	XLOC_001961	.	transcript	0.11422	0	-6.36646	0.103686	0.623955
Novel_000239	XLOC_001961	.	transcript	0.677926	0.575483	-0.0057992	0.991304	0.999159
Novel_000240	XLOC_001961	.	transcript	0.133057	0.296277	1.22782	0.436574	0.933493
Novel_000241	XLOC_001965	.	transcript	0.625268	0.319103	-0.733631	4.2593e-05	0.00218225
Novel_000242	XLOC_001965	.	transcript	0.171905	0.112838	-0.491583	0.852087	0.994329
Novel_000243	XLOC_001965	.	transcript	0.0165463	0.182072	3.65338	0.103221	0.623403
Novel_000244	XLOC_001967	.	transcript	1.21307	0.641486	-0.675133	0.0125563	0.218358
Novel_000245	XLOC_001977	.	transcript	0.0114233	0	-2.99576	0.44991	0.940012
Novel_000246	XLOC_001977	.	transcript	0.421986	0.0877273	-1.73594	0.368144	0.905045
Novel_000247	XLOC_001977	.	transcript	0.113116	0.0229787	-2.13324	0.224838	0.80147
Novel_000248	XLOC_001977	.	transcript	0.432821	0.145741	-1.04679	0.400829	0.919921
Novel_000249	XLOC_002005	.	transcript	0.0755503	0.157322	1.12159	0.48227	0.949222
Novel_000250	XLOC_002039	.	transcript	1.28517	1.73719	0.64532	0.0406834	0.424487
Novel_000251	XLOC_002237	.	transcript	0.314242	0.105961	-1.50553	0.619295	0.980551
Novel_000252	XLOC_002237	.	transcript	0.225675	0.0361613	-2.53822	0.0709577	0.547488
Novel_000253	XLOC_002237	.	transcript	0.0790753	0.174029	1.22305	0.585103	0.975914
Novel_000254	XLOC_002237	.	transcript	0	0.0450817	6.16359	0.115308	0.645068
Novel_000255	XLOC_002237	.	transcript	0.30439	0.284242	-0.041353	0.985804	0.999011
Novel_000256	XLOC_002237	.	transcript	0.494069	0.201137	-1.22605	0.429263	0.929283
Novel_000257	XLOC_002237	.	transcript	0.786401	0.184305	-2.02752	0.355411	0.899548
Novel_000258	XLOC_002237	.	transcript	0.178981	0.173977	0.0851602	0.967699	0.998445
Novel_000259	XLOC_002237	.	transcript	0.715055	0.497443	-0.442988	0.77004	0.993388
Novel_000260	XLOC_002298	.	transcript	0.387886	0.159816	-1.16524	0.374156	0.907498
Novel_000261	XLOC_002340	.	transcript	1.44059	0.503772	-1.42898	0.33552	0.887176
Novel_000262	XLOC_002351	.	transcript	0.647899	0.358881	-0.645846	0.34153	0.891995
Novel_000263	XLOC_002438	.	transcript	0.611292	0.345015	-0.652059	0.217537	0.793503
Novel_000264	XLOC_002440	.	transcript	0.411604	0.372289	0.183028	0.756795	0.992688
Novel_000265	XLOC_002453	.	transcript	0.348814	0.193347	-0.561062	0.484462	0.949919
Novel_000266	XLOC_002467	.	transcript	2.61471	1.32553	-0.862846	0.214016	0.789864
Novel_000267	XLOC_002467	.	transcript	3.46685	1.39283	-1.13107	0.0401788	0.421878
Novel_000268	XLOC_002481	.	transcript	1.41135	0.799344	-0.635179	0.105284	0.627419
Novel_000269	XLOC_002497	.	transcript	0	0.119224	5.29678	0.176607	0.743677
Novel_000270	XLOC_002541	.	transcript	0.644071	0.466063	-0.369271	0.695321	0.985478
Novel_000271	XLOC_002541	.	transcript	0	0.130799	19.0571	1.0918e-06	6.49079e-05
Novel_000272	XLOC_002544	.	transcript	0.0302567	0.072856	1.23434	0.617444	0.980025
Novel_000273	XLOC_002544	.	transcript	0.82923	0.399621	-0.904355	0.120209	0.654478
Novel_000274	XLOC_002551	.	transcript	0.108006	0.183099	1.03439	0.108707	0.633854
Novel_000275	XLOC_002563	.	transcript	1.36018	0.80871	-0.501365	0.172884	0.738559
Novel_000276	XLOC_002569	.	transcript	1.11956	0.525287	-0.990623	0.372707	0.906952
Novel_000277	XLOC_002578	.	transcript	0.715621	0.369437	-0.670838	0.0596783	0.513505
Novel_000278	XLOC_002578	.	transcript	0.116002	0.145348	0.510135	0.533881	0.96544
Novel_000279	XLOC_002578	.	transcript	0.0300953	0.0328133	0.322162	0.780752	0.993411
Novel_000280	XLOC_002591	.	transcript	0.486657	0.021569	-4.32197	0.00104762	0.0368106
Novel_000281	XLOC_002596	.	transcript	1.1894	0.745169	-0.513179	0.285251	0.855976
Novel_000282	XLOC_002601	.	transcript	0	0.189266	8.36369	0.000959059	0.0342422
Novel_000283	XLOC_002602	.	transcript	0.847423	0.715964	-0.0371125	0.931508	0.997425
Novel_000284	XLOC_002602	.	transcript	0.172605	0	-23.876	9.92094e-10	2.97486e-07
Novel_000285	XLOC_002602	.	transcript	0.0886863	0	-22.8614	4.9108e-09	8.61553e-07
Novel_000286	XLOC_002649	.	transcript	0.233195	0.131911	-0.723287	0.593499	0.976659
Novel_000287	XLOC_002649	.	transcript	0.193279	0.09607	-0.934639	0.490646	0.951894
Novel_000288	XLOC_002649	.	transcript	0.40327	0.0665937	-2.48011	0.19931	0.773806
Novel_000289	XLOC_002656	.	transcript	0.857814	0.680856	-0.0321381	0.927836	0.997001
Novel_000290	XLOC_002661	.	transcript	8.27031	5.77347	-0.200567	0.680891	0.984264
Novel_000291	XLOC_002661	.	transcript	3.1625	1.10118	-1.2338	0.0101472	0.190239
Novel_000292	XLOC_002668	.	transcript	0.260553	0.159558	-0.47114	0.49162	0.952561
Novel_000293	XLOC_002671	.	transcript	0.219351	0.024024	-2.63847	0.102692	0.622151
Novel_000294	XLOC_002714	.	transcript	0.189811	0.084015	-0.925598	0.251036	0.825975
Novel_000295	XLOC_002727	.	transcript	0.235463	0.238693	0.468412	0.588471	0.976335
Novel_000296	XLOC_002731	.	transcript	0.257056	0.286758	0.61751	0.532494	0.965259
Novel_000297	XLOC_002731	.	transcript	0	0.021335	3.36318	0.395286	0.917085
Novel_000298	XLOC_002735	.	transcript	0.33826	0.369219	0.453702	0.53846	0.966847
Novel_000299	XLOC_002735	.	transcript	0.0837547	0	-6.44733	0.0993443	0.614788
Novel_000300	XLOC_002744	.	transcript	0.569944	0.326752	-0.5691	0.0913979	0.597643
Novel_000301	XLOC_002749	.	transcript	1.42546	0.732271	-0.796899	0.0802426	0.571163
Novel_000302	XLOC_002752	.	transcript	2.20506	2.58638	0.702899	0.398453	0.91859
Novel_000303	XLOC_002769	.	transcript	0.595624	0.351221	-0.478988	0.329685	0.88452
Novel_000304	XLOC_002769	.	transcript	0.404729	0.254591	-0.424661	0.612071	0.97948
Novel_000305	XLOC_002770	.	transcript	0.347344	0.03913	-2.7586	0.000751223	0.0280457
Novel_000306	XLOC_002770	.	transcript	0.162213	0.222182	0.831149	0.60375	0.978502
Novel_000307	XLOC_002787	.	transcript	0.30458	0.346523	0.455715	0.207389	0.782297
Novel_000308	XLOC_002787	.	transcript	0.00205	0.0842343	5.62306	0.0523562	0.481199
Novel_000309	XLOC_002793	.	transcript	0.245277	0.0491893	-2.17439	0.0186702	0.278408
Novel_000310	XLOC_002808	.	transcript	0.123972	0.272818	1.31308	0.147349	0.701946
Novel_000311	XLOC_002854	.	transcript	0.868853	0.865964	0.342799	0.609963	0.979207
Novel_000312	XLOC_002866	.	transcript	3.71758	2.09105	-0.720537	0.337894	0.889048
Novel_000313	XLOC_002870	.	transcript	0.525969	0.368183	-0.284442	0.470892	0.947373
Novel_000314	XLOC_002870	.	transcript	0.173775	0	-22.9358	4.37695e-09	8.02534e-07
Novel_000315	XLOC_002880	.	transcript	1.73534	0.588562	-1.25204	0.0423236	0.432929
Novel_000316	XLOC_002880	.	transcript	0.792409	0.568111	-0.0787496	0.927799	0.997001
Novel_000317	XLOC_002880	.	transcript	0	0.476865	8.62838	0.00298811	0.0825008
Novel_000318	XLOC_002895	.	transcript	2.00428	1.4396	-0.174588	0.588331	0.976335
Novel_000319	XLOC_002910	.	transcript	2.26267	0.822812	-1.25419	3.90789e-05	0.00201731
Novel_000320	XLOC_002912	.	transcript	0.0578883	0.128719	1.48794	0.366643	0.905045
Novel_000321	XLOC_002912	.	transcript	0.294428	0.104095	-1.21796	0.00104537	0.0367485
Novel_000322	XLOC_002912	.	transcript	0.399124	0.245667	-0.42451	0.653728	0.982639
Novel_000323	XLOC_002920	.	transcript	0.304301	0.255999	-0.0503899	0.943247	0.997719
Novel_000324	XLOC_002933	.	transcript	0.30894	0.214363	-0.269327	0.820526	0.993411
Novel_000325	XLOC_002933	.	transcript	0.751497	0.75946	0.308036	0.464784	0.94569
Novel_000326	XLOC_002937	.	transcript	0.424919	0.292174	-0.224819	0.634974	0.982121
Novel_000327	XLOC_002937	.	transcript	0.15004	0.128094	0.0163209	0.981703	0.998869
Novel_000328	XLOC_002949	.	transcript	0	0.183973	21.0078	7.7095e-08	5.44323e-06
Novel_000329	XLOC_002949	.	transcript	0.262849	0.187701	0.0328618	0.985694	0.999011
Novel_000330	XLOC_002957	.	transcript	0.949387	0.574617	-0.41937	0.399839	0.919436
Novel_000331	XLOC_002958	.	transcript	0.19893	0.248132	0.567819	0.709637	0.987542
Novel_000332	XLOC_002958	.	transcript	0.0869423	0.09049	0.514128	0.753479	0.992247
Novel_000333	XLOC_002958	.	transcript	0.233544	0.203051	0.166941	0.915858	0.996202
Novel_000334	XLOC_002964	.	transcript	0.308407	0.512363	1.14077	0.295517	0.863828
Novel_000335	XLOC_003025	.	transcript	0.123534	0.0383337	-1.66783	0.434831	0.932409
Novel_000336	XLOC_003025	.	transcript	0.188971	0	-5.64258	0.000668195	0.0255544
Novel_000337	XLOC_003027	.	transcript	0.250582	0.361026	1.05401	0.431195	0.930564
Novel_000338	XLOC_003032	.	transcript	8.03028	3.13573	-1.25249	0.137222	0.684343
Novel_000339	XLOC_003032	.	transcript	0.623253	0.233555	-1.08133	0.125641	0.663182
Novel_000340	XLOC_003036	.	transcript	0.191874	0.181497	-0.0253396	0.982535	0.999011
Novel_000341	XLOC_003043	.	transcript	0.213921	0.183015	0.0161029	0.965787	0.998445
Novel_000342	XLOC_003047	.	transcript	0.449867	0.188006	-1.05589	0.0648169	0.531165
Novel_000343	XLOC_003065	.	transcript	3.70449	2.59372	-0.222854	0.543491	0.967954
Novel_000344	XLOC_003074	.	transcript	0.146669	0.136576	0.113884	0.913092	0.996202
Novel_000345	XLOC_003077	.	transcript	0.46247	0.383872	0.129149	0.869164	0.994753
Novel_000346	XLOC_003083	.	transcript	0.688853	0.312745	-0.873366	0.00835749	0.167555
Novel_000347	XLOC_003083	.	transcript	0.070353	0.242067	2.17003	0.369045	0.905484
Novel_000348	XLOC_003095	.	transcript	5.50215	6.28822	0.611582	0.410334	0.92317
Novel_000349	XLOC_003101	.	transcript	2.01557	2.79115	0.964756	0.357143	0.900587
Novel_000350	XLOC_003101	.	transcript	0	0.570257	7.21483	0.0650202	0.531518
Novel_000351	XLOC_003104	.	transcript	0.27259	0.272016	0.184628	0.723727	0.989698
Novel_000352	XLOC_003105	.	transcript	0.066161	0.134509	0.987912	0.520463	0.960785
Novel_000353	XLOC_003107	.	transcript	0.394098	0.274208	-0.243809	0.661912	0.984155
Novel_000354	XLOC_003108	.	transcript	0.182486	0.246349	0.756091	0.375785	0.908986
Novel_000355	XLOC_003109	.	transcript	2.89646	1.92789	-0.336808	0.239343	0.816514
Novel_000356	XLOC_003110	.	transcript	0.238326	0.009858	-3.71017	0.00150383	0.0491893
Novel_000357	XLOC_003118	.	transcript	1.59871	0.99535	-0.415629	0.241356	0.819158
Novel_000358	XLOC_003126	.	transcript	0.988782	0.618544	-0.346539	0.50335	0.955895
Novel_000359	XLOC_003127	.	transcript	0.161977	0.144214	0.3147	0.893838	0.996189
Novel_000360	XLOC_003127	.	transcript	0.390525	0.330512	0.0900155	0.90411	0.996202
Novel_000361	XLOC_003131	.	transcript	0.301831	0.185894	-0.234213	0.824513	0.993728
Novel_000362	XLOC_003131	.	transcript	0.242888	0.0452123	-2.15927	0.00128716	0.0434619
Novel_000363	XLOC_003131	.	transcript	0.470814	0.260634	-0.595262	0.0238622	0.319851
Novel_000364	XLOC_003131	.	transcript	0.568469	0.349986	-0.618192	0.691298	0.985443
Novel_000365	XLOC_003131	.	transcript	0.480967	0.276673	-0.60568	0.525149	0.962334
Novel_000366	XLOC_003133	.	transcript	4.32003	4.93935	0.620067	0.391917	0.915864
Novel_000367	XLOC_003133	.	transcript	0.114751	0.416083	2.25455	0.306895	0.872814
Novel_000368	XLOC_003135	.	transcript	0.769969	0.631934	-0.0828399	0.851473	0.994329
Novel_000369	XLOC_003135	.	transcript	0.20367	0.0298533	-2.64385	0.076931	0.56367
Novel_000370	XLOC_003138	.	transcript	0.194347	0.137863	-0.0363243	0.980316	0.998708
Novel_000371	XLOC_003155	.	transcript	0.220074	0.197828	-0.0800517	0.955504	0.998184
Novel_000372	XLOC_003158	.	transcript	1.13931	1.14748	0.0830188	0.957999	0.998184
Novel_000373	XLOC_003158	.	transcript	2.83837	2.02917	-0.39499	0.801453	0.993411
Novel_000374	XLOC_003158	.	transcript	2.62444	1.48579	-0.695571	0.445829	0.938789
Novel_000375	XLOC_003158	.	transcript	1.03101	0.799313	-0.154163	0.62338	0.981263
Novel_000376	XLOC_003164	.	transcript	16.6047	12.4541	-0.0956299	0.79239	0.993411
Novel_000377	XLOC_003171	.	transcript	0.339012	0.280809	-0.229752	0.901816	0.996202
Novel_000378	XLOC_003171	.	transcript	0.300566	0.055337	-2.35917	0.135448	0.681328
Novel_000379	XLOC_003171	.	transcript	0.178103	0.117986	-0.52207	0.799922	0.993411
Novel_000380	XLOC_003171	.	transcript	0.3902	0.134525	-1.49149	0.499263	0.955216
Novel_000381	XLOC_003171	.	transcript	0.07981	0.0792187	0.130989	0.972056	0.998445
Novel_000382	XLOC_003184	.	transcript	0.364562	0.333363	0.102257	0.694862	0.985478
Novel_000383	XLOC_003184	.	transcript	0.00899267	0	-4.25388	0.279214	0.851468
Novel_000384	XLOC_003192	.	transcript	0.696306	0.384173	-0.719563	0.30679	0.872648
Novel_000385	XLOC_003193	.	transcript	0.129639	0.182642	0.589846	0.602509	0.978471
Novel_000386	XLOC_003196	.	transcript	1.60069	0.744976	-0.87764	0.0118538	0.210069
Novel_000387	XLOC_003196	.	transcript	0	0.0571917	20.7357	1.13621e-07	7.35152e-06
Novel_000388	XLOC_003196	.	transcript	0.050688	0.573395	3.77984	0.0125618	0.218382
Novel_000389	XLOC_003209	.	transcript	1.16359	0.85501	-0.210055	0.364745	0.903912
Novel_000390	XLOC_003210	.	transcript	0.0901017	0.0916613	0.12594	0.967034	0.998445
Novel_000391	XLOC_003210	.	transcript	0.294141	0.218426	-0.0918969	0.88821	0.996189
Novel_000392	XLOC_003210	.	transcript	0.192798	0.122612	-0.330729	0.666491	0.984155
Novel_000393	XLOC_003246	.	transcript	0.261846	0.184837	-0.328345	0.539674	0.967187
Novel_000394	XLOC_003301	.	transcript	0.14761	0.210013	0.547891	0.703321	0.986673
Novel_000395	XLOC_003301	.	transcript	0.191096	0.194226	0.129552	0.972319	0.998445
Novel_000396	XLOC_003310	.	transcript	0.001509	0.00266533	0.512197	0.732562	0.990443
Novel_000397	XLOC_003310	.	transcript	0.121917	0.162657	0.772929	0.616991	0.980025
Novel_000398	XLOC_003310	.	transcript	1.26431	0.546177	-1.02877	0.0332402	0.383768
Novel_000399	XLOC_003310	.	transcript	0.227236	0.336184	0.727041	0.279381	0.851599
Novel_000400	XLOC_003313	.	transcript	1.48577	0.366863	-1.92558	0.088714	0.59214
Novel_000401	XLOC_003313	.	transcript	0	0.352025	21.6129	3.19719e-08	2.84773e-06
Novel_000402	XLOC_003313	.	transcript	2.69608	1.82525	-0.434682	0.56408	0.971027
Novel_000403	XLOC_003321	.	transcript	2.67258	1.83724	-0.280655	0.273734	0.846164
Novel_000404	XLOC_003323	.	transcript	0.153335	0.0995207	-0.473321	0.488307	0.951383
Novel_000405	XLOC_003323	.	transcript	0.452953	0.27082	-0.457375	0.317022	0.876802
Novel_000406	XLOC_003341	.	transcript	0.278673	0.014903	-3.79375	0.00633915	0.139081
Novel_000407	XLOC_003351	.	transcript	1.88847	1.62668	0.150511	0.773143	0.993411
Novel_000408	XLOC_003352	.	transcript	0.249107	0.0805603	-1.53794	0.204041	0.779784
Novel_000409	XLOC_003360	.	transcript	0.191354	0.0327407	-2.39194	0.239059	0.816332
Novel_000410	XLOC_003417	.	transcript	0.986881	0.790106	-0.0656734	0.811837	0.993411
Novel_000411	XLOC_003417	.	transcript	3.66843	3.02144	-0.153696	0.800861	0.993411
Novel_000412	XLOC_003417	.	transcript	0.637788	3.94379	3.18126	0.00807002	0.163627
Novel_000413	XLOC_003417	.	transcript	0.41715	2.34702	3.02377	0.00809176	0.163891
Novel_000414	XLOC_003468	.	transcript	1.00988	0.770159	0.032086	0.970585	0.998445
Novel_000415	XLOC_003468	.	transcript	0.580102	0.401649	-0.323867	0.57467	0.973089
Novel_000416	XLOC_003502	.	transcript	0.38189	0.293361	0.00470821	0.995362	0.999399
Novel_000417	XLOC_003506	.	transcript	0.238948	0.18908	-0.261844	0.907176	0.996202
Novel_000418	XLOC_003506	.	transcript	0.339042	0.152481	-1.0212	0.300805	0.867657
Novel_000419	XLOC_003523	.	transcript	0.31666	0.223164	-0.248298	0.550858	0.968428
Novel_000420	XLOC_003539	.	transcript	0.427904	0.091629	-1.98478	0.239217	0.816332
Novel_000421	XLOC_003554	.	transcript	0.393224	0.384357	0.262272	0.772047	0.993411
Novel_000422	XLOC_003554	.	transcript	2.86823	1.85225	-0.392686	0.281305	0.85278
Novel_000423	XLOC_003564	.	transcript	2.90971	1.45652	-0.755278	0.54818	0.967954
Novel_000424	XLOC_003564	.	transcript	0	1.02705	11.6702	0.00281684	0.079156
Novel_000425	XLOC_003564	.	transcript	1.0196	0.167365	-2.05084	0.114161	0.643221
Novel_000426	XLOC_003569	.	transcript	0.806727	0.0995517	-2.96065	0.130278	0.671516
Novel_000427	XLOC_003569	.	transcript	2.50232	1.54477	-0.490277	0.347036	0.894039
Novel_000428	XLOC_003571	.	transcript	0.204839	0.078933	-1.23999	0.677247	0.984155
Novel_000429	XLOC_003571	.	transcript	0.183182	0.0499977	-1.66775	0.258857	0.83459
Novel_000430	XLOC_003576	.	transcript	0.889442	0.938899	0.294667	0.382391	0.912746
Novel_000431	XLOC_003588	.	transcript	13.3893	7.77425	-0.704345	0.612292	0.97948
Novel_000432	XLOC_003601	.	transcript	0.454599	0.541195	0.336818	0.826928	0.993912
Novel_000433	XLOC_003601	.	transcript	0.343384	0.0583177	-2.4767	0.0900823	0.595175
Novel_000434	XLOC_003601	.	transcript	0	0.010352	3.8723	0.325907	0.882341
Novel_000435	XLOC_003601	.	transcript	1.30248	0.232843	-2.41648	0.263449	0.838652
Novel_000436	XLOC_003601	.	transcript	0.244269	0.00200933	-6.65296	0.0665426	0.536389
Novel_000437	XLOC_003601	.	transcript	0.0673967	0.000893333	-5.06729	0.158218	0.719261
Novel_000438	XLOC_003647	.	transcript	0.295352	0.272535	0.113272	0.864972	0.994329
Novel_000439	XLOC_003682	.	transcript	1.65968	1.28191	-0.29296	0.848431	0.994329
Novel_000440	XLOC_003697	.	transcript	0.253531	0.196641	-0.30693	0.82827	0.993912
Novel_000441	XLOC_003720	.	transcript	0.16246	0.0411177	-1.78358	0.156636	0.716322
Novel_000442	XLOC_003720	.	transcript	0.168878	0.167937	0.174043	0.794889	0.993411
Novel_000443	XLOC_003726	.	transcript	0.929255	0.383961	-1.08944	0.129169	0.669269
Novel_000444	XLOC_003771	.	transcript	0.831993	0.348388	-1.09218	0.0895895	0.594094
Novel_000445	XLOC_003771	.	transcript	0.340809	0.00187833	-6.82463	0.0168098	0.261046
Novel_000446	XLOC_003771	.	transcript	0.0524957	0.219841	2.12785	0.570063	0.97242
Novel_000447	XLOC_003771	.	transcript	0.235919	0.213112	-0.116565	0.936469	0.997426
Novel_000448	XLOC_003795	.	transcript	5.35222	2.6708	-0.79052	0.0400302	0.420752
Novel_000449	XLOC_003820	.	transcript	0.228308	0.262828	0.588964	0.58472	0.975908
Novel_000450	XLOC_003820	.	transcript	0.132608	0.026283	-2.22721	0.349109	0.896036
Novel_000451	XLOC_003859	.	transcript	0.349223	0.35222	0.259046	0.513722	0.960259
Novel_000452	XLOC_003942	.	transcript	1.47171	0.513798	-1.22047	0.438755	0.934701
Novel_000453	XLOC_003942	.	transcript	0.237545	0.235887	0.126353	0.953133	0.998147
Novel_000454	XLOC_003970	.	transcript	0.453332	0.118425	-1.83117	0.165187	0.729229
Novel_000455	XLOC_003970	.	transcript	0.127981	0.0392323	-1.71132	0.401553	0.920463
Novel_000456	XLOC_004098	.	transcript	0.451757	0.153997	-1.46499	0.0918143	0.598833
Novel_000457	XLOC_004098	.	transcript	0.0586057	0.0359197	-0.693255	0.852501	0.994329
Novel_000458	XLOC_004127	.	transcript	0.401088	0.240386	-0.66718	0.546698	0.967954
Novel_000459	XLOC_004322	.	transcript	0.213077	0.056597	-1.74574	0.0600799	0.515264
Novel_000460	XLOC_004340	.	transcript	0.131388	0.173152	0.641783	0.553641	0.969132
Novel_000461	XLOC_004340	.	transcript	0.185099	0.296683	0.759538	0.653276	0.98246
Novel_000462	XLOC_004340	.	transcript	0.634555	0.225386	-1.07737	0.497543	0.954748
Novel_000463	XLOC_004341	.	transcript	0.588004	0.36578	-0.270769	0.773407	0.993411
Novel_000464	XLOC_004408	.	transcript	1.29975	1.02392	0.0242699	0.962892	0.998445
Novel_000465	XLOC_004423	.	transcript	0.725053	0.681277	-0.0589383	0.987377	0.999011
Novel_000466	XLOC_004423	.	transcript	0.831134	0.392881	-0.999605	0.788441	0.993411
Novel_000467	XLOC_004423	.	transcript	0.164045	0.642983	2.02425	0.140693	0.689365
Novel_000468	XLOC_004423	.	transcript	0.645608	0.294068	-0.91846	0.0514081	0.476618
Novel_000469	XLOC_004423	.	transcript	0	0.447862	24.9223	1.78214e-10	7.75325e-08
Novel_000470	XLOC_004423	.	transcript	0.392357	0.480884	0.383321	0.730847	0.990265
Novel_000471	XLOC_004423	.	transcript	1.08931	0.972455	-0.069864	0.968761	0.998445
Novel_000472	XLOC_004423	.	transcript	0.874704	0.612249	-0.393246	0.630643	0.982121
Novel_000473	XLOC_004423	.	transcript	0.498872	0.321188	-0.571932	0.867436	0.994559
Novel_000474	XLOC_004426	.	transcript	0.633324	0.483523	-0.2903	0.731983	0.990443
Novel_000475	XLOC_004427	.	transcript	0.717278	0.311551	-1.10286	0.560941	0.970177
Novel_000476	XLOC_004427	.	transcript	0.6297	0.432986	-0.443695	0.635883	0.982428
Novel_000477	XLOC_004427	.	transcript	0.317248	0.468854	0.603895	0.855007	0.994329
Novel_000478	XLOC_004431	.	transcript	0.898833	0.63435	-0.392624	0.617686	0.980068
Novel_000479	XLOC_004434	.	transcript	1.28478	0.91759	-0.387889	0.628592	0.982121
Novel_000480	XLOC_004441	.	transcript	0.609696	0.35884	-0.671003	0.484886	0.949919
Novel_000481	XLOC_004446	.	transcript	1.02747	0.638638	-0.589544	0.463075	0.944906
Novel_000482	XLOC_004454	.	transcript	0.969545	0.66708	-0.452844	0.637048	0.982428
Novel_000483	XLOC_004455	.	transcript	0.9832	0.619086	-0.575196	0.502885	0.955752
Novel_000484	XLOC_004456	.	transcript	0.733928	0.466598	-0.552259	0.553625	0.969132
Novel_000485	XLOC_004465	.	transcript	0.80865	0.469072	-0.691278	0.43158	0.930915
Novel_000486	XLOC_004589	.	transcript	0.348765	0.183063	-0.754325	0.197072	0.770605
Novel_000487	XLOC_004598	.	transcript	1.33797	0.671892	-0.715745	0.257897	0.833366
Novel_000488	XLOC_004608	.	transcript	0.102018	0.107179	0.125513	0.924945	0.996529
Novel_000489	XLOC_004643	.	transcript	1.03082	0.190099	-2.32935	0.0564376	0.500274
Novel_000490	XLOC_004669	.	transcript	0.997085	0.727154	-0.193388	0.598755	0.977585
Novel_000491	XLOC_004693	.	transcript	1.56611	1.1119	-0.216089	0.425319	0.929147
Novel_000492	XLOC_004736	.	transcript	0.670398	0.386648	-0.532935	0.125705	0.663321
Novel_000493	XLOC_004797	.	transcript	0.989229	0.685577	-0.430999	0.650796	0.982428
Novel_000494	XLOC_004885	.	transcript	1.82177	1.14565	-0.565124	0.518284	0.960652
Novel_000495	XLOC_004898	.	transcript	0.287246	0.447954	1.04818	0.256082	0.832242
Novel_000496	XLOC_004939	.	transcript	0.356074	0.195859	-0.495792	0.40198	0.920639
Novel_000497	XLOC_004939	.	transcript	0.316515	0.609394	1.33103	0.098639	0.612956
Novel_000498	XLOC_004939	.	transcript	0.0535727	0.139789	1.93077	0.605282	0.978572
Novel_000499	XLOC_004939	.	transcript	0.109912	0	-5.87584	0.133366	0.677108
Novel_000500	XLOC_004939	.	transcript	0.427034	0.588681	0.863082	0.310286	0.874268
Novel_000501	XLOC_004949	.	transcript	0.473038	0.207346	-0.829443	0.320358	0.878696
Novel_000502	XLOC_004949	.	transcript	0	0.053119	4.71481	0.229819	0.80647
Novel_000503	XLOC_004956	.	transcript	0.168894	0	-23.3795	2.18716e-09	5.16032e-07
Novel_000504	XLOC_004956	.	transcript	0.666159	0.630046	0.229489	0.765665	0.993139
Novel_000505	XLOC_004956	.	transcript	0.181396	0	-24.4298	4.03489e-10	1.52604e-07
Novel_000506	XLOC_004956	.	transcript	0.0423383	0.00394033	-3.02887	0.0411797	0.427418
Novel_000507	XLOC_004956	.	transcript	0.0629823	0.0171363	-1.74812	0.313174	0.875596
Novel_000508	XLOC_004956	.	transcript	0.240776	0.0367013	-2.35381	0.024877	0.328122
Novel_000509	XLOC_004956	.	transcript	0.00353633	0.000821333	-1.55319	0.444354	0.937493
Novel_000510	XLOC_004956	.	transcript	0.00564933	0	-4.50534	0.021296	0.300718
Novel_000511	XLOC_004956	.	transcript	0.369043	0.336753	0.31986	0.87583	0.994832
Novel_000512	XLOC_004956	.	transcript	0.121742	0.292862	1.76146	0.284827	0.855669
Novel_000513	XLOC_004956	.	transcript	0.261067	0.306194	0.487609	0.269015	0.841101
Novel_000514	XLOC_004967	.	transcript	0.41343	0.32533	0.023103	0.97113	0.998445
Novel_000515	XLOC_004969	.	transcript	0.183052	0.0738313	-0.731837	0.613478	0.979582
Novel_000516	XLOC_004969	.	transcript	0	0.0257783	5.1275	0.191026	0.76279
Novel_000517	XLOC_004969	.	transcript	0	0.0848763	21.242	5.4987e-08	4.2144e-06
Novel_000518	XLOC_004969	.	transcript	0.488173	0.152437	-1.52309	0.343693	0.892667
Novel_000519	XLOC_004969	.	transcript	0	0.167825	21.6568	3.00476e-08	2.75457e-06
Novel_000520	XLOC_004990	.	transcript	4.56037	2.22174	-0.911243	0.20596	0.781564
Novel_000521	XLOC_005066	.	transcript	2.51733	1.56666	-0.550222	0.46736	0.94569
Novel_000522	XLOC_005076	.	transcript	1.78791	1.1256	-0.499087	0.314805	0.876749
Novel_000523	XLOC_005076	.	transcript	0.605441	0	-9.50184	0.000853025	0.0311207
Novel_000524	XLOC_005080	.	transcript	0.302223	0.037991	-2.85231	0.297468	0.865189
Novel_000525	XLOC_005080	.	transcript	0.244228	0.262424	0.373576	0.776917	0.993411
Novel_000526	XLOC_005080	.	transcript	0.175848	0.035109	-2.12287	0.338474	0.889589
Novel_000527	XLOC_005124	.	transcript	1.37182	0.686501	-0.759327	0.00114255	0.0394462
Novel_000528	XLOC_005129	.	transcript	2.28287	1.46226	-0.334287	0.346706	0.893922
Novel_000529	XLOC_005157	.	transcript	0.555143	0.193169	-1.42492	0.254661	0.830379
Novel_000530	XLOC_005159	.	transcript	0.799567	0.759949	0.300076	0.578544	0.974783
Novel_000531	XLOC_005159	.	transcript	0.19287	0.0445793	-1.66859	0.139532	0.68828
Novel_000532	XLOC_005171	.	transcript	0.03884	0.383139	3.82552	0.0209437	0.298143
Novel_000533	XLOC_005185	.	transcript	0.220362	0.104268	-0.738755	0.363471	0.903434
Novel_000534	XLOC_005196	.	transcript	0.375749	0.225634	-0.608424	0.482182	0.949181
Novel_000535	XLOC_005213	.	transcript	0.724185	0.409674	-0.50425	0.291455	0.861788
Novel_000536	XLOC_005214	.	transcript	0.395146	0.152578	-1.18904	0.0831335	0.578643
Novel_000537	XLOC_005227	.	transcript	1.34231	0.924781	-0.299569	0.0439315	0.441509
Novel_000538	XLOC_005234	.	transcript	0.891837	0.357371	-0.937325	0.223634	0.799752
Novel_000539	XLOC_005234	.	transcript	0.506751	0.40356	-0.0956458	0.952377	0.998147
Novel_000540	XLOC_005234	.	transcript	0.221148	0.255374	0.456528	0.414341	0.924831
Novel_000541	XLOC_005235	.	transcript	0.184886	0	-7.60306	0.00950631	0.181808
Novel_000542	XLOC_005235	.	transcript	1.46106	0.478728	-1.12251	0.274223	0.846905
Novel_000543	XLOC_005235	.	transcript	0.38916	0.846663	1.13579	0.710539	0.987882
Novel_000544	XLOC_005237	.	transcript	0.943089	0.461528	-0.844673	0.107029	0.630742
Novel_000545	XLOC_005237	.	transcript	0.183365	0	-21.9053	2.09501e-08	2.20221e-06
Novel_000546	XLOC_005240	.	transcript	0.494366	0.386264	-0.0154709	0.978092	0.998576
Novel_000547	XLOC_005247	.	transcript	1.87895	1.10642	-0.36854	0.557873	0.970177
Novel_000548	XLOC_005251	.	transcript	0.021851	0.0633947	1.53681	0.412758	0.924173
Novel_000549	XLOC_005251	.	transcript	0.052847	0.16579	1.74167	0.471827	0.947739
Novel_000550	XLOC_005251	.	transcript	0.83952	0.415339	-0.93267	0.42094	0.928769
Novel_000551	XLOC_005251	.	transcript	0.206209	0.190828	0.245499	0.883398	0.995562
Novel_000552	XLOC_005251	.	transcript	0.39031	0.512249	0.564327	0.50908	0.958318
Novel_000553	XLOC_005251	.	transcript	0.854996	0.312095	-1.38534	0.343761	0.89275
Novel_000554	XLOC_005258	.	transcript	0.905417	0.630839	-0.176467	0.737143	0.990914
Novel_000555	XLOC_005258	.	transcript	0.570289	0.274531	-0.757721	0.0737841	0.555413
Novel_000556	XLOC_005285	.	transcript	0.45831	0.18183	-1.18034	0.0671631	0.538316
Novel_000557	XLOC_005285	.	transcript	0.333796	0.137502	-1.16482	0.534982	0.965757
Novel_000558	XLOC_005289	.	transcript	0.1384	0.305334	1.65762	0.183865	0.75379
Novel_000559	XLOC_005293	.	transcript	0.709913	0.473527	-0.21329	0.71702	0.989215
Novel_000560	XLOC_005293	.	transcript	0.404911	0.130249	-1.37333	0.0208954	0.297686
Novel_000561	XLOC_005293	.	transcript	0.210737	0.214607	0.123908	0.956665	0.998184
Novel_000562	XLOC_005293	.	transcript	0.144571	0	-7.1065	0.0691487	0.54336
Novel_000563	XLOC_005344	.	transcript	1.46876	1.04683	-0.234858	0.451363	0.940503
Novel_000564	XLOC_005361	.	transcript	0.154844	0.264128	1.1526	0.0812738	0.574042
Novel_000565	XLOC_005377	.	transcript	0.306569	0.323202	0.395396	0.866956	0.994355
Novel_000566	XLOC_005377	.	transcript	0.204661	0.244136	0.536854	0.540702	0.96771
Novel_000567	XLOC_005377	.	transcript	0.188943	0.00307367	-5.51989	0.0627374	0.52481
Novel_000568	XLOC_005382	.	transcript	0.0869857	0.230681	1.77249	0.0615262	0.521124
Novel_000569	XLOC_005406	.	transcript	1.44963	0.709853	-0.790462	0.0130271	0.223494
Novel_000570	XLOC_005406	.	transcript	0.19816	0.154512	0.0946861	0.925283	0.996563
Novel_000571	XLOC_005406	.	transcript	0.3225	0.307127	0.173675	0.659514	0.984155
Novel_000572	XLOC_005425	.	transcript	0.460839	0.204387	-1.11612	0.615079	0.979756
Novel_000573	XLOC_005425	.	transcript	0.529539	0.563229	0.529746	0.742139	0.991389
Novel_000574	XLOC_005433	.	transcript	0.263377	0.256	0.28614	0.640461	0.982428
Novel_000575	XLOC_005455	.	transcript	0.0707797	0.14983	1.15951	0.559344	0.970177
Novel_000576	XLOC_005459	.	transcript	0.594041	0.268216	-1.05385	0.349291	0.896257
Novel_000577	XLOC_005459	.	transcript	0.294766	0.00986467	-4.55332	0.0683671	0.541607
Novel_000578	XLOC_005459	.	transcript	0.0790373	0.216581	1.55926	0.422752	0.929147
Novel_000579	XLOC_005464	.	transcript	0.292846	0.018804	-3.61477	0.00616616	0.13648
Novel_000580	XLOC_005490	.	transcript	0.160306	0.0634553	-0.674713	0.827833	0.993912
Novel_000581	XLOC_005498	.	transcript	0.198906	0.175377	-0.0409247	0.951761	0.998147
Novel_000582	XLOC_005515	.	transcript	0.100341	0.156391	0.801033	0.571364	0.97242
Novel_000583	XLOC_005515	.	transcript	0.849706	0.576161	-0.16714	0.797364	0.993411
Novel_000584	XLOC_005517	.	transcript	0.117604	0.241772	1.15414	0.576029	0.973859
Novel_000585	XLOC_005517	.	transcript	0.129049	0.18328	0.661231	0.691578	0.985478
Novel_000586	XLOC_005517	.	transcript	0.281378	0.0676147	-1.43816	0.465445	0.94569
Novel_000587	XLOC_005517	.	transcript	0.10105	0.003533	-4.58598	0.00596926	0.133614
Novel_000588	XLOC_005517	.	transcript	0.0370153	0.128048	1.91034	0.608942	0.9792
Novel_000589	XLOC_005517	.	transcript	0.114525	0.00219467	-5.34432	0.000369675	0.0153211
Novel_000590	XLOC_005517	.	transcript	1.87049	1.51724	0.0896195	0.959038	0.998185
Novel_000591	XLOC_005524	.	transcript	1.55605	1.14917	-0.207796	0.555594	0.970171
Novel_000592	XLOC_005524	.	transcript	1.50326	0.906779	-0.517529	0.0403189	0.422613
Novel_000593	XLOC_005527	.	transcript	0.17443	0.103129	-0.440157	0.60003	0.978137
Novel_000594	XLOC_005527	.	transcript	0.249985	0.0834597	-1.34324	0.349666	0.896305
Novel_000595	XLOC_005527	.	transcript	1.97879	1.56645	-0.0368606	0.909244	0.996202
Novel_000596	XLOC_005535	.	transcript	5.29567	3.08795	-0.56106	0.0153172	0.247097
Novel_000597	XLOC_005535	.	transcript	0.226173	0.60655	2.01692	0.244426	0.822447
Novel_000598	XLOC_005535	.	transcript	2.20645	1.17455	-0.815018	0.82683	0.993912
Novel_000599	XLOC_005537	.	transcript	0	0.233708	21.3078	5.00241e-08	3.90561e-06
Novel_000600	XLOC_005537	.	transcript	1.21495	0.639459	-0.629237	0.254234	0.830066
Novel_000601	XLOC_005541	.	transcript	0.102227	0.212165	1.29282	0.0297347	0.36152
Novel_000602	XLOC_005550	.	transcript	0.221268	0.0652683	-1.15128	0.586461	0.976335
Novel_000603	XLOC_005552	.	transcript	1.79511	0.773653	-0.930443	0.0494056	0.466901
Novel_000604	XLOC_005552	.	transcript	0.360329	0.207217	-0.572937	0.151904	0.70937
Novel_000605	XLOC_005560	.	transcript	0.409142	0.295252	-0.256912	0.652758	0.982428
Novel_000606	XLOC_005560	.	transcript	0.226366	0.254271	0.456181	0.514908	0.960561
Novel_000607	XLOC_005570	.	transcript	0.367999	0.342981	0.281542	0.678765	0.984155
Novel_000608	XLOC_005570	.	transcript	1.17664	0.103104	-3.21798	0.0658893	0.534155
Novel_000609	XLOC_005596	.	transcript	0.524943	0.408381	-0.272045	0.853416	0.994329
Novel_000610	XLOC_005596	.	transcript	0.293802	0.045929	-2.52011	0.0261729	0.336788
Novel_000611	XLOC_005672	.	transcript	0.244036	0.0982113	-1.09609	0.339081	0.889966
Novel_000612	XLOC_005672	.	transcript	0	0.0829693	7.16153	0.0670367	0.53801
Novel_000613	XLOC_005672	.	transcript	0.659748	0.394156	-0.567348	0.350692	0.896737
Novel_000614	XLOC_005672	.	transcript	0.448957	0.129066	-1.14499	0.709748	0.987547
Novel_000615	XLOC_005681	.	transcript	0.36634	0.296387	-0.0739068	0.80932	0.993411
Novel_000616	XLOC_005681	.	transcript	0.052902	0.00651633	-2.72601	0.0231671	0.314374
Novel_000617	XLOC_005682	.	transcript	0.375122	0.165789	-0.960868	0.0192186	0.283722
Novel_000618	XLOC_005682	.	transcript	0	0.168749	6.89304	0.0779959	0.565758
Novel_000619	XLOC_005687	.	transcript	1.10977	0.569644	-0.6343	0.153046	0.711474
Novel_000620	XLOC_005687	.	transcript	0.00610867	0.277818	5.20129	0.00195537	0.0601298
Novel_000621	XLOC_005689	.	transcript	1.23488	0.547013	-0.916613	0.151085	0.707955
Novel_000622	XLOC_005689	.	transcript	0.43152	0.341627	-0.0667348	0.915514	0.996202
Novel_000623	XLOC_005792	.	transcript	0.606643	0.300846	-0.819686	0.0985089	0.612956
Novel_000624	XLOC_005819	.	transcript	0.101283	0.110495	0.491708	0.629794	0.982121
Novel_000625	XLOC_005819	.	transcript	0.028159	0.0425327	0.576577	0.71111	0.987914
Novel_000626	XLOC_005819	.	transcript	0.306798	0.142257	-1.01067	0.409141	0.92317
Novel_000627	XLOC_005819	.	transcript	0.614394	0.262087	-1.15635	0.438949	0.934701
Novel_000628	XLOC_005838	.	transcript	0.298984	0.251709	0.225121	0.894843	0.996198
Novel_000629	XLOC_005838	.	transcript	0.119962	0.221108	1.24385	0.204136	0.779915
Novel_000630	XLOC_005857	.	transcript	13.1	5.38928	-1.17906	0.174589	0.740792
Novel_000631	XLOC_005858	.	transcript	0.0902973	0.24386	1.88488	0.251865	0.826707
Novel_000632	XLOC_005858	.	transcript	0.233134	0	-8.9144	0.00185338	0.0576894
Novel_000633	XLOC_005858	.	transcript	0.737275	0.293146	-1.23949	0.433687	0.932011
Novel_000634	XLOC_005858	.	transcript	0.0674823	0.164216	1.78027	0.154672	0.713884
Novel_000635	XLOC_005863	.	transcript	1.66424	1.29878	-0.00592804	0.991664	0.999172
Novel_000636	XLOC_005865	.	transcript	1.64424	1.10685	-0.352518	0.547829	0.967954
Novel_000637	XLOC_005865	.	transcript	0	0.19074	8.74175	0.00674209	0.145034
Novel_000638	XLOC_005865	.	transcript	1.00096	0	-24.3186	4.84094e-10	1.77731e-07
Novel_000639	XLOC_005865	.	transcript	0	0.245768	22.3759	1.02772e-08	1.42298e-06
Novel_000640	XLOC_005871	.	transcript	0.937139	0.317193	-1.18763	0.0319718	0.375039
Novel_000641	XLOC_005871	.	transcript	0.27767	0.380243	0.753797	0.241873	0.819903
Novel_000642	XLOC_005880	.	transcript	0.165918	0.118115	-0.390648	0.760061	0.99274
Novel_000643	XLOC_005907	.	transcript	4.2491	2.31039	-0.608725	0.0645127	0.530989
Novel_000644	XLOC_005907	.	transcript	0.553599	0.21688	-1.21872	0.182887	0.752666
Novel_000645	XLOC_006018	.	transcript	1.00771	0.480625	-0.698975	0.269682	0.841828
Novel_000646	XLOC_006051	.	transcript	3.39022	1.79636	-0.638471	0.0575863	0.505345
Novel_000647	XLOC_006051	.	transcript	0.357804	0.038539	-3.07984	0.0886246	0.591806
Novel_000648	XLOC_006051	.	transcript	0.751102	0.523022	-0.356298	0.493979	0.953546
Novel_000649	XLOC_006051	.	transcript	0.249637	0.058974	-1.94396	0.495107	0.954001
Novel_000650	XLOC_006051	.	transcript	0.116212	0.156681	0.906427	0.760745	0.99274
Novel_000651	XLOC_006051	.	transcript	0.691768	0.651318	-0.0198967	0.98961	0.999011
Novel_000652	XLOC_006098	.	transcript	0.372104	0.441037	0.626056	0.335487	0.887151
Novel_000653	XLOC_006098	.	transcript	0.412742	0.265253	-0.314092	0.710456	0.987807
Novel_000654	XLOC_006098	.	transcript	0.622653	0.221272	-1.2115	0.0714154	0.548194
Novel_000655	XLOC_006122	.	transcript	0.541823	0.433639	0.00151668	0.997477	0.999399
Novel_000656	XLOC_006168	.	transcript	1.01442	0.53085	-0.704206	0.0432049	0.43757
Novel_000657	XLOC_006169	.	transcript	0.739908	0.514728	-0.192576	0.727095	0.990021
Novel_000658	XLOC_006210	.	transcript	0.369771	0.251716	-0.198833	0.683133	0.984686
Novel_000659	XLOC_006210	.	transcript	0.00400067	0.114422	4.87608	0.0336014	0.385809
Novel_000660	XLOC_006210	.	transcript	0.331308	0.257124	-0.206505	0.753923	0.992345
Novel_000661	XLOC_006210	.	transcript	0.258583	0	-7.64023	0.00938913	0.180501
Novel_000662	XLOC_006256	.	transcript	0.261062	0.221842	0.1654	0.806745	0.993411
Novel_000663	XLOC_006256	.	transcript	0.338078	0.213293	-0.169453	0.918573	0.996307
Novel_000664	XLOC_006256	.	transcript	0.495928	0.422658	0.0480787	0.887193	0.996189
Novel_000665	XLOC_006256	.	transcript	0.337371	0.234574	-0.436692	0.781422	0.993411
Novel_000666	XLOC_006256	.	transcript	1.05214	0.130221	-2.9403	0.162253	0.725705
Novel_000667	XLOC_006257	.	transcript	0.00538467	0.172162	5.05527	0.0699505	0.545683
Novel_000668	XLOC_006282	.	transcript	0.341479	0.212052	-0.356477	0.57508	0.973194
Novel_000669	XLOC_006303	.	transcript	0.587305	0.421231	-0.257439	0.355638	0.89968
Novel_000670	XLOC_006303	.	transcript	0.158858	0	-8.24702	0.00587223	0.132207
Novel_000671	XLOC_006332	.	transcript	3.35544	1.91073	-0.576488	0.00129847	0.0437848
Novel_000672	XLOC_006357	.	transcript	0.323795	0.244839	-0.245338	0.717711	0.989295
Novel_000673	XLOC_006357	.	transcript	0.109941	0.0756013	-0.463735	0.780401	0.993411
Novel_000674	XLOC_006357	.	transcript	0.279471	0	-22.3175	1.12834e-08	1.50307e-06
Novel_000675	XLOC_006357	.	transcript	0.648269	0.309516	-0.982437	0.52059	0.960854
Novel_000676	XLOC_006399	.	transcript	0.982414	0.757628	-0.263865	0.781173	0.993411
Novel_000677	XLOC_006399	.	transcript	0.400203	0.103794	-1.88483	0.523982	0.961967
Novel_000678	XLOC_006571	.	transcript	1.71944	0.897908	-0.539296	0.449844	0.940012
Novel_000679	XLOC_006571	.	transcript	1.19546	0.849011	-0.123533	0.825937	0.993728
Novel_000680	XLOC_006571	.	transcript	0.515977	1.32543	1.44461	0.533901	0.96544
Novel_000681	XLOC_006599	.	transcript	2.09823	0.945098	-1.01176	0.112121	0.640062
Novel_000682	XLOC_006607	.	transcript	1.02713	0.995655	0.205644	0.165666	0.730001
Novel_000683	XLOC_006607	.	transcript	0.0581063	0	-6.842	0.0802051	0.571163
Novel_000684	XLOC_006607	.	transcript	0.0388377	0.0926783	1.28373	0.464165	0.945573
Novel_000685	XLOC_006607	.	transcript	0.675669	0	-9.67988	9.57207e-14	1.0441e-10
Novel_000686	XLOC_006607	.	transcript	0.460573	0.0569763	-2.67018	3.118e-07	1.92197e-05
Novel_000687	XLOC_006628	.	transcript	0.413543	0.318724	0.0262692	0.987081	0.999011
Novel_000688	XLOC_006628	.	transcript	0.111503	0	-22.1507	1.45102e-08	1.74109e-06
Novel_000689	XLOC_006628	.	transcript	0.667427	0.423904	-0.565128	0.709587	0.987542
Novel_000690	XLOC_006628	.	transcript	0.234502	0.096814	-0.931217	0.594557	0.976747
Novel_000691	XLOC_006628	.	transcript	0.237545	0.147406	-0.320807	0.854222	0.994329
Novel_000692	XLOC_006642	.	transcript	0.485122	0.519806	0.368331	0.547223	0.967954
Novel_000693	XLOC_006642	.	transcript	0.110008	0.007601	-3.03999	0.0801812	0.571163
Novel_000694	XLOC_006659	.	transcript	0.420722	0.462291	0.426471	0.673946	0.984155
Novel_000695	XLOC_006659	.	transcript	0.241624	0.056374	-1.83836	0.0119619	0.21119
Novel_000696	XLOC_006659	.	transcript	0.230847	0.085507	-1.26275	0.588134	0.976335
Novel_000697	XLOC_006659	.	transcript	0.0670243	0.0588123	-0.104943	0.972114	0.998445
Novel_000698	XLOC_006659	.	transcript	0.527247	0.279318	-0.636175	0.173648	0.739765
Novel_000699	XLOC_006659	.	transcript	0.065578	0.068821	0.168057	0.964239	0.998445
Novel_000700	XLOC_006661	.	transcript	0.405464	0.457533	0.570145	0.409333	0.92317
Novel_000701	XLOC_006668	.	transcript	1.06056	0.691439	-0.255229	0.72496	0.989836
Novel_000702	XLOC_006668	.	transcript	0.829139	0.449722	-0.561683	0.270326	0.842512
Novel_000703	XLOC_006672	.	transcript	0.557586	0.408328	-0.191433	0.889337	0.996189
Novel_000704	XLOC_006672	.	transcript	0.387644	0.0859813	-2.13994	0.565776	0.971407
Novel_000705	XLOC_006695	.	transcript	0.555288	0.654379	0.546782	0.121361	0.655493
Novel_000706	XLOC_006697	.	transcript	0.152312	0.022152	-2.08903	0.42344	0.929147
Novel_000707	XLOC_006697	.	transcript	1.66604	1.10504	-0.396488	0.448914	0.940012
Novel_000708	XLOC_006702	.	transcript	0.226732	0.157218	-0.308282	0.424309	0.929147
Novel_000709	XLOC_006702	.	transcript	0.166452	0	-8.66782	0.0022803	0.0674889
Novel_000710	XLOC_006702	.	transcript	0.262699	0.295793	0.612073	0.642183	0.982428
Novel_000711	XLOC_006702	.	transcript	0.147982	0.130275	-0.120166	0.967608	0.998445
Novel_000712	XLOC_006804	.	transcript	0.220387	0.339179	0.898682	0.480322	0.948564
Novel_000713	XLOC_006804	.	transcript	0.343178	0.222795	-0.369571	0.511398	0.959467
Novel_000714	XLOC_006809	.	transcript	2.89974	2.62841	0.232272	0.720921	0.989295
Novel_000715	XLOC_006811	.	transcript	0.353222	0.309409	0.0247156	0.935237	0.997426
Novel_000716	XLOC_006822	.	transcript	0.793605	0.382798	-0.946989	0.339864	0.890339
Novel_000717	XLOC_006832	.	transcript	0.586005	0.28051	-0.830622	0.16028	0.722447
Novel_000718	XLOC_006849	.	transcript	11.506	3.41159	-1.63378	0.0275542	0.346728
Novel_000719	XLOC_006853	.	transcript	0.331395	0.106626	-0.985098	0.791641	0.993411
Novel_000720	XLOC_006853	.	transcript	0.045835	0.0419253	0.0586228	0.945799	0.997884
Novel_000721	XLOC_006853	.	transcript	0.32235	0.360001	0.568625	0.508403	0.95798
Novel_000722	XLOC_006853	.	transcript	0	0.671402	11.9812	0.00216454	0.0651388
Novel_000723	XLOC_006859	.	transcript	0.576962	1.05169	1.01833	0.0765966	0.562875
Novel_000724	XLOC_006860	.	transcript	0.992528	1.38947	0.886677	0.192088	0.764211
Novel_000725	XLOC_006872	.	transcript	0.259424	0.084792	-1.39384	0.14329	0.693988
Novel_000726	XLOC_006881	.	transcript	0.376609	0.202375	-0.615303	0.4145	0.924882
Novel_000727	XLOC_006881	.	transcript	0.311121	0.0326983	-3.0258	0.000680449	0.0258784
Novel_000728	XLOC_006882	.	transcript	0.799725	0.443834	-0.568647	0.101113	0.619365
Novel_000729	XLOC_006916	.	transcript	1.01668	0.748992	0.0572756	0.951781	0.998147
Novel_000730	XLOC_006917	.	transcript	0.006191	0.661376	6.18767	0.00699553	0.148648
Novel_000731	XLOC_006933	.	transcript	2.08656	1.93501	0.302328	0.638837	0.982428
Novel_000732	XLOC_006933	.	transcript	0.3402	0.403983	0.643332	0.377755	0.910015
Novel_000733	XLOC_006943	.	transcript	0.128626	0.138516	0.587535	0.600994	0.978249
Novel_000734	XLOC_006943	.	transcript	2.62304	1.79892	-0.281315	0.526668	0.963073
Novel_000735	XLOC_006943	.	transcript	0.26146	0.215657	-0.0180076	0.968078	0.998445
Novel_000736	XLOC_006943	.	transcript	1.55825	0.522497	-1.2304	0.0206055	0.29512
Novel_000737	XLOC_006943	.	transcript	0.107068	0.072178	0.0585878	0.987466	0.999011
Novel_000738	XLOC_006948	.	transcript	0.301469	0.243407	0.0899917	0.927979	0.997036
Novel_000739	XLOC_006948	.	transcript	0.233331	0.00423933	-5.04224	0.00689815	0.147369
Novel_000740	XLOC_006948	.	transcript	0.210309	0.44499	1.3374	0.110103	0.636219
Novel_000741	XLOC_006948	.	transcript	0.680294	0.311174	-0.800734	0.396333	0.917085
Novel_000742	XLOC_006948	.	transcript	0.173493	0.00225767	-6.07792	0.0118679	0.210221
Novel_000743	XLOC_006948	.	transcript	0.118049	0	-5.71093	0.144709	0.697107
Novel_000744	XLOC_006948	.	transcript	2.89746	1.22917	-0.976954	0.0293022	0.358894
Novel_000745	XLOC_006948	.	transcript	0.141172	0.00195867	-3.76464	0.294252	0.862775
Novel_000746	XLOC_006948	.	transcript	0.184387	0.207905	0.280225	0.860765	0.994329
Novel_000747	XLOC_006950	.	transcript	0.147085	0.159114	0.307249	0.793344	0.993411
Novel_000748	XLOC_006950	.	transcript	0.414983	0.000472	-8.25212	0.00535428	0.124186
Novel_000749	XLOC_006950	.	transcript	0.533239	0.88048	1.10211	0.365323	0.904136
Novel_000750	XLOC_006976	.	transcript	0.405783	0.302832	-0.204002	0.656334	0.983534
Novel_000751	XLOC_006977	.	transcript	0.298344	0.211194	-0.26438	0.672344	0.984155
Novel_000752	XLOC_006977	.	transcript	0.246625	0.095615	-1.16876	0.489182	0.951383
Novel_000753	XLOC_006977	.	transcript	0.182501	0	-6.45987	0.0986843	0.612956
Novel_000754	XLOC_006981	.	transcript	0.414561	0.479704	0.462005	0.301338	0.868273
Novel_000755	XLOC_006981	.	transcript	0.233981	0	-6.82044	0.0364956	0.401756
Novel_000756	XLOC_006997	.	transcript	0.204022	0.419111	1.52727	0.132986	0.676563
Novel_000757	XLOC_007001	.	transcript	0.172825	0.149728	0.0739929	0.937857	0.997566
Novel_000758	XLOC_007005	.	transcript	0.496572	0.326457	-0.372297	0.167313	0.732564
Novel_000759	XLOC_007006	.	transcript	0.313501	0.306898	0.233954	0.389473	0.91497
Novel_000760	XLOC_007020	.	transcript	0.107742	0.2555	1.52724	0.292944	0.86236
Novel_000761	XLOC_007036	.	transcript	2.18654	2.19193	0.379695	0.524779	0.962181
Novel_000762	XLOC_007036	.	transcript	0.633718	0.490202	-0.105698	0.812351	0.993411
Novel_000763	XLOC_007049	.	transcript	0.914206	1.26723	0.772322	0.052463	0.481868
Novel_000764	XLOC_007049	.	transcript	0.292415	0.241252	-0.079725	0.926247	0.996624
Novel_000765	XLOC_007057	.	transcript	0.779261	0.330999	-0.937028	0.0393383	0.416774
Novel_000766	XLOC_007057	.	transcript	0.771974	0.781718	0.231095	0.5776	0.974465
Novel_000767	XLOC_007084	.	transcript	1.09266	0.833449	-0.169196	0.695705	0.985478
Novel_000768	XLOC_007090	.	transcript	2.14956	1.69282	-0.108383	0.634305	0.982121
Novel_000769	XLOC_007105	.	transcript	0.949676	0.823073	0.1226	0.782724	0.993411
Novel_000770	XLOC_007111	.	transcript	5.17013	3.80841	-0.150626	0.628636	0.982121
Novel_000771	XLOC_007114	.	transcript	1.47229	0.537114	-1.31288	0.0802716	0.571293
Novel_000772	XLOC_007114	.	transcript	0.2901	0.226024	-0.345121	0.909077	0.996202
Novel_000773	XLOC_007119	.	transcript	1.13975	0.116884	-3.14599	0.0042834	0.106574
Novel_000774	XLOC_007119	.	transcript	0.141287	0.271785	1.35588	0.523638	0.961926
Novel_000775	XLOC_007124	.	transcript	0.0523817	0	-3.14119	0.427572	0.929147
Novel_000776	XLOC_007124	.	transcript	0.0757173	0.10776	0.522978	0.728455	0.990021
Novel_000777	XLOC_007139	.	transcript	5.9113	3.10141	-0.749094	0.186121	0.756409
Novel_000778	XLOC_007165	.	transcript	0.804277	0.420254	-0.796453	0.245602	0.823405
Novel_000779	XLOC_007170	.	transcript	0.406118	0.45596	0.350876	0.449994	0.940012
Novel_000780	XLOC_007174	.	transcript	0.190416	0.458258	1.52154	0.000381529	0.0157387
Novel_000781	XLOC_007184	.	transcript	1.53193	1.28621	0.0455919	0.890644	0.996189
Novel_000782	XLOC_007184	.	transcript	0.362325	0.384048	0.408859	0.534184	0.965454
Novel_000783	XLOC_007214	.	transcript	0.090046	0.386966	2.34054	0.00112608	0.0389471
Novel_000784	XLOC_007214	.	transcript	0.312043	0	-9.16985	3.34377e-13	3.16969e-10
Novel_000785	XLOC_007233	.	transcript	0.257713	0.0686093	-1.74021	0.261904	0.837902
Novel_000786	XLOC_007233	.	transcript	0.360041	0.387619	0.190603	0.839551	0.994329
Novel_000787	XLOC_007233	.	transcript	0	0.069534	21.3293	4.84855e-08	3.81318e-06
Novel_000788	XLOC_007246	.	transcript	0.347621	0.377186	0.41374	0.623583	0.981263
Novel_000789	XLOC_007246	.	transcript	0.387094	0.178496	-1.04013	0.7339	0.99048
Novel_000790	XLOC_007246	.	transcript	0.09396	0.192967	1.24452	0.289423	0.859582
Novel_000791	XLOC_007257	.	transcript	0.574858	0.529444	0.142002	0.724196	0.989811
Novel_000792	XLOC_007266	.	transcript	0.580266	0.398104	-0.215127	0.721132	0.989295
Novel_000793	XLOC_007266	.	transcript	0.42282	0.613687	0.621839	0.681763	0.984303
Novel_000794	XLOC_007266	.	transcript	2.98431	3.32005	0.381687	0.0217096	0.303717
Novel_000795	XLOC_007284	.	transcript	1.03553	0.556721	-0.626094	0.0399878	0.420458
Novel_000796	XLOC_007361	.	transcript	1.19612	0.562212	-0.852731	0.0328209	0.381091
Novel_000797	XLOC_007361	.	transcript	0	0.622537	9.50068	0.0016391	0.0524066
Novel_000798	XLOC_007391	.	transcript	0.441213	0.284617	-0.319156	0.558065	0.970177
Novel_000799	XLOC_007407	.	transcript	0.160517	0.0939347	-0.686015	0.626129	0.981762
Novel_000800	XLOC_007407	.	transcript	0.119022	0.169241	0.562966	0.682494	0.984405
Novel_000801	XLOC_007408	.	transcript	1.11443	0.903625	-0.206436	0.895891	0.996198
Novel_000802	XLOC_007416	.	transcript	1.15989	0.741782	-0.318226	0.6158	0.979934
Novel_000803	XLOC_007422	.	transcript	1.43702	0.883653	-0.519108	0.306587	0.872428
Novel_000804	XLOC_007422	.	transcript	1.36705	2.44378	1.29353	0.10123	0.619633
Novel_000805	XLOC_007427	.	transcript	0.153432	0.138029	0.0786773	0.871027	0.994832
Novel_000806	XLOC_007428	.	transcript	0	0.119944	8.27391	0.00316123	0.0859485
Novel_000807	XLOC_007428	.	transcript	0.15044	0.0501103	-1.1258	0.354554	0.898638
Novel_000808	XLOC_007443	.	transcript	0.839594	1.16516	0.717314	0.223452	0.799483
Novel_000809	XLOC_007443	.	transcript	3.46264	1.81785	-0.851255	0.749619	0.991953
Novel_000810	XLOC_007443	.	transcript	0.722881	0.324181	-1.04375	0.290751	0.861082
Novel_000811	XLOC_007443	.	transcript	1.72322	0.325167	-2.30487	0.169116	0.733579
Novel_000812	XLOC_007443	.	transcript	0.727536	0.302085	-1.1728	0.382889	0.913342
Novel_000813	XLOC_007443	.	transcript	0	0.227563	22.6571	6.694e-09	1.06631e-06
Novel_000814	XLOC_007443	.	transcript	0.428013	0.33401	-0.269005	0.860138	0.994329
Novel_000815	XLOC_007443	.	transcript	0.37928	0.292389	-0.288162	0.849175	0.994329
Novel_000816	XLOC_007443	.	transcript	0.397384	0.608556	1.00256	0.0879099	0.590543
Novel_000817	XLOC_007462	.	transcript	1.42632	1.05602	-0.230424	0.522424	0.96139
Novel_000818	XLOC_007484	.	transcript	0.225343	0.0114973	-3.65858	0.126295	0.664391
Novel_000819	XLOC_007484	.	transcript	0.024183	0	-3.85922	0.248527	0.824255
Novel_000820	XLOC_007484	.	transcript	0.162138	0.124765	0.13532	0.936128	0.997426
Novel_000821	XLOC_007493	.	transcript	0.221077	0.078133	-1.38304	0.710644	0.9879
Novel_000822	XLOC_007493	.	transcript	0.403075	0.250019	-0.38443	0.834802	0.994329
Novel_000823	XLOC_007493	.	transcript	0	0.00728533	4.85664	0.10737	0.631478
Novel_000824	XLOC_007532	.	transcript	0.0993123	0.080594	-0.419193	0.828086	0.993912
Novel_000825	XLOC_007536	.	transcript	0.149629	0.078306	-0.544971	0.688369	0.984786
Novel_000826	XLOC_007540	.	transcript	0.308043	0.394792	0.723058	0.346234	0.893695
Novel_000827	XLOC_007569	.	transcript	0.256727	0.130222	-0.800065	0.282037	0.853598
Novel_000828	XLOC_007571	.	transcript	0.213985	0.16913	-0.191611	0.826481	0.993912
Novel_000829	XLOC_007600	.	transcript	0.027194	0.104944	1.81964	0.199116	0.773685
Novel_000830	XLOC_007645	.	transcript	0.187581	0.13433	0.0882789	0.972806	0.998445
Novel_000831	XLOC_007645	.	transcript	0.506034	0.417858	0.0631957	0.902705	0.996202
Novel_000832	XLOC_007660	.	transcript	1.31609	0.625594	-0.989577	0.500214	0.95527
Novel_000833	XLOC_007666	.	transcript	0.169544	0.141598	-0.156368	0.916803	0.996202
Novel_000834	XLOC_007673	.	transcript	0.0981513	0.0506413	-0.306575	0.921131	0.996391
Novel_000835	XLOC_007673	.	transcript	0.232221	0.100043	-1.18393	0.681288	0.984303
Novel_000836	XLOC_007673	.	transcript	0.12927	0.145838	0.404674	0.555899	0.970177
Novel_000837	XLOC_007723	.	transcript	0.22657	0.079255	-1.43898	0.277913	0.850867
Novel_000838	XLOC_007723	.	transcript	0.183442	0.0622043	-1.42805	0.510195	0.958905
Novel_000839	XLOC_007723	.	transcript	0.153345	0.152286	0.510821	0.759019	0.99274
Novel_000840	XLOC_007731	.	transcript	0.150969	0.216042	0.766003	0.321146	0.879031
Novel_000841	XLOC_007731	.	transcript	0.635614	0.356326	-0.498606	0.451954	0.940516
Novel_000842	XLOC_007731	.	transcript	0.316736	0.277885	0.0254053	0.988317	0.999011
Novel_000843	XLOC_007736	.	transcript	2.89957	2.25989	-0.230561	0.886774	0.996189
Novel_000844	XLOC_007736	.	transcript	8.71811	5.57332	-0.562871	0.658113	0.983915
Novel_000845	XLOC_007746	.	transcript	0.525772	0.233336	-0.971341	0.00802326	0.162898
Novel_000846	XLOC_007746	.	transcript	0	0.0758817	5.62396	0.0525351	0.482234
Novel_000847	XLOC_007751	.	transcript	0.287557	0.3086	0.393101	0.38507	0.914343
Novel_000848	XLOC_007752	.	transcript	1.56965	1.21047	-0.168415	0.608926	0.9792
Novel_000849	XLOC_007758	.	transcript	0.507547	0.247625	-0.914283	0.694107	0.985478
Novel_000850	XLOC_007758	.	transcript	0.122288	0.135248	0.187797	0.959837	0.998313
Novel_000851	XLOC_007758	.	transcript	0.229874	0.178572	-0.299739	0.893308	0.996189
Novel_000852	XLOC_007758	.	transcript	0.260588	0.148278	-0.724109	0.602487	0.978471
Novel_000853	XLOC_007758	.	transcript	0.163275	0.0724097	-1.03518	0.726903	0.990021
Novel_000854	XLOC_007758	.	transcript	0.620779	0.628009	0.205312	0.826577	0.993912
Novel_000855	XLOC_007758	.	transcript	0.310533	0.18424	-0.684791	0.642768	0.982428
Novel_000856	XLOC_007762	.	transcript	0.141587	0.0998093	0.117668	0.963385	0.998445
Novel_000857	XLOC_007762	.	transcript	2.00401	1.23185	-0.39218	0.304685	0.871038
Novel_000858	XLOC_007762	.	transcript	0.747576	0.520767	-0.257559	0.52039	0.960767
Novel_000859	XLOC_007809	.	transcript	0.608019	0.288915	-0.771459	0.138763	0.687323
Novel_000860	XLOC_007809	.	transcript	0.991496	0.71206	-0.221875	0.692417	0.985478
Novel_000861	XLOC_007834	.	transcript	3.06463	1.64201	-0.728332	0.0688455	0.542802
Novel_000862	XLOC_007834	.	transcript	0.502161	0.122697	-1.72668	0.025099	0.329623
Novel_000863	XLOC_007835	.	transcript	0.246824	0.273161	0.278972	0.778362	0.993411
Novel_000864	XLOC_007845	.	transcript	0.539732	0.389011	-0.263941	0.494516	0.953674
Novel_000865	XLOC_007855	.	transcript	0.316693	0.276721	-0.10311	0.937653	0.997566
Novel_000866	XLOC_007855	.	transcript	0	0.126221	6.19832	0.113257	0.641633
Novel_000867	XLOC_007855	.	transcript	0.36257	0.266496	-0.341057	0.706182	0.986957
Novel_000868	XLOC_007855	.	transcript	0.431903	0.304525	-0.199126	0.686976	0.984761
Novel_000869	XLOC_007855	.	transcript	0.068405	0	-5.66658	0.147883	0.702581
Novel_000870	XLOC_007864	.	transcript	0.883538	0.601686	-0.34724	0.65158	0.982428
Novel_000871	XLOC_007864	.	transcript	2.88578	1.7025	-0.464346	0.182711	0.752429
Novel_000872	XLOC_007864	.	transcript	3.35825	2.00017	-0.497819	0.161523	0.724599
Novel_000873	XLOC_007868	.	transcript	0.509528	0.286406	-0.558032	0.186865	0.757362
Novel_000874	XLOC_007876	.	transcript	0.590288	0.345169	-0.685697	0.838048	0.994329
Novel_000875	XLOC_007876	.	transcript	1.59529	0.907048	-0.512914	0.290219	0.8607
Novel_000876	XLOC_007879	.	transcript	0.0375027	0.179207	2.66224	0.145293	0.698118
Novel_000877	XLOC_007879	.	transcript	0.128635	0.194309	0.665401	0.647426	0.982428
Novel_000878	XLOC_007879	.	transcript	0.119399	0.00535	-4.05874	0.00184379	0.0575096
Novel_000879	XLOC_007879	.	transcript	0.156874	0.002547	-5.52589	5.41794e-05	0.00273492
Novel_000880	XLOC_007879	.	transcript	0.054007	0.009897	-2.35472	0.37586	0.909079
Novel_000881	XLOC_007879	.	transcript	0.196968	0.355374	1.27264	0.451552	0.940516
Novel_000882	XLOC_007893	.	transcript	1.40501	1.20577	0.0345697	0.926961	0.996845
Novel_000883	XLOC_007905	.	transcript	1.18095	0.475709	-1.05825	0.00186285	0.0578586
Novel_000884	XLOC_007933	.	transcript	0.138385	0.067052	-0.409182	0.86978	0.994832
Novel_000885	XLOC_007933	.	transcript	0.102952	0.0632777	-0.564429	0.864599	0.994329
Novel_000886	XLOC_007933	.	transcript	0.00168933	0.19774	6.72185	4.2533e-05	0.00218066
Novel_000887	XLOC_007933	.	transcript	0.191907	0.215518	0.364338	0.307672	0.873405
Novel_000888	XLOC_007933	.	transcript	0.0507933	0.0499293	0.0739762	0.975283	0.998445
Novel_000889	XLOC_007933	.	transcript	0.104911	0.0732337	-0.282688	0.71666	0.989215
Novel_000890	XLOC_007933	.	transcript	0.0495497	0	-21.927	2.02849e-08	2.1625e-06
Novel_000891	XLOC_007933	.	transcript	0.11837	0.101981	0.0235192	0.97485	0.998445
Novel_000892	XLOC_007933	.	transcript	0.435299	0.402215	0.0550991	0.908761	0.996202
Novel_000893	XLOC_007998	.	transcript	0.534088	0.358547	-0.331568	0.241951	0.819985
Novel_000894	XLOC_008039	.	transcript	0.764931	0.0175827	-5.37015	0.000252107	0.010968
Novel_000895	XLOC_008043	.	transcript	0.974273	0.954118	0.313415	0.559503	0.970177
Novel_000896	XLOC_008044	.	transcript	0.362899	0.580171	1.01272	0.111668	0.638983
Novel_000897	XLOC_008044	.	transcript	0	0.20914	7.74132	0.00773628	0.158915
Novel_000898	XLOC_008045	.	transcript	0.041605	0.16088	2.49221	0.266963	0.839496
Novel_000899	XLOC_008045	.	transcript	0.214083	0.138166	-0.306594	0.644043	0.982428
Novel_000900	XLOC_008045	.	transcript	0.284628	0.132429	-0.887061	0.102725	0.622306
Novel_000901	XLOC_008045	.	transcript	0.107631	0.121026	0.348037	0.591615	0.976335
Novel_000902	XLOC_008046	.	transcript	7.52044	7.53915	0.324418	0.418097	0.927484
Novel_000903	XLOC_008046	.	transcript	2.62051	1.01219	-1.25825	0.0876892	0.589956
Novel_000904	XLOC_008072	.	transcript	1.4371	1.62863	0.468199	0.164949	0.728803
Novel_000905	XLOC_008078	.	transcript	0.0202233	0.12509	2.68765	0.472717	0.94816
Novel_000906	XLOC_008078	.	transcript	0.820431	0.375507	-0.903545	0.318554	0.877393
Novel_000907	XLOC_008078	.	transcript	0.504077	0.281738	-0.772202	0.614259	0.979617
Novel_000908	XLOC_008096	.	transcript	0.434158	0.330198	-0.061038	0.964174	0.998445
Novel_000909	XLOC_008096	.	transcript	0.329297	0.113932	-1.43474	0.638905	0.982428
Novel_000910	XLOC_008096	.	transcript	0.383085	0.117867	-1.6043	0.506245	0.957476
Novel_000911	XLOC_008096	.	transcript	0.136865	0.028539	-2.16456	0.562045	0.970339
Novel_000912	XLOC_008096	.	transcript	0.172695	0.31236	0.933076	0.695164	0.985478
Novel_000913	XLOC_008100	.	transcript	0.4633	0.098963	-1.92132	0.230248	0.806954
Novel_000914	XLOC_008100	.	transcript	0.37494	0.320667	0.0837657	0.959008	0.998185
Novel_000915	XLOC_008100	.	transcript	0.380677	0.333523	0.0613344	0.979072	0.998684
Novel_000916	XLOC_008109	.	transcript	1.8536	1.00328	-0.716395	0.100965	0.619117
Novel_000917	XLOC_008120	.	transcript	0.230596	0.135258	-0.709755	0.613594	0.979606
Novel_000918	XLOC_008135	.	transcript	34.3271	39.6825	0.618011	0.295624	0.863828
Novel_000919	XLOC_008145	.	transcript	3.50159	2.51735	-0.222632	0.55925	0.970177
Novel_000920	XLOC_008146	.	transcript	1.57417	1.81749	0.44527	0.0941359	0.60365
Novel_000921	XLOC_008166	.	transcript	0.723594	0.541042	-0.120071	0.788234	0.993411
Novel_000922	XLOC_008176	.	transcript	0.508744	0.37861	-0.236019	0.504493	0.956307
Novel_000923	XLOC_008182	.	transcript	0.663004	0.548181	-0.0729533	0.872021	0.994832
Novel_000924	XLOC_008193	.	transcript	0.422986	0.255126	-0.443201	0.391624	0.91571
Novel_000925	XLOC_008194	.	transcript	0.627755	0.435045	-0.275135	0.234967	0.812151
Novel_000926	XLOC_008211	.	transcript	0.147279	0.010253	-3.38563	0.213939	0.789816
Novel_000927	XLOC_008220	.	transcript	2.97685	2.43325	0.0477659	0.917811	0.996307
Novel_000928	XLOC_008349	.	transcript	0.0859757	0.0459033	-0.796489	0.618546	0.980425
Novel_000929	XLOC_008349	.	transcript	0.458873	0.199523	-1.03455	0.11918	0.653158
Novel_000930	XLOC_008349	.	transcript	0.251029	0.222019	-0.0223568	0.9885	0.999011
Novel_000931	XLOC_008349	.	transcript	0.549945	0.14815	-1.58462	0.0407814	0.425062
Novel_000932	XLOC_008371	.	transcript	4.07961	2.51327	-0.466205	0.184216	0.754386
Novel_000933	XLOC_008371	.	transcript	1.36912	0.93883	-0.205323	0.745986	0.991604
Novel_000934	XLOC_008371	.	transcript	0.636239	0.374357	-0.484949	0.59396	0.976747
Novel_000935	XLOC_008371	.	transcript	0	0	NA	NA	NA
Novel_000936	XLOC_008380	.	transcript	0.408025	0.34147	0.0675016	0.895307	0.996198
Novel_000937	XLOC_008380	.	transcript	0.329594	0.190407	-0.697279	0.602945	0.978471
Novel_000938	XLOC_008380	.	transcript	0.886123	0.20907	-2.00136	0.226245	0.802533
Novel_000939	XLOC_008387	.	transcript	1.77947	1.09059	-0.332945	0.606642	0.978745
Novel_000940	XLOC_008392	.	transcript	1.08765	0.241827	-2.07576	0.127574	0.666834
Novel_000941	XLOC_008405	.	transcript	0.371511	0	-8.08389	0.00607937	0.134933
Novel_000942	XLOC_008405	.	transcript	0.26827	0.184871	-0.501461	0.86971	0.994832
Novel_000943	XLOC_008405	.	transcript	2.62612	1.24716	-0.797621	0.0207766	0.296611
Novel_000944	XLOC_008426	.	transcript	0.802237	0.617499	-0.0743985	0.853732	0.994329
Novel_000945	XLOC_008448	.	transcript	0.157158	0.066573	-1.27702	0.474908	0.94816
Novel_000946	XLOC_008449	.	transcript	0.411584	0.176179	-0.943899	0.194126	0.767019
Novel_000947	XLOC_008611	.	transcript	0.121623	0.0109607	-2.89195	0.136322	0.683071
Novel_000948	XLOC_008611	.	transcript	0.301029	0.310742	0.388303	0.427989	0.929147
Novel_000949	XLOC_008611	.	transcript	0.0128263	0.104566	2.81721	0.205869	0.781564
Novel_000950	XLOC_008674	.	transcript	0.376941	0.516588	0.520931	0.73089	0.990265
Novel_000951	XLOC_008718	.	transcript	0.420868	0.268617	-0.5412	0.610197	0.979207
Novel_000952	XLOC_008756	.	transcript	1.65189	0.797401	-0.842201	0.0365834	0.402134
Novel_000953	XLOC_008791	.	transcript	0	0.244261	8.32953	0.000706276	0.0266585
Novel_000954	XLOC_008791	.	transcript	0.0148513	0.151135	3.94516	0.294821	0.863378
Novel_000955	XLOC_008791	.	transcript	0.0551397	0.024487	-1.11128	0.56016	0.970177
Novel_000956	XLOC_008794	.	transcript	0.527588	0.503615	0.303112	0.591107	0.976335
Novel_000957	XLOC_008819	.	transcript	1.10898	0.780736	-0.180374	0.66039	0.984155
Novel_000958	XLOC_008819	.	transcript	0.662683	0.485981	-0.242873	0.529572	0.963817
Novel_000959	XLOC_008821	.	transcript	0.812939	0.315861	-1.06307	0.0783307	0.566645
Novel_000960	XLOC_008840	.	transcript	2.06074	1.47231	-0.146287	0.763119	0.993085
Novel_000961	XLOC_008842	.	transcript	0.186912	0.138129	-0.225332	0.798584	0.993411
Novel_000962	XLOC_008849	.	transcript	0	0.34932	20.6821	1.22593e-07	7.87048e-06
Novel_000963	XLOC_008849	.	transcript	0.0993577	0.00985167	-2.51455	0.506556	0.957525
Novel_000964	XLOC_008849	.	transcript	1.29639	0.557354	-1.03062	0.00483591	0.115656
Novel_000965	XLOC_008851	.	transcript	0.375917	0.0371357	-3.20837	0.253013	0.828626
Novel_000966	XLOC_008851	.	transcript	0.272744	0.246724	0.256284	0.768969	0.993374
Novel_000967	XLOC_008851	.	transcript	0.593415	0.233454	-1.12653	0.212295	0.787533
Novel_000968	XLOC_008863	.	transcript	0.535535	0.424103	-0.102881	0.730768	0.990265
Novel_000969	XLOC_008872	.	transcript	0.522077	0.289364	-0.771548	0.740559	0.991289
Novel_000970	XLOC_008874	.	transcript	5.92221	2.69831	-0.96861	0.075911	0.561229
Novel_000971	XLOC_008874	.	transcript	6.0159	3.11848	-0.814718	0.427428	0.929147
Novel_000972	XLOC_008889	.	transcript	0.978642	0.32619	-1.50906	0.3104	0.874268
Novel_000973	XLOC_008889	.	transcript	1.42349	0.645259	-1.03535	0.286615	0.857409
Novel_000974	XLOC_008896	.	transcript	0.33101	0.0289267	-3.3667	0.0443462	0.443295
Novel_000975	XLOC_008896	.	transcript	0.208494	0.0498607	-1.95944	0.488199	0.951226
Novel_000976	XLOC_008896	.	transcript	0.114659	0.205125	0.896375	0.606113	0.978592
Novel_000977	XLOC_008896	.	transcript	0.225882	0.081917	-1.05552	0.621395	0.980876
Novel_000978	XLOC_008896	.	transcript	0.151227	0.136641	0.0650803	0.950169	0.998147
Novel_000979	XLOC_008896	.	transcript	0.0980817	0.177039	0.924761	0.770462	0.993411
Novel_000980	XLOC_008896	.	transcript	0.27375	0.171548	-0.594525	0.657009	0.983816
Novel_000981	XLOC_008898	.	transcript	0	0.174998	21.0316	7.45078e-08	5.31037e-06
Novel_000982	XLOC_008902	.	transcript	0.376709	0.039138	-3.12374	0.0050178	0.118612
Novel_000983	XLOC_008902	.	transcript	0.586761	0.531139	0.236052	0.709702	0.987547
Novel_000984	XLOC_008923	.	transcript	0.599644	0.915541	1.0834	0.240475	0.817856
Novel_000985	XLOC_008983	.	transcript	0.593629	0.348427	-0.433925	0.417609	0.927147
Novel_000986	XLOC_008986	.	transcript	0.383958	0.298533	-0.118345	0.880498	0.995132
Novel_000987	XLOC_009022	.	transcript	0.282514	0.198488	-0.394483	0.693638	0.985478
Novel_000988	XLOC_009022	.	transcript	0	0.0448267	3.39699	0.390416	0.91497
Novel_000989	XLOC_009139	.	transcript	0.0138303	0.218228	3.92824	0.165705	0.730061
Novel_000990	XLOC_009139	.	transcript	0.621349	0.432704	-0.146814	0.81495	0.993411
Novel_000991	XLOC_009150	.	transcript	0.58086	0.41569	-0.35636	0.619793	0.980599
Novel_000992	XLOC_009172	.	transcript	1.3145	0.603786	-0.887356	0.0255313	0.332685
Novel_000993	XLOC_009173	.	transcript	0.343789	0.198083	-0.716368	0.591979	0.976411
Novel_000994	XLOC_009176	.	transcript	0.427737	0.150507	-1.2789	0.000668916	0.025569
Novel_000995	XLOC_009179	.	transcript	0.985085	0.277496	-1.72081	0.0534046	0.486165
Novel_000996	XLOC_009182	.	transcript	0.222984	0.0496173	-1.9011	0.459824	0.943488
Novel_000997	XLOC_009198	.	transcript	1.03496	0.406894	-0.882491	0.46982	0.94633
Novel_000998	XLOC_009198	.	transcript	0.963563	0.772224	-0.0448002	0.937077	0.997426
Novel_000999	XLOC_009269	.	transcript	3.42962	1.60903	-0.941147	0.130541	0.671785
Novel_001000	XLOC_009269	.	transcript	1.05433	0.213405	-2.23267	0.119818	0.653619
Novel_001001	XLOC_009269	.	transcript	0.797177	0.15734	-2.18693	0.149556	0.706416
Novel_001002	XLOC_009269	.	transcript	0.410154	0.0479997	-2.96616	0.00833056	0.167125
Novel_001003	XLOC_009278	.	transcript	0.0673027	0.181967	1.51683	0.284379	0.855412
Novel_001004	XLOC_009278	.	transcript	0.63615	0.478617	-0.0829633	0.861933	0.994329
Novel_001005	XLOC_009387	.	transcript	0.2628	0.136963	-0.479851	0.72527	0.989879
Novel_001006	XLOC_009387	.	transcript	0.857577	0.549873	-0.356902	0.434944	0.93249
Novel_001007	XLOC_009392	.	transcript	3.64463	3.04787	0.11407	0.832603	0.994329
Novel_001008	XLOC_009405	.	transcript	0.59257	0.425705	-0.163945	0.723967	0.989731
Novel_001009	XLOC_009421	.	transcript	13.4237	7.51395	-0.747058	0.478652	0.94816
Novel_001010	XLOC_009437	.	transcript	0.538005	0.241695	-0.976399	0.07733	0.564565
Novel_001011	XLOC_009437	.	transcript	0.691978	0.185328	-1.6253	0.000265893	0.0115079
Novel_001012	XLOC_009452	.	transcript	0.700348	0.465114	-0.288605	0.585453	0.976172
Novel_001013	XLOC_009452	.	transcript	0.318865	0.0750693	-2.02677	0.502458	0.955752
Novel_001014	XLOC_009460	.	transcript	0.499913	0.308406	-0.603384	0.661333	0.984155
Novel_001015	XLOC_009490	.	transcript	0.362201	0.451784	0.389597	0.756965	0.992733
Novel_001016	XLOC_009490	.	transcript	0.0923117	0.000374333	-4.86282	0.0445794	0.444224
Novel_001017	XLOC_009504	.	transcript	0.629536	0.397097	-0.414315	0.20671	0.781794
Novel_001018	XLOC_009518	.	transcript	0.119239	0	-22.2886	1.17861e-08	1.53739e-06
Novel_001019	XLOC_009518	.	transcript	1.4312	1.02742	-0.164228	0.723816	0.989698
Novel_001020	XLOC_009518	.	transcript	0.537945	0.12041	-1.70241	0.466209	0.94569
Novel_001021	XLOC_009518	.	transcript	0.320089	0.179847	-0.734538	0.813118	0.993411
Novel_001022	XLOC_009551	.	transcript	0.861364	0.850627	0.00200819	0.999401	0.999773
Novel_001023	XLOC_009551	.	transcript	1.5023	0.99151	-0.0739149	0.94641	0.998005
Novel_001024	XLOC_009556	.	transcript	0.478823	0.368688	-0.029869	0.969984	0.998445
Novel_001025	XLOC_009556	.	transcript	0.162957	0.20233	0.836763	0.46099	0.943902
Novel_001026	XLOC_009571	.	transcript	1.60396	2.52273	0.952772	0.415753	0.925638
Novel_001027	XLOC_009571	.	transcript	0.649977	0.495152	-0.310988	0.885262	0.995896
Novel_001028	XLOC_009579	.	transcript	0.001312	0.109572	5.07287	0.0850724	0.583992
Novel_001029	XLOC_009579	.	transcript	1.08552	0.422169	-1.05628	0.0135609	0.229824
Novel_001030	XLOC_009618	.	transcript	0.444363	0.691665	1.09872	0.165648	0.730001
Novel_001031	XLOC_009632	.	transcript	0.865544	0.928051	0.574178	0.51498	0.960561
Novel_001032	XLOC_009645	.	transcript	0.818802	0.185752	-2.03402	0.0622552	0.523759
Novel_001033	XLOC_009645	.	transcript	0.228426	0.2098	-0.041782	0.977723	0.998445
Novel_001034	XLOC_009645	.	transcript	0.238773	0.0599903	-1.87128	0.116699	0.64769
Novel_001035	XLOC_009645	.	transcript	0.909198	0.331999	-1.22329	0.260506	0.836393
Novel_001036	XLOC_009675	.	transcript	0.940151	0.751807	-0.185377	0.790039	0.993411
Novel_001037	XLOC_009675	.	transcript	1.15356	0.775708	-0.392931	0.47505	0.94816
Novel_001038	XLOC_009701	.	transcript	1.12179	0.500911	-1.08955	0.399183	0.918903
Novel_001039	XLOC_009703	.	transcript	1.48079	0.372905	-1.86891	0.0966207	0.609326
Novel_001040	XLOC_009703	.	transcript	0.661127	0.507038	-0.295472	0.820387	0.993411
Novel_001041	XLOC_009708	.	transcript	0.486097	0.254693	-0.746073	0.242558	0.820571
Novel_001042	XLOC_009708	.	transcript	0.0564673	0	-5.39492	0.16851	0.732861
Novel_001043	XLOC_009716	.	transcript	0.620979	0.370508	-0.379084	0.69046	0.985159
Novel_001044	XLOC_009716	.	transcript	0.349852	0.218191	-0.568591	0.743015	0.991575
Novel_001045	XLOC_009716	.	transcript	0.337732	0.260947	-0.264682	0.907251	0.996202
Novel_001046	XLOC_009720	.	transcript	0.122697	0.0942527	-0.190734	0.867497	0.994559
Novel_001047	XLOC_009734	.	transcript	2.68568	1.65851	-0.428208	0.125519	0.662857
Novel_001048	XLOC_009741	.	transcript	0.266301	0.00150167	-6.02854	0.0340831	0.388495
Novel_001049	XLOC_009741	.	transcript	0.3686	0.533803	0.950911	0.299263	0.866375
Novel_001050	XLOC_009744	.	transcript	0.114457	0.00800733	-3.66605	0.136729	0.683708
Novel_001051	XLOC_009764	.	transcript	1.96244	1.19285	-0.626301	0.514557	0.960561
Novel_001052	XLOC_009799	.	transcript	0.534861	0.353848	-0.299631	0.485462	0.949962
Novel_001053	XLOC_009799	.	transcript	0.295569	0.112274	-1.30569	0.379901	0.911008
Novel_001054	XLOC_009802	.	transcript	0.83561	0.384611	-0.838364	0.043233	0.43757
Novel_001055	XLOC_009847	.	transcript	0.081346	0.15781	0.943739	0.682305	0.984405
Novel_001056	XLOC_009847	.	transcript	0.0623663	0.133495	1.10441	0.512768	0.959874
Novel_001057	XLOC_009847	.	transcript	0.409495	0.10733	-1.78424	0.0292864	0.358758
Novel_001058	XLOC_009851	.	transcript	0.651053	0.615093	0.184742	0.612819	0.97948
Novel_001059	XLOC_009851	.	transcript	0.191333	0.221162	0.403505	0.512541	0.959874
Novel_001060	XLOC_009851	.	transcript	0.44498	0.423696	0.23796	0.605767	0.978572
Novel_001061	XLOC_009855	.	transcript	0.783183	0.482347	-0.400947	0.55963	0.970177
Novel_001062	XLOC_009855	.	transcript	1.68833	0.746943	-1.01436	0.0591129	0.511388
Novel_001063	XLOC_009865	.	transcript	1.49986	1.06397	-0.0975511	0.88127	0.995163
Novel_001064	XLOC_009870	.	transcript	3.57663	3.43334	0.255231	0.553775	0.969132
Novel_001065	XLOC_009874	.	transcript	0	0.245515	22.6582	6.6874e-09	1.06631e-06
Novel_001066	XLOC_009874	.	transcript	0.828686	0.371574	-1.02062	0.147789	0.702581
Novel_001067	XLOC_009874	.	transcript	0.32085	0.0446757	-2.65983	0.242357	0.820438
Novel_001068	XLOC_009874	.	transcript	0.0195817	0.0508723	1.43072	0.518102	0.960652
Novel_001069	XLOC_009874	.	transcript	0.068351	0	-5.75396	0.14168	0.690678
Novel_001070	XLOC_009889	.	transcript	0.144411	0.40692	1.61581	0.410595	0.92317
Novel_001071	XLOC_009889	.	transcript	1.23232	0.706832	-0.4357	0.418893	0.927812
Novel_001072	XLOC_009889	.	transcript	0.930998	0.815606	0.127134	0.734369	0.99048
Novel_001073	XLOC_009893	.	transcript	0.639624	0.158037	-1.81134	0.015439	0.248267
Novel_001074	XLOC_009893	.	transcript	0.614331	0.543464	-0.171428	0.94827	0.998147
Novel_001075	XLOC_009893	.	transcript	0.348265	0	-7.18092	0.0127437	0.220442
Novel_001076	XLOC_009893	.	transcript	0.383218	0.226922	-0.504366	0.364128	0.903559
Novel_001077	XLOC_009893	.	transcript	0.737908	0.290979	-0.871679	0.706396	0.986957
Novel_001078	XLOC_009893	.	transcript	0.524954	0.232171	-0.804558	0.712838	0.988484
Novel_001079	XLOC_009895	.	transcript	1.09482	0.611198	-0.755027	0.604215	0.978544
Novel_001080	XLOC_009904	.	transcript	0.0903567	0.159364	0.902598	0.661294	0.984155
Novel_001081	XLOC_009904	.	transcript	0.140908	0.00565533	-4.276	0.241993	0.82009
Novel_001082	XLOC_009904	.	transcript	0.821896	0.494808	-0.621961	0.536816	0.96624
Novel_001083	XLOC_009918	.	transcript	0.445585	0.13649	-1.56343	0.0348926	0.392479
Novel_001084	XLOC_009918	.	transcript	0.31303	0.271354	-0.0477574	0.965754	0.998445
Novel_001085	XLOC_009921	.	transcript	7.05585	3.04013	-1.0303	0.00802031	0.162898
Novel_001086	XLOC_009924	.	transcript	2.46866	1.6011	-0.368666	0.159333	0.721432
Novel_001087	XLOC_009942	.	transcript	1.00695	0.799417	-0.0295715	0.943967	0.997744
Novel_001088	XLOC_009968	.	transcript	1.23518	0.389528	-1.53764	0.056408	0.500176
Novel_001089	XLOC_009983	.	transcript	0.243764	0.205063	-0.13173	0.959422	0.998185
Novel_001090	XLOC_009983	.	transcript	0.116534	0	-21.4564	4.06672e-08	3.30895e-06
Novel_001091	XLOC_009986	.	transcript	1.01923	0.609766	-0.4759	0.121685	0.655905
Novel_001092	XLOC_010013	.	transcript	2.00268	0.991195	-0.757257	0.0413512	0.428449
Novel_001093	XLOC_010014	.	transcript	0.231449	0.21536	0.109336	0.87025	0.994832
Novel_001094	XLOC_010017	.	transcript	0.517801	0.375731	-0.0734787	0.913788	0.996202
Novel_001095	XLOC_010042	.	transcript	0.581571	1.12694	1.18735	0.051566	0.477199
Novel_001096	XLOC_010042	.	transcript	1.47338	0.853575	-0.337014	0.83754	0.994329
Novel_001097	XLOC_010050	.	transcript	1.9614	1.18896	-0.507182	0.136252	0.683063
Novel_001098	XLOC_010094	.	transcript	0.288692	0.24929	0.0111755	0.985964	0.999011
Novel_001099	XLOC_010094	.	transcript	0.120879	0.009884	-3.17415	0.235803	0.81332
Novel_001100	XLOC_010111	.	transcript	9.54381	9.05223	0.276777	0.526821	0.963138
Novel_001101	XLOC_010122	.	transcript	0.34167	0.283561	-0.0249443	0.916389	0.996202
Novel_001102	XLOC_010130	.	transcript	0.180099	0.0150347	-3.31139	0.155323	0.714668
Novel_001103	XLOC_010130	.	transcript	0.134728	0.468779	2.13859	0.138038	0.685764
Novel_001104	XLOC_010130	.	transcript	0.103951	0	-22.3999	9.95727e-09	1.39363e-06
Novel_001105	XLOC_010130	.	transcript	0.738077	0.426943	-0.52124	0.366826	0.905045
Novel_001106	XLOC_010131	.	transcript	0.237366	0.559635	1.74755	0.0966921	0.609402
Novel_001107	XLOC_010152	.	transcript	1.10119	0.623624	-0.692929	0.504035	0.95615
Novel_001108	XLOC_010162	.	transcript	0.65435	0.217595	-1.47007	0.375136	0.90838
Novel_001109	XLOC_010162	.	transcript	0.275741	0.159056	-0.520006	0.242413	0.820438
Novel_001110	XLOC_010162	.	transcript	0.173384	0.126253	-0.354308	0.829974	0.993974
Novel_001111	XLOC_010162	.	transcript	0.529691	0.29815	-0.761496	0.632392	0.982121
Novel_001112	XLOC_010162	.	transcript	0.651525	0.340167	-0.854348	0.621062	0.980876
Novel_001113	XLOC_010162	.	transcript	0.365362	0.206905	-0.777489	0.637859	0.982428
Novel_001114	XLOC_010162	.	transcript	0.0619433	0	-21.5033	3.79621e-08	3.15358e-06
[truncated: 57,419 more rows]

## Sheet: mRNA_SP21_PD_vs_LP21_PD.Differe
transcript_id	gene_id	gene_name	feature_id	SP21_PD_FPKM	LP21_PD_FPKM	log2.FoldChange.	pvalue	qvalue
NM_001009189.1	442993	UGT1A9	transcript	0	0.0387883	4.91228	0.210671	0.718987
NM_001009191.1	442997	CXCL10	transcript	1.74726	2.33622	0.262408	0.76724	0.974202
NM_001009192.2	442998	PYGM	transcript	0.203031	5.5671	4.47306	0.000497124	0.0146404
NM_001009194.1	442999	AQP1	transcript	1.1451	0.852105	-0.315542	0.639653	0.949998
NM_001009195.1	443003	ATP6V0C	transcript	15.2139	24.6711	0.579521	0.275528	0.786204
NM_001009196.1	443006	SST	transcript	0	7.03145	21.9731	1.87078e-08	1.41348e-06
NM_001009201.1	443011	BGN	transcript	0.335749	0.430309	0.391852	0.575435	0.933048
NM_001009202.1	443016	UBB	transcript	666.481	618.624	-0.0656675	0.741081	0.967913
NM_001009204.1	443020	PR	transcript	0.324921	0.135078	-0.954434	0.555724	0.92678
NM_001009208.1	443032	SFN	transcript	2.14329	1.20043	-0.619257	0.688666	0.957563
NM_001009212.1	443038	CAPN3	transcript	0.188999	0.722661	1.70901	0.0563192	0.425524
NM_001009214.1	443040	CTLA4	transcript	0.0134477	0.0436913	0.970657	0.720283	0.963947
NM_001009215.1	443044	BRS3	transcript	0	0.387463	20.782	1.06467e-07	4.90734e-06
NM_001009218.1	443048	DCN	transcript	10.8108	4.10548	-1.32489	0.0196366	0.233211
NM_001009220.1	443049	PDXK	transcript	0.562851	0.908553	0.565372	0.415844	0.871715
NM_001009224.1	443058	SPP1	transcript	42.8831	107.538	1.22738	0.0146237	0.192848
NM_001009224.1_2	443058_2	SPP1	transcript	2.89668	2.55201	-0.140919	0.606145	0.941403
NM_001009226.2	443061	BCL2L1	transcript	0.134209	0.135368	0.0161107	0.981319	0.997825
NM_001009230.1	443074	FGF10	transcript	1.11861	1.31186	0.240636	0.474612	0.8975
NM_001009234.1	443094	PRKACA	transcript	7.33611	8.71803	0.242667	0.300971	0.806238
NM_001009235.2	443095	FGF7	transcript	0.0969753	0.118253	0.251456	0.774974	0.974498
NM_001009238.1	443106	LGALS15	transcript	0	0	NA	NA	NA
NM_001009241.1	443111	CCR3	transcript	0	0.0527403	4.66003	0.159476	0.652288
NM_001009243.1	443122	STAR	transcript	0.0537087	0.148519	1.09435	0.405805	0.867243
NM_001009251.1	443162	LOC443162	transcript	0	0.0966433	4.09037	0.207797	0.715652
NM_001009254.1	443185	SCD	transcript	3.87283	28.7239	2.62177	0.0135402	0.183266
NM_001009256.1	443186	ACACA	transcript	0.203934	0.333672	0.392251	0.81925	0.980253
NM_001009257.2	443192	PTGDS	transcript	1.27962	71.4412	5.48728	0.000550952	0.0159893
NM_001009259.1	443193	CPT1B	transcript	4.58004	3.16192	-0.387203	0.533682	0.920264
NM_001009261.1	443194	PRND	transcript	0.0101097	0.0699623	2.4694	0.513287	0.912409
NM_001009263.2	443206	IL18	transcript	0.258107	0.257583	-0.117389	0.895376	0.989902
NM_001009265.1	443210	SSTR5	transcript	0.426628	0.132965	-1.49423	0.0737052	0.483203
NM_001009266.1	443212	POMC	transcript	3512.63	2793.49	-0.160652	0.906527	0.990427
NM_001009270.1	443235	H2AFZ	transcript	70.9731	59.4662	-0.180387	0.548666	0.924224
NM_001009273.2	443251	AQP5	transcript	0.033594	0.0751883	0.642055	0.865599	0.985627
NM_001009274.1	443255	RCAN1	transcript	5.20269	3.86591	-0.234443	0.889618	0.988934
NM_001009276.1	443257	IDH1	transcript	14.0752	15.314	0.10444	0.735506	0.967025
NM_001009279.1	443268	AQP4	transcript	0.249913	88.9952	8.17755	0.0283493	0.290782
NM_001009284.2	443295	B2M	transcript	148.006	123.744	-0.190288	0.614414	0.942981
NM_001009287.1	443298	LGALS1	transcript	2.72886	13.8313	2.12034	0.0170912	0.214025
NM_001009289.1	443299	FSHR	transcript	0.00587267	0	-2.69931	0.496961	0.906355
NM_001009291.1	443303	TKDP1	transcript	0	0.043421	4.286	0.275942	0.786204
NM_001009293.1	443304	ACVR2A	transcript	6.186	7.68755	0.24758	0.454974	0.888643
NM_001009295.1	443305	SELP	transcript	0.180193	0.212213	0.129385	0.881607	0.987717
NM_001009299.1	443310	REN	transcript	0.0214737	0.0156353	-0.489809	0.898123	0.989902
NM_001009301.1	443311	CATHL3	transcript	0	0	NA	NA	NA
NM_001009304.1	443315	SERPINA14	transcript	0.0413217	0	-4.38752	0.263962	0.774527
NM_001009306.1	443317	PRL	transcript	160957	113262	-0.299746	0.863095	0.985378
NM_001009309.3	443319	LOC443319	transcript	0	0	NA	NA	NA
NM_001009311.1	443325	IGF2	transcript	0	0	NA	NA	NA
NM_001009313.3	101122781	IL4	transcript	0.016638	0	-2.28477	0.567466	0.930268
NM_001009315.3	443329	GH	transcript	13225.4	5110.95	-1.1761	0.499161	0.907255
NM_001009319.2	443331	TIMP1	transcript	15.4323	12.9601	-0.092466	0.893888	0.989802
NM_001009321.1	443332	GRP	transcript	0.182994	1.40427	2.66704	0.0356618	0.332084
NM_001009323.2	443333	GHR	transcript	0.003955	0.00541467	0.737401	0.778545	0.974498
NM_001009327.1	443342	IL10	transcript	0.0817157	0.238166	1.21867	0.365631	0.848874
NM_001009332.1	443346	LPAR1	transcript	0	0.729675	8.69247	1.47782e-06	6.12361e-05
NM_001009335.1	443349	HOXC6	transcript	0	0	NA	NA	NA
NM_001009339.1	443354	CRHBP	transcript	0	1.42123	22.1974	1.34559e-08	1.12923e-06
NM_001009342.1	443363	IFNAR2	transcript	3.41271	3.91143	0.17554	0.473879	0.8975
NM_001009345.1	443365	SLC11A1	transcript	0	0.0318073	4.52625	0.249415	0.761194
NM_001009350.1	443370	POU1F1	transcript	213.459	166.837	-0.145734	0.950327	0.994841
NM_001009354.1	443377	PAG6	transcript	0	0	NA	NA	NA
NM_001009356.1	443379	PAG9	transcript	0	0	NA	NA	NA
NM_001009358.1	443380	CXCL1	transcript	0	0.0277953	2.66711	0.50382	0.908506
NM_001009360.1	443381	ATP1A1	transcript	65.6565	61.3863	-0.0846698	0.710637	0.962368
NM_001009363.1	443383	CSN1S2	transcript	0	0	NA	NA	NA
NM_001009366.1	443385	PAEP	transcript	0	0.252059	5.99301	0.125835	0.594988
NM_001009373.1	443391	CSN2	transcript	0	0.0391927	4.2428	0.280912	0.790151
NM_001009376.1	443393	ALB	transcript	0	0.573606	8.6048	0.00376996	0.0753538
NM_001009378.1	443394	CSN3	transcript	0	0	NA	NA	NA
NM_001009380.1	443395	LHB	transcript	259.435	205.911	-0.140077	0.925222	0.992542
NM_001009382.1	443397	CD3D	transcript	0.219695	0.234578	0.115701	0.893646	0.989695
NM_001009390.1	443405	MYOD1	transcript	0	0	NA	NA	NA
NM_001009392.1	443406	IL6	transcript	0.0431307	0.095003	0.847907	0.671587	0.954672
NM_001009393.1	443407	SERPINC1	transcript	0.206666	0.0935793	-1.06596	0.168653	0.665129
NM_001009394.1	443408	LPL	transcript	0.111213	0.102788	-0.111231	0.86889	0.98652
NM_001009395.2	443409	HSD11B1	transcript	14.1161	9.50565	-0.481084	0.246863	0.759256
NM_001009396.1	443410	ATP5MC1	transcript	47.894	33.6587	-0.433755	0.168452	0.665041
NM_001009397.1	443413	GNRHR	transcript	59.2524	19.2113	-1.44289	0.336977	0.832628
NM_001009398.1	443414	KRTAP5.4	transcript	0	0	NA	NA	NA
NM_001009400.2	443417	TGFB1	transcript	0.250037	1.04281	1.87456	0.0330665	0.318551
NM_001009401.2	443418	CXCL8	transcript	0.151195	0.141671	-0.103453	0.916047	0.991327
NM_001009402.2	443419	STAT5A	transcript	1.54085	2.41074	0.532734	0.305781	0.810174
NM_001009403.1	443421	TP53	transcript	1.43478	0.848376	-0.7665	0.0689885	0.469571
NM_001009404.1	492300	SLC5A1	transcript	0	0.0159623	3.63666	0.357144	0.843061
NM_001009406.1	443424	SC5	transcript	0	0.106134	4.45682	0.175072	0.673746
NM_001009407.1	443425	TRHR	transcript	30.5717	13.7427	-0.97649	0.221157	0.731609
NM_001009408.2	443426	CA11	transcript	14.3848	17.8407	0.318379	0.00408462	0.0800374
NM_001009410.1	443428	TSHR	transcript	0.0667613	0.33559	2.05071	0.0964092	0.539948
NM_001009411.2	443429	MCP-3	transcript	0	0	NA	NA	NA
NM_001009412.1	443433	TPSB2	transcript	0.0765467	0.588349	3.10099	0.0857036	0.513294
NM_001009414.1	443434	CPT1A	transcript	0.729938	1.29896	1.03309	0.301388	0.806356
NM_001009415.1	443435	IL2RA	transcript	0.0135337	0.025063	0.613976	0.871211	0.986768
NM_001009417.1	443436	CD247	transcript	0.85516	3.39944	1.75169	0.0749546	0.486884
NM_001009418.2	443437	CD3E	transcript	0.456248	0.332809	-0.502423	0.302983	0.807807
NM_001009420.2	443438	IL3	transcript	0	0	NA	NA	NA
NM_001009421.1	443439	TXN	transcript	72.7303	62.1612	-0.121729	0.770471	0.974498
NM_001009423.1	443441	LOC443441	transcript	0	0	NA	NA	NA
NM_001009425.1	443442	LOC443442	transcript	0	0	NA	NA	NA
NM_001009426.1	443447	MYC	transcript	0.104367	0.290576	1.31196	0.106414	0.559458
NM_001009427.1	443448	XCL1	transcript	0	0.0193477	1.8457	0.648764	0.949998
NM_001009428.2	443449	MSTN	transcript	0.318131	0.323282	-0.153737	0.857338	0.984835
NM_001009429.1	443451	ATOX1	transcript	81.9411	65.5109	-0.24643	0.506115	0.908957
NM_001009431.1	443454	BMPR1B	transcript	0.200332	0.148387	-0.591135	0.677386	0.955245
NM_001009432.1	443460	PTGS2	transcript	0.467645	1.27343	1.23203	0.162017	0.656409
NM_001009433.1	443465	EDNRA	transcript	0.0615687	0.354298	2.45255	0.0641318	0.454977
NM_001009434.1	443466	PRLH	transcript	0	0	NA	NA	NA
NM_001009435.1	443468	RPS26	transcript	2398.2	1991.01	-0.0984798	0.907112	0.990427
NM_001009436.1	443469	IGFBP2	transcript	146.28	125.147	-0.0315672	0.976861	0.997309
NM_001009438.1	443472	IL12B	transcript	0	0	NA	NA	NA
NM_001009439.1	443473	MLN	transcript	0	0	NA	NA	NA
NM_001009440.1	443479	STX1B	transcript	0	0.0540543	3.99757	0.310289	0.811876
NM_001009441.1	443480	CD28	transcript	0	0	NA	NA	NA
NM_001009442.1	443482	MC2R	transcript	0	0	NA	NA	NA
NM_001009443.1	443484	HACD1	transcript	1.06681	2.12099	0.824277	0.26001	0.773375
NM_001009444.1	443485	BCAT1	transcript	1.09809	2.20731	0.816322	0.324042	0.823915
NM_001009445.1	443487	V15	transcript	0	0	NA	NA	NA
NM_001009446.1	443491	SLC6A4	transcript	0.163358	0.146043	-0.0979366	0.877845	0.987404
NM_001009447.1	443494	PURA	transcript	27.644	26.3639	-0.0678686	0.669478	0.954371
NM_001009449.1	443504	EEF1D	transcript	49.176	60.8852	0.349111	0.26263	0.7743
NM_001009450.1	443505	SLC34A1	transcript	0	0	NA	NA	NA
NM_001009451.1	443507	SLC2A5	transcript	0.0695103	2.59465	4.84216	0.0204439	0.239214
NM_001009452.1	443508	NPY	transcript	0.611592	1.20837	0.836692	0.353672	0.843061
NM_001009453.1	443510	SPP2	transcript	0	0	NA	NA	NA
NM_001009454.2	443511	GHRHR	transcript	17.3622	6.16941	-1.2896	0.523511	0.91603
NM_001009456.1	443517	CNN1	transcript	0.27457	1.13088	1.76581	0.189838	0.694244
NM_001009457.1	443521	RPS25	transcript	1374.57	1064.69	-0.203053	0.795768	0.975529
NM_001009458.1	443524	INHBA	transcript	0.00500733	0.0590377	2.79433	0.451236	0.88688
NM_001009459.1	443527	PRD-SPRRII	transcript	0	0	NA	NA	NA
NM_001009460.1	443530	HSD11B2	transcript	0.037753	0	-4.75111	0.129388	0.601512
NM_001009461.1	443531	AANAT	transcript	2.00323	0.691389	-1.36373	0.247928	0.760636
NM_001009464.1	443538	CGA	transcript	14567.2	7030.57	-0.868029	0.592642	0.939012
NM_001009465.2	443539	IL1B	transcript	0.261308	2.50453	2.96274	0.0281271	0.28958
NM_001009467.2	443541	PGD	transcript	20.7436	21.0585	0.0120274	0.929389	0.99261
NM_001009468.1	443542	ATP5MC2	transcript	20.2733	13.0239	-0.59628	0.0196524	0.233359
NM_001009469.1	443544	SHMT1	transcript	0	0.149991	6.14485	0.116449	0.576116
NM_001009471.1	443545	PDGFB	transcript	0	0.0815337	4.286	0.275942	0.786204
NM_001009472.1	443546	MCP1	transcript	0	0	NA	NA	NA
NM_001009473.1	443549	DNMT1	transcript	4.69048	5.81073	0.242094	0.481808	0.899367
NM_001009475.1	443550	BIIIB4	transcript	0	0	NA	NA	NA
NM_001009476.1	443551	PTGS1	transcript	0	0	NA	NA	NA
NM_001009477.1	445468	CAV1	transcript	4.05467	10.8657	1.21156	0.145598	0.629802
NM_001009479.1	493773	NPPC	transcript	0.00606667	1.71581	5.29212	0.00645842	0.111512
NM_001009481.1	493887	PRNP	transcript	69.4776	100.966	0.40288	0.443474	0.884563
NM_001009483.1	493968	CYP17A1	transcript	0.00326867	0.0123367	1.46151	0.701078	0.960651
NM_001009484.2	494432	CFL1	transcript	121.126	194.56	0.599898	0.0880247	0.519785
NM_001009485.1	494433	ITGB2	transcript	0.399846	2.53033	2.37559	0.0424626	0.366402
NM_001009721.3	442996	GHRL	transcript	0.008181	0	-0.823809	0.840002	0.982607
NM_001009722.1	443004	LPO	transcript	0	0	NA	NA	NA
NM_001009724.1	443017	CR2	transcript	0.0914453	0.09416	-0.0983177	0.914939	0.991263
NM_001009725.1	443022	MTNR1A	transcript	0.489723	0.0862047	-2.33014	0.00607451	0.106653
NM_001009726.1	443023	GPR50	transcript	0.003232	0.0104863	1.03184	0.784846	0.974498
NM_001009727.1	443025	CRHR1	transcript	0.01083	0.0103737	-0.37524	0.921344	0.992013
NM_001009728.2	443033	SFTPA1	transcript	0	0.005373	2.66711	0.50382	0.908506
NM_001009729.1	443034	SFTPC	transcript	0.162569	0.813068	2.19864	0.00902121	0.139774
NM_001009730.1	443035	LOC443035	transcript	0	0	NA	NA	NA
NM_001009731.1	443045	ICAM1	transcript	0.428032	0.79765	0.677227	0.66429	0.953074
NM_001009732.1	443046	ATP7B	transcript	0.614692	0.913982	0.470276	0.359872	0.844861
NM_001009733.1	443053	CP	transcript	0	0	NA	NA	NA
NM_001009734.1	443056	IL15	transcript	0.034536	0.006942	-0.575504	0.739992	0.9675
NM_001009735.1	443057	ISG15	transcript	5.58466	6.00396	0.0589777	0.945895	0.994597
NM_001009736.1	443064	IL12A	transcript	0	0.0073	1.09974	0.787534	0.974498
NM_001009737.1	443066	ESR2	transcript	1.58079	1.341	-0.203716	0.579162	0.934252
NM_001009738.1	443067	SPA17	transcript	23.5257	15.2598	-0.507475	0.278527	0.7885
NM_001009739.1	443079	KRT25	transcript	0	0	NA	NA	NA
NM_001009740.1	443082	IRF2	transcript	0.323993	0.38366	0.191369	0.78091	0.974498
NM_001009741.1	443083	IRF6	transcript	0.348288	0.40588	0.216357	0.56283	0.928754
NM_001009742.1	443098	SLC17A5	transcript	5.68393	7.47906	0.374649	0.127771	0.599103
NM_001009743.1	443099	CYP4F21	transcript	0	0	NA	NA	NA
NM_001009744.1	443107	AGTR1	transcript	3.38282	6.02657	1.0091	0.169773	0.667172
NM_001009745.1	443109	TFAP2A	transcript	0.00306933	0.021024	2.44521	0.320842	0.821543
NM_001009747.1	443123	TSPO	transcript	4.31252	8.11925	0.914959	0.428568	0.878359
NM_001009748.1	443126	IFNAR1	transcript	0	0	NA	NA	NA
NM_001009749.1	443127	SELE	transcript	0	0.00738667	2.42349	0.545084	0.922333
NM_001009750.1	443129	GGCX	transcript	2.3411	1.95399	-0.257122	0.246218	0.758495
NM_001009751.1	443136	IRF1	transcript	2.21936	2.97254	0.387923	0.358649	0.844139
NM_001009752.1	443138	OXTR	transcript	0.136767	0.16048	0.0897253	0.918919	0.991777
NM_001009753.1	443146	MX1	transcript	6.81607	9.09777	0.285271	0.669338	0.954371
NM_001009754.1	443154	HYAL2	transcript	4.86119	4.62949	-0.00413361	0.990287	0.998838
NM_001009755.1	443168	MT3	transcript	61.1888	58.8378	-0.0889552	0.876011	0.987368
NM_001009756.1	443178	SLC12A4	transcript	4.24679	7.14429	0.730455	0.0128913	0.177566
NM_001009757.1	101107261	LOC101107261	transcript	0	0	NA	NA	NA
NM_001009758.1	443225	SLC15A1	transcript	1.23709	1.35004	0.352322	0.792535	0.974948
NM_001009759.1	443230	CALM2	transcript	603.219	739.573	0.272755	0.0905528	0.525501
NM_001009760.1	443238	GHSR	transcript	0.201342	0.269111	0.404989	0.353602	0.843061
NM_001009761.1	443242	BAMBI	transcript	4.31896	3.0496	-0.416572	0.438773	0.881728
NM_001009762.1	443256	DYNLT3	transcript	16.2016	20.9035	0.257693	0.570531	0.931296
NM_001009763.1	443264	LEPR	transcript	1.35865	2.3792	0.725527	0.118152	0.580423
NM_001009764.1	443282	GGTA2P	transcript	0.111789	0.082463	-0.409955	0.665287	0.953415
NM_001009765.1	443283	ZFP36	transcript	0.557074	1.08932	0.776542	0.368898	0.850959
NM_001009766.1	443287	BEGAIN	transcript	0	2.02673	23.2119	2.83343e-09	4.24029e-07
NM_001009767.1	443290	PROP1	transcript	1.10297	0.259796	-1.86409	0.146541	0.631848
NM_001009768.1	443294	MAPKAP1	transcript	1.05883	10.1113	3.23524	0.00113442	0.0295745
NM_001009769.1	443306	FGF2	transcript	6.88811	14.5058	0.964698	0.0487764	0.393974
NM_001009770.1	443308	SLC2A3	transcript	1.9235	9.44071	2.05731	0.0290618	0.295224
NM_001009771.1	443309	CA1	transcript	0	0.023434	3.41548	0.387981	0.859234
NM_001009772.1	443312	CATHL1B	transcript	0	0	NA	NA	NA
NM_001009773.1	443313	LOC443313	transcript	0	0	NA	NA	NA
NM_001009774.3	443318	IGF1	transcript	0.259813	0.124491	-1.32306	0.481905	0.899427
NM_001009775.2	443330	ADORA3	transcript	0.602146	5.85382	2.99087	0.0188299	0.226868
NM_001009776.1	443337	ADCYAP1	transcript	0.524239	6.51565	3.34994	0.236524	0.748468
NM_001009777.1	443341	IL7	transcript	0.233378	0.15609	-0.691374	0.632673	0.948683
NM_001009778.1	443343	ALDH1A1	transcript	251.586	128.367	-0.765676	0.483315	0.900155
NM_001009779.1	443344	OVGP1	transcript	0.227033	0.338984	0.517675	0.452744	0.887169
NM_001009780.1	443345	GJB2	transcript	0.102702	0.55232	2.11972	0.344237	0.838067
NM_001009781.1	443347	CFTR	transcript	2.82118	1.23834	-1.0479	0.0858821	0.513761
NM_001009782.1	443348	LOC443348	transcript	0	0	NA	NA	NA
NM_001009783.1	443350	IL5	transcript	0	0.0175967	1.8457	0.648764	0.949998
NM_001009784.2	443052	ACTB	transcript	237.179	331.807	0.426591	0.172489	0.669789
NM_001009785.1	443353	HAND1	transcript	0	0	NA	NA	NA
NM_001009786.2	443355	FTH1	transcript	174.022	213.04	0.20314	0.640058	0.949998
NM_001009787.1	443356	BAC5	transcript	0.014289	0	-2.24772	0.573984	0.932532
NM_001009788.1	443364	CAST	transcript	7.32284	6.83604	-0.149379	0.638881	0.949998
NM_001009789.2	443366	PTGFR	transcript	0	0	NA	NA	NA
NM_001009790.1	443367	ABCB1	transcript	0.252306	3.45884	3.47759	0.00802262	0.128943
NM_001009791.1	443369	PADI3	transcript	0.0702317	0.085153	0.272604	0.735919	0.967025
NM_001009792.2	443375	PAG3	transcript	0	0	NA	NA	NA
NM_001009793.2	101123421	PAG5	transcript	0	0	NA	NA	NA
NM_001009795.1	443382	CSN1S1	transcript	0	0.008041	2.07859	0.606087	0.941403
NM_001009796.1	443384	ATP1B1	transcript	73.3441	98.7346	0.301107	0.556768	0.926924
NM_001009797.1	443386	LALBA	transcript	0	0	NA	NA	NA
NM_001009798.1	443387	FSHB	transcript	433.036	411.334	0.110323	0.947503	0.994638
NM_001009799.2	443388	SERPINA1	transcript	0.312429	0.165134	-0.700709	0.667944	0.954061
NM_001009800.1	443389	TTR	transcript	0	0	NA	NA	NA
NM_001009801.2	443390	OXT	transcript	5.30732	466.139	6.14125	0.00137989	0.0345905
NM_001009802.1	443392	AHSG	transcript	0.210741	0.348783	0.453641	0.731219	0.966047
NM_001009803.1	443396	IFNG	transcript	0	0.0140897	1.8457	0.648764	0.949998
NM_001009804.1	443399	CYM	transcript	0.0277377	0.00662033	-1.9019	0.615323	0.943133
NM_001009805.1	443400	CSF2	transcript	0	0	NA	NA	NA
NM_001009806.1	443401	IL2	transcript	0	0	NA	NA	NA
NM_001009808.1	443404	IL1A	transcript	0	0.230755	5.95241	0.128442	0.599874
NM_001009809.1	443440	ALDOB	transcript	0	0	NA	NA	NA
NM_001009810.1	443498	EDN1	transcript	0	0.69982	21.3194	4.92137e-08	2.71721e-06
NM_001011555.1	494547	TLR9	transcript	0.009042	0.020316	0.828752	0.76411	0.973594
NM_001012341.1	497117	UROD	transcript	17.9024	16.3174	-0.107381	0.547648	0.923579
NM_001012457.2	497274	CRYAB	transcript	4.32561	27.6511	2.42105	0.0164535	0.20908
NM_001012458.1	497275	CRYAA	transcript	0	0.0635173	4.39503	0.263671	0.774527
NM_001024737.1	443302	EPO	transcript	0	0	NA	NA	NA
NM_001024738.1	554252	INSL3	transcript	0.053223	0	-3.02093	0.445602	0.885163
NM_001024860.1	443540	TNF	transcript	0	0.019788	3.41548	0.387981	0.859234
NM_001024861.1	554320	PYGL	transcript	8.06232	7.36651	-0.128723	0.627329	0.946614
NM_001024862.1	554321	LTF	transcript	0	0.043813	5.02569	0.124117	0.591216
NM_001024863.1	554325	PYGB	transcript	28.1173	36.6746	0.31924	0.348154	0.841267
NM_001024963.2	554317	CD80	transcript	0.00568033	0.065959	2.98164	0.422332	0.876487
NM_001025110.1	443103	VEGFA	transcript	0.132841	1.27332	2.88777	0.0215432	0.247156
NM_001035124.1	641296	ITGAL	transcript	0.0135377	0.173136	3.36048	0.370722	0.852762
NM_001035224.1	641305	PI3	transcript	0.0497727	0.083577	0.480911	0.801267	0.976616
NM_001035225.1	641306	SLPI	transcript	0	0	NA	NA	NA
NM_001038013.1	654329	NUDT16	transcript	41.5379	36.6672	-0.0713845	0.885929	0.98817
NM_001038014.1	654331	LOC654331	transcript	0.0677933	0.012069	-2.35306	0.365787	0.848983
NM_001038016.1	554318	CD86	transcript	0.0205207	0.0968813	1.68353	0.138354	0.617268
NM_001038020.1	654333	MADCAM1	transcript	0	0.0147143	2.83464	0.47641	0.8975
NM_001038021.1	654334	SLCO2A1	transcript	0	0	NA	NA	NA
NM_001038622.1	654404	ACLY	transcript	1.32336	1.3811	-0.0179691	0.973895	0.996726
NM_001040009.2	677670	BGLAP	transcript	17.5407	9.01202	-0.788027	0.561734	0.928167
NM_001040286.1	678667	CCR9	transcript	0.00781933	0.0611853	3.18161	0.066523	0.462342
NM_001040287.1	678671	CCR10	transcript	0.19374	0.183352	-0.105569	0.895283	0.989902
NM_001040288.2	678672	SLAMF1	transcript	0.00809633	0.02646	1.58827	0.52751	0.91737
NM_001040289.1	678673	CLN6	transcript	1.01716	1.44734	0.487289	0.0944268	0.535024
NM_001040290.1	678679	CCL25	transcript	0.00106367	0.000773667	-0.780524	0.773356	0.974498
NM_001048231.1	554262	TLR2	transcript	0.511861	1.68326	1.50114	0.09056	0.525501
NM_001075100.2	767576	CYP11B1	transcript	0.401191	0.282139	-0.310969	0.833615	0.982607
NM_001075101.1	767628	CD40LG	transcript	0	0	NA	NA	NA
NM_001077209.1	443216	CD14	transcript	1.89769	2.40476	0.21264	0.720497	0.963947
NM_001077210.1	768095	CYP2J	transcript	4.39556	5.89639	0.306794	0.525324	0.916461
NM_001078652.1	780441	MX2	transcript	0	0	NA	NA	NA
NM_001078653.1	780442	LOC780442	transcript	1.42706	0.878786	-0.664177	0.215115	0.72425
NM_001078654.1	780454	FURIN	transcript	0.046383	0.0732733	0.55319	0.471113	0.8975
NM_001078655.1	780466	MIF	transcript	228.973	220.843	0.0333551	0.921967	0.992039
NM_001078656.1	780501	MC5R	transcript	0.0365567	0.251135	2.40061	0.067406	0.465538
NM_001078657.1	780508	ABCG2	transcript	0.000404667	0.0129053	2.54567	0.300292	0.806238
NM_001078658.1	780509	MB	transcript	0.315098	0.088358	-1.68413	0.0798916	0.498348
NM_001078659.1	780513	CRYBB3	transcript	5.60334	2.31327	-1.13808	0.149767	0.637309
NM_001078660.1	780525	FLT3LG	transcript	0.159451	0.138544	0.0736519	0.979648	0.997436
NM_001082593.1	443217	ITGAM	transcript	0.424157	3.8506	2.87019	0.037908	0.344087
NM_001082594.1	664707	IL13	transcript	0	0	NA	NA	NA
NM_001082595.1	100034668	CLN5	transcript	6.48283	5.22652	-0.282472	0.113263	0.571848
NM_001082596.1	100034669	TAC1	transcript	3.69352	5.37142	0.547202	0.0129448	0.177881
NM_001093780.1	443211	G6PD	transcript	0.526826	1.60163	1.48078	0.518699	0.914189
NM_001093781.1	780772	LOC780772	transcript	2.36862	2.94472	0.415467	0.602822	0.941403
NM_001093782.2	100036756	BSP5	transcript	0	0	NA	NA	NA
NM_001093784.1	100037691	APOBEC3F	transcript	0.135895	0.32723	1.1114	0.116602	0.576545
NM_001093785.2	100037693	TRPM7	transcript	10.3285	8.94648	-0.233614	0.182599	0.684317
NM_001093786.1	100048989	YBX1	transcript	0	0	NA	NA	NA
NM_001093787.1	100048991	KLK1	transcript	0.783939	0.185533	-1.8239	0.189416	0.693619
NM_001093788.1	100048993	ANXA2	transcript	6.69759	11.2515	0.673261	0.0544081	0.418014
NM_001093789.1	100048994	CYP11A1	transcript	0.055619	0.477162	3.28419	0.0433746	0.370648
NM_001093790.1	100048995	CYB561	transcript	1.02117	1.58994	0.621768	0.0833505	0.50726
NM_001097647.1	100049062	LYZ	transcript	0.781045	0.881232	0.276035	0.678105	0.955463
NM_001097648.1	100049064	HBB	transcript	0.608093	1.46076	1.20511	0.407705	0.867854
NM_001097649.1	100049065	PRNT	transcript	0	0	NA	NA	NA
NM_001099629.1	100101238	LOC100101238	transcript	11.9235	8.2484	-0.414082	0.626646	0.946402
NM_001099630.1	100101239	GKN1	transcript	0	0	NA	NA	NA
NM_001100919.2	443446	THRA	transcript	0.076315	0.0786737	-0.131872	0.898857	0.990005
NM_001100920.2	443462	SERPINA7	transcript	0	0	NA	NA	NA
NM_001100921.1	443513	PPARG	transcript	0.203111	0	-6.73483	0.0850561	0.511966
NM_001101735.1	443403	IFNT6	transcript	0	0	NA	NA	NA
NM_001104928.1	100101235	PSMD4	transcript	25.6134	36.4787	0.446705	0.115715	0.574973
NM_001104929.1	100125351	SQLE	transcript	8.27471	22.1871	1.25058	0.051974	0.407667
NM_001104930.1	100125352	RTP4	transcript	1.15816	1.89783	0.568115	0.469658	0.897051
NM_001104931.1	100125353	FTO	transcript	23.4954	30.9529	0.330234	0.323565	0.82353
NM_001104932.1	100125354	PLIN2	transcript	0.148607	0.380918	1.30421	0.400894	0.865333
NM_001104933.1	100125355	ABHD5	transcript	3.55688	4.28184	0.245158	0.345485	0.83957
NM_001104934.1	100125357	ITLN2	transcript	0.00575667	0.022491	1.83177	0.627884	0.946901
NM_001104935.1	100125358	CREM	transcript	0.033169	0.124842	1.75349	0.503886	0.908506
NM_001105261.1	100125619	GUCA2A	transcript	0	0	NA	NA	NA
NM_001105262.1	100125622	GNLY	transcript	0.514619	0.51059	0.143085	0.864556	0.985594
NM_001105263.1	100125628	RPSA	transcript	407.341	318.699	-0.346966	0.38081	0.858973
NM_001110164.1	100126245	DGAT1	transcript	7.86282	8.40502	0.194628	0.631533	0.948276
NM_001110277.1	443502	BMP4	transcript	0	0.264139	7.2123	2.11922e-06	8.67821e-05
NM_001111071.1	443076	MET	transcript	15.716	7.17672	-0.987113	0.113882	0.572705
NM_001112814.1	100126189	PRP1	transcript	0	0	NA	NA	NA
NM_001112815.1	100127208	SCD5	transcript	1.50487	22.0621	3.57726	0.00677157	0.11532
NM_001112816.1	100127210	PRKAA2	transcript	4.33074	4.71873	-0.00961959	0.992172	0.998838
NM_001112817.1	100127211	CAPN2	transcript	16.0241	20.4391	0.355608	0.117856	0.579645
NM_001112818.1	100127212	ST3GAL4	transcript	3.50872	4.21384	0.2412	0.369739	0.851891
NM_001112819.1	100127213	PRP2	transcript	0	0	NA	NA	NA
NM_001112820.1	100127215	RPL10	transcript	808.051	568.607	-0.351177	0.609788	0.941867
NM_001112821.1	100127216	TNNC2	transcript	0	0.0813303	3.99757	0.310289	0.811876
NM_001112822.1	100127222	ADIG	transcript	0	0	NA	NA	NA
NM_001113425.2	100134870	LOC100134870	transcript	0	0	NA	NA	NA
NM_001113770.1	443141	ITGB1	transcript	0.105086	0.11897	0.128358	0.845988	0.983566
NM_001113771.1	443143	ITGAV	transcript	2.86058	2.29562	-0.22898	0.547302	0.923242
NM_001113772.1	443209	ITGB6	transcript	1.14232	0.760129	-0.407827	0.796028	0.975529
NM_001113773.1	100135431	PLIN1	transcript	0	0.419889	20.7227	1.15261e-07	5.20599e-06
NM_001113774.1	100135434	PLIN5	transcript	0.226463	0.153388	-0.814948	0.708648	0.96172
NM_001114186.1	443412	NR3C1	transcript	0.279659	0.302581	0.194145	0.832576	0.982607
NM_001114667.1	100137067	FABP4	transcript	4.86295	0.858092	-2.33051	0.0294388	0.297235
NM_001114761.1	100141296	KRT35	transcript	0	0	NA	NA	NA
NM_001114762.2	100141297	K38	transcript	0.00570867	0.0111313	0.550093	0.886114	0.98817
NM_001114763.2	100141298	KRT27	transcript	0	0	NA	NA	NA
NM_001114764.1	100141299	CD9	transcript	23.7532	33.7086	0.486163	0.0604367	0.441981
NM_001114765.1	100141300	CIB1	transcript	16.6694	19.1456	0.286606	0.450961	0.88688
NM_001114766.1	100141301	GSTA1	transcript	0	0	NA	NA	NA
NM_001114767.1	100141303	BMP15	transcript	0	0.00845467	1.8457	0.648764	0.949998
NM_001122650.1	100142657	DIO3	transcript	0.0357437	0.0291173	-0.600073	0.756836	0.972026
NM_001122692.1	100142674	PRKAG3	transcript	0	0	NA	NA	NA
NM_001123000.1	100144423	CYP19	transcript	0.008724	0.17077	3.85776	0.297934	0.805319
NM_001123001.1	100144424	CD1D	transcript	2.54134	5.15349	0.86864	0.193676	0.699217
NM_001123002.2	100144425	CD1	transcript	0	0	NA	NA	NA
NM_001123003.1	100144426	FAS	transcript	0.230044	0.466613	0.907435	0.189495	0.693619
NM_001123004.1	100144427	FCER1A	transcript	0.00891933	0.061995	2.45057	0.184774	0.686655
NM_001123006.1	100144429	LOC100144429	transcript	0.111346	0.361889	1.86533	0.178071	0.677447
NM_001123398.2	100144749	DYA	transcript	0	0	NA	NA	NA
NM_001123399.1	100144750	TP-1	transcript	0	0.005244	2.06555	0.608446	0.941403
NM_001123401.1	100144752	IFNT5	transcript	0	0.00254767	1.09974	0.787534	0.974498
NM_001123403.1	100144766	FCGRT	transcript	14.894	10.3267	-0.427074	0.545571	0.922374
NM_001126341.1	443477	AVP	transcript	0.360671	235.106	8.99333	4.06998e-05	0.00150894
NM_001126342.1	100127220	SNAI2	transcript	0.351434	0.416298	0.18876	0.743218	0.968614
NM_001126343.1	100145856	HEXA	transcript	7.79657	5.3649	-0.509176	0.0402837	0.355336
NM_001126344.1	100145857	BCKDHA	transcript	11.7407	15.5628	0.394771	0.00540331	0.0978855
NM_001126345.1	100145858	NAGA	transcript	0.004692	0.005169	0.137559	0.930267	0.99261
NM_001126346.1	100145859	LIPA	transcript	0.192415	0.213525	0.187525	0.729722	0.96597
NM_001126347.1	100145860	PRLHR	transcript	0.0173257	0.603898	4.51084	0.0992748	0.545235
NM_001126348.1	100145861	PON2	transcript	50.6482	48.386	-0.0364914	0.823889	0.981082
NM_001126349.1	100145862	DTNBP1	transcript	5.04739	11.598	1.08487	0.0226373	0.254776
NM_001126350.1	100145864	SFXN1	transcript	1.06312	0.703711	-0.476776	0.696852	0.959494
NM_001126351.1	100145865	TPM1	transcript	0.0528623	0.152118	1.36647	0.614355	0.942981
NM_001126352.1	100145866	VDAC1	transcript	0.229588	0.271167	0.229679	0.651814	0.950423
NM_001126353.1	100145867	SNRPA	transcript	0.181862	0.17655	-0.124929	0.857337	0.984835
NM_001126354.1	100145868	ERP29	transcript	105.183	77.9786	-0.320113	0.494689	0.906024
NM_001126355.1	100145869	SNRPA1	transcript	9.81136	5.76177	-0.739776	0.018454	0.224558
NM_001126356.1	100145870	PQLC1	transcript	0.581468	0.513417	-0.127092	0.804146	0.977149
NM_001126357.1	100145872	CHCHD3	transcript	2.83657	1.87997	-0.487007	0.797292	0.975659
NM_001126358.1	100145873	RABL2B	transcript	0.509029	0.457354	-0.110979	0.814573	0.979586
NM_001126360.1	100145875	PSPH	transcript	0.134866	0.192556	0.481858	0.490842	0.903906
NM_001126361.1	100145877	RIT1	transcript	0.0994233	0.114431	0.293937	0.725225	0.964687
NM_001126362.1	100145878	BLOC1S4	transcript	6.76298	10.6685	0.57905	0.125496	0.594899
NM_001126363.1	100145879	PPCS	transcript	3.42184	2.18693	-0.460702	0.738727	0.967093
NM_001126364.1	100145880	RAB7A	transcript	0.133264	0.16957	0.246918	0.743568	0.968813
NM_001126365.1	100145881	ARL4A	transcript	0.0719573	0.0779773	0.117773	0.898445	0.989902
NM_001126366.1	100145882	IFT27	transcript	1.56368	1.85883	0.230447	0.544207	0.922333
NM_001126367.2	100145883	ARL1	transcript	77.2846	62.4516	-0.199723	0.635972	0.949404
NM_001126368.1	100145884	VIP	transcript	0.035484	1.42522	4.66745	0.109623	0.565362
NM_001126369.1	100145885	QRFP	transcript	0.006715	0.012535	0.137972	0.972729	0.996571
NM_001126370.2	100147707	MC4R	transcript	0.030244	0.578086	3.8483	0.00912609	0.14068
NM_001127267.1	443130	CAPN1	transcript	0	0.662087	22.1243	1.50168e-08	1.21772e-06
NM_001127268.1	100127217	NPVF	transcript	0	2.21757	22.0078	1.78734e-08	1.37426e-06
NM_001127269.1	100144756	CDK4	transcript	0.186162	0.220583	0.222017	0.69876	0.960138
NM_001127270.1	100147779	SLC35A4	transcript	0.03834	0.0288853	-0.396786	0.707318	0.961346
NM_001127271.1	100147780	SLC25A33	transcript	8.74456	12.4869	0.496088	0.1002	0.546405
NM_001127272.1	100147781	SLC39A3	transcript	6.98251	3.3786	-0.903238	0.621221	0.944575
NM_001127273.1	100147782	SLC25A11	transcript	30.0138	33.6593	0.130541	0.53783	0.922041
NM_001127274.1	100147783	SLC25A17	transcript	6.08988	5.74168	-0.065388	0.793565	0.9751
NM_001127275.1	100147784	SLC25A38	transcript	1.45994	1.64341	0.180656	0.492825	0.904915
NM_001127276.1	100147785	SLC25A15	transcript	0.0131347	0.03936	0.974075	0.416014	0.871894
NM_001127277.1	100147786	SLC25A20	transcript	22.5081	15.8139	-0.456197	0.0553922	0.421337
NM_001127278.1	100147787	SLC25A4	transcript	88.996	119.515	0.362598	0.212427	0.720748
NM_001127280.1	100147789	SLC25A6	transcript	287.624	235.123	-0.193672	0.645474	0.949998
NM_001127281.1	100147790	CD81	transcript	50.2751	96.8377	0.819847	0.0868608	0.516631
NM_001127282.1	100147791	DIRAS3	transcript	0.079294	110.927	9.93442	3.13919e-05	0.00117826
NM_001127283.1	100147792	RAB28	transcript	15.0582	12.7178	-0.15807	0.68514	0.956669
NM_001127284.2	101109534	RAB3A	transcript	22.6861	44.2393	0.849174	0.064584	0.456297
NM_001127285.1	100147794	RHOF	transcript	0.000131333	0.006368	0.135813	0.949426	0.994638
NM_001127286.1	100147795	RHOH	transcript	0.33832	0.158972	-1.14554	0.432594	0.88008
NM_001127287.1	100147796	SLC25A37	transcript	6.04425	6.2139	0.048517	0.885959	0.98817
NM_001127288.1	100147797	GLRX	transcript	0.86263	1.32087	0.546766	0.428217	0.878299
NM_001127289.1	100147798	CCND3	transcript	2.32173	4.59602	0.937665	0.00634219	0.109941
NM_001127290.1	100147799	CCND2	transcript	17.3522	19.7189	0.188673	0.468814	0.8965
NM_001127291.1	100147800	SLC25A10	transcript	8.11379	7.04833	-0.0979347	0.836374	0.982607
NM_001127292.1	100147801	SLC25A26	transcript	1.24238	1.05435	-0.408471	0.714161	0.96266
NM_001127672.1	100158234	AKIRIN1	transcript	49.9097	52.0673	0.0868092	0.542954	0.922333
NM_001127673.2	100158235	RHOB	transcript	7.51663	20.5268	1.24681	0.105926	0.558315
NM_001128153.1	443226	TIMELESS	transcript	0	0	NA	NA	NA
NM_001128154.1	100169699	LIPE	transcript	0.154505	1.57569	3.06977	0.0127377	0.176199
NM_001129733.1	443133	IGFBP5	transcript	35.0857	19.3039	-0.710664	0.290639	0.799723
NM_001129734.1	443262	ARNTL	transcript	0.350893	0.350423	-0.0742833	0.918697	0.99172
NM_001129735.1	443263	CRY1	transcript	0.712309	0.549942	-0.418996	0.526367	0.917032
NM_001129736.1	100169934	CRY2	transcript	4.00437	7.13485	0.703449	0.181532	0.682683
NM_001129737.1	100169935	RORB	transcript	2.27891	5.38484	1.02889	0.226365	0.737975
NM_001129738.1	100169936	FBXL21P	transcript	1.3577	1.60907	0.339884	0.556393	0.92678
NM_001129739.1	100169937	FBXL3	transcript	0.187101	0.268653	0.59939	0.481145	0.899119
NM_001129740.1	100169938	GSK3B	transcript	1.84993	0.52191	-1.74412	0.0508196	0.402826
NM_001129741.1	100169939	BHLHE40	transcript	1.98211	3.13317	0.544814	0.402369	0.865902
NM_001129902.1	443509	CD4	transcript	0	0	NA	NA	NA
NM_001129903.1	780500	CCL28	transcript	0.0748317	0.0450677	-1.08605	0.559441	0.927571
NM_001129904.1	100170111	CYP3A24	transcript	0.07498	0.106346	0.492619	0.544889	0.922333
NM_001129905.1	100170113	CYP1A1	transcript	0.0150803	0	-3.97185	0.312756	0.813446
NM_001130023.1	100034666	TYRP1	transcript	0.209206	0.814906	2.14461	0.0715514	0.476996
NM_001130024.1	100170232	DCT	transcript	0.0108933	2.00072	7.18587	8.91666e-05	0.00313264
NM_001130027.1	780502	TYR	transcript	0	0.0125367	3.40712	0.389179	0.859234
NM_001130038.1	100170231	GJA8	transcript	0	0	NA	NA	NA
NM_001130154.1	100170320	ADRB2	transcript	0.105823	0.784136	2.57344	0.0504876	0.401289
NM_001130155.1	100170328	CALCB	transcript	1.1094	4.54104	1.87801	0.0581825	0.433376
NM_001130489.1	100170652	TAPBP	transcript	4.52164	4.32358	-0.0846927	0.766513	0.973994
NM_001130932.1	100171391	CLOCK	transcript	0.0260913	0.032331	0.374008	0.674655	0.954672
NM_001130933.1	100171393	CIPC	transcript	0.0883063	0.185969	1.00192	0.143204	0.625859
NM_001130934.1	100171394	OVAR	transcript	55.6566	44.985	-0.330293	0.592636	0.939012
NM_001130935.1	100171395	RGN	transcript	0.981522	1.23905	0.341343	0.567769	0.930382
NM_001130936.1	100171397	ATXN3	transcript	0.156897	0.195188	0.396636	0.547052	0.923088
NM_001130937.1	100171398	TRA2A	transcript	0.171412	0.135792	-0.335722	0.600352	0.941403
NM_001130938.1	100174786	MTNR1B	transcript	0.0197317	0	-3.67974	0.264915	0.775709
NM_001131029.1	100174903	NR1D1	transcript	0.92254	2.06383	1.03199	0.116162	0.575964
NM_001131030.1	100174905	PSMB8	transcript	3.40947	3.55643	-0.0228233	0.96612	0.996571
NM_001131031.1	100174906	ITM2C	transcript	49.1992	74.0286	0.491026	0.21911	0.728916
NM_001134302.1	443470	IGFBP4	transcript	2.2848	3.02483	0.316161	0.509566	0.910734
NM_001134303.1	100127221	ASIP	transcript	26.4342	54.6498	1.11448	0.00610658	0.106946
NM_001134304.1	100174988	ITM2B	transcript	113.045	134.965	0.171805	0.627689	0.946869
NM_001134305.1	100180629	TSPAN9	transcript	0.101915	0.127542	0.403998	0.630461	0.948017
NM_001134306.1	100187549	HPCAL1	transcript	0.290568	0.168739	-0.718344	0.633704	0.948711
NM_001134307.1	100187550	UBE2E2	transcript	0.188116	0.183103	-0.00245207	0.997444	0.999667
NM_001134308.1	100187551	IGFBP6	transcript	27.3734	29.8559	0.219274	0.643289	0.949998
NM_001134782.1	100188930	MYF6	transcript	0.020747	0.0915323	1.58459	0.575565	0.933048
NM_001135059.1	554254	TLR7	transcript	0.394733	1.49692	1.6896	0.0810355	0.501492
NM_001135060.2	554261	TLR1	transcript	1.03288	2.13805	0.925221	0.111341	0.568303
NM_001135220.1	100189620	ME1	transcript	5.3212	8.02674	0.42905	0.512176	0.91191
NM_001135925.1	554255	TLR10	transcript	0.209077	0.442882	0.876708	0.392121	0.859495
NM_001135926.1	554256	TLR5	transcript	4.32384	1.95473	-1.0939	0.000137015	0.00463617
NM_001135927.1	554257	TLR6	transcript	3.2008	3.24569	0.103074	0.780694	0.974498
NM_001135928.1	554258	TLR3	transcript	0.219285	0.291399	0.294762	0.647675	0.949998
NM_001135929.1	554259	TLR8	transcript	0.183871	0.372217	0.879723	0.274282	0.786153
NM_001135930.1	554263	TLR4	transcript	0.580592	0.761003	0.226032	0.75678	0.97202
NM_001135931.1	100190973	CDK5	transcript	17.1583	16.1292	-0.0410838	0.848539	0.983923
NM_001135932.1	100190978	HSD3B1	transcript	0	0	NA	NA	NA
NM_001136489.1	100192315	DEGS1	transcript	17.4929	18.8581	0.0756505	0.749289	0.970197
NM_001136490.1	100192316	HADHA	transcript	27.8475	25.4151	-0.14757	0.291198	0.799723
NM_001136491.1	100192317	MMP7	transcript	0.0437587	0.0630023	0.65923	0.701797	0.960917
NM_001139445.2	100192421	GNG11	transcript	16.9664	22.5307	0.378998	0.199991	0.707179
NM_001139446.2	100192424	PSMA6	transcript	55.3812	55.2205	0.043634	0.832498	0.982607
NM_001139447.1	100192425	SERPINF1	transcript	3.23685	2.85379	-0.148596	0.678471	0.95566
NM_001139448.1	100192427	LOC100192427	transcript	0.301237	1.15948	1.69628	0.108009	0.562244
NM_001139449.1	100192428	DBP	transcript	2.84154	3.33509	0.149529	0.749284	0.970197
NM_001139450.1	100192429	HLF	transcript	2.73527	2.60893	-0.170923	0.769398	0.974498
NM_001139451.1	100192430	TEF	transcript	2.16409	2.60097	0.190866	0.702252	0.960917
NM_001139452.1	100192431	FCGR1A	transcript	1.19883	1.24447	-0.0292397	0.958851	0.995913
NM_001139453.1	100192432	FCGR2B	transcript	0	0.141911	6.53413	0.0949068	0.536107
NM_001139454.1	100192433	FCGR3A	transcript	0.571184	0.65986	-0.0319755	0.988831	0.998838
NM_001139455.1	100194428	MAPK13	transcript	12.1006	9.08108	-0.226627	0.792115	0.974948
NM_001141953.1	100196903	IDO1	transcript	0.169219	0.366791	0.911728	0.605329	0.941403
NM_001141954.2	100196904	MYL2	transcript	0.0486423	0.49656	3.03905	0.299595	0.805967
NM_001141955.1	100216315	POLR2G	transcript	43.1688	34.2334	-0.225272	0.600401	0.941403
NM_001142358.1	100216328	LAMC2	transcript	6.444	3.25828	-0.815198	0.272561	0.78435
NM_001142506.1	443547	EGR1	transcript	3.73697	3.59556	-0.0220046	0.972719	0.996571
NM_001142507.1	100216431	AURKA	transcript	0	0	NA	NA	NA
NM_001142508.1	100216432	CDK1	transcript	2.0437	1.28145	-0.615054	0.0819661	0.503979
NM_001142509.1	100216433	CDK2	transcript	0.618778	0.998842	0.652572	0.0407369	0.357707
NM_001142510.1	100216434	CDKN1C	transcript	2.79479	6.09509	1.00691	0.108466	0.562271
NM_001142511.2	100216435	CSNK2B	transcript	12.4677	10.0012	-0.293079	0.0760529	0.489913
NM_001142512.1	100216436	CYTH2	transcript	24.42	20.7399	-0.140377	0.714712	0.96266
NM_001142513.1	100216437	DKC1	transcript	12.8402	11.5243	-0.0896837	0.745669	0.969237
NM_001142514.1	100216438	IRAK4	transcript	3.8614	3.28066	-0.157487	0.660355	0.951933
NM_001142515.1	100216439	LCK	transcript	0.527568	0.81734	0.470174	0.596338	0.940386
NM_001142516.1	100216440	PGK1	transcript	47.0535	74.7632	0.556192	0.204538	0.711063
NM_001142517.1	100216463	PRKAR1A	transcript	48.4425	56.5728	0.196272	0.470528	0.8975
NM_001142518.1	100216465	ATF4	transcript	91.578	84.2164	-0.0180169	0.964568	0.996516
NM_001142638.1	100216476	HTT	transcript	3.08375	4.53345	0.455567	0.315103	0.815992
NM_001142887.1	100217400	BTG1	transcript	77.3424	48.7037	-0.564748	0.184731	0.686568
NM_001142888.2	100217402	GDF9	transcript	1.42493	0.967293	-0.523058	0.0293136	0.296615
NM_001142889.1	100217403	PHKG2	transcript	5.27813	8.81558	0.643765	0.124076	0.5912
NM_001142890.1	100217405	SLC25A19	transcript	0.0884147	0.251285	1.4577	0.00794313	0.128167
NM_001142891.1	100217408	ATP5PD	transcript	119.721	105.611	-0.120873	0.617184	0.943754
NM_001142892.1	100217409	NFIL3	transcript	4.62438	4.98538	0.135007	0.625787	0.946196
NM_001142893.1	100217410	PANK2	transcript	18.4772	20.6563	0.131454	0.475801	0.8975
NM_001142894.1	100217411	MAPK14	transcript	2.61948	2.68745	0.0299788	0.963445	0.996334
NM_001142895.1	100217412	SLC25A3	transcript	237.722	198.524	-0.18873	0.540622	0.922333
NM_001143663.1	100233164	CNGA3	transcript	0.0228403	0	-4.12411	0.294227	0.801484
NM_001143664.1	100233165	CNGB3	transcript	0.00264333	0.0366757	3.43978	0.353001	0.843061
NM_001143665.2	100233167	BSP1	transcript	0	0	NA	NA	NA
NM_001143666.1	100233168	BSP5L	transcript	0	0	NA	NA	NA
NM_001143891.2	100233238	CORT	transcript	0.171204	0.355184	0.984709	0.256189	0.768163
NM_001143892.1	100233239	PSIP1	transcript	27.181	37.4704	0.385549	0.242525	0.754408
NM_001144778.1	100240716	SKP1	transcript	97.7187	117.602	0.232693	0.26523	0.776026
NM_001144947.1	100240742	FOXP3	transcript	0	0	NA	NA	NA
NM_001145177.1	443132	IGFBP1	transcript	1.48345	0.527886	-1.44152	0.0221646	0.25136
NM_001145178.1	100170399	RTN4	transcript	41.7816	50.1307	0.192295	0.576953	0.933552
NM_001145179.1	100270711	EIF1AX	transcript	142.67	129.396	-0.092697	0.669627	0.954371
NM_001145180.1	100270712	FABP5	transcript	14.1327	60.1465	1.88236	0.0215982	0.247488
NM_001145181.1	100270713	IGFBP7	transcript	35.9688	49.9119	0.454284	0.0531137	0.412523
NM_001145182.1	100270714	MRCL3	transcript	76.5669	73.1301	0.00165566	0.995329	0.999217
NM_001145183.1	100270715	MYLPF	transcript	0	0	NA	NA	NA
NM_001145184.2	100270716	SLIRP	transcript	149.235	109.288	-0.293073	0.651194	0.950278
NM_001145185.1	100270717	SOD1	transcript	225.563	240.668	0.0902997	0.372593	0.854083
NM_001145186.2	100270718	SS18L2	transcript	17.4967	22.8061	0.388809	0.0862728	0.514714
NM_001145187.2	100270719	UQCRH	transcript	705.207	526.525	-0.273471	0.676046	0.955012
NM_001145188.1	100270720	NDUFA12	transcript	78.8933	57.4663	-0.376336	0.270061	0.78109
NM_001145455.1	100271659	MTOR	transcript	1.02018	1.50909	0.494045	0.152356	0.641362
NM_001146090.1	100272002	PIM1	transcript	2.11538	2.80496	0.396621	0.107961	0.562244
NM_001146271.1	100272215	MLPH	transcript	0	0.001903	1.09974	0.787534	0.974498
NM_001159276.1	100286737	IGFBP3	transcript	6.97012	10.1255	0.733032	0.519319	0.914311
NM_001159277.1	100286738	MEF2C	transcript	0.342153	0.304162	-0.0385449	0.974255	0.996824
NM_001159278.1	100286796	BCO2	transcript	0.0714113	0.355063	2.18296	0.0690391	0.469661
NM_001159756.1	100294558	SLC26A2	transcript	0.312938	0.329146	0.108683	0.817544	0.979985
NM_001159757.1	100294559	ADRB3	transcript	0.026935	0.013022	-1.10745	0.557175	0.926981
NM_001159758.1	100294602	MIP	transcript	0.154349	0.212746	0.386189	0.772048	0.974498
NM_001159760.1	100294612	KRTAP1-1	transcript	0	0	NA	NA	NA
NM_001159761.1	100294613	KRTAP1-3	transcript	0	0	NA	NA	NA
NM_001160026.1	100294642	NPPB	transcript	0	0.116963	3.99757	0.310289	0.811876
NM_001160027.1	100294648	NPPA	transcript	0.0185473	0.090096	1.99007	0.595066	0.940023
NM_001161379.1	100301555	APOBEC3Z1	transcript	0	0	NA	NA	NA
NM_001161382.1	100301913	KRTAP4.3	transcript	0	0	NA	NA	NA
NM_001161733.1	100271658	EYA3	transcript	0.005961	0.007235	0.137559	0.930267	0.99261
NM_001161734.1	100302028	ZGPAT	transcript	9.34832	10.1314	0.146226	0.42845	0.878304
NM_001161856.1	100101233	RAC1	transcript	18.9904	24.5858	0.282671	0.507137	0.909424
NM_001161857.1	100294652	AKT1	transcript	0.0236913	0.0716893	1.60237	0.141587	0.623294
NM_001161858.1	100302061	SIX6	transcript	58.0221	42.2256	-0.252559	0.796798	0.97558
NM_001161859.1	100302062	REM1	transcript	0.192045	1.01508	2.17823	0.190025	0.694376
NM_001161860.1	100302063	RAB8A	transcript	8.88947	8.81211	0.0246677	0.930896	0.992696
NM_001161861.1	100302064	RAB10	transcript	50.8428	57.943	0.166464	0.36344	0.847451
NM_001161862.1	100302065	RAB1A	transcript	40.6395	39.6066	0.0137589	0.958814	0.995913
NM_001161863.1	100302066	RAB4A	transcript	0.00917033	0.00932233	0.137559	0.930267	0.99261
NM_001161864.1	100302067	RRAGA	transcript	52.356	51.9711	0.00241585	0.984706	0.998361
NM_001161865.1	100302068	GDI2	transcript	70.6776	80.7499	0.140094	0.609467	0.94177
NM_001161866.1	100302069	RHEB	transcript	18.9809	19.7283	0.0333233	0.898067	0.989902
NM_001161867.1	100302070	RRAGC	transcript	9.33213	10.1494	0.0649878	0.822021	0.980796
NM_001161868.1	100302071	RABGGTB	transcript	10.5598	6.08107	-0.536287	0.756903	0.972026
NM_001161869.1	100302072	RABAC1	transcript	43.0093	48.4504	0.233322	0.407369	0.867532
NM_001161870.1	100302073	RAB9A	transcript	2.42418	3.30336	0.122534	0.94788	0.994638
NM_001161871.1	100302074	GDI1	transcript	61.5172	76.4026	0.224836	0.594802	0.93987
NM_001161872.1	100302075	RASD1	transcript	46.6635	52.0254	0.309344	0.702419	0.960917
NM_001161873.1	100302076	RILPL2	transcript	11.3614	9.32967	-0.210323	0.560658	0.927771
NM_001161874.1	100302077	RAB21	transcript	19.7211	20.8109	0.0509066	0.847411	0.983718
NM_001161875.1	100302078	RHOA	transcript	0.466791	0.240511	-0.938572	0.151757	0.640467
NM_001161876.1	100302079	RAN	transcript	116.715	118.89	0.0358376	0.698954	0.960201
NM_001161877.1	100302080	RASSF1	transcript	2.75584	3.17733	0.282872	0.496819	0.906355
NM_001161879.1	100302082	MAP2K7	transcript	1.56591	2.18327	0.369943	0.50354	0.908506
NM_001161880.1	100302083	CDKN1A	transcript	0.131756	0.151299	0.142249	0.868932	0.986536
NM_001161881.1	100302084	RAB5A	transcript	0.0873623	0.104042	0.225998	0.781724	0.974498
NM_001161882.1	100302085	AK1	transcript	19.7263	19.7529	0.0429427	0.827516	0.981869
NM_001161883.1	100302086	FNTA	transcript	28.4084	35.9301	0.263759	0.459546	0.891043
NM_001161884.1	100302087	STRADA	transcript	0.083478	0.0757477	-0.00844635	0.994373	0.999095
NM_001161886.1	100302096	UBQLN1	transcript	11.2397	12.4148	0.0928097	0.770302	0.974498
NM_001161887.1	100302097	DARS	transcript	36.3082	40.9693	0.148271	0.45635	0.889238
NM_001161888.1	100302099	CD93	transcript	2.88256	2.61369	-0.08474	0.803011	0.976663
NM_001161889.1	100302100	RPA1	transcript	23.2549	23.8106	0.0629285	0.659657	0.951537
NM_001161890.1	100302101	CPNE1	transcript	32.1666	30.9533	-0.0507861	0.67397	0.954672
NM_001161891.1	100302102	FH	transcript	37.9627	34.3254	-0.133898	0.345744	0.839946
NM_001161892.1	100302103	LYN	transcript	0.367379	0.209637	-1.13782	0.583839	0.936242
NM_001162543.1	100286739	NR2F2	transcript	0.25069	0.239051	-0.265979	0.846821	0.983665
NM_001162544.1	100302302	ARF1	transcript	0.170475	0.170319	0.138705	0.840895	0.982748
NM_001162545.1	100302303	ARF3	transcript	0.0831203	0.0933327	0.268175	0.763571	0.973562
NM_001162546.1	100302304	ARF4	transcript	131.657	139.314	0.159514	0.602587	0.941403
NM_001162547.1	100302305	ARF5	transcript	15.3582	21.5008	0.456935	0.0511998	0.404468
NM_001162548.1	100302306	ARF6	transcript	0.0732837	0.0844097	0.132379	0.888738	0.988691
NM_001162549.1	100302307	ARFIP2	transcript	0.502109	0.664598	0.360958	0.412814	0.869763
NM_001162550.1	100302308	ARFRP1	transcript	0.566533	0.635709	0.106782	0.868838	0.98652
NM_001162551.1	100302309	ARL2BP	transcript	25.1156	36.1183	0.464713	0.108255	0.562244
NM_001162552.1	100302310	ARL2	transcript	27.0594	31.857	0.247524	0.313125	0.81379
NM_001162553.2	100302311	ARL3	transcript	82.2802	65.7957	-0.210414	0.631225	0.948243
NM_001162554.1	100302312	ARL4C	transcript	3.5744	15.0996	1.86305	0.0282618	0.290246
NM_001162555.1	100302313	ARL5A	transcript	19.4152	39.0783	0.838037	0.187757	0.691588
NM_001162556.1	100302314	ARL5C	transcript	0	0	NA	NA	NA
NM_001162557.1	100302315	ARL6IP1	transcript	38.0638	109.668	1.32871	0.0638142	0.453462
NM_001162558.1	100302316	ARL8A	transcript	16.291	31.5128	0.845705	0.063339	0.451881
NM_001162559.1	100302317	ARL8B	transcript	15.8474	22.5498	0.434752	0.310117	0.811876
NM_001162560.1	100302318	GATD3A	transcript	49.9018	58.9446	0.2354	0.0956645	0.538237
NM_001162561.1	100302330	SPRN	transcript	0.67587	4.35536	2.46295	0.00509279	0.0941072
NM_001162562.1	100302337	COPS7B	transcript	0.193624	0.197692	-0.139189	0.888217	0.988518
NM_001162563.1	100302338	EIF6	transcript	0.062899	0.171264	1.32507	0.180312	0.680359
NM_001162564.1	100302339	EPCAM	transcript	61.0189	35.6044	-0.570021	0.508225	0.910019
NM_001162565.1	100302340	FGF12	transcript	4.93431	16.4904	1.5373	0.0549265	0.419798
NM_001162566.1	100302341	GNAI2	transcript	9.81974	15.8888	0.660529	0.0511491	0.404243
NM_001162567.1	100302342	AIMP2	transcript	4.68976	3.83272	-0.247823	0.395529	0.862141
NM_001162568.1	100302343	LCAT	transcript	3.67543	6.91996	0.857767	0.0305679	0.303545
NM_001163043.1	100135450	SQSTM1	transcript	55.9344	69.0811	0.308793	0.0721489	0.478319
NM_001163044.1	100217404	SIRT4	transcript	1.0428	1.12768	0.0699597	0.908212	0.990598
NM_001163045.1	100302346	PDIA3	transcript	119.952	87.2764	-0.379076	0.235499	0.747189
NM_001163046.1	100302347	PDIA5	transcript	17.8356	13.9439	-0.211815	0.727718	0.965078
NM_001163047.1	100302348	PMP22	transcript	0.122892	0.139731	0.0177374	0.983983	0.998196
NM_001163048.1	100302350	PPIE	transcript	0.807512	0.885458	0.157537	0.782269	0.974498
NM_001163049.2	100302351	PPIL3	transcript	2.91008	2.362	-0.383865	0.55012	0.924838
NM_001163050.1	100302352	PRM1	transcript	0	0	NA	NA	NA
NM_001163051.1	100302353	PUS1	transcript	0.12918	0.174484	0.373107	0.722776	0.964319
NM_001163052.1	100302354	SDR16C5	transcript	0.0882263	0.073086	-0.138769	0.943942	0.994228
NM_001163053.1	100302355	SFRP2	transcript	0.934764	2.22495	1.10956	0.0804092	0.499517
NM_001163054.1	100302356	SLC14A1	transcript	0	0.148046	5.77753	0.140161	0.620065
NM_001163055.2	100302357	TUBA4A	transcript	8.35904	16.6156	0.859647	0.0969643	0.540665
NM_001163056.1	100302358	TXNDC15	transcript	36.9236	40.9122	0.121026	0.497318	0.906508
NM_001163057.1	100302359	TXNDC17	transcript	13.0632	11.506	-0.0882079	0.828455	0.982239
NM_001163058.1	100302360	UBE2N	transcript	77.7674	90.9495	0.209849	0.135792	0.613764
NM_001163059.1	100302361	YEATS4	transcript	20.7196	19.3724	-0.0124431	0.971114	0.996571
NM_001163593.1	100302501	PLAU	transcript	0.567333	2.18092	1.69707	0.091182	0.527006
NM_001163594.2	100302545	CETN2	transcript	95.1997	61.6607	-0.527725	0.25256	0.764875
NM_001163595.1	100302546	RCHY1	transcript	12.8694	10.9658	-0.272536	0.504981	0.908957
NM_001163596.1	100302547	RHOV	transcript	0.0828757	0.0351907	-1.03041	0.416362	0.872326
NM_001163597.1	100302548	RSU1	transcript	0.196456	0.305886	0.658883	0.203088	0.709786
NM_001163598.1	100302550	SLC30A7	transcript	14.4846	15.3871	0.12316	0.554678	0.926269
NM_001163599.1	100302551	SLC39A13	transcript	0.46182	0.763281	0.677132	0.215399	0.724402
NM_001163600.1	100302552	SLC39A1	transcript	0.155109	0.179988	0.21085	0.754927	0.971402
NM_001163601.1	100302553	SLC39A2	transcript	0.067273	0.130579	0.666997	0.740545	0.967735
NM_001163602.1	100302555	SLC39A7	transcript	0.231884	0.236261	0.0279544	0.951245	0.994881
NM_001163603.1	100302556	SRI	transcript	75.8212	66.2065	-0.144707	0.488749	0.902799
NM_001163604.1	100302557	ZDHHC7	transcript	0.167834	0.116841	-0.368082	0.704881	0.961335
NM_001163605.1	100302558	ZFAND5	transcript	0.0817443	0.114282	0.54812	0.510239	0.911061
NM_001163606.1	100302564	PLAUR	transcript	0.250198	1.05415	1.75	0.638986	0.949998
NM_001164219.1	100302636	KLF4	transcript	0	0.0613337	4.82502	0.219018	0.72875
NM_001164492.1	100302705	IZUMO1	transcript	0	0.007432	1.8457	0.648764	0.949998
NM_001164713.1	100303602	CIB4	transcript	0.00923167	0.132661	3.34868	0.0430852	0.369261
NM_001164714.1	100303607	CCN2	transcript	3.93535	5.37472	0.356153	0.471928	0.8975
NM_001165889.2	100305130	ATP5PO	transcript	149.251	137.311	-0.0582824	0.834251	0.982607
NM_001165890.1	100305131	ARAF	transcript	0.065099	0.0693627	0.357329	0.901816	0.990211
NM_001166178.1	443019	QPCT	transcript	22.5366	30.4163	0.385368	0.346368	0.840467
NM_001166179.1	443113	MMP13	transcript	1.53162	0.581521	-1.15985	0.720255	0.963947
NM_001166180.1	443115	MMP2	transcript	3.88367	2.92886	-0.431294	0.127889	0.599257
NM_001166181.1	443116	MMP14	transcript	3.13715	2.4908	-0.320286	0.217701	0.728171
NM_001166182.1	443218	FOS	transcript	28.1112	18.1405	-0.578862	0.256342	0.768432
NM_001166183.1	678682	MYD88	transcript	1.94621	1.99841	-0.0122355	0.976892	0.997309
NM_001166184.1	780520	NFKBIA	transcript	10.931	13.9105	0.298009	0.298218	0.805602
NM_001166185.1	100135698	TNFRSF1A	transcript	11.1275	12.1666	0.191045	0.462521	0.89324
NM_001166186.1	100217406	TIMP2	transcript	39.527	40.3144	-0.0246326	0.934284	0.992698
NM_001166187.1	100217407	TIMP3	transcript	26.7865	49.1933	0.731855	0.187451	0.691008
NM_001166188.1	100307033	ASF1A	transcript	8.00745	7.8381	-0.0428188	0.834112	0.982607
NM_001166189.1	100307034	BRMS1	transcript	0.210922	0.225236	0.091892	0.899529	0.990081
NM_001166190.1	100307036	CBX5	transcript	0.205241	0.327726	0.620716	0.320143	0.820843
NM_001166191.1	100307037	CYB5A	transcript	12.0854	9.2549	-0.462596	0.263134	0.774527
NM_001166192.1	100307038	CYGB	transcript	0.791683	6.0715	2.68193	0.0115548	0.165369
NM_001166193.1	100307039	EIF5A	transcript	2.90904	4.83155	0.619867	0.30981	0.811876
NM_001166194.1	100307040	ELAVL1	transcript	0.076923	0.0883223	0.197298	0.813794	0.979455
NM_001166195.1	100307041	F2	transcript	0	0.0134317	3.58999	0.290242	0.799723
NM_001166196.1	100307042	FEN1	transcript	0.589722	0.806509	0.160087	0.925257	0.992553
NM_001166197.1	100307043	FHIT	transcript	0	0	NA	NA	NA
NM_001166198.1	100307044	FHL1	transcript	0.112305	0.0633237	-0.603615	0.827754	0.981933
NM_001166199.1	100307045	NCK1	transcript	1.02436	0.684194	-0.552013	0.0684598	0.468054
NM_001166200.1	100307046	PRDX2	transcript	0.144257	0.219904	0.525545	0.447459	0.885964
NM_001166201.1	100307047	SMPD1	transcript	4.74711	7.2231	0.537744	0.227967	0.738843
NM_001166202.1	100307048	SPARC	transcript	0.106626	0.161045	0.56933	0.401674	0.865635
NM_001166203.1	100307049	STAT1	transcript	0.590613	0.990158	0.714723	0.0967857	0.540515
NM_001166204.1	100307050	VAMP7	transcript	0.147984	0.166366	0.264854	0.689637	0.957563
NM_001168634.1	100316848	B4GALT7	transcript	7.66489	8.73835	0.204192	0.200729	0.707923
NM_001172550.1	100359363	F8	transcript	0.918779	0.586707	-0.636256	0.0373746	0.34129
NM_001174109.1	443158	MYOG	transcript	0	0	NA	NA	NA
NM_001174110.1	780490	NOG	transcript	0.18507	2.288	3.25423	0.0166912	0.210947
NM_001174111.1	100381246	RGS4	transcript	28.4971	28.8537	-0.0652824	0.873677	0.987066
NM_001174112.1	100381247	SOLD1	transcript	0	0	NA	NA	NA
NM_001174113.1	100381248	SIX1	transcript	44.8401	24.5446	-0.667439	0.585885	0.936819
NM_001174114.2	100381267	SERPINE1	transcript	0.0761403	0.130724	0.79765	0.514661	0.912753
NM_001177677.1	100415774	RPL23A	transcript	2088.16	1432.86	-0.353778	0.736183	0.967025
NM_001177678.1	100415775	ID3	transcript	18.4634	20.9665	0.189624	0.70252	0.960917
NM_001177679.1	100415906	NDUFB8	transcript	124.3	130.226	0.0910243	0.513736	0.912659
NM_001178050.1	100422799	BST-2A	transcript	0.390215	0.601651	0.437226	0.704571	0.961335
NM_001178051.1	100422801	BST-2B	transcript	0.192906	0.446495	0.895644	0.603351	0.941403
NM_001178052.1	100422802	PAX2	transcript	0	0	NA	NA	NA
NM_001178053.1	100422803	PITX3	transcript	0.0111843	0	-2.66139	0.503216	0.908506
NM_001178105.1	100431098	SCGB1A1	transcript	0	0	NA	NA	NA
NM_001184899.1	100462650	SLC26A3	transcript	0	0	NA	NA	NA
NM_001185016.1	780473	CLDN1	transcript	6.74208	2.56467	-1.22683	0.0854625	0.512719
NM_001185017.2	780477	CLDN4	transcript	0.400714	0.187226	-0.909244	0.513182	0.912299
NM_001185018.1	100462658	CLDN7	transcript	14.1973	15.606	0.349439	0.83311	0.982607
NM_001185120.1	100462690	CRISP2	transcript	0	0.0487767	4.14898	0.291916	0.799723
NM_001185121.1	100462691	CRISP3	transcript	0	0.11799	5.28351	0.177758	0.676775
NM_001185122.2	100462692	IL23A	transcript	1.49328	0.923684	-0.549035	0.398711	0.864274
NM_001185123.1	100462693	NDUFB6	transcript	80.4784	80.3408	0.0802224	0.805597	0.977381
NM_001190390.1	443005	GAPDH	transcript	363.812	518.577	0.445465	0.161361	0.655808
NM_001190391.1	443445	THRB	transcript	11.9286	9.09136	-0.341674	0.209324	0.717867
NM_001190392.1	100462743	DUOX2	transcript	0	0	NA	NA	NA
NM_001193399.1	100499198	KRTAP6-1	transcript	0	0	NA	NA	NA
NM_001195219.1	100499506	IL25	transcript	0.066337	0	-4.36382	0.192471	0.697441
NM_001195309.2	100126570	ASZ1	transcript	3.98073	2.31895	-0.709107	0.327664	0.826484
NM_001195310.1	100126571	CAV2	transcript	6.06959	16.0229	1.15631	0.26024	0.773795
NM_001195311.1	100126575	CTTNBP2	transcript	1.26379	3.31252	1.1842	0.139301	0.619205
NM_001195312.1	100500730	HAMP	transcript	0	0.120052	3.89089	0.268624	0.779495
NM_001195315.1	780461	SCGB3A2	transcript	0.0373687	0.0456307	0.470281	0.902577	0.990211
NM_001195316.1	100135442	SRSF3	transcript	0.0586487	0.0836537	0.441538	0.66675	0.953686
NM_001195317.1	100126576	ST7	transcript	0.47776	0.147725	-1.42534	0.510255	0.911061
NM_001195318.1	100126573	TES	transcript	48.8061	38.6037	-0.149669	0.871691	0.986768
NM_001195319.1	100126577	WNT2	transcript	0.042654	0.640983	3.55358	0.146694	0.632064
NM_001197180.1	100505388	MRC1	transcript	2.15738	0.904869	-1.26988	1.52425e-07	6.75769e-06
NM_001198545.1	100505451	SBD2	transcript	0	0	NA	NA	NA
NM_001198882.1	100526668	TTPA	transcript	0.321773	0.387698	0.269698	0.620125	0.944387
NM_001199066.1	443415	KRT2.11	transcript	0	0.0143647	3.65671	0.354428	0.843061
NM_001199067.1	100294614	K33	transcript	0	0	NA	NA	NA
NM_001199068.1	100526763	NCR1	transcript	0	0.0110837	2.6535	0.506082	0.908957
NM_001199069.1	100526780	LOC100526780	transcript	0	0	NA	NA	NA
NM_001199070.1	100526782	LOC100526782	transcript	0	0	NA	NA	NA
NM_001199222.1	100526817	MYOZ2	transcript	0	0	NA	NA	NA
NM_001199670.1	100527962	LOC100527962	transcript	0.31892	0.729779	1.11469	0.0199099	0.235375
NM_001199790.1	100141302	KCNK3	transcript	2.25257	2.65673	0.273773	0.299082	0.805746
NM_001199791.1	100528009	RHCG	transcript	0	0	NA	NA	NA
NM_001199792.1	100528010	AVPR1A	transcript	0	0.316734	7.0121	0.0729778	0.480715
NM_001199793.1	100528011	AVPR2	transcript	0	0	NA	NA	NA
NM_001199794.1	100528013	C3H12orf29	transcript	15.1373	16.6985	0.197768	0.537653	0.922041
NM_001199795.1	100528014	MYOZ3	transcript	0.259125	0.217026	-0.108251	0.944316	0.994318
NM_001202421.1	100529154	NUDT9	transcript	37.8241	30.8194	-0.255488	0.206543	0.713842
NM_001202852.1	780453	ITLN	transcript	0	0	NA	NA	NA
NM_001205146.2	100534643	UGT1A6	transcript	0	0	NA	NA	NA
NM_001205147.1	100534644	UGT1A1	transcript	0	0.004124	1.8457	0.648764	0.949998
NM_001205148.1	100534645	UGT1A3	transcript	0	0	NA	NA	NA
NM_001205149.1	100534646	UGT1A4	transcript	0	0	NA	NA	NA
NM_001205150.1	100534647	IFI30	transcript	1.66749	2.49371	0.645537	0.171058	0.669141
NM_001205151.1	100534650	UGT2B7	transcript	0	0	NA	NA	NA
NM_001205152.1	100534653	CYP2C19	transcript	0	0.009007	3.08403	0.437153	0.88154
NM_001205153.1	100534656	HNF4A	transcript	0	0	NA	NA	NA
NM_001245972.1	100568285	CYP2E1	transcript	0	0.0131093	3.15413	0.426462	0.876916
NM_001245974.1	100568286	CYP2D6	transcript	0.348452	0.46323	0.515792	0.630849	0.948048
NM_001246006.1	100579169	GSN	transcript	1.60179	2.12617	0.423076	0.602613	0.941403
NM_001246007.1	100579170	LYZL4	transcript	0	0	NA	NA	NA
NM_001246209.1	100620046	TOB2	transcript	3.29003	5.06535	0.561683	0.586386	0.936999
NM_001246210.1	100620047	BTG2	transcript	46.3235	62.75	0.559984	0.501833	0.908506
NM_001246211.1	100620048	B4GALT1	transcript	1.4701	0.997578	-0.463041	0.312264	0.813236
NM_001246212.1	100620049	BTG3	transcript	9.74406	12.7786	0.441925	0.0542771	0.417513
NM_001246236.1	100628316	ZNF496	transcript	0.24631	0.329905	0.439941	0.239612	0.751958
NM_001246237.1	443050	AVPR1B	transcript	2.09201	0.733226	-1.3301	0.369049	0.851083
NM_001246262.1	100642178	HDAC9	transcript	10.4381	10.6124	-0.025462	0.92657	0.99261
NM_001246263.2	100642180	FGF5	transcript	0.00507433	0.0447187	2.79433	0.451236	0.88688
NM_001246280.1	100653388	NR5A2	transcript	0	0	NA	NA	NA
NM_001252175.1	100820736	IL12RB2	transcript	0.00147867	0	-0.823809	0.840002	0.982607
NM_001252176.1	100820738	AKIRIN2	transcript	7.34394	9.52981	0.337709	0.264991	0.77579
NM_001252177.2	100820744	ACP5	transcript	2.94903	1.3685	-1.21616	0.140987	0.622102
NM_001252178.1	100820746	ANKRD1	transcript	0.0764587	0.111915	0.608019	0.691001	0.958167
NM_001252179.1	100820747	GATA1	transcript	0	0	NA	NA	NA
NM_001252180.1	100820753	IL21R	transcript	0.03546	0.537815	3.54673	0.0559342	0.42398
NM_001252181.1	100820754	SLC24A5	transcript	0.328202	0.3539	0.179019	0.73111	0.965979
NM_001252182.1	100820755	SLC7A11	transcript	0.004782	0.060201	3.00304	0.288526	0.798989
NM_001252183.1	780483	GATA3	transcript	0	0	NA	NA	NA
NM_001252184.1	100294604	SNCA	transcript	0.087936	0.128102	0.40031	0.673926	0.954672
NM_001256479.1	100302344	LIN28A	transcript	0	0	NA	NA	NA
NM_001256768.1	100861578	LIN28B	transcript	0	0	NA	NA	NA
NM_001256816.1	100862656	SLC25A14	transcript	0.293295	0.311519	-0.00246	0.998637	0.999751
NM_001256817.1	100862657	IL21	transcript	0	0	NA	NA	NA
NM_001257093.1	443323	FST	transcript	0	0.013709	2.42349	0.545084	0.922333
NM_001260478.1	100885770	IL22	transcript	0	0	NA	NA	NA
NM_001267874.1	100913152	HSPA1A	transcript	15.1809	20.2091	0.434985	0.16285	0.656618
NM_001267875.2	100913153	ARHGAP36	transcript	15.2686	20.7551	0.3843	0.290787	0.799723
NM_001267876.1	100913155	GABRB2	transcript	0	3.99349	24.0519	7.45974e-10	1.82536e-07
NM_001267877.1	100913156	METTL4	transcript	4.20872	4.08871	-0.0223442	0.958108	0.99589
NM_001267878.1	100913157	ILK	transcript	11.4978	14.2191	0.303606	0.156891	0.648409
NM_001267879.1	100913158	NFIB	transcript	2.59586	7.66296	1.33442	0.154104	0.644126
NM_001267880.1	100913159	ST6GAL1	transcript	0.144284	0.143334	-0.322959	0.911366	0.991114
NM_001267881.2	100913160	YAP1	transcript	0.056424	0.154044	1.28058	0.533497	0.920211
NM_001267882.1	100913161	HSD17B2	transcript	0.075304	0.0931127	0.339256	0.871116	0.986768
NM_001267883.1	100913163	GPX5	transcript	0.386362	0.668155	0.69797	0.281242	0.790463
NM_001267884.2	100913166	FABP3	transcript	8.10564	13.3784	0.630605	0.136036	0.614124
NM_001267885.1	100913167	PRR15	transcript	1.31466	1.2392	0.018259	0.97727	0.997309
NM_001267886.1	443171	SMAD4	transcript	0.0735927	0.0967637	0.315967	0.596841	0.940646
NM_001267887.1	780452	YWHAZ	transcript	0.340369	0.453339	0.384347	0.385301	0.859234
NM_001267888.1	443371	KITLG	transcript	0.133065	0.131412	0.0808476	0.938502	0.993377
NM_001267889.1	100913151	FOXO3	transcript	2.70513	3.83617	0.379488	0.491019	0.903906
NM_001276454.2	101104037	DDX21	transcript	18.1097	18.4882	0.0710604	0.754575	0.971378
NM_001277168.1	443532	CXCR4	transcript	10.4547	7.35629	-0.42925	0.307486	0.811517
NM_001278560.1	443013	PTGER2	transcript	0.329155	0.241546	-0.385818	0.520957	0.914803
NM_001278564.1	101114619	GRINA	transcript	1.83208	15.6642	2.82616	0.0733476	0.482058
NM_001278565.1	443087	KDR	transcript	5.51088	4.23337	-0.410766	0.169784	0.667179
NM_001278566.1	101113228	LHCGR	transcript	0	0.112405	6.72934	0.0853824	0.512338
NM_001278567.1	443239	GLUD1	transcript	25.5791	75.4089	1.36787	0.052308	0.409136
NM_001280672.1	101114118	LPAR6	transcript	3.66586	5.48691	0.509917	0.194173	0.699676
NM_001280676.1	101122826	PDCD10	transcript	0.222974	1.25948	2.6122	0.213735	0.722442
NM_001280677.1	101105430	PDYN	transcript	0.369992	23.1406	5.6112	0.00699967	0.117909
NM_001280680.1	100135455	TPT1	transcript	934.562	667.361	-0.360819	0.606723	0.941403
NM_001280682.1	101104932	UCP2	transcript	7.68534	5.93137	-0.33994	0.378937	0.85789
NM_001280688.1	101109830	RPS17	transcript	1344.89	928.92	-0.380857	0.573863	0.932532
NM_001280691.1	101114458	EDN3	transcript	1.17681	1.64012	0.471191	0.271228	0.782667
NM_001280692.1	101115998	SLC25A27	transcript	2.22403	3.15409	0.40389	0.436589	0.88154
NM_001280694.1	494434	UCP1	transcript	0.0477363	0.153771	1.61348	0.297918	0.805311
NM_001280695.1	101109604	PIGF	transcript	16.8728	13.2718	-0.269316	0.42897	0.878654
NM_001280697.1	101117800	RPS8	transcript	1808.42	1482.25	-0.154068	0.797832	0.97572
NM_001280698.1	101119342	OVAR-DRB1	transcript	15.0576	10.4929	-0.524217	0.181068	0.681569
NM_001280700.1	101120647	LPIN1	transcript	2.24256	2.09803	-0.12059	0.91756	0.991529
NM_001280703.1	780457	SOD2	transcript	50.9654	73.178	0.430825	0.24645	0.758804
NM_001280704.1	101112748	PRDX6	transcript	43.0573	51.9778	0.162992	0.720605	0.963947
NM_001280707.1	101110712	SERPINB1	transcript	0.126487	0.160084	0.339623	0.539339	0.922333
NM_001280710.1	443322	LOC443322	transcript	0	0	NA	NA	NA
NM_001280713.1	101104079	CST3	transcript	461.647	584.641	0.298317	0.220366	0.730761
NM_001280714.1	101112282	BMPR1A	transcript	0.100342	0.0922477	-0.128086	0.872049	0.986823
NM_001280716.1	101112045	KRT71	transcript	0	0	NA	NA	NA
NM_001280717.1	101109747	LOC101109747	transcript	19.5392	22.3653	0.0592708	0.920594	0.992001
NM_001281479.1	100137070	RACK1	transcript	864.669	634.572	-0.298501	0.648068	0.949998
NM_001281825.1	101105932	TVP23B	transcript	13.5228	24.0512	0.988623	0.218516	0.72875
NM_001282137.1	101119753	LRRC51	transcript	0.134109	0.165004	0.304564	0.746218	0.969383
NM_001282138.1	101103091	TOMT	transcript	0.150557	0.045552	-1.95582	0.240407	0.752677
NM_001282247.1	101112271	CD53	transcript	1.15	3.96443	1.55089	0.113564	0.572193
NM_001282528.1	102099064	MC1R	transcript	0.122311	0.184677	0.414684	0.661817	0.952331
NM_001285801.1	101119251	TAF9	transcript	30.735	28.5496	-0.0247528	0.944722	0.994318
NM_001285802.1	102238525	AK6	transcript	9.82446	11.5057	0.258036	0.173908	0.672336
NM_001285962.1	101114247	RNASEH1	transcript	8.35429	11.4881	0.405569	0.187605	0.691244
NM_001287463.1	101113970	NPAS4	transcript	0.312432	0.302584	-0.121533	0.866824	0.985838
NM_001287465.1	443285	ARNT	transcript	5.061	4.97409	-0.0789116	0.777064	0.974498
NM_001287467.1	101107104	OOEP	transcript	0	0.251783	5.73029	0.143465	0.625859
NM_001287469.1	101118938	SPX	transcript	0	0.0887857	4.52625	0.249415	0.761194
NM_001287471.1	101117412	GCK	transcript	0.18593	0.470916	1.1689	0.100169	0.546405
NM_001287473.1	101119213	CCNG1	transcript	0.575103	0.498314	-0.215464	0.64189	0.949998
NM_001289795.2	101121009	OAZ1	transcript	87.354	115.113	0.395021	2.49958e-06	0.000102118
NM_001290006.2	101107870	OAZ2	transcript	101.269	99.6502	0.0399883	0.880928	0.98764
NM_001290359.1	101119005	OAZ3	transcript	0.1103	0.350611	1.73291	0.160357	0.654205
NM_001290793.2	100359412	PEG10	transcript	33.1866	44.8128	0.314749	0.549951	0.924838
NM_001291082.1	100642180	FGF5	transcript	0	0	NA	NA	NA
NM_001291506.1	101122702	AZIN1	transcript	18.2887	17.8738	-0.0299212	0.822408	0.980861
NM_001291507.1	101122702	AZIN1	transcript	8.10601	5.34813	-0.590963	2.02664e-05	0.000776455
NM_001293722.1	101110393	AZIN2	transcript	0.104942	0.796876	2.68187	0.00584877	0.103655
NM_001301405.2	101108150	BPIFA1	transcript	0	0	NA	NA	NA
NM_001301418.1	101119005	OAZ3	transcript	0.0480757	0	-3.97185	0.312756	0.813446
NM_001302661.1	101123601	SLAMF9	transcript	0	0	NA	NA	NA
NM_001302773.1	104564309	TMIGD3	transcript	0.0178813	0.148696	2.69417	0.475168	0.8975
NM_001303455.1	100270685	KCNMA1	transcript	0.0410377	0.155254	1.80656	0.0825788	0.505298
NM_001304278.1	101101946	TMEM265	transcript	2.18684	0.938066	-1.13165	0.0185591	0.225139
NM_001304801.1	105262656	MRLN	transcript	14.6088	7.97883	-0.67291	0.670264	0.95452
NM_001305890.1	101106739	ITGAX	transcript	0.0215367	0.101291	1.92828	0.369706	0.851866
NM_001306103.1	101107971	LYPLA1	transcript	14.148	11.2231	-0.283742	0.270076	0.781096
NM_001306104.1	101107719	KISS1	transcript	0.0158357	0.166824	2.82789	0.450388	0.88688
NM_001306107.1	101112590	LOC101112590	transcript	0.00937233	0.016445	0.621049	0.869964	0.986768
NM_001306108.1	101117717	CD96	transcript	0.195995	0.128856	-0.492489	0.577943	0.933923
NM_001306110.1	101103911	ADIPOR1	transcript	4.56504	7.51327	0.601559	0.253057	0.764875
NM_001306111.1	101122857	RETN	transcript	0.0234927	0.007897	-0.831412	0.831801	0.982607
NM_001306112.1	101104429	TMEM154	transcript	0	0.194598	5.78956	0.13933	0.619205
NM_001306113.1	101122867	LATS1	transcript	0.206511	0.163723	-0.32677	0.353346	0.843061
NM_001306114.1	101104977	ST3GAL5	transcript	0.0558677	0.0978437	0.429199	0.736318	0.967025
NM_001306115.1	101102430	CIDEC	transcript	0	0	NA	NA	NA
NM_001306117.1	101113187	NFKBIZ	transcript	1.23477	1.27131	0.0702131	0.843669	0.98321
NM_001306119.1	101102714	LOC101102714	transcript	0.368338	0.296615	-0.0789804	0.963384	0.996334
NM_001306120.1	101114754	ASMT	transcript	0	0.00671967	1.8457	0.648764	0.949998
NM_001306121.1	101120658	RELN	transcript	0.0324323	0.807881	4.32523	0.02773	0.287414
NM_001306122.1	101104296	MBOAT4	transcript	0.0937793	0.0219823	-1.91366	0.322607	0.823015
NM_001306123.1	101103793	BMPR2	transcript	4.12029	10.9994	1.18317	0.18386	0.685471
NM_001306124.1	101104332	BPI	transcript	0	0	NA	NA	NA
NM_001306125.1	101106414	RARG	transcript	0.300707	0.153633	-0.778813	0.586548	0.937085
NM_001308451.1	101122151	ITLN2	transcript	0	0	NA	NA	NA
NM_001308560.1	100135448	ARNT2	transcript	0.54252	0.631585	0.135118	0.952322	0.995113
NM_001308562.1	100135454	CITED2	transcript	4.41457	6.24432	0.441284	0.208224	0.716102
NM_001308564.1	443175	BMP7	transcript	0.126194	2.46397	3.98173	0.00732007	0.121169
NM_001308565.1	101111848	ADIPOQ	transcript	0.131519	0.556875	1.74854	0.42457	0.876916
NM_001308570.1	105608257	MXD4	transcript	20.6852	19.9718	0.0519292	0.904366	0.990371
NM_001308571.1	101121875	BCO1	transcript	0.0146253	0.031343	1.44329	0.482075	0.899511
NM_001308573.1	101112404	LOC101112404	transcript	0	0	NA	NA	NA
NM_001308574.1	101118553	CEBPA	transcript	1.73652	4.21587	1.1755	0.0232438	0.258529
NM_001308575.1	101114204	C4BPB	transcript	0	0	NA	NA	NA
NM_001308576.1	101123166	PNPLA2	transcript	2.25897	4.12382	0.797677	0.0560071	0.42398
NM_001308578.1	443258	PPIA	transcript	193.966	240.329	0.270634	0.192922	0.698219
NM_001308579.1	101118082	INHA	transcript	0.799504	1.24115	0.593372	0.266699	0.77768
NM_001308580.1	101106311	PGRMC1	transcript	149.589	167.167	0.146314	0.352938	0.843061
NM_001308581.1	443278	UCP3	transcript	0.037879	0.0429973	0.480367	0.824601	0.981353
NM_001308583.1	101102486	NPFFR2	transcript	0.214917	0.479464	0.998387	0.573357	0.932532
NM_001308584.1	443042	AR	transcript	2.02347	1.90448	-0.154663	0.700629	0.960651
NM_001308587.1	780470	CTSB	transcript	0.183059	0.256908	0.498762	0.327291	0.82596
NM_001308588.1	443320	LOC443320	transcript	0.528193	0.568452	0.306574	0.833844	0.982607
NM_001308589.1	101104317	ANGPTL4	transcript	0.461433	0.959663	0.807241	0.508038	0.909953
NM_001308590.1	100294600	CTNNB1	transcript	47.9365	62.405	0.31853	0.265763	0.776837
NM_001308591.1	101102792	CDC42	transcript	37.8602	52.3102	0.515846	0.55641	0.92678
NM_001308592.1	101108696	LOC101108696	transcript	4.61523	1.10368	-2.23843	0.106558	0.559458
NM_001308593.1	101109208	SERPINH1	transcript	19.2886	26.1238	0.534001	0.214808	0.723791
NM_001308594.1	780504	KIT	transcript	0.282434	0.372186	0.501648	0.67407	0.954672
NM_001308595.1	780505	IL1RN	transcript	0.080067	0.209014	1.01264	0.786818	0.974498
NM_001308597.1	101108962	DQA	transcript	2.07501	1.48442	-0.808625	0.726395	0.964851
NM_001308599.1	101121773	AMH	transcript	0.0415963	0.106789	1.1366	0.414008	0.870273
NM_001308600.1	100303604	KRT17	transcript	0.076023	0.038749	-0.742913	0.79713	0.97558
NM_001317360.1	101110054	IL12RB1	transcript	0.0149797	0.0336063	1.08513	0.445969	0.885395
NM_001318072.1	105614607	LOC105614607	transcript	0	0	NA	NA	NA
NM_001318073.1	101115669	TRA2B	transcript	2.46074	2.831	0.214425	0.536302	0.921243
NM_001318074.1	101110563	SOX2	transcript	7.55916	20.4105	1.22047	0.127159	0.597399
NM_001318075.1	101116239	LIG4	transcript	8.93146	7.08999	-0.270961	0.337853	0.833476
NM_001318076.1	101119323	B4GALNT2	transcript	0	0	NA	NA	NA
NM_001318077.1	100144753	KISS1R	transcript	0.394269	0.862645	1.04532	0.0451747	0.378524
NM_001318078.1	101106331	SPESP1	transcript	0.00796767	0	-2.28477	0.567466	0.930268
NM_001318079.1	101113263	IZUMO2	transcript	0.206266	0.0641963	-1.54469	0.182358	0.683976
NM_001318974.1	100216464	NDUFA1	transcript	133.138	98.0227	-0.298383	0.615437	0.943133
NM_001319279.1	101106589	SPRY4	transcript	0.078718	0.147742	0.875326	0.263314	0.774527
NM_001348418.1	100527962	LOC100527962	transcript	18.0411	20.7693	0.22252	0.32249	0.822868
Novel_000001	XLOC_000002	.	transcript	1.04829	22.9119	4.18065	0.203087	0.709786
Novel_000002	XLOC_000003	.	transcript	0.519611	3.15562	2.71638	0.177243	0.676772
Novel_000003	XLOC_000019	.	transcript	0.157541	0.326718	1.18689	0.482975	0.899887
Novel_000004	XLOC_000019	.	transcript	0.626488	0.698854	0.236131	0.740101	0.967502
Novel_000005	XLOC_000021	.	transcript	0.944549	0.817852	-0.11479	0.785446	0.974498
Novel_000006	XLOC_000024	.	transcript	0.800718	0.644206	-0.256249	0.480747	0.898987
Novel_000007	XLOC_000032	.	transcript	0.487773	0.541554	0.259603	0.606375	0.941403
Novel_000008	XLOC_000035	.	transcript	2.33239	4.68718	1.1855	0.497941	0.906634
Novel_000009	XLOC_000035	.	transcript	6.25841	1.58511	-2.28033	0.43478	0.881268
Novel_000010	XLOC_000055	.	transcript	0.160544	0.20316	0.473034	0.670084	0.954371
Novel_000011	XLOC_000073	.	transcript	0.5817	0.648977	0.187141	0.629001	0.947378
Novel_000012	XLOC_000073	.	transcript	0.0689453	0	-21.5324	3.63079e-08	2.18293e-06
Novel_000013	XLOC_000075	.	transcript	0.00478867	0.284709	5.3332	0.145917	0.630458
Novel_000014	XLOC_000075	.	transcript	0.340038	0.65357	0.863159	0.164995	0.660064
Novel_000015	XLOC_000152	.	transcript	0.599244	0.614233	-0.0125223	0.972831	0.996582
Novel_000016	XLOC_000152	.	transcript	0.344625	0.417922	0.390361	0.595867	0.940257
Novel_000017	XLOC_000154	.	transcript	0.95478	0.780699	-0.237059	0.49127	0.903906
Novel_000018	XLOC_000154	.	transcript	0.390642	0.020777	-4.13233	2.3623e-08	1.63923e-06
Novel_000019	XLOC_000162	.	transcript	0.145612	0.334083	1.05452	0.156337	0.647486
Novel_000020	XLOC_000167	.	transcript	0.149595	0.263246	0.911176	0.236956	0.749447
Novel_000021	XLOC_000167	.	transcript	0.227333	0.25639	0.254842	0.700092	0.960651
Novel_000022	XLOC_000167	.	transcript	0.229848	0.314337	0.509819	0.385	0.859234
Novel_000023	XLOC_000173	.	transcript	0.0828483	0.248863	1.33607	0.273669	0.785698
Novel_000024	XLOC_000173	.	transcript	0.201132	0.27237	0.36034	0.903554	0.990272
Novel_000025	XLOC_000197	.	transcript	0.126874	0.33483	1.10781	0.574175	0.932701
Novel_000026	XLOC_000197	.	transcript	0.02549	0.266985	3.3524	0.114941	0.574192
Novel_000027	XLOC_000197	.	transcript	0.161682	0	-22.6602	6.67096e-09	7.36107e-07
Novel_000028	XLOC_000197	.	transcript	0.108174	0.205117	1.01662	0.519781	0.914311
Novel_000029	XLOC_000197	.	transcript	0.393034	0.557891	0.444761	0.844181	0.983332
Novel_000030	XLOC_000202	.	transcript	0.255907	0.154557	-0.826934	0.486765	0.90222
Novel_000031	XLOC_000203	.	transcript	0.093627	0.108471	0.0321709	0.981086	0.99773
Novel_000032	XLOC_000240	.	transcript	0.404043	0.460797	0.222661	0.54022	0.922333
Novel_000033	XLOC_000258	.	transcript	0.062945	0.156022	0.895903	0.750715	0.9706
Novel_000034	XLOC_000261	.	transcript	0.577052	0.46965	-0.280794	0.211853	0.720271
Novel_000035	XLOC_000265	.	transcript	0.090487	1.74414	3.94452	0.00987562	0.148492
Novel_000036	XLOC_000267	.	transcript	0.0552117	0.146425	1.23212	0.65546	0.950593
Novel_000037	XLOC_000268	.	transcript	0.011457	0.165669	3.14479	0.207711	0.71559
Novel_000038	XLOC_000284	.	transcript	0.0999613	0.193886	0.713916	0.540575	0.922333
Novel_000039	XLOC_000288	.	transcript	0.269328	0.292242	0.100977	0.922873	0.992039
Novel_000040	XLOC_000288	.	transcript	0.235108	0.0493473	-1.98278	0.164399	0.659004
Novel_000041	XLOC_000288	.	transcript	0.038175	0.166063	1.71739	0.530604	0.918958
Novel_000042	XLOC_000294	.	transcript	1.26002	1.36319	0.124832	0.538356	0.922238
Novel_000043	XLOC_000306	.	transcript	0.887539	0.707116	-0.275214	0.380767	0.858969
Novel_000044	XLOC_000309	.	transcript	2.0064	1.64346	-0.157042	0.798347	0.975917
Novel_000045	XLOC_000310	.	transcript	1.12794	1.17494	0.127676	0.706911	0.961346
Novel_000046	XLOC_000325	.	transcript	0.610934	0.511163	-0.137332	0.829968	0.982507
Novel_000047	XLOC_000327	.	transcript	0.328845	0.452024	0.568769	0.44969	0.88688
Novel_000048	XLOC_000327	.	transcript	0.259882	3.4e-05	-6.35987	0.00843086	0.133262
Novel_000049	XLOC_000327	.	transcript	0.155592	0.121413	-0.0729984	0.980715	0.997618
Novel_000050	XLOC_000340	.	transcript	0.0132143	0.247823	3.95753	0.00297655	0.0629407
Novel_000051	XLOC_000353	.	transcript	0.385899	0.51527	0.554597	0.402495	0.866093
Novel_000052	XLOC_000353	.	transcript	0.280133	1.14577	2.00607	0.1287	0.60064
Novel_000053	XLOC_000359	.	transcript	0.132676	0.271895	0.894282	0.249689	0.761573
Novel_000054	XLOC_000362	.	transcript	0.1263	0.211056	0.747852	0.652463	0.950593
Novel_000055	XLOC_000362	.	transcript	0.285	0.0985573	-1.29955	0.51056	0.91114
Novel_000056	XLOC_000363	.	transcript	0.67905	0.363451	-0.88238	0.0247939	0.268075
Novel_000057	XLOC_000363	.	transcript	0.12972	0.084754	-0.510758	0.738452	0.967093
Novel_000058	XLOC_000363	.	transcript	0.200964	0.0576073	-1.54253	0.442441	0.883892
Novel_000059	XLOC_000365	.	transcript	2.07281	1.81765	-0.12823	0.753388	0.971145
Novel_000060	XLOC_000381	.	transcript	0.897107	0.796446	-0.135866	0.546259	0.9228
Novel_000061	XLOC_000382	.	transcript	0.46224	0.444361	-0.0699776	0.845322	0.983514
Novel_000062	XLOC_000400	.	transcript	0.194394	0.0999113	-0.801946	0.789933	0.974825
Novel_000063	XLOC_000400	.	transcript	0.538634	0.240255	-0.959245	0.523728	0.91603
Novel_000064	XLOC_000400	.	transcript	0.731052	0.579861	-0.201734	0.740791	0.967839
Novel_000065	XLOC_000415	.	transcript	0.465938	0.336477	-0.445091	0.335011	0.830722
Novel_000066	XLOC_000415	.	transcript	0.29942	0.228424	-0.273145	0.787629	0.974498
Novel_000067	XLOC_000433	.	transcript	0.041557	0.12445	1.71513	0.384609	0.859234
Novel_000068	XLOC_000456	.	transcript	0.140997	0.630117	1.90636	0.0976801	0.542229
Novel_000069	XLOC_000456	.	transcript	0	0.623501	9.10363	0.00393205	0.0776965
Novel_000070	XLOC_000466	.	transcript	0.400059	0.440539	0.151274	0.68189	0.955987
Novel_000071	XLOC_000492	.	transcript	0.14687	0.0538227	-1.72296	0.531331	0.91935
Novel_000072	XLOC_000492	.	transcript	0.192693	0.21028	0.270617	0.827938	0.981991
Novel_000073	XLOC_000544	.	transcript	0.302731	0.472042	0.747164	0.310711	0.812128
Novel_000074	XLOC_000544	.	transcript	0.195891	0.00643533	-4.70873	0.0203823	0.238734
Novel_000075	XLOC_000549	.	transcript	0.314678	0.269806	-0.0752574	0.916799	0.991377
Novel_000076	XLOC_000562	.	transcript	0.97902	0.848442	-0.0468685	0.951093	0.994868
Novel_000077	XLOC_000573	.	transcript	0.319768	1.92424	2.41509	0.00173864	0.0417237
Novel_000078	XLOC_000641	.	transcript	0.617951	0.464639	-0.247433	0.761529	0.972794
Novel_000079	XLOC_000641	.	transcript	0.0779653	0.171702	0.856751	0.560395	0.927714
Novel_000080	XLOC_000642	.	transcript	0.405128	0.524165	0.301218	0.536187	0.921206
Novel_000081	XLOC_000644	.	transcript	0.327829	0.402397	0.253602	0.531097	0.919322
Novel_000082	XLOC_000656	.	transcript	2.47991	2.24677	-0.0885693	0.858374	0.985024
Novel_000083	XLOC_000662	.	transcript	0.16547	0.147607	-0.0246826	0.992397	0.998838
Novel_000084	XLOC_000662	.	transcript	0.248355	0.097026	-1.64963	0.356834	0.843061
Novel_000085	XLOC_000665	.	transcript	0.293745	0.212396	-0.384477	0.45768	0.890133
Novel_000086	XLOC_000678	.	transcript	0.261546	0.359725	0.349595	0.515395	0.913116
Novel_000087	XLOC_000689	.	transcript	0.0866313	0.181742	0.989446	0.253545	0.765224
Novel_000088	XLOC_000690	.	transcript	0.232934	0.268078	0.157544	0.856542	0.984835
Novel_000089	XLOC_000694	.	transcript	1.8153	1.85113	0.0175855	0.942061	0.993729
Novel_000090	XLOC_000729	.	transcript	0.250469	0.161322	-0.57838	0.390139	0.859234
Novel_000091	XLOC_000735	.	transcript	1.14648	1.23192	0.24627	0.721289	0.964002
Novel_000092	XLOC_000735	.	transcript	0.493949	0.442058	0.0120032	0.989765	0.998838
Novel_000093	XLOC_000794	.	transcript	0.142298	0.0698963	-0.855123	0.606882	0.941403
Novel_000094	XLOC_000794	.	transcript	0.388981	0.206598	-0.681268	0.657512	0.950806
Novel_000095	XLOC_000794	.	transcript	0.00983767	0.00905933	0.0776166	0.95458	0.995669
Novel_000096	XLOC_000794	.	transcript	0.324867	0.186357	-0.616178	0.694694	0.958972
Novel_000097	XLOC_000794	.	transcript	0.0523033	0.023104	-0.916671	0.608099	0.941403
Novel_000098	XLOC_000794	.	transcript	0.0528093	0.0352507	-0.403929	0.716376	0.962945
Novel_000099	XLOC_000794	.	transcript	0.085899	0.117001	0.678288	0.76538	0.973696
Novel_000100	XLOC_000794	.	transcript	0.0186397	0.00835867	-0.918382	0.448944	0.886792
Novel_000101	XLOC_000794	.	transcript	0.002177	0.0153057	2.44133	0.0981479	0.542812
Novel_000102	XLOC_000794	.	transcript	0.014013	0.008258	-0.499438	0.699158	0.960225
Novel_000103	XLOC_000794	.	transcript	0.0986597	0.00950667	-3.13733	0.00200847	0.0467513
Novel_000104	XLOC_000794	.	transcript	0.00677267	0.008686	0.611072	0.667824	0.954029
Novel_000105	XLOC_000794	.	transcript	1.12792	0.765659	-0.342342	0.833188	0.982607
Novel_000106	XLOC_000794	.	transcript	0.315659	0.154059	-0.820316	0.717752	0.963359
Novel_000107	XLOC_000798	.	transcript	0.966862	0.786804	-0.18493	0.71312	0.962395
Novel_000108	XLOC_000798	.	transcript	0	0.144014	7.02903	0.0722846	0.478588
Novel_000109	XLOC_000831	.	transcript	0.823119	0.682368	-0.320344	0.717928	0.963417
Novel_000110	XLOC_000831	.	transcript	0	0	NA	NA	NA
Novel_000111	XLOC_000831	.	transcript	0.357683	0.170625	-1.02972	0.360058	0.844861
Novel_000112	XLOC_000842	.	transcript	0.743694	0.571016	-0.316956	0.37958	0.85789
Novel_000113	XLOC_000860	.	transcript	0.732003	0.708713	0.0237964	0.960445	0.995913
Novel_000114	XLOC_000869	.	transcript	0.11817	0.0465133	-1.59971	0.524509	0.916349
Novel_000115	XLOC_000887	.	transcript	2.38866	1.86247	-0.372559	0.124138	0.591216
Novel_000116	XLOC_000893	.	transcript	1.72689	1.33584	-0.249067	0.639136	0.949998
Novel_000117	XLOC_000896	.	transcript	0.243941	0.106226	-1.12726	0.384793	0.859234
Novel_000118	XLOC_000896	.	transcript	0.136154	0.300766	1.09695	0.451989	0.886979
Novel_000119	XLOC_000896	.	transcript	0.318874	0.186599	-0.79034	0.716693	0.962945
Novel_000120	XLOC_000905	.	transcript	0.476173	0.396124	-0.191433	0.639577	0.949998
Novel_000121	XLOC_000920	.	transcript	0.377562	0.39552	0.139117	0.729937	0.96597
Novel_000122	XLOC_000933	.	transcript	0.213058	0.277148	0.388185	0.346866	0.840946
Novel_000123	XLOC_000946	.	transcript	0.382802	0.279944	-0.44526	0.224421	0.735331
Novel_000124	XLOC_000946	.	transcript	0.014428	0	-5.90725	0.131239	0.605141
Novel_000125	XLOC_000946	.	transcript	0	0	NA	NA	NA
Novel_000126	XLOC_000946	.	transcript	0.483416	0.460978	-0.0777613	0.691629	0.958274
Novel_000127	XLOC_000946	.	transcript	0.40794	0.544386	0.466243	0.297022	0.804321
Novel_000128	XLOC_000946	.	transcript	0.0128623	0.423337	4.65374	0.00509554	0.0941082
Novel_000129	XLOC_001025	.	transcript	0.231872	0.171282	-0.539662	0.646131	0.949998
Novel_000130	XLOC_001048	.	transcript	0.00124133	0.0134877	1.87436	0.620086	0.944347
Novel_000131	XLOC_001048	.	transcript	0.137733	0.210441	0.825345	0.579835	0.934432
Novel_000132	XLOC_001118	.	transcript	0.0974007	0.171482	0.796337	0.695934	0.95936
Novel_000133	XLOC_001124	.	transcript	0.529608	0.31938	-0.728519	0.00981311	0.147839
Novel_000134	XLOC_001185	.	transcript	0.014271	0.563677	5.02566	0.0312511	0.307188
Novel_000135	XLOC_001208	.	transcript	0.0323663	1.04293	4.69305	0.0148606	0.195206
Novel_000136	XLOC_001216	.	transcript	0.0106603	0.484133	5.15474	0.00217111	0.0496586
Novel_000137	XLOC_001217	.	transcript	0.009585	0.39541	4.95432	0.045266	0.378781
Novel_000138	XLOC_001253	.	transcript	0.336756	0.175896	-0.881855	0.219962	0.730183
Novel_000139	XLOC_001259	.	transcript	0.304143	0.00312	-6.02692	0.04465	0.376523
Novel_000140	XLOC_001259	.	transcript	0.749462	0.868333	0.210628	0.724981	0.964687
Novel_000141	XLOC_001259	.	transcript	0.916628	0.495761	-0.811271	0.0925185	0.531006
Novel_000142	XLOC_001259	.	transcript	0.819949	0.919986	0.311764	0.712499	0.962395
Novel_000143	XLOC_001259	.	transcript	0.75448	0.512779	-0.431605	0.515902	0.913469
Novel_000144	XLOC_001286	.	transcript	21.5619	18.203	-0.153832	0.706464	0.961346
Novel_000145	XLOC_001287	.	transcript	0.227607	0.00663633	-4.80335	0.00628413	0.109221
Novel_000146	XLOC_001287	.	transcript	0.656478	0.92097	0.549547	0.24318	0.755035
Novel_000147	XLOC_001306	.	transcript	0.505696	0.311774	-0.683522	0.473019	0.8975
Novel_000148	XLOC_001309	.	transcript	1.14499	1.11416	0.0291209	0.941631	0.993534
Novel_000149	XLOC_001314	.	transcript	0.145366	0.299557	0.863718	0.402163	0.86586
Novel_000150	XLOC_001409	.	transcript	0.28247	0.322417	0.172246	0.552597	0.925559
Novel_000151	XLOC_001446	.	transcript	6.5e-05	0.072264	5.3229	0.0256207	0.273578
Novel_000152	XLOC_001446	.	transcript	0.345012	0.174656	-0.808176	0.500991	0.908506
Novel_000153	XLOC_001446	.	transcript	0.427992	0.285902	-0.431087	0.643682	0.949998
Novel_000154	XLOC_001446	.	transcript	0.0741247	0.035733	-0.805154	0.829369	0.982427
Novel_000155	XLOC_001446	.	transcript	0.076916	0.309399	1.82395	0.539903	0.922333
Novel_000156	XLOC_001449	.	transcript	0.738243	0.665244	-0.170818	0.873883	0.987124
Novel_000157	XLOC_001449	.	transcript	0.522197	0.412279	-0.09276	0.96896	0.996571
Novel_000158	XLOC_001452	.	transcript	1.66283	1.27056	-0.244563	0.715614	0.962891
Novel_000159	XLOC_001452	.	transcript	1.42086	1.10695	-0.251036	0.633944	0.948809
Novel_000160	XLOC_001539	.	transcript	0.419896	0.408444	-0.0787924	0.960913	0.995933
Novel_000161	XLOC_001539	.	transcript	0.000711	0.191276	7.4941	0.00815353	0.130273
Novel_000162	XLOC_001539	.	transcript	0.35042	0.944433	1.21659	0.612625	0.942702
Novel_000163	XLOC_001539	.	transcript	0.188756	0	-22.2035	1.33868e-08	1.12614e-06
Novel_000164	XLOC_001539	.	transcript	0.154148	0.367455	1.18161	0.337736	0.833358
Novel_000165	XLOC_001564	.	transcript	0.199016	0.034671	-2.84102	0.446215	0.885498
Novel_000166	XLOC_001564	.	transcript	0.115275	0.0732427	-0.393844	0.915845	0.991327
Novel_000167	XLOC_001564	.	transcript	0.283814	0.192073	-0.455136	0.837236	0.982607
Novel_000168	XLOC_001564	.	transcript	0	0.093531	21.1127	6.6353e-08	3.39247e-06
Novel_000169	XLOC_001564	.	transcript	0.147871	0	-22.0006	1.81462e-08	1.38477e-06
Novel_000170	XLOC_001569	.	transcript	0.328718	0.324459	0.0848489	0.890841	0.98896
Novel_000171	XLOC_001572	.	transcript	0.057789	1.00456	3.82358	0.00218945	0.049996
Novel_000172	XLOC_001629	.	transcript	1.38658	1.02841	-0.325912	0.594828	0.93987
Novel_000173	XLOC_001630	.	transcript	0.0819313	0.122847	0.725951	0.60301	0.941403
Novel_000174	XLOC_001630	.	transcript	0.087847	0	-21.6909	2.87508e-08	1.86341e-06
Novel_000175	XLOC_001630	.	transcript	0.167367	0	-8.33591	0.00363466	0.073556
Novel_000176	XLOC_001630	.	transcript	0.0301173	0.140672	1.91678	0.53401	0.920264
Novel_000177	XLOC_001630	.	transcript	0.12678	0.210568	0.579724	0.449106	0.88688
Novel_000178	XLOC_001646	.	transcript	0.0889653	0.094474	-0.22956	0.935671	0.992698
Novel_000179	XLOC_001646	.	transcript	0.190029	0.111758	-0.609229	0.653486	0.950593
Novel_000180	XLOC_001693	.	transcript	0.612437	0.495372	-0.284171	0.31329	0.813869
Novel_000181	XLOC_001699	.	transcript	1.26371	0.497856	-1.24316	0.0623886	0.449087
Novel_000182	XLOC_001699	.	transcript	0.633499	0.170661	-1.60119	0.499348	0.907306
Novel_000183	XLOC_001699	.	transcript	0.174561	0	-22.2949	1.16611e-08	1.0294e-06
Novel_000184	XLOC_001699	.	transcript	0	0.372317	22.8378	5.07615e-09	6.2766e-07
Novel_000185	XLOC_001732	.	transcript	0.0321477	0.17981	2.25609	0.119433	0.58253
Novel_000186	XLOC_001732	.	transcript	0.449216	0.505354	0.20666	0.791083	0.974913
Novel_000187	XLOC_001758	.	transcript	0.154163	0.273865	0.636345	0.673323	0.954672
Novel_000188	XLOC_001758	.	transcript	0.27825	0.0912847	-1.33656	0.563436	0.929064
Novel_000189	XLOC_001764	.	transcript	0.395812	0.447226	0.167927	0.504302	0.90867
Novel_000190	XLOC_001767	.	transcript	0.675049	0.710389	0.0429327	0.905374	0.990415
Novel_000191	XLOC_001775	.	transcript	0.306695	0.485495	0.534163	0.3879	0.859234
Novel_000192	XLOC_001793	.	transcript	0.60968	0.377427	-0.62475	0.092464	0.530939
Novel_000193	XLOC_001823	.	transcript	0.625208	1.18093	0.988244	0.0156638	0.20244
Novel_000194	XLOC_001873	.	transcript	0	0.416664	22.392	1.00327e-08	9.35372e-07
Novel_000195	XLOC_001873	.	transcript	0.00334567	0.303151	6.05846	0.0270256	0.282565
Novel_000196	XLOC_001873	.	transcript	0	0.170521	21.032	7.45137e-08	3.72771e-06
Novel_000197	XLOC_001873	.	transcript	0	0.133911	20.7429	1.12565e-07	5.10077e-06
Novel_000198	XLOC_001909	.	transcript	1.0817	0.629985	-0.666467	0.222937	0.733658
Novel_000199	XLOC_001909	.	transcript	0.376316	0.429998	0.349288	0.830217	0.982507
Novel_000200	XLOC_001926	.	transcript	0	0.173378	20.782	1.06467e-07	4.90734e-06
Novel_000201	XLOC_001926	.	transcript	0	0.857691	23.0243	3.80317e-09	5.25199e-07
Novel_000202	XLOC_001931	.	transcript	0.001064	0.428065	8.31115	0.0275722	0.286263
Novel_000203	XLOC_001967	.	transcript	0.0299397	0.576884	3.96186	0.0641598	0.455037
Novel_000204	XLOC_001972	.	transcript	0.362872	0.405929	0.0327004	0.966953	0.996571
Novel_000205	XLOC_001991	.	transcript	5.79872	6.35294	0.061491	0.932898	0.992698
Novel_000206	XLOC_002025	.	transcript	0.502902	0.501413	0.0115801	0.982686	0.997944
Novel_000207	XLOC_002029	.	transcript	0.595841	0.249376	-1.11903	0.148964	0.635872
Novel_000208	XLOC_002059	.	transcript	0.416684	0.600608	0.580891	0.514596	0.912745
Novel_000209	XLOC_002059	.	transcript	0.699973	0.763383	0.0189675	0.97159	0.996571
Novel_000210	XLOC_002110	.	transcript	0	0.150048	6.52303	0.0954731	0.537513
Novel_000211	XLOC_002112	.	transcript	0.196629	0.616064	1.43741	0.10041	0.547029
Novel_000212	XLOC_002124	.	transcript	0.279462	0.311813	0.245945	0.68342	0.956211
Novel_000213	XLOC_002133	.	transcript	0.628788	0.387199	-0.646071	0.340781	0.835632
Novel_000214	XLOC_002145	.	transcript	0.177814	0.258739	0.545388	0.322271	0.822711
Novel_000215	XLOC_002145	.	transcript	0.0437527	0.0973117	1.36049	0.647809	0.949998
Novel_000216	XLOC_002145	.	transcript	0.18554	0.106085	-0.891145	0.139624	0.619604
Novel_000217	XLOC_002145	.	transcript	0.151611	0.203233	0.239192	0.88588	0.98817
Novel_000218	XLOC_002150	.	transcript	0.159296	0.025893	-2.48563	0.321343	0.821925
Novel_000219	XLOC_002166	.	transcript	0.265063	0.397503	0.566559	0.0436536	0.371908
Novel_000220	XLOC_002166	.	transcript	0.0736513	0.433103	2.47187	0.173624	0.671818
Novel_000221	XLOC_002172	.	transcript	0.116195	0.090131	-0.103904	0.97104	0.996571
Novel_000222	XLOC_002172	.	transcript	0.111722	0	-5.70662	0.0970561	0.540882
Novel_000223	XLOC_002172	.	transcript	0.128946	0.0440683	-1.46199	0.361003	0.845446
Novel_000224	XLOC_002192	.	transcript	0.579379	0.507367	-0.23288	0.388067	0.859234
Novel_000225	XLOC_002225	.	transcript	0.353137	0.428607	0.286586	0.671314	0.954672
Novel_000226	XLOC_002225	.	transcript	0.310837	0.0904197	-1.67124	0.128206	0.599874
Novel_000227	XLOC_002228	.	transcript	4.54775	4.78786	0.156144	0.774592	0.974498
Novel_000228	XLOC_002228	.	transcript	3.30465	1.70434	-0.883793	0.120174	0.58434
Novel_000229	XLOC_002241	.	transcript	0.301295	0.196847	-0.562114	0.177977	0.677312
Novel_000230	XLOC_002249	.	transcript	0.0791403	0.115805	0.686699	0.807116	0.977816
Novel_000231	XLOC_002290	.	transcript	0.327962	0.0447607	-2.61218	0.0368162	0.338228
Novel_000232	XLOC_002293	.	transcript	0.256359	0.181495	-0.547563	0.705898	0.961335
Novel_000233	XLOC_002293	.	transcript	0.435638	0.128962	-1.59967	0.304095	0.808623
Novel_000234	XLOC_002293	.	transcript	0.0115943	0.167105	3.91236	0.00905694	0.139969
Novel_000235	XLOC_002303	.	transcript	0.378528	0.216834	-0.705925	0.173339	0.671423
Novel_000236	XLOC_002314	.	transcript	0.093797	0	-6.18961	0.113673	0.572374
Novel_000237	XLOC_002314	.	transcript	0.339869	0.266902	-0.176039	0.842372	0.983034
Novel_000238	XLOC_002323	.	transcript	0.534531	0.320526	-0.709766	0.313211	0.813869
Novel_000239	XLOC_002323	.	transcript	0	0.121661	7.22463	0.0646633	0.456611
Novel_000240	XLOC_002330	.	transcript	0.327793	0.428674	0.366746	0.379498	0.85789
Novel_000241	XLOC_002335	.	transcript	0.296288	0.520471	0.655748	0.360265	0.844879
Novel_000242	XLOC_002338	.	transcript	4.27117	3.51906	-0.103667	0.898228	0.989902
Novel_000243	XLOC_002356	.	transcript	0.212614	0.0468433	-2.40164	0.224651	0.735688
Novel_000244	XLOC_002356	.	transcript	0.404469	0.255404	-0.421218	0.80166	0.976663
Novel_000245	XLOC_002356	.	transcript	0.242216	0.216256	-0.124385	0.842628	0.983034
Novel_000246	XLOC_002357	.	transcript	0.208573	0.202599	-0.0845057	0.879522	0.987597
Novel_000247	XLOC_002357	.	transcript	0.0886003	0.115424	0.462662	0.75034	0.9706
Novel_000248	XLOC_002370	.	transcript	0.328826	0.576484	0.896874	0.0967473	0.540515
Novel_000249	XLOC_002377	.	transcript	0	0.127595	4.91228	0.210671	0.718987
Novel_000250	XLOC_002428	.	transcript	1.28753	0.780445	-0.581355	0.390389	0.859234
Novel_000251	XLOC_002441	.	transcript	0.155446	0.690394	1.89979	0.0572248	0.429828
Novel_000252	XLOC_002445	.	transcript	0.406464	0.440777	0.0291729	0.963538	0.996334
Novel_000253	XLOC_002454	.	transcript	1.54781	1.25833	-0.190085	0.726536	0.964851
Novel_000254	XLOC_002454	.	transcript	0.764345	0.378324	-0.840966	0.577509	0.933896
Novel_000255	XLOC_002466	.	transcript	1.71504	2.0035	0.297379	0.361286	0.845571
Novel_000256	XLOC_002475	.	transcript	7.36513	7.35248	0.054401	0.846348	0.983566
Novel_000257	XLOC_002479	.	transcript	0.0829977	0.136247	0.32905	0.909203	0.990836
Novel_000258	XLOC_002489	.	transcript	0.217688	0.216005	0.0752249	0.934956	0.992698
Novel_000259	XLOC_002497	.	transcript	0.481746	0.373597	-0.333679	0.345361	0.839486
Novel_000260	XLOC_002502	.	transcript	0.80961	0.524353	-0.525863	0.254079	0.76585
Novel_000261	XLOC_002506	.	transcript	0.840588	0.648842	-0.338178	0.366697	0.849707
Novel_000262	XLOC_002506	.	transcript	0.254992	0.430047	0.894056	0.606087	0.941403
Novel_000263	XLOC_002511	.	transcript	0.184479	0.322263	0.877411	0.291781	0.799723
Novel_000264	XLOC_002511	.	transcript	0.259071	0.000656333	-8.47174	3.97649e-10	1.12729e-07
Novel_000265	XLOC_002520	.	transcript	0.367337	0.315968	-0.0961471	0.956569	0.99589
Novel_000266	XLOC_002520	.	transcript	0.106653	0.0368413	-1.31304	0.541312	0.922333
Novel_000267	XLOC_002520	.	transcript	0.131222	0.169051	0.338448	0.722322	0.9641
Novel_000268	XLOC_002529	.	transcript	0.602475	0.325519	-0.784317	0.72785	0.965125
Novel_000269	XLOC_002529	.	transcript	0.14352	0.306369	0.967138	0.446589	0.885498
Novel_000270	XLOC_002590	.	transcript	0	0.13476	4.63287	0.238242	0.749753
Novel_000271	XLOC_002592	.	transcript	0.87226	1.08266	0.486914	0.761666	0.972794
Novel_000272	XLOC_002595	.	transcript	0.522196	2.35274	2.01829	0.00215825	0.0493849
Novel_000273	XLOC_002604	.	transcript	0.298814	0.265016	-0.214011	0.580904	0.935127
Novel_000274	XLOC_002605	.	transcript	0.274003	0.307243	0.124173	0.882356	0.987729
Novel_000275	XLOC_002606	.	transcript	0.25109	0.175002	-0.602411	0.286074	0.795589
Novel_000276	XLOC_002606	.	transcript	0.213204	0.276486	0.396105	0.483292	0.900136
Novel_000277	XLOC_002607	.	transcript	0.0815333	0.18024	1.12787	0.295244	0.80235
Novel_000278	XLOC_002610	.	transcript	2.23384	1.62286	-0.335195	0.532245	0.919866
Novel_000279	XLOC_002615	.	transcript	3.9109	1.42866	-1.3549	0.419562	0.874251
Novel_000280	XLOC_002615	.	transcript	0.00144567	0.685308	7.90492	0.000830946	0.0228324
Novel_000281	XLOC_002629	.	transcript	4.38319	3.92551	-0.0715407	0.857943	0.985024
Novel_000282	XLOC_002635	.	transcript	0.075888	0.209621	1.67676	0.44878	0.886677
Novel_000283	XLOC_002635	.	transcript	0.0665893	0.0413373	-0.457974	0.811279	0.978842
Novel_000284	XLOC_002642	.	transcript	0.266085	0.209067	-0.223997	0.869628	0.986768
Novel_000285	XLOC_002642	.	transcript	0.15671	0.380834	1.35492	0.155514	0.646204
Novel_000286	XLOC_002642	.	transcript	0.178927	0	-7.84606	0.00628785	0.109221
Novel_000287	XLOC_002660	.	transcript	0.162576	0.199612	0.187493	0.863882	0.985447
Novel_000288	XLOC_002663	.	transcript	0.289205	0.169823	-0.624511	0.570127	0.931208
Novel_000289	XLOC_002665	.	transcript	0.406198	0.247709	-0.654748	0.121318	0.586027
Novel_000290	XLOC_002665	.	transcript	0.0698123	0.161802	1.41731	0.54517	0.922362
Novel_000291	XLOC_002670	.	transcript	0.503643	0.962649	0.941869	0.0211047	0.243635
Novel_000292	XLOC_002670	.	transcript	0.319571	0.069168	-1.97251	0.103481	0.553855
Novel_000293	XLOC_002676	.	transcript	0.370428	0.350512	0.0310619	0.954794	0.99567
Novel_000294	XLOC_002676	.	transcript	0.243788	0.0612037	-1.84729	0.367081	0.84992
Novel_000295	XLOC_002680	.	transcript	0.617405	0.771498	0.353675	0.347036	0.840946
Novel_000296	XLOC_002683	.	transcript	6.96207	6.66516	0.105944	0.897544	0.989902
Novel_000297	XLOC_002685	.	transcript	0.369405	0.539374	0.519443	0.196095	0.700972
Novel_000298	XLOC_002709	.	transcript	0.00235333	0.16095	5.7871	0.0380949	0.345183
Novel_000299	XLOC_002713	.	transcript	0.220953	0.051878	-2.36865	0.464601	0.894297
Novel_000300	XLOC_002713	.	transcript	0.473969	0.814167	0.855092	0.172468	0.669789
Novel_000301	XLOC_002713	.	transcript	0.137705	0.00609533	-4.26025	0.156635	0.648081
Novel_000302	XLOC_002716	.	transcript	0.172137	0.16878	-0.105422	0.878778	0.987507
Novel_000303	XLOC_002720	.	transcript	17.101	12.1621	-0.362961	0.523056	0.915978
Novel_000304	XLOC_002737	.	transcript	0.0808163	0.332631	1.77391	0.15663	0.648081
Novel_000305	XLOC_002739	.	transcript	0.128416	0.167019	0.63019	0.654272	0.950593
Novel_000306	XLOC_002742	.	transcript	0.18472	0	-5.94769	0.0474897	0.388622
Novel_000307	XLOC_002744	.	transcript	1.5398	1.54346	0.0582754	0.828979	0.982358
Novel_000308	XLOC_002749	.	transcript	0.0994203	0.125235	0.490198	0.76394	0.973594
Novel_000309	XLOC_002754	.	transcript	0.465215	0.694999	0.522054	0.158016	0.650169
Novel_000310	XLOC_002754	.	transcript	0.108248	0.0453293	-1.15747	0.341018	0.835782
Novel_000311	XLOC_002755	.	transcript	0.311735	0.325869	0.0944248	0.854152	0.984633
Novel_000312	XLOC_002755	.	transcript	0.187832	0.117265	-0.544295	0.415543	0.871327
Novel_000313	XLOC_002768	.	transcript	3.04991	4.80843	0.557527	0.260663	0.774239
Novel_000314	XLOC_002828	.	transcript	0.296318	0.53235	0.884945	0.263413	0.774527
Novel_000315	XLOC_002828	.	transcript	0.361635	0.03927	-3.0063	0.0722056	0.478453
Novel_000316	XLOC_002828	.	transcript	0.168204	0.258183	0.774722	0.513722	0.912659
Novel_000317	XLOC_002830	.	transcript	0.73688	0.19834	-2.02457	0.0372456	0.340647
Novel_000318	XLOC_002830	.	transcript	0.137493	0.219305	0.792854	0.831828	0.982607
Novel_000319	XLOC_002836	.	transcript	0.0776083	0.11022	0.449706	0.352259	0.843061
Novel_000320	XLOC_002836	.	transcript	0.0858117	0.242537	1.25015	0.240357	0.752674
Novel_000321	XLOC_002838	.	transcript	0.0157763	0.340625	4.09991	0.0822523	0.504407
Novel_000322	XLOC_002838	.	transcript	0.529592	1.45296	1.32004	0.044954	0.377438
Novel_000323	XLOC_002844	.	transcript	2.21318	1.81662	-0.234194	0.338346	0.833737
Novel_000324	XLOC_002847	.	transcript	0.47002	0.425383	-0.123969	0.67171	0.954672
Novel_000325	XLOC_002870	.	transcript	1.04281	1.19004	0.30089	0.557057	0.926939
Novel_000326	XLOC_002870	.	transcript	0.410486	0.511561	0.499248	0.570903	0.931369
Novel_000327	XLOC_002877	.	transcript	0.541834	0.485548	-0.181379	0.657376	0.950801
Novel_000328	XLOC_002883	.	transcript	0.451191	0.351122	-0.291877	0.55182	0.925317
Novel_000329	XLOC_002894	.	transcript	0.35199	0.511681	0.449317	0.36439	0.8481
Novel_000330	XLOC_002943	.	transcript	6.43557	4.16884	-0.429421	0.650132	0.950273
Novel_000331	XLOC_002943	.	transcript	0.761323	1.4247	0.757789	0.467138	0.8955
Novel_000332	XLOC_002991	.	transcript	0.962158	0.81571	-0.123231	0.826173	0.981517
Novel_000333	XLOC_002991	.	transcript	0.651947	0.273743	-1.11779	0.140167	0.620065
Novel_000334	XLOC_003066	.	transcript	0.17494	0.12727	-0.554309	0.712819	0.962395
Novel_000335	XLOC_003104	.	transcript	1.39115	1.27882	0.000328448	0.999558	0.999879
Novel_000336	XLOC_003104	.	transcript	0.293549	0.179365	-0.543596	0.753338	0.971131
Novel_000337	XLOC_003104	.	transcript	0.768172	0.666584	-0.20041	0.498072	0.906766
Novel_000338	XLOC_003112	.	transcript	3.37182	2.35512	-0.46906	0.0365231	0.33651
Novel_000339	XLOC_003116	.	transcript	0.309245	0.585885	0.794675	0.253012	0.764875
Novel_000340	XLOC_003116	.	transcript	0.130669	0.120699	-0.298456	0.883558	0.987825
Novel_000341	XLOC_003124	.	transcript	0.725487	0.611212	-0.252499	0.467173	0.89554
Novel_000342	XLOC_003124	.	transcript	0	0.091162	21.4118	4.30253e-08	2.46752e-06
Novel_000343	XLOC_003137	.	transcript	0.00665767	0.495337	5.8889	0.0344574	0.326183
Novel_000344	XLOC_003137	.	transcript	0	0.377182	6.65539	0.0888949	0.521567
Novel_000345	XLOC_003137	.	transcript	0	0.209018	6.07093	0.120947	0.585103
Novel_000346	XLOC_003167	.	transcript	0.145221	0.195509	0.384199	0.52086	0.914679
Novel_000347	XLOC_003264	.	transcript	0.57084	0.453846	-0.302971	0.179435	0.679512
Novel_000348	XLOC_003268	.	transcript	0.923742	0.318856	-1.5606	0.0226417	0.254776
Novel_000349	XLOC_003268	.	transcript	0.545188	0.906537	0.910903	0.595189	0.94008
Novel_000350	XLOC_003296	.	transcript	0.199091	0.308252	0.504113	0.435226	0.88154
Novel_000351	XLOC_003319	.	transcript	3.74488	7.01169	1.09444	0.242246	0.754408
Novel_000352	XLOC_003343	.	transcript	0.62844	0.45366	-0.325538	0.673274	0.954672
Novel_000353	XLOC_003359	.	transcript	0.58198	0.285978	-0.990405	0.0410183	0.359228
Novel_000354	XLOC_003383	.	transcript	0.480106	0.555932	0.148442	0.75451	0.971378
Novel_000355	XLOC_003512	.	transcript	0.035222	0.304174	2.80776	0.127879	0.59925
Novel_000356	XLOC_003613	.	transcript	0.029661	0.287294	2.95999	0.124155	0.591216
Novel_000357	XLOC_003760	.	transcript	0.195726	0.133555	-0.436753	0.886786	0.98817
Novel_000358	XLOC_003760	.	transcript	0.20568	0.22296	0.000505396	0.999743	0.999943
Novel_000359	XLOC_003760	.	transcript	0.117399	0.129503	0.227267	0.918049	0.991577
Novel_000360	XLOC_003760	.	transcript	0	0.0216253	3.82838	0.331717	0.827845
Novel_000361	XLOC_003761	.	transcript	0.299844	0.244293	-0.254032	0.630461	0.948017
Novel_000362	XLOC_003814	.	transcript	1.06044	0.765101	-0.314321	0.649649	0.950208
Novel_000363	XLOC_003814	.	transcript	0	0.236943	21.032	7.45137e-08	3.72771e-06
Novel_000364	XLOC_003835	.	transcript	0.0219553	0.206898	2.35327	0.266551	0.77768
Novel_000365	XLOC_003840	.	transcript	0	0.561574	24.4546	3.86723e-10	1.12372e-07
Novel_000366	XLOC_003840	.	transcript	0.122657	0.87705	2.5446	0.0346759	0.32749
Novel_000367	XLOC_003889	.	transcript	0.15377	1.22409	2.70448	0.0294595	0.297272
Novel_000368	XLOC_003914	.	transcript	0.0356703	0.400375	3.18372	0.0211245	0.243823
Novel_000369	XLOC_004150	.	transcript	0.973286	0.780061	-0.199613	0.73168	0.966112
Novel_000370	XLOC_004174	.	transcript	1.56219	1.44045	-0.0445865	0.909484	0.990916
Novel_000371	XLOC_004239	.	transcript	0.13542	0.176669	0.233818	0.782247	0.974498
Novel_000372	XLOC_004313	.	transcript	9.2868	7.04255	-0.261145	0.718284	0.963526
Novel_000373	XLOC_004357	.	transcript	0.132467	0.677716	2.12962	0.0486198	0.393438
Novel_000374	XLOC_004367	.	transcript	0.173137	0.227314	0.23439	0.870619	0.986768
Novel_000375	XLOC_004368	.	transcript	0.424519	0.353863	-0.180829	0.718872	0.963777
Novel_000376	XLOC_004374	.	transcript	0.398957	0.309599	-0.587518	0.629086	0.94744
Novel_000377	XLOC_004391	.	transcript	0.167832	0.100672	-0.682925	0.454449	0.888312
Novel_000378	XLOC_004394	.	transcript	0.565661	0.75547	0.488968	0.526884	0.917198
Novel_000379	XLOC_004395	.	transcript	0.673787	0.771459	0.402886	0.810763	0.978668
Novel_000380	XLOC_004395	.	transcript	0.523657	0.488468	-0.0959274	0.845334	0.983514
Novel_000381	XLOC_004407	.	transcript	0.297502	0.231661	-0.388244	0.332388	0.82866
Novel_000382	XLOC_004408	.	transcript	0.272821	0.109984	-1.55217	0.279174	0.789336
Novel_000383	XLOC_004411	.	transcript	0.506367	0.235269	-1.40175	0.44935	0.88688
Novel_000384	XLOC_004411	.	transcript	0.359309	0.323264	0.0283365	0.991494	0.998838
Novel_000385	XLOC_004411	.	transcript	0.065837	0	-21.9115	2.07283e-08	1.49953e-06
Novel_000386	XLOC_004411	.	transcript	0.065381	0.0251557	-1.15828	0.330631	0.827845
Novel_000387	XLOC_004411	.	transcript	0.472479	0.251877	-0.706236	0.658912	0.951256
Novel_000388	XLOC_004411	.	transcript	0.233063	0.151828	-0.410353	0.841427	0.982809
Novel_000389	XLOC_004411	.	transcript	0.301981	0.774009	1.18073	0.133478	0.610194
Novel_000390	XLOC_004432	.	transcript	0.135389	0.0340483	-1.72593	0.551604	0.925172
Novel_000391	XLOC_004432	.	transcript	0.164735	0.0906377	-0.78485	0.616929	0.943655
Novel_000392	XLOC_004432	.	transcript	0.157079	0.306128	0.653152	0.832067	0.982607
Novel_000393	XLOC_004526	.	transcript	0.548481	1.05502	0.710435	0.52358	0.91603
Novel_000394	XLOC_004544	.	transcript	0.325849	0.558189	0.593839	0.501339	0.908506
Novel_000395	XLOC_004551	.	transcript	0.337181	0.255811	-0.349284	0.468985	0.896642
Novel_000396	XLOC_004551	.	transcript	0.234326	0.101513	-1.34573	0.328659	0.827325
Novel_000397	XLOC_004574	.	transcript	0.565812	0.392196	-0.512966	0.0648871	0.45745
Novel_000398	XLOC_004597	.	transcript	0.622801	0.67938	0.137368	0.60829	0.941403
Novel_000399	XLOC_004629	.	transcript	0.207241	0.127758	-0.395452	0.915473	0.991308
Novel_000400	XLOC_004629	.	transcript	0.568021	0.479498	-0.217417	0.348256	0.841321
Novel_000401	XLOC_004629	.	transcript	0.237312	0.121555	-0.845013	0.82058	0.980429
Novel_000402	XLOC_004629	.	transcript	0.203011	0.0129027	-3.92202	0.106949	0.559873
Novel_000403	XLOC_004634	.	transcript	0.556035	0.270123	-0.843005	0.568264	0.930417
Novel_000404	XLOC_004654	.	transcript	0.0389863	0.145636	1.62268	0.394875	0.861453
Novel_000405	XLOC_004654	.	transcript	0.236713	0.163243	-0.470524	0.466103	0.895057
Novel_000406	XLOC_004665	.	transcript	0.459472	0.456682	-0.0501057	0.889316	0.988803
Novel_000407	XLOC_004665	.	transcript	0.228847	0	-6.18075	0.114194	0.572997
Novel_000408	XLOC_004673	.	transcript	0.342373	0.253438	-0.356763	0.487935	0.902601
Novel_000409	XLOC_004693	.	transcript	0.114328	0.176952	0.556149	0.427568	0.877585
Novel_000410	XLOC_004694	.	transcript	0.218893	0.0858167	-1.11267	0.428201	0.878299
Novel_000411	XLOC_004696	.	transcript	0.866879	0.635339	-0.458249	0.264398	0.774898
Novel_000412	XLOC_004696	.	transcript	0.215813	0.257525	0.42933	0.775148	0.974498
Novel_000413	XLOC_004698	.	transcript	1.24383	0.714399	-0.76121	0.110511	0.566722
Novel_000414	XLOC_004700	.	transcript	0.293727	0.351431	0.229011	0.432693	0.88015
Novel_000415	XLOC_004705	.	transcript	0.481522	0.384741	-0.203634	0.765231	0.973666
Novel_000416	XLOC_004715	.	transcript	0.0103453	0.282792	4.36013	0.0326349	0.316004
Novel_000417	XLOC_004715	.	transcript	0.456545	0.616924	0.349007	0.423376	0.876916
Novel_000418	XLOC_004721	.	transcript	0.694354	0.690179	0.0596808	0.870727	0.986768
Novel_000419	XLOC_004724	.	transcript	0.988394	0.970259	0.0532225	0.910784	0.991114
Novel_000420	XLOC_004724	.	transcript	0.248084	0.176019	-0.415244	0.488984	0.902901
Novel_000421	XLOC_004756	.	transcript	0.798779	0.413904	-0.761286	0.442743	0.884013
Novel_000422	XLOC_004757	.	transcript	0.918672	0.350964	-1.29374	0.0689775	0.469571
Novel_000423	XLOC_004757	.	transcript	0	0.198007	21.1632	6.16918e-08	3.20586e-06
Novel_000424	XLOC_004757	.	transcript	0.0379793	0.210354	2.71611	0.302628	0.807588
Novel_000425	XLOC_004841	.	transcript	1.79817	1.16683	-0.500207	0.527764	0.917653
Novel_000426	XLOC_004841	.	transcript	0.260617	0.134438	-0.860952	0.640535	0.949998
Novel_000427	XLOC_004842	.	transcript	0.383091	0.252219	-0.555094	0.189422	0.693619
Novel_000428	XLOC_004842	.	transcript	0	0.0813857	20.3578	1.92191e-07	8.48293e-06
Novel_000429	XLOC_004877	.	transcript	0.511216	0.169979	-1.48083	0.0458249	0.381525
Novel_000430	XLOC_004877	.	transcript	1.44147	1.8235	0.334871	0.59782	0.94094
Novel_000431	XLOC_004909	.	transcript	0.419183	0.593682	0.586789	0.269548	0.780474
Novel_000432	XLOC_004909	.	transcript	0.74019	0.182354	-1.84429	0.0230323	0.257244
Novel_000433	XLOC_004919	.	transcript	0.227857	0.166698	-0.380535	0.6215	0.944619
Novel_000434	XLOC_004939	.	transcript	0.05751	0.183102	1.25101	0.550321	0.924838
Novel_000435	XLOC_004960	.	transcript	0.269034	0.301009	0.345592	0.833653	0.982607
Novel_000436	XLOC_004960	.	transcript	0.667774	0.343341	-0.972795	0.0841788	0.509993
Novel_000437	XLOC_004969	.	transcript	0.375887	0.324201	-0.22262	0.76301	0.973233
Novel_000438	XLOC_004969	.	transcript	0.217472	0.150033	-0.41298	0.871077	0.986768
Novel_000439	XLOC_004977	.	transcript	0	0.0978983	5.07241	0.195965	0.700758
Novel_000440	XLOC_004978	.	transcript	0.084286	0.121163	0.182073	0.930289	0.992617
Novel_000441	XLOC_004987	.	transcript	0.93168	0.662567	-0.348841	0.617571	0.943778
Novel_000442	XLOC_004987	.	transcript	0.163315	0.133396	-0.165877	0.855173	0.984735
Novel_000443	XLOC_004988	.	transcript	0.318455	0.343067	0.0687597	0.899666	0.990081
Novel_000444	XLOC_004988	.	transcript	2.37629	1.72374	-0.298829	0.658515	0.951079
Novel_000445	XLOC_004988	.	transcript	0.16409	0.54788	1.5552	0.118081	0.580236
Novel_000446	XLOC_004995	.	transcript	0.231741	0.146491	-0.566289	0.313532	0.814135
Novel_000447	XLOC_004995	.	transcript	0.361505	0.261812	-0.392679	0.524641	0.916349
Novel_000448	XLOC_005003	.	transcript	1.67171	1.89043	0.162715	0.759256	0.972355
Novel_000449	XLOC_005003	.	transcript	0.797584	0.369201	-0.879692	0.656024	0.950593
Novel_000450	XLOC_005003	.	transcript	0	0.313384	22.3206	1.11764e-08	9.96703e-07
Novel_000451	XLOC_005003	.	transcript	0	0.301675	22.2752	1.19688e-08	1.04821e-06
Novel_000452	XLOC_005004	.	transcript	0.415648	0.487236	0.214808	0.836775	0.982607
Novel_000453	XLOC_005004	.	transcript	0.43877	0.341571	-0.234183	0.839936	0.982607
Novel_000454	XLOC_005008	.	transcript	2.14628	1.64515	-0.282189	0.559111	0.927405
Novel_000455	XLOC_005015	.	transcript	0.465515	1.4579	1.42658	0.0967046	0.540515
Novel_000456	XLOC_005019	.	transcript	1.32428	1.00008	-0.354681	0.347562	0.841136
Novel_000457	XLOC_005019	.	transcript	0.327578	0.204763	-0.694737	0.18286	0.684584
Novel_000458	XLOC_005024	.	transcript	0.228009	0.228674	0.0611245	0.926088	0.99261
Novel_000459	XLOC_005024	.	transcript	0.239439	0.0757143	-1.49379	0.117921	0.579874
Novel_000460	XLOC_005027	.	transcript	0.226143	0.209139	-0.278259	0.705444	0.961335
Novel_000461	XLOC_005039	.	transcript	0.725777	0.381698	-0.8046	0.157951	0.650133
Novel_000462	XLOC_005101	.	transcript	0.0804093	0.0514063	-0.5769	0.759882	0.972589
Novel_000463	XLOC_005102	.	transcript	2.55682	1.8478	-0.425726	0.0933456	0.532691
Novel_000464	XLOC_005109	.	transcript	0.55219	0.52669	-0.047517	0.931532	0.992698
Novel_000465	XLOC_005109	.	transcript	0.220649	0.0171997	-3.4526	0.35734	0.843143
Novel_000466	XLOC_005119	.	transcript	0.291473	0.175088	-0.654728	0.115619	0.574784
Novel_000467	XLOC_005120	.	transcript	1.22483	1.05546	-0.119984	0.817995	0.980076
Novel_000468	XLOC_005122	.	transcript	0.335244	0.143668	-1.0771	0.138714	0.618004
Novel_000469	XLOC_005127	.	transcript	0.650638	0.501726	-0.262849	0.645885	0.949998
Novel_000470	XLOC_005127	.	transcript	0.044584	0.014111	-1.40144	0.567593	0.930331
Novel_000471	XLOC_005154	.	transcript	0.318362	0.344048	0.0749559	0.890649	0.98894
Novel_000472	XLOC_005154	.	transcript	0.197058	0.19856	-0.0555464	0.971055	0.996571
Novel_000473	XLOC_005154	.	transcript	0.126947	0.0602773	-1.04049	0.452049	0.886979
Novel_000474	XLOC_005239	.	transcript	0.218016	0.178648	-0.371896	0.62794	0.946918
Novel_000475	XLOC_005251	.	transcript	0.216482	0.303729	0.698844	0.686851	0.957142
Novel_000476	XLOC_005251	.	transcript	0.411891	0.192454	-1.01981	0.0428465	0.368094
Novel_000477	XLOC_005251	.	transcript	0.00238067	0.0929127	5.11264	0.159323	0.652214
Novel_000478	XLOC_005261	.	transcript	0.331262	1.94891	2.27317	0.0645413	0.456297
Novel_000479	XLOC_005262	.	transcript	0.560987	0.515429	-0.0360765	0.940257	0.993471
Novel_000480	XLOC_005265	.	transcript	1.07984	0.816907	-0.276484	0.66946	0.954371
Novel_000481	XLOC_005272	.	transcript	1.6261	1.29913	-0.284735	0.226346	0.737958
Novel_000482	XLOC_005277	.	transcript	0.145022	0.205663	0.52561	0.790764	0.974883
Novel_000483	XLOC_005277	.	transcript	0.133206	0.086384	-0.493144	0.869959	0.986768
Novel_000484	XLOC_005277	.	transcript	0.535556	0.44774	-0.134967	0.827479	0.981869
Novel_000485	XLOC_005295	.	transcript	3.11884	2.15273	-0.467424	0.259403	0.772529
Novel_000486	XLOC_005365	.	transcript	0	0.249676	20.8792	9.27221e-08	4.41082e-06
Novel_000487	XLOC_005365	.	transcript	0.635723	0.51303	-0.164547	0.804851	0.977308
Novel_000488	XLOC_005399	.	transcript	0.950216	0.682039	-0.354816	0.617889	0.943898
Novel_000489	XLOC_005399	.	transcript	0.638149	0.723237	0.127177	0.884009	0.987965
Novel_000490	XLOC_005399	.	transcript	0.207283	0.421316	0.82426	0.711818	0.962395
Novel_000491	XLOC_005399	.	transcript	0	0.286659	7.75976	0.0160354	0.205339
Novel_000492	XLOC_005410	.	transcript	1.35723	0.946999	-0.365448	0.611104	0.942327
Novel_000493	XLOC_005419	.	transcript	0.186615	0.166102	0.0548583	0.977175	0.997309
Novel_000494	XLOC_005419	.	transcript	0.835852	0.205894	-1.77843	0.202885	0.709786
Novel_000495	XLOC_005419	.	transcript	0.334495	0.546414	0.719785	0.816454	0.979906
Novel_000496	XLOC_005475	.	transcript	0.628652	0.573937	-0.216257	0.647887	0.949998
Novel_000497	XLOC_005504	.	transcript	0.159194	0.197809	0.322685	0.834022	0.982607
Novel_000498	XLOC_005504	.	transcript	0.275311	0.191193	-0.625628	0.338956	0.834248
Novel_000499	XLOC_005552	.	transcript	0.332445	0.361972	0.217182	0.761936	0.972794
Novel_000500	XLOC_005552	.	transcript	0.240851	0.0581583	-1.9491	0.216254	0.726031
Novel_000501	XLOC_005552	.	transcript	0.454325	0.333687	-0.369868	0.539518	0.922333
Novel_000502	XLOC_005552	.	transcript	0.329484	0.565293	0.865348	0.215336	0.724379
Novel_000503	XLOC_005552	.	transcript	0.118244	0.0300897	-2.05608	0.122572	0.588743
Novel_000504	XLOC_005554	.	transcript	0.297485	0.167603	-0.602019	0.670056	0.954371
Novel_000505	XLOC_005558	.	transcript	0.729347	0.920949	0.314302	0.207644	0.715511
Novel_000506	XLOC_005595	.	transcript	1.81723	1.7443	0.033941	0.939172	0.993394
Novel_000507	XLOC_005602	.	transcript	0.377813	0.536272	0.411012	0.39141	0.859316
Novel_000508	XLOC_005643	.	transcript	0.121481	0.231148	0.785459	0.255735	0.767621
Novel_000509	XLOC_005667	.	transcript	0.0383233	0.580096	3.5382	0.00523417	0.0959822
Novel_000510	XLOC_005708	.	transcript	0.994423	0.871323	-0.0836965	0.873481	0.987066
Novel_000511	XLOC_005713	.	transcript	0.830669	0.694993	-0.150356	0.774077	0.974498
Novel_000512	XLOC_005760	.	transcript	1.52829	1.65166	0.226207	0.715872	0.962891
Novel_000513	XLOC_005760	.	transcript	0	0.190685	22.1243	1.50168e-08	1.21772e-06
Novel_000514	XLOC_005760	.	transcript	0.743555	0.738591	0.055355	0.93292	0.992698
Novel_000515	XLOC_005760	.	transcript	0	0.213182	22.1481	1.44904e-08	1.18879e-06
Novel_000516	XLOC_005777	.	transcript	0.559925	1.14605	0.873899	0.197847	0.703591
Novel_000517	XLOC_005784	.	transcript	0.00955967	0.278077	5.00391	0.0690755	0.469661
Novel_000518	XLOC_005784	.	transcript	0.330792	0.492715	0.461173	0.811773	0.978874
Novel_000519	XLOC_005784	.	transcript	0.570796	0.048778	-3.31876	0.151242	0.639318
Novel_000520	XLOC_005784	.	transcript	0.0792007	0	-6.41201	0.101193	0.549646
Novel_000521	XLOC_005794	.	transcript	0.394981	0.304796	-0.251265	0.744659	0.969192
Novel_000522	XLOC_005794	.	transcript	0.0395113	0.033096	-0.220417	0.80127	0.976616
Novel_000523	XLOC_005794	.	transcript	0.018722	0.0158113	-0.0394918	0.975698	0.997167
Novel_000524	XLOC_005794	.	transcript	0.260672	0.199301	-0.23251	0.738535	0.967093
Novel_000525	XLOC_005794	.	transcript	0.102701	0.281314	1.30037	0.117524	0.578847
Novel_000526	XLOC_005794	.	transcript	0	0.17144	21.4724	3.93862e-08	2.30623e-06
Novel_000527	XLOC_005794	.	transcript	0.117827	0.0450947	-1.22996	0.642959	0.949998
Novel_000528	XLOC_005794	.	transcript	0.256031	0.133566	-0.961662	0.513727	0.912659
Novel_000529	XLOC_005809	.	transcript	0.990538	0.983472	0.0997075	0.878751	0.987507
Novel_000530	XLOC_005823	.	transcript	0.0878813	0.216757	1.06997	0.562878	0.92878
Novel_000531	XLOC_005823	.	transcript	0.574857	0.402767	-0.430081	0.335906	0.831445
Novel_000532	XLOC_005823	.	transcript	0.210497	0.0431527	-2.13503	0.179752	0.679876
Novel_000533	XLOC_005823	.	transcript	0.149454	0.0994117	-0.388997	0.691531	0.958259
Novel_000534	XLOC_005823	.	transcript	0.0349683	0.0825733	1.29203	0.332827	0.829308
Novel_000535	XLOC_005823	.	transcript	0.180297	0.203375	0.156917	0.861076	0.985071
Novel_000536	XLOC_005827	.	transcript	0.156038	0.0221477	-2.65915	0.344206	0.838067
Novel_000537	XLOC_005827	.	transcript	0.244195	0.218586	-0.13264	0.791307	0.974913
Novel_000538	XLOC_005830	.	transcript	0.49228	0.328575	-0.495626	0.535301	0.920833
Novel_000539	XLOC_005830	.	transcript	1.28137	0.601289	-0.964237	0.275539	0.786204
Novel_000540	XLOC_005830	.	transcript	0	0.835156	9.4369	0.000803282	0.0222034
Novel_000541	XLOC_005834	.	transcript	0.195485	0.595391	1.58176	0.0364006	0.336003
Novel_000542	XLOC_005834	.	transcript	0.086324	0.045107	-0.627327	0.839602	0.982607
Novel_000543	XLOC_005866	.	transcript	0.243848	0.348811	0.481384	0.193803	0.699217
Novel_000544	XLOC_005866	.	transcript	0.35331	0.519216	0.464016	0.309318	0.811876
Novel_000545	XLOC_005870	.	transcript	0.216447	0.233266	0.188601	0.72768	0.96506
Novel_000546	XLOC_005870	.	transcript	0.048838	0.029207	-0.580414	0.80103	0.976605
Novel_000547	XLOC_005870	.	transcript	0.512552	0.463036	-0.126299	0.824441	0.98129
Novel_000548	XLOC_005916	.	transcript	0.201866	0.254521	0.215261	0.694839	0.958972
Novel_000549	XLOC_005916	.	transcript	0	0.0119287	5.48121	0.161891	0.656259
Novel_000550	XLOC_005916	.	transcript	0.064242	0.0191747	-1.53023	0.305516	0.809946
Novel_000551	XLOC_005916	.	transcript	0.016097	0.016288	0.154349	0.937945	0.993249
Novel_000552	XLOC_005916	.	transcript	0.101838	0.0647993	-0.367496	0.85454	0.984633
Novel_000553	XLOC_005916	.	transcript	6.76667e-05	0.002438	1.69109	0.658194	0.950924
Novel_000554	XLOC_005916	.	transcript	0.121567	0.229637	0.963997	0.459576	0.891043
Novel_000555	XLOC_005916	.	transcript	0.29592	0.226582	-0.270901	0.942058	0.993729
Novel_000556	XLOC_005916	.	transcript	0.820998	0.375683	-0.916078	0.556755	0.926924
Novel_000557	XLOC_005924	.	transcript	0.000227	0.131551	7.39972	0.00272537	0.0590255
Novel_000558	XLOC_005924	.	transcript	1.43936	0.884583	-0.611866	0.21537	0.724388
Novel_000559	XLOC_005964	.	transcript	1.07661	1.64236	0.627474	0.0401337	0.354643
Novel_000560	XLOC_005964	.	transcript	0.196569	0.059294	-1.4771	0.692942	0.958703
Novel_000561	XLOC_005969	.	transcript	1.14384	1.03026	0.038466	0.970101	0.996571
Novel_000562	XLOC_005969	.	transcript	0.628345	0.41492	-0.439541	0.523809	0.91603
Novel_000563	XLOC_005975	.	transcript	1.34458	1.51766	0.27762	0.706199	0.961336
Novel_000564	XLOC_005986	.	transcript	0.255766	0.757663	1.75169	0.470989	0.8975
Novel_000565	XLOC_005991	.	transcript	1.69304	1.59849	-0.00320134	0.993001	0.998838
Novel_000566	XLOC_005994	.	transcript	0.386727	0.265662	-0.559465	0.0944885	0.535031
Novel_000567	XLOC_005994	.	transcript	0.521648	0.248565	-1.04562	0.0400547	0.354196
Novel_000568	XLOC_006045	.	transcript	0.97574	0.76693	-0.179031	0.815109	0.979651
Novel_000569	XLOC_006061	.	transcript	3.35708	3.02657	0.0204699	0.980471	0.997618
Novel_000570	XLOC_006061	.	transcript	0.271721	0.204102	-0.288991	0.718146	0.96345
Novel_000571	XLOC_006069	.	transcript	2.36391	1.53304	-0.550782	0.0959665	0.538834
Novel_000572	XLOC_006069	.	transcript	0.654785	0.655843	0.0583068	0.890054	0.98894
Novel_000573	XLOC_006069	.	transcript	1.05747	0.336473	-1.46265	0.355503	0.843061
Novel_000574	XLOC_006073	.	transcript	0.465315	0.175775	-1.2698	0.0427393	0.367665
Novel_000575	XLOC_006073	.	transcript	0.0340313	0.256275	2.99653	0.423049	0.876878
Novel_000576	XLOC_006073	.	transcript	0.00122967	0.16509	7.27592	0.000733077	0.0204847
Novel_000577	XLOC_006073	.	transcript	0.805437	0.362872	-1.08274	0.0219133	0.249704
Novel_000578	XLOC_006073	.	transcript	0.193936	0.204482	-0.053865	0.975518	0.997167
Novel_000579	XLOC_006077	.	transcript	2.93099	1.96022	-0.434387	0.568797	0.930578
Novel_000580	XLOC_006077	.	transcript	0.020052	0.245765	3.26146	0.383383	0.859234
Novel_000581	XLOC_006107	.	transcript	0.198942	0.212986	0.0926745	0.851695	0.984223
Novel_000582	XLOC_006108	.	transcript	0.224508	0.310279	0.426374	0.329849	0.827845
Novel_000583	XLOC_006111	.	transcript	0.285651	0.452018	0.676386	0.250242	0.762352
Novel_000584	XLOC_006111	.	transcript	0.149099	0	-6.81343	0.0203417	0.238499
Novel_000585	XLOC_006132	.	transcript	0.113691	0.193908	0.622598	0.504915	0.908957
Novel_000586	XLOC_006137	.	transcript	0.308144	0.297748	-0.0430715	0.898134	0.989902
Novel_000587	XLOC_006138	.	transcript	0.315515	0.318484	0.058425	0.830193	0.982507
Novel_000588	XLOC_006157	.	transcript	0.240061	0.247264	0.130594	0.861893	0.985311
Novel_000589	XLOC_006166	.	transcript	0.28358	0.250322	-0.0553401	0.971483	0.996571
Novel_000590	XLOC_006167	.	transcript	0.160611	0.033437	-2.21936	0.0939668	0.534045
Novel_000591	XLOC_006167	.	transcript	2.4895	2.26745	0.0117661	0.986877	0.998577
Novel_000592	XLOC_006167	.	transcript	0.58071	0.422909	-0.40664	0.438289	0.881728
Novel_000593	XLOC_006178	.	transcript	1.9762	2.52594	0.491041	0.503376	0.908506
Novel_000594	XLOC_006190	.	transcript	0.394863	0.503259	0.468152	0.563764	0.929105
Novel_000595	XLOC_006190	.	transcript	0.146541	0	-6.58036	0.0924961	0.531006
Novel_000596	XLOC_006190	.	transcript	0.0656027	0.487456	2.74383	0.303677	0.808529
Novel_000597	XLOC_006196	.	transcript	0.495618	0.559599	0.211551	0.44857	0.886474
Novel_000598	XLOC_006228	.	transcript	0.419584	0.549225	0.398798	0.418216	0.873717
Novel_000599	XLOC_006228	.	transcript	0.075113	0	-5.65204	0.148877	0.635613
Novel_000600	XLOC_006233	.	transcript	1.17941	1.34665	0.266608	0.558923	0.927332
Novel_000601	XLOC_006248	.	transcript	4.23869	3.41161	-0.202136	0.701293	0.960753
Novel_000602	XLOC_006252	.	transcript	0.086422	0.485676	2.22577	0.025208	0.270621
Novel_000603	XLOC_006256	.	transcript	0.332701	0.11395	-1.32572	0.416743	0.872575
Novel_000604	XLOC_006281	.	transcript	0.890412	0.887151	-0.0309986	0.935167	0.992698
Novel_000605	XLOC_006306	.	transcript	0.181204	0.354107	0.848957	0.205655	0.712653
Novel_000606	XLOC_006307	.	transcript	0.792876	0.877918	0.149536	0.470941	0.8975
Novel_000607	XLOC_006322	.	transcript	1.53039	1.46812	-0.0336992	0.878771	0.987507
Novel_000608	XLOC_006322	.	transcript	0.367482	0.254443	-0.430347	0.382062	0.859234
Novel_000609	XLOC_006341	.	transcript	0.363547	0.502245	0.440441	0.133344	0.609941
Novel_000610	XLOC_006362	.	transcript	0.5555	0.444869	-0.264922	0.382238	0.859234
Novel_000611	XLOC_006362	.	transcript	0.003386	0.171248	4.74902	0.0253222	0.271429
Novel_000612	XLOC_006374	.	transcript	0.471363	0.403981	-0.225867	0.462095	0.893135
Novel_000613	XLOC_006376	.	transcript	0.101421	0.126926	0.36527	0.711993	0.962395
Novel_000614	XLOC_006385	.	transcript	0.473484	0.38515	-0.313819	0.727036	0.964851
Novel_000615	XLOC_006399	.	transcript	0.0799933	0.0454343	-0.958803	0.80044	0.976418
Novel_000616	XLOC_006407	.	transcript	0.996183	1.48051	0.586512	0.36234	0.846557
Novel_000617	XLOC_006407	.	transcript	0.706745	0.145122	-2.20232	5.86015e-05	0.0021263
Novel_000618	XLOC_006407	.	transcript	0.963911	1.42783	0.398198	0.828337	0.982239
Novel_000619	XLOC_006473	.	transcript	0	0.303055	8.40665	0.00790759	0.127797
Novel_000620	XLOC_006473	.	transcript	0.517863	0.496027	0.0553076	0.92974	0.99261
Novel_000621	XLOC_006479	.	transcript	0	0.450811	21.0651	7.03342e-08	3.56929e-06
Novel_000622	XLOC_006479	.	transcript	0.718456	0.636206	0.0235276	0.983097	0.997992
Novel_000623	XLOC_006541	.	transcript	2.18655	2.63178	0.289976	0.1566	0.648053
Novel_000624	XLOC_006541	.	transcript	4.7779	3.10099	-0.445755	0.680658	0.955758
Novel_000625	XLOC_006544	.	transcript	0.634197	0.278483	-1.05356	0.478122	0.898959
Novel_000626	XLOC_006544	.	transcript	0.541016	0.858548	0.729736	0.38416	0.859234
Novel_000627	XLOC_006547	.	transcript	1.79745	1.50011	-0.192659	0.553967	0.926043
Novel_000628	XLOC_006547	.	transcript	7.05841	6.21643	-0.0410089	0.941051	0.993471
Novel_000629	XLOC_006559	.	transcript	0.304126	0.199287	-0.487551	0.649106	0.950024
Novel_000630	XLOC_006559	.	transcript	0.340762	0.0577117	-2.30601	0.445183	0.885163
Novel_000631	XLOC_006559	.	transcript	0.819594	0.608757	-0.300829	0.661249	0.952249
Novel_000632	XLOC_006559	.	transcript	0.00924533	1.89556	7.31303	0.000264872	0.00838096
Novel_000633	XLOC_006571	.	transcript	0.134702	0.116388	-0.0955103	0.97086	0.996571
Novel_000634	XLOC_006571	.	transcript	0.221581	0.212505	-0.0542104	0.974357	0.996827
Novel_000635	XLOC_006578	.	transcript	1.16218	1.61665	0.4356	0.216124	0.725803
Novel_000636	XLOC_006592	.	transcript	0.408253	0.0228203	-4.05091	8.19315e-06	0.000324092
Novel_000637	XLOC_006592	.	transcript	0.00192	0.19203	5.88316	0.1015	0.550117
Novel_000638	XLOC_006608	.	transcript	0.246421	0.423243	0.718894	0.556293	0.92678
Novel_000639	XLOC_006608	.	transcript	0.276065	0.115198	-1.03496	0.531287	0.91935
Novel_000640	XLOC_006608	.	transcript	0.223054	0.166472	-0.755742	0.801081	0.976605
Novel_000641	XLOC_006629	.	transcript	0.557308	0.46269	-0.157112	0.840674	0.982717
Novel_000642	XLOC_006651	.	transcript	0.259572	0.209639	-0.453175	0.612214	0.942512
Novel_000643	XLOC_006652	.	transcript	0.107467	0.098057	0.11797	0.960181	0.995913
Novel_000644	XLOC_006655	.	transcript	0.325292	0.0482867	-2.60603	0.232399	0.744278
Novel_000645	XLOC_006655	.	transcript	0.007905	0	-4.658	0.23522	0.747189
Novel_000646	XLOC_006655	.	transcript	0.19987	0.100911	-0.843167	0.659054	0.951281
Novel_000647	XLOC_006655	.	transcript	0.336111	0.277678	-0.126272	0.894443	0.989864
Novel_000648	XLOC_006731	.	transcript	0.412705	1.5186	1.72865	0.0143793	0.191007
Novel_000649	XLOC_006743	.	transcript	0.774561	0.667114	-0.126263	0.797116	0.97558
Novel_000650	XLOC_006743	.	transcript	0.181252	0	-8.31332	0.00616192	0.107672
Novel_000651	XLOC_006754	.	transcript	0	0.184203	7.03955	0.0315376	0.308683
Novel_000652	XLOC_006759	.	transcript	0.535321	0.748116	0.360637	0.521233	0.91484
Novel_000653	XLOC_006773	.	transcript	0.146526	0.018801	-2.65533	0.0628646	0.450246
Novel_000654	XLOC_006773	.	transcript	0.072987	0.183985	1.47632	0.609254	0.941717
Novel_000655	XLOC_006773	.	transcript	0.164814	0.184592	0.103258	0.870717	0.986768
Novel_000656	XLOC_006822	.	transcript	0.267978	0.04554	-2.40825	0.194447	0.700224
Novel_000657	XLOC_006822	.	transcript	0.111834	0.134951	0.423097	0.807409	0.977842
Novel_000658	XLOC_006830	.	transcript	0.236932	0.397876	0.789052	0.701403	0.960775
Novel_000659	XLOC_006830	.	transcript	0.529712	0.169483	-1.508	0.547221	0.923229
Novel_000660	XLOC_006839	.	transcript	0.18551	2.35467	3.37806	0.00891482	0.138649
Novel_000661	XLOC_006854	.	transcript	0.135159	0.193828	0.438774	0.462128	0.893135
Novel_000662	XLOC_006857	.	transcript	1.14526	0.851704	-0.350396	0.418751	0.873856
Novel_000663	XLOC_006858	.	transcript	0.119268	0.103495	-0.0945531	0.905878	0.990427
Novel_000664	XLOC_006858	.	transcript	0.0339693	0	-4.87409	0.159525	0.652414
Novel_000665	XLOC_006860	.	transcript	0.605682	0.594966	0.139603	0.881105	0.987666
Novel_000666	XLOC_006864	.	transcript	0	0.430284	9.3661	5.44546e-08	2.91895e-06
Novel_000667	XLOC_006864	.	transcript	0.238829	0.369272	0.474101	0.669925	0.954371
Novel_000668	XLOC_006864	.	transcript	0.160184	0.450087	1.17041	0.704995	0.961335
Novel_000669	XLOC_006864	.	transcript	0.319359	0.638812	0.801766	0.61299	0.94278
Novel_000670	XLOC_006866	.	transcript	2.08471	1.60478	-0.265471	0.579545	0.934432
Novel_000671	XLOC_006866	.	transcript	1.04941	0.731333	-0.669653	0.394166	0.860975
Novel_000672	XLOC_006866	.	transcript	0.00197267	0.765798	7.06221	0.0142523	0.189861
Novel_000673	XLOC_006912	.	transcript	0.8878	0.950416	0.0762021	0.75243	0.970945
Novel_000674	XLOC_006918	.	transcript	0.586969	0.372689	-0.523112	0.518588	0.914142
Novel_000675	XLOC_006918	.	transcript	0.577396	0.695666	0.438279	0.661166	0.952249
Novel_000676	XLOC_006936	.	transcript	2.47737	2.26355	-0.0307054	0.943296	0.993964
Novel_000677	XLOC_006939	.	transcript	1.04977	0.924502	-0.203502	0.481374	0.899181
Novel_000678	XLOC_006949	.	transcript	0.510205	0.483625	-0.00768801	0.985011	0.998361
Novel_000679	XLOC_006963	.	transcript	0.0151973	0.286502	4.08443	0.00665314	0.113943
Novel_000680	XLOC_006963	.	transcript	0.0575357	0.227721	2.1298	0.126185	0.595431
Novel_000681	XLOC_006969	.	transcript	0.387093	0.430475	0.283312	0.669762	0.954371
Novel_000682	XLOC_006969	.	transcript	0.410662	0.265635	-0.555502	0.476148	0.8975
Novel_000683	XLOC_006969	.	transcript	1.55585	1.49062	-0.00467849	0.989688	0.998838
Novel_000684	XLOC_006969	.	transcript	1.38743	0.998859	-0.433649	0.101927	0.551195
Novel_000685	XLOC_006974	.	transcript	0.256696	0.186989	-0.41672	0.284349	0.793796
Novel_000686	XLOC_006979	.	transcript	0.659292	0.25231	-1.19169	0.549624	0.924838
Novel_000687	XLOC_006979	.	transcript	0.477101	1.04721	1.0852	0.251761	0.764346
Novel_000688	XLOC_006981	.	transcript	0.111945	0.342122	1.47336	0.184675	0.686542
Novel_000689	XLOC_006981	.	transcript	0.062487	0.052182	0.0135646	0.996576	0.999522
Novel_000690	XLOC_006981	.	transcript	0.207343	0.136265	-0.59733	0.669426	0.954371
Novel_000691	XLOC_006981	.	transcript	0.260184	0.153993	-0.572103	0.748496	0.970028
Novel_000692	XLOC_006992	.	transcript	0.168259	0.141136	-0.0731518	0.959526	0.995913
Novel_000693	XLOC_006995	.	transcript	0.545723	0.366235	-0.504415	0.331532	0.827845
Novel_000694	XLOC_006995	.	transcript	0.648938	0.56752	-0.221522	0.695242	0.959105
Novel_000695	XLOC_007002	.	transcript	0.0589503	0.197827	1.67835	0.0415708	0.361953
Novel_000696	XLOC_007008	.	transcript	0.370943	0.389207	0.147055	0.810437	0.97862
Novel_000697	XLOC_007062	.	transcript	0.261546	0.227281	-0.279526	0.51214	0.91188
Novel_000698	XLOC_007062	.	transcript	0.056713	0.0553833	0.14438	0.92456	0.992455
Novel_000699	XLOC_007062	.	transcript	0.195805	0.354308	0.66831	0.38512	0.859234
Novel_000700	XLOC_007062	.	transcript	0.162224	0.286394	0.750486	0.168817	0.665206
Novel_000701	XLOC_007062	.	transcript	0.32395	0.39777	0.158747	0.796033	0.975529
Novel_000702	XLOC_007125	.	transcript	0.143618	0.32723	1.00137	0.240885	0.753008
Novel_000703	XLOC_007127	.	transcript	1.2637	0.8125	-0.511511	0.409198	0.868447
Novel_000704	XLOC_007128	.	transcript	0.581929	0.366008	-0.501436	0.89296	0.98952
Novel_000705	XLOC_007128	.	transcript	0.11404	0.23273	1.27846	0.677748	0.955424
Novel_000706	XLOC_007128	.	transcript	0.142458	0.128237	-0.189365	0.941634	0.993534
Novel_000707	XLOC_007128	.	transcript	0.286248	0.011422	-4.69437	0.0424279	0.366226
Novel_000708	XLOC_007129	.	transcript	0.187954	0.401634	1.18751	0.148736	0.635548
Novel_000709	XLOC_007129	.	transcript	0.36523	0.190591	-0.854798	0.118154	0.580423
Novel_000710	XLOC_007129	.	transcript	0.183769	0.125538	-0.397415	0.782314	0.974498
Novel_000711	XLOC_007129	.	transcript	0.302165	0.181655	-0.503468	0.740331	0.967646
Novel_000712	XLOC_007130	.	transcript	1.14688	0.693475	-0.707976	0.447055	0.885954
Novel_000713	XLOC_007130	.	transcript	3.23382	2.68553	-0.141839	0.783546	0.974498
Novel_000714	XLOC_007158	.	transcript	0.857088	1.34248	0.766465	0.246213	0.758495
Novel_000715	XLOC_007171	.	transcript	0.310002	0.544563	0.716008	0.225766	0.737235
Novel_000716	XLOC_007192	.	transcript	0	0.217254	6.8851	0.0185573	0.225139
Novel_000717	XLOC_007192	.	transcript	0.27765	0.254941	-0.0918585	0.791108	0.974913
Novel_000718	XLOC_007192	.	transcript	0.131521	0.0594483	-1.0643	0.4832	0.900034
Novel_000719	XLOC_007193	.	transcript	0.303205	0.310375	0.0255887	0.956676	0.99589
Novel_000720	XLOC_007196	.	transcript	0.613645	0.473061	-0.198567	0.813063	0.979215
Novel_000721	XLOC_007196	.	transcript	0.003022	0.461754	6.90785	0.0567222	0.42715
Novel_000722	XLOC_007202	.	transcript	0.07403	0.150767	0.872	0.381916	0.859234
Novel_000723	XLOC_007202	.	transcript	0.817373	0.642625	-0.330694	0.295004	0.80221
Novel_000724	XLOC_007202	.	transcript	0.381714	0.124415	-1.36071	0.342816	0.837338
Novel_000725	XLOC_007213	.	transcript	0.850814	0.976322	0.211089	0.849853	0.983984
Novel_000726	XLOC_007213	.	transcript	0.632894	0.989463	0.682717	0.282959	0.792143
Novel_000727	XLOC_007238	.	transcript	0.119353	0.310189	1.41789	0.182527	0.684124
Novel_000728	XLOC_007248	.	transcript	2.36638	1.78759	-0.271647	0.67316	0.954672
Novel_000729	XLOC_007264	.	transcript	0.843075	0.751642	-0.167096	0.534068	0.920307
Novel_000730	XLOC_007268	.	transcript	0.241426	0.275705	0.0239946	0.976255	0.997265
Novel_000731	XLOC_007268	.	transcript	0.458391	0.302844	-0.478374	0.43433	0.881226
Novel_000732	XLOC_007273	.	transcript	0.17857	0.312554	0.660527	0.345025	0.839019
Novel_000733	XLOC_007276	.	transcript	0.33203	0.280592	-0.155729	0.857618	0.984908
Novel_000734	XLOC_007278	.	transcript	0.419178	0.465103	0.138349	0.785605	0.974498
Novel_000735	XLOC_007314	.	transcript	3.69766	3.83964	0.212823	0.760871	0.972717
Novel_000736	XLOC_007399	.	transcript	0.238596	0.391907	0.653929	0.306347	0.81073
Novel_000737	XLOC_007414	.	transcript	0.127582	0.184234	0.199117	0.948747	0.994638
Novel_000738	XLOC_007414	.	transcript	0.824112	0.463018	-0.613147	0.700308	0.960651
Novel_000739	XLOC_007419	.	transcript	0.258106	0	-22.004	1.80549e-08	1.38477e-06
Novel_000740	XLOC_007419	.	transcript	1.25617	0.558555	-1.08941	0.472982	0.8975
Novel_000741	XLOC_007419	.	transcript	0	0.0886577	6.99655	0.0736191	0.483114
Novel_000742	XLOC_007419	.	transcript	0.397181	0.913518	1.25262	0.425286	0.876916
Novel_000743	XLOC_007419	.	transcript	0.965479	0.547354	-0.636964	0.705219	0.961335
Novel_000744	XLOC_007419	.	transcript	0.0623737	0.37768	2.46514	0.234077	0.745571
Novel_000745	XLOC_007419	.	transcript	0.680836	0.963822	0.463255	0.339905	0.834737
Novel_000746	XLOC_007427	.	transcript	0.51859	0.554332	0.0765291	0.810975	0.97876
Novel_000747	XLOC_007439	.	transcript	0.558125	0.401731	-0.245589	0.875614	0.987269
Novel_000748	XLOC_007439	.	transcript	1.10366	0.771381	-0.438454	0.442347	0.883823
Novel_000749	XLOC_007451	.	transcript	0.536786	0.436249	-0.300248	0.170744	0.668688
Novel_000750	XLOC_007455	.	transcript	0.104171	2.1e-05	-5.09353	0.0281408	0.28958
Novel_000751	XLOC_007455	.	transcript	0.326125	0.345595	0.253735	0.796237	0.975529
Novel_000752	XLOC_007463	.	transcript	0.105574	0	-6.62845	0.0901257	0.524604
Novel_000753	XLOC_007463	.	transcript	0	0.649519	20.8907	9.1203e-08	4.35638e-06
Novel_000754	XLOC_007463	.	transcript	0.234236	0	-23.1203	3.28266e-09	4.7693e-07
Novel_000755	XLOC_007463	.	transcript	1.00977	0.691845	-0.359642	0.757143	0.972026
Novel_000756	XLOC_007463	.	transcript	0.129485	0.488276	1.75516	0.554977	0.926418
Novel_000757	XLOC_007478	.	transcript	0.529037	0.523804	0.0766266	0.864288	0.98549
Novel_000758	XLOC_007586	.	transcript	0.0133123	0.284179	4.01182	0.0260194	0.276238
Novel_000759	XLOC_007637	.	transcript	0.0478597	0.338324	2.56225	0.130781	0.604641
Novel_000760	XLOC_007637	.	transcript	0.554454	0.219805	-1.16317	0.319888	0.820717
Novel_000761	XLOC_007649	.	transcript	0.847406	0.608459	-0.317509	0.654991	0.950593
Novel_000762	XLOC_007742	.	transcript	0.528521	0.20627	-1.26253	0.093473	0.532921
Novel_000763	XLOC_007742	.	transcript	0.530598	0.352242	-0.373731	0.818949	0.980251
Novel_000764	XLOC_007743	.	transcript	1.44244	0.849655	-0.596328	0.46838	0.896252
Novel_000765	XLOC_007768	.	transcript	1.45701	1.37103	-0.121515	0.668567	0.954371
Novel_000766	XLOC_007776	.	transcript	1.48401	1.23764	-0.167718	0.70213	0.960917
Novel_000767	XLOC_007785	.	transcript	0.555668	0.471821	-0.287697	0.478395	0.898987
Novel_000768	XLOC_007788	.	transcript	0.126448	0.07792	-0.397182	0.898237	0.989902
Novel_000769	XLOC_007788	.	transcript	0.320422	0.152608	-0.879381	0.539648	0.922333
Novel_000770	XLOC_007788	.	transcript	0.091606	0.103342	0.31053	0.885049	0.98817
Novel_000771	XLOC_007788	.	transcript	0.266413	0.195061	-0.554524	0.419268	0.874105
Novel_000772	XLOC_007789	.	transcript	1.29321	0.928662	-0.361517	0.565598	0.929821
Novel_000773	XLOC_007799	.	transcript	0.0837167	0.303438	1.61972	0.120531	0.584869
Novel_000774	XLOC_007809	.	transcript	0.218228	0.502017	0.985854	0.267778	0.778524
Novel_000775	XLOC_007810	.	transcript	0.106167	0.475132	2.04496	0.00710638	0.118959
Novel_000776	XLOC_007814	.	transcript	1.18156	2.12755	0.682018	0.330481	0.827845
Novel_000777	XLOC_007814	.	transcript	0.124978	0.528657	2.04014	0.0363703	0.335796
Novel_000778	XLOC_007814	.	transcript	0.495584	0.470669	-0.186708	0.770446	0.974498
Novel_000779	XLOC_007821	.	transcript	0.0302943	0.284128	2.85184	0.113435	0.571917
Novel_000780	XLOC_007821	.	transcript	0.0390333	0.271641	2.42473	0.516572	0.913635
Novel_000781	XLOC_007831	.	transcript	0.157475	0.0147707	-3.16408	0.00409642	0.080246
Novel_000782	XLOC_007831	.	transcript	0.20884	0.315372	0.406117	0.781591	0.974498
Novel_000783	XLOC_007831	.	transcript	0.151085	0.047969	-1.56408	0.443545	0.884585
Novel_000784	XLOC_007831	.	transcript	0.02594	0.186432	2.69432	0.30866	0.811876
Novel_000785	XLOC_007834	.	transcript	0.09834	0.177385	0.721467	0.749572	0.970197
Novel_000786	XLOC_007834	.	transcript	0.11827	0	-6.45574	0.00376597	0.0753173
Novel_000787	XLOC_007840	.	transcript	0.540679	0.555344	0.0595289	0.829818	0.982507
Novel_000788	XLOC_007854	.	transcript	2.29472	1.34	-0.592655	0.472484	0.8975
Novel_000789	XLOC_007887	.	transcript	0	0.0960227	2.83464	0.47641	0.8975
Novel_000790	XLOC_007893	.	transcript	0.962621	0.95393	0.0320927	0.954587	0.995669
Novel_000791	XLOC_007893	.	transcript	0.0976827	0.162175	0.813311	0.531716	0.919496
Novel_000792	XLOC_008057	.	transcript	1.16686	0.763166	-0.503818	0.442269	0.883778
Novel_000793	XLOC_008065	.	transcript	0.284414	0.504882	0.694903	0.252822	0.764875
Novel_000794	XLOC_008078	.	transcript	0.111857	0.104107	0.122187	0.94004	0.993471
Novel_000795	XLOC_008078	.	transcript	1.00233	0.972931	-0.016134	0.970573	0.996571
Novel_000796	XLOC_008082	.	transcript	0.383697	0.464731	0.354867	0.586286	0.936933
Novel_000797	XLOC_008097	.	transcript	1.9558	0.900369	-0.959619	0.20417	0.710948
Novel_000798	XLOC_008097	.	transcript	0.243295	0.261294	0.0527911	0.921141	0.992013
Novel_000799	XLOC_008097	.	transcript	0	0.164879	6.21518	0.112294	0.570006
Novel_000800	XLOC_008154	.	transcript	0.441826	0.584419	0.288605	0.596683	0.940645
Novel_000801	XLOC_008154	.	transcript	0.06077	0.149627	1.10871	0.27747	0.788091
Novel_000802	XLOC_008154	.	transcript	0.0794363	0.136321	0.468994	0.804023	0.977051
Novel_000803	XLOC_008156	.	transcript	0.288434	0.344791	0.224713	0.669806	0.954371
Novel_000804	XLOC_008156	.	transcript	0.690224	0.493561	-0.432354	0.423333	0.876916
Novel_000805	XLOC_008232	.	transcript	0.0757017	0.000557	-7.27926	0.0433396	0.370439
Novel_000806	XLOC_008232	.	transcript	0.322033	0.0901047	-1.65103	0.268672	0.779525
Novel_000807	XLOC_008232	.	transcript	0.155179	0.562545	1.7065	0.016429	0.208845
Novel_000808	XLOC_008258	.	transcript	0.853986	0.576399	-0.492444	0.165476	0.660757
Novel_000809	XLOC_008264	.	transcript	1.78892	2.42771	0.575	0.346055	0.840135
Novel_000810	XLOC_008271	.	transcript	0.752875	0.457226	-0.69137	0.239047	0.751164
Novel_000811	XLOC_008271	.	transcript	0.23812	0.140707	-0.731765	0.207879	0.715786
Novel_000812	XLOC_008271	.	transcript	0.00069	0.000409	0.137973	0.972143	0.996571
Novel_000813	XLOC_008292	.	transcript	0.172692	4.03756	4.23916	0.00334587	0.0689929
Novel_000814	XLOC_008300	.	transcript	0	0.140446	3.99757	0.310289	0.811876
Novel_000815	XLOC_008306	.	transcript	0.16404	0.258261	0.538485	0.541744	0.922333
Novel_000816	XLOC_008306	.	transcript	0.121874	0.194096	0.65332	0.371096	0.853032
Novel_000817	XLOC_008320	.	transcript	0.548313	0.467183	-0.165337	0.684328	0.956386
Novel_000818	XLOC_008356	.	transcript	1.36717	1.43327	-0.0656332	0.901877	0.990211
Novel_000819	XLOC_008362	.	transcript	0.396809	0.274421	-0.436834	0.561868	0.928176
Novel_000820	XLOC_008375	.	transcript	0.587079	0.490401	-0.197445	0.70982	0.962015
Novel_000821	XLOC_008375	.	transcript	0.832127	1.21438	0.592027	0.514582	0.912745
Novel_000822	XLOC_008406	.	transcript	1.95865	1.50946	-0.23353	0.719634	0.963922
Novel_000823	XLOC_008410	.	transcript	0.502752	0.387673	-0.202866	0.79648	0.975543
Novel_000824	XLOC_008410	.	transcript	0.154328	0.0580287	-1.16207	0.260661	0.774239
Novel_000825	XLOC_008410	.	transcript	0.243152	0.129077	-0.948095	0.508763	0.9103
Novel_000826	XLOC_008425	.	transcript	0.12943	0	-5.64454	0.0700571	0.472773
Novel_000827	XLOC_008425	.	transcript	0.380567	1.186	1.42189	0.531567	0.919404
Novel_000828	XLOC_008425	.	transcript	0.501797	0.100209	-2.16799	0.284146	0.793486
Novel_000829	XLOC_008425	.	transcript	0	0.403836	20.9108	8.86283e-08	4.26848e-06
Novel_000830	XLOC_008426	.	transcript	0.598176	0.334268	-0.765	0.0954944	0.53756
Novel_000831	XLOC_008462	.	transcript	0.359208	0.282295	-0.165785	0.880583	0.98764
Novel_000832	XLOC_008462	.	transcript	1.1542	0.670181	-0.682504	0.130953	0.605044
Novel_000833	XLOC_008471	.	transcript	0.170675	0.149589	0.018954	0.989504	0.998838
Novel_000834	XLOC_008478	.	transcript	0.548719	0.375695	-0.327926	0.763048	0.973233
Novel_000835	XLOC_008481	.	transcript	0.00236833	0.0795237	4.07019	0.0983362	0.542812
Novel_000836	XLOC_008481	.	transcript	0.357755	0.0530197	-2.94732	0.0275942	0.286374
Novel_000837	XLOC_008481	.	transcript	0.043685	0.426416	3.17293	0.0506102	0.401805
Novel_000838	XLOC_008504	.	transcript	0.135736	0.633598	1.99748	0.249359	0.761194
Novel_000839	XLOC_008504	.	transcript	0.345239	1.08276	1.34315	0.465064	0.894499
Novel_000840	XLOC_008504	.	transcript	0.10454	0	-21.4267	4.23852e-08	2.43681e-06
Novel_000841	XLOC_008517	.	transcript	0.289954	0.425862	0.313901	0.776038	0.974498
Novel_000842	XLOC_008518	.	transcript	0.173642	0.241788	0.430297	0.463892	0.893926
Novel_000843	XLOC_008521	.	transcript	0.6413	0.450121	-0.428386	0.293855	0.801427
Novel_000844	XLOC_008521	.	transcript	0.018437	0.135055	2.72815	0.0278056	0.287787
Novel_000845	XLOC_008529	.	transcript	0.300371	0.330613	0.194962	0.740019	0.9675
Novel_000846	XLOC_008557	.	transcript	0.088208	0.423228	1.98542	0.0760001	0.489913
Novel_000847	XLOC_008565	.	transcript	0.23885	0.02481	-3.02565	0.117139	0.577819
Novel_000848	XLOC_008565	.	transcript	0.320278	0.30934	-0.0135595	0.985512	0.99844
Novel_000849	XLOC_008594	.	transcript	0.139024	0.194353	0.63752	0.764852	0.973666
Novel_000850	XLOC_008594	.	transcript	0.240847	0.314426	0.387209	0.565625	0.929821
Novel_000851	XLOC_008594	.	transcript	0.261349	0.0586237	-1.90779	0.406612	0.867469
Novel_000852	XLOC_008594	.	transcript	0.000382	0.240215	8.21161	3.82206e-08	2.25502e-06
Novel_000853	XLOC_008594	.	transcript	0.681514	0.415911	-0.659928	0.157314	0.649089
Novel_000854	XLOC_008595	.	transcript	0.217201	0.286408	0.533601	0.464934	0.894483
Novel_000855	XLOC_008595	.	transcript	0.778176	0.677313	-0.189883	0.673141	0.954672
Novel_000856	XLOC_008598	.	transcript	0.331789	0.619708	0.740558	0.363346	0.847402
Novel_000857	XLOC_008609	.	transcript	10.5321	4.59583	-0.990898	0.331656	0.827845
Novel_000858	XLOC_008612	.	transcript	3.79392	2.39498	-0.606979	0.0422423	0.36545
Novel_000859	XLOC_008618	.	transcript	0.156007	0.599086	1.73107	0.0463362	0.383827
Novel_000860	XLOC_008619	.	transcript	0.049161	0.265851	2.19109	0.114616	0.573215
Novel_000861	XLOC_008639	.	transcript	1.77004	1.62062	-0.0399735	0.914291	0.991236
Novel_000862	XLOC_008646	.	transcript	0.00853033	0.742751	6.19375	0.000276249	0.00870145
Novel_000863	XLOC_008646	.	transcript	0.345401	0.59011	0.628508	0.394855	0.861453
Novel_000864	XLOC_008667	.	transcript	0.429559	0.822724	0.610764	0.8698	0.986768
Novel_000865	XLOC_008667	.	transcript	0.829967	0.781101	0.0863481	0.959811	0.995913
Novel_000866	XLOC_008671	.	transcript	1.06693	1.07463	0.0577904	0.837472	0.982607
Novel_000867	XLOC_008685	.	transcript	0.559526	0.475083	-0.227394	0.560495	0.927747
Novel_000868	XLOC_008701	.	transcript	0.169387	0.197981	0.0277279	0.985382	0.99841
Novel_000869	XLOC_008722	.	transcript	0.506211	0.486528	0.0252898	0.958104	0.99589
Novel_000870	XLOC_008784	.	transcript	0.050775	0.246225	1.92093	0.538596	0.922333
Novel_000871	XLOC_008784	.	transcript	1.36393	1.05186	-0.187896	0.90563	0.990427
Novel_000872	XLOC_008786	.	transcript	0.216866	0.266013	0.258764	0.651653	0.950355
Novel_000873	XLOC_008820	.	transcript	1.28769	0.448025	-1.44846	0.0159896	0.204979
Novel_000874	XLOC_008859	.	transcript	0.011919	0.220021	3.86929	0.000906272	0.0245538
Novel_000875	XLOC_008859	.	transcript	0.342668	0.0775057	-1.85801	0.107503	0.561326
Novel_000876	XLOC_008881	.	transcript	10.5875	7.40627	-0.400005	0.363293	0.847308
Novel_000877	XLOC_008889	.	transcript	0.244067	0.228178	-0.0861089	0.742914	0.968507
Novel_000878	XLOC_008893	.	transcript	0.197719	0.179769	-0.0669506	0.892763	0.989507
Novel_000879	XLOC_008902	.	transcript	0.509673	0	-10.0647	0.000327196	0.0101413
Novel_000880	XLOC_008902	.	transcript	0.329494	0.395708	0.311139	0.387365	0.859234
Novel_000881	XLOC_008902	.	transcript	0.320466	0.267107	-0.193113	0.911008	0.991114
Novel_000882	XLOC_008903	.	transcript	0.815501	0.529845	-0.458398	0.608252	0.941403
Novel_000883	XLOC_008934	.	transcript	0.358411	0.973477	1.30028	0.0561952	0.424956
Novel_000884	XLOC_008934	.	transcript	2.14944	1.64188	-0.253902	0.720239	0.963947
Novel_000885	XLOC_008934	.	transcript	0.000230333	0.271892	7.48842	0.00118721	0.0306605
Novel_000886	XLOC_008934	.	transcript	0.694086	0.401169	-0.62422	0.721523	0.964048
Novel_000887	XLOC_008934	.	transcript	0.00231133	0.295946	6.60259	0.0185036	0.224848
Novel_000888	XLOC_008955	.	transcript	0.162316	0.139096	-0.157288	0.91671	0.991376
Novel_000889	XLOC_008978	.	transcript	0.433164	0.263785	-0.641154	0.142006	0.624284
Novel_000890	XLOC_009039	.	transcript	0.552603	0.529887	-0.0603218	0.781823	0.974498
Novel_000891	XLOC_009042	.	transcript	0.295787	0.438715	0.577552	0.103463	0.553855
Novel_000892	XLOC_009056	.	transcript	1.11949	0.352225	-1.47244	0.201961	0.709445
Novel_000893	XLOC_009056	.	transcript	0.096359	0.0705293	-0.369823	0.831067	0.982589
Novel_000894	XLOC_009056	.	transcript	0.241705	0.487306	1.18537	0.244952	0.756841
Novel_000895	XLOC_009057	.	transcript	0.159081	0.00404967	-5.15064	0.0127596	0.176343
Novel_000896	XLOC_009057	.	transcript	0.346542	0.452429	0.454588	0.524062	0.916061
Novel_000897	XLOC_009059	.	transcript	1.9051	1.41703	-0.318624	0.530857	0.919043
Novel_000898	XLOC_009077	.	transcript	0.287534	0.202676	-0.442844	0.782103	0.974498
Novel_000899	XLOC_009077	.	transcript	0.131354	0.115698	-0.365308	0.854747	0.984633
Novel_000900	XLOC_009084	.	transcript	7.75374	5.222	-0.566498	0.0447722	0.376846
Novel_000901	XLOC_009084	.	transcript	1.1711	2.56178	1.25133	0.692721	0.958703
Novel_000902	XLOC_009084	.	transcript	1.12957	0.884453	-0.227377	0.706061	0.961336
Novel_000903	XLOC_009111	.	transcript	0.166777	0.0171893	-2.97347	0.104733	0.556184
Novel_000904	XLOC_009111	.	transcript	0.435584	0.33252	-0.249679	0.695453	0.95915
Novel_000905	XLOC_009191	.	transcript	1.06765	0.572458	-0.817881	0.0242581	0.264826
Novel_000906	XLOC_009209	.	transcript	0.355595	0.28187	-0.215988	0.71151	0.962395
Novel_000907	XLOC_009210	.	transcript	0.200443	0.25155	0.245502	0.829022	0.982358
Novel_000908	XLOC_009210	.	transcript	0.0860087	0	-5.24256	0.180912	0.681518
Novel_000909	XLOC_009213	.	transcript	0.633291	0.383544	-0.678444	0.0832965	0.507229
Novel_000910	XLOC_009213	.	transcript	0.713515	1.0768	0.793752	0.427494	0.877585
Novel_000911	XLOC_009213	.	transcript	0.204223	0.000296333	-6.0172	0.0963213	0.539723
Novel_000912	XLOC_009214	.	transcript	0.285813	0.488325	0.679218	0.167996	0.664404
Novel_000913	XLOC_009238	.	transcript	0.12716	0.157395	0.477158	0.821658	0.98076
Novel_000914	XLOC_009238	.	transcript	0.494082	0.34452	-0.418697	0.452989	0.88735
Novel_000915	XLOC_009248	.	transcript	0.184245	0.371129	0.907676	0.0646186	0.45648
Novel_000916	XLOC_009257	.	transcript	0	0.0979447	3.15413	0.426462	0.876916
Novel_000917	XLOC_009263	.	transcript	0.0364037	0.134025	1.56053	0.42758	0.877585
Novel_000918	XLOC_009268	.	transcript	0.368378	0.318357	-0.216397	0.535708	0.920991
Novel_000919	XLOC_009268	.	transcript	0.196976	0	-22.6406	6.89102e-09	7.47579e-07
Novel_000920	XLOC_009268	.	transcript	0.307732	0.47136	0.637741	0.280373	0.790151
Novel_000921	XLOC_009268	.	transcript	0.163536	0	-8.5774	0.00278165	0.0599135
Novel_000922	XLOC_009290	.	transcript	2.86987	3.20314	0.312567	0.629767	0.94775
Novel_000923	XLOC_009291	.	transcript	0.0569627	0.20363	1.5431	0.492345	0.904634
Novel_000924	XLOC_009295	.	transcript	1.02996	0.981206	-0.177499	0.784794	0.974498
Novel_000925	XLOC_009307	.	transcript	0.313684	0.223545	-0.329334	0.758568	0.972231
Novel_000926	XLOC_009309	.	transcript	0	0.605181	21.7002	2.81984e-08	1.84267e-06
Novel_000927	XLOC_009309	.	transcript	0.009976	1.1354	6.53317	0.00401057	0.0788301
Novel_000928	XLOC_009309	.	transcript	0	0.413331	21.1352	6.42384e-08	3.3135e-06
Novel_000929	XLOC_009309	.	transcript	0	0.571332	21.5804	3.36282e-08	2.08089e-06
Novel_000930	XLOC_009311	.	transcript	0	1.90167	23.3328	2.34387e-09	3.82803e-07
Novel_000931	XLOC_009321	.	transcript	0.788215	0.819644	0.140734	0.759524	0.972544
Novel_000932	XLOC_009326	.	transcript	0.212794	0.077748	-1.12433	0.470887	0.8975
Novel_000933	XLOC_009357	.	transcript	0.276164	0.0702093	-1.81106	0.15314	0.642725
Novel_000934	XLOC_009387	.	transcript	0.111964	0.0820873	-0.226655	0.91501	0.991289
Novel_000935	XLOC_009392	.	transcript	0.0236497	0.408143	3.66727	0.326418	0.82489
Novel_000936	XLOC_009443	.	transcript	0	0.298973	6.84474	0.0801271	0.498875
Novel_000937	XLOC_009448	.	transcript	0.708588	2.81664	1.72254	0.123077	0.589651
Novel_000938	XLOC_009460	.	transcript	0.663513	0.60716	-0.143491	0.6096	0.941808
Novel_000939	XLOC_009500	.	transcript	2.00475	1.32971	-0.462527	0.431554	0.879341
Novel_000940	XLOC_009537	.	transcript	0.916949	0.801818	-0.0892632	0.872036	0.986823
Novel_000941	XLOC_009549	.	transcript	2.0287	1.74594	-0.181884	0.296832	0.804009
Novel_000942	XLOC_009550	.	transcript	0.337411	0.201023	-0.628137	0.425572	0.876916
Novel_000943	XLOC_009550	.	transcript	0.0424697	0.241641	2.58771	0.277156	0.787785
Novel_000944	XLOC_009550	.	transcript	0.048763	0.183235	2.05083	0.265286	0.776126
Novel_000945	XLOC_009550	.	transcript	0.365964	0.00926067	-4.93655	0.0457093	0.381027
Novel_000946	XLOC_009550	.	transcript	0.000580333	0.180947	4.25475	0.0449854	0.377528
Novel_000947	XLOC_009556	.	transcript	0.0989127	0.322692	1.40359	0.412495	0.869701
Novel_000948	XLOC_009584	.	transcript	0.216801	0.178312	-0.168107	0.898824	0.990005
Novel_000949	XLOC_009584	.	transcript	0.560985	0.55573	0.00790684	0.980011	0.997476
Novel_000950	XLOC_009584	.	transcript	0.455737	0.151168	-1.47405	0.535474	0.920952
Novel_000951	XLOC_009605	.	transcript	0	0.322321	7.03172	0.0721752	0.478319
Novel_000952	XLOC_009619	.	transcript	0.664685	0.855129	0.364183	0.490692	0.903906
Novel_000953	XLOC_009619	.	transcript	0.332921	0.115206	-1.36462	0.189458	0.693619
Novel_000954	XLOC_009631	.	transcript	1.03666	1.10109	0.0588868	0.845217	0.98349
Novel_000955	XLOC_009640	.	transcript	0.0188287	0.028456	0.720694	0.850298	0.983984
Novel_000956	XLOC_009645	.	transcript	0.478093	0.489121	0.0823835	0.89847	0.989902
Novel_000957	XLOC_009652	.	transcript	1.62977	0.913399	-0.733809	0.375081	0.855071
Novel_000958	XLOC_009659	.	transcript	0.401503	0.469274	0.0615241	0.929677	0.99261
Novel_000959	XLOC_009659	.	transcript	0.0771483	0.0970193	0.454745	0.902964	0.990257
Novel_000960	XLOC_009669	.	transcript	0.299697	0.126034	-1.07743	0.446352	0.885498
Novel_000961	XLOC_009749	.	transcript	0.682926	0.55894	-0.18945	0.679942	0.955661
Novel_000962	XLOC_009768	.	transcript	0.709096	0.524204	-0.270633	0.74243	0.968241
Novel_000963	XLOC_009769	.	transcript	0.521917	0.323016	-0.539955	0.556391	0.92678
Novel_000964	XLOC_009769	.	transcript	0.0719797	0.0783163	0.164341	0.917234	0.991529
Novel_000965	XLOC_009769	.	transcript	0.241319	0.196863	-0.352747	0.793524	0.9751
Novel_000966	XLOC_009769	.	transcript	0.189371	0.133223	-0.304054	0.871145	0.986768
Novel_000967	XLOC_009769	.	transcript	0.072036	0.140027	0.613756	0.77644	0.974498
Novel_000968	XLOC_009769	.	transcript	0.398553	0.326583	-0.249471	0.567667	0.930331
Novel_000969	XLOC_009769	.	transcript	0.157379	0.0489733	-1.4304	0.541762	0.922333
Novel_000970	XLOC_009822	.	transcript	0.025779	0.308923	3.24633	0.386821	0.859234
Novel_000971	XLOC_009847	.	transcript	0.00891167	0.000828333	-2.16213	0.181831	0.683287
Novel_000972	XLOC_009862	.	transcript	0	0.0950677	4.88105	0.213632	0.722205
Novel_000973	XLOC_009862	.	transcript	0.130235	0.140577	-0.0283235	0.974356	0.996827
Novel_000974	XLOC_009869	.	transcript	0.0728513	0.428586	2.28763	0.0550675	0.420061
Novel_000975	XLOC_009890	.	transcript	0.00165133	1.31541	8.8763	0.0128651	0.177379
Novel_000976	XLOC_009890	.	transcript	1.28705	6.51274	2.05398	0.0760265	0.489913
Novel_000977	XLOC_009890	.	transcript	3.02371	2.64349	-0.283868	0.619661	0.944288
Novel_000978	XLOC_009890	.	transcript	2.43423	1.22129	-1.03816	0.00252536	0.0557412
Novel_000979	XLOC_009953	.	transcript	0.0720707	0.31115	1.9576	0.172089	0.669789
Novel_000980	XLOC_009953	.	transcript	0	0.382485	8.5339	0.0026909	0.0584871
Novel_000981	XLOC_009953	.	transcript	0.0944917	0.0673543	-0.458892	0.780557	0.974498
Novel_000982	XLOC_010015	.	transcript	0.000810333	0.248014	8.03315	0.00115668	0.0300876
Novel_000983	XLOC_010015	.	transcript	0.136748	0	-22.5628	7.76216e-09	8.00054e-07
Novel_000984	XLOC_010015	.	transcript	0.456454	0.487121	-0.0734142	0.911331	0.991114
Novel_000985	XLOC_010015	.	transcript	0.51928	0.832036	0.527914	0.455781	0.888924
Novel_000986	XLOC_010015	.	transcript	0.566867	0.695441	0.152613	0.855391	0.984752
Novel_000987	XLOC_010015	.	transcript	0.190077	0.311198	0.48138	0.664098	0.95296
Novel_000988	XLOC_010015	.	transcript	0.055387	0.289743	2.12413	0.310289	0.811876
Novel_000989	XLOC_010019	.	transcript	0.715379	1.05161	0.345259	0.690866	0.958167
Novel_000990	XLOC_010036	.	transcript	0.152608	0.471062	1.36886	0.224442	0.735359
Novel_000991	XLOC_010058	.	transcript	0.235331	0.609281	1.13308	0.252657	0.764875
Novel_000992	XLOC_010081	.	transcript	0.0285783	0.105379	1.50956	0.451435	0.88688
Novel_000993	XLOC_010134	.	transcript	0.640721	0.249905	-1.2482	0.0239067	0.26252
Novel_000994	XLOC_010134	.	transcript	0.100271	0.198991	1.1762	0.549898	0.924838
Novel_000995	XLOC_010134	.	transcript	0.00221767	0.134297	4.72005	0.192605	0.69776
Novel_000996	XLOC_010149	.	transcript	0.512626	0.338192	-0.589854	0.0353746	0.330735
Novel_000997	XLOC_010155	.	transcript	0.799764	0.639989	-0.327446	0.297448	0.804791
Novel_000998	XLOC_010155	.	transcript	1.0039	0.669272	-0.5994	0.00522706	0.0958859
Novel_000999	XLOC_010155	.	transcript	0.00061	0.0283047	5.53129	0.135318	0.613145
Novel_001000	XLOC_010155	.	transcript	0	0.0425503	22.7289	6.00149e-09	6.89055e-07
Novel_001001	XLOC_010155	.	transcript	0.42817	0.0462367	-2.95703	0.427352	0.877575
Novel_001002	XLOC_010158	.	transcript	1.16791	0.869734	-0.436468	0.0862857	0.514747
Novel_001003	XLOC_010161	.	transcript	1.50452	1.05548	-0.495466	0.0598718	0.440187
Novel_001004	XLOC_010162	.	transcript	1.74514	1.05952	-0.737466	0.0492551	0.396051
Novel_001005	XLOC_010164	.	transcript	0.579147	0.001797	-8.07023	0.00439008	0.0845265
Novel_001006	XLOC_010164	.	transcript	0.0611863	0.15255	1.61686	0.664268	0.953066
Novel_001007	XLOC_010164	.	transcript	0.0172417	0.00217367	-2.77323	0.00589089	0.104216
Novel_001008	XLOC_010164	.	transcript	0.004434	0	-5.56432	0.155344	0.645881
Novel_001009	XLOC_010164	.	transcript	0.000281	0.000817	1.57043	0.441828	0.883515
Novel_001010	XLOC_010164	.	transcript	0.004611	0.0711217	4.18927	0.0480871	0.391398
Novel_001011	XLOC_010164	.	transcript	0.484283	0.771922	0.664433	0.627091	0.946567
Novel_001012	XLOC_010164	.	transcript	0.009768	3.33333e-07	-4.92079	0.0994874	0.545561
Novel_001013	XLOC_010164	.	transcript	0.344088	0.035462	-3.14427	0.101457	0.550117
Novel_001014	XLOC_010164	.	transcript	0.00364167	0.039904	3.58005	0.117658	0.579071
Novel_001015	XLOC_010164	.	transcript	0.190994	0.354946	1.00974	0.408762	0.868424
Novel_001016	XLOC_010164	.	transcript	0.00947367	0.106423	3.60642	0.084889	0.511631
Novel_001017	XLOC_010164	.	transcript	0.000241333	0.0146123	5.78279	0.0216236	0.247699
Novel_001018	XLOC_010164	.	transcript	0.165736	0.386816	0.948579	0.620632	0.944479
Novel_001019	XLOC_010164	.	transcript	0.345849	0	-25.7131	4.65777e-11	2.137e-08
Novel_001020	XLOC_010164	.	transcript	0.236616	0.0513257	-2.18047	0.235742	0.747284
Novel_001021	XLOC_010164	.	transcript	1.06206	0.332698	-1.6671	8.34791e-11	3.32317e-08
Novel_001022	XLOC_010165	.	transcript	0.467251	0.355856	-0.473654	0.761061	0.972762
Novel_001023	XLOC_010165	.	transcript	0.270691	0.126258	-0.953771	0.365685	0.848883
Novel_001024	XLOC_010228	.	transcript	0.764011	0.807495	0.0231771	0.947654	0.994638
Novel_001025	XLOC_010228	.	transcript	0.0611383	0.062843	0.276737	0.940914	0.993471
Novel_001026	XLOC_010236	.	transcript	0.333088	0.330344	-0.115054	0.833274	0.982607
Novel_001027	XLOC_010243	.	transcript	0	0	NA	NA	NA
Novel_001028	XLOC_010243	.	transcript	1.54846	0.962691	-0.5153	0.477988	0.89881
Novel_001029	XLOC_010265	.	transcript	0.180768	0.218624	0.340082	0.649384	0.950093
Novel_001030	XLOC_010265	.	transcript	0.362018	0.35814	-0.00497256	0.993001	0.998838
Novel_001031	XLOC_010265	.	transcript	0.864314	0.560868	-0.627219	0.213857	0.722583
Novel_001032	XLOC_010265	.	transcript	0.212075	0.267275	0.276978	0.640809	0.949998
Novel_001033	XLOC_010272	.	transcript	0.316077	0.230068	-0.305355	0.650548	0.950278
Novel_001034	XLOC_010293	.	transcript	0.000902333	0.220333	6.2495	8.88559e-06	0.00035029
Novel_001035	XLOC_010293	.	transcript	0.122001	0.0553367	-0.979961	0.743634	0.968813
Novel_001036	XLOC_010293	.	transcript	0.232637	0.128936	-0.652005	0.53554	0.920952
Novel_001037	XLOC_010309	.	transcript	0.112669	0.241936	0.966318	0.263847	0.774527
Novel_001038	XLOC_010311	.	transcript	0.468911	0.236433	-0.755379	0.742377	0.968241
Novel_001039	XLOC_010311	.	transcript	0.47025	0.449584	-0.0429755	0.934183	0.992698
Novel_001040	XLOC_010311	.	transcript	0.796656	0.629856	-0.272424	0.600916	0.941403
Novel_001041	XLOC_010312	.	transcript	1.02146	0.690717	-0.503931	0.238026	0.749753
Novel_001042	XLOC_010314	.	transcript	0.323793	0.358722	0.107711	0.789872	0.974825
Novel_001043	XLOC_010318	.	transcript	0.219989	0.180561	-0.269356	0.576741	0.933552
Novel_001044	XLOC_010320	.	transcript	0.391315	0.403225	0.0306111	0.930222	0.99261
Novel_001045	XLOC_010337	.	transcript	0.109243	0.109458	0.105001	0.940727	0.993471
Novel_001046	XLOC_010345	.	transcript	1.18873	0.940309	-0.320051	0.0355928	0.33174
Novel_001047	XLOC_010346	.	transcript	0.297305	0.223544	-0.418691	0.182684	0.684344
Novel_001048	XLOC_010346	.	transcript	0.171648	0.185038	0.112442	0.899497	0.990081
Novel_001049	XLOC_010426	.	transcript	0.324089	0.434735	0.440382	0.367144	0.84995
Novel_001050	XLOC_010426	.	transcript	0	0.0435757	5.95241	0.128442	0.599874
Novel_001051	XLOC_010446	.	transcript	0.463445	0.416396	-0.047397	0.972586	0.996571
Novel_001052	XLOC_010446	.	transcript	0.557134	0.337298	-0.598957	0.799255	0.976104
Novel_001053	XLOC_010450	.	transcript	0.236886	0.26217	0.0844121	0.871067	0.986768
Novel_001054	XLOC_010460	.	transcript	0.340665	0.789837	1.43502	0.529855	0.918724
Novel_001055	XLOC_010460	.	transcript	1.46974	1.31561	-0.0155289	0.98286	0.997984
Novel_001056	XLOC_010460	.	transcript	0.968032	0.522454	-1.05458	0.273678	0.785698
Novel_001057	XLOC_010491	.	transcript	0.217252	0.167963	-0.159329	0.914594	0.991236
Novel_001058	XLOC_010491	.	transcript	0.552195	0.55098	0.0740135	0.878668	0.987507
Novel_001059	XLOC_010491	.	transcript	1.0809	0.875613	-0.212251	0.633774	0.948743
Novel_001060	XLOC_010496	.	transcript	0.296596	0.289868	-0.0807253	0.853772	0.984534
Novel_001061	XLOC_010500	.	transcript	0.187695	0.0277163	-2.57089	0.170778	0.668745
Novel_001062	XLOC_010500	.	transcript	0.445961	0.240259	-0.785918	0.168453	0.665041
Novel_001063	XLOC_010533	.	transcript	0.416934	0.625735	0.529461	0.264399	0.774898
Novel_001064	XLOC_010533	.	transcript	0	0.324521	22.3272	1.10658e-08	9.8937e-07
Novel_001065	XLOC_010596	.	transcript	0.0622413	0.227208	1.74856	0.244005	0.75585
Novel_001066	XLOC_010596	.	transcript	0.102897	0.323394	1.38703	0.202615	0.709786
Novel_001067	XLOC_010602	.	transcript	0.254651	0.447842	0.830067	0.0433213	0.37042
Novel_001068	XLOC_010667	.	transcript	0.291376	0.175821	-0.528082	0.734542	0.966891
Novel_001069	XLOC_010667	.	transcript	1.1543	0.750494	-0.557687	0.111544	0.568713
Novel_001070	XLOC_010667	.	transcript	0.257968	0.166464	-0.467898	0.590227	0.938611
Novel_001071	XLOC_010667	.	transcript	0.186059	0.093739	-0.868517	0.676723	0.955175
Novel_001072	XLOC_010702	.	transcript	0.980444	0.63384	-0.51272	0.429959	0.878724
Novel_001073	XLOC_010702	.	transcript	0.168593	0.175192	0.290441	0.901618	0.990211
Novel_001074	XLOC_010702	.	transcript	0.243947	0.184131	-0.294157	0.927235	0.99261
Novel_001075	XLOC_010711	.	transcript	0.69075	0.370615	-0.701134	0.726066	0.964851
Novel_001076	XLOC_010712	.	transcript	1.23974	1.58135	0.349535	0.218661	0.72875
Novel_001077	XLOC_010712	.	transcript	0.562499	0.437927	-0.330197	0.634319	0.949048
Novel_001078	XLOC_010712	.	transcript	1.28081	0.94386	-0.461929	0.362326	0.846553
Novel_001079	XLOC_010717	.	transcript	0.405185	0.143979	-1.4105	0.0106475	0.156488
Novel_001080	XLOC_010717	.	transcript	0.252445	0.00695633	-4.7627	0.0558317	0.423539
Novel_001081	XLOC_010725	.	transcript	0.621013	0.646382	0.0851814	0.759978	0.972608
Novel_001082	XLOC_010750	.	transcript	0.180805	0.183333	0.166528	0.842908	0.983035
Novel_001083	XLOC_010762	.	transcript	0.320451	0.189913	-0.612493	0.443719	0.884672
Novel_001084	XLOC_010763	.	transcript	0.0280107	0.15948	2.66768	0.121084	0.585295
Novel_001085	XLOC_010763	.	transcript	0.232591	0.255638	0.210531	0.855063	0.984731
Novel_001086	XLOC_010786	.	transcript	0.492697	0.551661	0.048606	0.932512	0.992698
Novel_001087	XLOC_010787	.	transcript	0.344348	0.282476	-0.404058	0.462092	0.893135
Novel_001088	XLOC_010788	.	transcript	0.47431	0.545892	0.0723281	0.902355	0.990211
Novel_001089	XLOC_010789	.	transcript	0.206803	0.635461	1.46718	0.620165	0.944406
Novel_001090	XLOC_010789	.	transcript	0.411819	8.17234	4.08427	0.00909222	0.140282
Novel_001091	XLOC_010898	.	transcript	0.0779637	0.396425	2.04102	0.143257	0.625859
Novel_001092	XLOC_010948	.	transcript	0.08297	0.329486	1.6854	0.21833	0.72875
Novel_001093	XLOC_011002	.	transcript	0.0558527	0.265108	1.93802	0.175475	0.674192
Novel_001094	XLOC_011036	.	transcript	0	0.216695	22.7574	5.72726e-09	6.70325e-07
Novel_001095	XLOC_011036	.	transcript	0.0995307	0.300247	1.33894	0.2032	0.709935
Novel_001096	XLOC_011067	.	transcript	0.101153	0.406778	1.70914	0.202849	0.709786
Novel_001097	XLOC_011094	.	transcript	0.145055	0.619016	1.81482	0.105089	0.556741
Novel_001098	XLOC_011098	.	transcript	0.153369	0.638747	1.77946	0.115755	0.575093
Novel_001099	XLOC_011100	.	transcript	0	0.077511	9.5992	0.000605915	0.0173604
Novel_001100	XLOC_011100	.	transcript	0.321928	0.941465	1.26848	0.253338	0.765144
Novel_001101	XLOC_011100	.	transcript	0	0.0445957	21.9161	2.04891e-08	1.48531e-06
Novel_001102	XLOC_011100	.	transcript	0.138703	0.565478	1.74831	0.121399	0.586193
Novel_001103	XLOC_011101	.	transcript	0.106147	0.384945	1.57054	0.230152	0.740999
Novel_001104	XLOC_011130	.	transcript	0.269887	0.293732	0.225081	0.817461	0.979985
Novel_001105	XLOC_011138	.	transcript	0.461454	0.462987	0.0660792	0.851746	0.984223
Novel_001106	XLOC_011148	.	transcript	0.874656	0.468455	-0.700389	0.655332	0.950593
Novel_001107	XLOC_011148	.	transcript	0.378869	0.101179	-2.18564	0.446965	0.885876
Novel_001108	XLOC_011187	.	transcript	0.419142	0.382414	-0.0587932	0.971912	0.996571
Novel_001109	XLOC_011187	.	transcript	0.386251	0.207686	-0.650988	0.727013	0.964851
Novel_001110	XLOC_011187	.	transcript	0.0350423	0.0715713	1.21139	0.579216	0.934297
Novel_001111	XLOC_011198	.	transcript	0.105703	0.044115	-1.10299	0.345024	0.839019
Novel_001112	XLOC_011198	.	transcript	0	0.20173	21.4724	3.93862e-08	2.30623e-06
Novel_001113	XLOC_011222	.	transcript	0.187045	0.124365	-0.670178	0.387879	0.859234
Novel_001114	XLOC_011223	.	transcript	0.139264	0.0922967	-0.745218	0.596722	0.940645
[truncated: 54,587 more rows]

## Sheet: Hypothalamic and pituitary repr
transcript_id	gene_id	gene_name	feature_id	SP21_HYP_FPKM	LP21_HYP_FPKM	log2.FoldChange.	pvalue	qvalue
NM_001306104.1	101107719	KISS1	transcript	3.57862	1.33887	-1.33334	0.403528	0.921706
NM_001122650.1	100142657	DIO3	transcript	0.228205	0.0701267	-1.5399	0.11376	0.642167
XM_027972090.1	100310793	DIO2	transcript	3.93839	45.3086	4.11059	0.00127337	0.0430542
XM_027972091.1	100310793	DIO2	transcript	0.118628	0.905	3.40125	0.0119444	0.211079
NM_001009380.1	443395	LHB	transcript	1.53294	194.969	7.58791	0.000776199	0.0287641
NM_001009306.1	443317	PRL	transcript	311.111	61800.3	8.2468	0.0015242	0.0496384
NM_001009410.1	443428	TSHR	transcript	0.945747	0.781233	-0.159174	0.878276	0.994963
NM_001009289.1	443299	FSHR	transcript	0	0.002755	1.67285	0.679705	0.984155
transcript_id	gene_id	gene_name	feature_id	SP21_PD_FPKM	LP21_PD_FPKM	log2.FoldChange.	pvalue	qvalue
XM_027975561.1	101107719	KISS1	transcript	0.0474237	0.265006	2.1461	0.195779	0.700758
NM_001122650.1	100142657	DIO3	transcript	0.0357437	0.0291173	-0.600073	0.756836	0.972026
XM_027972090.1	100310793	DIO2	transcript	158.002	90.9852	-0.586335	0.610039	0.941924
XM_027972091.1	100310793	DIO2	transcript	3.44512	2.61885	-0.186385	0.868266	0.986336
NM_001009380.1	443395	LHB	transcript	259.435	205.911	-0.140077	0.925222	0.992542
NM_001009306.1	443317	PRL	transcript	160957	113262	-0.299746	0.863095	0.985378
NM_001009410.1	443428	TSHR	transcript	0.0667613	0.33559	2.05071	0.0964092	0.539948
