# Supplementary material for: Screening of Differentially Expressed Genes and miRNAs in Hypothalamus and Pituitary Gland of Sheep under Different Photoperiods
Source: Genes (Basel). 2022 Jun 19;13(6):1091. doi: 10.3390/genes13061091 (PMC9222358; doi:10.3390/genes13061091)
Supplement: Supplementary file 1 [file genes-13-01091-s001.zip › Table S2.xlsx]

## Sheet: HYP-mRNA_information
mRNA_ID	mRNA_Gene_ID	mRNA_Gene_Name	mRNA_Gene_Description	Gene_Type	Status	Chromosome	Start	End	Strand	Exon_number	Length
XM_027967978.1	443488	SCNN1A	sodium channel epithelial 1 alpha subunit%2C transcript variant X4	mRNA	mRNA	NC_040254.1	224757670	224781987	+	13	3018
XM_004018977.3	101104535	CCHCR1	coiled-coil alpha-helical rod protein 1%2C transcript variant X4	mRNA	mRNA	NC_040271.1	29736303	29748086	+	18	2648
Novel_004898	XLOC_043463	--	--	Novel_mRNA	mRNA	NC_040255.1	88911135	88971536	+	2	399
Novel_004899	XLOC_043472	--	--	Novel_mRNA	mRNA	NC_040255.1	88938057	88945809	+	3	1588
XM_027975413.1	105606262	LOC105606262	L-xylulose reductase-like	mRNA	mRNA	NC_040262.1	12248567	12254046	-	9	1388
Novel_004892	XLOC_043327	--	--	Novel_mRNA	mRNA	NC_040255.1	84343756	84423482	+	24	5406
XM_027962073.1	101102693	CDIP1	cell death inducing p53 target 1%2C transcript variant X3	mRNA	mRNA	NC_040275.1	3712922	3720424	-	6	2125
Novel_000861	XLOC_007834	--	--	Novel_mRNA	mRNA	NC_040252.1	14494171	14675062	-	93	23971
Novel_004891	XLOC_043327	--	--	Novel_mRNA	mRNA	NC_040255.1	84343756	84416049	+	24	5752
Novel_004896	XLOC_043462	--	--	Novel_mRNA	mRNA	NC_040255.1	88818228	88819454	+	2	1111
XM_012103012.3	101107650	RGS10	regulator of G protein signaling 10%2C transcript variant X3	mRNA	mRNA	NC_040273.1	42946577	42970196	-	3	817
Novel_004894	XLOC_043327	--	--	Novel_mRNA	mRNA	NC_040255.1	84410723	84421404	+	2	5145
Novel_004895	XLOC_043376	--	--	Novel_mRNA	mRNA	NC_040255.1	85695960	85701452	+	3	1159
XM_012105551.3	101119875	ZFAND4	zinc finger AN1-type containing 4%2C transcript variant X8	mRNA	mRNA	NC_040276.1	46035255	46090093	+	10	3320
Novel_002728	XLOC_025809	--	--	Novel_mRNA	mRNA	NC_040253.1	128119064	128173980	-	17	2369
Novel_002729	XLOC_025809	--	--	Novel_mRNA	mRNA	NC_040253.1	128119064	128173984	-	16	2280
NM_001166183.1	678682	MYD88	MYD88 innate immune signal transduction adaptor%2C transcript variant X1	mRNA	mRNA	NC_040270.1	12219161	12221673	+	5	891
XM_027974794.1	101111895	ATPAF2	ATP synthase mitochondrial F1 complex assembly factor 2%2C transcript variant X3	mRNA	mRNA	NC_040262.1	28776486	28789098	-	6	1076
XM_027968724.1	101118870	CAMK2B	calcium/calmodulin dependent protein kinase II beta%2C transcript variant X7	mRNA	mRNA	NC_040255.1	84586391	84677159	+	20	3583
Novel_002720	XLOC_025779	--	--	Novel_mRNA	mRNA	NC_040253.1	127340257	127455241	-	22	5178
XM_027967883.1	101102973	LOC101102973	C-type lectin domain family 2 member D11-like	mRNA	mRNA	NC_040254.1	220408053	220419584	+	5	1379
XM_015093071.2	101117225	FAM219A	family with sequence similarity 219 member A%2C transcript variant X1	mRNA	mRNA	NC_040253.1	39081669	39142156	+	6	3517
Novel_002727	XLOC_025798	--	--	Novel_mRNA	mRNA	NC_040253.1	127920472	127950738	-	13	2859
Novel_002724	XLOC_025796	--	--	Novel_mRNA	mRNA	NC_040253.1	127791982	127891047	-	18	12063
Novel_002725	XLOC_025796	--	--	Novel_mRNA	mRNA	NC_040253.1	127791982	127891047	-	17	12805
XM_015092139.2	101120981	DBT	dihydrolipoamide branched chain transacylase E2	mRNA	mRNA	NC_040252.1	82053000	82094938	-	11	2823
XM_027974475.1	101112584	LOC101112584	primary amine oxidase%2C lung isozyme-like%2C transcript variant X5	mRNA	mRNA	NC_040262.1	20225873	20237862	-	6	2884
Novel_004113	XLOC_035793	--	--	Novel_mRNA	mRNA	NC_040254.1	35668816	35676312	-	11	2470
XM_027967902.1	101102802	M6PR	mannose-6-phosphate receptor%2C cation dependent%2C transcript variant X2	mRNA	mRNA	NC_040254.1	221842415	221855818	+	7	2215
XM_012095287.3	101115566	KBTBD3	kelch repeat and BTB domain containing 3%2C transcript variant X1	mRNA	mRNA	NC_040266.1	1377080	1392231	+	3	3128
Novel_004112	XLOC_035789	--	--	Novel_mRNA	mRNA	NC_040254.1	35591860	35646935	-	7	1959
Novel_001337	XLOC_012077	--	--	Novel_mRNA	mRNA	NC_040252.1	188484874	188798089	-	9	1352
Novel_013148	XLOC_113773	--	--	Novel_mRNA	mRNA	NC_040269.1	19692939	19706384	-	2	3263
Novel_013149	XLOC_113773	--	--	Novel_mRNA	mRNA	NC_040269.1	19692939	19706384	-	2	3317
Novel_004893	XLOC_043327	--	--	Novel_mRNA	mRNA	NC_040255.1	84343756	84423482	+	25	5439
Novel_013144	XLOC_113754	--	--	Novel_mRNA	mRNA	NC_040269.1	19042816	19051857	-	3	1828
Novel_013145	XLOC_113754	--	--	Novel_mRNA	mRNA	NC_040269.1	19053903	19061941	-	3	3393
Novel_013146	XLOC_113757	--	--	Novel_mRNA	mRNA	NC_040269.1	19064446	19091764	-	23	4229
Novel_004110	XLOC_035783	--	--	Novel_mRNA	mRNA	NC_040254.1	35434897	35452712	-	6	3778
Novel_013140	XLOC_113672	--	--	Novel_mRNA	mRNA	NC_040269.1	17447820	17453829	-	3	1354
Novel_004890	XLOC_043327	--	--	Novel_mRNA	mRNA	NC_040255.1	84343756	84412966	+	23	6476
Novel_013142	XLOC_113698	--	--	Novel_mRNA	mRNA	NC_040269.1	18010197	18103503	-	7	1136
XM_027973569.1	101118367	TRIM13	tripartite motif containing 13%2C transcript variant X4	mRNA	mRNA	NC_040261.1	21823736	21835527	+	3	1989
NM_001308560.1	100135448	ARNT2	aryl hydrocarbon receptor nuclear translocator 2%2C transcript variant X1	mRNA	mRNA	NC_040269.1	24176681	24362978	+	19	2154
XM_027973369.1	101109368	HSF1	heat shock transcription factor 1%2C transcript variant X4	mRNA	mRNA	NC_040260.1	14821413	14840087	-	13	2067
Novel_004762	XLOC_042016	--	--	Novel_mRNA	mRNA	NC_040255.1	25338946	26394820	+	24	5433
Novel_004763	XLOC_042016	--	--	Novel_mRNA	mRNA	NC_040255.1	25339742	26394376	+	23	4694
XM_027965882.1	105607653	TDRD15	tudor domain containing 15	mRNA	mRNA	NC_040254.1	30342086	30348304	+	3	6216
XM_012105025.3	101116797	MTR	5-methyltetrahydrofolate-homocysteine methyltransferase%2C transcript variant X3	mRNA	mRNA	NC_040276.1	9061489	9187582	+	33	9406
XM_012182067.3	101107707	ZC2HC1C	zinc finger C2HC-type containing 1C%2C transcript variant X1	mRNA	mRNA	NC_040258.1	90068668	90079652	+	3	4396
Novel_004767	XLOC_042036	--	--	Novel_mRNA	mRNA	NC_040255.1	28432488	28436026	+	2	1024
Novel_004768	XLOC_042040	--	--	Novel_mRNA	mRNA	NC_040255.1	28566710	28605407	+	10	2748
Novel_004769	XLOC_042076	--	--	Novel_mRNA	mRNA	NC_040255.1	29765306	29915551	+	26	8478
Novel_016516	XLOC_143720	--	--	Novel_mRNA	mRNA	NC_040278.1	112296246	112324503	+	9	3218
XM_027965812.1	101122151	ITLN2	intelectin 2	mRNA	mRNA	NC_040252.1	119211969	119222323	-	8	1143
Novel_016510	XLOC_143674	--	--	Novel_mRNA	mRNA	NC_040278.1	111408449	111478519	+	12	4263
Novel_016511	XLOC_143706	--	--	Novel_mRNA	mRNA	NC_040278.1	112093732	112121674	+	3	1451
Novel_016512	XLOC_143708	--	--	Novel_mRNA	mRNA	NC_040278.1	112130750	112178446	+	9	2791
XM_027959633.1	101112524	TAF6L	TATA-box binding protein associated factor 6 like%2C transcript variant X1	mRNA	mRNA	NC_040272.1	42950646	42960532	+	12	2091
Novel_005653	XLOC_049427	--	--	Novel_mRNA	mRNA	NC_040256.1	46063075	46071866	+	6	2426
XM_027969272.1	101120826	MAPK9	mitogen-activated protein kinase 9%2C transcript variant X6	mRNA	mRNA	NC_040256.1	866134	925365	+	8	3326
XM_027965903.1	101104138	NLRC4	NLR family CARD domain containing 4	mRNA	mRNA	NC_040254.1	97959758	97995031	+	8	3373
XM_027979553.1	114118432	LOC114118432	fatty acid desaturase 2-like protein FADS2P1	mRNA	mRNA	NC_040266.1	58757291	58803657	-	12	1587
XM_004012684.4	101107368	SLC25A35	solute carrier family 25 member 35%2C transcript variant X1	mRNA	mRNA	NC_040262.1	35518078	35522029	+	5	1904
XM_027965678.1	101110395	MFAP2	microfibril associated protein 2%2C transcript variant X4	mRNA	mRNA	NC_040253.1	265096650	265102231	+	9	2228
Novel_014882	XLOC_128788	--	--	Novel_mRNA	mRNA	NC_040273.1	33738835	33866481	-	15	4476
Novel_011996	XLOC_102830	--	--	Novel_mRNA	mRNA	NC_040266.1	83962392	84110968	-	11	2654
XM_027956312.1	101102425	SPATA5	spermatogenesis associated 5	mRNA	mRNA	NC_040268.1	40260229	40651303	-	16	3481
XM_027969395.1	101108222	KXD1	KxDL motif containing 1%2C transcript variant X1	mRNA	mRNA	NC_040256.1	4659819	4667352	-	5	1415
XM_004008130.4	101114011	LOC101114011	prolactin-inducible protein homolog	mRNA	mRNA	NC_040255.1	115348906	115355421	+	4	558
XM_004022366.4	101117307	SH2D1A	SH2 domain containing 1A	mRNA	mRNA	NC_040278.1	116030731	116051386	+	4	1093
Novel_005657	XLOC_049428	--	--	Novel_mRNA	mRNA	NC_040256.1	46072291	46082008	+	6	1520
Novel_010849	XLOC_094638	--	--	Novel_mRNA	mRNA	NC_040265.1	46720897	46840131	+	15	1934
Novel_011484	XLOC_098805	--	--	Novel_mRNA	mRNA	NC_040266.1	7137815	7251937	+	10	5164
Novel_001339	XLOC_012133	--	--	Novel_mRNA	mRNA	NC_040252.1	189099581	189144936	-	7	1020
XM_027956999.1	101115404	LRRK1	leucine rich repeat kinase 1	mRNA	mRNA	NC_040269.1	5192554	5333178	-	34	7425
XM_027970093.1	101114707	ZNF219	zinc finger protein 219%2C transcript variant X6	mRNA	mRNA	NC_040256.1	44256316	44265152	-	4	3140
Novel_005655	XLOC_049427	--	--	Novel_mRNA	mRNA	NC_040256.1	46063106	46071866	+	5	2208
XM_012100634.2	101108001	LOC101108001	adenylate cyclase type 10-like%2C transcript variant X1	mRNA	mRNA	NC_040271.1	16788290	16819723	+	27	4298
Novel_014883	XLOC_128788	--	--	Novel_mRNA	mRNA	NC_040273.1	33738835	33866481	-	14	4430
XM_004017262.4	101122465	SLC25A31	solute carrier family 25 member 31	mRNA	mRNA	NC_040268.1	33217243	33247959	-	6	1673
XM_004006070.4	101111700	SFXN5	sideroflexin 5%2C transcript variant X2	mRNA	mRNA	NC_040254.1	101267670	101394023	-	14	3915
XM_004016195.4	101113788	LOC101113788	olfactory receptor 10A5-like	mRNA	mRNA	NC_040266.1	48907173	48908030	-	1	858
Novel_006305	XLOC_056535	--	--	Novel_mRNA	mRNA	NC_040257.1	22845770	22922479	+	13	2496
Novel_009145	XLOC_081957	--	--	Novel_mRNA	mRNA	NC_040262.1	53710132	53759753	+	10	2898
XM_027968067.1	101118097	MICAL3	microtubule associated monooxygenase%2C calponin and LIM domain containing 3%2C transcript variant X9	mRNA	mRNA	NC_040254.1	230002396	230150029	-	38	8826
XM_012187337.3	101114715	DFFA	DNA fragmentation factor subunit alpha%2C transcript variant X2	mRNA	mRNA	NC_040263.1	46508863	46523102	+	7	5085
XM_027969657.1	101115789	C5H19orf38	chromosome 5 C19orf38 homolog%2C transcript variant X1	mRNA	mRNA	NC_040256.1	13616958	13632918	+	9	1436
Novel_002722	XLOC_025779	--	--	Novel_mRNA	mRNA	NC_040253.1	127340591	127426346	-	8	1215
XM_004009658.4	101106011	BDH2	3-hydroxybutyrate dehydrogenase 2%2C transcript variant X2	mRNA	mRNA	NC_040257.1	25471511	25499183	+	10	1120
Novel_006307	XLOC_056537	--	--	Novel_mRNA	mRNA	NC_040257.1	23219997	23250539	+	2	3646
XM_027968702.1	101114100	CCM2	CCM2 scaffold protein%2C transcript variant X6	mRNA	mRNA	NC_040255.1	84126473	84178478	-	9	1549
NM_001009421.1	443439	TXN	thioredoxin	mRNA	mRNA	NC_040253.1	13527921	13539800	+	5	524
XM_027959934.1	101103608	PHRF1	PHD and ring finger domains 1%2C transcript variant X5	mRNA	mRNA	NC_040272.1	52410688	52435486	-	18	5040
NM_001009452.1	443508	NPY	neuropeptide Y	mRNA	mRNA	NC_040255.1	78542278	78549048	-	4	452
XM_012186333.3	100303608	PECAM1	platelet and endothelial cell adhesion molecule 1%2C transcript variant X2	mRNA	mRNA	NC_040262.1	14290647	14356861	+	14	3348
XM_012096844.3	101103840	ADAMTS6	ADAM metallopeptidase with thrombospondin type 1 motif 6%2C transcript variant X3	mRNA	mRNA	NC_040267.1	14479292	14769228	+	26	7344
XM_027965868.1	106991013	ADM2	adrenomedullin 2	mRNA	mRNA	NC_040254.1	240838717	240839792	+	2	429
XM_027978890.1	101109603	LOC101109603	zinc finger and SCAN domain-containing protein 5B-like	mRNA	mRNA	NC_040265.1	68582074	68585365	+	6	1383
Novel_006302	XLOC_056512	--	--	Novel_mRNA	mRNA	NC_040257.1	20694393	20739223	+	8	2906
Novel_009144	XLOC_081930	--	--	Novel_mRNA	mRNA	NC_040262.1	53361494	53418625	+	20	8526
XM_004006544.4	101121588	INHBE	inhibin subunit beta E	mRNA	mRNA	NC_040254.1	173812834	173815299	-	2	2216
Novel_002726	XLOC_025797	--	--	Novel_mRNA	mRNA	NC_040253.1	127896102	127911914	-	10	2811
XM_027976156.1	101119520	RUSC1	RUN and SH3 domain containing 1%2C transcript variant X1	mRNA	mRNA	NC_040252.1	111650191	111660111	+	10	3422
Novel_006303	XLOC_056516	--	--	Novel_mRNA	mRNA	NC_040257.1	20781391	20874046	+	6	3551
XM_027970769.1	114115251	LOC114115251	ADP-ribosyl cyclase/cyclic ADP-ribose hydrolase 2-like	mRNA	mRNA	NC_040257.1	122585311	122596621	+	7	578
XM_027959592.1	100037696	GAL	galanin and GMAP prepropeptide	mRNA	mRNA	NC_040272.1	47843453	47849164	+	6	711
XM_004008146.3	101118181	LOC101118181	olfactory receptor 2A12-like	mRNA	mRNA	NC_040255.1	116180175	116181107	+	1	933
XM_027968077.1	101118097	MICAL3	microtubule associated monooxygenase%2C calponin and LIM domain containing 3%2C transcript variant X9	mRNA	mRNA	NC_040254.1	230002396	230150028	-	32	8303
XM_027977531.1	114117775	LOC114117775	kallikrein-14-like	mRNA	mRNA	NC_040265.1	60557998	60564054	-	5	1456
XM_012190166.3	101105940	FXYD5	FXYD domain containing ion transport regulator 5%2C transcript variant X6	mRNA	mRNA	NC_040265.1	48589458	48600881	+	9	1020
XM_004009285.2	101111632	LOC101111632	olfactory receptor 7E24-like	mRNA	mRNA	NC_040256.1	12196131	12197126	-	1	996
XM_027974764.1	101121947	FLCN	folliculin%2C transcript variant X1	mRNA	mRNA	NC_040262.1	28379830	28392574	-	11	2971
Novel_010487	XLOC_091380	--	--	Novel_mRNA	mRNA	NC_040264.1	34447547	34595561	-	17	5648
XM_027979740.1	101117276	MADD	MAP kinase activating death domain%2C transcript variant X28	mRNA	mRNA	NC_040266.1	83415683	83456215	+	33	5769
Novel_006309	XLOC_056558	--	--	Novel_mRNA	mRNA	NC_040257.1	23553151	23797283	+	11	14629
Novel_016041	XLOC_137732	--	--	Novel_mRNA	mRNA	NC_040276.1	47563589	47575413	-	5	2252
XM_004006364.4	101119894	GPD1	glycerol-3-phosphate dehydrogenase 1%2C transcript variant X1	mRNA	mRNA	NC_040254.1	146118532	146132519	-	11	6157
XM_027979098.1	114118352	LOC114118352	heterogeneous nuclear ribonucleoprotein R-like	mRNA	mRNA	NC_040266.1	165975	222332	+	5	2722
XM_004004372.4	101117476	GLDC	glycine decarboxylase	mRNA	mRNA	NC_040253.1	80077783	80162777	-	25	3807
XM_004002393.4	101112362	SEC22B	SEC22 homolog B%2C vesicle trafficking protein	mRNA	mRNA	NC_040252.1	102550617	102573680	-	5	3675
XM_027965224.1	101117823	GMPPA	GDP-mannose pyrophosphorylase A%2C transcript variant X2	mRNA	mRNA	NC_040253.1	236236414	236243735	+	14	1551
XM_012098592.3	101108008	NDUFB5	NADH:ubiquinone oxidoreductase subunit B5%2C transcript variant X2	mRNA	mRNA	NC_040252.1	226010881	226026397	-	5	650
XM_015098962.2	101122963	KCTD2	potassium channel tetramerization domain containing 2	mRNA	mRNA	NC_040262.1	6878256	6892061	+	6	3431
Novel_011326	XLOC_097892	--	--	Novel_mRNA	mRNA	NC_040265.1	55910764	55932949	-	9	4426
XM_012174789.3	101114432	SARNP	SAP domain containing ribonucleoprotein%2C transcript variant X4	mRNA	mRNA	NC_040254.1	175350650	175398944	+	12	1042
XM_027968990.1	105615175	LOC105615175	GTPase IMAP family member 1-like%2C transcript variant X2	mRNA	mRNA	NC_040255.1	123174179	123180114	+	2	2086
XM_027968126.1	105614926	SYNGR1	synaptogyrin 1%2C transcript variant X2	mRNA	mRNA	NC_040254.1	231608567	231632831	+	4	1255
XM_027973700.1	101104159	RBM26	RNA binding motif protein 26%2C transcript variant X13	mRNA	mRNA	NC_040261.1	58633283	58715073	-	24	4699
XM_012095450.2	101110264	DIXDC1	DIX domain containing 1%2C transcript variant X2	mRNA	mRNA	NC_040266.1	24778778	24810309	+	5	766
XM_004011661.4	101108840	LOC101108840	protein FAM83A	mRNA	mRNA	NC_040260.1	29260981	29282431	-	4	3989
XM_004016992.3	101117363	GZMK	granzyme K	mRNA	mRNA	NC_040267.1	25450250	25460559	-	5	1035
XM_027966917.1	101119387	GEMIN6	gem nuclear organelle associated protein 6%2C transcript variant X3	mRNA	mRNA	NC_040254.1	90939205	90960092	-	3	2380
XM_004011612.4	101118030	C9H8orf82	chromosome 9 C8orf82 homolog	mRNA	mRNA	NC_040260.1	14631267	14633556	+	3	1475
XM_004005891.4	101107266	LOC101107266	charged multivesicular body protein 3%2C transcript variant X3	mRNA	mRNA	NC_040254.1	62478466	62500538	-	4	2938
XM_027957707.1	101121808	SMARCC1	SWI/SNF related%2C matrix associated%2C actin dependent regulator of chromatin subfamily c member 1	mRNA	mRNA	NC_040270.1	53913984	54037590	+	28	5692
XM_015099999.2	101109384	LOC101109384	zinc finger protein 227%2C transcript variant X8	mRNA	mRNA	NC_040265.1	55635523	55680464	+	8	4134
XM_027975082.1	101114793	SCIMP	SLP adaptor and CSK interacting membrane protein%2C transcript variant X3	mRNA	mRNA	NC_040262.1	37064793	37085405	-	6	1592
XM_027978308.1	101120011	SPTBN4	spectrin beta%2C non-erythrocytic 4	mRNA	mRNA	NC_040265.1	52819018	52894689	-	35	8558
Novel_000868	XLOC_007855	--	--	Novel_mRNA	mRNA	NC_040252.1	15124141	15136861	-	14	2189
XM_012107605.3	101116384	TBC1D8B	TBC1 domain family member 8B	mRNA	mRNA	NC_040278.1	136900192	136976362	-	21	6327
XM_012182085.3	101107485	CREB3L4	cAMP responsive element binding protein 3 like 4%2C transcript variant X4	mRNA	mRNA	NC_040252.1	110507036	110511766	+	8	1812
XM_004007604.3	101116044	ADIPOR2	adiponectin receptor 2	mRNA	mRNA	NC_040254.1	229003329	229043625	+	8	3823
XM_027973414.1	101106780	LRRC14	leucine rich repeat containing 14%2C transcript variant X2	mRNA	mRNA	NC_040260.1	14639002	14642967	-	4	2387
XM_027962911.1	101119375	PLXNA3	plexin A3%2C transcript variant X3	mRNA	mRNA	NC_040278.1	88518295	88534564	-	31	6774
XM_027975301.1	100169938	GSK3B	glycogen synthase kinase 3 beta%2C transcript variant X1	mRNA	mRNA	NC_040252.1	202656103	202874600	-	12	6620
XM_027958966.1	114109663	LOC114109663	uncharacterized protein C6orf62 homolog%2C transcript variant X2	mRNA	mRNA	NC_040271.1	37305347	37330244	+	5	1875
XM_012106988.2	101108552	HMGN5	high mobility group nucleosome binding domain 5	mRNA	mRNA	NC_040278.1	70314321	70322498	+	6	468
XM_027978676.1	114118026	LOC114118026	zinc finger protein 98-like	mRNA	mRNA	NC_040265.1	63171195	63177183	-	3	1236
XM_027966907.1	101118096	TMEM178A	transmembrane protein 178A%2C transcript variant X1	mRNA	mRNA	NC_040254.1	89967028	89989006	-	4	1554
XM_027977175.1	101122125	MROH8	maestro heat like repeat family member 8%2C transcript variant X1	mRNA	mRNA	NC_040264.1	68894723	68936889	-	12	1716
XM_027979896.1	114118541	LOC114118541	olfactory receptor 52I2-like	mRNA	mRNA	NC_040266.1	85040894	85078123	+	11	1866
Novel_010607	XLOC_092287	--	--	Novel_mRNA	mRNA	NC_040264.1	63652797	63680766	-	14	2259
XM_012106806.2	101117052	UBA1	ubiquitin like modifier activating enzyme 1%2C transcript variant X1	mRNA	mRNA	NC_040278.1	59899264	59918080	-	26	3457
XM_027979443.1	114118416	LOC114118416	tripartite motif-containing protein 5-like%2C transcript variant X2	mRNA	mRNA	NC_040266.1	51159037	51176040	-	7	3147
XM_027978755.1	114118058	LOC114118058	vomeronasal type-1 receptor 4-like	mRNA	mRNA	NC_040265.1	66487527	66488435	+	1	909
XM_004022380.4	101121574	AIFM1	apoptosis inducing factor mitochondria associated 1%2C transcript variant X2	mRNA	mRNA	NC_040278.1	121756303	121784735	-	16	2211
XM_027956628.1	443207	HNF1A	HNF1 homeobox A	mRNA	mRNA	NC_040268.1	72366826	72384488	+	10	3130
XM_012186329.3	101105672	MILR1	mast cell immunoglobulin like receptor 1%2C transcript variant X2	mRNA	mRNA	NC_040262.1	14237309	14257872	-	8	1401
XM_015102237.2	101107739	LRRFIP2	LRR binding FLII interacting protein 2%2C transcript variant X2	mRNA	mRNA	NC_040270.1	10970213	11079403	+	26	2377
XM_004005934.4	101120398	CCDC85A	coiled-coil domain containing 85A%2C transcript variant X5	mRNA	mRNA	NC_040254.1	72567449	72787511	-	6	3451
XM_004008956.4	101119723	PCYOX1L	prenylcysteine oxidase 1 like	mRNA	mRNA	NC_040256.1	63475170	63487678	+	6	1844
Novel_014981	XLOC_129703	--	--	Novel_mRNA	mRNA	NC_040274.1	26404010	26610391	+	22	5845
XM_015098161.2	101115042	MTIF3	mitochondrial translational initiation factor 3%2C transcript variant X7	mRNA	mRNA	NC_040261.1	34291819	34305254	+	6	1984
XM_012173874.3	101116556	NPHP1	nephrocystin 1%2C transcript variant X1	mRNA	mRNA	NC_040254.1	110930130	110999274	-	20	2659
NM_001145179.1	100270711	EIF1AX	eukaryotic translation initiation factor 1A X-linked	mRNA	mRNA	NC_040278.1	19184326	19193995	-	7	703
Novel_014983	XLOC_129703	--	--	Novel_mRNA	mRNA	NC_040274.1	26404020	26610391	+	23	6128
XM_004014242.4	101109726	MINDY3	MINDY lysine 48 deubiquitinase 3%2C transcript variant X3	mRNA	mRNA	NC_040272.1	2953437	3036099	-	15	2390
XM_004008835.4	101110758	LOC101110758	40S ribosomal protein S25	mRNA	mRNA	NC_040256.1	52102116	52102612	+	1	497
XM_012099589.3	101115074	C1H1orf109	chromosome 1 C1orf109 homolog%2C transcript variant X2	mRNA	mRNA	NC_040252.1	12958498	12964533	-	4	1456
XM_004017084.3	101121548	ROPN1L	rhophilin associated tail protein 1 like	mRNA	mRNA	NC_040267.1	68755649	68774052	-	6	880
XM_004008096.4	101104057	ATP6V0A4	ATPase H+ transporting V0 subunit a4	mRNA	mRNA	NC_040255.1	111321355	111366747	-	21	2920
XM_027967692.1	101118937	LOC101118937	synapsin-3	mRNA	mRNA	NC_040254.1	189259250	189406310	-	6	2381
XM_012106241.3	101122573	MOSPD2	motile sperm domain containing 2%2C transcript variant X1	mRNA	mRNA	NC_040278.1	13744227	13833987	+	15	4032
NM_001038014.1	654331	LOC654331	pancreatitis-associated protein I	mRNA	mRNA	NC_040254.1	52796093	52799024	-	6	803
XM_012150348.3	101122082	EPB41	erythrocyte membrane protein band 4.1%2C transcript variant X10	mRNA	mRNA	NC_040253.1	253950024	254132146	-	22	8511
Novel_007657	XLOC_069079	--	--	Novel_mRNA	mRNA	NC_040259.1	91111001	91128050	+	7	1899
XM_015092561.2	101118840	PHC3	polyhomeotic homolog 3%2C transcript variant X6	mRNA	mRNA	NC_040252.1	236320047	236399838	+	15	11673
XM_027956652.1	101102337	CORO1C	coronin 1C%2C transcript variant X1	mRNA	mRNA	NC_040268.1	73436301	73515654	+	11	3822
XM_027978332.1	101118470	LOC101118470	zinc finger protein 546	mRNA	mRNA	NC_040265.1	53181820	53194335	-	7	3515
XM_027973515.1	101123132	NAA16	N(alpha)-acetyltransferase 16%2C NatA auxiliary subunit%2C transcript variant X6	mRNA	mRNA	NC_040261.1	13657817	13721815	+	19	4638
Novel_013141	XLOC_113673	--	--	Novel_mRNA	mRNA	NC_040269.1	17456325	17464078	-	4	3599
XM_015102227.2	101113964	PDCD6IP	programmed cell death 6 interacting protein%2C transcript variant X1	mRNA	mRNA	NC_040270.1	8618637	8688470	+	18	6045
XM_015098175.2	101115804	RNF6	ring finger protein 6%2C transcript variant X3	mRNA	mRNA	NC_040261.1	35045777	35055179	+	5	3394
XM_012189787.3	101115055	RPGRIP1L	RPGRIP1 like%2C transcript variant X3	mRNA	mRNA	NC_040265.1	23428647	23529489	-	26	6715
Novel_013143	XLOC_113750	--	--	Novel_mRNA	mRNA	NC_040269.1	18995096	19038647	-	15	4627
XM_012097020.3	101105948	OSMR	oncostatin M receptor%2C transcript variant X3	mRNA	mRNA	NC_040267.1	37412405	37462764	-	17	5085
Novel_001568	XLOC_014863	--	--	Novel_mRNA	mRNA	NC_040252.1	268708341	268714243	-	2	5171
XM_027964764.1	101117733	DUSP19	dual specificity phosphatase 19%2C transcript variant X5	mRNA	mRNA	NC_040253.1	136769670	136784604	-	4	561
Novel_004760	XLOC_042016	--	--	Novel_mRNA	mRNA	NC_040255.1	25338946	26117144	+	21	4635
Novel_006588	XLOC_059504	--	--	Novel_mRNA	mRNA	NC_040257.1	49834574	49938720	-	2	6051
Novel_006589	XLOC_059504	--	--	Novel_mRNA	mRNA	NC_040257.1	49899185	49938720	-	2	1736
XM_027978480.1	101116596	PPP1R13L	protein phosphatase 1 regulatory subunit 13 like%2C transcript variant X3	mRNA	mRNA	NC_040265.1	56497436	56511803	-	13	3470
XM_015093514.2	101118081	METTL21A	methyltransferase like 21A%2C transcript variant X6	mRNA	mRNA	NC_040253.1	223783515	223838221	-	4	3179
Novel_004761	XLOC_042016	--	--	Novel_mRNA	mRNA	NC_040255.1	25338946	26394376	+	25	5600
Novel_006582	XLOC_059382	--	--	Novel_mRNA	mRNA	NC_040257.1	46255719	46266987	-	2	4768
Novel_006583	XLOC_059465	--	--	Novel_mRNA	mRNA	NC_040257.1	48593232	48607188	-	2	2049
XM_004004622.4	101120807	DHRS9	dehydrogenase/reductase 9	mRNA	mRNA	NC_040253.1	151390771	151410845	-	5	1562
Novel_006581	XLOC_059382	--	--	Novel_mRNA	mRNA	NC_040257.1	46194110	46260419	-	2	5854
XM_004016942.4	101105358	RGS7BP	regulator of G protein signaling 7 binding protein	mRNA	mRNA	NC_040267.1	15293630	15403926	-	6	7372
XM_027968563.1	101116646	PHTF2	putative homeodomain transcription factor 2%2C transcript variant X6	mRNA	mRNA	NC_040255.1	48903616	49040020	-	18	4528
Novel_006584	XLOC_059473	--	--	Novel_mRNA	mRNA	NC_040257.1	48698057	48708156	-	2	10040
Novel_006585	XLOC_059485	--	--	Novel_mRNA	mRNA	NC_040257.1	49043069	49050356	-	3	1341
XM_012151753.3	101118089	MAN1C1	mannosidase alpha class 1C member 1	mRNA	mRNA	NC_040253.1	256828855	256977838	-	12	4341
XM_027975572.1	101118204	ZBTB18	zinc finger and BTB domain containing 18%2C transcript variant X2	mRNA	mRNA	NC_040263.1	36069827	36078331	-	3	3845
XM_027965214.1	101116542	DNAJB2	DnaJ heat shock protein family (Hsp40) member B2	mRNA	mRNA	NC_040253.1	236041313	236048777	+	11	1909
NM_001278566.1	101113228	LHCGR	luteinizing hormone/choriogonadotropin receptor	mRNA	mRNA	NC_040254.1	81035806	81076706	+	11	2920
XM_015093977.2	101109610	LPAR5	lysophosphatidic acid receptor 5%2C transcript variant X1	mRNA	mRNA	NC_040254.1	224559955	224568324	+	2	2339
Novel_004764	XLOC_042016	--	--	Novel_mRNA	mRNA	NC_040255.1	25340340	26394820	+	27	4137
XM_027968422.1	101106765	DDC	dopa decarboxylase%2C transcript variant X3	mRNA	mRNA	NC_040255.1	6520762	6578644	+	9	1150
XM_012148316.3	101121244	LOC101121244	nuclear body protein SP140-like protein%2C transcript variant X1	mRNA	mRNA	NC_040253.1	247993862	248074301	+	18	2230
XM_004018842.3	101114314	CRIP3	cysteine rich protein 3%2C transcript variant X2	mRNA	mRNA	NC_040271.1	18607966	18612061	-	8	2240
XM_004009828.4	101105501	LNX1	ligand of numb-protein X 1%2C transcript variant X1	mRNA	mRNA	NC_040257.1	75918887	76063927	-	12	3098
Novel_001566	XLOC_014734	--	--	Novel_mRNA	mRNA	NC_040252.1	264272822	264393433	-	19	4667
Novel_004766	XLOC_042016	--	--	Novel_mRNA	mRNA	NC_040255.1	25644120	26394376	+	22	2582
XM_004011689.3	101116323	LOC101116323	short-chain dehydrogenase/reductase family 16C member 6	mRNA	mRNA	NC_040260.1	39211635	39233950	-	7	1567
XM_027977240.1	101109472	DBNDD2	dysbindin domain containing 2%2C transcript variant X1	mRNA	mRNA	NC_040264.1	76962538	76966680	+	4	1200
XM_027962106.1	105604615	PRSS33	serine protease 33%2C transcript variant X3	mRNA	mRNA	NC_040275.1	2212621	2216190	+	6	1531
XM_027960574.1	101114070	ZDHHC16	zinc finger DHHC-type containing 16%2C transcript variant X1	mRNA	mRNA	NC_040273.1	21153804	21163350	+	12	1888
XM_027960380.1	101105869	UROS	uroporphyrinogen III synthase%2C transcript variant X3	mRNA	mRNA	NC_040273.1	48687310	48712043	-	10	1458
Novel_001560	XLOC_014504	--	--	Novel_mRNA	mRNA	NC_040252.1	260226338	260274718	-	19	4487
NM_001281825.1	101105932	TVP23B	trans-golgi network vesicle protein 23 homolog B	mRNA	mRNA	NC_040266.1	35501905	35503676	-	1	1772
XM_015095784.2	105610494	MISP3	MISP family member 3%2C transcript variant X3	mRNA	mRNA	NC_040256.1	9964012	9967696	-	4	1411
Novel_001602	XLOC_015128	--	--	Novel_mRNA	mRNA	NC_040252.1	284075432	284080140	-	2	4605
XM_027968910.1	105606027	SLC6A9	solute carrier family 6 member 9%2C transcript variant X1	mRNA	mRNA	NC_040252.1	19222434	19254265	-	14	3304
Novel_001604	XLOC_015144	--	--	Novel_mRNA	mRNA	NC_040252.1	284808731	284870736	-	19	3424
Novel_001605	XLOC_015144	--	--	Novel_mRNA	mRNA	NC_040252.1	284814420	284867105	-	14	2774
Novel_001606	XLOC_015148	--	--	Novel_mRNA	mRNA	NC_040252.1	284883295	284913088	-	15	2818
XM_012185875.2	101104585	LUC7L3	LUC7 like 3 pre-mRNA splicing factor	mRNA	mRNA	NC_040262.1	27310143	27333679	+	12	3375
Novel_001608	XLOC_015160	--	--	Novel_mRNA	mRNA	NC_040252.1	285800685	285858011	-	9	1530
XM_027961482.1	101102363	POP7	POP7 homolog%2C ribonuclease P/MRP subunit%2C transcript variant X4	mRNA	mRNA	NC_040275.1	36555698	36564797	-	2	701
XM_015099980.2	101107625	ZNF793	zinc finger protein 793%2C transcript variant X1	mRNA	mRNA	NC_040265.1	49983310	50014574	-	6	2014
Novel_005589	XLOC_048562	--	--	Novel_mRNA	mRNA	NC_040256.1	27360961	27452250	+	3	6426
XM_012107911.3	101112203	LOC101112203	olfactory receptor 13J1	mRNA	mRNA	NC_040253.1	55357882	55358820	+	1	939
Novel_006050	XLOC_053216	--	--	Novel_mRNA	mRNA	NC_040256.1	21482078	21501655	-	8	1081
Novel_006051	XLOC_053331	--	--	Novel_mRNA	mRNA	NC_040256.1	24157045	24282792	-	11	3498
XM_027974019.1	101107208	CDC42EP4	CDC42 effector protein 4%2C transcript variant X1	mRNA	mRNA	NC_040262.1	5312726	5333365	-	2	3006
Novel_006053	XLOC_053407	--	--	Novel_mRNA	mRNA	NC_040256.1	28018454	28123877	-	10	5647
Novel_006054	XLOC_053407	--	--	Novel_mRNA	mRNA	NC_040256.1	28019276	28123172	-	9	5131
Novel_006055	XLOC_053426	--	--	Novel_mRNA	mRNA	NC_040256.1	29644120	29729469	-	21	4679
Novel_006056	XLOC_053565	--	--	Novel_mRNA	mRNA	NC_040256.1	37561835	37664023	-	18	3310
Novel_006057	XLOC_053565	--	--	Novel_mRNA	mRNA	NC_040256.1	37561835	37668744	-	19	2931
Novel_006058	XLOC_053565	--	--	Novel_mRNA	mRNA	NC_040256.1	37657551	37689673	-	6	394
Novel_006059	XLOC_053575	--	--	Novel_mRNA	mRNA	NC_040256.1	38178669	38248298	-	11	4871
XM_004015141.4	101109823	CEP89	centrosomal protein 89%2C transcript variant X2	mRNA	mRNA	NC_040265.1	46233517	46310933	-	19	2586
Novel_002787	XLOC_026475	--	--	Novel_mRNA	mRNA	NC_040253.1	155975488	156092351	-	28	8835
Novel_012814	XLOC_110876	--	--	Novel_mRNA	mRNA	NC_040268.1	75539369	75547463	-	3	2062
XM_027957632.1	101102764	GMPPB	GDP-mannose pyrophosphorylase B%2C transcript variant X1	mRNA	mRNA	NC_040270.1	52462899	52465336	+	10	1465
Novel_012816	XLOC_110876	--	--	Novel_mRNA	mRNA	NC_040268.1	75539369	75556533	-	6	4929
XM_027979305.1	101115156	CCDC153	coiled-coil domain containing 153%2C transcript variant X19	mRNA	mRNA	NC_040266.1	32579220	32583507	-	6	851
XM_004005676.4	101116815	ADAM17	ADAM metallopeptidase domain 17	mRNA	mRNA	NC_040254.1	19412361	19455265	-	19	4199
XM_004020011.3	101119092	ATAD1	ATPase family AAA domain containing 1	mRNA	mRNA	NC_040273.1	10843814	10883952	-	10	2707
XM_027976392.1	101119841	FAM83C	family with sequence similarity 83 member C	mRNA	mRNA	NC_040264.1	67349627	67356827	-	5	3544
XM_027976858.1	101121698	SLC4A11	solute carrier family 4 member 11%2C transcript variant X8	mRNA	mRNA	NC_040264.1	54073957	54083230	+	19	2862
XM_027975544.1	101102365	JTB	jumping translocation breakpoint	mRNA	mRNA	NC_040252.1	110512133	110514265	-	5	946
XM_027964136.1	101101872	CTNNAL1	catenin alpha like 1%2C transcript variant X2	mRNA	mRNA	NC_040253.1	14726121	14783749	+	19	3584
XM_027963623.1	101121071	BCORL1	BCL6 corepressor like 1%2C transcript variant X1	mRNA	mRNA	NC_040278.1	121638634	121699461	+	14	7493
XM_004004291.4	114108621	FANCG	FA complementation group G%2C transcript variant X6	mRNA	mRNA	NC_040253.1	56110450	56117991	+	14	4053
XM_027964067.1	101116809	CDK5RAP2	CDK5 regulatory subunit associated protein 2%2C transcript variant X3	mRNA	mRNA	NC_040253.1	2968661	3150048	+	36	5766
XM_027969127.1	101103315	LOC101103315	olfactory receptor-like protein OLF3	mRNA	mRNA	NC_040255.1	116012748	116013701	+	1	954
Novel_000879	XLOC_007879	--	--	Novel_mRNA	mRNA	NC_040252.1	15629468	15663746	-	10	5289
XM_027963772.1	114112280	LOC114112280	obscurin-like	mRNA	mRNA	NW_020997230.1	33042	34782	-	3	659
XM_004006731.4	101102801	C1QTNF6	C1q and TNF related 6	mRNA	mRNA	NC_040254.1	193648242	193655525	-	3	2744
XM_004005024.3	101115189	FAM167B	family with sequence similarity 167 member B	mRNA	mRNA	NC_040253.1	250917486	250919551	-	2	1438
XM_012185688.3	101115590	MPZL1	myelin protein zero like 1%2C transcript variant X1	mRNA	mRNA	NC_040252.1	127576887	127661999	+	7	1099
XM_012105705.3	101108545	DCTD	dCMP deaminase%2C transcript variant X1	mRNA	mRNA	NC_040277.1	14716301	14743018	-	6	1798
XM_027979038.1	114118282	LOC114118282	olfactory receptor 51F2-like	mRNA	mRNA	NC_040266.1	53479084	53480031	+	1	948
XM_027978454.1	101111740	BCAM	basal cell adhesion molecule (Lutheran blood group)%2C transcript variant X2	mRNA	mRNA	NC_040265.1	56058124	56067805	+	15	3057
XM_012101708.3	101109401	KCTD21	potassium channel tetramerization domain containing 21%2C transcript variant X2	mRNA	mRNA	NC_040272.1	19563494	19577689	+	2	3301
XM_027957787.1	101106801	PLXND1	plexin D1	mRNA	mRNA	NC_040270.1	58039535	58088461	+	36	6881
XM_027967000.1	101103391	RAB11FIP5	RAB11 family interacting protein 5%2C transcript variant X1	mRNA	mRNA	NC_040254.1	101396028	101441029	-	5	4084
XM_027958520.1	105605990	LOC105605990	E3 ubiquitin-protein ligase TRIM38-like%2C transcript variant X24	mRNA	mRNA	NC_040271.1	28524110	28580023	+	56	3287
XM_027977797.1	114117867	C14H16orf87	chromosome 14 C16orf87 homolog	mRNA	mRNA	NC_040265.1	15909564	15945162	-	4	2621
XM_015098817.2	101114629	CD300LG	CD300 molecule like family member g%2C transcript variant X4	mRNA	mRNA	NC_040262.1	19314356	19322980	-	6	1246
XM_027977811.1	114117870	LOC114117870	zinc finger protein 610-like%2C transcript variant X2	mRNA	mRNA	NC_040265.1	17049990	17138350	+	4	2711
Novel_000949	XLOC_008611	--	--	Novel_mRNA	mRNA	NC_040252.1	36550770	36566547	-	9	2675
XM_015096188.2	101106842	LYSMD3	LysM domain containing 3	mRNA	mRNA	NC_040256.1	95065443	95078275	-	3	4391
XM_004016396.4	100307035	CAT	catalase%2C transcript variant X1	mRNA	mRNA	NC_040266.1	70017470	70053976	+	13	2347
Novel_002177	XLOC_020522	--	--	Novel_mRNA	mRNA	NC_040253.1	207886745	207928808	+	3	7828
Novel_014384	XLOC_125237	--	--	Novel_mRNA	mRNA	NC_040272.1	5767529	5816206	-	12	7755
XM_027978246.1	101112591	RYR1	ryanodine receptor 1	mRNA	mRNA	NC_040265.1	51121040	51246645	+	108	15336
XM_027963048.1	101102544	CASK	calcium/calmodulin dependent serine protein kinase%2C transcript variant X11	mRNA	mRNA	NC_040278.1	42302744	42682979	-	27	8206
XM_027968905.1	114114567	LOC114114567	olfactory receptor 4X2-like	mRNA	mRNA	NC_040255.1	116997346	116998275	+	1	930
XM_004012665.3	101102251	MPDU1	mannose-P-dolichol utilization defect 1	mRNA	mRNA	NC_040262.1	36105704	36109102	-	7	1367
XM_027970489.1	101121934	RASGRF2	Ras protein specific guanine nucleotide releasing factor 2	mRNA	mRNA	NC_040256.1	84668800	84856525	+	26	10303
NM_001308588.1	443320	LOC443320	lysozyme C-1-like	mRNA	mRNA	NC_040254.1	161465689	161470693	-	4	444
XM_027964144.1	101102373	ZNF462	zinc finger protein 462%2C transcript variant X3	mRNA	mRNA	NC_040253.1	16609333	16763978	-	13	7828
XM_027975808.1	101104259	DVL1	dishevelled segment polarity protein 1%2C transcript variant X1	mRNA	mRNA	NC_040263.1	54949338	54961170	+	14	3197
XM_004002735.3	101115921	MPC2	mitochondrial pyruvate carrier 2	mRNA	mRNA	NC_040252.1	127805681	127832830	-	5	911
XM_027974946.1	101119918	CHD3	chromodomain helicase DNA binding protein 3%2C transcript variant X3	mRNA	mRNA	NC_040262.1	35833562	35858714	-	40	7358
Novel_002783	XLOC_026475	--	--	Novel_mRNA	mRNA	NC_040253.1	155975488	156090895	-	28	7217
XM_027972028.1	101108394	PROX2	prospero homeobox 2%2C transcript variant X2	mRNA	mRNA	NC_040258.1	89862407	89871331	-	3	1614
XM_015099215.2	101111567	AGTRAP	angiotensin II receptor associated protein%2C transcript variant X3	mRNA	mRNA	NC_040263.1	45330313	45348950	-	5	1102
XM_027956521.1	101107309	CIT	citron rho-interacting serine/threonine kinase%2C transcript variant X1	mRNA	mRNA	NC_040268.1	64525539	64699419	+	48	8609
XM_015092451.2	101102277	ZDHHC23	zinc finger DHHC-type containing 23%2C transcript variant X1	mRNA	mRNA	NC_040252.1	196265455	196281350	+	5	6097
XM_012180168.3	101104239	PARM1	prostate androgen-regulated mucin-like protein 1	mRNA	mRNA	NC_040257.1	99715715	99845973	+	4	4934
XM_004008098.4	101104570	TTC26	tetratricopeptide repeat domain 26	mRNA	mRNA	NC_040255.1	111664600	111703826	+	18	3619
XM_012178464.3	101119210	ADAMTSL5	ADAMTS like 5%2C transcript variant X7	mRNA	mRNA	NC_040256.1	46012408	46020952	-	13	4111
XM_027978466.1	101113522	ZNF296	zinc finger protein 296	mRNA	mRNA	NC_040265.1	56243002	56246911	-	3	1612
XM_027977918.1	101106873	LOC101106873	zinc finger protein 568-like	mRNA	mRNA	NC_040265.1	49891855	49899936	-	6	1917
XM_004004498.4	101111161	HIBCH	3-hydroxyisobutyryl-CoA hydrolase%2C transcript variant X1	mRNA	mRNA	NC_040253.1	128758839	128871571	+	14	1617
XM_027960908.1	101120538	TCF4	transcription factor 4%2C transcript variant X28	mRNA	mRNA	NC_040274.1	60572934	60956055	-	20	6774
NM_001009449.1	443504	EEF1D	eukaryotic translation elongation factor 1 delta	mRNA	mRNA	NC_040260.1	15366295	15378743	+	14	942
XM_027962613.1	101105214	LOC101105214	beta-defensin 103A-like	mRNA	mRNA	NC_040277.1	6542819	6543885	-	2	383
XM_027974995.1	101118797	SLC2A4	solute carrier family 2 member 4	mRNA	mRNA	NC_040262.1	36363206	36369023	-	11	2675
XM_027973261.1	101120171	ENPP2	ectonucleotide pyrophosphatase/phosphodiesterase 2%2C transcript variant X2	mRNA	mRNA	NC_040260.1	103407380	103536091	-	26	3237
XM_027978295.1	101102355	EVA1C	eva-1 homolog C%2C transcript variant X4	mRNA	mRNA	NC_040252.1	131094464	131200566	-	6	2056
XM_027970150.1	101112137	WDR18	WD repeat domain 18%2C transcript variant X1	mRNA	mRNA	NC_040256.1	45612548	45620157	+	10	3953
XM_015094815.2	101122681	NEDD1	neural precursor cell expressed%2C developmentally down-regulated 1%2C transcript variant X2	mRNA	mRNA	NC_040254.1	178811623	178855602	+	13	2996
XM_012180112.3	101122279	RUFY3	RUN and FYVE domain containing 3%2C transcript variant X4	mRNA	mRNA	NC_040257.1	95367829	95441060	+	19	3898
XM_015100399.2	101103500	FOXC2	forkhead box C2	mRNA	mRNA	NC_040265.1	13062971	13065807	+	1	2837
XM_027979822.1	101113435	STX3	syntaxin 3%2C transcript variant X2	mRNA	mRNA	NC_040266.1	89281022	89324483	+	10	2578
XM_027967383.1	101120741	KMT2D	lysine methyltransferase 2D%2C transcript variant X1	mRNA	mRNA	NC_040254.1	147081240	147122529	+	55	21822
XM_027979952.1	101111908	SLC6A3	solute carrier family 6 member 3	mRNA	mRNA	NC_040267.1	77543802	77576071	+	14	1854
XM_027961278.1	114110562	ZFAND2A	zinc finger AN1-type containing 2A	mRNA	mRNA	NC_040275.1	42473955	42481324	+	7	2336
XM_027966388.1	101108737	DNM1	dynamin 1%2C transcript variant X16	mRNA	mRNA	NC_040254.1	8291321	8334916	-	22	3884
XM_012185111.3	443410	ATP5MC1	ATP synthase membrane subunit c locus 1%2C transcript variant X2	mRNA	mRNA	NC_040262.1	23846928	23849223	+	5	603
XM_004015034.4	101104170	CFAP20	cilia and flagella associated protein 20%2C transcript variant X2	mRNA	mRNA	NC_040265.1	27597137	27610359	-	6	1263
Novel_015500	XLOC_133497	--	--	Novel_mRNA	mRNA	NC_040275.1	437000	451524	-	10	3085
XM_012181840.3	101110335	FNTB	farnesyltransferase%2C CAAX box%2C beta	mRNA	mRNA	NC_040258.1	80532396	80610504	+	12	2799
XM_027970177.1	101117245	STK11	serine/threonine kinase 11%2C transcript variant X1	mRNA	mRNA	NC_040256.1	45762804	45779997	+	10	3164
XM_027966503.1	101102555	ASAP2	ArfGAP with SH3 domain%2C ankyrin repeat and PH domain 2%2C transcript variant X1	mRNA	mRNA	NC_040254.1	19193310	19349475	+	29	5541
XM_004019632.4	101120283	PLA2G16	phospholipase A2 group XVI%2C transcript variant X1	mRNA	mRNA	NC_040272.1	43762709	43796824	-	5	3478
XM_027969076.1	101107859	DNAJB6	DnaJ heat shock protein family (Hsp40) member B6%2C transcript variant X2	mRNA	mRNA	NC_040255.1	128747377	128776133	+	8	1537
XM_004015395.3	101112250	KLK10	kallikrein related peptidase 10%2C transcript variant X1	mRNA	mRNA	NC_040265.1	60493089	60497988	-	6	1357
XM_027961414.1	101123004	TMEM159	transmembrane protein 159%2C transcript variant X1	mRNA	mRNA	NC_040275.1	19508515	19524201	+	5	1549
XM_027962108.1	101115756	KAT2B	lysine acetyltransferase 2B%2C transcript variant X6	mRNA	mRNA	NC_040252.1	300986525	301086325	+	19	3826
Novel_012808	XLOC_110856	--	--	Novel_mRNA	mRNA	NC_040268.1	74636139	74752769	-	21	8304
Novel_016399	XLOC_142689	--	--	Novel_mRNA	mRNA	NC_040278.1	59885034	59896482	+	17	2906
XM_027961748.1	101112187	SH2B1	SH2B adaptor protein 1%2C transcript variant X1	mRNA	mRNA	NC_040275.1	26484716	26493016	-	10	2921
XM_027961509.1	101108280	RUNX1	runt related transcription factor 1%2C transcript variant X2	mRNA	mRNA	NC_040252.1	290235161	290506059	-	7	5431
XM_004003966.3	101121825	LOC101121825	complement C5	mRNA	mRNA	NC_040253.1	2546148	2636069	+	41	5465
Novel_003886	XLOC_034303	--	--	Novel_mRNA	mRNA	NC_040254.1	231574660	231580982	+	10	1390
XM_027967709.1	101121163	RBFOX2	RNA binding fox-1 homolog 2%2C transcript variant X23	mRNA	mRNA	NC_040254.1	191921156	192213989	-	14	7008
XM_012119295.3	101121833	C2H8orf58	chromosome 2 C8orf58 homolog%2C transcript variant X1	mRNA	mRNA	NC_040253.1	45237476	45244078	-	7	2680
XM_012174666.3	101119807	DCTN2	dynactin subunit 2%2C transcript variant X3	mRNA	mRNA	NC_040254.1	173741489	173755083	+	16	1510
XM_027976399.1	443097	LOC443097	trophoblast Kunitz domain protein 1	mRNA	mRNA	NC_040264.1	77029135	77037716	-	5	534
XM_004001876.4	101110279	MPL	MPL proto-oncogene%2C thrombopoietin receptor	mRNA	mRNA	NC_040252.1	18608159	18622392	+	12	2214
XM_027964645.1	101115008	SH3RF1	SH3 domain containing ring finger 1%2C transcript variant X1	mRNA	mRNA	NC_040253.1	121051531	121209406	+	12	4477
Novel_013573	XLOC_117142	--	--	Novel_mRNA	mRNA	NC_040270.1	60200820	60263700	+	17	4099
NM_001126366.1	100145882	IFT27	intraflagellar transport 27%2C transcript variant X3	mRNA	mRNA	NC_040254.1	193190007	193211737	-	7	561
XM_012184160.2	101115286	NBN	nibrin%2C transcript variant X1	mRNA	mRNA	NC_040260.1	95427916	95482796	+	16	2847
Novel_013572	XLOC_117119	--	--	Novel_mRNA	mRNA	NC_040270.1	59909896	59919199	+	4	1339
XM_027968148.1	101110667	ZC3H7B	zinc finger CCCH-type containing 7B%2C transcript variant X2	mRNA	mRNA	NC_040254.1	233299277	233354915	+	23	5942
XM_004001955.4	101107912	ELAVL4	ELAV like RNA binding protein 4%2C transcript variant X4	mRNA	mRNA	NC_040252.1	26222947	26312809	+	7	4018
XM_015092316.2	101108528	LOC101108528	ETS translocation variant 3%2C transcript variant X3	mRNA	mRNA	NC_040252.1	113199217	113214293	-	6	4537
XM_027977080.1	101115262	LOC101115262	short palate%2C lung and nasal epithelium carcinoma-associated protein 2B-like	mRNA	mRNA	NC_040264.1	65125559	65136816	+	8	967
XM_027964490.1	101122328	NMRK1	nicotinamide riboside kinase 1%2C transcript variant X5	mRNA	mRNA	NC_040253.1	65803320	65828525	+	9	1414
XM_027976856.1	101121698	SLC4A11	solute carrier family 4 member 11%2C transcript variant X8	mRNA	mRNA	NC_040264.1	54072330	54083230	+	19	3010
XM_012175443.3	101122940	LOC101122940	alpha-2-macroglobulin%2C transcript variant X2	mRNA	mRNA	NC_040254.1	221299425	221370306	+	36	4633
XM_027970167.1	101113412	SBNO2	strawberry notch homolog 2%2C transcript variant X2	mRNA	mRNA	NC_040256.1	45700658	45743248	-	32	4973
XM_012186576.3	101104164	CD300H	CD300H molecule%2C transcript variant X2	mRNA	mRNA	NC_040262.1	6393133	6402155	-	4	919
XM_027973061.1	101117255	JPH1	junctophilin 1%2C transcript variant X6	mRNA	mRNA	NC_040260.1	55129008	55219473	-	6	2936
Novel_011379	XLOC_098134	--	--	Novel_mRNA	mRNA	NC_040265.1	59437932	59451826	-	12	6488
XM_027964659.1	101104207	IMP4	IMP U3 small nucleolar ribonucleoprotein 4%2C transcript variant X2	mRNA	mRNA	NC_040253.1	123859544	123866057	+	10	1234
XM_027969048.1	101115617	KMT2C	lysine methyltransferase 2C%2C transcript variant X14	mRNA	mRNA	NC_040255.1	124650679	124896457	-	61	16753
Novel_011375	XLOC_098118	--	--	Novel_mRNA	mRNA	NC_040265.1	59261976	59266294	-	6	1638
XM_027974658.1	101111063	MLLT11	MLLT11 transcription factor 7 cofactor	mRNA	mRNA	NC_040252.1	106747000	106748271	+	1	1272
XM_027970969.1	101117845	LIMCH1	LIM and calponin homology domains 1%2C transcript variant X4	mRNA	mRNA	NC_040257.1	66038891	66126295	+	21	5704
Novel_011376	XLOC_098119	--	--	Novel_mRNA	mRNA	NC_040265.1	59282394	59286930	-	5	967
Novel_011371	XLOC_098109	--	--	Novel_mRNA	mRNA	NC_040265.1	59048185	59062692	-	10	4270
XM_027963272.1	101116122	LOC101116122	melanoma-associated antigen B18	mRNA	mRNA	NC_040278.1	25788547	25789569	+	1	1023
Novel_011373	XLOC_098111	--	--	Novel_mRNA	mRNA	NC_040265.1	59066429	59073948	-	6	4709
Novel_011372	XLOC_098109	--	--	Novel_mRNA	mRNA	NC_040265.1	59048185	59062692	-	10	4297
XM_027977313.1	101122045	RNF114	ring finger protein 114%2C transcript variant X2	mRNA	mRNA	NC_040264.1	81423643	81436599	+	7	2589
XM_012178279.3	101120660	FGFR4	fibroblast growth factor receptor 4%2C transcript variant X2	mRNA	mRNA	NC_040256.1	38831756	38839995	+	17	3019
XM_027966716.1	101118599	XPO1	exportin 1%2C transcript variant X1	mRNA	mRNA	NC_040254.1	48503738	48546158	+	25	6247
XM_012189257.3	101111506	SENP7	SUMO specific peptidase 7%2C transcript variant X1	mRNA	mRNA	NC_040252.1	181804417	181945043	-	22	4469
XM_012181705.3	101121908	LOC101121908	peptidoglycan recognition protein 3	mRNA	mRNA	NC_040252.1	109786714	109801439	-	9	1815
XM_027959521.1	101103193	PICALM	phosphatidylinositol binding clathrin assembly protein%2C transcript variant X3	mRNA	mRNA	NC_040272.1	10486866	10584108	+	20	4098
XM_015097099.2	101102239	L3HYPDH	trans-L-3-hydroxyproline dehydratase	mRNA	mRNA	NC_040258.1	74588737	74601042	-	5	2691
Novel_001692	XLOC_015620	--	--	Novel_mRNA	mRNA	NC_040253.1	1821808	1890182	+	9	2006
XM_015098820.2	101114629	CD300LG	CD300 molecule like family member g%2C transcript variant X4	mRNA	mRNA	NC_040262.1	19313417	19322980	-	5	1136
XM_027976256.1	105605798	LOC105605798	ankyrin repeat domain-containing protein 26-like%2C transcript variant X3	mRNA	mRNA	NC_040263.1	6785515	6820598	-	3	1205
XM_004002614.3	101103858	CCT3	chaperonin containing TCP1 subunit 3	mRNA	mRNA	NC_040252.1	112460009	112474803	-	14	1995
XM_027977303.1	101120429	STAU1	staufen double-stranded RNA binding protein 1%2C transcript variant X6	mRNA	mRNA	NC_040264.1	80619733	80663135	-	15	3751
XM_027966822.1	101122750	BOK	BCL2 family apoptosis regulator BOK%2C transcript variant X5	mRNA	mRNA	NC_040252.1	291643	303594	-	5	1490
XM_004015275.4	101102082	B9D2	B9 domain containing 2%2C transcript variant X3	mRNA	mRNA	NC_040265.1	53741536	53749392	-	4	985
XM_004014225.4	101105429	PRTFDC1	phosphoribosyl transferase domain containing 1%2C transcript variant X2	mRNA	mRNA	NC_040264.1	26651520	26751967	-	9	2089
XM_027966617.1	101111790	TRIM54	tripartite motif containing 54%2C transcript variant X1	mRNA	mRNA	NC_040254.1	35895032	35916815	+	9	1604
XM_012190301.2	101107381	LOC101107381	zinc finger protein 829%2C transcript variant X4	mRNA	mRNA	NC_040265.1	49958610	49970664	+	5	2397
XM_004007706.4	101110226	LRRD1	leucine rich repeats and death domain containing 1	mRNA	mRNA	NC_040255.1	11135748	11154916	-	5	3468
XM_027963387.1	101116802	CDK16	cyclin dependent kinase 16%2C transcript variant X4	mRNA	mRNA	NC_040278.1	59884281	59893732	-	15	6077
XM_027973336.1	101111201	PARP10	poly(ADP-ribose) polymerase family member 10	mRNA	mRNA	NC_040260.1	15037863	15044846	+	10	3390
XM_027962831.1	101115765	GYG2	glycogenin 2%2C transcript variant X2	mRNA	mRNA	NC_040278.1	1314332	1329997	+	9	1919
XM_027969537.1	101103719	NFIX	nuclear factor I X%2C transcript variant X6	mRNA	mRNA	NC_040256.1	10867130	10964971	-	10	5698
XM_027973083.1	114116377	CCN3	cellular communication network factor 3	mRNA	mRNA	NC_040260.1	62990746	62998006	-	11	1160
XM_004012538.4	101114881	RPH3AL	rabphilin 3A like (without C2 domains)%2C transcript variant X2	mRNA	mRNA	NC_040262.1	40940741	41057183	-	9	2556
XM_027972781.1	101107797	RIMS1	regulating synaptic membrane exocytosis 1%2C transcript variant X8	mRNA	mRNA	NC_040260.1	1399287	1643337	-	25	5359
XM_012098413.2	101120867	SV2B	synaptic vesicle glycoprotein 2B	mRNA	mRNA	NC_040262.1	57555836	57799536	+	13	5697
XM_012183527.2	101123308	SLA	Src like adaptor%2C transcript variant X3	mRNA	mRNA	NC_040260.1	23009921	23050588	+	8	4005
XM_012177710.2	101112132	GTPBP3	GTP binding protein 3%2C mitochondrial	mRNA	mRNA	NC_040256.1	5939425	5943102	-	9	2334
XM_027957907.1	101117624	UROC1	urocanate hydratase 1	mRNA	mRNA	NC_040270.1	62433005	62461237	+	21	3089
Novel_010846	XLOC_094621	--	--	Novel_mRNA	mRNA	NC_040265.1	46059391	46070447	+	2	717
XM_015102810.2	101107828	ALDH5A1	aldehyde dehydrogenase 5 family member A1	mRNA	mRNA	NC_040271.1	35771881	35797828	-	10	4953
XM_027967713.1	101121163	RBFOX2	RNA binding fox-1 homolog 2%2C transcript variant X23	mRNA	mRNA	NC_040254.1	191921156	192213988	-	14	6985
XM_027960906.1	101120538	TCF4	transcription factor 4%2C transcript variant X28	mRNA	mRNA	NC_040274.1	60572934	60956055	-	21	6810
XM_012179805.3	101112731	KLHL5	kelch like family member 5%2C transcript variant X3	mRNA	mRNA	NC_040257.1	63832524	63902455	+	12	3460
XM_004007746.4	101119553	SDHAF3	succinate dehydrogenase complex assembly factor 3%2C transcript variant X2	mRNA	mRNA	NC_040255.1	16276968	16366967	+	2	1111
XM_027963733.1	101112231	LOC101112231	sperm acrosome membrane-associated protein 1	mRNA	mRNA	NW_020996649.1	2014	27770	-	7	680
XM_004007283.4	101110929	KIAA1841	KIAA1841 ortholog%2C transcript variant X6	mRNA	mRNA	NC_040254.1	67219660	67279109	-	21	5047
XM_027973093.1	101122117	SYBU	syntabulin%2C transcript variant X1	mRNA	mRNA	NC_040260.1	74786816	74874889	+	9	4579
XM_027956460.1	101121120	CLIP1	CAP-Gly domain containing linker protein 1%2C transcript variant X1	mRNA	mRNA	NC_040268.1	61981214	62096548	+	26	5979
XM_027972795.1	101102497	SMAP1	small ArfGAP 1%2C transcript variant X4	mRNA	mRNA	NC_040260.1	3249457	3437577	-	11	2247
XM_015092150.2	101120121	NTNG1	netrin G1%2C transcript variant X2	mRNA	mRNA	NC_040252.1	88998354	89367913	+	6	4607
XM_004002715.4	101110285	CCDC190	coiled-coil domain containing 190%2C transcript variant X1	mRNA	mRNA	NC_040252.1	121648395	121656741	-	4	1578
XM_027960621.1	101123429	TACC2	transforming acidic coiled-coil containing protein 2%2C transcript variant X1	mRNA	mRNA	NC_040273.1	45183282	45413577	+	23	9299
XM_027971527.1	101113499	NOX5	NADPH oxidase 5%2C transcript variant X5	mRNA	mRNA	NC_040258.1	16964908	17011288	+	17	3810
XM_027966142.1	101118597	WDR5	WD repeat domain 5%2C transcript variant X1	mRNA	mRNA	NC_040254.1	2120019	2135510	-	15	1553
XM_027960268.1	101119862	LIPK	lipase family member K%2C transcript variant X1	mRNA	mRNA	NC_040273.1	12127954	12143243	+	9	2084
XM_004003253.4	101118323	GPR171	G protein-coupled receptor 171	mRNA	mRNA	NC_040252.1	258136219	258143148	+	2	1909
XM_027963159.1	101104818	LOC101104818	G-protein coupled receptor-associated sorting protein 2-like%2C transcript variant X4	mRNA	mRNA	NC_040278.1	142980402	142985205	+	3	3346
XM_027966021.1	101101973	ARRDC1	arrestin domain containing 1%2C transcript variant X4	mRNA	mRNA	NC_040254.1	356842	364544	-	8	1588
XM_004011252.3	101103161	USP45	ubiquitin specific peptidase 45%2C transcript variant X1	mRNA	mRNA	NC_040259.1	42276628	42331828	+	18	3381
XM_012099830.3	101123588	SLMAP	sarcolemma associated protein%2C transcript variant X5	mRNA	mRNA	NC_040270.1	45322756	45478351	-	22	4697
XM_015093726.2	101105636	HP1BP3	heterochromatin protein 1 binding protein 3%2C transcript variant X1	mRNA	mRNA	NC_040253.1	261407516	261444392	+	12	3148
XM_015101271.2	101103592	CENPK	centromere protein K%2C transcript variant X1	mRNA	mRNA	NC_040267.1	14430184	14467039	+	10	1611
XM_004016526.4	101120601	MMP8	matrix metallopeptidase 8	mRNA	mRNA	NC_040266.1	6145143	6159411	+	10	1413
XM_027956447.1	101115085	SEC22A	SEC22 homolog A%2C vesicle trafficking protein%2C transcript variant X2	mRNA	mRNA	NC_040252.1	205645768	205734934	+	7	4565
XM_027973300.1	101111462	PLEC	plectin%2C transcript variant X4	mRNA	mRNA	NC_040260.1	15045860	15098983	+	33	15450
XM_012101485.3	105603938	LOC105603938	putative olfactory receptor 2B8	mRNA	mRNA	NC_040271.1	33162419	33163363	-	1	945
XM_027962825.1	114111175	LOC114111175	spermatid nuclear transition protein 3-like	mRNA	mRNA	NC_040278.1	144612738	144613259	+	3	340
XM_027965904.1	101102137	LOC101102137	serine/threonine-protein kinase 38-like	mRNA	mRNA	NC_040254.1	98705655	98708141	-	4	1383
XM_027957209.1	101113741	LOC101113741	granzyme H-like%2C transcript variant X1	mRNA	mRNA	NC_040269.1	32650091	32653104	+	5	855
XM_012099993.3	101123519	ZBBX	zinc finger B-box domain containing%2C transcript variant X1	mRNA	mRNA	NC_040252.1	239230640	239352976	+	21	2899
XM_004011329.4	101102492	LOC101102492	trace amine-associated receptor 6	mRNA	mRNA	NC_040259.1	63997591	63998631	+	1	1041
XM_027970973.1	101120330	GUF1	GUF1 homolog%2C GTPase%2C transcript variant X4	mRNA	mRNA	NC_040257.1	69429692	69450211	+	15	2061
XM_027972959.1	101108236	SOX17	SRY-box 17	mRNA	mRNA	NC_040260.1	37957765	37959838	+	2	1512
XM_012097979.3	101103843	CMKLR1	chemerin chemokine-like receptor 1%2C transcript variant X2	mRNA	mRNA	NC_040268.1	73769496	73811136	+	2	2384
XM_027961825.1	101110293	MAPK8IP3	mitogen-activated protein kinase 8 interacting protein 3%2C transcript variant X1	mRNA	mRNA	NC_040275.1	1260719	1304708	+	33	5529
XM_027956311.1	101102179	SPRY1	sprouty RTK signaling antagonist 1%2C transcript variant X2	mRNA	mRNA	NC_040268.1	40194563	40201371	-	4	2879
XM_027979900.1	105605630	LOC105605630	myeloid cell nuclear differentiation antigen-like	mRNA	mRNA	NC_040252.1	116487988	116493507	+	6	795
Novel_011446	XLOC_098544	--	--	Novel_mRNA	mRNA	NC_040265.1	68701393	68704282	-	2	1006
XM_004011268.4	101108056	MAP3K7	mitogen-activated protein kinase kinase kinase 7%2C transcript variant X2	mRNA	mRNA	NC_040259.1	52595752	52669838	+	17	4926
XM_004002856.4	101103442	CRYBG3	crystallin beta-gamma domain containing 3	mRNA	mRNA	NC_040252.1	177951477	178076412	+	24	10452
XM_027959439.1	101104467	TNNT3	troponin T3%2C fast skeletal type%2C transcript variant X22	mRNA	mRNA	NC_040272.1	51443255	51459167	-	16	1013
XM_027966035.1	101102716	PNPLA7	patatin like phospholipase domain containing 7%2C transcript variant X3	mRNA	mRNA	NC_040254.1	415431	497736	+	35	4648
Novel_012801	XLOC_110824	--	--	Novel_mRNA	mRNA	NC_040268.1	73528107	73544257	-	2	2230
Novel_006822	XLOC_061223	--	--	Novel_mRNA	mRNA	NC_040258.1	9048724	9051445	+	2	1475
XM_027972600.1	101105923	TIAM2	T cell lymphoma invasion and metastasis 2%2C transcript variant X1	mRNA	mRNA	NC_040259.1	86287698	86338818	+	16	3841
XM_027960946.1	101122748	NEDD4L	neural precursor cell expressed%2C developmentally down-regulated 4-like%2C E3 ubiquitin protein ligase%2C transcript variant X1	mRNA	mRNA	NC_040274.1	63248373	63616211	+	29	3171
XM_027970094.1	101114707	ZNF219	zinc finger protein 219%2C transcript variant X6	mRNA	mRNA	NC_040256.1	44256316	44270798	-	4	3114
XM_027971142.1	101116730	LIN54	lin-54 DREAM MuvB core complex component%2C transcript variant X6	mRNA	mRNA	NC_040257.1	108059051	108123534	-	11	4905
XM_027969734.1	101102306	LRRC8E	leucine rich repeat containing 8 VRAC subunit E%2C transcript variant X1	mRNA	mRNA	NC_040256.1	14969547	14973689	+	3	3480
XM_027967487.1	101111086	XPOT	exportin for tRNA%2C transcript variant X1	mRNA	mRNA	NC_040254.1	166561300	166735196	-	27	3847
XM_004015620.4	101117783	WDR88	WD repeat domain 88	mRNA	mRNA	NC_040265.1	46457543	46507582	+	11	1670
XM_027963371.1	101108810	AMOT	angiomotin%2C transcript variant X1	mRNA	mRNA	NC_040278.1	130213509	130280476	+	14	7633
XM_027957591.1	100125625	CLCN2	chloride voltage-gated channel 2%2C transcript variant X6	mRNA	mRNA	NC_040252.1	221347466	221355964	+	18	2670
XM_012101386.3	101117637	P2RY14	purinergic receptor P2Y14%2C transcript variant X3	mRNA	mRNA	NC_040252.1	258065785	258127384	+	4	3136
XM_027957269.1	105603201	LOC105603201	wiskott-Aldrich syndrome protein family member 2-like	mRNA	mRNA	NC_040269.1	54981470	54986537	-	4	2505
Novel_010131	XLOC_088559	--	--	Novel_mRNA	mRNA	NC_040264.1	18407783	18441621	+	4	1172
Novel_017005	XLOC_149432	--	--	Novel_mRNA	mRNA	NW_020997344.1	26937	27809	+	2	427
Novel_017004	XLOC_149431	--	--	Novel_mRNA	mRNA	NW_020997344.1	10420	19886	+	5	1014
Novel_017007	XLOC_149435	--	--	Novel_mRNA	mRNA	NW_020997346.1	11853	15089	-	2	772
XM_004016682.4	101114975	LOC101114975	olfactory receptor 52J3	mRNA	mRNA	NC_040266.1	52881003	52881965	-	1	963
Novel_017001	XLOC_149328	--	--	Novel_mRNA	mRNA	NW_020997160.1	16063	17019	-	2	835
XM_004020854.4	101108800	KDM8	lysine demethylase 8	mRNA	mRNA	NC_040254.1	116070551	116092021	-	8	2185
Novel_017003	XLOC_149357	--	--	Novel_mRNA	mRNA	NW_020997198.1	3677	13113	+	3	473
Novel_017002	XLOC_149339	--	--	Novel_mRNA	mRNA	NW_020997179.1	1297	10449	+	2	5868
XM_004012075.3	101115803	CAB39L	calcium binding protein 39 like%2C transcript variant X3	mRNA	mRNA	NC_040261.1	21207572	21298567	-	11	2600
XM_027960296.1	101107749	TLL2	tolloid like 2%2C transcript variant X1	mRNA	mRNA	NC_040273.1	20193328	20329384	-	20	2872
Novel_017009	XLOC_149470	--	--	Novel_mRNA	mRNA	NW_020997393.1	452	31054	-	6	1014
Novel_017008	XLOC_149469	--	--	Novel_mRNA	mRNA	NW_020997393.1	17409	20175	+	3	2622
XM_027968705.1	101118100	LOC101118100	histone H2A.V%2C transcript variant X1	mRNA	mRNA	NC_040255.1	84273737	84285618	+	5	797
XM_027963145.1	101107677	MTMR1	myotubularin related protein 1%2C transcript variant X1	mRNA	mRNA	NC_040278.1	91806769	91841190	-	12	7080
XM_027974873.1	101114536	ZNF18	zinc finger protein 18%2C transcript variant X1	mRNA	mRNA	NC_040262.1	32807112	32828330	+	7	2230
XM_027961435.1	101108275	ZKSCAN2	zinc finger with KRAB and SCAN domains 2	mRNA	mRNA	NC_040275.1	23481983	23498785	-	7	7021
XM_012178345.2	101104744	MGAT1	mannosyl (alpha-1%2C3-)-glycoprotein beta-1%2C2-N-acetylglucosaminyltransferase%2C transcript variant X2	mRNA	mRNA	NC_040256.1	40216589	40236587	-	4	3215
XM_027971178.1	101102904	EVC2	EvC ciliary complex subunit 2	mRNA	mRNA	NC_040257.1	113864112	114020948	+	23	4376
XM_027956457.1	101120274	RSRC2	arginine and serine rich coiled-coil 2%2C transcript variant X1	mRNA	mRNA	NC_040268.1	61907055	61923170	+	11	2298
XM_027968684.1	101113323	TNS3	tensin 3%2C transcript variant X5	mRNA	mRNA	NC_040255.1	82295693	82518657	+	31	11455
Novel_010847	XLOC_094628	--	--	Novel_mRNA	mRNA	NC_040265.1	46315900	46333785	+	8	2871
XM_012182990.3	101116660	VTA1	vesicle trafficking 1%2C transcript variant X1	mRNA	mRNA	NC_040259.1	73294612	73367084	+	8	1933
XM_027958303.1	101110544	NEK4	NIMA related kinase 4%2C transcript variant X3	mRNA	mRNA	NC_040270.1	50100876	50124125	+	13	2681
XM_004022493.3	101106998	LOC101106998	protein ARMCX6%2C transcript variant X2	mRNA	mRNA	NC_040278.1	142269649	142272558	-	4	1965
XM_015098677.2	101120930	LLGL1	LLGL scribble cell polarity complex component 1%2C transcript variant X2	mRNA	mRNA	NC_040262.1	28899048	28913827	+	23	3769
XM_027972945.1	101112825	PCMTD1	protein-L-isoaspartate (D-aspartate) O-methyltransferase domain containing 1%2C transcript variant X4	mRNA	mRNA	NC_040260.1	36743759	36791675	-	7	4042
XM_027966633.1	101120734	MRPL33	mitochondrial ribosomal protein L33	mRNA	mRNA	NC_040254.1	36312520	36321770	+	4	518
XM_027960992.1	101102444	ARHGAP28	Rho GTPase activating protein 28%2C transcript variant X1	mRNA	mRNA	NC_040274.1	44986964	45129331	+	19	6136
XM_012101761.3	101120120	ANO5	anoctamin 5	mRNA	mRNA	NC_040278.1	79643636	79741518	+	22	5949
XM_027970667.1	101116972	LOC101116972	TNF superfamily member 14	mRNA	mRNA	NC_040256.1	16047976	16054143	+	4	1642
XM_012181561.3	101122647	LOC101122647	uncharacterized LOC101122647	mRNA	mRNA	NC_040252.1	108822694	108823322	+	1	629
XM_004020738.4	101121306	CLUAP1	clusterin associated protein 1%2C transcript variant X4	mRNA	mRNA	NC_040275.1	2936456	2966581	+	13	2727
XM_027966810.1	101120398	CCDC85A	coiled-coil domain containing 85A%2C transcript variant X5	mRNA	mRNA	NC_040254.1	72567449	72787510	-	5	3315
XM_015099762.2	101115815	TCEA2	transcription elongation factor A2%2C transcript variant X6	mRNA	mRNA	NC_040264.1	56103094	56110368	-	11	1312
XM_012179817.3	101113592	RPL9	ribosomal protein L9%2C transcript variant X1	mRNA	mRNA	NC_040257.1	64132003	64136767	-	8	1410
XM_012113073.3	101109509	ZFP37	ZFP37 zinc finger protein	mRNA	mRNA	NC_040253.1	10989472	11005575	+	4	3718
XM_027963365.1	101108715	LOC101108715	5-hydroxytryptamine receptor 3C-like	mRNA	mRNA	NC_040252.1	221626036	221644521	-	10	1419
XM_004019387.4	101121215	LOC101121215	tripartite motif-containing protein 64-like	mRNA	mRNA	NC_040272.1	6687792	6692971	+	6	1359
XM_027973819.1	101119145	CUL4A	cullin 4A	mRNA	mRNA	NC_040261.1	96647826	96673242	+	19	3657
XM_027976666.1	101112498	CACNB2	calcium voltage-gated channel auxiliary subunit beta 2%2C transcript variant X1	mRNA	mRNA	NC_040264.1	33854126	34049977	+	13	3350
Novel_014228	XLOC_124276	--	--	Novel_mRNA	mRNA	NC_040272.1	33402926	33444173	+	13	9145
Novel_014229	XLOC_124276	--	--	Novel_mRNA	mRNA	NC_040272.1	33402926	33602513	+	23	12245
XM_015094719.2	101113484	NELL2	neural EGFL like 2%2C transcript variant X2	mRNA	mRNA	NC_040254.1	151912479	152312659	+	21	3219
Novel_002144	XLOC_019741	--	--	Novel_mRNA	mRNA	NC_040253.1	172165311	172293899	+	13	2805
XM_027968726.1	101118870	CAMK2B	calcium/calmodulin dependent protein kinase II beta%2C transcript variant X7	mRNA	mRNA	NC_040255.1	84586391	84677160	+	20	3460
XM_027979219.1	101114463	USP28	ubiquitin specific peptidase 28%2C transcript variant X5	mRNA	mRNA	NC_040266.1	26868770	26938958	-	26	4609
XM_015092519.2	101107661	VWA5B2	von Willebrand factor A domain containing 5B2%2C transcript variant X2	mRNA	mRNA	NC_040252.1	221448939	221461503	-	20	4709
Novel_001942	XLOC_017619	--	--	Novel_mRNA	mRNA	NC_040253.1	81957747	82534858	+	28	21325
XM_027971386.1	114115385	LOC114115385	acyl-coenzyme A thioesterase 11-like	mRNA	mRNA	NC_040252.1	25149203	25162545	+	12	3046
XM_012098838.2	101105534	PAX9	paired box 9	mRNA	mRNA	NC_040269.1	45742109	45761753	+	5	2949
XM_012180649.3	101108392	CPLX2	complexin 2%2C transcript variant X2	mRNA	mRNA	NC_040258.1	6049063	6137860	-	4	4668
XM_012177262.3	101115839	S1PR1	sphingosine-1-phosphate receptor 1%2C transcript variant X1	mRNA	mRNA	NC_040252.1	83116636	83120978	+	2	4111
XM_027964894.1	101123531	LOC101123531	sodium channel protein type 1 subunit alpha%2C transcript variant X2	mRNA	mRNA	NC_040253.1	154909677	155090829	+	17	4362
Novel_013848	XLOC_119143	--	--	Novel_mRNA	mRNA	NC_040271.1	4304371	4316029	+	4	2151
XM_027974036.1	105606306	CD300LF	CD300 molecule like family member f%2C transcript variant X3	mRNA	mRNA	NC_040262.1	6539331	6556734	-	7	1338
Novel_012781	XLOC_110705	--	--	Novel_mRNA	mRNA	NC_040268.1	70249304	70297457	-	15	2116
XM_027978880.1	114118078	ZNF470	zinc finger protein 470%2C transcript variant X2	mRNA	mRNA	NC_040265.1	68810181	68817043	-	5	3495
Novel_012783	XLOC_110725	--	--	Novel_mRNA	mRNA	NC_040268.1	71059291	71190452	-	50	8152
Novel_012782	XLOC_110705	--	--	Novel_mRNA	mRNA	NC_040268.1	70249304	70314416	-	28	5163
XM_027967325.1	101115614	LOC101115614	natural resistance-associated macrophage protein 2%2C transcript variant X2	mRNA	mRNA	NC_040254.1	144695262	144728250	+	17	4622
XM_027971994.1	101102733	NUMB	NUMB endocytic adaptor protein%2C transcript variant X2	mRNA	mRNA	NC_040258.1	88490540	88661229	-	12	3548
Novel_012787	XLOC_110765	--	--	Novel_mRNA	mRNA	NC_040268.1	72087431	72113662	-	6	2078
Novel_012786	XLOC_110737	--	--	Novel_mRNA	mRNA	NC_040268.1	71591521	71671849	-	12	4001
Novel_012789	XLOC_110765	--	--	Novel_mRNA	mRNA	NC_040268.1	72096480	72113662	-	7	1253
Novel_012788	XLOC_110765	--	--	Novel_mRNA	mRNA	NC_040268.1	72087431	72113663	-	6	2081
XM_027976486.1	101105841	MACROD2	mono-ADP ribosylhydrolase 2%2C transcript variant X1	mRNA	mRNA	NC_040264.1	7663810	10198329	+	19	5327
XM_027971889.1	101121268	AP5M1	adaptor related protein complex 5 subunit mu 1%2C transcript variant X4	mRNA	mRNA	NC_040258.1	71928015	71951608	+	9	4989
Novel_013103	XLOC_113142	--	--	Novel_mRNA	mRNA	NC_040269.1	68893625	68900099	+	2	5341
Novel_003063	XLOC_028091	--	--	Novel_mRNA	mRNA	NC_040253.1	253903386	253918611	-	7	2650
XM_027973417.1	101107290	MFSD3	major facilitator superfamily domain containing 3%2C transcript variant X6	mRNA	mRNA	NC_040260.1	14649695	14651965	-	4	1807
Novel_014225	XLOC_124224	--	--	Novel_mRNA	mRNA	NC_040272.1	31437007	31459155	+	4	1548
Novel_003031	XLOC_027984	--	--	Novel_mRNA	mRNA	NC_040253.1	250260621	250274323	-	4	714
Novel_003030	XLOC_027974	--	--	Novel_mRNA	mRNA	NC_040253.1	250033812	250036919	-	2	3088
Novel_003033	XLOC_027986	--	--	Novel_mRNA	mRNA	NC_040253.1	250323654	250347466	-	9	3959
XM_027957372.1	114109074	LOC114109074	interferon alpha-inducible protein 27%2C mitochondrial-like	mRNA	mRNA	NC_040269.1	61435038	61446035	-	6	738
XM_015093642.2	101122082	EPB41	erythrocyte membrane protein band 4.1%2C transcript variant X10	mRNA	mRNA	NC_040253.1	253950024	254113460	-	18	5536
Novel_003034	XLOC_027986	--	--	Novel_mRNA	mRNA	NC_040253.1	250323654	250347765	-	9	4208
Novel_003037	XLOC_027988	--	--	Novel_mRNA	mRNA	NC_040253.1	250417748	250426205	-	6	3139
Novel_003036	XLOC_027986	--	--	Novel_mRNA	mRNA	NC_040253.1	250323654	250347765	-	9	4211
Novel_003039	XLOC_027999	--	--	Novel_mRNA	mRNA	NC_040253.1	250820607	250830495	-	5	1302
XM_027972249.1	101104497	PRTG	protogenin	mRNA	mRNA	NC_040258.1	56007546	56146570	+	21	4234
Novel_013784	XLOC_118733	--	--	Novel_mRNA	mRNA	NC_040270.1	53840121	53866028	-	12	5265
Novel_013785	XLOC_118735	--	--	Novel_mRNA	mRNA	NC_040270.1	53913859	54037600	-	28	5827
XM_015103564.2	101122651	TXNL4A	thioredoxin like 4A%2C transcript variant X1	mRNA	mRNA	NC_040274.1	680421	691355	+	5	806
XM_027957947.1	101112428	DYNC1LI1	dynein cytoplasmic 1 light intermediate chain 1	mRNA	mRNA	NC_040270.1	7401719	7571060	-	13	2728
XM_027966360.1	101107431	SPTAN1	spectrin alpha%2C non-erythrocytic 1%2C transcript variant X3	mRNA	mRNA	NC_040254.1	8006139	8061522	-	56	7876
XM_004007786.3	101109089	KLHL7	kelch like family member 7%2C transcript variant X1	mRNA	mRNA	NC_040255.1	35297113	35351539	+	11	3129
Novel_004562	XLOC_040406	--	--	Novel_mRNA	mRNA	NC_040254.1	203915061	203997253	-	12	10075
XM_027977776.1	101112252	SPIRE2	spire type actin nucleation factor 2%2C transcript variant X3	mRNA	mRNA	NC_040265.1	15434177	15461045	+	15	2643
Novel_004560	XLOC_040406	--	--	Novel_mRNA	mRNA	NC_040254.1	203915061	203997253	-	12	9181
Novel_004561	XLOC_040406	--	--	Novel_mRNA	mRNA	NC_040254.1	203915061	203997253	-	11	10609
XM_004015648.4	101105595	SDHAF1	succinate dehydrogenase complex assembly factor 1	mRNA	mRNA	NC_040265.1	49395480	49396568	+	1	1089
Novel_004567	XLOC_040429	--	--	Novel_mRNA	mRNA	NC_040254.1	206705152	206792997	-	25	4333
Novel_004564	XLOC_040416	--	--	Novel_mRNA	mRNA	NC_040254.1	205133731	205595682	-	16	3039
Novel_004565	XLOC_040416	--	--	Novel_mRNA	mRNA	NC_040254.1	205133731	205596202	-	16	3454
XM_004005937.4	101121161	PPP4R3B	protein phosphatase 4 regulatory subunit 3B%2C transcript variant X1	mRNA	mRNA	NC_040254.1	73321936	73374220	+	16	4214
XM_027960683.1	443171	SMAD4	SMAD family member 4%2C transcript variant X1	mRNA	mRNA	NC_040274.1	55960250	56016533	+	12	8227
XM_027975799.1	101113026	PMVK	phosphomevalonate kinase%2C transcript variant X1	mRNA	mRNA	NC_040252.1	111298888	111310477	-	4	903
Novel_004569	XLOC_040429	--	--	Novel_mRNA	mRNA	NC_040254.1	206705152	206793057	-	26	4432
XM_027959616.1	101110633	TMEM134	transmembrane protein 134%2C transcript variant X2	mRNA	mRNA	NC_040272.1	47108230	47113211	-	6	1173
XM_027960098.1	101113634	BSCL2	BSCL2 lipid droplet biogenesis associated%2C seipin%2C transcript variant X3	mRNA	mRNA	NC_040272.1	42877670	42891886	-	13	3838
XM_027967834.1	105602841	COL8A2	collagen type VIII alpha 2 chain%2C transcript variant X3	mRNA	mRNA	NC_040252.1	11384399	11408601	-	3	4474
XM_027965269.1	101104559	DAW1	dynein assembly factor with WD repeats 1%2C transcript variant X1	mRNA	mRNA	NC_040253.1	245489897	245518725	+	13	1607
XM_012186340.2	101105931	POLG2	DNA polymerase gamma 2%2C accessory subunit%2C transcript variant X1	mRNA	mRNA	NC_040262.1	14205425	14222622	+	7	3026
XM_027959873.1	101116524	ANO1	anoctamin 1%2C transcript variant X1	mRNA	mRNA	NC_040272.1	49082007	49182615	+	27	4697
XM_004020435.4	101110894	MAPRE2	microtubule associated protein RP/EB family member 2%2C transcript variant X1	mRNA	mRNA	NC_040274.1	26167475	26350157	-	8	1565
XM_027967969.1	101118070	CSF3R	colony stimulating factor 3 receptor%2C transcript variant X2	mRNA	mRNA	NC_040252.1	11673365	11687526	-	17	2987
XM_015096836.2	101104493	PIAS1	protein inhibitor of activated STAT 1%2C transcript variant X2	mRNA	mRNA	NC_040258.1	15857329	16010228	+	14	5741
Novel_015409	XLOC_132976	--	--	Novel_mRNA	mRNA	NC_040275.1	33765988	33842929	+	17	6967
XM_027972957.1	101113942	RGS20	regulator of G protein signaling 20%2C transcript variant X1	mRNA	mRNA	NC_040260.1	37641925	37690170	+	6	1750
XM_004013650.4	101117005	LOC101117005	cytochrome c oxidase assembly protein COX20%2C mitochondrial%2C transcript variant X2	mRNA	mRNA	NC_040263.1	35251437	35257985	-	4	1124
Novel_015403	XLOC_132961	--	--	Novel_mRNA	mRNA	NC_040275.1	33377422	33404462	+	11	2115
Novel_015402	XLOC_132961	--	--	Novel_mRNA	mRNA	NC_040275.1	33372857	33404462	+	11	1409
Novel_015401	XLOC_132930	--	--	Novel_mRNA	mRNA	NC_040275.1	31184499	31721997	+	4	2509
Novel_015400	XLOC_132926	--	--	Novel_mRNA	mRNA	NC_040275.1	29870517	30299748	+	12	5809
XM_027976103.1	101118834	CLK2	CDC like kinase 2%2C transcript variant X1	mRNA	mRNA	NC_040252.1	111591789	111600720	-	13	2115
XM_004011634.4	101101898	PHF20L1	PHD finger protein 20 like 1%2C transcript variant X10	mRNA	mRNA	NC_040260.1	23217411	23293866	-	21	11298
Novel_015405	XLOC_132966	--	--	Novel_mRNA	mRNA	NC_040275.1	33496502	33583037	+	34	8492
XM_027969962.1	101101982	MINAR2	membrane integral NOTCH2 associated receptor 2%2C transcript variant X3	mRNA	mRNA	NC_040256.1	23065624	23082551	-	5	2847
XM_027971005.1	101106772	SRD5A3	steroid 5 alpha-reductase 3%2C transcript variant X3	mRNA	mRNA	NC_040257.1	77955831	77972675	+	6	4167
Novel_016438	XLOC_143188	--	--	Novel_mRNA	mRNA	NC_040278.1	86651814	86659722	+	3	3650
Novel_001580	XLOC_014939	--	--	Novel_mRNA	mRNA	NC_040252.1	272849713	272873124	-	2	2772
XM_027974484.1	101111304	PLEKHH3	pleckstrin homology%2C MyTH4 and FERM domain containing H3%2C transcript variant X3	mRNA	mRNA	NC_040262.1	20400307	20409144	+	13	3045
XM_012184491.2	101121221	SLAMF7	SLAM family member 7%2C transcript variant X1	mRNA	mRNA	NC_040252.1	118776312	118794148	+	7	2013
XM_027974113.1	101117859	FOXJ1	forkhead box J1%2C transcript variant X1	mRNA	mRNA	NC_040262.1	7718456	7723249	-	2	3118
XM_027970846.1	101107195	UBE2D3	ubiquitin conjugating enzyme E2 D3%2C transcript variant X6	mRNA	mRNA	NC_040257.1	25730861	25758770	+	9	2480
XM_027973811.1	101118115	MCF2L	MCF.2 cell line derived transforming sequence like%2C transcript variant X4	mRNA	mRNA	NC_040261.1	96565909	96595591	+	30	4835
NM_001048231.1	554262	TLR2	toll like receptor 2	mRNA	mRNA	NC_040268.1	4690856	4693209	-	2	2352
XM_012150093.2	101120896	PUM1	pumilio RNA binding family member 1%2C transcript variant X1	mRNA	mRNA	NC_040253.1	251943849	252067829	+	22	5401
XM_004013341.4	101113688	PLD6	phospholipase D family member 6	mRNA	mRNA	NC_040262.1	28371132	28373634	-	2	666
XM_027970254.1	101118786	SEC24A	SEC24 homolog A%2C COPII coat complex component%2C transcript variant X2	mRNA	mRNA	NC_040256.1	48228947	48273574	+	13	2764
XM_027977748.1	101109116	CBFA2T3	CBFA2/RUNX1 translocation partner 3%2C transcript variant X2	mRNA	mRNA	NC_040265.1	14826059	14881633	-	12	7304
XM_015094347.2	101103225	REEP1	receptor accessory protein 1%2C transcript variant X4	mRNA	mRNA	NC_040254.1	62131702	62267075	-	11	4133
Novel_015551	XLOC_133653	--	--	Novel_mRNA	mRNA	NC_040275.1	2589704	2598660	-	7	2595
XM_004002864.4	101105617	LOC101105617	olfactory receptor 5H2-like	mRNA	mRNA	NC_040252.1	178499186	178500115	+	1	930
XM_027966294.1	101115265	FNBP1	formin binding protein 1%2C transcript variant X3	mRNA	mRNA	NC_040254.1	6651455	6782650	+	15	5222
XM_027958458.1	114109531	LOC114109531	outer dense fiber protein 2-like%2C transcript variant X6	mRNA	mRNA	NC_040271.1	27538648	27667279	-	17	619
XM_015104401.2	101103781	STOX1	storkhead box 1	mRNA	mRNA	NC_040276.1	26108020	26118217	+	4	5685
XM_012177814.3	101103854	PSRC1	proline and serine rich coiled-coil 1%2C transcript variant X1	mRNA	mRNA	NC_040252.1	91131929	91135458	-	8	1662
XM_027967842.1	101107948	LOC101107948	histone H4	mRNA	mRNA	NC_040254.1	215261800	215262577	+	1	778
XM_027961343.1	101111680	MSLN	mesothelin	mRNA	mRNA	NC_040275.1	618340	621913	+	10	1427
XM_012097737.3	101120274	RSRC2	arginine and serine rich coiled-coil 2%2C transcript variant X1	mRNA	mRNA	NC_040268.1	61907054	61923170	+	10	2221
XM_027974329.1	101116794	CIART	circadian associated repressor of transcription	mRNA	mRNA	NC_040252.1	106114246	106117791	+	6	1430
Novel_001944	XLOC_017619	--	--	Novel_mRNA	mRNA	NC_040253.1	81957758	82148667	+	22	4948
Novel_015550	XLOC_133653	--	--	Novel_mRNA	mRNA	NC_040275.1	2589704	2598341	-	6	2648
XM_015094127.2	101121416	UCK1	uridine-cytidine kinase 1%2C transcript variant X2	mRNA	mRNA	NC_040254.1	5421403	5426829	+	7	2030
XM_012187976.3	101113257	LOC101113257	melanoma antigen preferentially expressed in tumors-like	mRNA	mRNA	NC_040263.1	58449608	58453417	-	3	1434
XM_004017233.4	101113958	RNF150	ring finger protein 150%2C transcript variant X1	mRNA	mRNA	NC_040268.1	18180123	18462137	+	8	9578
XM_012120828.3	101115583	DMAP1	DNA methyltransferase 1 associated protein 1	mRNA	mRNA	NC_040252.1	19458125	19467698	+	11	1591
XM_027971166.1	101122109	KLHL8	kelch like family member 8%2C transcript variant X1	mRNA	mRNA	NC_040257.1	112376285	112413370	-	10	8493
XM_027957439.1	105605780	LOC105605780	tumor necrosis factor alpha-induced protein 2-like	mRNA	mRNA	NC_040269.1	68303021	68314087	+	11	3907
Novel_005758	XLOC_050583	--	--	Novel_mRNA	mRNA	NC_040256.1	74898738	74914685	+	16	4523
Novel_006516	XLOC_058743	--	--	Novel_mRNA	mRNA	NC_040257.1	18544586	18635479	-	17	3135
XM_004014508.4	101112751	DYNLRB1	dynein light chain roadblock-type 1	mRNA	mRNA	NC_040264.1	66693031	66710697	+	4	695
XM_027963203.1	114111416	LOC114111416	melanoma-associated antigen B4-like	mRNA	mRNA	NC_040278.1	9386437	9404593	+	3	1650
Novel_009132	XLOC_081901	--	--	Novel_mRNA	mRNA	NC_040262.1	51150707	51240048	+	30	6446
Novel_009133	XLOC_081906	--	--	Novel_mRNA	mRNA	NC_040262.1	51415682	51476373	+	13	7169
Novel_009130	XLOC_081893	--	--	Novel_mRNA	mRNA	NC_040262.1	51010132	51042135	+	13	3264
Novel_009131	XLOC_081893	--	--	Novel_mRNA	mRNA	NC_040262.1	51010381	51042135	+	14	2553
Novel_009136	XLOC_081921	--	--	Novel_mRNA	mRNA	NC_040262.1	52798007	52896781	+	31	11299
XM_027975679.1	100125623	PER3	period circadian regulator 3	mRNA	mRNA	NC_040263.1	49088046	49159335	-	25	5305
XM_027974103.1	101107113	CDK3	cyclin dependent kinase 3%2C transcript variant X1	mRNA	mRNA	NC_040262.1	7617491	7621821	+	7	2190
Novel_009135	XLOC_081920	--	--	Novel_mRNA	mRNA	NC_040262.1	52723156	52779609	+	25	7508
Novel_003228	XLOC_029041	--	--	Novel_mRNA	mRNA	NC_040254.1	7578820	7621247	+	41	6721
Novel_009138	XLOC_081924	--	--	Novel_mRNA	mRNA	NC_040262.1	53062354	53102843	+	15	5796
Novel_009139	XLOC_081928	--	--	Novel_mRNA	mRNA	NC_040262.1	53284694	53349037	+	33	6467
Novel_010841	XLOC_094518	--	--	Novel_mRNA	mRNA	NC_040265.1	41855856	41862444	+	8	1530
XM_027977574.1	103611088	IL-15L	interleukin 15-like	mRNA	mRNA	NC_040265.1	52023236	52024918	+	3	566
Novel_003229	XLOC_029049	--	--	Novel_mRNA	mRNA	NC_040254.1	7878211	7894249	+	13	3878
XM_027958936.1	114109655	LOC114109655	olfactory receptor 2B2-like	mRNA	mRNA	NC_040271.1	31777710	31778654	-	1	945
XM_027971272.1	106991220	DOK7	docking protein 7	mRNA	mRNA	NC_040257.1	127437720	127467012	-	8	2252
Novel_011541	XLOC_099325	--	--	Novel_mRNA	mRNA	NC_040266.1	32179109	32210331	+	14	6583
XM_027975198.1	101121529	MYO18A	myosin XVIIIA%2C transcript variant X10	mRNA	mRNA	NC_040262.1	42840724	42941967	+	45	8921
XM_027974684.1	105608415	GNGT2	G protein subunit gamma transducin 2%2C transcript variant X1	mRNA	mRNA	NC_040262.1	25964506	25968926	-	3	2354
XM_004004010.4	101110995	HSDL2	hydroxysteroid dehydrogenase like 2	mRNA	mRNA	NC_040253.1	11476183	11533845	-	11	1968
XM_027970222.1	101116477	TCF3	transcription factor 3%2C transcript variant X2	mRNA	mRNA	NC_040256.1	46084057	46116655	-	19	4266
Novel_011547	XLOC_099328	--	--	Novel_mRNA	mRNA	NC_040266.1	32311659	32335518	+	8	4014
Novel_014754	XLOC_127807	--	--	Novel_mRNA	mRNA	NC_040273.1	51969936	51970671	+	2	624
Novel_003224	XLOC_029034	--	--	Novel_mRNA	mRNA	NC_040254.1	7460705	7468666	+	3	2201
Novel_014756	XLOC_127815	--	--	Novel_mRNA	mRNA	NC_040273.1	52829763	52948029	+	17	2700
Novel_014757	XLOC_127818	--	--	Novel_mRNA	mRNA	NC_040273.1	53019950	53047712	+	4	1174
Novel_014750	XLOC_127792	--	--	Novel_mRNA	mRNA	NC_040273.1	49343503	49462243	+	4	1948
Novel_014751	XLOC_127792	--	--	Novel_mRNA	mRNA	NC_040273.1	49396537	49406533	+	2	1192
Novel_014752	XLOC_127792	--	--	Novel_mRNA	mRNA	NC_040273.1	49532360	49567952	+	2	1707
Novel_014753	XLOC_127795	--	--	Novel_mRNA	mRNA	NC_040273.1	49978236	50046790	+	4	10175
XM_027957963.1	101106631	CLASP2	cytoplasmic linker associated protein 2%2C transcript variant X8	mRNA	mRNA	NC_040270.1	8346582	8526338	-	38	6830
XM_012187080.3	101106607	TAF1A	TATA-box binding protein associated factor%2C RNA polymerase I subunit A%2C transcript variant X2	mRNA	mRNA	NC_040263.1	28357524	28388826	-	11	1810
XM_015093117.2	101119366	XPO7	exportin 7%2C transcript variant X2	mRNA	mRNA	NC_040253.1	45814729	45850377	-	28	4852
XM_027965879.1	105601967	LOC105601967	olfactory receptor 1J2-like	mRNA	mRNA	NC_040254.1	13577456	13593028	-	5	1419
XM_027963775.1	114112296	LOC114112296	phospholipid-transporting ATPase IB-like	mRNA	mRNA	NW_020997246.1	200	8342	-	5	525
XM_004011745.4	101108235	LY96	lymphocyte antigen 96	mRNA	mRNA	NC_040260.1	54673821	54709054	+	5	1054
XM_004006321.4	101109688	KRT2	keratin 2	mRNA	mRNA	NC_040254.1	143271718	143279600	+	9	2259
XM_027975518.1	114117011	LOC114117011	olfactory receptor 139-like	mRNA	mRNA	NC_040262.1	39304245	39305203	-	2	957
Novel_003220	XLOC_028988	--	--	Novel_mRNA	mRNA	NC_040254.1	7029212	7036871	+	4	1143
XM_027973865.1	106991387	LOC106991387	multidrug resistance-associated protein 4-like	mRNA	mRNA	NC_040261.1	79462489	79821988	-	28	5383
XM_012188511.2	101120428	SNX5	sorting nexin 5%2C transcript variant X1	mRNA	mRNA	NC_040264.1	39581286	39605917	-	14	2044
XM_004020038.4	101104107	MYOF	myoferlin%2C transcript variant X2	mRNA	mRNA	NC_040273.1	16674639	16851078	-	54	7025
XM_004003181.4	101121055	MECOM	MDS1 and EVI1 complex locus%2C transcript variant X1	mRNA	mRNA	NC_040252.1	236808277	237438798	+	17	5242
XM_004006313.4	101107428	SPRYD3	SPRY domain containing 3	mRNA	mRNA	NC_040254.1	142903578	142917609	+	11	2590
Novel_000711	XLOC_006702	--	--	Novel_mRNA	mRNA	NC_040252.1	273559019	273618002	+	11	2606
XM_027959721.1	101109837	BEST1	bestrophin 1%2C transcript variant X1	mRNA	mRNA	NC_040272.1	42356990	42366002	+	10	1940
Novel_000713	XLOC_006804	--	--	Novel_mRNA	mRNA	NC_040252.1	274992032	275031917	+	2	3308
Novel_000712	XLOC_006804	--	--	Novel_mRNA	mRNA	NC_040252.1	274991741	275031917	+	2	3988
Novel_000715	XLOC_006811	--	--	Novel_mRNA	mRNA	NC_040252.1	275794235	275803916	+	2	9178
Novel_000714	XLOC_006809	--	--	Novel_mRNA	mRNA	NC_040252.1	275592100	275686948	+	15	1944
Novel_000717	XLOC_006832	--	--	Novel_mRNA	mRNA	NC_040252.1	277542073	277595768	+	4	753
Novel_000716	XLOC_006822	--	--	Novel_mRNA	mRNA	NC_040252.1	276778444	277074666	+	14	3725
XM_027964386.1	105607506	LOC105607506	testis-expressed protein 10-like%2C transcript variant X7	mRNA	mRNA	NC_040253.1	49902517	49946524	-	8	2393
Novel_000718	XLOC_006849	--	--	Novel_mRNA	mRNA	NC_040252.1	278313504	278358014	+	17	7112
XM_027975665.1	101114124	H6PD	hexose-6-phosphate dehydrogenase/glucose 1-dehydrogenase%2C transcript variant X2	mRNA	mRNA	NC_040263.1	47605711	47646338	-	5	8915
Novel_010923	XLOC_095135	--	--	Novel_mRNA	mRNA	NC_040265.1	56802336	56812554	+	14	3425
XM_027977549.1	114117787	LOC114117787	C-C motif chemokine 17-like	mRNA	mRNA	NC_040265.1	27017371	27020223	+	3	472
Novel_010921	XLOC_095135	--	--	Novel_mRNA	mRNA	NC_040265.1	56799358	56820627	+	20	8639
NM_001009763.1	443264	LEPR	leptin receptor	mRNA	mRNA	NC_040252.1	43101289	43200280	+	20	2741
XM_004017783.4	101113536	TMED3	transmembrane p24 trafficking protein 3	mRNA	mRNA	NC_040269.1	23394495	23405860	+	3	1409
Novel_010926	XLOC_095141	--	--	Novel_mRNA	mRNA	NC_040265.1	56901031	56907948	+	3	856
Novel_010925	XLOC_095138	--	--	Novel_mRNA	mRNA	NC_040265.1	56852128	56880223	+	23	4104
XM_012148499.3	101106827	HTR2B	5-hydroxytryptamine receptor 2B%2C transcript variant X2	mRNA	mRNA	NC_040253.1	248514839	248530877	-	4	2910
XM_012120186.3	101122000	INVS	inversin%2C transcript variant X3	mRNA	mRNA	NC_040253.1	50297162	50433138	-	17	3740
Novel_013842	XLOC_119119	--	--	Novel_mRNA	mRNA	NC_040270.1	62554855	62560799	-	2	1569
XM_027975166.1	101123570	NXN	nucleoredoxin%2C transcript variant X1	mRNA	mRNA	NC_040262.1	41347672	41508258	-	8	2832
Novel_010928	XLOC_095148	--	--	Novel_mRNA	mRNA	NC_040265.1	56936854	56963383	+	3	1911
XM_027965684.1	101110575	EPHA2	EPH receptor A2%2C transcript variant X1	mRNA	mRNA	NC_040253.1	265457841	265485465	+	16	3921
XM_004012081.4	101117596	EBPL	EBP like	mRNA	mRNA	NC_040261.1	21579670	21611230	-	5	1062
XM_012106810.2	101117477	RBM10	RNA binding motif protein 10%2C transcript variant X9	mRNA	mRNA	NC_040278.1	59928426	59952314	-	23	3098
XM_027972525.1	101119909	STX11	syntaxin 11%2C transcript variant X3	mRNA	mRNA	NC_040259.1	75176835	75233524	+	3	2088
XM_027961689.1	101118407	KNOP1	lysine rich nucleolar protein 1%2C transcript variant X5	mRNA	mRNA	NC_040275.1	17496039	17513275	-	6	5378
Novel_015557	XLOC_133708	--	--	Novel_mRNA	mRNA	NC_040275.1	3523578	3534237	-	2	7434
XM_027957027.1	101111665	PGPEP1L	pyroglutamyl-peptidase I like%2C transcript variant X15	mRNA	mRNA	NC_040269.1	7883007	7956442	-	5	1312
XM_004011759.4	101112326	ZBTB10	zinc finger and BTB domain containing 10	mRNA	mRNA	NC_040260.1	61752951	61785120	+	6	7271
XM_027979467.1	101118472	RNF121	ring finger protein 121%2C transcript variant X4	mRNA	mRNA	NC_040266.1	54562289	54645865	+	10	1136
XM_027956522.1	101107309	CIT	citron rho-interacting serine/threonine kinase%2C transcript variant X1	mRNA	mRNA	NC_040268.1	64525539	64699419	+	48	8564
XM_027957281.1	114109057	LOC114109057	exocyst complex component 3-like protein 4	mRNA	mRNA	NC_040269.1	68415205	68423030	+	12	1916
XM_015093187.2	101116128	FAM189A2	family with sequence similarity 189 member A2	mRNA	mRNA	NC_040253.1	72388720	72460286	-	12	2463
XM_004009879.4	101119393	LOC101119393	UDP-glucuronosyltransferase 2A1-like%2C transcript variant X1	mRNA	mRNA	NC_040257.1	94157972	94190972	-	6	2409
Novel_011999	XLOC_102887	--	--	Novel_mRNA	mRNA	NC_040266.1	87187776	87189992	-	2	1659
XM_004016668.4	101109299	LOC101109299	olfactory receptor 51G1-like	mRNA	mRNA	NC_040266.1	52430809	52431757	+	2	948
XM_012184922.3	101113506	METTL21C	methyltransferase like 21C%2C transcript variant X3	mRNA	mRNA	NC_040261.1	88779036	88790317	-	5	1218
XM_027977237.1	114108652	SYS1	SYS1 golgi trafficking protein%2C transcript variant X4	mRNA	mRNA	NC_040264.1	76931900	76948569	+	5	960
Novel_015556	XLOC_133674	--	--	Novel_mRNA	mRNA	NC_040275.1	2873457	2881667	-	3	3810
XM_027977120.1	101119580	MMP24	matrix metallopeptidase 24%2C transcript variant X1	mRNA	mRNA	NC_040264.1	67288402	67340751	+	9	4230
XM_015099360.2	101122713	FAM129A	family with sequence similarity 129 member A	mRNA	mRNA	NC_040263.1	70496338	70670745	-	14	6607
XM_027978883.1	105602028	LOC105602028	zinc finger protein 776-like%2C transcript variant X3	mRNA	mRNA	NC_040265.1	69704312	69715045	-	4	5736
XM_015103712.2	101112782	PIAS2	protein inhibitor of activated STAT 2%2C transcript variant X8	mRNA	mRNA	NC_040274.1	51966924	52059874	-	14	3526
XM_027974731.1	101117004	CACNA1G	calcium voltage-gated channel subunit alpha1 G%2C transcript variant X11	mRNA	mRNA	NC_040262.1	27165309	27226742	+	37	7642
XM_012095913.3	101121708	LOC101121708	olfactory receptor 51I2-like	mRNA	mRNA	NC_040266.1	51324332	51328440	+	3	1011
XM_027973924.1	100048995	CYB561	cytochrome b-561%2C transcript variant X2	mRNA	mRNA	NC_040262.1	15197827	15205767	+	6	4044
XM_027978292.1	101102355	EVA1C	eva-1 homolog C%2C transcript variant X4	mRNA	mRNA	NC_040252.1	131094464	131200566	-	8	2227
XM_012097842.3	101109740	RFC5	replication factor C subunit 5%2C transcript variant X1	mRNA	mRNA	NC_040268.1	66146539	66157925	-	11	2975
XM_027959637.1	101114827	TMEM179B	transmembrane protein 179B%2C transcript variant X2	mRNA	mRNA	NC_040272.1	42960539	42963295	+	5	1497
XM_012102858.2	101107917	CUEDC2	CUE domain containing 2%2C transcript variant X1	mRNA	mRNA	NC_040273.1	25670460	25677872	-	9	1204
XM_012180592.2	100499506	IL25	interleukin 25%2C transcript variant X1	mRNA	mRNA	NC_040258.1	22860810	22871969	-	4	1243
NM_001174113.1	100381248	SIX1	SIX homeobox 1	mRNA	mRNA	NC_040258.1	75675024	75677893	-	2	855
XM_027966786.1	101116555	LIMS1	LIM zinc finger domain containing 1%2C transcript variant X5	mRNA	mRNA	NC_040254.1	66238848	66255892	+	10	3706
XM_027962235.1	101120546	SLC16A9	solute carrier family 16 member 9	mRNA	mRNA	NC_040276.1	15087269	15134698	-	5	3620
XM_027960193.1	101111242	LOC101111242	spermadhesin-1-like	mRNA	mRNA	NC_040273.1	45818788	45823599	+	4	715
XM_004012135.4	101109715	N4BP2L1	NEDD4 binding protein 2 like 1%2C transcript variant X4	mRNA	mRNA	NC_040260.1	48790594	48814322	-	5	3544
XM_027963801.1	114112467	LOC114112467	double homeobox protein 4C-like%2C transcript variant X4	mRNA	mRNA	NW_020997759.1	17323	19036	-	4	704
Novel_005051	XLOC_044464	--	--	Novel_mRNA	mRNA	NC_040255.1	128303820	128434409	+	17	3527
XM_012165024.3	101101966	KCNS3	potassium voltage-gated channel modifier subfamily S member 3%2C transcript variant X1	mRNA	mRNA	NC_040254.1	27299256	27302553	+	2	2784
XM_027968750.1	101119637	GLI3	GLI family zinc finger 3	mRNA	mRNA	NC_040255.1	86331373	86645617	+	15	8303
XM_012188710.2	101109755	LNP1	leukemia NUP98 fusion partner 1%2C transcript variant X4	mRNA	mRNA	NC_040252.1	180718465	180761504	+	4	2268
XM_027964181.1	101108198	LOC101108198	selenocysteine insertion sequence-binding protein 2	mRNA	mRNA	NC_040253.1	25433209	25459991	+	11	1521
XM_027960037.1	101117549	CTTN	cortactin%2C transcript variant X3	mRNA	mRNA	NC_040272.1	49336119	49362339	+	16	2474
XM_004007930.4	101102721	NOD1	nucleotide binding oligomerization domain containing 1%2C transcript variant X3	mRNA	mRNA	NC_040255.1	72589200	72681730	+	13	4937
Novel_001042	XLOC_009708	--	--	Novel_mRNA	mRNA	NC_040252.1	81575598	81609875	-	8	2053
Novel_001043	XLOC_009716	--	--	Novel_mRNA	mRNA	NC_040252.1	81710258	81802390	-	35	8280
Novel_001040	XLOC_009703	--	--	Novel_mRNA	mRNA	NC_040252.1	81160642	81214989	-	7	5137
XM_027959411.1	101104467	TNNT3	troponin T3%2C fast skeletal type%2C transcript variant X22	mRNA	mRNA	NC_040272.1	51443015	51459167	-	17	1381
XM_027965114.1	101113308	ABI2	abl interactor 2%2C transcript variant X1	mRNA	mRNA	NC_040253.1	219456643	219565079	+	12	2134
XM_015093197.2	101112453	SPATA6L	spermatogenesis associated 6 like%2C transcript variant X1	mRNA	mRNA	NC_040253.1	78387990	78472542	-	16	1812
Novel_001044	XLOC_009716	--	--	Novel_mRNA	mRNA	NC_040252.1	81721368	81770770	-	23	3899
Novel_001045	XLOC_009716	--	--	Novel_mRNA	mRNA	NC_040252.1	81736019	81802235	-	31	5343
XM_012103431.3	101115247	DSG3	desmoglein 3%2C transcript variant X2	mRNA	mRNA	NC_040274.1	30259031	30295333	-	17	6739
NM_001163605.1	100302558	ZFAND5	zinc finger AN1-type containing 5%2C transcript variant X1	mRNA	mRNA	NC_040253.1	68605386	68610204	+	5	642
XM_015098476.2	101111892	TADA2A	transcriptional adaptor 2A%2C transcript variant X2	mRNA	mRNA	NC_040262.1	50013904	50059677	-	16	2765
Novel_001049	XLOC_009741	--	--	Novel_mRNA	mRNA	NC_040252.1	82177398	82337748	-	13	1930
Novel_003703	XLOC_032839	--	--	Novel_mRNA	mRNA	NC_040254.1	174025972	174035553	+	2	1747
XM_027978931.1	101118635	LOC101118635	zinc finger protein 211-like%2C transcript variant X4	mRNA	mRNA	NC_040265.1	70653298	70672392	+	4	2212
XM_027971708.1	101116912	TMEM87A	transmembrane protein 87A%2C transcript variant X2	mRNA	mRNA	NC_040258.1	37620129	37646459	-	13	1299
Novel_006213	XLOC_055184	--	--	Novel_mRNA	mRNA	NC_040256.1	87211640	87332328	-	15	9642
Novel_006210	XLOC_055152	--	--	Novel_mRNA	mRNA	NC_040256.1	85642294	86076834	-	8	10437
Novel_006211	XLOC_055184	--	--	Novel_mRNA	mRNA	NC_040256.1	87211640	87332312	-	16	12587
Novel_006216	XLOC_055259	--	--	Novel_mRNA	mRNA	NC_040256.1	91721493	91823885	-	15	17314
XM_012102976.3	101102193	ABLIM1	actin binding LIM protein 1%2C transcript variant X1	mRNA	mRNA	NC_040273.1	38081375	38319459	-	23	2654
Novel_006214	XLOC_055257	--	--	Novel_mRNA	mRNA	NC_040256.1	91716144	91721339	-	2	1652
XM_027968518.1	101122517	ABCB4	ATP binding cassette subfamily B member 4%2C transcript variant X1	mRNA	mRNA	NC_040255.1	37285866	37360077	+	28	3941
Novel_011289	XLOC_097724	--	--	Novel_mRNA	mRNA	NC_040265.1	52727797	52750403	-	9	1329
Novel_006218	XLOC_055259	--	--	Novel_mRNA	mRNA	NC_040256.1	91721493	91823885	-	17	15136
Novel_006219	XLOC_055259	--	--	Novel_mRNA	mRNA	NC_040256.1	91721493	91823885	-	15	18314
XM_004017738.3	101122631	MRPS11	mitochondrial ribosomal protein S11	mRNA	mRNA	NC_040269.1	16731483	16742355	+	6	958
XM_012174665.3	101119383	KIF5A	kinesin family member 5A%2C transcript variant X2	mRNA	mRNA	NC_040254.1	173709298	173738303	-	29	5690
XM_004003508.4	101104878	LOC101104878	olfactory receptor 2A5-like	mRNA	mRNA	NC_040252.1	18269543	18270520	-	1	978
NM_001009189.1	442993	UGT1A9	UDP glucuronosyltransferase 1 family%2C polypeptide A9	mRNA	mRNA	NC_040252.1	7351732	7486188	-	5	2334
XM_027969585.1	101103602	LOC101103602	vitamin D3 hydroxylase-associated protein-like%2C transcript variant X6	mRNA	mRNA	NC_040252.1	21636610	21659310	+	13	1902
XM_027975677.1	101115142	ERRFI1	ERBB receptor feedback inhibitor 1%2C transcript variant X1	mRNA	mRNA	NC_040263.1	48901671	48915742	+	4	3041
XM_004006288.4	101123619	ATF7	activating transcription factor 7%2C transcript variant X4	mRNA	mRNA	NC_040254.1	142443950	142540619	+	12	6976
NM_001126365.1	100145881	ARL4A	ADP ribosylation factor like GTPase 4A%2C transcript variant X3	mRNA	mRNA	NC_040255.1	23383654	23384256	+	1	603
XM_012103679.3	101111679	LIPG	lipase G%2C endothelial type%2C transcript variant X2	mRNA	mRNA	NC_040274.1	54608537	54634905	+	11	3450
XM_004003781.4	101113722	LOC101113722	uncharacterized LOC101113722	mRNA	mRNA	NC_040252.1	193109949	193110852	-	2	501
XM_027957544.1	100145880	RAB7A	RAB7A%2C member RAS oncogene family%2C transcript variant X1	mRNA	mRNA	NC_040270.1	61148046	61188066	-	6	2065
XM_027976740.1	114117576	LOC114117576	CD5 antigen-like%2C transcript variant X2	mRNA	mRNA	NC_040252.1	114427393	114463117	-	6	1369
XM_027975196.1	101121529	MYO18A	myosin XVIIIA%2C transcript variant X10	mRNA	mRNA	NC_040262.1	42840725	42941967	+	44	8871
XM_027961589.1	114110611	LOC114110611	40S ribosomal protein S25	mRNA	mRNA	NC_040275.1	8020010	8020519	+	1	510
XM_027962221.1	105604932	LOC105604932	ral guanine nucleotide dissociation stimulator-like	mRNA	mRNA	NC_040276.1	12733774	12739624	-	6	2394
XM_027971772.1	114108758	LOC114108758	probable E3 ubiquitin-protein ligase HERC1	mRNA	mRNA	NC_040258.1	48993385	49001817	+	2	2025
XM_027964493.1	101122760	CARNMT1	carnosine N-methyltransferase 1%2C transcript variant X2	mRNA	mRNA	NC_040253.1	65864516	65903018	+	8	4878
XM_027957445.1	100190977	CKB	creatine kinase B	mRNA	mRNA	NC_040269.1	68862436	68865628	-	8	1479
XM_004005430.3	101113048	STK16	serine/threonine kinase 16%2C transcript variant X2	mRNA	mRNA	NC_040253.1	236008324	236011723	+	8	1438
XM_012189737.3	101111385	CBLN1	cerebellin 1 precursor%2C transcript variant X2	mRNA	mRNA	NC_040265.1	19122058	19123919	-	3	1535
XM_027971623.1	101122442	SLC22A17	solute carrier family 22 member 17%2C transcript variant X1	mRNA	mRNA	NC_040258.1	22881915	22891086	+	10	5374
XM_015103474.2	101110806	PLEKHA1	pleckstrin homology domain containing A1%2C transcript variant X4	mRNA	mRNA	NC_040273.1	45508838	45562783	+	12	3606
XM_027970127.1	101107962	CDC34	cell division cycle 34	mRNA	mRNA	NC_040256.1	45284965	45291414	+	5	1470
Novel_005052	XLOC_044464	--	--	Novel_mRNA	mRNA	NC_040255.1	128303820	128434409	+	13	3170
NM_001162567.1	100302342	AIMP2	aminoacyl tRNA synthetase complex interacting multifunctional protein 2%2C transcript variant X1	mRNA	mRNA	NC_040275.1	38763381	38771016	+	4	963
XM_027975312.1	101109984	AATF	apoptosis antagonizing transcription factor	mRNA	mRNA	NC_040262.1	50367973	50619165	-	12	2077
XM_012095555.3	101105355	SLC37A4	solute carrier family 37 member 4%2C transcript variant X5	mRNA	mRNA	NC_040266.1	32406088	32412041	-	11	2541
Novel_012224	XLOC_105589	--	--	Novel_mRNA	mRNA	NC_040267.1	13198199	13201244	-	2	3025
Novel_015694	XLOC_134647	--	--	Novel_mRNA	mRNA	NC_040275.1	36483344	36499910	-	17	4338
Novel_003996	XLOC_034840	--	--	Novel_mRNA	mRNA	NC_040254.1	3246279	3279980	-	37	9460
XM_027975271.1	101116414	CRLF3	cytokine receptor like factor 3	mRNA	mRNA	NC_040262.1	45504310	45546137	-	8	2568
Novel_003994	XLOC_034837	--	--	Novel_mRNA	mRNA	NC_040254.1	3216075	3225496	-	11	2498
Novel_003995	XLOC_034839	--	--	Novel_mRNA	mRNA	NC_040254.1	3237439	3241060	-	3	1687
Novel_003992	XLOC_034836	--	--	Novel_mRNA	mRNA	NC_040254.1	3183770	3215728	-	30	9624
Novel_003993	XLOC_034836	--	--	Novel_mRNA	mRNA	NC_040254.1	3185200	3215728	-	31	8692
Novel_003990	XLOC_034825	--	--	Novel_mRNA	mRNA	NC_040254.1	2877113	2889577	-	6	1687
Novel_003991	XLOC_034833	--	--	Novel_mRNA	mRNA	NC_040254.1	3123728	3169829	-	35	9660
Novel_005055	XLOC_044464	--	--	Novel_mRNA	mRNA	NC_040255.1	128303958	128434409	+	14	3120
XM_027968522.1	101122517	ABCB4	ATP binding cassette subfamily B member 4%2C transcript variant X1	mRNA	mRNA	NC_040255.1	37285866	37352243	+	24	3095
XM_027963608.1	101117394	ATRX	ATRX chromatin remodeler%2C transcript variant X1	mRNA	mRNA	NC_040278.1	73331708	73600572	+	35	10892
Novel_003999	XLOC_034840	--	--	Novel_mRNA	mRNA	NC_040254.1	3269769	3279980	-	15	4464
XM_027975533.1	101114122	TMEM132E	transmembrane protein 132E	mRNA	mRNA	NC_040262.1	48252060	48309867	+	9	4301
XM_015098789.2	100294659	STAT3	signal transducer and activator of transcription 3%2C transcript variant X1	mRNA	mRNA	NC_040262.1	20690978	20721966	+	23	3061
XM_027963694.1	114111997	LOC114111997	melanoma-associated antigen B17-like	mRNA	mRNA	NW_020996057.1	9430	10292	-	2	861
XM_027964388.1	105607506	LOC105607506	testis-expressed protein 10-like%2C transcript variant X7	mRNA	mRNA	NC_040253.1	49902517	49946524	-	9	1928
XM_004010821.3	101115879	SNW1	SNW domain containing 1	mRNA	mRNA	NC_040258.1	92841180	92878366	-	14	2152
XM_027971339.1	101104910	CTBP1	C-terminal binding protein 1%2C transcript variant X3	mRNA	mRNA	NC_040257.1	129219080	129236751	+	10	2291
XM_004008478.3	101102725	C5H19orf53	chromosome 5 C19orf53 homolog	mRNA	mRNA	NC_040256.1	10209165	10214593	-	3	961
XM_027966881.1	101123521	2022-09-02	septin 2	mRNA	mRNA	NC_040252.1	438986	467673	-	13	2958
Novel_013033	XLOC_112467	--	--	Novel_mRNA	mRNA	NC_040269.1	44672280	44817430	+	33	7023
XM_027976736.1	101121697	DZANK1	double zinc ribbon and ankyrin repeat domains 1%2C transcript variant X5	mRNA	mRNA	NC_040264.1	39845484	39895543	-	20	4270
XM_004019520.4	101111841	ACRV1	acrosomal vesicle protein 1%2C transcript variant X3	mRNA	mRNA	NC_040272.1	30068240	30074412	-	4	837
XM_027970448.1	101112135	HAVCR2	hepatitis A virus cellular receptor 2	mRNA	mRNA	NC_040256.1	71705603	71722832	-	8	4128
XM_027958575.1	101116944	LOC101116944	putative olfactory receptor 2B8	mRNA	mRNA	NC_040271.1	31911984	31912916	+	1	933
XM_027969590.1	105609426	LOC105609426	zinc finger protein 891%2C transcript variant X2	mRNA	mRNA	NC_040256.1	12655852	12661480	-	5	1746
XM_027975059.1	101110155	CHRNE	cholinergic receptor nicotinic epsilon subunit%2C transcript variant X9	mRNA	mRNA	NC_040262.1	36876900	36881999	-	11	1966
XM_004016947.4	101106794	IPO11	importin 11	mRNA	mRNA	NC_040267.1	17809228	17998666	-	30	4311
XM_027969782.1	105609865	TUBB4A	tubulin beta 4A class IVa	mRNA	mRNA	NC_040256.1	16512046	16517500	+	4	2252
Novel_005057	XLOC_044503	--	--	Novel_mRNA	mRNA	NC_040255.1	128912505	129039301	+	12	3495
XM_027972112.1	101114448	TTC8	tetratricopeptide repeat domain 8%2C transcript variant X5	mRNA	mRNA	NC_040258.1	104818867	104878277	+	15	2075
XM_004010231.4	101119477	PARP16	poly(ADP-ribose) polymerase family member 16%2C transcript variant X1	mRNA	mRNA	NC_040258.1	13069001	13094680	-	6	2858
XM_027965388.1	101108816	PTPRU	protein tyrosine phosphatase%2C receptor type U%2C transcript variant X2	mRNA	mRNA	NC_040253.1	253754094	253841194	-	30	5439
XM_012106453.3	101114682	DMD	dystrophin%2C transcript variant X6	mRNA	mRNA	NC_040278.1	32203470	34591843	-	78	15149
XM_027969862.1	101116143	ZBTB7A	zinc finger and BTB domain containing 7A%2C transcript variant X2	mRNA	mRNA	NC_040256.1	18428499	18447429	+	3	6567
XM_027969005.1	101103060	ABCB8	ATP binding cassette subfamily B member 8%2C transcript variant X1	mRNA	mRNA	NC_040255.1	123669214	123686052	+	16	4164
XM_027975265.1	101117432	NF1	neurofibromin 1%2C transcript variant X7	mRNA	mRNA	NC_040262.1	44747109	45000795	+	59	9611
Novel_015693	XLOC_134630	--	--	Novel_mRNA	mRNA	NC_040275.1	36433464	36440535	-	6	3570
Novel_011958	XLOC_102674	--	--	Novel_mRNA	mRNA	NC_040266.1	79618383	79759451	-	26	6451
XM_027964950.1	101116380	PRPF40A	pre-mRNA processing factor 40 homolog A%2C transcript variant X1	mRNA	mRNA	NC_040253.1	168538653	168597078	+	25	2748
Novel_002029	XLOC_018522	--	--	Novel_mRNA	mRNA	NC_040253.1	123782617	123827342	+	16	2376
Novel_002028	XLOC_018522	--	--	Novel_mRNA	mRNA	NC_040253.1	123770363	123827342	+	23	3303
Novel_005056	XLOC_044495	--	--	Novel_mRNA	mRNA	NC_040255.1	128890059	128895574	+	2	4760
XM_027970563.1	114114919	LOC114114919	GTPase HRas-like	mRNA	mRNA	NC_040256.1	13692105	13692959	+	4	435
XM_027972149.1	101116236	EIF3J	eukaryotic translation initiation factor 3 subunit J	mRNA	mRNA	NC_040258.1	107382578	107393452	+	3	747
XM_012097392.2	101108080	PRMT9	protein arginine methyltransferase 9	mRNA	mRNA	NC_040268.1	11710454	11747938	+	12	3626
Novel_002021	XLOC_018498	--	--	Novel_mRNA	mRNA	NC_040253.1	121932891	122054789	+	12	3232
Novel_002020	XLOC_018494	--	--	Novel_mRNA	mRNA	NC_040253.1	121299376	121373858	+	11	3310
Novel_002023	XLOC_018517	--	--	Novel_mRNA	mRNA	NC_040253.1	122885598	123115858	+	11	1533
Novel_002022	XLOC_018517	--	--	Novel_mRNA	mRNA	NC_040253.1	122885343	123224816	+	24	3120
Novel_002025	XLOC_018518	--	--	Novel_mRNA	mRNA	NC_040253.1	123343885	123483161	+	51	8456
XM_027974217.1	101122202	C1QTNF1	C1q and TNF related 1%2C transcript variant X4	mRNA	mRNA	NC_040262.1	9890189	9913986	+	4	2916
Novel_002027	XLOC_018521	--	--	Novel_mRNA	mRNA	NC_040253.1	123601196	123708120	+	31	6182
Novel_002026	XLOC_018518	--	--	Novel_mRNA	mRNA	NC_040253.1	123356398	123373757	+	11	1934
Novel_003378	XLOC_030180	--	--	Novel_mRNA	mRNA	NC_040254.1	64428102	64435302	+	4	2069
Novel_003379	XLOC_030184	--	--	Novel_mRNA	mRNA	NC_040254.1	64441625	64463108	+	15	4371
XM_027977342.1	101120263	TSHZ2	teashirt zinc finger homeobox 2%2C transcript variant X2	mRNA	mRNA	NC_040264.1	84020885	84509088	+	3	6740
Novel_003373	XLOC_030142	--	--	Novel_mRNA	mRNA	NC_040254.1	62083374	62113833	+	10	2245
XM_027966863.1	114113937	LOC114113937	ubiquitin-60S ribosomal protein L40-like	mRNA	mRNA	NC_040254.1	79846268	79872466	-	3	609
XM_004012466.4	101118966	CCT6B	chaperonin containing TCP1 subunit 6B	mRNA	mRNA	NC_040262.1	48619013	48654220	-	14	1818
Novel_003376	XLOC_030171	--	--	Novel_mRNA	mRNA	NC_040254.1	63807531	63836700	+	4	1821
Novel_003377	XLOC_030178	--	--	Novel_mRNA	mRNA	NC_040254.1	64343615	64363578	+	11	7872
XM_027959772.1	101121302	MARK2	microtubule affinity regulating kinase 2%2C transcript variant X18	mRNA	mRNA	NC_040272.1	44021636	44059984	+	19	4164
XM_027979619.1	101113884	CD44	CD44 molecule (Indian blood group)%2C transcript variant X1	mRNA	mRNA	NC_040266.1	70685940	70775436	+	17	3097
XM_012188367.3	101105429	PRTFDC1	phosphoribosyl transferase domain containing 1%2C transcript variant X2	mRNA	mRNA	NC_040264.1	26651509	26751967	-	10	2151
XM_015101853.2	101109045	SELENOS	selenoprotein S%2C transcript variant X1	mRNA	mRNA	NC_040269.1	4943668	4952356	+	6	1250
XM_004018272.3	101122468	BRK1	BRICK1%2C SCAR/WAVE actin nucleating complex subunit	mRNA	mRNA	NC_040270.1	17724920	17732507	-	3	1145
XM_027958561.1	114109553	LOC114109553	basic proline-rich protein-like	mRNA	mRNA	NC_040271.1	29971304	29972374	+	2	654
XM_027978090.1	101114297	CTCF	CCCTC-binding factor%2C transcript variant X1	mRNA	mRNA	NC_040265.1	37917412	37959570	+	12	3784
XM_027980128.1	101112421	RAD1	RAD1 checkpoint DNA exonuclease	mRNA	mRNA	NC_040267.1	41434620	41443607	+	6	3174
XM_027962668.1	101104040	ZNF385D	zinc finger protein 385D%2C transcript variant X2	mRNA	mRNA	NC_040277.1	47673605	48041660	+	8	3967
XM_027973234.1	101113078	TRIQK	triple QxxK/R motif containing%2C transcript variant X1	mRNA	mRNA	NC_040260.1	92469681	92590486	+	5	7955
Novel_011855	XLOC_101690	--	--	Novel_mRNA	mRNA	NC_040266.1	38710470	39419885	-	17	3126
XM_004007424.4	101123547	LOC101123547	olfactory receptor 8S1-like	mRNA	mRNA	NC_040254.1	147714723	147715661	-	1	939
XM_027966873.1	101108206	TTC7A	tetratricopeptide repeat domain 7A%2C transcript variant X1	mRNA	mRNA	NC_040254.1	82522323	82613705	-	17	4513
XM_027979903.1	101112001	LOC101112001	olfactory receptor 8J1-like	mRNA	mRNA	NC_040266.1	85623372	85638464	+	3	1056
XM_027961938.1	101114486	NSUN5	NOP2/Sun RNA methyltransferase family member 5	mRNA	mRNA	NC_040275.1	34530468	34535803	+	10	1654
XM_027958055.1	101116683	CCK	cholecystokinin	mRNA	mRNA	NC_040270.1	15495178	15501079	-	2	1718
XM_012178688.3	101117713	MOV10	Mov10 RISC complex RNA helicase%2C transcript variant X4	mRNA	mRNA	NC_040252.1	94821810	94848784	+	21	3341
XM_027972307.1	101120584	TENT5A	terminal nucleotidyltransferase 5A%2C transcript variant X2	mRNA	mRNA	NC_040259.1	9902654	9909633	-	3	5577
XM_004017978.4	101119760	GSC	goosecoid homeobox	mRNA	mRNA	NC_040269.1	59938226	59940174	-	3	1153
XM_027971801.1	101120087	ZNF280D	zinc finger protein 280D%2C transcript variant X2	mRNA	mRNA	NC_040258.1	54996557	55090444	+	20	4640
XM_027977815.1	101115563	ABCC11	ATP binding cassette subfamily C member 11%2C transcript variant X2	mRNA	mRNA	NC_040265.1	18001141	18082137	-	28	4784
XM_004003506.3	101104364	LOC101104364	olfactory receptor 2A12-like	mRNA	mRNA	NC_040252.1	18233649	18234581	+	1	933
XM_012103677.3	105604515	C23H18orf32	chromosome 23 C18orf32 homolog%2C transcript variant X3	mRNA	mRNA	NC_040274.1	54554357	54556987	-	3	1042
XM_004006754.4	101109003	FAR2	fatty acyl-CoA reductase 2%2C transcript variant X1	mRNA	mRNA	NC_040254.1	198757666	198850786	-	12	3582
XM_027978885.1	101113523	LOC101113523	zinc finger protein OZF-like%2C transcript variant X5	mRNA	mRNA	NC_040265.1	69721528	69729669	-	4	2473
XM_027964026.1	101113208	MYT1L	myelin transcription factor 1 like%2C transcript variant X2	mRNA	mRNA	NC_040253.1	903552	1321310	-	26	6408
XM_027958049.1	101115912	TRAK1	trafficking kinesin protein 1%2C transcript variant X6	mRNA	mRNA	NC_040270.1	15431308	15484245	+	15	5001
XM_027974870.1	101116439	POGZ	pogo transposable element derived with ZNF domain%2C transcript variant X3	mRNA	mRNA	NC_040252.1	107091543	107140383	-	18	6326
XM_012172458.3	101111355	PREPL	prolyl endopeptidase like%2C transcript variant X1	mRNA	mRNA	NC_040254.1	85235182	85273680	+	14	5015
XM_027957111.1	101107325	FCRLA	Fc receptor like A	mRNA	mRNA	NC_040252.1	120231615	120245184	+	7	1323
XM_027972317.1	101116059	LOC101116059	clathrin coat assembly protein AP180%2C transcript variant X4	mRNA	mRNA	NC_040259.1	12047206	12226627	-	29	4238
XM_004016700.3	101123149	LOC101123149	olfactory receptor 52K1-like	mRNA	mRNA	NC_040266.1	54024183	54025187	+	1	1005
XM_015101295.2	101111746	MIER3	MIER family member 3%2C transcript variant X2	mRNA	mRNA	NC_040267.1	23636589	23665262	+	13	5230
XM_027956417.1	105602862	ZNF664	zinc finger protein 664%2C transcript variant X3	mRNA	mRNA	NC_040268.1	60693739	60729062	-	5	4238
XM_027962652.1	105612179	KBTBD11	kelch repeat and BTB domain containing 11	mRNA	mRNA	NC_040277.1	1439084	1460524	+	2	6926
XM_012189144.3	101121030	AAR2	AAR2 splicing factor homolog%2C transcript variant X1	mRNA	mRNA	NC_040264.1	68156359	68168882	+	4	1720
XM_015092353.2	101110204	ILDR2	immunoglobulin like domain containing receptor 2	mRNA	mRNA	NC_040252.1	126593517	126670659	-	10	8285
XM_027971510.1	101123125	MEGF11	multiple EGF like domains 11%2C transcript variant X2	mRNA	mRNA	NC_040258.1	13625989	14044264	-	25	6769
XM_027959581.1	101123511	EHBP1L1	EH domain binding protein 1 like 1%2C transcript variant X1	mRNA	mRNA	NC_040272.1	45552581	45568758	+	18	2943
XM_027977739.1	101106960	CTU2	cytosolic thiouridylase subunit 2%2C transcript variant X2	mRNA	mRNA	NC_040265.1	14712835	14719175	+	15	1605
XM_015093334.2	101122080	LOC101122080	SEC14 domain and spectrin repeat-containing protein 1	mRNA	mRNA	NC_040253.1	141405242	141546041	+	18	2969
Novel_008309	XLOC_074820	--	--	Novel_mRNA	mRNA	NC_040260.1	37641612	37690335	-	6	2228
Novel_008302	XLOC_074737	--	--	Novel_mRNA	mRNA	NC_040260.1	34875565	34930805	-	14	6233
Novel_008303	XLOC_074737	--	--	Novel_mRNA	mRNA	NC_040260.1	34908996	34935328	-	4	7986
Novel_008300	XLOC_074707	--	--	Novel_mRNA	mRNA	NC_040260.1	32034798	32061264	-	9	3460
Novel_008301	XLOC_074737	--	--	Novel_mRNA	mRNA	NC_040260.1	34875565	34910891	-	8	6370
Novel_008306	XLOC_074796	--	--	Novel_mRNA	mRNA	NC_040260.1	36829473	36834336	-	2	3284
Novel_008307	XLOC_074796	--	--	Novel_mRNA	mRNA	NC_040260.1	37093808	37124892	-	3	14533
Novel_008304	XLOC_074737	--	--	Novel_mRNA	mRNA	NC_040260.1	34911163	34935328	-	4	6298
Novel_008305	XLOC_074780	--	--	Novel_mRNA	mRNA	NC_040260.1	36210056	36244089	-	6	3349
XM_027973784.1	101115289	MYO16	myosin XVI	mRNA	mRNA	NC_040261.1	94001151	94393640	+	34	6000
XM_027974347.1	101103580	DDX42	DEAD-box helicase 42%2C transcript variant X1	mRNA	mRNA	NC_040262.1	14904124	14922195	-	14	3337
XM_012107495.3	101107418	PLS3	plastin 3%2C transcript variant X1	mRNA	mRNA	NC_040278.1	127421793	127521953	-	17	3203
XM_027958661.1	101115178	WDR49	WD repeat domain 49%2C transcript variant X1	mRNA	mRNA	NC_040252.1	238967844	239133290	+	20	4758
XM_027959334.1	105607156	BATF2	basic leucine zipper ATF-like transcription factor 2%2C transcript variant X2	mRNA	mRNA	NC_040272.1	45009092	45015647	-	3	1805
XM_027977428.1	101117692	HPN	hepsin%2C transcript variant X3	mRNA	mRNA	NC_040265.1	48490442	48510190	+	12	1798
XM_027958720.1	105603910	LOC105603910	myosin light chain kinase family member 4	mRNA	mRNA	NC_040271.1	54410617	54430240	+	10	1687
XM_027967196.1	101110747	POC1B	POC1 centriolar protein B%2C transcript variant X3	mRNA	mRNA	NC_040254.1	135162520	135268788	-	12	2743
XM_012130509.3	101108631	SFT2D3	SFT2 domain containing 3	mRNA	mRNA	NC_040253.1	127457050	127461401	-	1	4352
XM_027962482.1	101118923	MTUS1	microtubule associated scaffold protein 1%2C transcript variant X1	mRNA	mRNA	NC_040277.1	21000225	21126721	+	13	4159
XM_027971385.1	114115396	LOC114115396	rho GTPase-activating protein 20-like	mRNA	mRNA	NC_040257.1	3326123	3332065	-	4	967
XM_027970341.1	101107351	FCHSD1	FCH and double SH3 domains 1%2C transcript variant X2	mRNA	mRNA	NC_040256.1	55075008	55086928	-	18	4244
XM_027973204.1	101108663	LOC101108663	cytochrome b-c1 complex subunit 7%2C transcript variant X1	mRNA	mRNA	NC_040260.1	89041317	89046055	+	4	512
XM_027958168.1	101114394	EIF4E3	eukaryotic translation initiation factor 4E family member 3%2C transcript variant X3	mRNA	mRNA	NC_040270.1	31240940	31285763	+	7	2597
XM_027975921.1	101122372	LOC101122372	torsin-1A-interacting protein 2%2C transcript variant X4	mRNA	mRNA	NC_040263.1	65380964	65394718	-	4	1668
Novel_012472	XLOC_108550	--	--	Novel_mRNA	mRNA	NC_040268.1	70513952	70611575	+	21	3672
XM_004008306.3	101113144	TAS2R38	taste 2 receptor member 38	mRNA	mRNA	NC_040255.1	114099513	114100514	-	1	1002
XM_015096691.2	101102986	RORA	RAR related orphan receptor A%2C transcript variant X1	mRNA	mRNA	NC_040258.1	50963301	51074396	+	11	1744
XM_012103259.3	101122400	LOC101122400	probable 2-ketogluconate reductase%2C transcript variant X2	mRNA	mRNA	NC_040274.1	653437	666506	-	6	1930
XM_012159955.3	780509	MB	myoglobin%2C transcript variant X1	mRNA	mRNA	NC_040254.1	191831400	191847700	-	5	1172
XM_027958267.1	101104693	CCDC66	coiled-coil domain containing 66%2C transcript variant X5	mRNA	mRNA	NC_040270.1	46379045	46431000	-	19	3060
Novel_005393	XLOC_047630	--	--	Novel_mRNA	mRNA	NC_040256.1	2958311	2983701	+	4	14064
XM_027975742.1	101120767	PRXL2B	peroxiredoxin like 2B%2C transcript variant X2	mRNA	mRNA	NC_040263.1	54063876	54067080	-	7	901
XM_015100955.2	101103918	DDX6	DEAD-box helicase 6%2C transcript variant X4	mRNA	mRNA	NC_040266.1	32179540	32210349	-	14	6146
XM_012176665.3	101122186	SRPK2	SRSF protein kinase 2%2C transcript variant X4	mRNA	mRNA	NC_040255.1	52279382	52523834	-	17	3777
XM_012187713.2	101106955	RGL1	ral guanine nucleotide dissociation stimulator like 1%2C transcript variant X1	mRNA	mRNA	NC_040263.1	69400104	69535308	+	17	4536
XM_027980116.1	101117878	NADK2	NAD kinase 2%2C mitochondrial%2C transcript variant X2	mRNA	mRNA	NC_040267.1	40025755	40071883	+	12	3362
XM_012176939.2	101111709	STEAP1	STEAP family member 1%2C transcript variant X1	mRNA	mRNA	NC_040255.1	81869901	81882676	+	4	1146
XM_027968212.1	101109531	WNT7B	Wnt family member 7B%2C transcript variant X2	mRNA	mRNA	NC_040254.1	237184206	237235769	-	4	1110
XM_027974207.1	101112747	USP36	ubiquitin specific peptidase 36%2C transcript variant X1	mRNA	mRNA	NC_040262.1	9716325	9745451	-	20	5495
XM_004008498.3	101107698	WDR83	WD repeat domain 83	mRNA	mRNA	NC_040256.1	11204538	11208728	-	9	1212
XM_027969750.1	101104061	HNRNPM	heterogeneous nuclear ribonucleoprotein M%2C transcript variant X19	mRNA	mRNA	NC_040256.1	15380095	15419811	+	16	2161
XM_027975930.1	101114915	ZBTB7B	zinc finger and BTB domain containing 7B%2C transcript variant X2	mRNA	mRNA	NC_040252.1	111374558	111390335	+	4	3613
XM_027970650.1	101111628	LOC101111628	bone marrow stromal antigen 2-like	mRNA	mRNA	NC_040256.1	5734145	5736273	+	4	537
XM_027962031.1	101111336	SPSB3	splA/ryanodine receptor domain and SOCS box containing 3%2C transcript variant X3	mRNA	mRNA	NC_040275.1	1310852	1316423	-	6	2107
XM_012146606.3	101116023	ANKZF1	ankyrin repeat and zinc finger domain containing 1%2C transcript variant X2	mRNA	mRNA	NC_040253.1	235993776	236000251	+	14	2685
XM_027959092.1	114109699	LOC114109699	histone H4	mRNA	mRNA	NC_040271.1	34299432	34299890	-	1	459
Novel_005390	XLOC_047590	--	--	Novel_mRNA	mRNA	NC_040256.1	1443599	1447864	+	5	1718
Novel_015699	XLOC_134712	--	--	Novel_mRNA	mRNA	NC_040275.1	37154982	37172405	-	6	4497
XM_027967213.1	101117743	USP44	ubiquitin specific peptidase 44	mRNA	mRNA	NC_040254.1	141184650	141199403	-	5	5667
XM_004002898.4	101115417	BBX	BBX high mobility group box domain containing%2C transcript variant X1	mRNA	mRNA	NC_040252.1	189465852	189762273	+	18	8942
XM_027967602.1	101102894	NABP2	nucleic acid binding protein 2%2C transcript variant X1	mRNA	mRNA	NC_040254.1	174946644	174952594	-	7	1206
XM_027959615.1	101105798	CHST2	carbohydrate sulfotransferase 2	mRNA	mRNA	NC_040252.1	268552331	268557127	-	2	4692
XM_004011519.4	101121018	MAP3K5	mitogen-activated protein kinase kinase kinase 5	mRNA	mRNA	NC_040259.1	68015817	68244168	-	30	5076
XM_004014592.3	101110696	WFDC5	WAP four-disulfide core domain 5	mRNA	mRNA	NC_040264.1	76598455	76601654	-	4	859
XM_027958196.1	101109501	ZNF639	zinc finger protein 639%2C transcript variant X2	mRNA	mRNA	NC_040252.1	226351600	226364751	-	6	2028
Novel_005391	XLOC_047630	--	--	Novel_mRNA	mRNA	NC_040256.1	2956205	2983701	+	3	19107
XM_027978174.1	101115728	ZNF536	zinc finger protein 536%2C transcript variant X2	mRNA	mRNA	NC_040265.1	43557506	44010300	+	7	7080
Novel_003549	XLOC_031753	--	--	Novel_mRNA	mRNA	NC_040254.1	133740581	133742435	+	2	562
XM_027970806.1	101113850	CAMK2D	calcium/calmodulin dependent protein kinase II delta%2C transcript variant X1	mRNA	mRNA	NC_040257.1	14727688	15282831	+	18	3638
XM_004017859.3	101110878	ISLR	immunoglobulin superfamily containing leucine rich repeat%2C transcript variant X1	mRNA	mRNA	NC_040269.1	32412916	32415250	-	2	2133
XM_027958277.1	101105365	CACNA2D3	calcium voltage-gated channel auxiliary subunit alpha2delta 3%2C transcript variant X2	mRNA	mRNA	NC_040270.1	47928893	48806868	-	37	3578
XM_027966739.1	101121480	D2HGDH	D-2-hydroxyglutarate dehydrogenase%2C transcript variant X6	mRNA	mRNA	NC_040252.1	169854	195316	-	10	2507
XM_012142353.3	101106914	CFLAR	CASP8 and FADD like apoptosis regulator%2C transcript variant X2	mRNA	mRNA	NC_040253.1	217520440	217562157	+	10	2562
XM_012175472.3	101123200	A2ML1	alpha-2-macroglobulin like 1%2C transcript variant X4	mRNA	mRNA	NC_040254.1	221898659	221949146	-	36	4550
XM_027957333.1	101113701	CPSF2	cleavage and polyadenylation specific factor 2%2C transcript variant X1	mRNA	mRNA	NC_040269.1	57116642	57151349	+	16	7121
XM_027970845.1	101107195	UBE2D3	ubiquitin conjugating enzyme E2 D3%2C transcript variant X6	mRNA	mRNA	NC_040257.1	25730851	25758770	+	8	2429
XM_027967159.1	101102301	NAV3	neuron navigator 3%2C transcript variant X5	mRNA	mRNA	NC_040254.1	120731445	121450409	+	39	11097
Novel_003548	XLOC_031709	--	--	Novel_mRNA	mRNA	NC_040254.1	130854910	130890228	+	2	3806
XM_027961471.1	114110581	LOC114110581	glyceraldehyde-3-phosphate dehydrogenase-like	mRNA	mRNA	NC_040275.1	20239292	20240561	-	1	1270
Novel_002991	XLOC_027745	--	--	Novel_mRNA	mRNA	NC_040253.1	236323174	236336221	-	16	6221
XM_027965959.1	101114185	LOC101114185	olfactory receptor 6C3-like	mRNA	mRNA	NC_040254.1	177014835	177015785	+	1	951
NM_001166196.1	100307042	FEN1	flap structure-specific endonuclease 1%2C transcript variant X1	mRNA	mRNA	NC_040272.1	42124222	42125364	+	3	1140
XM_027962260.1	101112448	SIPA1L2	signal induced proliferation associated 1 like 2%2C transcript variant X1	mRNA	mRNA	NC_040276.1	4866881	5111484	-	22	6623
XM_027961552.1	101110562	SDK1	sidekick cell adhesion molecule 1	mRNA	mRNA	NC_040275.1	40306251	41023191	-	45	6399
XM_015097926.2	101111813	PDP1	pyruvate dehyrogenase phosphatase catalytic subunit 1%2C transcript variant X8	mRNA	mRNA	NC_040260.1	91527597	91535952	-	2	4183
XM_027968007.1	101114265	DDX11	DEAD/H-box helicase 11%2C transcript variant X5	mRNA	mRNA	NC_040254.1	227787247	227820132	+	27	3674
XM_015100657.2	101114722	NUP62	nucleoporin 62	mRNA	mRNA	NC_040265.1	59683964	59706073	-	2	2927
XM_004005594.4	101118173	TBC1D13	TBC1 domain family member 13%2C transcript variant X1	mRNA	mRNA	NC_040254.1	7878232	7894194	-	12	3898
Novel_000058	XLOC_000283	--	--	Novel_mRNA	mRNA	NC_040252.1	10181716	10243676	+	12	3983
XM_027966534.1	101106581	MATN3	matrilin 3	mRNA	mRNA	NC_040254.1	29197344	29214945	-	9	2886
XM_027957323.1	101111231	HYPK	huntingtin interacting protein K	mRNA	mRNA	NC_040269.1	55744891	55747167	+	4	1479
XM_027971900.1	114115626	LOC114115626	protein TALPID3-like%2C transcript variant X2	mRNA	mRNA	NC_040258.1	74003812	74018915	+	3	575
Novel_000052	XLOC_000174	--	--	Novel_mRNA	mRNA	NC_040252.1	5017018	5427299	+	15	3785
XM_027961340.1	101104879	CIAO3	cytosolic iron-sulfur assembly component 3	mRNA	mRNA	NC_040275.1	597342	603635	-	11	2112
XM_004013608.4	101105767	C12H1orf115	chromosome 12 C1orf115 homolog	mRNA	mRNA	NC_040263.1	26243162	26255255	+	2	2836
XM_015094961.2	101102052	MFAP5	microfibril associated protein 5%2C transcript variant X2	mRNA	mRNA	NC_040254.1	222049672	222061503	+	10	984
Novel_000056	XLOC_000229	--	--	Novel_mRNA	mRNA	NC_040252.1	7591272	7599764	+	4	787
Novel_000057	XLOC_000252	--	--	Novel_mRNA	mRNA	NC_040252.1	8260761	8261949	+	2	530
XM_027958075.1	101120870	SNRK	SNF related kinase%2C transcript variant X1	mRNA	mRNA	NC_040270.1	16248206	16316663	+	8	5013
Novel_000055	XLOC_000185	--	--	Novel_mRNA	mRNA	NC_040252.1	6001802	6015809	+	3	2730
Novel_005268	XLOC_046639	--	--	Novel_mRNA	mRNA	NC_040255.1	89967018	90270133	-	19	1545
Novel_005269	XLOC_046639	--	--	Novel_mRNA	mRNA	NC_040255.1	89967018	90282427	-	18	1521
XM_015100100.2	101118471	ZNF524	zinc finger protein 524%2C transcript variant X1	mRNA	mRNA	NC_040265.1	66627265	66630109	-	2	1203
Novel_005262	XLOC_046558	--	--	Novel_mRNA	mRNA	NC_040255.1	86566418	86634174	-	6	1013
XM_027980002.1	101111659	GFM2	G elongation factor mitochondrial 2%2C transcript variant X2	mRNA	mRNA	NC_040267.1	7251796	7286299	+	16	1825
Novel_005260	XLOC_046524	--	--	Novel_mRNA	mRNA	NC_040255.1	84586602	84677153	-	20	3598
Novel_005261	XLOC_046526	--	--	Novel_mRNA	mRNA	NC_040255.1	84698306	84733897	-	9	2404
Novel_005266	XLOC_046638	--	--	Novel_mRNA	mRNA	NC_040255.1	89617776	89826475	-	30	4026
Novel_005267	XLOC_046638	--	--	Novel_mRNA	mRNA	NC_040255.1	89617776	89826475	-	29	4245
Novel_005264	XLOC_046568	--	--	Novel_mRNA	mRNA	NC_040255.1	86735655	86913124	-	3	2134
Novel_005265	XLOC_046626	--	--	Novel_mRNA	mRNA	NC_040255.1	88818113	88819420	-	2	1192
XM_012148937.3	101109942	PHC2	polyhomeotic homolog 2%2C transcript variant X1	mRNA	mRNA	NC_040253.1	249865799	249986340	+	15	3902
XM_004004736.4	101106913	CCNT2	cyclin T2%2C transcript variant X4	mRNA	mRNA	NC_040253.1	188303130	188337454	-	9	5207
XM_015092600.2	101117897	P2RY12	purinergic receptor P2Y12%2C transcript variant X2	mRNA	mRNA	NC_040252.1	257987006	257996374	+	3	3543
Novel_007943	XLOC_071905	--	--	Novel_mRNA	mRNA	NC_040259.1	97045602	97073121	-	13	4202
XM_004004013.4	101111687	UGCG	UDP-glucose ceramide glucosyltransferase	mRNA	mRNA	NC_040253.1	11951919	11990049	-	9	3644
XM_004012395.4	101122800	LOC101122800	olfactory receptor 4D1-like	mRNA	mRNA	NC_040262.1	55009028	55009963	-	1	936
XM_027971271.1	101121173	LRPAP1	LDL receptor related protein associated protein 1%2C transcript variant X2	mRNA	mRNA	NC_040257.1	127409655	127423047	+	8	1580
XM_027979724.1	101117276	MADD	MAP kinase activating death domain%2C transcript variant X28	mRNA	mRNA	NC_040266.1	83415812	83453875	+	35	5668
Novel_003126	XLOC_028439	--	--	Novel_mRNA	mRNA	NC_040253.1	262962976	263093923	-	106	16149
XM_027977285.1	101115146	ZMYND8	zinc finger MYND-type containing 8%2C transcript variant X19	mRNA	mRNA	NC_040264.1	79151342	79269872	-	23	6033
XM_027959918.1	101106378	TKFC	triokinase and FMN cyclase%2C transcript variant X2	mRNA	mRNA	NC_040272.1	41730551	41742256	+	18	2325
XM_027966684.1	106991046	PNO1	partner of NOB1 homolog%2C transcript variant X2	mRNA	mRNA	NC_040254.1	41921779	41931462	-	7	1328
XM_027968292.1	101118486	MACF1	microtubule-actin crosslinking factor 1%2C transcript variant X1	mRNA	mRNA	NC_040252.1	14334140	14674823	+	94	17130
XM_027960674.1	101103859	KCNIP2	potassium voltage-gated channel interacting protein 2%2C transcript variant X4	mRNA	mRNA	NC_040273.1	25188295	25206953	-	8	2047
Novel_003124	XLOC_028380	--	--	Novel_mRNA	mRNA	NC_040253.1	261678732	261687035	-	3	4874
XM_027956350.1	101114390	ZNF268	zinc finger protein 268%2C transcript variant X1	mRNA	mRNA	NC_040268.1	52138551	52175294	+	5	5122
XM_027971590.1	101116402	REC8	REC8 meiotic recombination protein%2C transcript variant X2	mRNA	mRNA	NC_040258.1	22294643	22301763	-	19	3763
XM_004001983.3	101116001	LOC101116001	cytochrome c oxidase assembly factor 7	mRNA	mRNA	NC_040252.1	28710612	28729398	-	3	1307
XM_015096725.2	101109974	LOC101109974	olfactory receptor 4F3/4F16/4F29-like	mRNA	mRNA	NC_040258.1	27716844	27717830	-	1	987
XM_027959012.1	114109678	LOC114109678	forkhead box protein Q1-like	mRNA	mRNA	NC_040271.1	53599551	53600696	+	1	1146
XM_027975958.1	101105128	ADAM15	ADAM metallopeptidase domain 15%2C transcript variant X1	mRNA	mRNA	NC_040252.1	111421883	111432155	+	23	2976
XM_012181534.3	101102648	FAM214A	family with sequence similarity 214 member A%2C transcript variant X7	mRNA	mRNA	NC_040258.1	59493464	59578878	+	13	3915
XM_027962563.1	101117730	PLPBP	pyridoxal phosphate binding protein%2C transcript variant X2	mRNA	mRNA	NC_040277.1	36023185	36031940	+	8	2070
XM_027957777.1	101122729	TMCC1	transmembrane and coiled-coil domain family 1%2C transcript variant X2	mRNA	mRNA	NC_040270.1	57851261	58008866	+	8	6392
XM_027956661.1	101103093	ISCU	iron-sulfur cluster assembly enzyme	mRNA	mRNA	NC_040268.1	73584899	73591118	-	5	1059
XM_027972598.1	101103105	KIAA1324	KIAA1324 ortholog	mRNA	mRNA	NC_040252.1	90983943	91062420	+	22	5873
Novel_014916	XLOC_129071	--	--	Novel_mRNA	mRNA	NC_040273.1	47864707	47933966	-	10	4424
Novel_008119	XLOC_073071	--	--	Novel_mRNA	mRNA	NC_040260.1	55129463	55138819	+	3	1659
XM_015097020.2	101120087	ZNF280D	zinc finger protein 280D%2C transcript variant X2	mRNA	mRNA	NC_040258.1	54996557	55124035	+	20	4367
XM_015102965.2	101117376	SLC22A11	solute carrier family 22 member 11	mRNA	mRNA	NC_040272.1	44598902	44613604	+	12	2027
XM_027958166.1	114109426	GPR27	G protein-coupled receptor 27	mRNA	mRNA	NC_040270.1	31207726	31210189	-	1	2464
Novel_014914	XLOC_129040	--	--	Novel_mRNA	mRNA	NC_040273.1	46816306	46845274	-	4	2352
XM_027967887.1	101117316	LOC101117316	antigen WC1.1-like	mRNA	mRNA	NC_040254.1	223812167	223905400	-	27	6106
XM_027973866.1	114116672	LOC114116672	multidrug resistance-associated protein 4-like	mRNA	mRNA	NC_040261.1	79831586	79858731	+	6	723
XM_012190680.3	101105351	DKKL1	dickkopf like acrosomal protein 1%2C transcript variant X2	mRNA	mRNA	NC_040265.1	59282395	59286930	+	5	966
XM_027963042.1	101102535	AKAP4	A-kinase anchoring protein 4%2C transcript variant X4	mRNA	mRNA	NC_040278.1	57567836	57584294	+	7	3622
XM_027958269.1	101104693	CCDC66	coiled-coil domain containing 66%2C transcript variant X5	mRNA	mRNA	NC_040270.1	46379045	46431006	-	17	2599
XM_015092640.2	101109144	SLC25A36	solute carrier family 25 member 36%2C transcript variant X1	mRNA	mRNA	NC_040252.1	270627528	270661652	-	6	4779
XM_012176213.3	101103436	GLMN	glomulin%2C FKBP associated protein%2C transcript variant X3	mRNA	mRNA	NC_040252.1	73624099	73669729	-	16	2402
XM_027959028.1	101120045	SHOX2	short stature homeobox 2%2C transcript variant X3	mRNA	mRNA	NC_040252.1	250125104	250135549	+	5	3011
XM_027971937.1	101121176	ATP6V1D	ATPase H+ transporting V1 subunit D	mRNA	mRNA	NC_040258.1	82746846	82762778	-	9	1444
Novel_001791	XLOC_016270	--	--	Novel_mRNA	mRNA	NC_040253.1	35436353	35530699	+	23	2969
XM_027957767.1	101121977	ATG7	autophagy related 7%2C transcript variant X1	mRNA	mRNA	NC_040270.1	57215648	57485905	+	19	4584
XM_027978725.1	101117099	LOC101117099	zinc finger protein 347-like%2C transcript variant X2	mRNA	mRNA	NC_040265.1	64516036	64536714	+	5	5237
Novel_007944	XLOC_071905	--	--	Novel_mRNA	mRNA	NC_040259.1	97047493	97073122	-	12	4233
XM_027971139.1	101105547	PTGER3	prostaglandin E receptor 3%2C transcript variant X1	mRNA	mRNA	NC_040252.1	49247753	49291472	-	3	2249
XM_027967430.1	101114765	TWF1	twinfilin actin binding protein 1%2C transcript variant X4	mRNA	mRNA	NC_040254.1	153099572	153115485	+	10	1572
Novel_010120	XLOC_088515	--	--	Novel_mRNA	mRNA	NC_040264.1	16734856	16829580	+	22	5304
Novel_015317	XLOC_132418	--	--	Novel_mRNA	mRNA	NC_040275.1	10632325	10686358	+	10	2187
Novel_008110	XLOC_073046	--	--	Novel_mRNA	mRNA	NC_040260.1	54325945	54494982	+	10	4077
Novel_008117	XLOC_073046	--	--	Novel_mRNA	mRNA	NC_040260.1	54327760	54496284	+	14	3051
XM_027967370.1	101118435	KCNH3	potassium voltage-gated channel subfamily H member 3%2C transcript variant X2	mRNA	mRNA	NC_040254.1	146610210	146629190	-	15	3673
Novel_004479	XLOC_039735	--	--	Novel_mRNA	mRNA	NC_040254.1	177895731	177899571	-	2	1900
XM_015098764.2	101106604	MSL1	MSL complex subunit 1%2C transcript variant X2	mRNA	mRNA	NC_040262.1	22750594	22762743	-	8	4573
XM_004008845.4	101113235	MATR3	matrin 3%2C transcript variant X6	mRNA	mRNA	NC_040256.1	52959379	52986197	+	15	4819
XM_027966110.1	101105995	LOC101105995	coiled-coil domain-containing protein 183	mRNA	mRNA	NC_040254.1	1070597	1079298	-	19	2199
Novel_002228	XLOC_020745	--	--	Novel_mRNA	mRNA	NC_040253.1	219057195	219115235	+	13	3005
XM_027963911.1	114112801	HRCT1	histidine rich carboxyl terminus 1	mRNA	mRNA	NC_040253.1	55331404	55332506	-	1	1103
XM_027959280.1	101117637	P2RY14	purinergic receptor P2Y14%2C transcript variant X3	mRNA	mRNA	NC_040252.1	258096206	258127384	+	3	2776
XM_027967897.1	105612575	LOC105612575	scavenger receptor cysteine-rich type 1 protein M130%2C transcript variant X3	mRNA	mRNA	NC_040254.1	222917227	222958780	+	17	4134
XM_012099951.2	101110274	PBRM1	polybromo 1%2C transcript variant X12	mRNA	mRNA	NC_040270.1	50155217	50249321	+	29	4809
Novel_013244	XLOC_114361	--	--	Novel_mRNA	mRNA	NC_040269.1	41315018	41422214	-	7	8303
Novel_003164	XLOC_028669	--	--	Novel_mRNA	mRNA	NC_040254.1	808761	821308	+	12	4023
Novel_007946	XLOC_071940	--	--	Novel_mRNA	mRNA	NC_040259.1	98226582	98240850	-	7	1405
Novel_013815	XLOC_118943	--	--	Novel_mRNA	mRNA	NC_040270.1	59919391	59935670	-	8	1638
Novel_013812	XLOC_118908	--	--	Novel_mRNA	mRNA	NC_040270.1	59057344	59077642	-	13	4033
Novel_013813	XLOC_118908	--	--	Novel_mRNA	mRNA	NC_040270.1	59057344	59079908	-	12	5714
Novel_013810	XLOC_118888	--	--	Novel_mRNA	mRNA	NC_040270.1	58366155	58437724	-	14	1987
XM_027959103.1	101110007	GABBR1	gamma-aminobutyric acid type B receptor subunit 1	mRNA	mRNA	NC_040271.1	30920594	30949919	+	23	4158
XM_027977123.1	101120102	CEP250	centrosomal protein 250%2C transcript variant X1	mRNA	mRNA	NC_040264.1	67494639	67543331	+	33	7846
Novel_004381	XLOC_038912	--	--	Novel_mRNA	mRNA	NC_040254.1	147139403	147143414	-	2	3613
XM_015101150.2	101116087	PACSIN3	protein kinase C and casein kinase substrate in neurons 3%2C transcript variant X1	mRNA	mRNA	NC_040266.1	83351640	83360914	-	11	1910
Novel_013819	XLOC_119003	--	--	Novel_mRNA	mRNA	NC_040270.1	60404256	60420605	-	9	984
XM_027967505.1	101114855	AVIL	advillin%2C transcript variant X1	mRNA	mRNA	NC_040254.1	173473705	173493319	+	18	3808
XM_004002405.4	101115331	LOC101115331	Golgi pH regulator%2C transcript variant X1	mRNA	mRNA	NC_040252.1	104677840	104724159	+	14	1960
XM_012177362.2	101122020	ATP6V0E2	ATPase H+ transporting V0 subunit e2	mRNA	mRNA	NC_040255.1	122276009	122284103	+	4	4947
NM_001009722.1	443004	LPO	lactoperoxidase%2C transcript variant X1	mRNA	mRNA	NC_040262.1	54698327	54874338	-	13	2780
XM_015103392.2	101110104	NT5C2	5'-nucleotidase%2C cytosolic II%2C transcript variant X1	mRNA	mRNA	NC_040273.1	26279129	26374428	-	19	3044
XM_004009417.2	101115539	LOC101115539	olfactory receptor 5F1-like	mRNA	mRNA	NC_040256.1	41681570	41682529	-	1	960
XM_027960745.1	101120984	ZBTB21	zinc finger and BTB domain containing 21%2C transcript variant X2	mRNA	mRNA	NC_040252.1	285545375	285565799	-	2	7275
XM_027957299.1	101105443	TOGARAM1	TOG array regulator of axonemal microtubules 1%2C transcript variant X1	mRNA	mRNA	NC_040269.1	55043803	55119829	+	20	6376
Novel_002263	XLOC_020982	--	--	Novel_mRNA	mRNA	NC_040253.1	234730038	234939852	+	34	10178
XM_004011350.4	101107709	SGK1	serum/glucocorticoid regulated kinase 1%2C transcript variant X3	mRNA	mRNA	NC_040259.1	65604699	65611839	-	12	3040
Novel_002262	XLOC_020982	--	--	Novel_mRNA	mRNA	NC_040253.1	234730038	234789966	+	17	8833
XM_027964700.1	101119119	BIN1	bridging integrator 1%2C transcript variant X22	mRNA	mRNA	NC_040253.1	128119199	128173978	+	14	1926
XM_004016192.4	101113007	ZNF215	zinc finger protein 215	mRNA	mRNA	NC_040266.1	48838893	48865076	-	6	6688
XM_015101240.2	101107897	ERGIC1	endoplasmic reticulum-golgi intermediate compartment 1%2C transcript variant X1	mRNA	mRNA	NC_040267.1	4876978	4992583	+	10	2759
XM_012099086.3	101105030	MARK3	microtubule affinity regulating kinase 3%2C transcript variant X2	mRNA	mRNA	NC_040269.1	68731674	68842244	+	18	2998
XM_027965641.1	101105641	IFFO2	intermediate filament family orphan 2	mRNA	mRNA	NC_040253.1	263207264	263257531	+	9	5957
Novel_002260	XLOC_020944	--	--	Novel_mRNA	mRNA	NC_040253.1	233503538	233505581	+	2	1555
XM_012126141.3	101121912	SNAPC3	small nuclear RNA activating complex polypeptide 3%2C transcript variant X2	mRNA	mRNA	NC_040253.1	90615210	90653193	+	9	1741
NM_001012457.2	497274	CRYAB	crystallin alpha B	mRNA	mRNA	NC_040266.1	24753801	24756714	-	3	560
XM_004008109.4	101106933	ADCK2	aarF domain containing kinase 2	mRNA	mRNA	NC_040255.1	112902475	112917712	+	8	2831
NM_001009754.1	443154	HYAL2	hyaluronidase 2%2C transcript variant X2	mRNA	mRNA	NC_040270.1	52010352	52012979	+	3	1537
XM_027956799.1	101103674	INPP5J	inositol polyphosphate-5-phosphatase J%2C transcript variant X1	mRNA	mRNA	NC_040268.1	79177481	79184284	+	12	1902
XM_012101129.3	105603814	LOC105603814	histone H3.1	mRNA	mRNA	NC_040271.1	34339598	34342415	+	1	2818
Novel_006580	XLOC_059382	--	--	Novel_mRNA	mRNA	NC_040257.1	46194110	46203364	-	2	9229
XM_027965113.1	101113308	ABI2	abl interactor 2%2C transcript variant X1	mRNA	mRNA	NC_040253.1	219456476	219565079	+	12	2370
XM_015099894.2	101107123	RIMS4	regulating synaptic membrane exocytosis 4	mRNA	mRNA	NC_040264.1	76277063	76348509	-	6	5088
NM_001142517.1	100216463	PRKAR1A	protein kinase cAMP-dependent type I regulatory subunit alpha%2C transcript variant X2	mRNA	mRNA	NC_040262.1	1632144	1652145	+	11	3393
XM_027978312.1	101119499	PRX	periaxin%2C transcript variant X2	mRNA	mRNA	NC_040265.1	52943120	52955914	+	6	6513
XM_012180975.3	101112865	SCNM1	sodium channel modifier 1%2C transcript variant X1	mRNA	mRNA	NC_040252.1	106816258	106818884	+	6	994
Novel_006586	XLOC_059499	--	--	Novel_mRNA	mRNA	NC_040257.1	49582733	49588813	-	3	2106
XM_027967546.1	101122095	R3HDM2	R3H domain containing 2%2C transcript variant X24	mRNA	mRNA	NC_040254.1	173838994	174000741	+	28	4055
XM_027974718.1	101117262	EPN3	epsin 3%2C transcript variant X5	mRNA	mRNA	NC_040262.1	27137900	27148603	+	9	3828
XM_027972078.1	101102944	KIAA1107	KIAA1107 ortholog%2C transcript variant X1	mRNA	mRNA	NC_040252.1	73522578	73567237	+	14	5383
XM_027979375.1	101120947	TEAD1	TEA domain transcription factor 1%2C transcript variant X10	mRNA	mRNA	NC_040266.1	42795058	42993167	-	13	9576
Novel_009960	XLOC_087044	--	--	Novel_mRNA	mRNA	NC_040263.1	42282974	42377547	-	25	8325
XM_027961275.1	106991897	MAFK	MAF bZIP transcription factor K%2C transcript variant X2	mRNA	mRNA	NC_040275.1	42221137	42230883	-	3	3941
Novel_002268	XLOC_021026	--	--	Novel_mRNA	mRNA	NC_040253.1	235763187	235769322	+	2	5500
Novel_003545	XLOC_031619	--	--	Novel_mRNA	mRNA	NC_040254.1	125164970	125564390	+	11	2755
XM_012174630.2	101112385	MON2	MON2 homolog%2C regulator of endosome-to-Golgi trafficking%2C transcript variant X4	mRNA	mRNA	NC_040254.1	168307375	168423314	-	37	11353
XM_027971123.1	101105547	PTGER3	prostaglandin E receptor 3%2C transcript variant X1	mRNA	mRNA	NC_040252.1	49193872	49291472	-	4	2039
XM_027959306.1	101103195	LOC101103195	pregnancy-associated glycoprotein 4-like	mRNA	mRNA	NC_040272.1	38940715	38948561	-	9	1182
XM_015098966.2	101102915	GRIN2C	glutamate ionotropic receptor NMDA type subunit 2C%2C transcript variant X3	mRNA	mRNA	NC_040262.1	6711060	6723365	-	12	5375
Novel_006562	XLOC_059281	--	--	Novel_mRNA	mRNA	NC_040257.1	39618225	39779639	-	6	2016
XM_004018995.4	101108610	TCF19	transcription factor 19%2C transcript variant X2	mRNA	mRNA	NC_040271.1	29732230	29735999	-	4	2051
XM_012152824.3	101123195	ALPL	alkaline phosphatase%2C biomineralization associated%2C transcript variant X3	mRNA	mRNA	NC_040253.1	260713558	260778539	-	12	2527
Novel_007867	XLOC_071210	--	--	Novel_mRNA	mRNA	NC_040259.1	75306925	75863545	-	75	13608
XM_012180969.3	101119565	THTPA	thiamine triphosphatase%2C transcript variant X5	mRNA	mRNA	NC_040258.1	22704339	22705467	-	2	767
XM_027959760.1	101121302	MARK2	microtubule affinity regulating kinase 2%2C transcript variant X18	mRNA	mRNA	NC_040272.1	44028515	44059984	+	19	4804
XM_027957446.1	101102182	TRMT61A	tRNA methyltransferase 61A	mRNA	mRNA	NC_040269.1	68870565	68876943	+	4	1813
XM_027966587.1	101110487	SELENOI	selenoprotein I%2C transcript variant X1	mRNA	mRNA	NC_040254.1	35062089	35096416	+	8	911
XM_027971624.1	101122442	SLC22A17	solute carrier family 22 member 17%2C transcript variant X1	mRNA	mRNA	NC_040258.1	22881915	22891086	+	8	5053
XM_004014260.4	101113778	EPC1	enhancer of polycomb homolog 1%2C transcript variant X3	mRNA	mRNA	NC_040264.1	34213954	34280789	+	15	4094
XM_004015974.4	101119930	BIRC2	baculoviral IAP repeat containing 2%2C transcript variant X1	mRNA	mRNA	NC_040266.1	6690211	6714626	-	9	4961
XM_027960558.1	101122909	LOC101122909	interleukin-11	mRNA	mRNA	NC_040273.1	44430159	44431508	+	2	600
XM_027963417.1	114111581	LOC114111581	ferritin heavy chain-like	mRNA	mRNA	NC_040278.1	38404995	38405714	+	1	720
XM_027973686.1	101119996	CENPJ	centromere protein J%2C transcript variant X3	mRNA	mRNA	NC_040261.1	38455715	38486406	+	12	3591
XM_004017327.4	101118989	OGFOD2	2-oxoglutarate and iron dependent oxygenase domain containing 2%2C transcript variant X1	mRNA	mRNA	NC_040268.1	61542690	61546998	-	7	2068
XM_015096903.2	101110763	NDRG2	NDRG family member 2%2C transcript variant X3	mRNA	mRNA	NC_040256.1	44172503	44181260	-	16	2064
XM_027957185.1	101109742	CLK3	CDC like kinase 3%2C transcript variant X1	mRNA	mRNA	NC_040269.1	31958639	31972752	-	13	1807
XM_027972411.1	114116075	LOC114116075	UL16-binding protein 3-like%2C transcript variant X1	mRNA	mRNA	NC_040259.1	36924588	36970444	-	5	1613
Novel_000850	XLOC_007758	--	--	Novel_mRNA	mRNA	NC_040252.1	11431668	11455496	-	18	5124
XM_027978547.1	101120103	LOC101120103	bile salt sulfotransferase-like%2C transcript variant X1	mRNA	mRNA	NC_040265.1	58219069	58236178	-	6	1322
XM_027970267.1	101120081	SPOCK1	SPARC (osteonectin)%2C cwcv and kazal like domains proteoglycan 1%2C transcript variant X2	mRNA	mRNA	NC_040256.1	50699581	51291933	-	11	4605
Novel_007864	XLOC_071173	--	--	Novel_mRNA	mRNA	NC_040259.1	74649597	74948605	-	12	8278
XM_015092421.2	101115417	BBX	BBX high mobility group box domain containing%2C transcript variant X1	mRNA	mRNA	NC_040252.1	189464826	189762273	+	18	8880
Novel_000857	XLOC_007762	--	--	Novel_mRNA	mRNA	NC_040252.1	11481911	11551940	-	12	6118
XM_027962915.1	101121073	SRPX	sushi repeat containing protein X-linked%2C transcript variant X2	mRNA	mRNA	NC_040278.1	39163489	39340606	-	10	1690
Novel_003875	XLOC_034273	--	--	Novel_mRNA	mRNA	NC_040254.1	231146140	231159481	+	5	5461
Novel_000854	XLOC_007758	--	--	Novel_mRNA	mRNA	NC_040252.1	11431668	11455716	-	18	5398
Novel_007395	XLOC_066511	--	--	Novel_mRNA	mRNA	NC_040258.1	88749102	88805728	-	4	5214
XM_012179795.3	101111285	PGM2	phosphoglucomutase 2%2C transcript variant X1	mRNA	mRNA	NC_040257.1	62703759	62737960	+	13	4003
XM_004010631.4	101110241	SHC4	SHC adaptor protein 4	mRNA	mRNA	NC_040258.1	63030942	63162876	+	12	4909
XM_015092560.2	101118840	PHC3	polyhomeotic homolog 3%2C transcript variant X6	mRNA	mRNA	NC_040252.1	236320047	236399838	+	15	11784
XM_027977814.1	101115563	ABCC11	ATP binding cassette subfamily C member 11%2C transcript variant X2	mRNA	mRNA	NC_040265.1	18001141	18082137	-	29	4898
XM_027967064.1	101108274	ASB1	ankyrin repeat and SOCS box containing 1%2C transcript variant X1	mRNA	mRNA	NC_040252.1	2718490	2742506	-	5	6663
XM_004021478.3	101120800	CHCHD1	coiled-coil-helix-coiled-coil-helix domain containing 1	mRNA	mRNA	NC_040276.1	30764240	30765560	+	3	605
Novel_007865	XLOC_071173	--	--	Novel_mRNA	mRNA	NC_040259.1	74805019	74948605	-	12	8159
Novel_003876	XLOC_034273	--	--	Novel_mRNA	mRNA	NC_040254.1	231146140	231159481	+	5	5595
XM_027972405.1	101121017	PRDM1	PR/SET domain 1%2C transcript variant X3	mRNA	mRNA	NC_040259.1	34247300	34269916	-	6	5097
XM_004018800.4	101103930	APOBEC2	apolipoprotein B mRNA editing enzyme catalytic subunit 2	mRNA	mRNA	NC_040271.1	16732204	16745992	+	3	1240
XM_027959036.1	101122225	C20H6orf89	chromosome 20 C6orf89 homolog%2C transcript variant X3	mRNA	mRNA	NC_040271.1	12443311	12481659	+	8	6400
XM_027972759.1	100174987	KCNQ5	potassium voltage-gated channel subfamily Q member 5%2C transcript variant X2	mRNA	mRNA	NC_040260.1	429481	1082128	-	13	6075
XM_027977588.1	101121794	SYNGR4	synaptogyrin 4	mRNA	mRNA	NC_040265.1	58524380	58533257	+	4	793
XM_004017742.3	101102761	HAPLN3	hyaluronan and proteoglycan link protein 3	mRNA	mRNA	NC_040269.1	17878541	17897885	-	5	4158
XM_027971097.1	101108229	ART3	ADP-ribosyltransferase 3%2C transcript variant X13	mRNA	mRNA	NC_040257.1	100837779	100871269	+	9	1479
Novel_007392	XLOC_066508	--	--	Novel_mRNA	mRNA	NC_040258.1	88372412	88442472	-	11	3627
XM_004004275.4	101114931	TPM2	tropomyosin 2%2C transcript variant X1	mRNA	mRNA	NC_040253.1	55568009	55575461	+	9	2142
XM_027979040.1	114118292	LOC114118292	GPI-linked NAD(P)(+)--arginine ADP-ribosyltransferase 1-like	mRNA	mRNA	NC_040266.1	54438158	54453989	-	6	1335
Novel_011506	XLOC_099141	--	--	Novel_mRNA	mRNA	NC_040266.1	26498532	26569643	+	8	3487
Novel_011507	XLOC_099149	--	--	Novel_mRNA	mRNA	NC_040266.1	26817071	26853295	+	16	3273
Novel_011504	XLOC_099121	--	--	Novel_mRNA	mRNA	NC_040266.1	25351916	25360873	+	4	1019
XM_027966462.1	101113668	DENND1A	DENN domain containing 1A%2C transcript variant X1	mRNA	mRNA	NC_040254.1	12255248	12791455	+	23	5141
Novel_011502	XLOC_099052	--	--	Novel_mRNA	mRNA	NC_040266.1	24622311	24731639	+	16	5297
Novel_011503	XLOC_099121	--	--	Novel_mRNA	mRNA	NC_040266.1	25351752	25360873	+	7	1940
XM_004011691.4	101116841	LOC101116841	cholesterol 7-alpha-monooxygenase	mRNA	mRNA	NC_040260.1	40395020	40405065	-	6	2770
Novel_011501	XLOC_099052	--	--	Novel_mRNA	mRNA	NC_040266.1	24622311	24731639	+	15	5583
XM_012179580.3	101105752	CENPE	centromere protein E%2C transcript variant X5	mRNA	mRNA	NC_040257.1	25388346	25465766	+	49	8397
Novel_002309	XLOC_021271	--	--	Novel_mRNA	mRNA	NC_040253.1	248964877	248983514	+	2	12185
XM_027962264.1	101119609	FAM13C	family with sequence similarity 13 member C%2C transcript variant X3	mRNA	mRNA	NC_040276.1	14675397	14801432	-	11	1589
XM_012101836.3	101107480	SIAE	sialic acid acetylesterase%2C transcript variant X2	mRNA	mRNA	NC_040272.1	29114115	29152710	-	10	2544
XM_027975211.1	101121277	SEZ6	seizure related 6 homolog%2C transcript variant X1	mRNA	mRNA	NC_040262.1	43007440	43055346	+	17	4020
XM_027957199.1	101120527	STRA6	stimulated by retinoic acid 6%2C transcript variant X5	mRNA	mRNA	NC_040269.1	32387044	32410993	+	19	2751
XM_027960879.1	101108620	SALL3	spalt like transcription factor 3%2C transcript variant X2	mRNA	mRNA	NC_040274.1	1210600	1230030	-	4	6430
XM_027980177.1	101106968	NSUN2	NOP2/Sun RNA methyltransferase family member 2%2C transcript variant X2	mRNA	mRNA	NC_040267.1	72738352	72770779	+	19	2977
XM_027956963.1	114108884	ZDHHC19	zinc finger DHHC-type containing 19	mRNA	mRNA	NC_040252.1	208854770	208867271	-	8	1184
Novel_007863	XLOC_071173	--	--	Novel_mRNA	mRNA	NC_040259.1	74649597	74948605	-	10	8038
Novel_003878	XLOC_034276	--	--	Novel_mRNA	mRNA	NC_040254.1	231186100	231205185	+	18	4948
XM_027962928.1	114111226	FAM133A	family with sequence similarity 133 member A%2C transcript variant X4	mRNA	mRNA	NC_040278.1	150671414	150712346	+	4	3240
XM_015104060.2	101123174	DNAJA3	DnaJ heat shock protein family (Hsp40) member A3%2C transcript variant X2	mRNA	mRNA	NC_040275.1	3631306	3662355	+	11	2531
XM_004018745.3	100036761	RPS18	ribosomal protein S18	mRNA	mRNA	NC_040271.1	9148687	9153444	+	6	580
XM_004016232.2	101102926	LOC101102926	olfactory receptor 52B4-like	mRNA	mRNA	NC_040266.1	51460086	51461030	-	1	945
XM_027970564.1	106991182	LOC106991182	zinc finger protein 709-like	mRNA	mRNA	NC_040256.1	14246904	14254084	-	4	696
XM_015104412.2	101111155	SGPL1	sphingosine-1-phosphate lyase 1%2C transcript variant X5	mRNA	mRNA	NC_040276.1	27895506	28027351	+	15	5085
XM_027968969.1	101109172	ZNF775	zinc finger protein 775%2C transcript variant X2	mRNA	mRNA	NC_040255.1	122352798	122374362	+	4	2533
XM_027969423.1	101111802	MAST3	microtubule associated serine/threonine kinase 3%2C transcript variant X8	mRNA	mRNA	NC_040256.1	5076552	5107407	-	26	4376
Novel_007860	XLOC_071163	--	--	Novel_mRNA	mRNA	NC_040259.1	74174312	74428424	-	6	2712
XM_004006729.4	101102135	MPST	mercaptopyruvate sulfurtransferase%2C transcript variant X2	mRNA	mRNA	NC_040254.1	193477908	193488068	+	3	2349
XM_027969572.1	101102146	MAN2B1	mannosidase alpha class 2B member 1	mRNA	mRNA	NC_040256.1	11222947	11238338	+	24	3295
XM_027967932.1	101102799	SPSB2	splA/ryanodine receptor domain and SOCS box containing 2%2C transcript variant X1	mRNA	mRNA	NC_040254.1	224341503	224347298	+	3	2495
XM_027965998.1	105614872	CHADL	chondroadherin like	mRNA	mRNA	NC_040254.1	233248314	233256540	-	7	2784
XM_027966418.1	101103052	TTC16	tetratricopeptide repeat domain 16%2C transcript variant X1	mRNA	mRNA	NC_040254.1	8742471	8757109	-	14	3529
XM_012105464.3	101113823	LOC101113823	neuropeptide Y receptor type 4%2C transcript variant X2	mRNA	mRNA	NC_040276.1	43728155	43733854	+	2	1762
XM_027973961.1	654404	ACLY	ATP citrate lyase%2C transcript variant X4	mRNA	mRNA	NC_040262.1	21041713	21084032	+	30	4350
XM_004020967.4	780476	CLDN3	claudin 3	mRNA	mRNA	NC_040275.1	34221882	34223148	+	1	1267
XM_027969324.1	101103231	MRPL55	mitochondrial ribosomal protein L55%2C transcript variant X5	mRNA	mRNA	NC_040256.1	2994678	2998545	+	4	744
Novel_007861	XLOC_071163	--	--	Novel_mRNA	mRNA	NC_040259.1	74174312	74434649	-	7	3537
Novel_012298	XLOC_106544	--	--	Novel_mRNA	mRNA	NC_040267.1	61731676	61889604	-	9	3856
XM_027962256.1	101108020	DYDC1	DPY30 domain containing 1%2C transcript variant X1	mRNA	mRNA	NC_040276.1	36822608	36857214	-	7	999
Novel_005585	XLOC_048504	--	--	Novel_mRNA	mRNA	NC_040256.1	25997679	26072533	+	14	3435
Novel_013318	XLOC_114969	--	--	Novel_mRNA	mRNA	NC_040269.1	66123282	66133088	-	6	3006
XM_027968914.1	100037677	PDIA4	protein disulfide isomerase family A member 4	mRNA	mRNA	NC_040255.1	121744299	121762029	-	10	2988
Novel_016936	XLOC_148114	--	--	Novel_mRNA	mRNA	NC_040278.1	140887362	140919595	-	9	4826
Novel_001603	XLOC_015130	--	--	Novel_mRNA	mRNA	NC_040252.1	283832367	283838734	-	3	5544
Novel_016937	XLOC_148114	--	--	Novel_mRNA	mRNA	NC_040278.1	140887362	140919595	-	9	4803
XM_027973953.1	443329	GH	growth hormone	mRNA	mRNA	NC_040262.1	14849149	14850873	+	5	745
Novel_005583	XLOC_048504	--	--	Novel_mRNA	mRNA	NC_040256.1	25995508	26072533	+	14	4595
Novel_016934	XLOC_148111	--	--	Novel_mRNA	mRNA	NC_040278.1	140670158	140730373	-	8	1265
Novel_005582	XLOC_048478	--	--	Novel_mRNA	mRNA	NC_040256.1	25240041	25322944	+	6	915
XM_027960731.1	101105792	DLGAP1	DLG associated protein 1%2C transcript variant X2	mRNA	mRNA	NC_040274.1	42767994	43028184	-	11	3556
XM_012098879.3	101111508	TBL1XR1	transducin beta like 1 X-linked receptor 1%2C transcript variant X2	mRNA	mRNA	NC_040252.1	228397682	228573258	+	16	6589
Novel_005581	XLOC_048478	--	--	Novel_mRNA	mRNA	NC_040256.1	25177365	25363365	+	25	6060
XM_004017586.4	101106285	CCDC60	coiled-coil domain containing 60	mRNA	mRNA	NC_040268.1	64833145	64997141	-	15	2427
XM_027965514.1	101116288	SRRM1	serine and arginine repetitive matrix 1%2C transcript variant X14	mRNA	mRNA	NC_040253.1	257802899	257828324	-	17	3670
Novel_016932	XLOC_148095	--	--	Novel_mRNA	mRNA	NC_040278.1	138578971	138611060	-	6	7745
Novel_001607	XLOC_015148	--	--	Novel_mRNA	mRNA	NC_040252.1	284884192	284913051	-	15	2887
XM_027978970.1	100125613	ROBO1	roundabout guidance receptor 1%2C transcript variant X5	mRNA	mRNA	NC_040252.1	157937585	158079001	-	27	6124
XM_004012789.4	101111562	NXPH3	neurexophilin 3	mRNA	mRNA	NC_040262.1	26287358	26291570	+	2	1837
Novel_016933	XLOC_148108	--	--	Novel_mRNA	mRNA	NC_040278.1	139925237	140462840	-	8	1707
XM_004012142.4	101111815	USPL1	ubiquitin specific peptidase like 1%2C transcript variant X2	mRNA	mRNA	NC_040261.1	32013382	32040917	-	9	5167
XM_004001925.4	101122737	IPP	intracisternal A particle-promoted polypeptide	mRNA	mRNA	NC_040252.1	20981966	21016053	-	9	3562
XM_027960101.1	114110170	LRRN4CL	LRRN4 C-terminal like	mRNA	mRNA	NC_040272.1	42877668	42880451	-	2	2266
XM_027970392.1	101120241	CSNK1A1	casein kinase 1 alpha 1%2C transcript variant X1	mRNA	mRNA	NC_040256.1	63574637	63623233	-	10	4187
XM_012103245.3	101117384	TOPBP1	DNA topoisomerase II binding protein 1%2C transcript variant X1	mRNA	mRNA	NC_040252.1	278476648	278549969	+	28	5415
Novel_003464	XLOC_030882	--	--	Novel_mRNA	mRNA	NC_040254.1	97639942	97850726	+	73	16001
XM_027971802.1	101120087	ZNF280D	zinc finger protein 280D%2C transcript variant X2	mRNA	mRNA	NC_040258.1	54996557	55088496	+	19	2655
Novel_010675	XLOC_092575	--	--	Novel_mRNA	mRNA	NC_040264.1	75315295	75322259	-	2	3036
XM_015102411.2	101122896	RBM6	RNA binding motif protein 6%2C transcript variant X1	mRNA	mRNA	NC_040270.1	52234539	52318129	-	21	3576
Novel_010673	XLOC_092575	--	--	Novel_mRNA	mRNA	NC_040264.1	75315295	75322259	-	2	4529
XM_012117996.3	100885760	CNTFR	ciliary neurotrophic factor receptor%2C transcript variant X3	mRNA	mRNA	NC_040253.1	38963785	38986527	+	9	6282
XM_004019677.4	101109926	RNASEH2C	ribonuclease H2 subunit C	mRNA	mRNA	NC_040272.1	45677525	45678755	-	4	676
Novel_010670	XLOC_092570	--	--	Novel_mRNA	mRNA	NC_040264.1	75239823	75245885	-	5	5326
XM_027976396.1	105606886	LOC105606886	uncharacterized LOC105606886	mRNA	mRNA	NC_040264.1	70158975	70166674	+	6	952
XM_027978430.1	101109384	LOC101109384	zinc finger protein 227%2C transcript variant X8	mRNA	mRNA	NC_040265.1	55657241	55680381	+	9	2987
XM_027980000.1	101111659	GFM2	G elongation factor mitochondrial 2%2C transcript variant X2	mRNA	mRNA	NC_040267.1	7251796	7301497	+	22	2925
XM_027968618.1	101114099	THAP5	THAP domain containing 5%2C transcript variant X1	mRNA	mRNA	NC_040255.1	66218645	66224582	+	3	1858
XM_012190426.3	101121286	RAB4B	RAB4B%2C member RAS oncogene family%2C transcript variant X6	mRNA	mRNA	NC_040265.1	52655801	52664829	-	7	1943
XM_015098651.2	101110251	STX8	syntaxin 8%2C transcript variant X2	mRNA	mRNA	NC_040262.1	34563222	34761562	+	8	899
XM_015095159.2	101103150	LOC101103150	60S ribosomal protein L23-like	mRNA	mRNA	NC_040255.1	98672568	98687112	+	3	768
Novel_005588	XLOC_048562	--	--	Novel_mRNA	mRNA	NC_040256.1	27349366	27637736	+	4	2849
XM_027969316.1	101122598	GUK1	guanylate kinase 1%2C transcript variant X10	mRNA	mRNA	NC_040256.1	2985282	2994561	-	7	894
XM_027972570.1	101106269	SYNE1	spectrin repeat containing nuclear envelope protein 1%2C transcript variant X14	mRNA	mRNA	NC_040259.1	83232480	83724150	-	146	27721
XM_027961098.1	105604515	C23H18orf32	chromosome 23 C18orf32 homolog%2C transcript variant X3	mRNA	mRNA	NC_040274.1	54554357	54558599	-	3	998
XM_027957501.1	105603296	LOC105603296	taste receptor cell protein 1	mRNA	mRNA	NC_040269.1	31372620	31375247	+	6	1131
Novel_013101	XLOC_113135	--	--	Novel_mRNA	mRNA	NC_040269.1	68862433	68867231	+	7	3389
XM_027962584.1	101118162	PCM1	pericentriolar material 1%2C transcript variant X6	mRNA	mRNA	NC_040277.1	20745495	20836387	-	42	8726
XM_027973765.1	101113506	METTL21C	methyltransferase like 21C%2C transcript variant X3	mRNA	mRNA	NC_040261.1	88779036	88790304	-	5	1208
Novel_006052	XLOC_053407	--	--	Novel_mRNA	mRNA	NC_040256.1	28014434	28123877	-	10	7309
XM_027980165.1	101121119	LOC101121119	catenin delta-2%2C transcript variant X1	mRNA	mRNA	NC_040267.1	67774090	68282374	+	19	4989
XM_004021569.4	101120136	2022-03-08	membrane associated ring-CH-type finger 8%2C transcript variant X3	mRNA	mRNA	NC_040276.1	46102325	46214076	+	7	4326
XM_027971424.1	100145864	SFXN1	sideroflexin 1%2C transcript variant X1	mRNA	mRNA	NC_040258.1	6396123	6451771	-	11	3357
XM_027973279.1	101112575	LOC101112575	gamma-1-syntrophin	mRNA	mRNA	NC_040260.1	36041568	36154570	+	13	1155
XM_027957533.1	101115925	IGF2BP2	insulin like growth factor 2 mRNA binding protein 2%2C transcript variant X1	mRNA	mRNA	NC_040252.1	219916033	220079784	+	17	3513
XM_027971719.1	101119991	LRR1	leucine rich repeat protein 1%2C transcript variant X2	mRNA	mRNA	NC_040258.1	43608004	43617426	+	3	493
XM_027972044.1	101110944	TTLL5	tubulin tyrosine ligase like 5%2C transcript variant X2	mRNA	mRNA	NC_040258.1	90910258	91221136	+	35	4897
XM_027974531.1	114116843	LOC114116843	keratin-associated protein 9-7-like%2C transcript variant X1	mRNA	mRNA	NC_040262.1	21794398	21795284	-	3	785
XM_004018757.4	101114313	ZBTB9	zinc finger and BTB domain containing 9%2C transcript variant X3	mRNA	mRNA	NC_040271.1	9332344	9337105	+	2	4507
XM_012188470.3	101106127	CLDND1	claudin domain containing 1%2C transcript variant X2	mRNA	mRNA	NC_040252.1	178660366	178667672	-	6	2114
XM_027966776.1	114113929	LOC114113929	antigen WC1.1-like	mRNA	mRNA	NC_040254.1	64757139	64770168	+	8	1721
XM_027963996.1	101103454	CELA3B	chymotrypsin like elastase family member 3B	mRNA	mRNA	NC_040253.1	260342997	260350189	-	8	881
XM_027973787.1	101115805	COL4A2	collagen type IV alpha 2 chain%2C transcript variant X1	mRNA	mRNA	NC_040261.1	95078393	95236464	+	48	6162
XM_027957682.1	101111750	CCDC51	coiled-coil domain containing 51%2C transcript variant X4	mRNA	mRNA	NC_040270.1	53384300	53395007	+	6	2135
XM_027976345.1	100125358	CREM	cAMP responsive element modulator%2C transcript variant X5	mRNA	mRNA	NC_040264.1	18407782	18475426	-	7	1954
XM_027978446.1	101109474	LOC101109474	zinc finger protein 283%2C transcript variant X10	mRNA	mRNA	NC_040265.1	55598547	55616981	+	7	3745
XM_004007816.4	101117242	TMEM60	transmembrane protein 60	mRNA	mRNA	NC_040255.1	49040452	49044371	+	2	911
XM_015105247.2	101119802	LOC101119802	olfactory receptor 12-like	mRNA	mRNA	NC_040252.1	142187961	142188911	-	1	951
XM_027978813.1	114118066	LOC114118066	leukocyte immunoglobulin-like receptor subfamily A member 5%2C transcript variant X1	mRNA	mRNA	NC_040265.1	67518071	67521831	-	6	1740
XM_027973606.1	101105084	SMAD9	SMAD family member 9	mRNA	mRNA	NC_040261.1	27206439	27269226	+	6	4932
XM_015092953.2	101116026	LOC101116026	protein CutA homolog%2C transcript variant X5	mRNA	mRNA	NC_040253.1	2744203	2759260	-	5	2203
XM_004023170.4	101108147	LOC101108147	keratin%2C type I cytoskeletal 16	mRNA	mRNA	NC_040262.1	21302134	21305069	+	8	1709
XM_015093607.2	101109942	PHC2	polyhomeotic homolog 2%2C transcript variant X1	mRNA	mRNA	NC_040253.1	249962869	249986340	+	7	2534
NM_001131029.1	100174903	NR1D1	nuclear receptor subfamily 1 group D member 1	mRNA	mRNA	NC_040262.1	22783393	22790281	+	8	1851
NM_001163595.1	100302546	RCHY1	ring finger and CHY zinc finger domain containing 1	mRNA	mRNA	NC_040257.1	100215948	100232775	-	9	786
XM_027970187.1	101118019	PWWP3A	PWWP domain containing 3A%2C DNA repair factor%2C transcript variant X4	mRNA	mRNA	NC_040256.1	45894430	45911787	+	14	3347
Novel_011925	XLOC_102265	--	--	Novel_mRNA	mRNA	NC_040266.1	61220726	61256230	-	2	3598
XM_015100103.2	105602034	LOC105602034	zinc finger protein 134	mRNA	mRNA	NC_040265.1	70169693	70179269	+	3	2063
XM_012181683.3	101116913	GMFB	glia maturation factor beta%2C transcript variant X2	mRNA	mRNA	NC_040258.1	69149566	69164459	-	7	4185
Novel_013379	XLOC_115233	--	--	Novel_mRNA	mRNA	NC_040269.1	70409454	70443208	-	16	7465
Novel_013378	XLOC_115232	--	--	Novel_mRNA	mRNA	NC_040269.1	70333207	70394074	-	24	6145
Novel_013373	XLOC_115214	--	--	Novel_mRNA	mRNA	NC_040269.1	70099718	70104970	-	3	3668
XM_027970342.1	101107351	FCHSD1	FCH and double SH3 domains 1%2C transcript variant X2	mRNA	mRNA	NC_040256.1	55075008	55086928	-	18	4238
Novel_013371	XLOC_115207	--	--	Novel_mRNA	mRNA	NC_040269.1	70010833	70037052	-	20	9227
Novel_013370	XLOC_115207	--	--	Novel_mRNA	mRNA	NC_040269.1	70010833	70035696	-	19	7953
Novel_013377	XLOC_115232	--	--	Novel_mRNA	mRNA	NC_040269.1	70333207	70394074	-	25	6178
Novel_013376	XLOC_115232	--	--	Novel_mRNA	mRNA	NC_040269.1	70333207	70393970	-	24	6017
XM_027972664.1	101115038	UNC93A	unc-93 homolog A%2C transcript variant X2	mRNA	mRNA	NC_040259.1	96688934	96717839	-	9	2274
XM_012174717.3	101105400	LOC101105400	17-beta-hydroxysteroid dehydrogenase type 6%2C transcript variant X1	mRNA	mRNA	NC_040254.1	174515119	174528353	-	5	1659
XM_012107291.3	101106826	ZNF75D	zinc finger protein 75D%2C transcript variant X3	mRNA	mRNA	NC_040278.1	108383182	108409735	-	8	1400
XM_027959517.1	101103193	PICALM	phosphatidylinositol binding clathrin assembly protein%2C transcript variant X3	mRNA	mRNA	NC_040272.1	10486866	10584108	+	21	4169
XM_027968609.1	101111091	SMIM30	small integral membrane protein 30%2C transcript variant X2	mRNA	mRNA	NC_040255.1	62099134	62101615	+	3	1664
XM_027980179.1	101102335	MED10	mediator complex subunit 10	mRNA	mRNA	NC_040267.1	72995541	73004075	+	4	992
XM_027962421.1	101108716	PRXL2A	peroxiredoxin like 2A%2C transcript variant X6	mRNA	mRNA	NC_040276.1	36906577	36925351	+	6	1517
XM_027971452.1	101123303	CCDC112	coiled-coil domain containing 112	mRNA	mRNA	NC_040258.1	4627003	4657825	-	10	2161
Novel_011923	XLOC_102256	--	--	Novel_mRNA	mRNA	NC_040266.1	59809938	59866492	-	13	4639
XM_027972725.1	114116198	LOC114116198	protoheme IX farnesyltransferase%2C mitochondrial-like	mRNA	mRNA	NC_040252.1	53377238	53411366	+	5	2527
XM_015096543.2	105612196	LOC105612196	opiorphin prepropeptide-like	mRNA	mRNA	NC_040257.1	95063586	95070504	+	3	979
Novel_002229	XLOC_020754	--	--	Novel_mRNA	mRNA	NC_040253.1	219569816	219665611	+	14	2377
XM_027966523.1	101103310	ATP6V1C2	ATPase H+ transporting V1 subunit C2%2C transcript variant X4	mRNA	mRNA	NC_040254.1	20476390	20568218	+	13	1523
XM_027959993.1	105604195	CD151	CD151 molecule (Raph blood group)%2C transcript variant X1	mRNA	mRNA	NC_040272.1	52251804	52256249	-	8	1866
Novel_002223	XLOC_020722	--	--	Novel_mRNA	mRNA	NC_040253.1	218004797	218022935	+	8	1758
Novel_002222	XLOC_020718	--	--	Novel_mRNA	mRNA	NC_040253.1	217748198	217831444	+	16	5506
Novel_002221	XLOC_020706	--	--	Novel_mRNA	mRNA	NC_040253.1	217330442	217389088	+	15	1660
XM_004017766.4	101108605	NMB	neuromedin B%2C transcript variant X2	mRNA	mRNA	NC_040269.1	19730711	19733994	-	3	644
Novel_002227	XLOC_020745	--	--	Novel_mRNA	mRNA	NC_040253.1	219053161	219118849	+	14	6235
Novel_002226	XLOC_020724	--	--	Novel_mRNA	mRNA	NC_040253.1	218070634	218135369	+	34	11193
Novel_002225	XLOC_020724	--	--	Novel_mRNA	mRNA	NC_040253.1	218070634	218135369	+	34	11603
XM_027962325.1	101102952	CROCC2	ciliary rootlet coiled-coil%2C rootletin family member 2	mRNA	mRNA	NC_040252.1	706765	773546	-	37	7508
XM_027965594.1	101107935	TMCO4	transmembrane and coiled-coil domains 4%2C transcript variant X3	mRNA	mRNA	NC_040253.1	262435422	262527603	+	15	1862
XM_027974283.1	101108066	SIRT7	sirtuin 7%2C transcript variant X3	mRNA	mRNA	NC_040262.1	12129034	12135268	-	10	1698
Novel_003176	XLOC_028743	--	--	Novel_mRNA	mRNA	NC_040254.1	1469930	1475492	+	4	3113
Novel_003177	XLOC_028754	--	--	Novel_mRNA	mRNA	NC_040254.1	1601481	1645957	+	39	3742
Novel_003170	XLOC_028716	--	--	Novel_mRNA	mRNA	NC_040254.1	1198793	1206979	+	4	5772
Novel_003171	XLOC_028731	--	--	Novel_mRNA	mRNA	NC_040254.1	1396709	1404415	+	4	4153
Novel_003172	XLOC_028741	--	--	Novel_mRNA	mRNA	NC_040254.1	1416932	1444704	+	6	2888
Novel_003173	XLOC_028741	--	--	Novel_mRNA	mRNA	NC_040254.1	1417001	1457141	+	6	3304
Novel_011928	XLOC_102287	--	--	Novel_mRNA	mRNA	NC_040266.1	62475821	62703310	-	7	1919
XM_012186474.3	101114330	SCAF4	SR-related CTD associated factor 4%2C transcript variant X1	mRNA	mRNA	NC_040252.1	131981398	132042290	+	20	5837
XM_012097045.3	101108516	NIPBL	NIPBL cohesin loading factor%2C transcript variant X3	mRNA	mRNA	NC_040267.1	39203881	39400904	-	47	8574
Novel_003178	XLOC_028766	--	--	Novel_mRNA	mRNA	NC_040254.1	1886020	1908479	+	8	4980
XM_027969753.1	101104061	HNRNPM	heterogeneous nuclear ribonucleoprotein M%2C transcript variant X19	mRNA	mRNA	NC_040256.1	15380101	15419811	+	15	2264
XM_027963924.1	114112819	LOC114112819	interferon beta-2-like	mRNA	mRNA	NC_040253.1	96679396	96679986	+	1	591
XM_015095240.2	101113321	SEMA3D	semaphorin 3D	mRNA	mRNA	NC_040255.1	40010863	40157018	+	17	6229
XM_027974302.1	101112147	GPS1	G protein pathway suppressor 1%2C transcript variant X2	mRNA	mRNA	NC_040262.1	12286879	12291809	+	14	1984
XM_027965996.1	105609492	LOC105609492	TRIO and F-actin-binding protein-like	mRNA	mRNA	NC_040254.1	230376284	230405325	+	12	4866
XM_004013879.3	101110954	PDC	phosducin	mRNA	mRNA	NC_040263.1	72534386	72538606	-	3	738
XM_012105175.2	101104959	HNRNPH3	heterogeneous nuclear ribonucleoprotein H3%2C transcript variant X3	mRNA	mRNA	NC_040276.1	25693667	25702329	+	9	4929
XM_004011391.4	101118880	LTV1	LTV1 ribosome biogenesis factor	mRNA	mRNA	NC_040259.1	74954927	74971844	+	11	2411
XM_027969072.1	101107859	DNAJB6	DnaJ heat shock protein family (Hsp40) member B6%2C transcript variant X2	mRNA	mRNA	NC_040255.1	128747408	128787151	+	9	942
XM_027970459.1	101113932	CLINT1	clathrin interactor 1%2C transcript variant X2	mRNA	mRNA	NC_040256.1	72325273	72384413	-	12	3454
XM_015100251.2	101120688	LOC101120688	insulin growth factor-like family member 1	mRNA	mRNA	NC_040265.1	57016873	57019524	-	4	627
XM_027964621.1	101112958	HPGD	15-hydroxyprostaglandin dehydrogenase%2C transcript variant X1	mRNA	mRNA	NC_040253.1	114729075	114764712	+	6	2723
XM_027964905.1	101108632	TANK	TRAF family member associated NFKB activator%2C transcript variant X6	mRNA	mRNA	NC_040253.1	160416084	160495714	-	8	2406
XM_004017472.4	101110180	LIF	LIF interleukin 6 family cytokine%2C transcript variant X2	mRNA	mRNA	NC_040268.1	78496495	78513398	-	4	3840
Novel_004464	XLOC_039545	--	--	Novel_mRNA	mRNA	NC_040254.1	173951072	174000758	-	22	3567
XM_027961744.1	101112187	SH2B1	SH2B adaptor protein 1%2C transcript variant X1	mRNA	mRNA	NC_040275.1	26484716	26493449	-	10	3228
XM_027964818.1	101106307	HOXD3	homeobox D3%2C transcript variant X3	mRNA	mRNA	NC_040253.1	144562354	144583290	-	4	3794
Novel_002591	XLOC_023959	--	--	Novel_mRNA	mRNA	NC_040253.1	69089427	69133164	-	4	2621
Novel_002590	XLOC_023953	--	--	Novel_mRNA	mRNA	NC_040253.1	68961176	69024359	-	2	7232
Novel_002593	XLOC_023989	--	--	Novel_mRNA	mRNA	NC_040253.1	69900133	70237543	-	6	2020
Novel_002592	XLOC_023963	--	--	Novel_mRNA	mRNA	NC_040253.1	69232802	69312279	-	24	6290
Novel_002595	XLOC_023991	--	--	Novel_mRNA	mRNA	NC_040253.1	70922925	71098311	-	14	1801
XM_004005852.4	101117656	COMMD1	copper metabolism domain containing 1%2C transcript variant X1	mRNA	mRNA	NC_040254.1	48013298	48181751	-	3	710
XM_004008068.4	101117581	CEP41	centrosomal protein 41%2C transcript variant X1	mRNA	mRNA	NC_040255.1	102946541	102994775	-	11	3537
Novel_002596	XLOC_023991	--	--	Novel_mRNA	mRNA	NC_040253.1	70922925	71098311	-	13	1765
Novel_002599	XLOC_023992	--	--	Novel_mRNA	mRNA	NC_040253.1	71100596	71187248	-	10	1712
Novel_002598	XLOC_023991	--	--	Novel_mRNA	mRNA	NC_040253.1	70922925	71098311	-	13	1726
XM_027957529.1	105601897	LOC105601897	uncharacterized LOC105601897%2C transcript variant X2	mRNA	mRNA	NC_040269.1	67428552	67443493	-	6	1202
XM_027964602.1	101115683	PNOC	prepronociceptin%2C transcript variant X4	mRNA	mRNA	NC_040253.1	110983213	111012399	+	4	1119
Novel_004463	XLOC_039545	--	--	Novel_mRNA	mRNA	NC_040254.1	173838855	174000815	-	26	4181
Novel_013598	XLOC_117246	--	--	Novel_mRNA	mRNA	NC_040270.1	62252814	62357898	+	9	990
Novel_013597	XLOC_117246	--	--	Novel_mRNA	mRNA	NC_040270.1	62252810	62357898	+	9	1034
XM_027979666.1	101113270	PHF21A	PHD finger protein 21A%2C transcript variant X14	mRNA	mRNA	NC_040266.1	82212904	82410962	-	19	3679
Novel_013595	XLOC_117243	--	--	Novel_mRNA	mRNA	NC_040270.1	62206520	62247338	+	34	10175
Novel_013594	XLOC_117224	--	--	Novel_mRNA	mRNA	NC_040270.1	61843485	61861249	+	16	3179
Novel_013593	XLOC_117221	--	--	Novel_mRNA	mRNA	NC_040270.1	61787469	61792190	+	11	2206
XM_027968888.1	101122351	LOC101122351	prolactin-inducible protein homolog	mRNA	mRNA	NC_040255.1	115323102	115334018	+	5	564
Novel_013591	XLOC_117221	--	--	Novel_mRNA	mRNA	NC_040270.1	61787079	61835580	+	18	4637
Novel_013590	XLOC_117204	--	--	Novel_mRNA	mRNA	NC_040270.1	61495040	61508790	+	12	3210
XM_027973618.1	101107611	NBEA	neurobeachin%2C transcript variant X2	mRNA	mRNA	NC_040261.1	28245289	28912017	-	57	10474
XM_027979103.1	101123038	WIZ	WIZ zinc finger%2C transcript variant X1	mRNA	mRNA	NC_040252.1	175249168	175275732	+	11	6824
XM_004007808.4	101114861	LOC101114861	platelet glycoprotein 4-like	mRNA	mRNA	NC_040255.1	45279146	45320384	-	16	2318
XM_027974293.1	101103199	CA14	carbonic anhydrase 14%2C transcript variant X4	mRNA	mRNA	NC_040252.1	106088240	106096151	+	10	2899
XM_027978596.1	101109038	KCNA7	potassium voltage-gated channel subfamily A member 7	mRNA	mRNA	NC_040265.1	59029434	59033971	-	2	3314
XM_015092312.2	101109505	PRCC	proline rich mitotic checkpoint control factor	mRNA	mRNA	NC_040252.1	112879772	112905269	+	7	2119
XM_027964370.1	101117729	DMTN	dematin actin binding protein%2C transcript variant X3	mRNA	mRNA	NC_040253.1	45748324	45774414	-	17	2560
XM_027974269.1	101109108	FAAP100	FA core complex associated protein 100%2C transcript variant X1	mRNA	mRNA	NC_040262.1	11879937	11889567	-	10	3364
XM_004006246.4	101111006	LOC101111006	polypeptide N-acetylgalactosaminyltransferase 4	mRNA	mRNA	NC_040254.1	135263582	135267602	-	1	4021
XM_012101260.2	101103355	CD83	CD83 molecule%2C transcript variant X1	mRNA	mRNA	NC_040271.1	46085874	46105978	-	5	2094
Novel_012424	XLOC_108196	--	--	Novel_mRNA	mRNA	NC_040268.1	60693739	60729192	+	4	4280
XM_015096378.2	101120579	SEC24B	SEC24 homolog B%2C COPII coat complex component%2C transcript variant X3	mRNA	mRNA	NC_040257.1	18948448	19027411	-	23	4396
Novel_012426	XLOC_108196	--	--	Novel_mRNA	mRNA	NC_040268.1	60693739	60729192	+	5	4368
Novel_012427	XLOC_108199	--	--	Novel_mRNA	mRNA	NC_040268.1	60913429	60983024	+	28	7066
Novel_012420	XLOC_108123	--	--	Novel_mRNA	mRNA	NC_040268.1	58755413	58757344	+	2	1871
XM_027975428.1	114116954	NPB	neuropeptide B	mRNA	mRNA	NC_040262.1	12118826	12119296	+	2	395
XM_027974334.1	101106443	CEP95	centrosomal protein 95%2C transcript variant X3	mRNA	mRNA	NC_040262.1	14159532	14192753	-	17	2325
XM_027965306.1	101106058	SP110	SP110 nuclear body protein%2C transcript variant X9	mRNA	mRNA	NC_040253.1	247812445	247858675	-	18	2402
XM_004013865.3	101107209	COLGALT2	collagen beta(1-O)galactosyltransferase 2	mRNA	mRNA	NC_040263.1	69543152	69660162	-	12	4533
XM_027960246.1	101120536	SHOC2	SHOC2 leucine rich repeat scaffold protein%2C transcript variant X2	mRNA	mRNA	NC_040273.1	34619187	34703332	+	10	4060
XM_027964253.1	101114240	TUT7	terminal uridylyl transferase 7%2C transcript variant X4	mRNA	mRNA	NC_040253.1	35161357	35209843	+	28	4708
XM_004002297.4	101109134	EPS8L3	EPS8 like 3	mRNA	mRNA	NC_040252.1	91667559	91682413	-	19	2463
Novel_012429	XLOC_108204	--	--	Novel_mRNA	mRNA	NC_040268.1	61069712	61079491	+	4	2277
XM_004022720.3	101109423	CT83	cancer/testis antigen 83	mRNA	mRNA	NC_040278.1	126555470	126556609	+	2	372
XM_027965437.1	101107075	FGR	FGR proto-oncogene%2C Src family tyrosine kinase%2C transcript variant X4	mRNA	mRNA	NC_040253.1	255196821	255215811	+	13	2405
Novel_002307	XLOC_021271	--	--	Novel_mRNA	mRNA	NC_040253.1	248964863	248983514	+	3	10016
XM_027968004.1	101118432	RHNO1	RAD9-HUS1-RAD1 interacting nuclear orphan 1%2C transcript variant X2	mRNA	mRNA	NC_040254.1	227696307	227705697	-	3	1513
XM_004005593.4	780458	ENDOG	endonuclease G	mRNA	mRNA	NC_040254.1	7873673	7877609	-	3	1344
XM_027973662.1	101110551	WARS2	tryptophanyl tRNA synthetase 2%2C mitochondrial%2C transcript variant X2	mRNA	mRNA	NC_040252.1	101561219	101659497	-	6	4144
Novel_015926	XLOC_136594	--	--	Novel_mRNA	mRNA	NC_040276.1	5497078	5536056	-	4	3270
XM_027961849.1	101112192	CAPN7	calpain 7	mRNA	mRNA	NC_040252.1	295840721	295891084	+	21	3617
XM_027976853.1	101121698	SLC4A11	solute carrier family 4 member 11%2C transcript variant X8	mRNA	mRNA	NC_040264.1	54072873	54083230	+	19	2942
XM_027976567.1	101110782	PARD3	par-3 family cell polarity regulator%2C transcript variant X1	mRNA	mRNA	NC_040264.1	18717799	19344097	+	22	5242
Novel_008144	XLOC_073507	--	--	Novel_mRNA	mRNA	NC_040260.1	81168229	81445040	+	17	2083
Novel_008145	XLOC_073507	--	--	Novel_mRNA	mRNA	NC_040260.1	81170175	81445040	+	13	1669
Novel_008146	XLOC_073507	--	--	Novel_mRNA	mRNA	NC_040260.1	81261301	81555304	+	20	3957
XM_027980291.1	101110877	DERL3	derlin 3%2C transcript variant X2	mRNA	mRNA	NC_040268.1	80731058	80733344	-	7	974
Novel_008140	XLOC_073468	--	--	Novel_mRNA	mRNA	NC_040260.1	79828481	80175143	+	5	1754
Novel_000326	XLOC_002937	--	--	Novel_mRNA	mRNA	NC_040252.1	107090350	107141176	+	19	8498
XM_027976474.1	780486	JAG1	jagged canonical Notch ligand 1	mRNA	mRNA	NC_040264.1	3691805	3726844	-	26	5427
XM_015102673.2	101118565	FKBP5	FKBP prolyl isomerase 5%2C transcript variant X2	mRNA	mRNA	NC_040271.1	11252822	11371510	-	12	3777
XM_012175210.3	101116387	C2CD5	C2 calcium dependent domain containing 5%2C transcript variant X4	mRNA	mRNA	NC_040254.1	206705144	206793058	+	25	4375
XM_027964139.1	101115506	PP2D1	protein phosphatase 2C like domain containing 1	mRNA	mRNA	NC_040252.1	300942545	300961176	-	5	2439
Novel_008148	XLOC_073507	--	--	Novel_mRNA	mRNA	NC_040260.1	81261689	81445040	+	12	1709
Novel_008149	XLOC_073507	--	--	Novel_mRNA	mRNA	NC_040260.1	81454499	81765948	+	12	2445
Novel_015927	XLOC_136594	--	--	Novel_mRNA	mRNA	NC_040276.1	5497078	5536312	-	5	3689
XM_012187004.3	100135692	GLRX2	glutaredoxin 2%2C transcript variant X1	mRNA	mRNA	NC_040263.1	12493874	12513728	+	5	727
XM_027962815.1	101109245	HDAC6	histone deacetylase 6%2C transcript variant X4	mRNA	mRNA	NC_040278.1	58572398	58587845	-	26	3508
XM_027979113.1	114118369	LOC114118369	olfactory receptor 10AG1-like	mRNA	mRNA	NC_040266.1	23257534	23266221	+	2	1008
XM_027974825.1	101117774	NCOR1	nuclear receptor corepressor 1%2C transcript variant X9	mRNA	mRNA	NC_040262.1	29853220	29967883	-	47	8651
XM_027957144.1	101112091	PCSK6	proprotein convertase subtilisin/kexin type 6%2C transcript variant X1	mRNA	mRNA	NC_040269.1	26892544	27063574	+	21	4112
XM_027959010.1	101108431	ELOVL5	ELOVL fatty acid elongase 5%2C transcript variant X1	mRNA	mRNA	NC_040271.1	27006988	27034130	-	6	3482
XM_027966826.1	101122750	BOK	BCL2 family apoptosis regulator BOK%2C transcript variant X5	mRNA	mRNA	NC_040252.1	291643	303598	-	5	1444
Novel_009811	XLOC_086189	--	--	Novel_mRNA	mRNA	NC_040263.1	82742018	82747721	+	3	5484
Novel_009810	XLOC_086189	--	--	Novel_mRNA	mRNA	NC_040263.1	82742018	82747721	+	2	5565
Novel_009813	XLOC_086209	--	--	Novel_mRNA	mRNA	NC_040263.1	83131687	83174518	+	35	8446
XM_015103117.2	101119946	ZBTB44	zinc finger and BTB domain containing 44%2C transcript variant X3	mRNA	mRNA	NC_040272.1	37430839	37489027	-	6	8961
Novel_009815	XLOC_086215	--	--	Novel_mRNA	mRNA	NC_040263.1	83214358	83219032	+	4	3746
Novel_009814	XLOC_086215	--	--	Novel_mRNA	mRNA	NC_040263.1	83214230	83219032	+	3	2473
Novel_009817	XLOC_086215	--	--	Novel_mRNA	mRNA	NC_040263.1	83215197	83219032	+	2	2283
Novel_009816	XLOC_086215	--	--	Novel_mRNA	mRNA	NC_040263.1	83215189	83219032	+	2	2995
Novel_009819	XLOC_086220	--	--	Novel_mRNA	mRNA	NC_040263.1	83257453	83270787	+	5	2522
XM_027979727.1	101117276	MADD	MAP kinase activating death domain%2C transcript variant X28	mRNA	mRNA	NC_040266.1	83415678	83453875	+	34	5521
XM_027965374.1	101107002	COL16A1	collagen type XVI alpha 1 chain%2C transcript variant X1	mRNA	mRNA	NC_040253.1	251389317	251444953	+	71	5369
XM_004004435.4	101114676	PBK	PDZ binding kinase%2C transcript variant X1	mRNA	mRNA	NC_040253.1	110424948	110452415	-	8	1930
Novel_004332	XLOC_038005	--	--	Novel_mRNA	mRNA	NC_040254.1	121437444	121450242	-	3	3030
Novel_004331	XLOC_038005	--	--	Novel_mRNA	mRNA	NC_040254.1	121269273	121447990	-	30	6630
Novel_004330	XLOC_038005	--	--	Novel_mRNA	mRNA	NC_040254.1	121269273	121396826	-	15	3881
XM_015098719.2	101118544	TAC4	tachykinin 4	mRNA	mRNA	NC_040262.1	26523219	26533501	-	2	3076
Novel_004336	XLOC_038071	--	--	Novel_mRNA	mRNA	NC_040254.1	126450632	126886329	-	12	5666
Novel_004335	XLOC_038018	--	--	Novel_mRNA	mRNA	NC_040254.1	122442868	123075900	-	11	4743
Novel_004334	XLOC_038018	--	--	Novel_mRNA	mRNA	NC_040254.1	122442868	123075898	-	12	4530
Novel_016947	XLOC_148206	--	--	Novel_mRNA	mRNA	NC_040278.1	142950985	143010332	-	5	4755
Novel_016946	XLOC_148183	--	--	Novel_mRNA	mRNA	NC_040278.1	142277494	142285405	-	4	6498
XM_012096119.3	101119355	LRCH3	leucine rich repeats and calponin homology domain containing 3%2C transcript variant X7	mRNA	mRNA	NC_040252.1	208306061	208413668	-	21	5114
XM_027973576.1	101107110	NEK5	NIMA related kinase 5%2C transcript variant X4	mRNA	mRNA	NC_040261.1	23795091	23857718	-	23	3766
XM_012182292.3	101122866	LOC101122866	olfactory receptor 4Q3-like	mRNA	mRNA	NC_040258.1	26618469	26619509	+	2	1039
Novel_016942	XLOC_148179	--	--	Novel_mRNA	mRNA	NC_040278.1	142164134	142174524	-	7	7872
XM_004007986.4	101117156	MYL7	myosin light chain 7%2C transcript variant X2	mRNA	mRNA	NC_040255.1	84737128	84739608	+	7	767
Novel_016940	XLOC_148179	--	--	Novel_mRNA	mRNA	NC_040278.1	142164134	142174524	-	6	7813
XM_012113177.2	101110478	INIP	INTS3 and NABP interacting protein%2C transcript variant X2	mRNA	mRNA	NC_040253.1	11297116	11314492	+	5	3139
XM_027978070.1	101112502	LOC101112502	F-box/LRR-repeat protein 2%2C transcript variant X2	mRNA	mRNA	NC_040265.1	37622410	37636372	-	6	2172
XM_015098227.2	101103654	SLAIN1	SLAIN motif family member 1	mRNA	mRNA	NC_040261.1	57031848	57083989	+	7	2954
XM_027972231.1	101104831	LOC101104831	olfactory receptor 4K13-like	mRNA	mRNA	NC_040258.1	27130059	27131000	+	1	942
Novel_011994	XLOC_102801	--	--	Novel_mRNA	mRNA	NC_040266.1	83431343	83456183	-	19	2902
Novel_011997	XLOC_102830	--	--	Novel_mRNA	mRNA	NC_040266.1	83962392	84137488	-	25	7692
Novel_009647	XLOC_084898	--	--	Novel_mRNA	mRNA	NC_040263.1	29858055	29941096	+	23	2862
XM_027973324.1	101109888	MROH1	maestro heat like repeat family member 1%2C transcript variant X7	mRNA	mRNA	NC_040260.1	14859067	14893731	-	39	5027
Novel_011990	XLOC_102801	--	--	Novel_mRNA	mRNA	NC_040266.1	83415566	83456183	-	34	6299
XM_004007714.3	101112047	FAM133B	family with sequence similarity 133 member B	mRNA	mRNA	NC_040255.1	11532709	11561229	-	11	2352
Novel_011992	XLOC_102801	--	--	Novel_mRNA	mRNA	NC_040266.1	83415566	83456254	-	35	6446
XM_027971977.1	101122281	SIPA1L1	signal induced proliferation associated 1 like 1%2C transcript variant X7	mRNA	mRNA	NC_040258.1	86430509	86813806	+	23	7745
XM_027958088.1	101123416	IL17RC	interleukin 17 receptor C%2C transcript variant X8	mRNA	mRNA	NC_040270.1	17827537	17839647	-	18	2953
Novel_002424	XLOC_022051	--	--	Novel_mRNA	mRNA	NC_040253.1	3084868	3150115	-	17	3687
XM_027974831.1	101117774	NCOR1	nuclear receptor corepressor 1%2C transcript variant X9	mRNA	mRNA	NC_040262.1	29852893	29967127	-	47	8768
Novel_011998	XLOC_102883	--	--	Novel_mRNA	mRNA	NC_040266.1	87136998	87151825	-	8	2245
XM_027978722.1	101117868	LOC101117868	cationic amino acid transporter 3-like%2C transcript variant X3	mRNA	mRNA	NC_040265.1	65238310	65302872	+	13	2360
Novel_014545	XLOC_126392	--	--	Novel_mRNA	mRNA	NC_040272.1	47076437	47082592	-	15	1733
Novel_014544	XLOC_126391	--	--	Novel_mRNA	mRNA	NC_040272.1	47068625	47076371	-	7	5288
Novel_014547	XLOC_126392	--	--	Novel_mRNA	mRNA	NC_040272.1	47076437	47082593	-	15	1756
Novel_014546	XLOC_126392	--	--	Novel_mRNA	mRNA	NC_040272.1	47076437	47082592	-	15	1729
Novel_014541	XLOC_126391	--	--	Novel_mRNA	mRNA	NC_040272.1	47066106	47076371	-	10	5319
Novel_014540	XLOC_126384	--	--	Novel_mRNA	mRNA	NC_040272.1	46982663	46986644	-	8	2407
Novel_014543	XLOC_126391	--	--	Novel_mRNA	mRNA	NC_040272.1	47067417	47076371	-	9	5696
NM_001142509.1	100216433	CDK2	cyclin dependent kinase 2%2C transcript variant X1	mRNA	mRNA	NC_040254.1	175249461	175254302	-	7	1527
Novel_014549	XLOC_126405	--	--	Novel_mRNA	mRNA	NC_040272.1	47214335	47220095	-	10	1573
XM_012180022.3	101111633	LOC101111633	nitric oxide-associated protein 1	mRNA	mRNA	NC_040257.1	79533083	79543711	-	7	2335
XM_004019270.4	101106118	C20H6orf15	chromosome 20 C6orf15 homolog	mRNA	mRNA	NC_040271.1	29774174	29775558	+	2	1152
XM_027967373.1	101118688	SPATS2	spermatogenesis associated serine rich 2	mRNA	mRNA	NC_040254.1	146639464	146792769	-	13	3744
XM_004015297.4	101106871	LOC101106871	C-X-C motif chemokine 17	mRNA	mRNA	NC_040265.1	54805969	54812572	-	4	898
XM_012175927.3	101120070	LOC101120070	olfactory receptor 1L8-like	mRNA	mRNA	NC_040254.1	13835267	13836211	+	1	945
Novel_012034	XLOC_103079	--	--	Novel_mRNA	mRNA	NC_040267.1	4377303	4408862	+	8	2913
XM_004022752.3	101102461	LOC101102461	dynein light chain 1%2C cytoplasmic-like	mRNA	mRNA	NC_040278.1	143808497	143809617	-	2	403
XM_027962064.1	101118917	SEZ6L2	seizure related 6 homolog like 2%2C transcript variant X2	mRNA	mRNA	NC_040275.1	26896891	26918050	+	17	4615
XM_004022369.4	101118250	LOC101118250	DDB1- and CUL4-associated factor 12-like protein 2	mRNA	mRNA	NC_040278.1	117959442	117960833	-	1	1392
XM_027962518.1	101114241	TACC1	transforming acidic coiled-coil containing protein 1%2C transcript variant X2	mRNA	mRNA	NC_040277.1	36876604	36937592	+	14	7330
Novel_009649	XLOC_084898	--	--	Novel_mRNA	mRNA	NC_040263.1	29858055	29941096	+	21	3596
XM_004003010.4	101122487	WDR53	WD repeat domain 53%2C transcript variant X3	mRNA	mRNA	NC_040252.1	209131384	209143983	-	4	1375
XM_027960276.1	101108708	JAKMIP3	Janus kinase and microtubule interacting protein 3%2C transcript variant X5	mRNA	mRNA	NC_040273.1	54476061	54511864	+	19	2743
XM_015104898.2	101122079	GPR173	G protein-coupled receptor 173%2C transcript variant X5	mRNA	mRNA	NC_040278.1	55232338	55240820	-	2	8061
Novel_004546	XLOC_040251	--	--	Novel_mRNA	mRNA	NC_040254.1	197086722	197144477	-	21	7073
NM_001145188.1	100270720	NDUFA12	NADH:ubiquinone oxidoreductase subunit A12	mRNA	mRNA	NC_040254.1	140662100	140689784	-	4	538
XM_027970718.1	101106044	LOC101106044	PATJ crumbs cell polarity complex component%2C transcript variant X2	mRNA	mRNA	NC_040252.1	38853155	39233996	+	44	5915
XM_027965615.1	101109152	PQLC2	PQ loop repeat containing 2%2C transcript variant X6	mRNA	mRNA	NC_040253.1	262859197	262875141	-	11	2277
XM_027957174.1	101107138	PPCDC	phosphopantothenoylcysteine decarboxylase%2C transcript variant X1	mRNA	mRNA	NC_040269.1	31523738	31549096	-	6	1792
XM_027969378.1	101107095	CERS1	ceramide synthase 1%2C transcript variant X2	mRNA	mRNA	NC_040256.1	4362806	4381979	+	7	1257
Novel_002421	XLOC_022051	--	--	Novel_mRNA	mRNA	NC_040253.1	2968675	3149975	-	37	5769
XM_027978598.1	101109297	SNRNP70	small nuclear ribonucleoprotein U1 subunit 70%2C transcript variant X1	mRNA	mRNA	NC_040265.1	59048226	59062691	+	10	1703
XM_012174332.3	101122937	FMNL3	formin like 3%2C transcript variant X3	mRNA	mRNA	NC_040254.1	146487670	146540159	+	27	4252
XM_027970520.1	101107863	KIAA0825	KIAA0825 ortholog%2C transcript variant X2	mRNA	mRNA	NC_040256.1	99352942	99726641	-	19	5405
XM_004009414.4	101114017	LOC101114017	olfactory receptor 2C3-like	mRNA	mRNA	NC_040256.1	41309237	41310196	-	1	960
XM_004022214.4	101117906	TAF9B	TATA-box binding protein associated factor 9b	mRNA	mRNA	NC_040278.1	72930823	72940989	+	7	3405
Novel_009363	XLOC_083092	--	--	Novel_mRNA	mRNA	NC_040262.1	23897768	23948078	-	19	10188
Novel_009362	XLOC_083090	--	--	Novel_mRNA	mRNA	NC_040262.1	23867616	23870621	-	3	698
Novel_009361	XLOC_083073	--	--	Novel_mRNA	mRNA	NC_040262.1	23491344	23510896	-	14	4438
XM_027975426.1	101118036	FSCN2	fascin actin-bundling protein 2%2C retinal%2C transcript variant X1	mRNA	mRNA	NC_040262.1	11872304	11878012	+	5	1548
Novel_009367	XLOC_083109	--	--	Novel_mRNA	mRNA	NC_040262.1	24100728	24170234	-	19	5548
Novel_009366	XLOC_083109	--	--	Novel_mRNA	mRNA	NC_040262.1	24100728	24168639	-	20	4016
Novel_009365	XLOC_083109	--	--	Novel_mRNA	mRNA	NC_040262.1	24099656	24170236	-	20	4865
Novel_009364	XLOC_083109	--	--	Novel_mRNA	mRNA	NC_040262.1	24099656	24170234	-	20	4705
Novel_009369	XLOC_083109	--	--	Novel_mRNA	mRNA	NC_040262.1	24130338	24152885	-	10	2147
Novel_009368	XLOC_083109	--	--	Novel_mRNA	mRNA	NC_040262.1	24100728	24170303	-	20	5117
XM_004004922.4	101109777	TMBIM1	transmembrane BAX inhibitor motif containing 1%2C transcript variant X1	mRNA	mRNA	NC_040253.1	235126538	235144273	-	12	2472
XM_027965609.1	101109152	PQLC2	PQ loop repeat containing 2%2C transcript variant X6	mRNA	mRNA	NC_040253.1	262859197	262875070	-	11	2370
XM_027963349.1	101106912	OTUD5	OTU deubiquitinase 5%2C transcript variant X3	mRNA	mRNA	NC_040278.1	58458902	58486932	+	9	3435
XM_027979546.1	101106881	LOC101106881	40S ribosomal protein S24-like	mRNA	mRNA	NC_040266.1	57798881	57799395	-	1	515
XM_027962012.1	101116698	TBC1D24	TBC1 domain family member 24%2C transcript variant X4	mRNA	mRNA	NC_040275.1	1931413	1953075	+	9	5611
XM_012104469.2	101116010	FKBP6	FKBP prolyl isomerase 6	mRNA	mRNA	NC_040275.1	34489484	34511799	-	9	1399
XM_027964682.1	101119119	BIN1	bridging integrator 1%2C transcript variant X22	mRNA	mRNA	NC_040253.1	128119174	128173978	+	19	2389
Novel_004540	XLOC_040225	--	--	Novel_mRNA	mRNA	NC_040254.1	195337819	195340842	-	2	2910
Novel_005464	XLOC_047863	--	--	Novel_mRNA	mRNA	NC_040256.1	9698537	9709140	+	7	838
Novel_005465	XLOC_047871	--	--	Novel_mRNA	mRNA	NC_040256.1	9825281	9826488	+	2	1072
Novel_005466	XLOC_047877	--	--	Novel_mRNA	mRNA	NC_040256.1	9963325	9965888	+	3	1794
XM_012096107.3	101115062	MUC15	mucin 15%2C cell surface associated	mRNA	mRNA	NC_040266.1	60816942	60830298	-	4	3430
Novel_005460	XLOC_047821	--	--	Novel_mRNA	mRNA	NC_040256.1	6945566	6974985	+	13	2230
Novel_005461	XLOC_047824	--	--	Novel_mRNA	mRNA	NC_040256.1	7022990	7044151	+	8	2554
XM_027976163.1	101106189	PPFIA4	PTPRF interacting protein alpha 4%2C transcript variant X12	mRNA	mRNA	NC_040263.1	191694	246182	+	30	5939
XM_004018847.3	101115579	GTPBP2	GTP binding protein 2%2C transcript variant X1	mRNA	mRNA	NC_040271.1	18855312	18863147	-	12	2821
XM_027967126.1	101117916	ANAPC1	anaphase promoting complex subunit 1%2C transcript variant X2	mRNA	mRNA	NC_040254.1	112137428	112232563	-	48	6356
Novel_004422	XLOC_039088	--	--	Novel_mRNA	mRNA	NC_040254.1	154510493	154627337	-	10	7010
XM_012124958.3	101116453	RANBP6	RAN binding protein 6%2C transcript variant X1	mRNA	mRNA	NC_040253.1	79717782	79719224	-	2	328
XM_027958897.1	101106299	IFT80	intraflagellar transport 80%2C transcript variant X1	mRNA	mRNA	NC_040252.1	247732144	247862929	+	21	4447
XM_027961424.1	101102115	SLC12A9	solute carrier family 12 member 9%2C transcript variant X1	mRNA	mRNA	NC_040275.1	36460794	36470425	-	14	3341
XM_027972909.1	101104915	ZNF572	zinc finger protein 572%2C transcript variant X1	mRNA	mRNA	NC_040260.1	30497389	30503281	-	2	5219
XM_012096086.3	101111315	EMSY	EMSY transcriptional repressor%2C BRCA2 interacting%2C transcript variant X10	mRNA	mRNA	NC_040266.1	59160921	59241660	+	21	5904
XM_027968131.1	101123461	CACNA1I	calcium voltage-gated channel subunit alpha1 I	mRNA	mRNA	NC_040254.1	231825514	231938810	+	37	7712
XM_015099799.2	101105938	FKBP1A	FKBP prolyl isomerase 1A%2C transcript variant X2	mRNA	mRNA	NC_040264.1	62064513	62090535	+	5	909
Novel_004541	XLOC_040240	--	--	Novel_mRNA	mRNA	NC_040254.1	196492722	196572365	-	7	3414
XM_027979372.1	101120519	BTBD10	BTB domain containing 10%2C transcript variant X10	mRNA	mRNA	NC_040266.1	42245133	42322649	+	9	2453
XM_027974967.1	101122290	ZBTB4	zinc finger and BTB domain containing 4%2C transcript variant X1	mRNA	mRNA	NC_040262.1	36205755	36220641	+	4	9098
XM_027962588.1	101118162	PCM1	pericentriolar material 1%2C transcript variant X6	mRNA	mRNA	NC_040277.1	20745495	20836389	-	42	8736
XM_027960367.1	101110286	ATE1	arginyltransferase 1%2C transcript variant X4	mRNA	mRNA	NC_040273.1	44978256	45139199	-	12	5508
XM_015093295.2	101104965	FAM168B	family with sequence similarity 168 member B%2C transcript variant X1	mRNA	mRNA	NC_040253.1	124523480	124563261	-	7	5440
XM_012095360.3	101102755	CWC15	CWC15 spliceosome associated protein homolog%2C transcript variant X1	mRNA	mRNA	NC_040266.1	16978759	16987253	+	7	1134
XM_012119517.3	101115002	SORBS3	sorbin and SH3 domain containing 3%2C transcript variant X2	mRNA	mRNA	NC_040253.1	45266477	45277976	-	10	2035
XM_027963658.1	101122580	BCOR	BCL6 corepressor%2C transcript variant X4	mRNA	mRNA	NC_040278.1	40947655	40990286	-	14	6315
XM_027963819.1	114112530	LOC114112530	galectin-10-like	mRNA	mRNA	NW_020997962.1	2925	3582	-	2	198
Novel_000522	XLOC_005076	--	--	Novel_mRNA	mRNA	NC_040252.1	201788150	201926135	+	7	3546
XM_027976173.1	101106189	PPFIA4	PTPRF interacting protein alpha 4%2C transcript variant X12	mRNA	mRNA	NC_040263.1	191672	246182	+	29	5333
Novel_000520	XLOC_004990	--	--	Novel_mRNA	mRNA	NC_040252.1	198281420	198513718	+	5	959
Novel_000521	XLOC_005066	--	--	Novel_mRNA	mRNA	NC_040252.1	200639794	200936535	+	2	748
Novel_000526	XLOC_005080	--	--	Novel_mRNA	mRNA	NC_040252.1	202053815	202081799	+	8	2311
Novel_000527	XLOC_005124	--	--	Novel_mRNA	mRNA	NC_040252.1	203091426	203117465	+	4	9253
Novel_000524	XLOC_005080	--	--	Novel_mRNA	mRNA	NC_040252.1	202053815	202081799	+	7	2242
XM_027962103.1	101119435	MVP	major vault protein%2C transcript variant X1	mRNA	mRNA	NC_040275.1	26938212	26958005	-	15	2836
Novel_000528	XLOC_005129	--	--	Novel_mRNA	mRNA	NC_040252.1	203149656	203207273	+	11	3605
Novel_000529	XLOC_005157	--	--	Novel_mRNA	mRNA	NC_040252.1	204197703	204201595	+	7	815
XM_027975965.1	101105128	ADAM15	ADAM metallopeptidase domain 15%2C transcript variant X1	mRNA	mRNA	NC_040252.1	111421883	111432155	+	22	2901
XM_027980265.1	101110452	SF3A1	splicing factor 3a subunit 1	mRNA	mRNA	NC_040268.1	78580747	78596388	-	17	2745
XM_027965251.1	101103045	MFF	mitochondrial fission factor%2C transcript variant X9	mRNA	mRNA	NC_040253.1	244790938	244818844	+	11	2041
Novel_011605	XLOC_099694	--	--	Novel_mRNA	mRNA	NC_040266.1	46090087	46142108	+	3	544
XM_027959360.1	114110024	LOC114110024	cell adhesion molecule 2-like	mRNA	mRNA	NC_040252.1	166843744	167005434	+	5	837
XM_027961968.1	101109320	FAM234A	family with sequence similarity 234 member A%2C transcript variant X12	mRNA	mRNA	NC_040275.1	242081	261425	+	12	2791
XM_027959743.1	101104440	SF1	splicing factor 1%2C transcript variant X10	mRNA	mRNA	NC_040272.1	44803812	44817038	-	12	2543
Novel_002968	XLOC_027665	--	--	Novel_mRNA	mRNA	NC_040253.1	235170222	235191718	-	10	2996
Novel_002969	XLOC_027671	--	--	Novel_mRNA	mRNA	NC_040253.1	235227943	235237106	-	6	6104
Novel_001822	XLOC_016579	--	--	Novel_mRNA	mRNA	NC_040253.1	45266477	45291811	+	21	3411
XM_027979472.1	101119246	NUMA1	nuclear mitotic apparatus protein 1%2C transcript variant X3	mRNA	mRNA	NC_040266.1	54648396	54688015	-	26	8108
XM_012189007.3	101108803	ABI3BP	ABI family member 3 binding protein%2C transcript variant X21	mRNA	mRNA	NC_040252.1	181171414	181465200	-	62	6237
XM_015099996.2	101107812	OVOL3	ovo like zinc finger 3	mRNA	mRNA	NC_040265.1	49498001	49500018	+	4	743
Novel_002963	XLOC_027633	--	--	Novel_mRNA	mRNA	NC_040253.1	233223579	233278552	-	18	5059
Novel_002964	XLOC_027636	--	--	Novel_mRNA	mRNA	NC_040253.1	233291047	233311677	-	5	2494
Novel_002965	XLOC_027637	--	--	Novel_mRNA	mRNA	NC_040253.1	233422566	233452145	-	4	1469
Novel_002966	XLOC_027660	--	--	Novel_mRNA	mRNA	NC_040253.1	235080621	235109202	-	10	2066
XM_027958618.1	101102796	LOC101102796	chorionic somatomammotropin hormone 2-like	mRNA	mRNA	NC_040271.1	37899264	37912248	-	5	717
XM_027975432.1	101106024	LOC101106024	secreted and transmembrane protein 1A-like	mRNA	mRNA	NC_040262.1	12592838	12596071	-	6	1598
XM_027960826.1	101117127	KCTD1	potassium channel tetramerization domain containing 1%2C transcript variant X3	mRNA	mRNA	NC_040274.1	35116565	35217567	+	5	1907
XM_027979753.1	101119756	SPI1	Spi-1 proto-oncogene%2C transcript variant X2	mRNA	mRNA	NC_040266.1	83476379	83493290	-	5	1754
XM_027957376.1	101121297	GSKIP	GSK3B interacting protein%2C transcript variant X1	mRNA	mRNA	NC_040269.1	61755618	61774545	+	3	2814
XM_015094919.2	101107429	WBP11	WW domain binding protein 11%2C transcript variant X1	mRNA	mRNA	NC_040254.1	215225287	215240067	+	13	2807
NM_001009802.1	443392	AHSG	alpha 2-HS glycoprotein	mRNA	mRNA	NC_040252.1	219108805	219115945	-	7	1518
XM_027959850.1	101111756	PAK1	p21 (RAC1) activated kinase 1%2C transcript variant X2	mRNA	mRNA	NC_040272.1	20202209	20363557	+	15	2961
XM_004014947.3	101104418	KIAA0513	KIAA0513 ortholog%2C transcript variant X1	mRNA	mRNA	NC_040265.1	11845210	11868629	+	12	7804
XM_027967067.1	101109605	INPP4A	inositol polyphosphate-4-phosphatase type I A%2C transcript variant X13	mRNA	mRNA	NC_040254.1	108797630	108845697	-	23	6845
XM_004010632.4	101110514	EID1	EP300 interacting inhibitor of differentiation 1	mRNA	mRNA	NC_040258.1	63115310	63117105	-	1	1796
XM_027976372.1	101104331	SYNDIG1	synapse differentiation inducing 1	mRNA	mRNA	NC_040264.1	43911285	44018937	+	4	1170
XM_012181827.3	101109805	ZBTB1	zinc finger and BTB domain containing 1%2C transcript variant X1	mRNA	mRNA	NC_040258.1	80083310	80100824	+	2	3849
XM_027975890.1	101113548	SHC1	SHC adaptor protein 1%2C transcript variant X5	mRNA	mRNA	NC_040252.1	111342902	111353542	-	13	3180
NM_001318072.1	105614607	LOC105614607	tripartite motif-containing protein 5-like%2C transcript variant X1	mRNA	mRNA	NC_040266.1	51299100	51307196	-	7	1530
XM_027978325.1	101119242	AKT2	AKT serine/threonine kinase 2%2C transcript variant X7	mRNA	mRNA	NC_040265.1	53025921	53071015	+	16	3426
XM_027967471.1	101114513	CPSF6	cleavage and polyadenylation specific factor 6%2C transcript variant X5	mRNA	mRNA	NC_040254.1	161653875	161686352	-	10	13081
XM_027960094.1	101114225	CREBZF	CREB/ATF bZIP transcription factor%2C transcript variant X2	mRNA	mRNA	NC_040272.1	10853019	10858454	+	3	4167
XM_027979589.1	101111830	DCDC1	doublecortin domain containing 1	mRNA	mRNA	NC_040266.1	66720856	67195857	-	39	5954
Novel_002484	XLOC_022611	--	--	Novel_mRNA	mRNA	NC_040253.1	29993280	30004928	-	4	1512
XM_015092116.2	101104442	DIPK1A	divergent protein kinase domain 1A%2C transcript variant X2	mRNA	mRNA	NC_040252.1	74158761	74283069	-	5	2570
Novel_012079	XLOC_103450	--	--	Novel_mRNA	mRNA	NC_040267.1	13969496	14030848	+	21	5969
XM_027959877.1	101116524	ANO1	anoctamin 1%2C transcript variant X1	mRNA	mRNA	NC_040272.1	49082008	49182615	+	26	4621
XM_015095182.2	101111273	ANKIB1	ankyrin repeat and IBR domain containing 1%2C transcript variant X1	mRNA	mRNA	NC_040255.1	11214807	11369605	+	20	6269
XM_012183611.3	101108578	C9H8orf76	chromosome 9 C8orf76 homolog%2C transcript variant X1	mRNA	mRNA	NC_040260.1	31896165	31907942	+	5	2093
XM_012114668.2	101103627	LOC101103627	olfactory receptor 13C7-like	mRNA	mRNA	NC_040253.1	19013196	19014158	+	1	963
Novel_003931	XLOC_034592	--	--	Novel_mRNA	mRNA	NC_040254.1	240349930	240359245	+	12	2531
XM_027978770.1	105611998	LOC105611998	COP9 signalosome complex subunit 9	mRNA	mRNA	NC_040252.1	142355066	142359618	-	3	462
XM_027959642.1	114110064	LOC114110064	putative olfactory receptor 8G3 pseudogene	mRNA	mRNA	NC_040272.1	27868943	27869899	+	1	957
XM_015095709.2	101102484	ERAP2	endoplasmic reticulum aminopeptidase 2	mRNA	mRNA	NC_040256.1	102215593	102261900	+	20	5269
XM_027974789.1	101112148	TOM1L2	target of myb1 like 2 membrane trafficking protein%2C transcript variant X4	mRNA	mRNA	NC_040262.1	28684324	28755909	-	14	3635
XM_027967465.1	101105037	SAG	S-antigen visual arrestin	mRNA	mRNA	NC_040252.1	7779502	7810383	-	15	2187
XM_004018893.4	101105448	TMEM14A	transmembrane protein 14A%2C transcript variant X2	mRNA	mRNA	NC_040271.1	26634126	26650880	+	6	1120
XM_027960810.1	101109137	PRELID3A	PRELI domain containing 3A%2C transcript variant X3	mRNA	mRNA	NC_040274.1	48316739	48367681	+	8	2348
XM_027971230.1	101108655	KIAA0232	KIAA0232 ortholog%2C transcript variant X1	mRNA	mRNA	NC_040257.1	125363177	125389088	+	7	8326
XM_004002671.3	101120457	NCSTN	nicastrin%2C transcript variant X1	mRNA	mRNA	NC_040252.1	118205679	118219548	+	17	2905
XM_004017310.4	101114727	GLT1D1	glycosyltransferase 1 domain containing 1	mRNA	mRNA	NC_040268.1	56068610	56187449	-	13	2819
NM_001162556.1	100302314	ARL5C	ADP ribosylation factor like GTPase 5C%2C transcript variant X3	mRNA	mRNA	NC_040262.1	23515639	23521422	+	6	540
XM_015099787.2	101112838	OSBPL2	oxysterol binding protein like 2%2C transcript variant X3	mRNA	mRNA	NC_040264.1	57306667	57324108	-	12	2013
XM_027964521.1	101105610	LOC101105610	taurochenodeoxycholic 6 alpha-hydroxylase-like%2C transcript variant X2	mRNA	mRNA	NC_040252.1	22079905	22091222	-	9	1044
XM_027956268.1	101117192	ELF2	E74 like ETS transcription factor 2%2C transcript variant X1	mRNA	mRNA	NC_040268.1	19978330	20076971	+	11	3897
XM_027970691.1	105613768	LOC105613768	epididymal secretory protein E3-beta-like	mRNA	mRNA	NC_040256.1	43921028	43922105	+	2	1076
XM_027971791.1	101115967	RNF111	ring finger protein 111%2C transcript variant X3	mRNA	mRNA	NC_040258.1	52568710	52651389	-	14	3312
XM_015101111.2	101107132	TRAF6	TNF receptor associated factor 6	mRNA	mRNA	NC_040266.1	72104078	72124129	-	7	3123
XM_012182584.3	101108396	FAM229B	family with sequence similarity 229 member B%2C transcript variant X7	mRNA	mRNA	NC_040259.1	28302901	28312495	-	3	496
XM_012181837.2	101104541	S100A5	S100 calcium binding protein A5%2C transcript variant X3	mRNA	mRNA	NC_040252.1	110151349	110154039	-	3	517
XM_027966290.1	101115265	FNBP1	formin binding protein 1%2C transcript variant X3	mRNA	mRNA	NC_040254.1	6651455	6782650	+	16	5237
XM_027969575.1	101103644	LOC101103644	mucin-16	mRNA	mRNA	NC_040256.1	11416177	11517199	-	54	20439
XM_027976877.1	114117593	LOC114117593	probable carboxypeptidase X1	mRNA	mRNA	NC_040264.1	54534651	54541142	+	17	2413
XM_004016610.4	101107549	LOC101107549	olfactory receptor 2D2	mRNA	mRNA	NC_040266.1	48890639	48891625	+	1	987
XM_004012947.3	101106185	PSME3	proteasome activator subunit 3	mRNA	mRNA	NC_040262.1	20273215	20280181	-	11	3017
XM_004002318.3	101114570	ATP5PB	ATP synthase peripheral stalk-membrane subunit b	mRNA	mRNA	NC_040252.1	93630618	93646158	+	7	1210
XM_027959128.1	105603710	LOC105603710	D-aminoacyl-tRNA deacylase 1	mRNA	mRNA	NC_040271.1	18899696	18904183	+	1	4488
XM_004002710.3	101109055	UHMK1	U2AF homology motif kinase 1	mRNA	mRNA	NC_040252.1	121165695	121191707	+	8	8254
XM_027959867.1	101121388	SYT8	synaptotagmin 8	mRNA	mRNA	NC_040272.1	51511086	51514175	-	7	2250
XM_012133641.2	101112196	RAPGEF4	Rap guanine nucleotide exchange factor 4%2C transcript variant X2	mRNA	mRNA	NC_040253.1	147628077	147868582	-	28	4654
XM_012187471.3	101109631	FBLIM1	filamin binding LIM protein 1%2C transcript variant X2	mRNA	mRNA	NC_040263.1	55537868	55571324	-	10	6995
XM_027970685.1	101118791	LOC101118791	olfactory receptor 11H7%2C transcript variant X1	mRNA	mRNA	NC_040256.1	43449322	43450633	+	2	984
XM_027959069.1	114109686	LOC114109686	histone H3.1	mRNA	mRNA	NC_040271.1	34462916	34463904	+	1	989
XM_027967663.1	101106248	ANO4	anoctamin 4%2C transcript variant X1	mRNA	mRNA	NC_040254.1	182343355	182706880	+	27	3888
XM_027967790.1	101109694	CAPRIN2	caprin family member 2%2C transcript variant X1	mRNA	mRNA	NC_040254.1	197087064	197129084	+	17	3404
XM_027975553.1	100302102	FH	fumarate hydratase	mRNA	mRNA	NC_040263.1	38479782	38496987	+	9	1622
XM_027977217.1	101107376	IFT52	intraflagellar transport 52%2C transcript variant X2	mRNA	mRNA	NC_040264.1	75334252	75351214	+	8	1100
XM_027965239.1	101120728	ACSL3	acyl-CoA synthetase long chain family member 3	mRNA	mRNA	NC_040253.1	240003361	240073957	+	15	4358
XM_027967801.1	101113056	LMNTD1	lamin tail domain containing 1%2C transcript variant X1	mRNA	mRNA	NC_040254.1	202802414	203316769	+	16	3780
XM_004017585.4	101106036	TMEM233	transmembrane protein 233%2C transcript variant X2	mRNA	mRNA	NC_040268.1	64739775	64786681	-	3	2428
XM_027960732.1	101105792	DLGAP1	DLG associated protein 1%2C transcript variant X2	mRNA	mRNA	NC_040274.1	42767994	43059246	-	10	2424
XM_027968403.1	101106322	CNTNAP2	contactin associated protein like 2	mRNA	mRNA	NC_040255.1	119514652	121285428	+	24	8892
XM_027966123.1	101110137	VAV2	vav guanine nucleotide exchange factor 2%2C transcript variant X3	mRNA	mRNA	NC_040254.1	2224162	2401278	+	30	4905
XM_012185520.3	101102652	ANKFY1	ankyrin repeat and FYVE domain containing 1%2C transcript variant X1	mRNA	mRNA	NC_040262.1	38576482	38646581	+	25	7613
XM_004015002.3	101118721	OGFOD1	2-oxoglutarate and iron dependent oxygenase domain containing 1%2C transcript variant X1	mRNA	mRNA	NC_040265.1	25639972	25673881	-	13	3179
XM_015099797.2	101101911	CTSZ	cathepsin Z	mRNA	mRNA	NC_040264.1	59729445	59738941	+	6	1477
NM_001162568.1	100302343	LCAT	lecithin-cholesterol acyltransferase%2C transcript variant X1	mRNA	mRNA	NC_040265.1	38196292	38199517	-	6	1323
Novel_007989	XLOC_072066	--	--	Novel_mRNA	mRNA	NC_040260.1	14472757	14487447	+	3	2449
XM_027964535.1	101110997	PUM3	pumilio RNA binding family member 3%2C transcript variant X5	mRNA	mRNA	NC_040253.1	76401961	76442476	-	18	2257
XM_012188208.3	101119067	MASTL	microtubule associated serine/threonine kinase like%2C transcript variant X1	mRNA	mRNA	NC_040264.1	17931415	17955005	+	12	3722
XM_027968935.1	105606027	SLC6A9	solute carrier family 6 member 9%2C transcript variant X1	mRNA	mRNA	NC_040252.1	19222447	19252684	-	14	3466
XM_004008639.4	101123553	LOC101123553	prolyl 4-hydroxylase subunit alpha-2%2C transcript variant X5	mRNA	mRNA	NC_040256.1	20659242	20729388	+	17	2480
XM_015097549.2	100144760	TBP	TATA-box binding protein%2C transcript variant X1	mRNA	mRNA	NC_040259.1	98735827	98748522	+	8	1942
Novel_004519	XLOC_040018	--	--	Novel_mRNA	mRNA	NC_040254.1	187576949	187593898	-	6	1323
Novel_003606	XLOC_032226	--	--	Novel_mRNA	mRNA	NC_040254.1	145065560	145127263	+	7	2202
XM_004004522.3	101117305	NUP35	nucleoporin 35	mRNA	mRNA	NC_040253.1	136717318	136750188	-	9	1620
Novel_007984	XLOC_072065	--	--	Novel_mRNA	mRNA	NC_040260.1	14452284	14458635	+	5	2765
XM_027967206.1	101116557	NR2C1	nuclear receptor subfamily 2 group C member 1%2C transcript variant X3	mRNA	mRNA	NC_040254.1	140696430	140737522	-	14	4410
Novel_000148	XLOC_000907	--	--	Novel_mRNA	mRNA	NC_040252.1	29383524	29463245	+	18	5795
Novel_002833	XLOC_026680	--	--	Novel_mRNA	mRNA	NC_040253.1	169337324	169482717	-	13	2929
XM_027977941.1	101114380	GIPR	gastric inhibitory polypeptide receptor	mRNA	mRNA	NC_040265.1	56731760	56743112	+	15	3280
XM_012099910.3	101106371	CACNA1D	calcium voltage-gated channel subunit alpha1 D%2C transcript variant X7	mRNA	mRNA	NC_040270.1	49147338	49499786	-	47	8110
XM_012159435.3	443263	CRY1	cryptochrome circadian regulator 1%2C transcript variant X2	mRNA	mRNA	NC_040254.1	188086164	188174055	-	13	3042
XM_012189279.3	101114798	DNTTIP1	deoxynucleotidyltransferase terminal interacting protein 1%2C transcript variant X2	mRNA	mRNA	NC_040264.1	77924085	77948975	+	13	1268
XM_012182391.3	101110012	UBAP2L	ubiquitin associated protein 2 like%2C transcript variant X8	mRNA	mRNA	NC_040252.1	110669466	110707124	+	25	3447
XM_027964165.1	101121488	TMEM246	transmembrane protein 246%2C transcript variant X3	mRNA	mRNA	NC_040253.1	22717777	22737884	+	2	5192
XM_012176222.3	100034669	TAC1	tachykinin precursor 1%2C transcript variant X3	mRNA	mRNA	NC_040255.1	16977800	16986622	+	5	1093
Novel_007981	XLOC_072052	--	--	Novel_mRNA	mRNA	NC_040260.1	14216571	14225156	+	6	2842
XM_004020034.4	101102946	KIF11	kinesin family member 11	mRNA	mRNA	NC_040273.1	16072343	16113857	+	23	4722
Novel_012564	XLOC_108989	--	--	Novel_mRNA	mRNA	NC_040268.1	82020382	82046075	+	10	3543
XM_027979320.1	101115652	MCAM	melanoma cell adhesion molecule%2C transcript variant X2	mRNA	mRNA	NC_040266.1	32678413	32687002	-	15	3673
XM_027979658.1	101117447	LARGE2	LARGE xylosyl- and glucuronyltransferase 2%2C transcript variant X2	mRNA	mRNA	NC_040266.1	82203607	82209660	+	14	3162
Novel_003600	XLOC_032188	--	--	Novel_mRNA	mRNA	NC_040254.1	144044841	144122510	+	19	7202
Novel_000145	XLOC_000858	--	--	Novel_mRNA	mRNA	NC_040252.1	28466465	28570481	+	18	4927
XM_027962368.1	101120297	ZSWIM8	zinc finger SWIM-type containing 8%2C transcript variant X8	mRNA	mRNA	NC_040276.1	30767838	30781730	+	26	5697
XM_015098818.2	101114629	CD300LG	CD300 molecule like family member g%2C transcript variant X4	mRNA	mRNA	NC_040262.1	19311070	19322978	-	7	3381
XM_027972827.1	101118622	SLC45A4	solute carrier family 45 member 4%2C transcript variant X3	mRNA	mRNA	NC_040260.1	16903407	16970439	+	8	7116
XM_027975876.1	105601941	PRDM2	PR/SET domain 2%2C transcript variant X1	mRNA	mRNA	NC_040263.1	57673322	57805176	-	10	7195
XM_012101344.3	101116950	IGSF10	immunoglobulin superfamily member 10%2C transcript variant X1	mRNA	mRNA	NC_040252.1	257876189	257902603	+	8	8582
XM_027975408.1	114116941	LOC114116941	translation initiation factor IF-2-like	mRNA	mRNA	NC_040262.1	8297731	8299684	+	3	834
XM_015097361.2	101116838	AFG1L	AFG1 like ATPase	mRNA	mRNA	NC_040259.1	32005924	32201200	-	13	1775
XM_027962136.1	101104294	VPS26A	VPS26%2C retromer complex component A%2C transcript variant X1	mRNA	mRNA	NC_040276.1	26441340	26463329	+	8	2593
XM_027972047.1	101110944	TTLL5	tubulin tyrosine ligase like 5%2C transcript variant X2	mRNA	mRNA	NC_040258.1	90910258	91221136	+	33	4816
NM_001009767.1	443290	PROP1	PROP paired-like homeobox 1	mRNA	mRNA	NC_040256.1	40066777	40069563	+	3	681
XM_027969903.1	114114844	LOC114114844	medium-chain specific acyl-CoA dehydrogenase%2C mitochondrial-like	mRNA	mRNA	NC_040252.1	25674034	25679549	-	3	447
Novel_004369	XLOC_038872	--	--	Novel_mRNA	mRNA	NC_040254.1	146366759	146376934	-	2	9030
XM_027957621.1	101102094	CDHR4	cadherin related family member 4%2C transcript variant X1	mRNA	mRNA	NC_040270.1	52414029	52423215	+	20	3340
XM_027956542.1	100188916	FBXO21	F-box protein 21%2C transcript variant X2	mRNA	mRNA	NC_040268.1	66876951	66915153	+	12	5080
XM_015092612.2	101103289	GYG1	glycogenin 1	mRNA	mRNA	NC_040252.1	260414732	260453056	-	7	1827
Novel_006578	XLOC_059382	--	--	Novel_mRNA	mRNA	NC_040257.1	46025595	46260419	-	2	7847
Novel_008801	XLOC_080141	--	--	Novel_mRNA	mRNA	NC_040262.1	5392683	5444410	+	25	3446
XM_027971679.1	101113337	CCDC9B	coiled-coil domain containing 9B%2C transcript variant X2	mRNA	mRNA	NC_040258.1	35942131	35950909	-	11	5433
Novel_008803	XLOC_080174	--	--	Novel_mRNA	mRNA	NC_040262.1	6604584	6609012	+	8	1400
Novel_008802	XLOC_080142	--	--	Novel_mRNA	mRNA	NC_040262.1	5447146	5627118	+	10	2345
Novel_008805	XLOC_080182	--	--	Novel_mRNA	mRNA	NC_040262.1	6805383	6826257	+	19	3369
Novel_008804	XLOC_080177	--	--	Novel_mRNA	mRNA	NC_040262.1	6728520	6739747	+	13	2053
XM_027967550.1	101122095	R3HDM2	R3H domain containing 2%2C transcript variant X24	mRNA	mRNA	NC_040254.1	173838995	174000741	+	27	4003
XM_027976342.1	101102524	PAQR6	progestin and adipoQ receptor family member 6%2C transcript variant X5	mRNA	mRNA	NC_040252.1	112410329	112415134	-	7	1761
XM_027979818.1	101113435	STX3	syntaxin 3%2C transcript variant X2	mRNA	mRNA	NC_040266.1	89281022	89327265	+	11	2576
XM_027968056.1	101117580	BCL2L13	BCL2 like 13%2C transcript variant X11	mRNA	mRNA	NC_040254.1	229925276	229973228	+	6	2714
XM_015096615.2	101121266	PTPN13	protein tyrosine phosphatase%2C non-receptor type 13%2C transcript variant X1	mRNA	mRNA	NC_040257.1	111844733	112018552	+	47	8025
XM_027977874.1	101102583	ADGRG5	adhesion G protein-coupled receptor G5%2C transcript variant X2	mRNA	mRNA	NC_040265.1	27149087	27161192	+	10	3468
XM_012094992.2	101108698	ZMYM1	zinc finger MYM-type containing 1%2C transcript variant X1	mRNA	mRNA	NC_040252.1	10398966	10411433	+	7	4758
XM_004021057.4	101116624	KDELR2	KDEL endoplasmic reticulum protein retention receptor 2	mRNA	mRNA	NC_040275.1	39150637	39167007	-	5	2777
XM_027966305.1	101102635	USP20	ubiquitin specific peptidase 20%2C transcript variant X3	mRNA	mRNA	NC_040254.1	6790809	6837975	-	26	4909
XM_004018335.4	101116352	ARL6IP5	ADP ribosylation factor like GTPase 6 interacting protein 5	mRNA	mRNA	NC_040270.1	33995181	34017164	-	3	1705
XM_004009621.3	101119047	GAR1	GAR1 ribonucleoprotein%2C transcript variant X3	mRNA	mRNA	NC_040257.1	18711081	18718814	-	7	1244
XM_027970147.1	101111097	MED16	mediator complex subunit 16%2C transcript variant X3	mRNA	mRNA	NC_040256.1	45526544	45544089	-	16	6285
XM_027959110.1	101112267	ZNF451	zinc finger protein 451%2C transcript variant X4	mRNA	mRNA	NC_040271.1	4218986	4315893	-	14	4865
XM_015102889.2	443130	CAPN1	calpain 1%2C transcript variant X5	mRNA	mRNA	NC_040272.1	45196669	45223219	+	22	2993
XM_015093183.2	101104964	SMC5	structural maintenance of chromosomes 5%2C transcript variant X3	mRNA	mRNA	NC_040253.1	71369857	71474554	-	25	5574
XM_015095366.2	101106932	WASL	Wiskott-Aldrich syndrome like%2C transcript variant X2	mRNA	mRNA	NC_040255.1	96149982	96234335	-	11	4459
XM_027959073.1	114109688	LOC114109688	histone H2A type 1%2C transcript variant X1	mRNA	mRNA	NC_040271.1	33895162	33895562	-	1	401
XM_015097767.2	101116061	CHCHD7	coiled-coil-helix-coiled-coil-helix domain containing 7%2C transcript variant X1	mRNA	mRNA	NC_040260.1	39114264	39121402	+	4	1512
XM_027967013.1	101114690	DGUOK	deoxyguanosine kinase%2C transcript variant X2	mRNA	mRNA	NC_040254.1	102052550	102086125	+	6	1501
XM_027958292.1	101108168	SFMBT1	Scm like with four mbt domains 1%2C transcript variant X6	mRNA	mRNA	NC_040270.1	49857866	49969442	+	21	4507
XM_027979862.1	101109562	LOC101109562	olfactory receptor 51G2-like	mRNA	mRNA	NC_040266.1	52555943	52556890	+	1	948
XM_004010664.4	101118449	LGALS3	galectin 3	mRNA	mRNA	NC_040258.1	69753790	69772358	+	6	1015
Novel_009854	XLOC_086325	--	--	Novel_mRNA	mRNA	NC_040263.1	909687	1067020	-	21	7177
XM_027958624.1	114109601	LOC114109601	olfactory receptor 2J3-like	mRNA	mRNA	NC_040271.1	31579427	31580356	-	1	930
Novel_010032	XLOC_087706	--	--	Novel_mRNA	mRNA	NC_040263.1	59178182	59229806	-	12	2665
Novel_001810	XLOC_016364	--	--	Novel_mRNA	mRNA	NC_040253.1	39172369	39183283	+	3	861
XM_012179365.3	554257	TLR6	toll like receptor 6%2C transcript variant X2	mRNA	mRNA	NC_040257.1	63620212	63645023	-	2	3074
XM_027966226.1	101112549	GTF3C5	general transcription factor IIIC subunit 5%2C transcript variant X1	mRNA	mRNA	NC_040254.1	4044303	4064872	-	11	2335
XM_012185041.3	101107748	OLFML2B	olfactomedin like 2B%2C transcript variant X2	mRNA	mRNA	NC_040252.1	120577406	120625902	-	8	3230
XM_012134369.3	101119113	PHOSPHO2	phosphatase%2C orphan 2%2C transcript variant X2	mRNA	mRNA	NC_040253.1	150925989	150931598	-	4	1106
XM_027957576.1	101113891	LOC101113891	IQ domain-containing protein F5-like	mRNA	mRNA	NC_040270.1	51005520	51072753	-	5	1692
XM_015102465.2	101121046	ATP2B2	ATPase plasma membrane Ca2+ transporting 2%2C transcript variant X7	mRNA	mRNA	NC_040270.1	56283223	56460740	-	23	9268
XM_012177293.3	101114772	TMEM139	transmembrane protein 139%2C transcript variant X2	mRNA	mRNA	NC_040255.1	115510219	115512543	+	3	1172
Novel_011608	XLOC_099699	--	--	Novel_mRNA	mRNA	NC_040266.1	46324567	46329819	+	2	5186
Novel_005511	XLOC_048055	--	--	Novel_mRNA	mRNA	NC_040256.1	14349311	14352039	+	2	1195
XM_004012131.4	101108399	RFC3	replication factor C subunit 3	mRNA	mRNA	NC_040261.1	29957241	29972928	-	9	1278
Novel_005512	XLOC_048057	--	--	Novel_mRNA	mRNA	NC_040256.1	14374636	14518992	+	21	5534
XM_027972379.1	101107607	AK9	adenylate kinase 9%2C transcript variant X6	mRNA	mRNA	NC_040259.1	30906943	30957370	+	15	1612
XM_027958846.1	100135439	BAG6	BCL2 associated athanogene 6%2C transcript variant X16	mRNA	mRNA	NC_040271.1	29482205	29493136	+	24	3493
XM_015094515.2	106991069	LOC106991069	60S ribosomal protein L17	mRNA	mRNA	NC_040254.1	110012037	110013578	-	2	1541
XM_027977599.1	114117835	LOC114117835	cationic amino acid transporter 3-like	mRNA	mRNA	NC_040265.1	66328179	66333208	-	11	1830
XM_012102956.3	101122741	CASP7	caspase 7%2C transcript variant X2	mRNA	mRNA	NC_040273.1	37307595	37348924	+	8	1282
Novel_008708	XLOC_079257	--	--	Novel_mRNA	mRNA	NC_040261.1	53019269	53048936	-	3	22071
XM_027957969.1	114109381	LOC114109381	cathelicidin-1%2C transcript variant X2	mRNA	mRNA	NC_040270.1	53549026	53550447	-	4	575
XM_012185748.3	101114536	ZNF18	zinc finger protein 18%2C transcript variant X1	mRNA	mRNA	NC_040262.1	32806316	32828330	+	7	2478
XM_027968397.1	101122103	LOC101122103	olfactory receptor 6V1	mRNA	mRNA	NC_040255.1	115262347	115263643	+	1	1297
Novel_004953	XLOC_043877	--	--	Novel_mRNA	mRNA	NC_040255.1	108246590	108260804	+	4	1386
XM_015096153.2	101104397	GPX3	glutathione peroxidase 3	mRNA	mRNA	NC_040256.1	65009323	65017490	+	5	1576
XM_012178160.3	101110465	SLC6A17	solute carrier family 6 member 17%2C transcript variant X2	mRNA	mRNA	NC_040252.1	92035899	92088224	+	12	2665
XM_012149891.3	443167	HCRTR1	hypocretin receptor 1%2C transcript variant X2	mRNA	mRNA	NC_040253.1	251473839	251484194	-	10	2584
XM_027966086.1	101111169	ABCA2	ATP binding cassette subfamily A member 2%2C transcript variant X1	mRNA	mRNA	NC_040254.1	872888	892642	+	48	8006
XM_004013198.4	101112334	C11H17orf50	chromosome 11 C17orf50 homolog	mRNA	mRNA	NC_040262.1	49147943	49150520	+	3	540
XM_004002306.3	101111239	LAMTOR5	late endosomal/lysosomal adaptor%2C MAPK and MTOR activator 5	mRNA	mRNA	NC_040252.1	92277332	92282422	-	4	611
Novel_004951	XLOC_043875	--	--	Novel_mRNA	mRNA	NC_040255.1	108195059	108241752	+	16	7022
XM_015102506.2	101114312	MGLL	monoglyceride lipase%2C transcript variant X4	mRNA	mRNA	NC_040270.1	61694713	61782287	+	8	2985
Novel_008709	XLOC_079282	--	--	Novel_mRNA	mRNA	NC_040261.1	54577280	54630128	-	9	1065
XM_012185174.3	101109754	DDR2	discoidin domain receptor tyrosine kinase 2%2C transcript variant X3	mRNA	mRNA	NC_040252.1	121475994	121552050	+	17	3739
XM_027977686.1	101123576	ATP2C2	ATPase secretory pathway Ca2+ transporting 2%2C transcript variant X1	mRNA	mRNA	NC_040265.1	11312003	11362160	+	23	2652
XM_012105226.3	101111155	SGPL1	sphingosine-1-phosphate lyase 1%2C transcript variant X5	mRNA	mRNA	NC_040276.1	27895973	28027351	+	15	5201
XM_027966562.1	101108203	ADCY3	adenylate cyclase 3%2C transcript variant X2	mRNA	mRNA	NC_040254.1	33849030	33935781	-	22	3867
XM_004013792.4	101109375	NOC2L	NOC2 like nucleolar associated transcriptional repressor%2C transcript variant X1	mRNA	mRNA	NC_040263.1	55280466	55292621	+	19	2502
XM_027969589.1	105609426	LOC105609426	zinc finger protein 891%2C transcript variant X2	mRNA	mRNA	NC_040256.1	12655852	12661480	-	5	1823
NM_001009427.1	443448	XCL1	chemokine (C motif) ligand 1	mRNA	mRNA	NC_040263.1	39396329	39400070	+	3	565
XM_004015998.3	101105597	CUL5	cullin 5	mRNA	mRNA	NC_040266.1	19269226	19395757	+	19	6181
XM_027974629.1	101123648	ARHGAP23	Rho GTPase activating protein 23%2C transcript variant X2	mRNA	mRNA	NC_040262.1	24180159	24230540	-	24	5990
XM_012185695.3	101107111	RANGRF	RAN guanine nucleotide release factor%2C transcript variant X2	mRNA	mRNA	NC_040262.1	35522000	35523440	-	5	833
XM_027971497.1	101110680	UBAP1L	ubiquitin associated protein 1 like	mRNA	mRNA	NC_040258.1	12900551	12918930	-	6	1934
XM_027957540.1	100145880	RAB7A	RAB7A%2C member RAS oncogene family%2C transcript variant X1	mRNA	mRNA	NC_040270.1	61148046	61191586	-	6	2054
XM_027973996.1	101108764	FAM20A	FAM20A golgi associated secretory pathway pseudokinase%2C transcript variant X1	mRNA	mRNA	NC_040262.1	1652228	1668387	-	9	6249
XM_012190716.3	101108073	ADM5	adrenomedullin 5 (putative)	mRNA	mRNA	NC_040265.1	59524946	59526966	+	2	1817
Novel_008706	XLOC_079156	--	--	Novel_mRNA	mRNA	NC_040261.1	38216242	38233121	-	6	2193
XM_004020103.4	101119521	CUTC	cutC copper transporter%2C transcript variant X1	mRNA	mRNA	NC_040273.1	23331770	23364660	+	9	1335
XM_004008602.4	101113586	CREB3L3	cAMP responsive element binding protein 3 like 3%2C transcript variant X4	mRNA	mRNA	NC_040256.1	18338700	18350445	-	10	2562
NM_001093787.1	100048991	KLK1	kallikrein 1	mRNA	mRNA	NC_040265.1	60387955	60392973	-	5	786
NM_001139447.1	100192425	SERPINF1	serpin family F member 1	mRNA	mRNA	NC_040262.1	40524588	40536562	-	8	1414
XM_027980080.1	101122055	PAIP1	poly(A) binding protein interacting protein 1%2C transcript variant X3	mRNA	mRNA	NC_040267.1	32954763	32983684	+	11	2540
XM_012102968.3	101102193	ABLIM1	actin binding LIM protein 1%2C transcript variant X1	mRNA	mRNA	NC_040273.1	38081375	38319486	-	25	2903
XM_027966514.1	101117833	KLF11	Kruppel like factor 11%2C transcript variant X1	mRNA	mRNA	NC_040254.1	19894611	19906039	+	4	3963
XM_027968502.1	101107275	MACC1	MET transcriptional regulator MACC1%2C transcript variant X3	mRNA	mRNA	NC_040255.1	32256147	32322644	-	5	4829
XM_004015023.4	101123398	CIAPIN1	cytokine induced apoptosis inhibitor 1%2C transcript variant X2	mRNA	mRNA	NC_040265.1	27037162	27050249	-	9	1971
XM_004022768.2	101102882	LOC101102882	olfactory receptor 1E5-like	mRNA	mRNA	NC_040262.1	39212733	39213677	+	1	945
XM_027959691.1	114110089	LOC114110089	ephrin type-A receptor 3-like	mRNA	mRNA	NC_040252.1	170984050	171120028	+	4	1034
XM_027966409.1	101123278	ST6GALNAC6	ST6 N-acetylgalactosaminide alpha-2%2C6-sialyltransferase 6%2C transcript variant X9	mRNA	mRNA	NC_040254.1	8582511	8595768	+	7	2330
XM_012190360.3	101109901	LOC101109901	zinc finger protein 607-like%2C transcript variant X1	mRNA	mRNA	NC_040265.1	50450558	50474478	+	5	4972
XM_027960438.1	101108178	SORBS1	sorbin and SH3 domain containing 1%2C transcript variant X28	mRNA	mRNA	NC_040273.1	19328383	19561838	-	28	6000
XM_027969898.1	101118445	CELF5	CUGBP Elav-like family member 5%2C transcript variant X2	mRNA	mRNA	NC_040256.1	19029260	19078978	-	12	4759
Novel_002838	XLOC_026700	--	--	Novel_mRNA	mRNA	NC_040253.1	170267085	170275082	-	3	2513
XM_004001970.4	101111671	NRDC	nardilysin convertase%2C transcript variant X2	mRNA	mRNA	NC_040252.1	27812550	27924597	-	33	4241
XM_015096796.2	101108314	ARSB	arylsulfatase B	mRNA	mRNA	NC_040258.1	10744936	10911802	-	8	4203
XM_027966238.1	114113862	LOC114113862	sucrase-isomaltase%2C intestinal-like	mRNA	mRNA	NC_040252.1	241892715	241911484	+	7	1063
XM_027967009.1	101104198	CAPN10	calpain 10	mRNA	mRNA	NC_040252.1	976155	986928	-	12	2349
XM_004010694.4	101103401	LOC101103401	60S ribosomal protein L21-like	mRNA	mRNA	NC_040258.1	75277239	75277793	+	1	555
XM_027959580.1	101123511	EHBP1L1	EH domain binding protein 1 like 1%2C transcript variant X1	mRNA	mRNA	NC_040272.1	45552581	45568758	+	19	2979
XM_027976564.1	101110782	PARD3	par-3 family cell polarity regulator%2C transcript variant X1	mRNA	mRNA	NC_040264.1	18717829	19344391	+	25	5611
XM_015100604.2	101118893	RSPH6A	radial spoke head 6 homolog A%2C transcript variant X2	mRNA	mRNA	NC_040265.1	56822296	56846480	-	6	2417
XM_027974635.1	101118458	OSBPL7	oxysterol binding protein like 7%2C transcript variant X5	mRNA	mRNA	NC_040262.1	24678948	24691818	-	22	4805
XM_027971487.1	105615614	LHFPL2	LHFPL tetraspan subfamily member 2%2C transcript variant X1	mRNA	mRNA	NC_040258.1	10464570	10634363	-	6	5055
XM_027963253.1	101122575	MAGED1	MAGE family member D1%2C transcript variant X2	mRNA	mRNA	NC_040278.1	55920050	55927061	-	13	2935
XM_027976779.1	105609034	ANKRD16	ankyrin repeat domain 16%2C transcript variant X5	mRNA	mRNA	NC_040264.1	44361726	44402561	+	7	2477
XM_004020113.4	101122318	SLF2	SMC5-SMC6 complex localization factor 2%2C transcript variant X1	mRNA	mRNA	NC_040273.1	24379480	24421004	+	20	6757
XM_015096437.2	101111550	TBC1D1	TBC1 domain family member 1%2C transcript variant X1	mRNA	mRNA	NC_040257.1	62832969	62982433	+	21	5069
XM_027966242.1	101113739	SETX	senataxin%2C transcript variant X1	mRNA	mRNA	NC_040254.1	4660895	4747162	+	26	11040
Novel_008705	XLOC_079142	--	--	Novel_mRNA	mRNA	NC_040261.1	37901464	37961879	-	8	2767
XM_027969408.1	101109967	SSBP4	single stranded DNA binding protein 4%2C transcript variant X4	mRNA	mRNA	NC_040256.1	4785246	4800933	-	16	1644
XM_015097474.2	101106269	SYNE1	spectrin repeat containing nuclear envelope protein 1%2C transcript variant X14	mRNA	mRNA	NC_040259.1	83232480	83724150	-	147	27772
XM_027958876.1	101106803	ATAT1	alpha tubulin acetyltransferase 1%2C transcript variant X2	mRNA	mRNA	NC_040271.1	30139924	30150877	-	11	2233
XM_012095499.2	101112594	SIK3	SIK family kinase 3%2C transcript variant X1	mRNA	mRNA	NC_040266.1	30222001	30363072	-	25	4243
XM_027959544.1	101113110	UBXN1	UBX domain protein 1%2C transcript variant X3	mRNA	mRNA	NC_040272.1	42868604	42871217	-	10	1062
XM_027970261.1	101104574	LOC101104574	core histone macro-H2A.1%2C transcript variant X2	mRNA	mRNA	NC_040256.1	48992274	49073539	-	9	1932
XM_012188435.3	101109988	PTER	phosphotriesterase related%2C transcript variant X2	mRNA	mRNA	NC_040264.1	31836479	31916184	+	6	1933
XM_027960150.1	114110247	LOC114110247	bolA-like protein 3	mRNA	mRNA	NC_040273.1	43508883	43509540	-	1	658
XM_027956477.1	101123583	MORN3	MORN repeat containing 3%2C transcript variant X2	mRNA	mRNA	NC_040268.1	62568327	62581502	+	5	2942
XM_015102518.2	100302083	CDKN1A	cyclin dependent kinase inhibitor 1A%2C transcript variant X1	mRNA	mRNA	NC_040271.1	12223594	12240766	+	4	2620
XM_012100176.2	101117706	LOC101117706	C-C chemokine receptor type 2%2C transcript variant X1	mRNA	mRNA	NC_040270.1	54988767	54997563	-	2	4066
Novel_015634	XLOC_134319	--	--	Novel_mRNA	mRNA	NC_040275.1	26727627	26731924	-	5	1795
XM_027969866.1	101114352	DAPK3	death associated protein kinase 3%2C transcript variant X1	mRNA	mRNA	NC_040256.1	18510509	18523822	+	9	3039
Novel_002325	XLOC_021383	--	--	Novel_mRNA	mRNA	NC_040253.1	250951935	250956476	+	6	1344
XM_004015258.3	101119497	SERTAD3	SERTA domain containing 3	mRNA	mRNA	NC_040265.1	52919158	52922598	+	2	1429
XM_027977362.1	100145867	SNRPA	small nuclear ribonucleoprotein polypeptide A%2C transcript variant X1	mRNA	mRNA	NC_040265.1	52669596	52680611	-	7	1332
XM_027961815.1	101102611	GIGYF1	GRB10 interacting GYF protein 1%2C transcript variant X1	mRNA	mRNA	NC_040275.1	36568800	36580161	+	28	6800
XM_012100055.3	101102764	GMPPB	GDP-mannose pyrophosphorylase B%2C transcript variant X1	mRNA	mRNA	NC_040270.1	52462898	52465069	+	9	1302
XM_015094328.2	101119712	CCT4	chaperonin containing TCP1 subunit 4	mRNA	mRNA	NC_040254.1	48200958	48213867	+	14	2476
Novel_004308	XLOC_037776	--	--	Novel_mRNA	mRNA	NC_040254.1	112377661	112428009	-	19	5037
XM_004007041.4	101118176	PARVB	parvin beta	mRNA	mRNA	NC_040254.1	235675019	235789201	+	13	4167
XM_027976310.1	101111821	PYCR2	pyrroline-5-carboxylate reductase 2	mRNA	mRNA	NC_040263.1	31638657	31642872	-	7	1665
Novel_001720	XLOC_015797	--	--	Novel_mRNA	mRNA	NC_040253.1	11169792	11283797	+	9	12396
XM_015092928.2	101119282	LOC101119282	gamma-crystallin F	mRNA	mRNA	NC_040253.1	224299181	224301655	-	3	525
XM_027978038.1	101106455	CBFB	core-binding factor subunit beta%2C transcript variant X1	mRNA	mRNA	NC_040265.1	37483319	37531125	+	6	3016
XM_027958545.1	114109544	LOC114109544	meprin A subunit alpha-like	mRNA	mRNA	NC_040271.1	23544374	23617539	+	11	1380
Novel_015639	XLOC_134330	--	--	Novel_mRNA	mRNA	NC_040275.1	26896545	26918068	-	18	4833
XM_004007713.4	101111793	RBM48	RNA binding motif protein 48%2C transcript variant X1	mRNA	mRNA	NC_040255.1	11506675	11512943	+	5	1364
XM_027956280.1	101120524	LARP1B	La ribonucleoprotein domain family member 1B%2C transcript variant X1	mRNA	mRNA	NC_040268.1	32889942	33012866	-	19	3841
XM_027973323.1	101120710	AP4B1	adaptor related protein complex 4 subunit beta 1%2C transcript variant X1	mRNA	mRNA	NC_040252.1	96024738	96034553	-	11	2687
XM_004010426.4	101103323	GJD2	gap junction protein delta 2	mRNA	mRNA	NC_040258.1	29957477	29961022	-	2	2521
XM_027959146.1	101108695	MLIP	muscular LMNA interacting protein%2C transcript variant X4	mRNA	mRNA	NC_040271.1	7765484	8063092	-	13	4687
XM_027972621.1	101109623	TULP4	tubby like protein 4	mRNA	mRNA	NC_040259.1	89482186	89680464	+	15	8743
XM_012101607.3	101113447	CCDC81	coiled-coil domain containing 81%2C transcript variant X1	mRNA	mRNA	NC_040272.1	10098080	10137832	-	15	2993
XM_012099260.2	101122140	LOC101122140	up-regulator of cell proliferation%2C transcript variant X1	mRNA	mRNA	NC_040270.1	158468	172145	-	4	4742
Novel_002973	XLOC_027671	--	--	Novel_mRNA	mRNA	NC_040253.1	235227943	235237547	-	7	6162
XM_027971417.1	101123163	FUBP1	far upstream element binding protein 1%2C transcript variant X4	mRNA	mRNA	NC_040252.1	58497046	58526569	-	20	2431
XM_004010567.4	443184	AQP9	aquaporin 9	mRNA	mRNA	NC_040258.1	53413672	53464995	-	6	2195
NM_001163058.1	100302360	UBE2N	ubiquitin conjugating enzyme E2 N	mRNA	mRNA	NC_040254.1	139155945	139193809	-	4	459
XM_027958848.1	101121210	APOM	apolipoprotein M%2C transcript variant X2	mRNA	mRNA	NC_040271.1	29477782	29481760	-	6	2376
XM_027957109.1	101111579	TM6SF1	transmembrane 6 superfamily member 1%2C transcript variant X3	mRNA	mRNA	NC_040269.1	21045022	21066338	+	9	1956
XM_027972613.1	101108839	ARID1B	AT-rich interaction domain 1B%2C transcript variant X1	mRNA	mRNA	NC_040259.1	88147306	88573474	+	21	9915
XM_027975681.1	101115890	CAMTA1	calmodulin binding transcription activator 1%2C transcript variant X9	mRNA	mRNA	NC_040263.1	49175857	49232999	-	14	5554
Novel_000574	XLOC_005433	--	--	Novel_mRNA	mRNA	NC_040252.1	216881681	217258673	+	7	2134
XM_015094180.2	101104973	RALGPS1	Ral GEF with PH domain and SH3 binding motif 1%2C transcript variant X3	mRNA	mRNA	NC_040254.1	9178902	9481076	-	21	6533
XM_027969520.1	101120920	CACNA1A	calcium voltage-gated channel subunit alpha1 A%2C transcript variant X6	mRNA	mRNA	NC_040256.1	10514475	10785307	+	47	8236
Novel_004306	XLOC_037776	--	--	Novel_mRNA	mRNA	NC_040254.1	112377661	112428009	-	19	5116
XM_004013065.4	101114121	ANAPC11	anaphase promoting complex subunit 11%2C transcript variant X3	mRNA	mRNA	NC_040262.1	12111347	12116620	+	3	711
XM_027956923.1	101121123	UFD1	ubiquitin recognition factor in ER associated degradation 1%2C transcript variant X2	mRNA	mRNA	NC_040268.1	82165060	82175659	-	10	1280
Novel_002972	XLOC_027671	--	--	Novel_mRNA	mRNA	NC_040253.1	235227943	235237200	-	4	3849
XM_012175813.3	101122642	ZNF644	zinc finger protein 644%2C transcript variant X9	mRNA	mRNA	NC_040252.1	72155221	72255248	-	7	5714
XM_015099647.2	101122297	OVOL2	ovo like zinc finger 2	mRNA	mRNA	NC_040264.1	39637808	39662509	-	4	1275
Novel_008701	XLOC_079134	--	--	Novel_mRNA	mRNA	NC_040261.1	37601655	37603831	-	2	1007
Novel_015713	XLOC_134817	--	--	Novel_mRNA	mRNA	NC_040275.1	39278397	39295492	-	6	9175
Novel_000578	XLOC_005459	--	--	Novel_mRNA	mRNA	NC_040252.1	218713472	218848007	+	6	1069
XM_012100041.3	105603539	LOC105603539	protein piccolo-like	mRNA	mRNA	NC_040270.1	52361431	52365046	+	2	3615
Novel_013697	XLOC_117977	--	--	Novel_mRNA	mRNA	NC_040270.1	31992070	32007445	-	4	3640
XM_012185756.3	101116363	DCAF6	DDB1 and CUL4 associated factor 6%2C transcript variant X12	mRNA	mRNA	NC_040252.1	127833402	128017966	+	20	3244
XM_027960271.1	101115083	LOC101115083	glutathione S-transferase omega-1-like	mRNA	mRNA	NC_040273.1	27372559	27381657	+	6	1264
XM_027960071.1	101111147	ARMC8	armadillo repeat containing 8%2C transcript variant X3	mRNA	mRNA	NC_040252.1	273520353	273616972	-	20	2471
XM_012174810.2	101109530	LOC101109530	olfactory receptor 6C2-like	mRNA	mRNA	NC_040254.1	176000200	176001138	-	1	939
XM_004002928.4	101102025	ATP6V1A	ATPase H+ transporting V1 subunit A%2C transcript variant X2	mRNA	mRNA	NC_040252.1	196080860	196145324	+	15	4329
XM_027969728.1	101102563	EVI5L	ecotropic viral integration site 5 like%2C transcript variant X1	mRNA	mRNA	NC_040256.1	14921205	14953619	+	21	3949
XM_027963979.1	101107339	LOC101107339	gamma-crystallin F	mRNA	mRNA	NC_040253.1	225054889	225057169	+	3	525
XM_004009907.4	101104661	LOC101104661	growth-regulated protein homolog gamma%2C transcript variant X2	mRNA	mRNA	NC_040257.1	98933041	98935051	+	4	1028
XM_027965921.1	114113736	LOC114113736	uncharacterized LOC114113736	mRNA	mRNA	NC_040254.1	110676061	110679994	-	6	3513
XM_012181675.3	101116234	CDKN3	cyclin dependent kinase inhibitor 3%2C transcript variant X1	mRNA	mRNA	NC_040258.1	69090566	69108738	+	8	1727
XM_012174905.3	101107588	MYBPC1	myosin binding protein C%2C slow type%2C transcript variant X10	mRNA	mRNA	NC_040254.1	183090944	183186731	+	32	4361
XM_027974627.1	101123648	ARHGAP23	Rho GTPase activating protein 23%2C transcript variant X2	mRNA	mRNA	NC_040262.1	24180159	24250658	-	23	5766
Novel_013690	XLOC_117905	--	--	Novel_mRNA	mRNA	NC_040270.1	28067942	28110664	-	3	1912
XM_012100249.3	101104017	TSEN2	tRNA splicing endonuclease subunit 2%2C transcript variant X4	mRNA	mRNA	NC_040270.1	58502689	58548411	-	12	4586
XM_027956334.1	114108805	LOC114108805	cAMP-dependent protein kinase inhibitor alpha	mRNA	mRNA	NC_040268.1	48184075	48185590	-	1	1516
XM_004014998.4	101117691	LOC101117691	metallothionein-1C-like	mRNA	mRNA	NC_040265.1	25513324	25514696	-	3	402
XM_027966050.1	101104737	EXD3	exonuclease 3'-5' domain containing 3%2C transcript variant X1	mRNA	mRNA	NC_040254.1	541173	614760	+	23	2941
XM_012189966.2	101109037	ACD	ACD shelterin complex subunit and telomerase recruitment factor%2C transcript variant X3	mRNA	mRNA	NC_040265.1	37977669	37983897	-	12	1927
XM_027959524.1	101103193	PICALM	phosphatidylinositol binding clathrin assembly protein%2C transcript variant X3	mRNA	mRNA	NC_040272.1	10486869	10584108	+	20	4001
XM_027959245.1	100307034	BRMS1	BRMS1 transcriptional repressor and anoikis regulator%2C transcript variant X2	mRNA	mRNA	NC_040272.1	46168651	46175749	-	10	1417
XM_004008740.4	101107699	NLRP3	NLR family pyrin domain containing 3%2C transcript variant X2	mRNA	mRNA	NC_040256.1	41147437	41197459	+	11	3702
XM_027961488.1	101113646	NTHL1	nth like DNA glycosylase 1%2C transcript variant X1	mRNA	mRNA	NC_040275.1	1545632	1550920	-	6	1430
XM_012174919.3	101109346	WASHC3	WASH complex subunit 3%2C transcript variant X3	mRNA	mRNA	NC_040254.1	183527977	183584217	-	6	754
NM_001122692.1	100142674	PRKAG3	protein kinase AMP-activated non-catalytic subunit gamma 3%2C transcript variant X1	mRNA	mRNA	NC_040253.1	235616395	235623302	-	13	2182
Novel_016744	XLOC_146716	--	--	Novel_mRNA	mRNA	NC_040278.1	86265844	86271022	-	2	5119
XM_004016888.3	101113362	ANKRA2	ankyrin repeat family A member 2	mRNA	mRNA	NC_040267.1	8533953	8544553	+	9	2009
XM_027974522.1	101108671	P3H4	prolyl 3-hydroxylase family member 4 (non-enzymatic)%2C transcript variant X1	mRNA	mRNA	NC_040262.1	21128768	21135528	+	7	1645
XM_027957483.1	101106207	BRF1	BRF1 RNA polymerase III transcription initiation factor subunit%2C transcript variant X2	mRNA	mRNA	NC_040269.1	70262372	70276230	-	13	4298
XM_027961574.1	101121395	LRCH4	leucine rich repeats and calponin homology domain containing 4%2C transcript variant X1	mRNA	mRNA	NC_040275.1	36642728	36652660	+	18	2502
XM_004012199.4	101105831	SLITRK6	SLIT and NTRK like family member 6	mRNA	mRNA	NC_040261.1	66253981	66260610	-	2	4270
XM_012098909.3	101108520	LOC101108520	creatine kinase U-type%2C mitochondrial%2C transcript variant X2	mRNA	mRNA	NC_040269.1	55650309	55656340	+	10	1636
XM_004006854.4	101112719	MANSC1	MANSC domain containing 1	mRNA	mRNA	NC_040254.1	217725380	217749351	+	4	1978
XM_027974242.1	101121692	GAA	glucosidase alpha%2C acid%2C transcript variant X1	mRNA	mRNA	NC_040262.1	10765284	10781384	+	20	4238
XM_027964325.1	114112957	LOC114112957	POU domain%2C class 3%2C transcription factor 1	mRNA	mRNA	NC_040252.1	13334805	13336160	-	1	1356
XM_027960065.1	114110158	LOC114110158	tripartite motif-containing protein 43B-like	mRNA	mRNA	NC_040272.1	6699446	6706676	+	6	1143
XM_004021062.4	101117640	RNF216	ring finger protein 216%2C transcript variant X1	mRNA	mRNA	NC_040275.1	39437955	39558440	+	17	5292
XM_027958894.1	101107641	LOC101107641	BOLA class I histocompatibility antigen%2C alpha chain BL3-7%2C transcript variant X4	mRNA	mRNA	NC_040271.1	29849229	29852821	+	7	1358
XM_027969712.1	101123119	PNPLA6	patatin like phospholipase domain containing 6%2C transcript variant X2	mRNA	mRNA	NC_040256.1	14714534	14738627	+	34	4405
XM_027964278.1	100885760	CNTFR	ciliary neurotrophic factor receptor%2C transcript variant X3	mRNA	mRNA	NC_040253.1	38948772	38986527	+	10	1934
XM_004014325.4	101110434	LOC101110434	dihydrodiol dehydrogenase 3-like%2C transcript variant X2	mRNA	mRNA	NC_040264.1	45363459	45383343	+	10	1255
XM_027974343.1	114116836	LOC114116836	intercellular adhesion molecule 2-like%2C transcript variant X1	mRNA	mRNA	NC_040262.1	14752128	14773247	+	6	1140
XM_004023260.3	101111809	ZNF770	zinc finger protein 770	mRNA	mRNA	NC_040258.1	30151540	30160683	-	2	4991
XM_012166574.3	101115267	SLC5A6	solute carrier family 5 member 6%2C transcript variant X7	mRNA	mRNA	NC_040254.1	35820010	35831123	-	18	3111
XM_027975101.1	105616325	C11H17orf100	chromosome 11 C17orf100 homolog%2C transcript variant X2	mRNA	mRNA	NC_040262.1	38130558	38141760	+	3	1160
Novel_008187	XLOC_073987	--	--	Novel_mRNA	mRNA	NC_040260.1	103687059	103717537	+	7	4368
XM_015105011.2	101105055	SLC9A6	solute carrier family 9 member A6%2C transcript variant X3	mRNA	mRNA	NC_040278.1	107767989	107818562	-	16	4523
Novel_012176	XLOC_104789	--	--	Novel_mRNA	mRNA	NC_040267.1	64006165	64017712	+	10	1662
Novel_013693	XLOC_117952	--	--	Novel_mRNA	mRNA	NC_040270.1	31241597	31285741	-	7	5312
Novel_008189	XLOC_074208	--	--	Novel_mRNA	mRNA	NC_040260.1	14544658	14559035	-	6	9635
XM_027974278.1	101102602	ANP32E	acidic nuclear phosphoprotein 32 family member E%2C transcript variant X1	mRNA	mRNA	NC_040252.1	106049779	106064102	-	7	3719
XM_004016471.2	101123579	LOC101123579	olfactory receptor 4A47-like	mRNA	mRNA	NC_040266.1	84788237	84789154	+	1	918
XM_027969266.1	101117247	FLT4	fms related tyrosine kinase 4	mRNA	mRNA	NC_040256.1	276615	317875	+	31	5805
XM_027972609.1	101116060	KIF25	kinesin family member 25	mRNA	mRNA	NC_040259.1	97102103	97122905	+	9	1466
Novel_002975	XLOC_027680	--	--	Novel_mRNA	mRNA	NC_040253.1	235444864	235448639	-	8	1437
Novel_012175	XLOC_104789	--	--	Novel_mRNA	mRNA	NC_040267.1	63989116	64345122	+	58	11109
Novel_012172	XLOC_104761	--	--	Novel_mRNA	mRNA	NC_040267.1	61123130	61178009	+	2	1867
XM_027974409.1	101117775	NMT1	N-myristoyltransferase 1	mRNA	mRNA	NC_040262.1	18282501	18316838	-	12	4944
Novel_013873	XLOC_119258	--	--	Novel_mRNA	mRNA	NC_040271.1	10320117	10423106	+	5	4462
XM_012100178.2	101117199	CCRL2	C-C motif chemokine receptor like 2%2C transcript variant X3	mRNA	mRNA	NC_040270.1	54946932	54948560	-	3	1253
XM_027972788.1	101107797	RIMS1	regulating synaptic membrane exocytosis 1%2C transcript variant X8	mRNA	mRNA	NC_040260.1	1399287	1643337	-	23	4963
XM_027975208.1	101121529	MYO18A	myosin XVIIIA%2C transcript variant X10	mRNA	mRNA	NC_040262.1	42840728	42941967	+	41	7524
XM_027974514.1	101109985	KAT2A	lysine acetyltransferase 2A%2C transcript variant X2	mRNA	mRNA	NC_040262.1	20884266	20891697	+	14	2183
XM_027977183.1	101122618	NNAT	neuronatin%2C transcript variant X1	mRNA	mRNA	NC_040264.1	69250822	69254008	+	2	1972
XM_027962779.1	101108194	SLC10A3	solute carrier family 10 member 3%2C transcript variant X2	mRNA	mRNA	NC_040278.1	88499732	88505440	+	4	2212
XM_012181550.3	101103324	MAPK6	mitogen-activated protein kinase 6%2C transcript variant X1	mRNA	mRNA	NC_040258.1	60122523	60155229	-	6	4168
XM_012100972.2	101103598	ABCF1	ATP binding cassette subfamily F member 1%2C transcript variant X2	mRNA	mRNA	NC_040271.1	30177838	30192604	-	25	4778
XM_004009090.4	101110506	ERAP1	endoplasmic reticulum aminopeptidase 1%2C transcript variant X1	mRNA	mRNA	NC_040256.1	102074356	102112179	-	19	3998
XM_004004456.4	101120384	HAND2	heart and neural crest derivatives expressed 2	mRNA	mRNA	NC_040253.1	115743055	115745466	+	2	1075
XM_027964331.1	101114492	CCAR2	cell cycle and apoptosis regulator 2%2C transcript variant X3	mRNA	mRNA	NC_040253.1	45221817	45236070	-	20	3767
XM_027977002.1	101115640	LOC101115640	guanine nucleotide-binding protein G(s) subunit alpha isoforms short%2C transcript variant X10	mRNA	mRNA	NC_040264.1	59816084	59881956	-	12	1444
XM_012099394.3	443156	ACVR2B	activin A receptor type 2B	mRNA	mRNA	NC_040270.1	12438219	12460260	+	11	1885
XM_015100366.2	101116167	GLG1	golgi glycoprotein 1	mRNA	mRNA	NC_040265.1	1456444	1578435	-	26	8245
XM_015100471.2	101105682	CES3	carboxylesterase 3%2C transcript variant X2	mRNA	mRNA	NC_040265.1	37434534	37447384	+	13	2172
XM_027977733.1	101106706	MVD	mevalonate diphosphate decarboxylase	mRNA	mRNA	NC_040265.1	14673801	14680423	-	10	1812
XM_027964292.1	101102619	UBAP2	ubiquitin associated protein 2%2C transcript variant X2	mRNA	mRNA	NC_040253.1	39496117	39610404	+	28	4190
XM_027973806.1	101112864	PDE4DIP	phosphodiesterase 4D interacting protein%2C transcript variant X27	mRNA	mRNA	NC_040252.1	102583352	102827976	+	48	8292
XM_027975115.1	101102403	LOC101102403	neuferricin%2C transcript variant X1	mRNA	mRNA	NC_040262.1	38650262	38657068	-	5	1706
XM_004011334.3	101104246	TAAR5	trace amine associated receptor 5	mRNA	mRNA	NC_040259.1	64087974	64088987	-	1	1014
XM_027976132.1	101114341	SYT2	synaptotagmin 2	mRNA	mRNA	NC_040263.1	83692566	83698234	+	8	2454
XM_012098172.3	101102691	KLHL24	kelch like family member 24%2C transcript variant X1	mRNA	mRNA	NC_040252.1	221977855	222010273	-	8	2304
XM_027969993.1	101111543	SNCAIP	synuclein alpha interacting protein%2C transcript variant X1	mRNA	mRNA	NC_040256.1	30668193	30832739	-	11	3489
XM_027969107.1	101116437	RNF220	ring finger protein 220%2C transcript variant X5	mRNA	mRNA	NC_040252.1	19654291	19917148	+	14	2728
XM_027966028.1	101102470	DPH7	diphthamide biosynthesis 7%2C transcript variant X3	mRNA	mRNA	NC_040254.1	394095	413336	+	9	1681
NM_001009339.1	443354	CRHBP	corticotropin releasing hormone binding protein	mRNA	mRNA	NC_040258.1	8911304	8923384	+	7	1057
NM_001163056.1	100302358	TXNDC15	thioredoxin domain containing 15	mRNA	mRNA	NC_040256.1	48406250	48420895	+	5	1047
XM_027978580.1	101102005	PLEKHA4	pleckstrin homology domain containing A4%2C transcript variant X2	mRNA	mRNA	NC_040265.1	58892726	58917066	-	20	2888
XM_027960097.1	101113634	BSCL2	BSCL2 lipid droplet biogenesis associated%2C seipin%2C transcript variant X3	mRNA	mRNA	NC_040272.1	42877670	42891886	-	13	3841
XM_012107550.3	101111164	TMEM164	transmembrane protein 164%2C transcript variant X2	mRNA	mRNA	NC_040278.1	133512249	133628435	-	6	7738
XM_012097071.3	101110872	CAPSL	calcyphosine like%2C transcript variant X5	mRNA	mRNA	NC_040267.1	40251202	40288074	+	6	784
Novel_011280	XLOC_097677	--	--	Novel_mRNA	mRNA	NC_040265.1	51945488	51981783	-	13	4613
XM_012188916.2	101116075	STX16	syntaxin 16%2C transcript variant X2	mRNA	mRNA	NC_040264.1	60044740	60070185	-	10	3928
XM_004016982.4	101114811	DHX29	DExH-box helicase 29%2C transcript variant X1	mRNA	mRNA	NC_040267.1	25197784	25251945	+	27	4454
XM_004015353.4	101122808	RPL18	ribosomal protein L18	mRNA	mRNA	NC_040265.1	58717198	58720998	-	7	699
XM_027972264.1	101101897	ADAM21	ADAM metallopeptidase domain 21	mRNA	mRNA	NC_040258.1	85697183	85703890	+	2	2477
XM_004006214.4	641303	PPP1R12A	protein phosphatase 1 regulatory subunit 12A%2C transcript variant X9	mRNA	mRNA	NC_040254.1	123320575	123490527	-	24	5460
XM_027978178.1	101107623	ZNF507	zinc finger protein 507%2C transcript variant X1	mRNA	mRNA	NC_040265.1	45761266	45803830	+	6	7291
XM_004018227.4	101110625	ACAA1	acetyl-CoA acyltransferase 1	mRNA	mRNA	NC_040270.1	12193036	12217587	-	12	1626
XM_015095181.2	101109265	CDK14	cyclin dependent kinase 14%2C transcript variant X3	mRNA	mRNA	NC_040255.1	9455221	10131861	+	15	5120
XM_027961096.1	101115926	LOC101115926	60S ribosomal protein L17%2C transcript variant X1	mRNA	mRNA	NC_040274.1	54560413	54564912	-	7	952
XM_027979199.1	101112759	NCAM1	neural cell adhesion molecule 1%2C transcript variant X6	mRNA	mRNA	NC_040266.1	25984110	26351844	+	20	5987
XM_027969117.1	101123206	FEZF1	FEZ family zinc finger 1%2C transcript variant X2	mRNA	mRNA	NC_040255.1	94803031	94805314	-	5	1281
XM_027976491.1	101111986	KIF16B	kinesin family member 16B%2C transcript variant X4	mRNA	mRNA	NC_040264.1	10572577	10787202	-	23	9332
XM_027978773.1	101119500	SSC5D	scavenger receptor cysteine rich family member with 5 domains%2C transcript variant X2	mRNA	mRNA	NC_040265.1	66687838	66708566	-	14	3603
XM_027976026.1	101114596	PPP1R12B	protein phosphatase 1 regulatory subunit 12B%2C transcript variant X1	mRNA	mRNA	NC_040263.1	83707833	83810292	-	15	3904
XM_004020888.4	101117982	TMEM219	transmembrane protein 219%2C transcript variant X2	mRNA	mRNA	NC_040275.1	26825640	26842210	-	6	1012
XM_027965284.1	101105803	SLC16A14	solute carrier family 16 member 14	mRNA	mRNA	NC_040253.1	247694943	247729232	-	5	5032
XM_015101953.2	443200	TJP1	tight junction protein 1%2C transcript variant X5	mRNA	mRNA	NC_040269.1	26338429	26450967	-	27	6438
XM_012180073.3	101121013	TMPRSS11A	transmembrane serine protease 11A%2C transcript variant X3	mRNA	mRNA	NC_040257.1	92739153	92796688	-	9	3468
XM_004017224.4	101111396	HHIP	hedgehog interacting protein	mRNA	mRNA	NC_040268.1	14754448	14870639	-	13	9192
Novel_012627	XLOC_109548	--	--	Novel_mRNA	mRNA	NC_040268.1	19978304	20076250	-	14	2930
XM_012100247.3	101104017	TSEN2	tRNA splicing endonuclease subunit 2%2C transcript variant X4	mRNA	mRNA	NC_040270.1	58502689	58548192	-	12	4938
XM_027970402.1	101110509	TCOF1	treacle ribosome biogenesis factor 1%2C transcript variant X1	mRNA	mRNA	NC_040256.1	64414874	64453503	+	27	4845
XM_012185883.2	101104837	ANKRD40	ankyrin repeat domain 40%2C transcript variant X1	mRNA	mRNA	NC_040262.1	27284778	27300653	-	5	3232
XM_027971792.1	101103480	SLTM	SAFB like transcription modulator%2C transcript variant X3	mRNA	mRNA	NC_040258.1	52678998	52722543	+	21	4076
XM_027957426.1	101120444	MOK	MOK protein kinase%2C transcript variant X2	mRNA	mRNA	NC_040269.1	67566931	67598390	-	9	1484
XM_004008813.4	101105747	LECT2	leukocyte cell derived chemotaxin 2	mRNA	mRNA	NC_040256.1	49581845	49594005	-	4	788
XM_004019025.4	101118484	LOC101118484	histone H3.1	mRNA	mRNA	NC_040271.1	33820251	33820705	+	1	455
XM_027968988.1	101105810	LOC101105810	GTPase IMAP family member 4-like	mRNA	mRNA	NC_040255.1	123108502	123115614	-	4	1919
XM_027960332.1	114110287	ADGRA1	adhesion G protein-coupled receptor A1	mRNA	mRNA	NC_040273.1	55126954	55160656	+	7	2427
XM_012128388.3	101114676	PBK	PDZ binding kinase%2C transcript variant X1	mRNA	mRNA	NC_040253.1	110425472	110451910	-	8	1334
Novel_003149	XLOC_028527	--	--	Novel_mRNA	mRNA	NC_040253.1	265528596	265552874	-	8	1953
Novel_014087	XLOC_121702	--	--	Novel_mRNA	mRNA	NC_040271.1	29018356	29026433	-	4	7641
XM_004022067.3	101120550	SMC1A	structural maintenance of chromosomes 1A%2C transcript variant X1	mRNA	mRNA	NC_040278.1	54936816	54976898	+	25	9650
XM_012173566.3	101101969	RASGRP3	RAS guanyl releasing protein 3%2C transcript variant X8	mRNA	mRNA	NC_040254.1	96698213	96780373	-	18	4636
XM_027959827.1	101107234	RAB30	RAB30%2C member RAS oncogene family%2C transcript variant X3	mRNA	mRNA	NC_040272.1	14300685	14327425	+	4	9937
XM_015104845.2	101119184	TAB3	TGF-beta activated kinase 1 (MAP3K7) binding protein 3%2C transcript variant X3	mRNA	mRNA	NC_040278.1	31846163	31934442	-	11	2702
XM_027969086.1	101119208	WDR60	WD repeat domain 60%2C transcript variant X2	mRNA	mRNA	NC_040255.1	129738436	129786827	+	22	3102
XM_012188608.3	443108	PGFS	prostaglandin F synthase 1%2C transcript variant X2	mRNA	mRNA	NC_040264.1	45288041	45313411	-	8	1157
XM_004006173.4	101116980	ZNF2	zinc finger protein 2%2C transcript variant X4	mRNA	mRNA	NC_040254.1	110706897	110717188	-	5	2437
XM_027974693.1	101108668	SAMD14	sterile alpha motif domain containing 14%2C transcript variant X2	mRNA	mRNA	NC_040262.1	26781642	26797729	-	10	3168
XM_027967877.1	101112772	MAP7D1	MAP7 domain containing 1%2C transcript variant X1	mRNA	mRNA	NC_040252.1	11433560	11455496	+	18	3235
XM_027975550.1	100271659	MTOR	mechanistic target of rapamycin kinase%2C transcript variant X1	mRNA	mRNA	NC_040263.1	45797320	45922977	+	58	8704
XM_027962174.1	101103035	SLC25A16	solute carrier family 25 member 16%2C transcript variant X1	mRNA	mRNA	NC_040276.1	25793214	25815881	-	7	2177
XM_004006050.4	101106757	ADD2	adducin 2	mRNA	mRNA	NC_040254.1	99032329	99157677	-	17	8828
XM_012106690.3	101123350	SHROOM4	shroom family member 4%2C transcript variant X1	mRNA	mRNA	NC_040278.1	56724516	56986613	+	10	8533
Novel_007221	XLOC_065289	--	--	Novel_mRNA	mRNA	NC_040258.1	43817529	43823040	-	2	4920
XM_027957883.1	101114563	ZXDC	ZXD family zinc finger C%2C transcript variant X1	mRNA	mRNA	NC_040270.1	62466090	62489456	+	9	4200
XM_027968400.1	101102558	TAS2R41	taste 2 receptor member 41	mRNA	mRNA	NC_040255.1	115712149	115713084	+	1	936
XM_004018864.3	101120281	RCAN2	regulator of calcineurin 2%2C transcript variant X1	mRNA	mRNA	NC_040271.1	21126349	21225805	-	4	3224
Novel_007222	XLOC_065336	--	--	Novel_mRNA	mRNA	NC_040258.1	44255415	44260333	-	2	4741
XM_004005030.4	101116887	TXLNA	taxilin alpha%2C transcript variant X1	mRNA	mRNA	NC_040253.1	250959823	250972411	-	11	4796
Novel_015920	XLOC_136557	--	--	Novel_mRNA	mRNA	NC_040276.1	3272459	3293889	-	6	1510
Novel_015921	XLOC_136563	--	--	Novel_mRNA	mRNA	NC_040276.1	3602301	3644801	-	17	3066
Novel_015922	XLOC_136565	--	--	Novel_mRNA	mRNA	NC_040276.1	3664954	3677322	-	4	3273
Novel_015923	XLOC_136565	--	--	Novel_mRNA	mRNA	NC_040276.1	3664954	3677504	-	5	2283
Novel_015924	XLOC_136575	--	--	Novel_mRNA	mRNA	NC_040276.1	4131759	4371448	-	8	932
Novel_015925	XLOC_136589	--	--	Novel_mRNA	mRNA	NC_040276.1	5283786	5333604	-	4	3027
XM_004022172.4	101105886	NONO	non-POU domain containing octamer binding%2C transcript variant X1	mRNA	mRNA	NC_040278.1	66721735	66734853	+	11	2606
XM_027964778.1	101112201	LOC101112201	disintegrin and metalloproteinase domain-containing protein 29	mRNA	mRNA	NC_040253.1	114239332	114241536	-	1	2205
Novel_015928	XLOC_136598	--	--	Novel_mRNA	mRNA	NC_040276.1	5869168	5926961	-	10	3512
Novel_015929	XLOC_136609	--	--	Novel_mRNA	mRNA	NC_040276.1	6130525	6203009	-	4	3546
Novel_015052	XLOC_130399	--	--	Novel_mRNA	mRNA	NC_040274.1	60571809	60956710	+	20	8545
XM_004017252.4	101119077	C17H4orf33	chromosome 17 C4orf33 homolog%2C transcript variant X3	mRNA	mRNA	NC_040268.1	31947914	31963506	-	6	829
XM_027967867.1	101115612	STYK1	serine/threonine/tyrosine kinase 1%2C transcript variant X1	mRNA	mRNA	NC_040254.1	219231872	219253714	+	10	2040
XM_027973886.1	101102572	CCDC122	coiled-coil domain containing 122	mRNA	mRNA	NC_040261.1	16228652	16250591	-	5	1084
Novel_014039	XLOC_121193	--	--	Novel_mRNA	mRNA	NC_040271.1	10969802	10974694	-	5	2608
Novel_014038	XLOC_121190	--	--	Novel_mRNA	mRNA	NC_040271.1	10941615	10952529	-	12	3488
Novel_014035	XLOC_121158	--	--	Novel_mRNA	mRNA	NC_040271.1	10713909	10743962	-	13	10209
Novel_014034	XLOC_121158	--	--	Novel_mRNA	mRNA	NC_040271.1	10713909	10737946	-	10	6221
Novel_014037	XLOC_121188	--	--	Novel_mRNA	mRNA	NC_040271.1	10874334	10891892	-	4	1930
Novel_014036	XLOC_121158	--	--	Novel_mRNA	mRNA	NC_040271.1	10713909	10743962	-	12	10715
Novel_014031	XLOC_121156	--	--	Novel_mRNA	mRNA	NC_040271.1	10539923	10547834	-	3	2371
Novel_014030	XLOC_121156	--	--	Novel_mRNA	mRNA	NC_040271.1	10487211	10561132	-	21	10125
Novel_014033	XLOC_121158	--	--	Novel_mRNA	mRNA	NC_040271.1	10570529	10737946	-	21	3852
Novel_014032	XLOC_121156	--	--	Novel_mRNA	mRNA	NC_040271.1	10539923	10561132	-	9	7546
Novel_004379	XLOC_038907	--	--	Novel_mRNA	mRNA	NC_040254.1	147102581	147115860	-	18	8690
XM_027970217.1	101119469	MBD3	methyl-CpG binding domain protein 3%2C transcript variant X3	mRNA	mRNA	NC_040256.1	46063101	46071625	-	7	2076
XM_012096834.3	101102930	TRIM23	tripartite motif containing 23%2C transcript variant X1	mRNA	mRNA	NC_040267.1	14386775	14406873	+	7	4034
Novel_008459	XLOC_076510	--	--	Novel_mRNA	mRNA	NC_040261.1	16932286	16935662	+	3	1810
XM_027977511.1	101119583	ACP4	acid phosphatase 4%2C transcript variant X2	mRNA	mRNA	NC_040265.1	60360136	60365335	+	11	1571
XM_027964710.1	101110908	INPP1	inositol polyphosphate-1-phosphatase%2C transcript variant X2	mRNA	mRNA	NC_040253.1	128659181	128676183	-	6	2227
Novel_008456	XLOC_076480	--	--	Novel_mRNA	mRNA	NC_040261.1	13852428	14237543	+	45	6658
XM_027972254.1	114115867	LOC114115867	small integral membrane protein 27-like	mRNA	mRNA	NC_040258.1	68766936	68767100	+	1	165
XM_004012902.4	101117682	LOC101117682	keratin%2C type I cytoskeletal 15	mRNA	mRNA	NC_040262.1	21404765	21409238	+	8	1649
Novel_011719	XLOC_100625	--	--	Novel_mRNA	mRNA	NC_040266.1	83568230	83632274	+	14	5237
Novel_004376	XLOC_038902	--	--	Novel_mRNA	mRNA	NC_040254.1	147043712	147046363	-	7	897
Novel_011717	XLOC_100625	--	--	Novel_mRNA	mRNA	NC_040266.1	83564156	83632274	+	14	6179
XM_027979323.1	101109906	THY1	Thy-1 cell surface antigen	mRNA	mRNA	NC_040266.1	32773027	32779329	-	4	2300
XM_027963046.1	101102544	CASK	calcium/calmodulin dependent serine protein kinase%2C transcript variant X11	mRNA	mRNA	NC_040278.1	42302744	42682979	-	27	8221
[truncated: 57,419 more rows]

## Sheet: PD-mRNA_information
mRNA_ID	mRNA_Gene_ID	mRNA_Gene_Name	mRNA_Gene_Description	Gene_Type	Status	Chromosome	Start	End	Strand	Exon_number	Length
XM_027967978.1	443488	SCNN1A	sodium channel epithelial 1 alpha subunit%2C transcript variant X4	mRNA	mRNA	NC_040254.1	224757670	224781987	+	13	3018
XM_004018977.3	101104535	CCHCR1	coiled-coil alpha-helical rod protein 1%2C transcript variant X4	mRNA	mRNA	NC_040271.1	29736303	29748086	+	18	2648
Novel_004898	XLOC_047685	--	--	Novel_mRNA	mRNA	NC_040256.1	13463192	13486377	-	18	3726
Novel_004899	XLOC_047685	--	--	Novel_mRNA	mRNA	NC_040256.1	13463192	13486378	-	18	3834
XM_027975413.1	105606262	LOC105606262	L-xylulose reductase-like	mRNA	mRNA	NC_040262.1	12248567	12254046	-	9	1388
Novel_004892	XLOC_047678	--	--	Novel_mRNA	mRNA	NC_040256.1	13331829	13337421	-	2	5032
XM_027962073.1	101102693	CDIP1	cell death inducing p53 target 1%2C transcript variant X3	mRNA	mRNA	NC_040275.1	3712922	3720424	-	6	2125
Novel_000861	XLOC_008639	--	--	Novel_mRNA	mRNA	NC_040252.1	91427861	91439768	-	18	4634
Novel_004891	XLOC_047666	--	--	Novel_mRNA	mRNA	NC_040256.1	13155337	13156276	-	3	728
Novel_004896	XLOC_047685	--	--	Novel_mRNA	mRNA	NC_040256.1	13463192	13475737	-	4	1023
XM_012103012.3	101107650	RGS10	regulator of G protein signaling 10%2C transcript variant X3	mRNA	mRNA	NC_040273.1	42946577	42970196	-	3	817
Novel_004894	XLOC_047684	--	--	Novel_mRNA	mRNA	NC_040256.1	13426303	13456236	-	22	2392
Novel_004895	XLOC_047684	--	--	Novel_mRNA	mRNA	NC_040256.1	13426303	13462795	-	22	8572
XM_012105551.3	101119875	ZFAND4	zinc finger AN1-type containing 4%2C transcript variant X8	mRNA	mRNA	NC_040276.1	46035255	46090093	+	10	3320
Novel_002728	XLOC_027038	--	--	Novel_mRNA	mRNA	NC_040254.1	45648190	45719877	+	10	4129
Novel_002729	XLOC_027076	--	--	Novel_mRNA	mRNA	NC_040254.1	46311970	46363060	+	8	1498
NM_001166183.1	678682	MYD88	MYD88 innate immune signal transduction adaptor%2C transcript variant X1	mRNA	mRNA	NC_040270.1	12219161	12221673	+	5	891
XM_027974794.1	101111895	ATPAF2	ATP synthase mitochondrial F1 complex assembly factor 2%2C transcript variant X3	mRNA	mRNA	NC_040262.1	28776486	28789098	-	6	1076
XM_027968724.1	101118870	CAMK2B	calcium/calmodulin dependent protein kinase II beta%2C transcript variant X7	mRNA	mRNA	NC_040255.1	84586391	84677159	+	20	3583
Novel_002720	XLOC_026920	--	--	Novel_mRNA	mRNA	NC_040254.1	40120043	40129821	+	2	2387
XM_027967883.1	101102973	LOC101102973	C-type lectin domain family 2 member D11-like	mRNA	mRNA	NC_040254.1	220408053	220419584	+	5	1379
XM_015093071.2	101117225	FAM219A	family with sequence similarity 219 member A%2C transcript variant X1	mRNA	mRNA	NC_040253.1	39081669	39142156	+	6	3517
Novel_002727	XLOC_027038	--	--	Novel_mRNA	mRNA	NC_040254.1	45648190	45719877	+	9	4045
Novel_002724	XLOC_026935	--	--	Novel_mRNA	mRNA	NC_040254.1	40785628	40793378	+	2	7631
Novel_002725	XLOC_026991	--	--	Novel_mRNA	mRNA	NC_040254.1	42670976	42685176	+	6	3430
XM_015092139.2	101120981	DBT	dihydrolipoamide branched chain transacylase E2	mRNA	mRNA	NC_040252.1	82053000	82094938	-	11	2823
XM_027974475.1	101112584	LOC101112584	primary amine oxidase%2C lung isozyme-like%2C transcript variant X5	mRNA	mRNA	NC_040262.1	20225873	20237862	-	6	2884
Novel_004113	XLOC_040053	--	--	Novel_mRNA	mRNA	NC_040255.1	114798966	114804438	+	5	763
XM_027967902.1	101102802	M6PR	mannose-6-phosphate receptor%2C cation dependent%2C transcript variant X2	mRNA	mRNA	NC_040254.1	221842415	221855818	+	7	2215
XM_012095287.3	101115566	KBTBD3	kelch repeat and BTB domain containing 3%2C transcript variant X1	mRNA	mRNA	NC_040266.1	1377080	1392231	+	3	3128
Novel_004112	XLOC_040052	--	--	Novel_mRNA	mRNA	NC_040255.1	114789893	114795286	+	5	816
Novel_001337	XLOC_013767	--	--	Novel_mRNA	mRNA	NC_040252.1	295839445	295841845	-	2	2346
Novel_013148	XLOC_122061	--	--	Novel_mRNA	mRNA	NC_040275.1	42242695	42270852	-	47	10903
Novel_013149	XLOC_122062	--	--	Novel_mRNA	mRNA	NC_040275.1	42278500	42297672	-	17	2948
Novel_004893	XLOC_047681	--	--	Novel_mRNA	mRNA	NC_040256.1	13381885	13389792	-	9	2113
Novel_013144	XLOC_122040	--	--	Novel_mRNA	mRNA	NC_040275.1	41747782	41787013	-	6	2189
Novel_013145	XLOC_122040	--	--	Novel_mRNA	mRNA	NC_040275.1	41747782	41787441	-	6	2614
Novel_013146	XLOC_122041	--	--	Novel_mRNA	mRNA	NC_040275.1	41800931	42044649	-	18	5719
Novel_004110	XLOC_040052	--	--	Novel_mRNA	mRNA	NC_040255.1	114780585	114785397	+	4	495
Novel_013140	XLOC_121977	--	--	Novel_mRNA	mRNA	NC_040275.1	39984336	40001152	-	9	2025
Novel_004890	XLOC_047664	--	--	Novel_mRNA	mRNA	NC_040256.1	13103314	13112501	-	9	1869
Novel_013142	XLOC_122020	--	--	Novel_mRNA	mRNA	NC_040275.1	41537325	41558624	-	14	2270
XM_027973569.1	101118367	TRIM13	tripartite motif containing 13%2C transcript variant X4	mRNA	mRNA	NC_040261.1	21823736	21835527	+	3	1989
NM_001308560.1	100135448	ARNT2	aryl hydrocarbon receptor nuclear translocator 2%2C transcript variant X1	mRNA	mRNA	NC_040269.1	24176681	24362978	+	19	2154
XM_027973369.1	101109368	HSF1	heat shock transcription factor 1%2C transcript variant X4	mRNA	mRNA	NC_040260.1	14821413	14840087	-	13	2067
Novel_004762	XLOC_046258	--	--	Novel_mRNA	mRNA	NC_040256.1	82519903	82945231	+	4	4342
Novel_004763	XLOC_046279	--	--	Novel_mRNA	mRNA	NC_040256.1	83027150	83045684	+	2	18416
XM_027965882.1	105607653	TDRD15	tudor domain containing 15	mRNA	mRNA	NC_040254.1	30342086	30348304	+	3	6216
XM_012105025.3	101116797	MTR	5-methyltetrahydrofolate-homocysteine methyltransferase%2C transcript variant X3	mRNA	mRNA	NC_040276.1	9061489	9187582	+	33	9406
XM_012182067.3	101107707	ZC2HC1C	zinc finger C2HC-type containing 1C%2C transcript variant X1	mRNA	mRNA	NC_040258.1	90068668	90079652	+	3	4396
Novel_004767	XLOC_046492	--	--	Novel_mRNA	mRNA	NC_040256.1	92562010	92569559	+	4	1509
Novel_004768	XLOC_046493	--	--	Novel_mRNA	mRNA	NC_040256.1	92573457	92639701	+	6	5743
Novel_004769	XLOC_046500	--	--	Novel_mRNA	mRNA	NC_040256.1	93109790	93117074	+	3	1949
XM_027965812.1	101122151	ITLN2	intelectin 2	mRNA	mRNA	NC_040252.1	119211969	119222323	-	8	1143
XM_027959633.1	101112524	TAF6L	TATA-box binding protein associated factor 6 like%2C transcript variant X1	mRNA	mRNA	NC_040272.1	42950646	42960532	+	12	2091
Novel_005653	XLOC_055430	--	--	Novel_mRNA	mRNA	NC_040258.1	11256226	11388843	+	9	4388
XM_027969272.1	101120826	MAPK9	mitogen-activated protein kinase 9%2C transcript variant X6	mRNA	mRNA	NC_040256.1	866134	925365	+	8	3326
XM_027965903.1	101104138	NLRC4	NLR family CARD domain containing 4	mRNA	mRNA	NC_040254.1	97959758	97995031	+	8	3373
XM_027979553.1	114118432	LOC114118432	fatty acid desaturase 2-like protein FADS2P1	mRNA	mRNA	NC_040266.1	58757291	58803657	-	12	1587
XM_004012684.4	101107368	SLC25A35	solute carrier family 25 member 35%2C transcript variant X1	mRNA	mRNA	NC_040262.1	35518078	35522029	+	5	1904
XM_027965678.1	101110395	MFAP2	microfibril associated protein 2%2C transcript variant X4	mRNA	mRNA	NC_040253.1	265096650	265102231	+	9	2228
Novel_011996	XLOC_112949	--	--	Novel_mRNA	mRNA	NC_040272.1	52608270	52620173	+	20	3718
XM_027956312.1	101102425	SPATA5	spermatogenesis associated 5	mRNA	mRNA	NC_040268.1	40260229	40651303	-	16	3481
XM_027969395.1	101108222	KXD1	KxDL motif containing 1%2C transcript variant X1	mRNA	mRNA	NC_040256.1	4659819	4667352	-	5	1415
XM_004008130.4	101114011	LOC101114011	prolactin-inducible protein homolog	mRNA	mRNA	NC_040255.1	115348906	115355421	+	4	558
XM_004022366.4	101117307	SH2D1A	SH2 domain containing 1A	mRNA	mRNA	NC_040278.1	116030731	116051386	+	4	1093
Novel_005657	XLOC_055478	--	--	Novel_mRNA	mRNA	NC_040258.1	13069071	13095178	+	7	3105
Novel_010849	XLOC_101610	--	--	Novel_mRNA	mRNA	NC_040269.1	31313691	31316689	+	4	639
Novel_011484	XLOC_107491	--	--	Novel_mRNA	mRNA	NC_040270.1	53848745	53866026	-	10	3477
Novel_001339	XLOC_013800	--	--	Novel_mRNA	mRNA	NC_040252.1	297495192	297617221	-	3	1627
XM_027956999.1	101115404	LRRK1	leucine rich repeat kinase 1	mRNA	mRNA	NC_040269.1	5192554	5333178	-	34	7425
XM_027970093.1	101114707	ZNF219	zinc finger protein 219%2C transcript variant X6	mRNA	mRNA	NC_040256.1	44256316	44265152	-	4	3140
Novel_005655	XLOC_055467	--	--	Novel_mRNA	mRNA	NC_040258.1	12796085	12820503	+	9	1671
XM_012100634.2	101108001	LOC101108001	adenylate cyclase type 10-like%2C transcript variant X1	mRNA	mRNA	NC_040271.1	16788290	16819723	+	27	4298
XM_004017262.4	101122465	SLC25A31	solute carrier family 25 member 31	mRNA	mRNA	NC_040268.1	33217243	33247959	-	6	1673
XM_004006070.4	101111700	SFXN5	sideroflexin 5%2C transcript variant X2	mRNA	mRNA	NC_040254.1	101267670	101394023	-	14	3915
XM_004016195.4	101113788	LOC101113788	olfactory receptor 10A5-like	mRNA	mRNA	NC_040266.1	48907173	48908030	-	1	858
Novel_006305	XLOC_062310	--	--	Novel_mRNA	mRNA	NC_040259.1	78740383	78767917	+	2	6906
Novel_009145	XLOC_086859	--	--	Novel_mRNA	mRNA	NC_040265.1	57925688	57951625	+	11	1694
XM_027968067.1	101118097	MICAL3	microtubule associated monooxygenase%2C calponin and LIM domain containing 3%2C transcript variant X9	mRNA	mRNA	NC_040254.1	230002396	230150029	-	38	8826
XM_012187337.3	101114715	DFFA	DNA fragmentation factor subunit alpha%2C transcript variant X2	mRNA	mRNA	NC_040263.1	46508863	46523102	+	7	5085
XM_027969657.1	101115789	C5H19orf38	chromosome 5 C19orf38 homolog%2C transcript variant X1	mRNA	mRNA	NC_040256.1	13616958	13632918	+	9	1436
Novel_002722	XLOC_026923	--	--	Novel_mRNA	mRNA	NC_040254.1	40205190	40312220	+	13	3033
XM_004009658.4	101106011	BDH2	3-hydroxybutyrate dehydrogenase 2%2C transcript variant X2	mRNA	mRNA	NC_040257.1	25471511	25499183	+	10	1120
Novel_006307	XLOC_062320	--	--	Novel_mRNA	mRNA	NC_040259.1	79133190	79145711	+	3	11506
XM_027968702.1	101114100	CCM2	CCM2 scaffold protein%2C transcript variant X6	mRNA	mRNA	NC_040255.1	84126473	84178478	-	9	1549
NM_001009421.1	443439	TXN	thioredoxin	mRNA	mRNA	NC_040253.1	13527921	13539800	+	5	524
XM_027959934.1	101103608	PHRF1	PHD and ring finger domains 1%2C transcript variant X5	mRNA	mRNA	NC_040272.1	52410688	52435486	-	18	5040
NM_001009452.1	443508	NPY	neuropeptide Y	mRNA	mRNA	NC_040255.1	78542278	78549048	-	4	452
XM_012186333.3	100303608	PECAM1	platelet and endothelial cell adhesion molecule 1%2C transcript variant X2	mRNA	mRNA	NC_040262.1	14290647	14356861	+	14	3348
XM_012096844.3	101103840	ADAMTS6	ADAM metallopeptidase with thrombospondin type 1 motif 6%2C transcript variant X3	mRNA	mRNA	NC_040267.1	14479292	14769228	+	26	7344
XM_027965868.1	106991013	ADM2	adrenomedullin 2	mRNA	mRNA	NC_040254.1	240838717	240839792	+	2	429
XM_027978890.1	101109603	LOC101109603	zinc finger and SCAN domain-containing protein 5B-like	mRNA	mRNA	NC_040265.1	68582074	68585365	+	6	1383
Novel_006302	XLOC_062286	--	--	Novel_mRNA	mRNA	NC_040259.1	76811631	76930139	+	4	7640
Novel_009144	XLOC_086858	--	--	Novel_mRNA	mRNA	NC_040265.1	57912906	57921999	+	12	1678
XM_004006544.4	101121588	INHBE	inhibin subunit beta E	mRNA	mRNA	NC_040254.1	173812834	173815299	-	2	2216
Novel_002726	XLOC_026998	--	--	Novel_mRNA	mRNA	NC_040254.1	43697428	43702257	+	3	1107
XM_027976156.1	101119520	RUSC1	RUN and SH3 domain containing 1%2C transcript variant X1	mRNA	mRNA	NC_040252.1	111650191	111660111	+	10	3422
Novel_006303	XLOC_062293	--	--	Novel_mRNA	mRNA	NC_040259.1	76965332	76984205	+	3	5096
XM_027970769.1	114115251	LOC114115251	ADP-ribosyl cyclase/cyclic ADP-ribose hydrolase 2-like	mRNA	mRNA	NC_040257.1	122585311	122596621	+	7	578
XM_027959592.1	100037696	GAL	galanin and GMAP prepropeptide	mRNA	mRNA	NC_040272.1	47843453	47849164	+	6	711
XM_004008146.3	101118181	LOC101118181	olfactory receptor 2A12-like	mRNA	mRNA	NC_040255.1	116180175	116181107	+	1	933
XM_027968077.1	101118097	MICAL3	microtubule associated monooxygenase%2C calponin and LIM domain containing 3%2C transcript variant X9	mRNA	mRNA	NC_040254.1	230002396	230150028	-	32	8303
XM_027977531.1	114117775	LOC114117775	kallikrein-14-like	mRNA	mRNA	NC_040265.1	60557998	60564054	-	5	1456
XM_012190166.3	101105940	FXYD5	FXYD domain containing ion transport regulator 5%2C transcript variant X6	mRNA	mRNA	NC_040265.1	48589458	48600881	+	9	1020
XM_004009285.2	101111632	LOC101111632	olfactory receptor 7E24-like	mRNA	mRNA	NC_040256.1	12196131	12197126	-	1	996
XM_027974764.1	101121947	FLCN	folliculin%2C transcript variant X1	mRNA	mRNA	NC_040262.1	28379830	28392574	-	11	2971
Novel_010487	XLOC_098846	--	--	Novel_mRNA	mRNA	NC_040268.1	80951171	80953122	+	2	1859
XM_027979740.1	101117276	MADD	MAP kinase activating death domain%2C transcript variant X28	mRNA	mRNA	NC_040266.1	83415683	83456215	+	33	5769
Novel_006309	XLOC_062362	--	--	Novel_mRNA	mRNA	NC_040259.1	80531926	80568033	+	13	3123
XM_004006364.4	101119894	GPD1	glycerol-3-phosphate dehydrogenase 1%2C transcript variant X1	mRNA	mRNA	NC_040254.1	146118532	146132519	-	11	6157
XM_027979098.1	114118352	LOC114118352	heterogeneous nuclear ribonucleoprotein R-like	mRNA	mRNA	NC_040266.1	165975	222332	+	5	2722
XM_004004372.4	101117476	GLDC	glycine decarboxylase	mRNA	mRNA	NC_040253.1	80077783	80162777	-	25	3807
XM_004002393.4	101112362	SEC22B	SEC22 homolog B%2C vesicle trafficking protein	mRNA	mRNA	NC_040252.1	102550617	102573680	-	5	3675
XM_027965224.1	101117823	GMPPA	GDP-mannose pyrophosphorylase A%2C transcript variant X2	mRNA	mRNA	NC_040253.1	236236414	236243735	+	14	1551
XM_012098592.3	101108008	NDUFB5	NADH:ubiquinone oxidoreductase subunit B5%2C transcript variant X2	mRNA	mRNA	NC_040252.1	226010881	226026397	-	5	650
XM_015098962.2	101122963	KCTD2	potassium channel tetramerization domain containing 2	mRNA	mRNA	NC_040262.1	6878256	6892061	+	6	3431
Novel_011326	XLOC_106165	--	--	Novel_mRNA	mRNA	NC_040270.1	62507942	62527681	+	19	2352
XM_012174789.3	101114432	SARNP	SAP domain containing ribonucleoprotein%2C transcript variant X4	mRNA	mRNA	NC_040254.1	175350650	175398944	+	12	1042
XM_027968990.1	105615175	LOC105615175	GTPase IMAP family member 1-like%2C transcript variant X2	mRNA	mRNA	NC_040255.1	123174179	123180114	+	2	2086
XM_027968126.1	105614926	SYNGR1	synaptogyrin 1%2C transcript variant X2	mRNA	mRNA	NC_040254.1	231608567	231632831	+	4	1255
XM_027973700.1	101104159	RBM26	RNA binding motif protein 26%2C transcript variant X13	mRNA	mRNA	NC_040261.1	58633283	58715073	-	24	4699
XM_012095450.2	101110264	DIXDC1	DIX domain containing 1%2C transcript variant X2	mRNA	mRNA	NC_040266.1	24778778	24810309	+	5	766
XM_004011661.4	101108840	LOC101108840	protein FAM83A	mRNA	mRNA	NC_040260.1	29260981	29282431	-	4	3989
XM_004016992.3	101117363	GZMK	granzyme K	mRNA	mRNA	NC_040267.1	25450250	25460559	-	5	1035
XM_027966917.1	101119387	GEMIN6	gem nuclear organelle associated protein 6%2C transcript variant X3	mRNA	mRNA	NC_040254.1	90939205	90960092	-	3	2380
XM_004011612.4	101118030	C9H8orf82	chromosome 9 C8orf82 homolog	mRNA	mRNA	NC_040260.1	14631267	14633556	+	3	1475
XM_004005891.4	101107266	LOC101107266	charged multivesicular body protein 3%2C transcript variant X3	mRNA	mRNA	NC_040254.1	62478466	62500538	-	4	2938
XM_027957707.1	101121808	SMARCC1	SWI/SNF related%2C matrix associated%2C actin dependent regulator of chromatin subfamily c member 1	mRNA	mRNA	NC_040270.1	53913984	54037590	+	28	5692
XM_015099999.2	101109384	LOC101109384	zinc finger protein 227%2C transcript variant X8	mRNA	mRNA	NC_040265.1	55635523	55680464	+	8	4134
XM_027975082.1	101114793	SCIMP	SLP adaptor and CSK interacting membrane protein%2C transcript variant X3	mRNA	mRNA	NC_040262.1	37064793	37085405	-	6	1592
XM_027978308.1	101120011	SPTBN4	spectrin beta%2C non-erythrocytic 4	mRNA	mRNA	NC_040265.1	52819018	52894689	-	35	8558
Novel_000868	XLOC_008701	--	--	Novel_mRNA	mRNA	NC_040252.1	92793922	92832244	-	8	959
XM_012107605.3	101116384	TBC1D8B	TBC1 domain family member 8B	mRNA	mRNA	NC_040278.1	136900192	136976362	-	21	6327
XM_012182085.3	101107485	CREB3L4	cAMP responsive element binding protein 3 like 4%2C transcript variant X4	mRNA	mRNA	NC_040252.1	110507036	110511766	+	8	1812
XM_004007604.3	101116044	ADIPOR2	adiponectin receptor 2	mRNA	mRNA	NC_040254.1	229003329	229043625	+	8	3823
XM_027973414.1	101106780	LRRC14	leucine rich repeat containing 14%2C transcript variant X2	mRNA	mRNA	NC_040260.1	14639002	14642967	-	4	2387
XM_027962911.1	101119375	PLXNA3	plexin A3%2C transcript variant X3	mRNA	mRNA	NC_040278.1	88518295	88534564	-	31	6774
XM_027975301.1	100169938	GSK3B	glycogen synthase kinase 3 beta%2C transcript variant X1	mRNA	mRNA	NC_040252.1	202656103	202874600	-	12	6620
XM_027958966.1	114109663	LOC114109663	uncharacterized protein C6orf62 homolog%2C transcript variant X2	mRNA	mRNA	NC_040271.1	37305347	37330244	+	5	1875
XM_012106988.2	101108552	HMGN5	high mobility group nucleosome binding domain 5	mRNA	mRNA	NC_040278.1	70314321	70322498	+	6	468
XM_027978676.1	114118026	LOC114118026	zinc finger protein 98-like	mRNA	mRNA	NC_040265.1	63171195	63177183	-	3	1236
XM_027966907.1	101118096	TMEM178A	transmembrane protein 178A%2C transcript variant X1	mRNA	mRNA	NC_040254.1	89967028	89989006	-	4	1554
XM_027977175.1	101122125	MROH8	maestro heat like repeat family member 8%2C transcript variant X1	mRNA	mRNA	NC_040264.1	68894723	68936889	-	12	1716
XM_027979896.1	114118541	LOC114118541	olfactory receptor 52I2-like	mRNA	mRNA	NC_040266.1	85040894	85078123	+	11	1866
Novel_010607	XLOC_099950	--	--	Novel_mRNA	mRNA	NC_040268.1	59879657	59883322	-	5	1375
XM_012106806.2	101117052	UBA1	ubiquitin like modifier activating enzyme 1%2C transcript variant X1	mRNA	mRNA	NC_040278.1	59899264	59918080	-	26	3457
XM_027979443.1	114118416	LOC114118416	tripartite motif-containing protein 5-like%2C transcript variant X2	mRNA	mRNA	NC_040266.1	51159037	51176040	-	7	3147
XM_027978755.1	114118058	LOC114118058	vomeronasal type-1 receptor 4-like	mRNA	mRNA	NC_040265.1	66487527	66488435	+	1	909
XM_004022380.4	101121574	AIFM1	apoptosis inducing factor mitochondria associated 1%2C transcript variant X2	mRNA	mRNA	NC_040278.1	121756303	121784735	-	16	2211
XM_027956628.1	443207	HNF1A	HNF1 homeobox A	mRNA	mRNA	NC_040268.1	72366826	72384488	+	10	3130
XM_012186329.3	101105672	MILR1	mast cell immunoglobulin like receptor 1%2C transcript variant X2	mRNA	mRNA	NC_040262.1	14237309	14257872	-	8	1401
XM_015102237.2	101107739	LRRFIP2	LRR binding FLII interacting protein 2%2C transcript variant X2	mRNA	mRNA	NC_040270.1	10970213	11079403	+	26	2377
XM_004005934.4	101120398	CCDC85A	coiled-coil domain containing 85A%2C transcript variant X5	mRNA	mRNA	NC_040254.1	72567449	72787511	-	6	3451
XM_004008956.4	101119723	PCYOX1L	prenylcysteine oxidase 1 like	mRNA	mRNA	NC_040256.1	63475170	63487678	+	6	1844
XM_015098161.2	101115042	MTIF3	mitochondrial translational initiation factor 3%2C transcript variant X7	mRNA	mRNA	NC_040261.1	34291819	34305254	+	6	1984
XM_012173874.3	101116556	NPHP1	nephrocystin 1%2C transcript variant X1	mRNA	mRNA	NC_040254.1	110930130	110999274	-	20	2659
NM_001145179.1	100270711	EIF1AX	eukaryotic translation initiation factor 1A X-linked	mRNA	mRNA	NC_040278.1	19184326	19193995	-	7	703
XM_004014242.4	101109726	MINDY3	MINDY lysine 48 deubiquitinase 3%2C transcript variant X3	mRNA	mRNA	NC_040272.1	2953437	3036099	-	15	2390
XM_004008835.4	101110758	LOC101110758	40S ribosomal protein S25	mRNA	mRNA	NC_040256.1	52102116	52102612	+	1	497
XM_012099589.3	101115074	C1H1orf109	chromosome 1 C1orf109 homolog%2C transcript variant X2	mRNA	mRNA	NC_040252.1	12958498	12964533	-	4	1456
XM_004017084.3	101121548	ROPN1L	rhophilin associated tail protein 1 like	mRNA	mRNA	NC_040267.1	68755649	68774052	-	6	880
XM_004008096.4	101104057	ATP6V0A4	ATPase H+ transporting V0 subunit a4	mRNA	mRNA	NC_040255.1	111321355	111366747	-	21	2920
XM_027967692.1	101118937	LOC101118937	synapsin-3	mRNA	mRNA	NC_040254.1	189259250	189406310	-	6	2381
XM_012106241.3	101122573	MOSPD2	motile sperm domain containing 2%2C transcript variant X1	mRNA	mRNA	NC_040278.1	13744227	13833987	+	15	4032
NM_001038014.1	654331	LOC654331	pancreatitis-associated protein I	mRNA	mRNA	NC_040254.1	52796093	52799024	-	6	803
XM_012150348.3	101122082	EPB41	erythrocyte membrane protein band 4.1%2C transcript variant X10	mRNA	mRNA	NC_040253.1	253950024	254132146	-	22	8511
Novel_007657	XLOC_074769	--	--	Novel_mRNA	mRNA	NC_040262.1	11472139	11476459	-	2	3628
XM_015092561.2	101118840	PHC3	polyhomeotic homolog 3%2C transcript variant X6	mRNA	mRNA	NC_040252.1	236320047	236399838	+	15	11673
XM_027956652.1	101102337	CORO1C	coronin 1C%2C transcript variant X1	mRNA	mRNA	NC_040268.1	73436301	73515654	+	11	3822
XM_027978332.1	101118470	LOC101118470	zinc finger protein 546	mRNA	mRNA	NC_040265.1	53181820	53194335	-	7	3515
XM_027973515.1	101123132	NAA16	N(alpha)-acetyltransferase 16%2C NatA auxiliary subunit%2C transcript variant X6	mRNA	mRNA	NC_040261.1	13657817	13721815	+	19	4638
Novel_013141	XLOC_122012	--	--	Novel_mRNA	mRNA	NC_040275.1	41483094	41519502	-	22	2388
XM_015102227.2	101113964	PDCD6IP	programmed cell death 6 interacting protein%2C transcript variant X1	mRNA	mRNA	NC_040270.1	8618637	8688470	+	18	6045
XM_015098175.2	101115804	RNF6	ring finger protein 6%2C transcript variant X3	mRNA	mRNA	NC_040261.1	35045777	35055179	+	5	3394
XM_012189787.3	101115055	RPGRIP1L	RPGRIP1 like%2C transcript variant X3	mRNA	mRNA	NC_040265.1	23428647	23529489	-	26	6715
Novel_013143	XLOC_122020	--	--	Novel_mRNA	mRNA	NC_040275.1	41537325	41562960	-	15	5065
XM_012097020.3	101105948	OSMR	oncostatin M receptor%2C transcript variant X3	mRNA	mRNA	NC_040267.1	37412405	37462764	-	17	5085
Novel_001568	XLOC_015913	--	--	Novel_mRNA	mRNA	NC_040253.1	90269065	90534081	+	17	2220
XM_027964764.1	101117733	DUSP19	dual specificity phosphatase 19%2C transcript variant X5	mRNA	mRNA	NC_040253.1	136769670	136784604	-	4	561
Novel_004760	XLOC_045957	--	--	Novel_mRNA	mRNA	NC_040256.1	75861384	76168312	+	10	3493
Novel_006588	XLOC_065257	--	--	Novel_mRNA	mRNA	NC_040259.1	96962079	97073391	-	33	7567
Novel_006589	XLOC_065257	--	--	Novel_mRNA	mRNA	NC_040259.1	96962079	97073391	-	32	7546
XM_027978480.1	101116596	PPP1R13L	protein phosphatase 1 regulatory subunit 13 like%2C transcript variant X3	mRNA	mRNA	NC_040265.1	56497436	56511803	-	13	3470
XM_015093514.2	101118081	METTL21A	methyltransferase like 21A%2C transcript variant X6	mRNA	mRNA	NC_040253.1	223783515	223838221	-	4	3179
Novel_004761	XLOC_046258	--	--	Novel_mRNA	mRNA	NC_040256.1	82519903	82945231	+	5	4417
Novel_006582	XLOC_065162	--	--	Novel_mRNA	mRNA	NC_040259.1	95700997	95766271	-	2	2814
Novel_006583	XLOC_065162	--	--	Novel_mRNA	mRNA	NC_040259.1	95746118	95765328	-	2	3320
XM_004004622.4	101120807	DHRS9	dehydrogenase/reductase 9	mRNA	mRNA	NC_040253.1	151390771	151410845	-	5	1562
Novel_006581	XLOC_065162	--	--	Novel_mRNA	mRNA	NC_040259.1	95644666	95766271	-	3	25690
XM_004016942.4	101105358	RGS7BP	regulator of G protein signaling 7 binding protein	mRNA	mRNA	NC_040267.1	15293630	15403926	-	6	7372
XM_027968563.1	101116646	PHTF2	putative homeodomain transcription factor 2%2C transcript variant X6	mRNA	mRNA	NC_040255.1	48903616	49040020	-	18	4528
Novel_006584	XLOC_065180	--	--	Novel_mRNA	mRNA	NC_040259.1	95670949	95698385	-	4	27250
Novel_006585	XLOC_065230	--	--	Novel_mRNA	mRNA	NC_040259.1	96756910	96767802	-	2	9607
XM_012151753.3	101118089	MAN1C1	mannosidase alpha class 1C member 1	mRNA	mRNA	NC_040253.1	256828855	256977838	-	12	4341
XM_027975572.1	101118204	ZBTB18	zinc finger and BTB domain containing 18%2C transcript variant X2	mRNA	mRNA	NC_040263.1	36069827	36078331	-	3	3845
XM_027965214.1	101116542	DNAJB2	DnaJ heat shock protein family (Hsp40) member B2	mRNA	mRNA	NC_040253.1	236041313	236048777	+	11	1909
NM_001278566.1	101113228	LHCGR	luteinizing hormone/choriogonadotropin receptor	mRNA	mRNA	NC_040254.1	81035806	81076706	+	11	2920
XM_015093977.2	101109610	LPAR5	lysophosphatidic acid receptor 5%2C transcript variant X1	mRNA	mRNA	NC_040254.1	224559955	224568324	+	2	2339
Novel_004764	XLOC_046307	--	--	Novel_mRNA	mRNA	NC_040256.1	84289738	84303364	+	4	2609
XM_027968422.1	101106765	DDC	dopa decarboxylase%2C transcript variant X3	mRNA	mRNA	NC_040255.1	6520762	6578644	+	9	1150
XM_012148316.3	101121244	LOC101121244	nuclear body protein SP140-like protein%2C transcript variant X1	mRNA	mRNA	NC_040253.1	247993862	248074301	+	18	2230
XM_004018842.3	101114314	CRIP3	cysteine rich protein 3%2C transcript variant X2	mRNA	mRNA	NC_040271.1	18607966	18612061	-	8	2240
XM_004009828.4	101105501	LNX1	ligand of numb-protein X 1%2C transcript variant X1	mRNA	mRNA	NC_040257.1	75918887	76063927	-	12	3098
Novel_001566	XLOC_015913	--	--	Novel_mRNA	mRNA	NC_040253.1	90245242	90534081	+	20	2812
Novel_004766	XLOC_046449	--	--	Novel_mRNA	mRNA	NC_040256.1	87703343	88216275	+	11	7177
XM_004011689.3	101116323	LOC101116323	short-chain dehydrogenase/reductase family 16C member 6	mRNA	mRNA	NC_040260.1	39211635	39233950	-	7	1567
XM_027977240.1	101109472	DBNDD2	dysbindin domain containing 2%2C transcript variant X1	mRNA	mRNA	NC_040264.1	76962538	76966680	+	4	1200
XM_027962106.1	105604615	PRSS33	serine protease 33%2C transcript variant X3	mRNA	mRNA	NC_040275.1	2212621	2216190	+	6	1531
XM_027960574.1	101114070	ZDHHC16	zinc finger DHHC-type containing 16%2C transcript variant X1	mRNA	mRNA	NC_040273.1	21153804	21163350	+	12	1888
XM_027960380.1	101105869	UROS	uroporphyrinogen III synthase%2C transcript variant X3	mRNA	mRNA	NC_040273.1	48687310	48712043	-	10	1458
Novel_001560	XLOC_015905	--	--	Novel_mRNA	mRNA	NC_040253.1	89796329	89863828	+	11	4471
NM_001281825.1	101105932	TVP23B	trans-golgi network vesicle protein 23 homolog B	mRNA	mRNA	NC_040266.1	35501905	35503676	-	1	1772
XM_015095784.2	105610494	MISP3	MISP family member 3%2C transcript variant X3	mRNA	mRNA	NC_040256.1	9964012	9967696	-	4	1411
Novel_001602	XLOC_016592	--	--	Novel_mRNA	mRNA	NC_040253.1	121299378	121374257	+	11	3709
XM_027968910.1	105606027	SLC6A9	solute carrier family 6 member 9%2C transcript variant X1	mRNA	mRNA	NC_040252.1	19222434	19254265	-	14	3304
Novel_001604	XLOC_016601	--	--	Novel_mRNA	mRNA	NC_040253.1	121951761	122055344	+	9	2052
Novel_001605	XLOC_016619	--	--	Novel_mRNA	mRNA	NC_040253.1	123239717	123483169	+	93	15463
Novel_001606	XLOC_016619	--	--	Novel_mRNA	mRNA	NC_040253.1	123345176	123483169	+	50	8666
XM_012185875.2	101104585	LUC7L3	LUC7 like 3 pre-mRNA splicing factor	mRNA	mRNA	NC_040262.1	27310143	27333679	+	12	3375
Novel_001608	XLOC_016622	--	--	Novel_mRNA	mRNA	NC_040253.1	123601226	123707869	+	32	6055
XM_027961482.1	101102363	POP7	POP7 homolog%2C ribonuclease P/MRP subunit%2C transcript variant X4	mRNA	mRNA	NC_040275.1	36555698	36564797	-	2	701
XM_015099980.2	101107625	ZNF793	zinc finger protein 793%2C transcript variant X1	mRNA	mRNA	NC_040265.1	49983310	50014574	-	6	2014
Novel_005589	XLOC_054883	--	--	Novel_mRNA	mRNA	NC_040257.1	121745003	121800470	-	6	940
XM_012107911.3	101112203	LOC101112203	olfactory receptor 13J1	mRNA	mRNA	NC_040253.1	55357882	55358820	+	1	939
Novel_006050	XLOC_059781	--	--	Novel_mRNA	mRNA	NC_040258.1	67140101	67143161	-	2	2851
Novel_006051	XLOC_059797	--	--	Novel_mRNA	mRNA	NC_040258.1	67307604	67323125	-	9	1972
XM_027974019.1	101107208	CDC42EP4	CDC42 effector protein 4%2C transcript variant X1	mRNA	mRNA	NC_040262.1	5312726	5333365	-	2	3006
Novel_006053	XLOC_059804	--	--	Novel_mRNA	mRNA	NC_040258.1	67442426	67458514	-	5	1540
Novel_006054	XLOC_059804	--	--	Novel_mRNA	mRNA	NC_040258.1	67442426	67458534	-	6	1703
Novel_006055	XLOC_059804	--	--	Novel_mRNA	mRNA	NC_040258.1	67442426	67458540	-	5	1568
Novel_006056	XLOC_059804	--	--	Novel_mRNA	mRNA	NC_040258.1	67442426	67463072	-	6	2684
Novel_006057	XLOC_059868	--	--	Novel_mRNA	mRNA	NC_040258.1	69181214	69209735	-	6	2626
Novel_006058	XLOC_059871	--	--	Novel_mRNA	mRNA	NC_040258.1	69229121	69231810	-	2	1473
Novel_006059	XLOC_059871	--	--	Novel_mRNA	mRNA	NC_040258.1	69229121	69231824	-	2	1988
XM_004015141.4	101109823	CEP89	centrosomal protein 89%2C transcript variant X2	mRNA	mRNA	NC_040265.1	46233517	46310933	-	19	2586
Novel_002787	XLOC_027809	--	--	Novel_mRNA	mRNA	NC_040254.1	84654736	84665482	+	4	3433
Novel_012814	XLOC_120065	--	--	Novel_mRNA	mRNA	NC_040275.1	26668202	26674490	+	11	3088
XM_027957632.1	101102764	GMPPB	GDP-mannose pyrophosphorylase B%2C transcript variant X1	mRNA	mRNA	NC_040270.1	52462899	52465336	+	10	1465
Novel_012816	XLOC_120069	--	--	Novel_mRNA	mRNA	NC_040275.1	26737517	26745660	+	8	1634
XM_027979305.1	101115156	CCDC153	coiled-coil domain containing 153%2C transcript variant X19	mRNA	mRNA	NC_040266.1	32579220	32583507	-	6	851
XM_004005676.4	101116815	ADAM17	ADAM metallopeptidase domain 17	mRNA	mRNA	NC_040254.1	19412361	19455265	-	19	4199
XM_004020011.3	101119092	ATAD1	ATPase family AAA domain containing 1	mRNA	mRNA	NC_040273.1	10843814	10883952	-	10	2707
XM_027976392.1	101119841	FAM83C	family with sequence similarity 83 member C	mRNA	mRNA	NC_040264.1	67349627	67356827	-	5	3544
XM_027976858.1	101121698	SLC4A11	solute carrier family 4 member 11%2C transcript variant X8	mRNA	mRNA	NC_040264.1	54073957	54083230	+	19	2862
XM_027975544.1	101102365	JTB	jumping translocation breakpoint	mRNA	mRNA	NC_040252.1	110512133	110514265	-	5	946
XM_027964136.1	101101872	CTNNAL1	catenin alpha like 1%2C transcript variant X2	mRNA	mRNA	NC_040253.1	14726121	14783749	+	19	3584
XM_027963623.1	101121071	BCORL1	BCL6 corepressor like 1%2C transcript variant X1	mRNA	mRNA	NC_040278.1	121638634	121699461	+	14	7493
XM_004004291.4	114108621	FANCG	FA complementation group G%2C transcript variant X6	mRNA	mRNA	NC_040253.1	56110450	56117991	+	14	4053
XM_027964067.1	101116809	CDK5RAP2	CDK5 regulatory subunit associated protein 2%2C transcript variant X3	mRNA	mRNA	NC_040253.1	2968661	3150048	+	36	5766
XM_027969127.1	101103315	LOC101103315	olfactory receptor-like protein OLF3	mRNA	mRNA	NC_040255.1	116012748	116013701	+	1	954
Novel_000879	XLOC_008902	--	--	Novel_mRNA	mRNA	NC_040252.1	99643028	99776493	-	11	5877
XM_027963772.1	114112280	LOC114112280	obscurin-like	mRNA	mRNA	NW_020997230.1	33042	34782	-	3	659
XM_004006731.4	101102801	C1QTNF6	C1q and TNF related 6	mRNA	mRNA	NC_040254.1	193648242	193655525	-	3	2744
XM_004005024.3	101115189	FAM167B	family with sequence similarity 167 member B	mRNA	mRNA	NC_040253.1	250917486	250919551	-	2	1438
XM_012185688.3	101115590	MPZL1	myelin protein zero like 1%2C transcript variant X1	mRNA	mRNA	NC_040252.1	127576887	127661999	+	7	1099
XM_012105705.3	101108545	DCTD	dCMP deaminase%2C transcript variant X1	mRNA	mRNA	NC_040277.1	14716301	14743018	-	6	1798
XM_027979038.1	114118282	LOC114118282	olfactory receptor 51F2-like	mRNA	mRNA	NC_040266.1	53479084	53480031	+	1	948
XM_027978454.1	101111740	BCAM	basal cell adhesion molecule (Lutheran blood group)%2C transcript variant X2	mRNA	mRNA	NC_040265.1	56058124	56067805	+	15	3057
XM_012101708.3	101109401	KCTD21	potassium channel tetramerization domain containing 21%2C transcript variant X2	mRNA	mRNA	NC_040272.1	19563494	19577689	+	2	3301
XM_027957787.1	101106801	PLXND1	plexin D1	mRNA	mRNA	NC_040270.1	58039535	58088461	+	36	6881
XM_027967000.1	101103391	RAB11FIP5	RAB11 family interacting protein 5%2C transcript variant X1	mRNA	mRNA	NC_040254.1	101396028	101441029	-	5	4084
XM_027958520.1	105605990	LOC105605990	E3 ubiquitin-protein ligase TRIM38-like%2C transcript variant X24	mRNA	mRNA	NC_040271.1	28524110	28580023	+	56	3287
XM_027977797.1	114117867	C14H16orf87	chromosome 14 C16orf87 homolog	mRNA	mRNA	NC_040265.1	15909564	15945162	-	4	2621
XM_015098817.2	101114629	CD300LG	CD300 molecule like family member g%2C transcript variant X4	mRNA	mRNA	NC_040262.1	19314356	19322980	-	6	1246
XM_027977811.1	114117870	LOC114117870	zinc finger protein 610-like%2C transcript variant X2	mRNA	mRNA	NC_040265.1	17049990	17138350	+	4	2711
Novel_000949	XLOC_009584	--	--	Novel_mRNA	mRNA	NC_040252.1	123890777	124190719	-	10	6807
XM_015096188.2	101106842	LYSMD3	LysM domain containing 3	mRNA	mRNA	NC_040256.1	95065443	95078275	-	3	4391
XM_004016396.4	100307035	CAT	catalase%2C transcript variant X1	mRNA	mRNA	NC_040266.1	70017470	70053976	+	13	2347
Novel_002177	XLOC_023046	--	--	Novel_mRNA	mRNA	NC_040253.1	115912223	115914679	-	5	1199
XM_027978246.1	101112591	RYR1	ryanodine receptor 1	mRNA	mRNA	NC_040265.1	51121040	51246645	+	108	15336
XM_027963048.1	101102544	CASK	calcium/calmodulin dependent serine protein kinase%2C transcript variant X11	mRNA	mRNA	NC_040278.1	42302744	42682979	-	27	8206
XM_027968905.1	114114567	LOC114114567	olfactory receptor 4X2-like	mRNA	mRNA	NC_040255.1	116997346	116998275	+	1	930
XM_004012665.3	101102251	MPDU1	mannose-P-dolichol utilization defect 1	mRNA	mRNA	NC_040262.1	36105704	36109102	-	7	1367
XM_027970489.1	101121934	RASGRF2	Ras protein specific guanine nucleotide releasing factor 2	mRNA	mRNA	NC_040256.1	84668800	84856525	+	26	10303
NM_001308588.1	443320	LOC443320	lysozyme C-1-like	mRNA	mRNA	NC_040254.1	161465689	161470693	-	4	444
XM_027964144.1	101102373	ZNF462	zinc finger protein 462%2C transcript variant X3	mRNA	mRNA	NC_040253.1	16609333	16763978	-	13	7828
XM_027975808.1	101104259	DVL1	dishevelled segment polarity protein 1%2C transcript variant X1	mRNA	mRNA	NC_040263.1	54949338	54961170	+	14	3197
XM_004002735.3	101115921	MPC2	mitochondrial pyruvate carrier 2	mRNA	mRNA	NC_040252.1	127805681	127832830	-	5	911
XM_027974946.1	101119918	CHD3	chromodomain helicase DNA binding protein 3%2C transcript variant X3	mRNA	mRNA	NC_040262.1	35833562	35858714	-	40	7358
Novel_002783	XLOC_027767	--	--	Novel_mRNA	mRNA	NC_040254.1	83228916	83322712	+	16	5563
XM_027972028.1	101108394	PROX2	prospero homeobox 2%2C transcript variant X2	mRNA	mRNA	NC_040258.1	89862407	89871331	-	3	1614
XM_015099215.2	101111567	AGTRAP	angiotensin II receptor associated protein%2C transcript variant X3	mRNA	mRNA	NC_040263.1	45330313	45348950	-	5	1102
XM_027956521.1	101107309	CIT	citron rho-interacting serine/threonine kinase%2C transcript variant X1	mRNA	mRNA	NC_040268.1	64525539	64699419	+	48	8609
XM_015092451.2	101102277	ZDHHC23	zinc finger DHHC-type containing 23%2C transcript variant X1	mRNA	mRNA	NC_040252.1	196265455	196281350	+	5	6097
XM_012180168.3	101104239	PARM1	prostate androgen-regulated mucin-like protein 1	mRNA	mRNA	NC_040257.1	99715715	99845973	+	4	4934
XM_004008098.4	101104570	TTC26	tetratricopeptide repeat domain 26	mRNA	mRNA	NC_040255.1	111664600	111703826	+	18	3619
XM_012178464.3	101119210	ADAMTSL5	ADAMTS like 5%2C transcript variant X7	mRNA	mRNA	NC_040256.1	46012408	46020952	-	13	4111
XM_027978466.1	101113522	ZNF296	zinc finger protein 296	mRNA	mRNA	NC_040265.1	56243002	56246911	-	3	1612
XM_027977918.1	101106873	LOC101106873	zinc finger protein 568-like	mRNA	mRNA	NC_040265.1	49891855	49899936	-	6	1917
XM_004004498.4	101111161	HIBCH	3-hydroxyisobutyryl-CoA hydrolase%2C transcript variant X1	mRNA	mRNA	NC_040253.1	128758839	128871571	+	14	1617
XM_027960908.1	101120538	TCF4	transcription factor 4%2C transcript variant X28	mRNA	mRNA	NC_040274.1	60572934	60956055	-	20	6774
NM_001009449.1	443504	EEF1D	eukaryotic translation elongation factor 1 delta	mRNA	mRNA	NC_040260.1	15366295	15378743	+	14	942
XM_027962613.1	101105214	LOC101105214	beta-defensin 103A-like	mRNA	mRNA	NC_040277.1	6542819	6543885	-	2	383
XM_027974995.1	101118797	SLC2A4	solute carrier family 2 member 4	mRNA	mRNA	NC_040262.1	36363206	36369023	-	11	2675
XM_027973261.1	101120171	ENPP2	ectonucleotide pyrophosphatase/phosphodiesterase 2%2C transcript variant X2	mRNA	mRNA	NC_040260.1	103407380	103536091	-	26	3237
XM_027978295.1	101102355	EVA1C	eva-1 homolog C%2C transcript variant X4	mRNA	mRNA	NC_040252.1	131094464	131200566	-	6	2056
XM_027970150.1	101112137	WDR18	WD repeat domain 18%2C transcript variant X1	mRNA	mRNA	NC_040256.1	45612548	45620157	+	10	3953
XM_015094815.2	101122681	NEDD1	neural precursor cell expressed%2C developmentally down-regulated 1%2C transcript variant X2	mRNA	mRNA	NC_040254.1	178811623	178855602	+	13	2996
XM_012180112.3	101122279	RUFY3	RUN and FYVE domain containing 3%2C transcript variant X4	mRNA	mRNA	NC_040257.1	95367829	95441060	+	19	3898
XM_015100399.2	101103500	FOXC2	forkhead box C2	mRNA	mRNA	NC_040265.1	13062971	13065807	+	1	2837
XM_027979822.1	101113435	STX3	syntaxin 3%2C transcript variant X2	mRNA	mRNA	NC_040266.1	89281022	89324483	+	10	2578
XM_027967383.1	101120741	KMT2D	lysine methyltransferase 2D%2C transcript variant X1	mRNA	mRNA	NC_040254.1	147081240	147122529	+	55	21822
XM_027979952.1	101111908	SLC6A3	solute carrier family 6 member 3	mRNA	mRNA	NC_040267.1	77543802	77576071	+	14	1854
XM_027961278.1	114110562	ZFAND2A	zinc finger AN1-type containing 2A	mRNA	mRNA	NC_040275.1	42473955	42481324	+	7	2336
XM_027966388.1	101108737	DNM1	dynamin 1%2C transcript variant X16	mRNA	mRNA	NC_040254.1	8291321	8334916	-	22	3884
XM_012185111.3	443410	ATP5MC1	ATP synthase membrane subunit c locus 1%2C transcript variant X2	mRNA	mRNA	NC_040262.1	23846928	23849223	+	5	603
XM_004015034.4	101104170	CFAP20	cilia and flagella associated protein 20%2C transcript variant X2	mRNA	mRNA	NC_040265.1	27597137	27610359	-	6	1263
XM_012181840.3	101110335	FNTB	farnesyltransferase%2C CAAX box%2C beta	mRNA	mRNA	NC_040258.1	80532396	80610504	+	12	2799
XM_027970177.1	101117245	STK11	serine/threonine kinase 11%2C transcript variant X1	mRNA	mRNA	NC_040256.1	45762804	45779997	+	10	3164
XM_027966503.1	101102555	ASAP2	ArfGAP with SH3 domain%2C ankyrin repeat and PH domain 2%2C transcript variant X1	mRNA	mRNA	NC_040254.1	19193310	19349475	+	29	5541
XM_004019632.4	101120283	PLA2G16	phospholipase A2 group XVI%2C transcript variant X1	mRNA	mRNA	NC_040272.1	43762709	43796824	-	5	3478
XM_027969076.1	101107859	DNAJB6	DnaJ heat shock protein family (Hsp40) member B6%2C transcript variant X2	mRNA	mRNA	NC_040255.1	128747377	128776133	+	8	1537
XM_004015395.3	101112250	KLK10	kallikrein related peptidase 10%2C transcript variant X1	mRNA	mRNA	NC_040265.1	60493089	60497988	-	6	1357
XM_027961414.1	101123004	TMEM159	transmembrane protein 159%2C transcript variant X1	mRNA	mRNA	NC_040275.1	19508515	19524201	+	5	1549
XM_027962108.1	101115756	KAT2B	lysine acetyltransferase 2B%2C transcript variant X6	mRNA	mRNA	NC_040252.1	300986525	301086325	+	19	3826
Novel_012808	XLOC_120052	--	--	Novel_mRNA	mRNA	NC_040275.1	26510216	26525958	+	19	9932
XM_027961748.1	101112187	SH2B1	SH2B adaptor protein 1%2C transcript variant X1	mRNA	mRNA	NC_040275.1	26484716	26493016	-	10	2921
XM_027961509.1	101108280	RUNX1	runt related transcription factor 1%2C transcript variant X2	mRNA	mRNA	NC_040252.1	290235161	290506059	-	7	5431
XM_004003966.3	101121825	LOC101121825	complement C5	mRNA	mRNA	NC_040253.1	2546148	2636069	+	41	5465
Novel_003886	XLOC_037757	--	--	Novel_mRNA	mRNA	NC_040255.1	637336	639455	+	2	1457
XM_027967709.1	101121163	RBFOX2	RNA binding fox-1 homolog 2%2C transcript variant X23	mRNA	mRNA	NC_040254.1	191921156	192213989	-	14	7008
XM_012119295.3	101121833	C2H8orf58	chromosome 2 C8orf58 homolog%2C transcript variant X1	mRNA	mRNA	NC_040253.1	45237476	45244078	-	7	2680
XM_012174666.3	101119807	DCTN2	dynactin subunit 2%2C transcript variant X3	mRNA	mRNA	NC_040254.1	173741489	173755083	+	16	1510
XM_027976399.1	443097	LOC443097	trophoblast Kunitz domain protein 1	mRNA	mRNA	NC_040264.1	77029135	77037716	-	5	534
XM_004001876.4	101110279	MPL	MPL proto-oncogene%2C thrombopoietin receptor	mRNA	mRNA	NC_040252.1	18608159	18622392	+	12	2214
XM_027964645.1	101115008	SH3RF1	SH3 domain containing ring finger 1%2C transcript variant X1	mRNA	mRNA	NC_040253.1	121051531	121209406	+	12	4477
Novel_013573	XLOC_127327	--	--	Novel_mRNA	mRNA	NC_040277.1	40776773	40780694	-	2	2239
NM_001126366.1	100145882	IFT27	intraflagellar transport 27%2C transcript variant X3	mRNA	mRNA	NC_040254.1	193190007	193211737	-	7	561
XM_012184160.2	101115286	NBN	nibrin%2C transcript variant X1	mRNA	mRNA	NC_040260.1	95427916	95482796	+	16	2847
Novel_013572	XLOC_127327	--	--	Novel_mRNA	mRNA	NC_040277.1	40742211	40780694	-	2	4431
XM_027968148.1	101110667	ZC3H7B	zinc finger CCCH-type containing 7B%2C transcript variant X2	mRNA	mRNA	NC_040254.1	233299277	233354915	+	23	5942
XM_004001955.4	101107912	ELAVL4	ELAV like RNA binding protein 4%2C transcript variant X4	mRNA	mRNA	NC_040252.1	26222947	26312809	+	7	4018
XM_015092316.2	101108528	LOC101108528	ETS translocation variant 3%2C transcript variant X3	mRNA	mRNA	NC_040252.1	113199217	113214293	-	6	4537
XM_027977080.1	101115262	LOC101115262	short palate%2C lung and nasal epithelium carcinoma-associated protein 2B-like	mRNA	mRNA	NC_040264.1	65125559	65136816	+	8	967
XM_027964490.1	101122328	NMRK1	nicotinamide riboside kinase 1%2C transcript variant X5	mRNA	mRNA	NC_040253.1	65803320	65828525	+	9	1414
XM_027976856.1	101121698	SLC4A11	solute carrier family 4 member 11%2C transcript variant X8	mRNA	mRNA	NC_040264.1	54072330	54083230	+	19	3010
XM_012175443.3	101122940	LOC101122940	alpha-2-macroglobulin%2C transcript variant X2	mRNA	mRNA	NC_040254.1	221299425	221370306	+	36	4633
XM_027970167.1	101113412	SBNO2	strawberry notch homolog 2%2C transcript variant X2	mRNA	mRNA	NC_040256.1	45700658	45743248	-	32	4973
XM_012186576.3	101104164	CD300H	CD300H molecule%2C transcript variant X2	mRNA	mRNA	NC_040262.1	6393133	6402155	-	4	919
XM_027973061.1	101117255	JPH1	junctophilin 1%2C transcript variant X6	mRNA	mRNA	NC_040260.1	55129008	55219473	-	6	2936
Novel_011379	XLOC_106484	--	--	Novel_mRNA	mRNA	NC_040270.1	15656448	15701338	-	17	9610
XM_027964659.1	101104207	IMP4	IMP U3 small nucleolar ribonucleoprotein 4%2C transcript variant X2	mRNA	mRNA	NC_040253.1	123859544	123866057	+	10	1234
XM_027969048.1	101115617	KMT2C	lysine methyltransferase 2C%2C transcript variant X14	mRNA	mRNA	NC_040255.1	124650679	124896457	-	61	16753
Novel_011375	XLOC_106464	--	--	Novel_mRNA	mRNA	NC_040270.1	14407938	14457584	-	16	7277
XM_027974658.1	101111063	MLLT11	MLLT11 transcription factor 7 cofactor	mRNA	mRNA	NC_040252.1	106747000	106748271	+	1	1272
XM_027970969.1	101117845	LIMCH1	LIM and calponin homology domains 1%2C transcript variant X4	mRNA	mRNA	NC_040257.1	66038891	66126295	+	21	5704
Novel_011376	XLOC_106474	--	--	Novel_mRNA	mRNA	NC_040270.1	15423654	15484244	-	15	5024
Novel_011371	XLOC_106464	--	--	Novel_mRNA	mRNA	NC_040270.1	14407938	14457584	-	17	6767
XM_027963272.1	101116122	LOC101116122	melanoma-associated antigen B18	mRNA	mRNA	NC_040278.1	25788547	25789569	+	1	1023
Novel_011373	XLOC_106464	--	--	Novel_mRNA	mRNA	NC_040270.1	14407938	14457584	-	17	6770
Novel_011372	XLOC_106464	--	--	Novel_mRNA	mRNA	NC_040270.1	14407938	14457584	-	17	6929
XM_027977313.1	101122045	RNF114	ring finger protein 114%2C transcript variant X2	mRNA	mRNA	NC_040264.1	81423643	81436599	+	7	2589
XM_012178279.3	101120660	FGFR4	fibroblast growth factor receptor 4%2C transcript variant X2	mRNA	mRNA	NC_040256.1	38831756	38839995	+	17	3019
XM_027966716.1	101118599	XPO1	exportin 1%2C transcript variant X1	mRNA	mRNA	NC_040254.1	48503738	48546158	+	25	6247
XM_012189257.3	101111506	SENP7	SUMO specific peptidase 7%2C transcript variant X1	mRNA	mRNA	NC_040252.1	181804417	181945043	-	22	4469
XM_012181705.3	101121908	LOC101121908	peptidoglycan recognition protein 3	mRNA	mRNA	NC_040252.1	109786714	109801439	-	9	1815
XM_027959521.1	101103193	PICALM	phosphatidylinositol binding clathrin assembly protein%2C transcript variant X3	mRNA	mRNA	NC_040272.1	10486866	10584108	+	20	4098
XM_015097099.2	101102239	L3HYPDH	trans-L-3-hydroxyproline dehydratase	mRNA	mRNA	NC_040258.1	74588737	74601042	-	5	2691
Novel_001692	XLOC_017485	--	--	Novel_mRNA	mRNA	NC_040253.1	159743247	160088238	+	27	3721
XM_015098820.2	101114629	CD300LG	CD300 molecule like family member g%2C transcript variant X4	mRNA	mRNA	NC_040262.1	19313417	19322980	-	5	1136
XM_027976256.1	105605798	LOC105605798	ankyrin repeat domain-containing protein 26-like%2C transcript variant X3	mRNA	mRNA	NC_040263.1	6785515	6820598	-	3	1205
XM_004002614.3	101103858	CCT3	chaperonin containing TCP1 subunit 3	mRNA	mRNA	NC_040252.1	112460009	112474803	-	14	1995
XM_027977303.1	101120429	STAU1	staufen double-stranded RNA binding protein 1%2C transcript variant X6	mRNA	mRNA	NC_040264.1	80619733	80663135	-	15	3751
XM_027966822.1	101122750	BOK	BCL2 family apoptosis regulator BOK%2C transcript variant X5	mRNA	mRNA	NC_040252.1	291643	303594	-	5	1490
XM_004015275.4	101102082	B9D2	B9 domain containing 2%2C transcript variant X3	mRNA	mRNA	NC_040265.1	53741536	53749392	-	4	985
XM_004014225.4	101105429	PRTFDC1	phosphoribosyl transferase domain containing 1%2C transcript variant X2	mRNA	mRNA	NC_040264.1	26651520	26751967	-	9	2089
XM_027966617.1	101111790	TRIM54	tripartite motif containing 54%2C transcript variant X1	mRNA	mRNA	NC_040254.1	35895032	35916815	+	9	1604
XM_012190301.2	101107381	LOC101107381	zinc finger protein 829%2C transcript variant X4	mRNA	mRNA	NC_040265.1	49958610	49970664	+	5	2397
XM_004007706.4	101110226	LRRD1	leucine rich repeats and death domain containing 1	mRNA	mRNA	NC_040255.1	11135748	11154916	-	5	3468
XM_027963387.1	101116802	CDK16	cyclin dependent kinase 16%2C transcript variant X4	mRNA	mRNA	NC_040278.1	59884281	59893732	-	15	6077
XM_027973336.1	101111201	PARP10	poly(ADP-ribose) polymerase family member 10	mRNA	mRNA	NC_040260.1	15037863	15044846	+	10	3390
XM_027962831.1	101115765	GYG2	glycogenin 2%2C transcript variant X2	mRNA	mRNA	NC_040278.1	1314332	1329997	+	9	1919
XM_027969537.1	101103719	NFIX	nuclear factor I X%2C transcript variant X6	mRNA	mRNA	NC_040256.1	10867130	10964971	-	10	5698
XM_027973083.1	114116377	CCN3	cellular communication network factor 3	mRNA	mRNA	NC_040260.1	62990746	62998006	-	11	1160
XM_004012538.4	101114881	RPH3AL	rabphilin 3A like (without C2 domains)%2C transcript variant X2	mRNA	mRNA	NC_040262.1	40940741	41057183	-	9	2556
XM_027972781.1	101107797	RIMS1	regulating synaptic membrane exocytosis 1%2C transcript variant X8	mRNA	mRNA	NC_040260.1	1399287	1643337	-	25	5359
XM_012098413.2	101120867	SV2B	synaptic vesicle glycoprotein 2B	mRNA	mRNA	NC_040262.1	57555836	57799536	+	13	5697
XM_012183527.2	101123308	SLA	Src like adaptor%2C transcript variant X3	mRNA	mRNA	NC_040260.1	23009921	23050588	+	8	4005
XM_012177710.2	101112132	GTPBP3	GTP binding protein 3%2C mitochondrial	mRNA	mRNA	NC_040256.1	5939425	5943102	-	9	2334
XM_027957907.1	101117624	UROC1	urocanate hydratase 1	mRNA	mRNA	NC_040270.1	62433005	62461237	+	21	3089
Novel_010846	XLOC_101589	--	--	Novel_mRNA	mRNA	NC_040269.1	30686216	30696111	+	2	3418
XM_015102810.2	101107828	ALDH5A1	aldehyde dehydrogenase 5 family member A1	mRNA	mRNA	NC_040271.1	35771881	35797828	-	10	4953
XM_027967713.1	101121163	RBFOX2	RNA binding fox-1 homolog 2%2C transcript variant X23	mRNA	mRNA	NC_040254.1	191921156	192213988	-	14	6985
XM_027960906.1	101120538	TCF4	transcription factor 4%2C transcript variant X28	mRNA	mRNA	NC_040274.1	60572934	60956055	-	21	6810
XM_012179805.3	101112731	KLHL5	kelch like family member 5%2C transcript variant X3	mRNA	mRNA	NC_040257.1	63832524	63902455	+	12	3460
XM_004007746.4	101119553	SDHAF3	succinate dehydrogenase complex assembly factor 3%2C transcript variant X2	mRNA	mRNA	NC_040255.1	16276968	16366967	+	2	1111
XM_027963733.1	101112231	LOC101112231	sperm acrosome membrane-associated protein 1	mRNA	mRNA	NW_020996649.1	2014	27770	-	7	680
XM_004007283.4	101110929	KIAA1841	KIAA1841 ortholog%2C transcript variant X6	mRNA	mRNA	NC_040254.1	67219660	67279109	-	21	5047
XM_027973093.1	101122117	SYBU	syntabulin%2C transcript variant X1	mRNA	mRNA	NC_040260.1	74786816	74874889	+	9	4579
XM_027956460.1	101121120	CLIP1	CAP-Gly domain containing linker protein 1%2C transcript variant X1	mRNA	mRNA	NC_040268.1	61981214	62096548	+	26	5979
XM_027972795.1	101102497	SMAP1	small ArfGAP 1%2C transcript variant X4	mRNA	mRNA	NC_040260.1	3249457	3437577	-	11	2247
XM_015092150.2	101120121	NTNG1	netrin G1%2C transcript variant X2	mRNA	mRNA	NC_040252.1	88998354	89367913	+	6	4607
XM_004002715.4	101110285	CCDC190	coiled-coil domain containing 190%2C transcript variant X1	mRNA	mRNA	NC_040252.1	121648395	121656741	-	4	1578
XM_027960621.1	101123429	TACC2	transforming acidic coiled-coil containing protein 2%2C transcript variant X1	mRNA	mRNA	NC_040273.1	45183282	45413577	+	23	9299
XM_027971527.1	101113499	NOX5	NADPH oxidase 5%2C transcript variant X5	mRNA	mRNA	NC_040258.1	16964908	17011288	+	17	3810
XM_027966142.1	101118597	WDR5	WD repeat domain 5%2C transcript variant X1	mRNA	mRNA	NC_040254.1	2120019	2135510	-	15	1553
XM_027960268.1	101119862	LIPK	lipase family member K%2C transcript variant X1	mRNA	mRNA	NC_040273.1	12127954	12143243	+	9	2084
XM_004003253.4	101118323	GPR171	G protein-coupled receptor 171	mRNA	mRNA	NC_040252.1	258136219	258143148	+	2	1909
XM_027963159.1	101104818	LOC101104818	G-protein coupled receptor-associated sorting protein 2-like%2C transcript variant X4	mRNA	mRNA	NC_040278.1	142980402	142985205	+	3	3346
XM_027966021.1	101101973	ARRDC1	arrestin domain containing 1%2C transcript variant X4	mRNA	mRNA	NC_040254.1	356842	364544	-	8	1588
XM_004011252.3	101103161	USP45	ubiquitin specific peptidase 45%2C transcript variant X1	mRNA	mRNA	NC_040259.1	42276628	42331828	+	18	3381
XM_012099830.3	101123588	SLMAP	sarcolemma associated protein%2C transcript variant X5	mRNA	mRNA	NC_040270.1	45322756	45478351	-	22	4697
XM_015093726.2	101105636	HP1BP3	heterochromatin protein 1 binding protein 3%2C transcript variant X1	mRNA	mRNA	NC_040253.1	261407516	261444392	+	12	3148
XM_015101271.2	101103592	CENPK	centromere protein K%2C transcript variant X1	mRNA	mRNA	NC_040267.1	14430184	14467039	+	10	1611
XM_004016526.4	101120601	MMP8	matrix metallopeptidase 8	mRNA	mRNA	NC_040266.1	6145143	6159411	+	10	1413
XM_027956447.1	101115085	SEC22A	SEC22 homolog A%2C vesicle trafficking protein%2C transcript variant X2	mRNA	mRNA	NC_040252.1	205645768	205734934	+	7	4565
XM_027973300.1	101111462	PLEC	plectin%2C transcript variant X4	mRNA	mRNA	NC_040260.1	15045860	15098983	+	33	15450
XM_012101485.3	105603938	LOC105603938	putative olfactory receptor 2B8	mRNA	mRNA	NC_040271.1	33162419	33163363	-	1	945
XM_027962825.1	114111175	LOC114111175	spermatid nuclear transition protein 3-like	mRNA	mRNA	NC_040278.1	144612738	144613259	+	3	340
XM_027965904.1	101102137	LOC101102137	serine/threonine-protein kinase 38-like	mRNA	mRNA	NC_040254.1	98705655	98708141	-	4	1383
XM_027957209.1	101113741	LOC101113741	granzyme H-like%2C transcript variant X1	mRNA	mRNA	NC_040269.1	32650091	32653104	+	5	855
XM_012099993.3	101123519	ZBBX	zinc finger B-box domain containing%2C transcript variant X1	mRNA	mRNA	NC_040252.1	239230640	239352976	+	21	2899
XM_004011329.4	101102492	LOC101102492	trace amine-associated receptor 6	mRNA	mRNA	NC_040259.1	63997591	63998631	+	1	1041
XM_027970973.1	101120330	GUF1	GUF1 homolog%2C GTPase%2C transcript variant X4	mRNA	mRNA	NC_040257.1	69429692	69450211	+	15	2061
XM_027972959.1	101108236	SOX17	SRY-box 17	mRNA	mRNA	NC_040260.1	37957765	37959838	+	2	1512
XM_012097979.3	101103843	CMKLR1	chemerin chemokine-like receptor 1%2C transcript variant X2	mRNA	mRNA	NC_040268.1	73769496	73811136	+	2	2384
XM_027961825.1	101110293	MAPK8IP3	mitogen-activated protein kinase 8 interacting protein 3%2C transcript variant X1	mRNA	mRNA	NC_040275.1	1260719	1304708	+	33	5529
XM_027956311.1	101102179	SPRY1	sprouty RTK signaling antagonist 1%2C transcript variant X2	mRNA	mRNA	NC_040268.1	40194563	40201371	-	4	2879
XM_027979900.1	105605630	LOC105605630	myeloid cell nuclear differentiation antigen-like	mRNA	mRNA	NC_040252.1	116487988	116493507	+	6	795
Novel_011446	XLOC_107354	--	--	Novel_mRNA	mRNA	NC_040270.1	51737427	51743374	-	3	2463
XM_004011268.4	101108056	MAP3K7	mitogen-activated protein kinase kinase kinase 7%2C transcript variant X2	mRNA	mRNA	NC_040259.1	52595752	52669838	+	17	4926
XM_004002856.4	101103442	CRYBG3	crystallin beta-gamma domain containing 3	mRNA	mRNA	NC_040252.1	177951477	178076412	+	24	10452
XM_027959439.1	101104467	TNNT3	troponin T3%2C fast skeletal type%2C transcript variant X22	mRNA	mRNA	NC_040272.1	51443255	51459167	-	16	1013
XM_027966035.1	101102716	PNPLA7	patatin like phospholipase domain containing 7%2C transcript variant X3	mRNA	mRNA	NC_040254.1	415431	497736	+	35	4648
Novel_012801	XLOC_119990	--	--	Novel_mRNA	mRNA	NC_040275.1	21878588	21907130	+	9	3053
Novel_006822	XLOC_067431	--	--	Novel_mRNA	mRNA	NC_040260.1	15474271	15477715	-	2	3301
XM_027972600.1	101105923	TIAM2	T cell lymphoma invasion and metastasis 2%2C transcript variant X1	mRNA	mRNA	NC_040259.1	86287698	86338818	+	16	3841
XM_027960946.1	101122748	NEDD4L	neural precursor cell expressed%2C developmentally down-regulated 4-like%2C E3 ubiquitin protein ligase%2C transcript variant X1	mRNA	mRNA	NC_040274.1	63248373	63616211	+	29	3171
XM_027970094.1	101114707	ZNF219	zinc finger protein 219%2C transcript variant X6	mRNA	mRNA	NC_040256.1	44256316	44270798	-	4	3114
XM_027971142.1	101116730	LIN54	lin-54 DREAM MuvB core complex component%2C transcript variant X6	mRNA	mRNA	NC_040257.1	108059051	108123534	-	11	4905
XM_027969734.1	101102306	LRRC8E	leucine rich repeat containing 8 VRAC subunit E%2C transcript variant X1	mRNA	mRNA	NC_040256.1	14969547	14973689	+	3	3480
XM_027967487.1	101111086	XPOT	exportin for tRNA%2C transcript variant X1	mRNA	mRNA	NC_040254.1	166561300	166735196	-	27	3847
XM_004015620.4	101117783	WDR88	WD repeat domain 88	mRNA	mRNA	NC_040265.1	46457543	46507582	+	11	1670
XM_027963371.1	101108810	AMOT	angiomotin%2C transcript variant X1	mRNA	mRNA	NC_040278.1	130213509	130280476	+	14	7633
XM_027957591.1	100125625	CLCN2	chloride voltage-gated channel 2%2C transcript variant X6	mRNA	mRNA	NC_040252.1	221347466	221355964	+	18	2670
XM_012101386.3	101117637	P2RY14	purinergic receptor P2Y14%2C transcript variant X3	mRNA	mRNA	NC_040252.1	258065785	258127384	+	4	3136
XM_027957269.1	105603201	LOC105603201	wiskott-Aldrich syndrome protein family member 2-like	mRNA	mRNA	NC_040269.1	54981470	54986537	-	4	2505
Novel_010131	XLOC_095046	--	--	Novel_mRNA	mRNA	NC_040267.1	44582947	44728206	+	12	3518
XM_004016682.4	101114975	LOC101114975	olfactory receptor 52J3	mRNA	mRNA	NC_040266.1	52881003	52881965	-	1	963
XM_004020854.4	101108800	KDM8	lysine demethylase 8	mRNA	mRNA	NC_040254.1	116070551	116092021	-	8	2185
XM_004012075.3	101115803	CAB39L	calcium binding protein 39 like%2C transcript variant X3	mRNA	mRNA	NC_040261.1	21207572	21298567	-	11	2600
XM_027960296.1	101107749	TLL2	tolloid like 2%2C transcript variant X1	mRNA	mRNA	NC_040273.1	20193328	20329384	-	20	2872
XM_027968705.1	101118100	LOC101118100	histone H2A.V%2C transcript variant X1	mRNA	mRNA	NC_040255.1	84273737	84285618	+	5	797
XM_027963145.1	101107677	MTMR1	myotubularin related protein 1%2C transcript variant X1	mRNA	mRNA	NC_040278.1	91806769	91841190	-	12	7080
XM_027974873.1	101114536	ZNF18	zinc finger protein 18%2C transcript variant X1	mRNA	mRNA	NC_040262.1	32807112	32828330	+	7	2230
XM_027961435.1	101108275	ZKSCAN2	zinc finger with KRAB and SCAN domains 2	mRNA	mRNA	NC_040275.1	23481983	23498785	-	7	7021
XM_012178345.2	101104744	MGAT1	mannosyl (alpha-1%2C3-)-glycoprotein beta-1%2C2-N-acetylglucosaminyltransferase%2C transcript variant X2	mRNA	mRNA	NC_040256.1	40216589	40236587	-	4	3215
XM_027971178.1	101102904	EVC2	EvC ciliary complex subunit 2	mRNA	mRNA	NC_040257.1	113864112	114020948	+	23	4376
XM_027956457.1	101120274	RSRC2	arginine and serine rich coiled-coil 2%2C transcript variant X1	mRNA	mRNA	NC_040268.1	61907055	61923170	+	11	2298
XM_027968684.1	101113323	TNS3	tensin 3%2C transcript variant X5	mRNA	mRNA	NC_040255.1	82295693	82518657	+	31	11455
Novel_010847	XLOC_101594	--	--	Novel_mRNA	mRNA	NC_040269.1	30750608	30768474	+	2	2484
XM_012182990.3	101116660	VTA1	vesicle trafficking 1%2C transcript variant X1	mRNA	mRNA	NC_040259.1	73294612	73367084	+	8	1933
XM_027958303.1	101110544	NEK4	NIMA related kinase 4%2C transcript variant X3	mRNA	mRNA	NC_040270.1	50100876	50124125	+	13	2681
XM_004022493.3	101106998	LOC101106998	protein ARMCX6%2C transcript variant X2	mRNA	mRNA	NC_040278.1	142269649	142272558	-	4	1965
XM_015098677.2	101120930	LLGL1	LLGL scribble cell polarity complex component 1%2C transcript variant X2	mRNA	mRNA	NC_040262.1	28899048	28913827	+	23	3769
XM_027972945.1	101112825	PCMTD1	protein-L-isoaspartate (D-aspartate) O-methyltransferase domain containing 1%2C transcript variant X4	mRNA	mRNA	NC_040260.1	36743759	36791675	-	7	4042
XM_027966633.1	101120734	MRPL33	mitochondrial ribosomal protein L33	mRNA	mRNA	NC_040254.1	36312520	36321770	+	4	518
XM_027960992.1	101102444	ARHGAP28	Rho GTPase activating protein 28%2C transcript variant X1	mRNA	mRNA	NC_040274.1	44986964	45129331	+	19	6136
XM_012101761.3	101120120	ANO5	anoctamin 5	mRNA	mRNA	NC_040278.1	79643636	79741518	+	22	5949
XM_027970667.1	101116972	LOC101116972	TNF superfamily member 14	mRNA	mRNA	NC_040256.1	16047976	16054143	+	4	1642
XM_012181561.3	101122647	LOC101122647	uncharacterized LOC101122647	mRNA	mRNA	NC_040252.1	108822694	108823322	+	1	629
XM_004020738.4	101121306	CLUAP1	clusterin associated protein 1%2C transcript variant X4	mRNA	mRNA	NC_040275.1	2936456	2966581	+	13	2727
XM_027966810.1	101120398	CCDC85A	coiled-coil domain containing 85A%2C transcript variant X5	mRNA	mRNA	NC_040254.1	72567449	72787510	-	5	3315
XM_015099762.2	101115815	TCEA2	transcription elongation factor A2%2C transcript variant X6	mRNA	mRNA	NC_040264.1	56103094	56110368	-	11	1312
XM_012179817.3	101113592	RPL9	ribosomal protein L9%2C transcript variant X1	mRNA	mRNA	NC_040257.1	64132003	64136767	-	8	1410
XM_012113073.3	101109509	ZFP37	ZFP37 zinc finger protein	mRNA	mRNA	NC_040253.1	10989472	11005575	+	4	3718
XM_027963365.1	101108715	LOC101108715	5-hydroxytryptamine receptor 3C-like	mRNA	mRNA	NC_040252.1	221626036	221644521	-	10	1419
XM_004019387.4	101121215	LOC101121215	tripartite motif-containing protein 64-like	mRNA	mRNA	NC_040272.1	6687792	6692971	+	6	1359
XM_027973819.1	101119145	CUL4A	cullin 4A	mRNA	mRNA	NC_040261.1	96647826	96673242	+	19	3657
XM_027976666.1	101112498	CACNB2	calcium voltage-gated channel auxiliary subunit beta 2%2C transcript variant X1	mRNA	mRNA	NC_040264.1	33854126	34049977	+	13	3350
XM_015094719.2	101113484	NELL2	neural EGFL like 2%2C transcript variant X2	mRNA	mRNA	NC_040254.1	151912479	152312659	+	21	3219
Novel_002144	XLOC_022178	--	--	Novel_mRNA	mRNA	NC_040253.1	94922302	94974277	-	11	2974
XM_027968726.1	101118870	CAMK2B	calcium/calmodulin dependent protein kinase II beta%2C transcript variant X7	mRNA	mRNA	NC_040255.1	84586391	84677160	+	20	3460
XM_027979219.1	101114463	USP28	ubiquitin specific peptidase 28%2C transcript variant X5	mRNA	mRNA	NC_040266.1	26868770	26938958	-	26	4609
XM_015092519.2	101107661	VWA5B2	von Willebrand factor A domain containing 5B2%2C transcript variant X2	mRNA	mRNA	NC_040252.1	221448939	221461503	-	20	4709
Novel_001942	XLOC_019868	--	--	Novel_mRNA	mRNA	NC_040253.1	3126703	3150047	-	10	1376
XM_027971386.1	114115385	LOC114115385	acyl-coenzyme A thioesterase 11-like	mRNA	mRNA	NC_040252.1	25149203	25162545	+	12	3046
XM_012098838.2	101105534	PAX9	paired box 9	mRNA	mRNA	NC_040269.1	45742109	45761753	+	5	2949
XM_012180649.3	101108392	CPLX2	complexin 2%2C transcript variant X2	mRNA	mRNA	NC_040258.1	6049063	6137860	-	4	4668
XM_012177262.3	101115839	S1PR1	sphingosine-1-phosphate receptor 1%2C transcript variant X1	mRNA	mRNA	NC_040252.1	83116636	83120978	+	2	4111
XM_027964894.1	101123531	LOC101123531	sodium channel protein type 1 subunit alpha%2C transcript variant X2	mRNA	mRNA	NC_040253.1	154909677	155090829	+	17	4362
Novel_013848	XLOC_131277	--	--	Novel_mRNA	mRNA	NC_040278.1	1318157	1329911	-	5	888
XM_027974036.1	105606306	CD300LF	CD300 molecule like family member f%2C transcript variant X3	mRNA	mRNA	NC_040262.1	6539331	6556734	-	7	1338
Novel_012781	XLOC_119888	--	--	Novel_mRNA	mRNA	NC_040275.1	16679282	16759642	+	54	9575
XM_027978880.1	114118078	ZNF470	zinc finger protein 470%2C transcript variant X2	mRNA	mRNA	NC_040265.1	68810181	68817043	-	5	3495
Novel_012783	XLOC_119889	--	--	Novel_mRNA	mRNA	NC_040275.1	16922920	17006901	+	7	4081
Novel_012782	XLOC_119888	--	--	Novel_mRNA	mRNA	NC_040275.1	16679282	16759642	+	53	9516
XM_027967325.1	101115614	LOC101115614	natural resistance-associated macrophage protein 2%2C transcript variant X2	mRNA	mRNA	NC_040254.1	144695262	144728250	+	17	4622
XM_027971994.1	101102733	NUMB	NUMB endocytic adaptor protein%2C transcript variant X2	mRNA	mRNA	NC_040258.1	88490540	88661229	-	12	3548
Novel_012787	XLOC_119904	--	--	Novel_mRNA	mRNA	NC_040275.1	17300219	17325649	+	6	1628
Novel_012786	XLOC_119902	--	--	Novel_mRNA	mRNA	NC_040275.1	17137221	17189516	+	16	2810
Novel_012789	XLOC_119916	--	--	Novel_mRNA	mRNA	NC_040275.1	17837765	17880975	+	2	922
Novel_012788	XLOC_119912	--	--	Novel_mRNA	mRNA	NC_040275.1	17826673	17863160	+	3	498
XM_027976486.1	101105841	MACROD2	mono-ADP ribosylhydrolase 2%2C transcript variant X1	mRNA	mRNA	NC_040264.1	7663810	10198329	+	19	5327
XM_027971889.1	101121268	AP5M1	adaptor related protein complex 5 subunit mu 1%2C transcript variant X4	mRNA	mRNA	NC_040258.1	71928015	71951608	+	9	4989
Novel_013103	XLOC_121721	--	--	Novel_mRNA	mRNA	NC_040275.1	35242606	35257222	-	17	2860
Novel_003063	XLOC_030584	--	--	Novel_mRNA	mRNA	NC_040254.1	207846404	207861148	+	5	3073
XM_027973417.1	101107290	MFSD3	major facilitator superfamily domain containing 3%2C transcript variant X6	mRNA	mRNA	NC_040260.1	14649695	14651965	-	4	1807
Novel_003031	XLOC_030155	--	--	Novel_mRNA	mRNA	NC_040254.1	191921156	192021173	+	13	6973
Novel_003030	XLOC_030155	--	--	Novel_mRNA	mRNA	NC_040254.1	191921156	192021173	+	12	6936
Novel_003033	XLOC_030155	--	--	Novel_mRNA	mRNA	NC_040254.1	191926530	192021173	+	13	1602
XM_027957372.1	114109074	LOC114109074	interferon alpha-inducible protein 27%2C mitochondrial-like	mRNA	mRNA	NC_040269.1	61435038	61446035	-	6	738
XM_015093642.2	101122082	EPB41	erythrocyte membrane protein band 4.1%2C transcript variant X10	mRNA	mRNA	NC_040253.1	253950024	254113460	-	18	5536
Novel_003034	XLOC_030171	--	--	Novel_mRNA	mRNA	NC_040254.1	192773459	192859722	+	41	7688
Novel_003037	XLOC_030183	--	--	Novel_mRNA	mRNA	NC_040254.1	192980542	192996538	+	15	3208
Novel_003036	XLOC_030180	--	--	Novel_mRNA	mRNA	NC_040254.1	192965337	192972178	+	4	1584
Novel_003039	XLOC_030189	--	--	Novel_mRNA	mRNA	NC_040254.1	193145443	193186195	+	5	950
XM_027972249.1	101104497	PRTG	protogenin	mRNA	mRNA	NC_040258.1	56007546	56146570	+	21	4234
Novel_013784	XLOC_129855	--	--	Novel_mRNA	mRNA	NC_040278.1	108381806	108413738	+	8	1833
Novel_013785	XLOC_129855	--	--	Novel_mRNA	mRNA	NC_040278.1	108381806	108417647	+	8	1855
XM_015103564.2	101122651	TXNL4A	thioredoxin like 4A%2C transcript variant X1	mRNA	mRNA	NC_040274.1	680421	691355	+	5	806
XM_027957947.1	101112428	DYNC1LI1	dynein cytoplasmic 1 light intermediate chain 1	mRNA	mRNA	NC_040270.1	7401719	7571060	-	13	2728
XM_027966360.1	101107431	SPTAN1	spectrin alpha%2C non-erythrocytic 1%2C transcript variant X3	mRNA	mRNA	NC_040254.1	8006139	8061522	-	56	7876
XM_004007786.3	101109089	KLHL7	kelch like family member 7%2C transcript variant X1	mRNA	mRNA	NC_040255.1	35297113	35351539	+	11	3129
Novel_004562	XLOC_043900	--	--	Novel_mRNA	mRNA	NC_040256.1	16502599	16509011	+	6	1075
XM_027977776.1	101112252	SPIRE2	spire type actin nucleation factor 2%2C transcript variant X3	mRNA	mRNA	NC_040265.1	15434177	15461045	+	15	2643
Novel_004560	XLOC_043889	--	--	Novel_mRNA	mRNA	NC_040256.1	15901741	15940747	+	17	1668
Novel_004561	XLOC_043895	--	--	Novel_mRNA	mRNA	NC_040256.1	16089175	16091564	+	4	531
XM_004015648.4	101105595	SDHAF1	succinate dehydrogenase complex assembly factor 1	mRNA	mRNA	NC_040265.1	49395480	49396568	+	1	1089
Novel_004567	XLOC_043963	--	--	Novel_mRNA	mRNA	NC_040256.1	17583867	17592471	+	7	3084
Novel_004564	XLOC_043913	--	--	Novel_mRNA	mRNA	NC_040256.1	16605150	16607241	+	2	1496
Novel_004565	XLOC_043914	--	--	Novel_mRNA	mRNA	NC_040256.1	16608970	16614957	+	7	1494
XM_004005937.4	101121161	PPP4R3B	protein phosphatase 4 regulatory subunit 3B%2C transcript variant X1	mRNA	mRNA	NC_040254.1	73321936	73374220	+	16	4214
XM_027960683.1	443171	SMAD4	SMAD family member 4%2C transcript variant X1	mRNA	mRNA	NC_040274.1	55960250	56016533	+	12	8227
XM_027975799.1	101113026	PMVK	phosphomevalonate kinase%2C transcript variant X1	mRNA	mRNA	NC_040252.1	111298888	111310477	-	4	903
Novel_004569	XLOC_043963	--	--	Novel_mRNA	mRNA	NC_040256.1	17583867	17700569	+	24	5303
XM_027959616.1	101110633	TMEM134	transmembrane protein 134%2C transcript variant X2	mRNA	mRNA	NC_040272.1	47108230	47113211	-	6	1173
XM_027960098.1	101113634	BSCL2	BSCL2 lipid droplet biogenesis associated%2C seipin%2C transcript variant X3	mRNA	mRNA	NC_040272.1	42877670	42891886	-	13	3838
XM_027967834.1	105602841	COL8A2	collagen type VIII alpha 2 chain%2C transcript variant X3	mRNA	mRNA	NC_040252.1	11384399	11408601	-	3	4474
XM_027965269.1	101104559	DAW1	dynein assembly factor with WD repeats 1%2C transcript variant X1	mRNA	mRNA	NC_040253.1	245489897	245518725	+	13	1607
XM_012186340.2	101105931	POLG2	DNA polymerase gamma 2%2C accessory subunit%2C transcript variant X1	mRNA	mRNA	NC_040262.1	14205425	14222622	+	7	3026
XM_027959873.1	101116524	ANO1	anoctamin 1%2C transcript variant X1	mRNA	mRNA	NC_040272.1	49082007	49182615	+	27	4697
XM_004020435.4	101110894	MAPRE2	microtubule associated protein RP/EB family member 2%2C transcript variant X1	mRNA	mRNA	NC_040274.1	26167475	26350157	-	8	1565
XM_027967969.1	101118070	CSF3R	colony stimulating factor 3 receptor%2C transcript variant X2	mRNA	mRNA	NC_040252.1	11673365	11687526	-	17	2987
XM_015096836.2	101104493	PIAS1	protein inhibitor of activated STAT 1%2C transcript variant X2	mRNA	mRNA	NC_040258.1	15857329	16010228	+	14	5741
XM_027972957.1	101113942	RGS20	regulator of G protein signaling 20%2C transcript variant X1	mRNA	mRNA	NC_040260.1	37641925	37690170	+	6	1750
XM_004013650.4	101117005	LOC101117005	cytochrome c oxidase assembly protein COX20%2C mitochondrial%2C transcript variant X2	mRNA	mRNA	NC_040263.1	35251437	35257985	-	4	1124
XM_027976103.1	101118834	CLK2	CDC like kinase 2%2C transcript variant X1	mRNA	mRNA	NC_040252.1	111591789	111600720	-	13	2115
XM_004011634.4	101101898	PHF20L1	PHD finger protein 20 like 1%2C transcript variant X10	mRNA	mRNA	NC_040260.1	23217411	23293866	-	21	11298
XM_027969962.1	101101982	MINAR2	membrane integral NOTCH2 associated receptor 2%2C transcript variant X3	mRNA	mRNA	NC_040256.1	23065624	23082551	-	5	2847
XM_027971005.1	101106772	SRD5A3	steroid 5 alpha-reductase 3%2C transcript variant X3	mRNA	mRNA	NC_040257.1	77955831	77972675	+	6	4167
Novel_001580	XLOC_016292	--	--	Novel_mRNA	mRNA	NC_040253.1	98085305	98128885	+	6	15074
XM_027974484.1	101111304	PLEKHH3	pleckstrin homology%2C MyTH4 and FERM domain containing H3%2C transcript variant X3	mRNA	mRNA	NC_040262.1	20400307	20409144	+	13	3045
XM_012184491.2	101121221	SLAMF7	SLAM family member 7%2C transcript variant X1	mRNA	mRNA	NC_040252.1	118776312	118794148	+	7	2013
XM_027974113.1	101117859	FOXJ1	forkhead box J1%2C transcript variant X1	mRNA	mRNA	NC_040262.1	7718456	7723249	-	2	3118
XM_027970846.1	101107195	UBE2D3	ubiquitin conjugating enzyme E2 D3%2C transcript variant X6	mRNA	mRNA	NC_040257.1	25730861	25758770	+	9	2480
XM_027973811.1	101118115	MCF2L	MCF.2 cell line derived transforming sequence like%2C transcript variant X4	mRNA	mRNA	NC_040261.1	96565909	96595591	+	30	4835
NM_001048231.1	554262	TLR2	toll like receptor 2	mRNA	mRNA	NC_040268.1	4690856	4693209	-	2	2352
XM_012150093.2	101120896	PUM1	pumilio RNA binding family member 1%2C transcript variant X1	mRNA	mRNA	NC_040253.1	251943849	252067829	+	22	5401
XM_004013341.4	101113688	PLD6	phospholipase D family member 6	mRNA	mRNA	NC_040262.1	28371132	28373634	-	2	666
XM_027970254.1	101118786	SEC24A	SEC24 homolog A%2C COPII coat complex component%2C transcript variant X2	mRNA	mRNA	NC_040256.1	48228947	48273574	+	13	2764
XM_027977748.1	101109116	CBFA2T3	CBFA2/RUNX1 translocation partner 3%2C transcript variant X2	mRNA	mRNA	NC_040265.1	14826059	14881633	-	12	7304
XM_015094347.2	101103225	REEP1	receptor accessory protein 1%2C transcript variant X4	mRNA	mRNA	NC_040254.1	62131702	62267075	-	11	4133
XM_004002864.4	101105617	LOC101105617	olfactory receptor 5H2-like	mRNA	mRNA	NC_040252.1	178499186	178500115	+	1	930
XM_027966294.1	101115265	FNBP1	formin binding protein 1%2C transcript variant X3	mRNA	mRNA	NC_040254.1	6651455	6782650	+	15	5222
XM_027958458.1	114109531	LOC114109531	outer dense fiber protein 2-like%2C transcript variant X6	mRNA	mRNA	NC_040271.1	27538648	27667279	-	17	619
XM_015104401.2	101103781	STOX1	storkhead box 1	mRNA	mRNA	NC_040276.1	26108020	26118217	+	4	5685
XM_012177814.3	101103854	PSRC1	proline and serine rich coiled-coil 1%2C transcript variant X1	mRNA	mRNA	NC_040252.1	91131929	91135458	-	8	1662
XM_027967842.1	101107948	LOC101107948	histone H4	mRNA	mRNA	NC_040254.1	215261800	215262577	+	1	778
XM_027961343.1	101111680	MSLN	mesothelin	mRNA	mRNA	NC_040275.1	618340	621913	+	10	1427
XM_012097737.3	101120274	RSRC2	arginine and serine rich coiled-coil 2%2C transcript variant X1	mRNA	mRNA	NC_040268.1	61907054	61923170	+	10	2221
XM_027974329.1	101116794	CIART	circadian associated repressor of transcription	mRNA	mRNA	NC_040252.1	106114246	106117791	+	6	1430
Novel_001944	XLOC_019904	--	--	Novel_mRNA	mRNA	NC_040253.1	6416874	7024513	-	8	1719
XM_015094127.2	101121416	UCK1	uridine-cytidine kinase 1%2C transcript variant X2	mRNA	mRNA	NC_040254.1	5421403	5426829	+	7	2030
XM_012187976.3	101113257	LOC101113257	melanoma antigen preferentially expressed in tumors-like	mRNA	mRNA	NC_040263.1	58449608	58453417	-	3	1434
XM_004017233.4	101113958	RNF150	ring finger protein 150%2C transcript variant X1	mRNA	mRNA	NC_040268.1	18180123	18462137	+	8	9578
XM_012120828.3	101115583	DMAP1	DNA methyltransferase 1 associated protein 1	mRNA	mRNA	NC_040252.1	19458125	19467698	+	11	1591
XM_027971166.1	101122109	KLHL8	kelch like family member 8%2C transcript variant X1	mRNA	mRNA	NC_040257.1	112376285	112413370	-	10	8493
XM_027957439.1	105605780	LOC105605780	tumor necrosis factor alpha-induced protein 2-like	mRNA	mRNA	NC_040269.1	68303021	68314087	+	11	3907
Novel_005758	XLOC_056488	--	--	Novel_mRNA	mRNA	NC_040258.1	52586187	52651458	+	7	2177
Novel_006516	XLOC_064456	--	--	Novel_mRNA	mRNA	NC_040259.1	70088022	70103428	-	6	1213
XM_004014508.4	101112751	DYNLRB1	dynein light chain roadblock-type 1	mRNA	mRNA	NC_040264.1	66693031	66710697	+	4	695
XM_027963203.1	114111416	LOC114111416	melanoma-associated antigen B4-like	mRNA	mRNA	NC_040278.1	9386437	9404593	+	3	1650
Novel_009132	XLOC_086776	--	--	Novel_mRNA	mRNA	NC_040265.1	56901110	56907947	+	3	776
Novel_009133	XLOC_086782	--	--	Novel_mRNA	mRNA	NC_040265.1	56936491	56963391	+	4	2426
Novel_009130	XLOC_086769	--	--	Novel_mRNA	mRNA	NC_040265.1	56846724	56880018	+	28	4371
Novel_009131	XLOC_086769	--	--	Novel_mRNA	mRNA	NC_040265.1	56856261	56879195	+	19	3134
Novel_009136	XLOC_086816	--	--	Novel_mRNA	mRNA	NC_040265.1	57244367	57246486	+	3	497
XM_027975679.1	100125623	PER3	period circadian regulator 3	mRNA	mRNA	NC_040263.1	49088046	49159335	-	25	5305
XM_027974103.1	101107113	CDK3	cyclin dependent kinase 3%2C transcript variant X1	mRNA	mRNA	NC_040262.1	7617491	7621821	+	7	2190
Novel_009135	XLOC_086799	--	--	Novel_mRNA	mRNA	NC_040265.1	57158581	57174241	+	2	10284
Novel_003228	XLOC_031437	--	--	Novel_mRNA	mRNA	NC_040254.1	422139	508278	-	42	8723
Novel_009138	XLOC_086824	--	--	Novel_mRNA	mRNA	NC_040265.1	57338421	57351174	+	7	6840
Novel_009139	XLOC_086824	--	--	Novel_mRNA	mRNA	NC_040265.1	57338421	57354670	+	9	7608
Novel_010841	XLOC_101544	--	--	Novel_mRNA	mRNA	NC_040269.1	28620752	28642481	+	10	1163
XM_027977574.1	103611088	IL-15L	interleukin 15-like	mRNA	mRNA	NC_040265.1	52023236	52024918	+	3	566
Novel_003229	XLOC_031437	--	--	Novel_mRNA	mRNA	NC_040254.1	422139	508278	-	43	7636
XM_027958936.1	114109655	LOC114109655	olfactory receptor 2B2-like	mRNA	mRNA	NC_040271.1	31777710	31778654	-	1	945
XM_027971272.1	106991220	DOK7	docking protein 7	mRNA	mRNA	NC_040257.1	127437720	127467012	-	8	2252
Novel_011541	XLOC_107924	--	--	Novel_mRNA	mRNA	NC_040271.1	9591757	9608398	+	9	3011
XM_027975198.1	101121529	MYO18A	myosin XVIIIA%2C transcript variant X10	mRNA	mRNA	NC_040262.1	42840724	42941967	+	45	8921
XM_027974684.1	105608415	GNGT2	G protein subunit gamma transducin 2%2C transcript variant X1	mRNA	mRNA	NC_040262.1	25964506	25968926	-	3	2354
XM_004004010.4	101110995	HSDL2	hydroxysteroid dehydrogenase like 2	mRNA	mRNA	NC_040253.1	11476183	11533845	-	11	1968
XM_027970222.1	101116477	TCF3	transcription factor 3%2C transcript variant X2	mRNA	mRNA	NC_040256.1	46084057	46116655	-	19	4266
Novel_011547	XLOC_107953	--	--	Novel_mRNA	mRNA	NC_040271.1	10561352	10570524	+	4	2286
Novel_003224	XLOC_031434	--	--	Novel_mRNA	mRNA	NC_040254.1	394066	413887	-	9	2261
XM_027957963.1	101106631	CLASP2	cytoplasmic linker associated protein 2%2C transcript variant X8	mRNA	mRNA	NC_040270.1	8346582	8526338	-	38	6830
XM_012187080.3	101106607	TAF1A	TATA-box binding protein associated factor%2C RNA polymerase I subunit A%2C transcript variant X2	mRNA	mRNA	NC_040263.1	28357524	28388826	-	11	1810
XM_015093117.2	101119366	XPO7	exportin 7%2C transcript variant X2	mRNA	mRNA	NC_040253.1	45814729	45850377	-	28	4852
XM_027965879.1	105601967	LOC105601967	olfactory receptor 1J2-like	mRNA	mRNA	NC_040254.1	13577456	13593028	-	5	1419
XM_027963775.1	114112296	LOC114112296	phospholipid-transporting ATPase IB-like	mRNA	mRNA	NW_020997246.1	200	8342	-	5	525
XM_004011745.4	101108235	LY96	lymphocyte antigen 96	mRNA	mRNA	NC_040260.1	54673821	54709054	+	5	1054
XM_004006321.4	101109688	KRT2	keratin 2	mRNA	mRNA	NC_040254.1	143271718	143279600	+	9	2259
XM_027975518.1	114117011	LOC114117011	olfactory receptor 139-like	mRNA	mRNA	NC_040262.1	39304245	39305203	-	2	957
Novel_003220	XLOC_031408	--	--	Novel_mRNA	mRNA	NC_040254.1	240948980	240953201	+	11	2450
XM_027973865.1	106991387	LOC106991387	multidrug resistance-associated protein 4-like	mRNA	mRNA	NC_040261.1	79462489	79821988	-	28	5383
XM_012188511.2	101120428	SNX5	sorting nexin 5%2C transcript variant X1	mRNA	mRNA	NC_040264.1	39581286	39605917	-	14	2044
XM_004020038.4	101104107	MYOF	myoferlin%2C transcript variant X2	mRNA	mRNA	NC_040273.1	16674639	16851078	-	54	7025
XM_004003181.4	101121055	MECOM	MDS1 and EVI1 complex locus%2C transcript variant X1	mRNA	mRNA	NC_040252.1	236808277	237438798	+	17	5242
XM_004006313.4	101107428	SPRYD3	SPRY domain containing 3	mRNA	mRNA	NC_040254.1	142903578	142917609	+	11	2590
Novel_000711	XLOC_007129	--	--	Novel_mRNA	mRNA	NC_040252.1	17749150	17767853	-	10	2355
XM_027959721.1	101109837	BEST1	bestrophin 1%2C transcript variant X1	mRNA	mRNA	NC_040272.1	42356990	42366002	+	10	1940
Novel_000713	XLOC_007130	--	--	Novel_mRNA	mRNA	NC_040252.1	17769865	17791514	-	8	4067
Novel_000712	XLOC_007130	--	--	Novel_mRNA	mRNA	NC_040252.1	17769865	17791368	-	7	3831
Novel_000715	XLOC_007171	--	--	Novel_mRNA	mRNA	NC_040252.1	18569805	18589719	-	23	3682
Novel_000714	XLOC_007158	--	--	Novel_mRNA	mRNA	NC_040252.1	18525931	18529590	-	4	2077
Novel_000717	XLOC_007192	--	--	Novel_mRNA	mRNA	NC_040252.1	18658287	18685926	-	24	3485
Novel_000716	XLOC_007192	--	--	Novel_mRNA	mRNA	NC_040252.1	18658287	18680907	-	10	1519
XM_027964386.1	105607506	LOC105607506	testis-expressed protein 10-like%2C transcript variant X7	mRNA	mRNA	NC_040253.1	49902517	49946524	-	8	2393
Novel_000718	XLOC_007192	--	--	Novel_mRNA	mRNA	NC_040252.1	18681848	18683896	-	5	1383
XM_027975665.1	101114124	H6PD	hexose-6-phosphate dehydrogenase/glucose 1-dehydrogenase%2C transcript variant X2	mRNA	mRNA	NC_040263.1	47605711	47646338	-	5	8915
Novel_010923	XLOC_102450	--	--	Novel_mRNA	mRNA	NC_040269.1	68861379	68869562	+	8	6470
XM_027977549.1	114117787	LOC114117787	C-C motif chemokine 17-like	mRNA	mRNA	NC_040265.1	27017371	27020223	+	3	472
Novel_010921	XLOC_102400	--	--	Novel_mRNA	mRNA	NC_040269.1	67454077	67459525	+	11	3129
NM_001009763.1	443264	LEPR	leptin receptor	mRNA	mRNA	NC_040252.1	43101289	43200280	+	20	2741
XM_004017783.4	101113536	TMED3	transmembrane p24 trafficking protein 3	mRNA	mRNA	NC_040269.1	23394495	23405860	+	3	1409
Novel_010926	XLOC_102450	--	--	Novel_mRNA	mRNA	NC_040269.1	68862433	68869562	+	3	6898
Novel_010925	XLOC_102450	--	--	Novel_mRNA	mRNA	NC_040269.1	68862433	68869562	+	7	5720
XM_012148499.3	101106827	HTR2B	5-hydroxytryptamine receptor 2B%2C transcript variant X2	mRNA	mRNA	NC_040253.1	248514839	248530877	-	4	2910
XM_012120186.3	101122000	INVS	inversin%2C transcript variant X3	mRNA	mRNA	NC_040253.1	50297162	50433138	-	17	3740
Novel_013842	XLOC_131090	--	--	Novel_mRNA	mRNA	NC_040278.1	142812431	142832500	+	4	3024
XM_027975166.1	101123570	NXN	nucleoredoxin%2C transcript variant X1	mRNA	mRNA	NC_040262.1	41347672	41508258	-	8	2832
Novel_010928	XLOC_102456	--	--	Novel_mRNA	mRNA	NC_040269.1	68894247	68900099	+	2	4311
XM_027965684.1	101110575	EPHA2	EPH receptor A2%2C transcript variant X1	mRNA	mRNA	NC_040253.1	265457841	265485465	+	16	3921
XM_004012081.4	101117596	EBPL	EBP like	mRNA	mRNA	NC_040261.1	21579670	21611230	-	5	1062
XM_012106810.2	101117477	RBM10	RNA binding motif protein 10%2C transcript variant X9	mRNA	mRNA	NC_040278.1	59928426	59952314	-	23	3098
XM_027972525.1	101119909	STX11	syntaxin 11%2C transcript variant X3	mRNA	mRNA	NC_040259.1	75176835	75233524	+	3	2088
XM_027961689.1	101118407	KNOP1	lysine rich nucleolar protein 1%2C transcript variant X5	mRNA	mRNA	NC_040275.1	17496039	17513275	-	6	5378
XM_027957027.1	101111665	PGPEP1L	pyroglutamyl-peptidase I like%2C transcript variant X15	mRNA	mRNA	NC_040269.1	7883007	7956442	-	5	1312
XM_004011759.4	101112326	ZBTB10	zinc finger and BTB domain containing 10	mRNA	mRNA	NC_040260.1	61752951	61785120	+	6	7271
XM_027979467.1	101118472	RNF121	ring finger protein 121%2C transcript variant X4	mRNA	mRNA	NC_040266.1	54562289	54645865	+	10	1136
XM_027956522.1	101107309	CIT	citron rho-interacting serine/threonine kinase%2C transcript variant X1	mRNA	mRNA	NC_040268.1	64525539	64699419	+	48	8564
XM_027957281.1	114109057	LOC114109057	exocyst complex component 3-like protein 4	mRNA	mRNA	NC_040269.1	68415205	68423030	+	12	1916
XM_015093187.2	101116128	FAM189A2	family with sequence similarity 189 member A2	mRNA	mRNA	NC_040253.1	72388720	72460286	-	12	2463
XM_004009879.4	101119393	LOC101119393	UDP-glucuronosyltransferase 2A1-like%2C transcript variant X1	mRNA	mRNA	NC_040257.1	94157972	94190972	-	6	2409
Novel_011999	XLOC_112959	--	--	Novel_mRNA	mRNA	NC_040272.1	52737773	52744103	+	7	4951
XM_004016668.4	101109299	LOC101109299	olfactory receptor 51G1-like	mRNA	mRNA	NC_040266.1	52430809	52431757	+	2	948
XM_012184922.3	101113506	METTL21C	methyltransferase like 21C%2C transcript variant X3	mRNA	mRNA	NC_040261.1	88779036	88790317	-	5	1218
XM_027977237.1	114108652	SYS1	SYS1 golgi trafficking protein%2C transcript variant X4	mRNA	mRNA	NC_040264.1	76931900	76948569	+	5	960
XM_027977120.1	101119580	MMP24	matrix metallopeptidase 24%2C transcript variant X1	mRNA	mRNA	NC_040264.1	67288402	67340751	+	9	4230
XM_015099360.2	101122713	FAM129A	family with sequence similarity 129 member A	mRNA	mRNA	NC_040263.1	70496338	70670745	-	14	6607
XM_027978883.1	105602028	LOC105602028	zinc finger protein 776-like%2C transcript variant X3	mRNA	mRNA	NC_040265.1	69704312	69715045	-	4	5736
XM_015103712.2	101112782	PIAS2	protein inhibitor of activated STAT 2%2C transcript variant X8	mRNA	mRNA	NC_040274.1	51966924	52059874	-	14	3526
XM_027974731.1	101117004	CACNA1G	calcium voltage-gated channel subunit alpha1 G%2C transcript variant X11	mRNA	mRNA	NC_040262.1	27165309	27226742	+	37	7642
XM_012095913.3	101121708	LOC101121708	olfactory receptor 51I2-like	mRNA	mRNA	NC_040266.1	51324332	51328440	+	3	1011
XM_027973924.1	100048995	CYB561	cytochrome b-561%2C transcript variant X2	mRNA	mRNA	NC_040262.1	15197827	15205767	+	6	4044
XM_027978292.1	101102355	EVA1C	eva-1 homolog C%2C transcript variant X4	mRNA	mRNA	NC_040252.1	131094464	131200566	-	8	2227
XM_012097842.3	101109740	RFC5	replication factor C subunit 5%2C transcript variant X1	mRNA	mRNA	NC_040268.1	66146539	66157925	-	11	2975
XM_027959637.1	101114827	TMEM179B	transmembrane protein 179B%2C transcript variant X2	mRNA	mRNA	NC_040272.1	42960539	42963295	+	5	1497
XM_012102858.2	101107917	CUEDC2	CUE domain containing 2%2C transcript variant X1	mRNA	mRNA	NC_040273.1	25670460	25677872	-	9	1204
XM_012180592.2	100499506	IL25	interleukin 25%2C transcript variant X1	mRNA	mRNA	NC_040258.1	22860810	22871969	-	4	1243
NM_001174113.1	100381248	SIX1	SIX homeobox 1	mRNA	mRNA	NC_040258.1	75675024	75677893	-	2	855
XM_027966786.1	101116555	LIMS1	LIM zinc finger domain containing 1%2C transcript variant X5	mRNA	mRNA	NC_040254.1	66238848	66255892	+	10	3706
XM_027962235.1	101120546	SLC16A9	solute carrier family 16 member 9	mRNA	mRNA	NC_040276.1	15087269	15134698	-	5	3620
XM_027960193.1	101111242	LOC101111242	spermadhesin-1-like	mRNA	mRNA	NC_040273.1	45818788	45823599	+	4	715
XM_004012135.4	101109715	N4BP2L1	NEDD4 binding protein 2 like 1%2C transcript variant X4	mRNA	mRNA	NC_040260.1	48790594	48814322	-	5	3544
XM_027963801.1	114112467	LOC114112467	double homeobox protein 4C-like%2C transcript variant X4	mRNA	mRNA	NW_020997759.1	17323	19036	-	4	704
Novel_005051	XLOC_048740	--	--	Novel_mRNA	mRNA	NC_040256.1	45815171	45820070	-	6	3477
XM_012165024.3	101101966	KCNS3	potassium voltage-gated channel modifier subfamily S member 3%2C transcript variant X1	mRNA	mRNA	NC_040254.1	27299256	27302553	+	2	2784
XM_027968750.1	101119637	GLI3	GLI family zinc finger 3	mRNA	mRNA	NC_040255.1	86331373	86645617	+	15	8303
XM_012188710.2	101109755	LNP1	leukemia NUP98 fusion partner 1%2C transcript variant X4	mRNA	mRNA	NC_040252.1	180718465	180761504	+	4	2268
XM_027964181.1	101108198	LOC101108198	selenocysteine insertion sequence-binding protein 2	mRNA	mRNA	NC_040253.1	25433209	25459991	+	11	1521
XM_027960037.1	101117549	CTTN	cortactin%2C transcript variant X3	mRNA	mRNA	NC_040272.1	49336119	49362339	+	16	2474
XM_004007930.4	101102721	NOD1	nucleotide binding oligomerization domain containing 1%2C transcript variant X3	mRNA	mRNA	NC_040255.1	72589200	72681730	+	13	4937
Novel_001042	XLOC_010314	--	--	Novel_mRNA	mRNA	NC_040252.1	175340063	175424979	-	13	7431
Novel_001043	XLOC_010318	--	--	Novel_mRNA	mRNA	NC_040252.1	175436450	175439444	-	4	1599
Novel_001040	XLOC_010311	--	--	Novel_mRNA	mRNA	NC_040252.1	175277480	175309154	-	14	2984
XM_027959411.1	101104467	TNNT3	troponin T3%2C fast skeletal type%2C transcript variant X22	mRNA	mRNA	NC_040272.1	51443015	51459167	-	17	1381
XM_027965114.1	101113308	ABI2	abl interactor 2%2C transcript variant X1	mRNA	mRNA	NC_040253.1	219456643	219565079	+	12	2134
XM_015093197.2	101112453	SPATA6L	spermatogenesis associated 6 like%2C transcript variant X1	mRNA	mRNA	NC_040253.1	78387990	78472542	-	16	1812
Novel_001044	XLOC_010320	--	--	Novel_mRNA	mRNA	NC_040252.1	175453288	175490681	-	33	7186
Novel_001045	XLOC_010337	--	--	Novel_mRNA	mRNA	NC_040252.1	176904227	177098448	-	2	1821
XM_012103431.3	101115247	DSG3	desmoglein 3%2C transcript variant X2	mRNA	mRNA	NC_040274.1	30259031	30295333	-	17	6739
NM_001163605.1	100302558	ZFAND5	zinc finger AN1-type containing 5%2C transcript variant X1	mRNA	mRNA	NC_040253.1	68605386	68610204	+	5	642
XM_015098476.2	101111892	TADA2A	transcriptional adaptor 2A%2C transcript variant X2	mRNA	mRNA	NC_040262.1	50013904	50059677	-	16	2765
Novel_001049	XLOC_010426	--	--	Novel_mRNA	mRNA	NC_040252.1	179811368	180091511	-	5	5372
Novel_003703	XLOC_036296	--	--	Novel_mRNA	mRNA	NC_040254.1	188732931	188753751	-	15	3817
XM_027978931.1	101118635	LOC101118635	zinc finger protein 211-like%2C transcript variant X4	mRNA	mRNA	NC_040265.1	70653298	70672392	+	4	2212
XM_027971708.1	101116912	TMEM87A	transmembrane protein 87A%2C transcript variant X2	mRNA	mRNA	NC_040258.1	37620129	37646459	-	13	1299
Novel_006213	XLOC_061182	--	--	Novel_mRNA	mRNA	NC_040259.1	21786476	21797679	+	2	11168
Novel_006210	XLOC_061120	--	--	Novel_mRNA	mRNA	NC_040259.1	18151604	18172783	+	2	4756
Novel_006211	XLOC_061120	--	--	Novel_mRNA	mRNA	NC_040259.1	18151604	18208265	+	2	12198
Novel_006216	XLOC_061381	--	--	Novel_mRNA	mRNA	NC_040259.1	29349167	29479868	+	7	10281
XM_012102976.3	101102193	ABLIM1	actin binding LIM protein 1%2C transcript variant X1	mRNA	mRNA	NC_040273.1	38081375	38319459	-	23	2654
Novel_006214	XLOC_061189	--	--	Novel_mRNA	mRNA	NC_040259.1	22470587	22495823	+	5	4738
XM_027968518.1	101122517	ABCB4	ATP binding cassette subfamily B member 4%2C transcript variant X1	mRNA	mRNA	NC_040255.1	37285866	37360077	+	28	3941
Novel_011289	XLOC_106006	--	--	Novel_mRNA	mRNA	NC_040270.1	57485960	57557170	+	5	2232
Novel_006218	XLOC_061381	--	--	Novel_mRNA	mRNA	NC_040259.1	29379801	29479868	+	4	2080
Novel_006219	XLOC_061381	--	--	Novel_mRNA	mRNA	NC_040259.1	29430129	29479868	+	2	606
XM_004017738.3	101122631	MRPS11	mitochondrial ribosomal protein S11	mRNA	mRNA	NC_040269.1	16731483	16742355	+	6	958
XM_012174665.3	101119383	KIF5A	kinesin family member 5A%2C transcript variant X2	mRNA	mRNA	NC_040254.1	173709298	173738303	-	29	5690
XM_004003508.4	101104878	LOC101104878	olfactory receptor 2A5-like	mRNA	mRNA	NC_040252.1	18269543	18270520	-	1	978
NM_001009189.1	442993	UGT1A9	UDP glucuronosyltransferase 1 family%2C polypeptide A9	mRNA	mRNA	NC_040252.1	7351732	7486188	-	5	2334
XM_027969585.1	101103602	LOC101103602	vitamin D3 hydroxylase-associated protein-like%2C transcript variant X6	mRNA	mRNA	NC_040252.1	21636610	21659310	+	13	1902
XM_027975677.1	101115142	ERRFI1	ERBB receptor feedback inhibitor 1%2C transcript variant X1	mRNA	mRNA	NC_040263.1	48901671	48915742	+	4	3041
XM_004006288.4	101123619	ATF7	activating transcription factor 7%2C transcript variant X4	mRNA	mRNA	NC_040254.1	142443950	142540619	+	12	6976
NM_001126365.1	100145881	ARL4A	ADP ribosylation factor like GTPase 4A%2C transcript variant X3	mRNA	mRNA	NC_040255.1	23383654	23384256	+	1	603
XM_012103679.3	101111679	LIPG	lipase G%2C endothelial type%2C transcript variant X2	mRNA	mRNA	NC_040274.1	54608537	54634905	+	11	3450
XM_004003781.4	101113722	LOC101113722	uncharacterized LOC101113722	mRNA	mRNA	NC_040252.1	193109949	193110852	-	2	501
XM_027957544.1	100145880	RAB7A	RAB7A%2C member RAS oncogene family%2C transcript variant X1	mRNA	mRNA	NC_040270.1	61148046	61188066	-	6	2065
XM_027976740.1	114117576	LOC114117576	CD5 antigen-like%2C transcript variant X2	mRNA	mRNA	NC_040252.1	114427393	114463117	-	6	1369
XM_027975196.1	101121529	MYO18A	myosin XVIIIA%2C transcript variant X10	mRNA	mRNA	NC_040262.1	42840725	42941967	+	44	8871
XM_027961589.1	114110611	LOC114110611	40S ribosomal protein S25	mRNA	mRNA	NC_040275.1	8020010	8020519	+	1	510
XM_027962221.1	105604932	LOC105604932	ral guanine nucleotide dissociation stimulator-like	mRNA	mRNA	NC_040276.1	12733774	12739624	-	6	2394
XM_027971772.1	114108758	LOC114108758	probable E3 ubiquitin-protein ligase HERC1	mRNA	mRNA	NC_040258.1	48993385	49001817	+	2	2025
XM_027964493.1	101122760	CARNMT1	carnosine N-methyltransferase 1%2C transcript variant X2	mRNA	mRNA	NC_040253.1	65864516	65903018	+	8	4878
XM_027957445.1	100190977	CKB	creatine kinase B	mRNA	mRNA	NC_040269.1	68862436	68865628	-	8	1479
XM_004005430.3	101113048	STK16	serine/threonine kinase 16%2C transcript variant X2	mRNA	mRNA	NC_040253.1	236008324	236011723	+	8	1438
XM_012189737.3	101111385	CBLN1	cerebellin 1 precursor%2C transcript variant X2	mRNA	mRNA	NC_040265.1	19122058	19123919	-	3	1535
XM_027971623.1	101122442	SLC22A17	solute carrier family 22 member 17%2C transcript variant X1	mRNA	mRNA	NC_040258.1	22881915	22891086	+	10	5374
XM_015103474.2	101110806	PLEKHA1	pleckstrin homology domain containing A1%2C transcript variant X4	mRNA	mRNA	NC_040273.1	45508838	45562783	+	12	3606
XM_027970127.1	101107962	CDC34	cell division cycle 34	mRNA	mRNA	NC_040256.1	45284965	45291414	+	5	1470
Novel_005052	XLOC_048740	--	--	Novel_mRNA	mRNA	NC_040256.1	45815171	45820785	-	9	3078
NM_001162567.1	100302342	AIMP2	aminoacyl tRNA synthetase complex interacting multifunctional protein 2%2C transcript variant X1	mRNA	mRNA	NC_040275.1	38763381	38771016	+	4	963
XM_027975312.1	101109984	AATF	apoptosis antagonizing transcription factor	mRNA	mRNA	NC_040262.1	50367973	50619165	-	12	2077
XM_012095555.3	101105355	SLC37A4	solute carrier family 37 member 4%2C transcript variant X5	mRNA	mRNA	NC_040266.1	32406088	32412041	-	11	2541
Novel_012224	XLOC_114855	--	--	Novel_mRNA	mRNA	NC_040273.1	20776209	20812686	+	19	2079
Novel_003996	XLOC_039082	--	--	Novel_mRNA	mRNA	NC_040255.1	61665337	61677089	+	10	2587
XM_027975271.1	101116414	CRLF3	cytokine receptor like factor 3	mRNA	mRNA	NC_040262.1	45504310	45546137	-	8	2568
Novel_003994	XLOC_039040	--	--	Novel_mRNA	mRNA	NC_040255.1	58508926	58573013	+	7	2463
Novel_003995	XLOC_039082	--	--	Novel_mRNA	mRNA	NC_040255.1	61665337	61677089	+	10	2566
Novel_003992	XLOC_039023	--	--	Novel_mRNA	mRNA	NC_040255.1	58199050	58234105	+	3	747
Novel_003993	XLOC_039024	--	--	Novel_mRNA	mRNA	NC_040255.1	58254261	58261775	+	3	2776
Novel_003990	XLOC_039020	--	--	Novel_mRNA	mRNA	NC_040255.1	57952653	58070098	+	21	6998
Novel_003991	XLOC_039020	--	--	Novel_mRNA	mRNA	NC_040255.1	57952653	58070098	+	21	6964
Novel_005055	XLOC_048745	--	--	Novel_mRNA	mRNA	NC_040256.1	45892527	45911793	-	14	5391
XM_027968522.1	101122517	ABCB4	ATP binding cassette subfamily B member 4%2C transcript variant X1	mRNA	mRNA	NC_040255.1	37285866	37352243	+	24	3095
XM_027963608.1	101117394	ATRX	ATRX chromatin remodeler%2C transcript variant X1	mRNA	mRNA	NC_040278.1	73331708	73600572	+	35	10892
Novel_003999	XLOC_039104	--	--	Novel_mRNA	mRNA	NC_040255.1	64038909	64080944	+	2	5484
XM_027975533.1	101114122	TMEM132E	transmembrane protein 132E	mRNA	mRNA	NC_040262.1	48252060	48309867	+	9	4301
XM_015098789.2	100294659	STAT3	signal transducer and activator of transcription 3%2C transcript variant X1	mRNA	mRNA	NC_040262.1	20690978	20721966	+	23	3061
XM_027963694.1	114111997	LOC114111997	melanoma-associated antigen B17-like	mRNA	mRNA	NW_020996057.1	9430	10292	-	2	861
XM_027964388.1	105607506	LOC105607506	testis-expressed protein 10-like%2C transcript variant X7	mRNA	mRNA	NC_040253.1	49902517	49946524	-	9	1928
XM_004010821.3	101115879	SNW1	SNW domain containing 1	mRNA	mRNA	NC_040258.1	92841180	92878366	-	14	2152
XM_027971339.1	101104910	CTBP1	C-terminal binding protein 1%2C transcript variant X3	mRNA	mRNA	NC_040257.1	129219080	129236751	+	10	2291
XM_004008478.3	101102725	C5H19orf53	chromosome 5 C19orf53 homolog	mRNA	mRNA	NC_040256.1	10209165	10214593	-	3	961
XM_027966881.1	101123521	2022-09-02	septin 2	mRNA	mRNA	NC_040252.1	438986	467673	-	13	2958
Novel_013033	XLOC_121221	--	--	Novel_mRNA	mRNA	NC_040275.1	14642940	14700288	-	18	2725
XM_027976736.1	101121697	DZANK1	double zinc ribbon and ankyrin repeat domains 1%2C transcript variant X5	mRNA	mRNA	NC_040264.1	39845484	39895543	-	20	4270
XM_004019520.4	101111841	ACRV1	acrosomal vesicle protein 1%2C transcript variant X3	mRNA	mRNA	NC_040272.1	30068240	30074412	-	4	837
XM_027970448.1	101112135	HAVCR2	hepatitis A virus cellular receptor 2	mRNA	mRNA	NC_040256.1	71705603	71722832	-	8	4128
XM_027958575.1	101116944	LOC101116944	putative olfactory receptor 2B8	mRNA	mRNA	NC_040271.1	31911984	31912916	+	1	933
XM_027969590.1	105609426	LOC105609426	zinc finger protein 891%2C transcript variant X2	mRNA	mRNA	NC_040256.1	12655852	12661480	-	5	1746
XM_027975059.1	101110155	CHRNE	cholinergic receptor nicotinic epsilon subunit%2C transcript variant X9	mRNA	mRNA	NC_040262.1	36876900	36881999	-	11	1966
XM_004016947.4	101106794	IPO11	importin 11	mRNA	mRNA	NC_040267.1	17809228	17998666	-	30	4311
XM_027969782.1	105609865	TUBB4A	tubulin beta 4A class IVa	mRNA	mRNA	NC_040256.1	16512046	16517500	+	4	2252
Novel_005057	XLOC_048780	--	--	Novel_mRNA	mRNA	NC_040256.1	46317785	46335654	-	7	2839
XM_027972112.1	101114448	TTC8	tetratricopeptide repeat domain 8%2C transcript variant X5	mRNA	mRNA	NC_040258.1	104818867	104878277	+	15	2075
XM_004010231.4	101119477	PARP16	poly(ADP-ribose) polymerase family member 16%2C transcript variant X1	mRNA	mRNA	NC_040258.1	13069001	13094680	-	6	2858
XM_027965388.1	101108816	PTPRU	protein tyrosine phosphatase%2C receptor type U%2C transcript variant X2	mRNA	mRNA	NC_040253.1	253754094	253841194	-	30	5439
XM_012106453.3	101114682	DMD	dystrophin%2C transcript variant X6	mRNA	mRNA	NC_040278.1	32203470	34591843	-	78	15149
XM_027969862.1	101116143	ZBTB7A	zinc finger and BTB domain containing 7A%2C transcript variant X2	mRNA	mRNA	NC_040256.1	18428499	18447429	+	3	6567
XM_027969005.1	101103060	ABCB8	ATP binding cassette subfamily B member 8%2C transcript variant X1	mRNA	mRNA	NC_040255.1	123669214	123686052	+	16	4164
XM_027975265.1	101117432	NF1	neurofibromin 1%2C transcript variant X7	mRNA	mRNA	NC_040262.1	44747109	45000795	+	59	9611
Novel_011958	XLOC_112742	--	--	Novel_mRNA	mRNA	NC_040272.1	47412994	47468308	+	11	3714
XM_027964950.1	101116380	PRPF40A	pre-mRNA processing factor 40 homolog A%2C transcript variant X1	mRNA	mRNA	NC_040253.1	168538653	168597078	+	25	2748
Novel_002029	XLOC_020629	--	--	Novel_mRNA	mRNA	NC_040253.1	38907517	38930077	-	9	5526
Novel_002028	XLOC_020629	--	--	Novel_mRNA	mRNA	NC_040253.1	38907517	38930077	-	9	5529
Novel_005056	XLOC_048752	--	--	Novel_mRNA	mRNA	NC_040256.1	45958693	45981507	-	15	6967
XM_027970563.1	114114919	LOC114114919	GTPase HRas-like	mRNA	mRNA	NC_040256.1	13692105	13692959	+	4	435
XM_027972149.1	101116236	EIF3J	eukaryotic translation initiation factor 3 subunit J	mRNA	mRNA	NC_040258.1	107382578	107393452	+	3	747
XM_012097392.2	101108080	PRMT9	protein arginine methyltransferase 9	mRNA	mRNA	NC_040268.1	11710454	11747938	+	12	3626
Novel_002021	XLOC_020574	--	--	Novel_mRNA	mRNA	NC_040253.1	37877899	37955675	-	12	4786
Novel_002020	XLOC_020574	--	--	Novel_mRNA	mRNA	NC_040253.1	37869417	37955675	-	12	4385
Novel_002023	XLOC_020574	--	--	Novel_mRNA	mRNA	NC_040253.1	37899526	37955675	-	11	6279
Novel_002022	XLOC_020574	--	--	Novel_mRNA	mRNA	NC_040253.1	37879699	37955675	-	11	4509
Novel_002025	XLOC_020625	--	--	Novel_mRNA	mRNA	NC_040253.1	38869377	38878626	-	5	8473
XM_027974217.1	101122202	C1QTNF1	C1q and TNF related 1%2C transcript variant X4	mRNA	mRNA	NC_040262.1	9890189	9913986	+	4	2916
Novel_002027	XLOC_020628	--	--	Novel_mRNA	mRNA	NC_040253.1	38900898	38903760	-	4	1679
Novel_002026	XLOC_020628	--	--	Novel_mRNA	mRNA	NC_040253.1	38900898	38902022	-	2	993
Novel_003378	XLOC_032561	--	--	Novel_mRNA	mRNA	NC_040254.1	35736192	35742349	-	2	2271
Novel_003379	XLOC_032565	--	--	Novel_mRNA	mRNA	NC_040254.1	35839620	35858059	-	41	6585
XM_027977342.1	101120263	TSHZ2	teashirt zinc finger homeobox 2%2C transcript variant X2	mRNA	mRNA	NC_040264.1	84020885	84509088	+	3	6740
Novel_003373	XLOC_032547	--	--	Novel_mRNA	mRNA	NC_040254.1	35482271	35592797	-	14	5974
XM_027966863.1	114113937	LOC114113937	ubiquitin-60S ribosomal protein L40-like	mRNA	mRNA	NC_040254.1	79846268	79872466	-	3	609
XM_004012466.4	101118966	CCT6B	chaperonin containing TCP1 subunit 6B	mRNA	mRNA	NC_040262.1	48619013	48654220	-	14	1818
Novel_003376	XLOC_032554	--	--	Novel_mRNA	mRNA	NC_040254.1	35672022	35682081	-	5	7955
Novel_003377	XLOC_032558	--	--	Novel_mRNA	mRNA	NC_040254.1	35695090	35703304	-	8	4189
XM_027959772.1	101121302	MARK2	microtubule affinity regulating kinase 2%2C transcript variant X18	mRNA	mRNA	NC_040272.1	44021636	44059984	+	19	4164
XM_027979619.1	101113884	CD44	CD44 molecule (Indian blood group)%2C transcript variant X1	mRNA	mRNA	NC_040266.1	70685940	70775436	+	17	3097
XM_012188367.3	101105429	PRTFDC1	phosphoribosyl transferase domain containing 1%2C transcript variant X2	mRNA	mRNA	NC_040264.1	26651509	26751967	-	10	2151
XM_015101853.2	101109045	SELENOS	selenoprotein S%2C transcript variant X1	mRNA	mRNA	NC_040269.1	4943668	4952356	+	6	1250
XM_004018272.3	101122468	BRK1	BRICK1%2C SCAR/WAVE actin nucleating complex subunit	mRNA	mRNA	NC_040270.1	17724920	17732507	-	3	1145
XM_027958561.1	114109553	LOC114109553	basic proline-rich protein-like	mRNA	mRNA	NC_040271.1	29971304	29972374	+	2	654
XM_027978090.1	101114297	CTCF	CCCTC-binding factor%2C transcript variant X1	mRNA	mRNA	NC_040265.1	37917412	37959570	+	12	3784
XM_027980128.1	101112421	RAD1	RAD1 checkpoint DNA exonuclease	mRNA	mRNA	NC_040267.1	41434620	41443607	+	6	3174
XM_027962668.1	101104040	ZNF385D	zinc finger protein 385D%2C transcript variant X2	mRNA	mRNA	NC_040277.1	47673605	48041660	+	8	3967
XM_027973234.1	101113078	TRIQK	triple QxxK/R motif containing%2C transcript variant X1	mRNA	mRNA	NC_040260.1	92469681	92590486	+	5	7955
Novel_011855	XLOC_111158	--	--	Novel_mRNA	mRNA	NC_040272.1	14134246	14144860	+	8	2942
XM_004007424.4	101123547	LOC101123547	olfactory receptor 8S1-like	mRNA	mRNA	NC_040254.1	147714723	147715661	-	1	939
XM_027966873.1	101108206	TTC7A	tetratricopeptide repeat domain 7A%2C transcript variant X1	mRNA	mRNA	NC_040254.1	82522323	82613705	-	17	4513
XM_027979903.1	101112001	LOC101112001	olfactory receptor 8J1-like	mRNA	mRNA	NC_040266.1	85623372	85638464	+	3	1056
XM_027961938.1	101114486	NSUN5	NOP2/Sun RNA methyltransferase family member 5	mRNA	mRNA	NC_040275.1	34530468	34535803	+	10	1654
XM_027958055.1	101116683	CCK	cholecystokinin	mRNA	mRNA	NC_040270.1	15495178	15501079	-	2	1718
XM_012178688.3	101117713	MOV10	Mov10 RISC complex RNA helicase%2C transcript variant X4	mRNA	mRNA	NC_040252.1	94821810	94848784	+	21	3341
XM_027972307.1	101120584	TENT5A	terminal nucleotidyltransferase 5A%2C transcript variant X2	mRNA	mRNA	NC_040259.1	9902654	9909633	-	3	5577
XM_004017978.4	101119760	GSC	goosecoid homeobox	mRNA	mRNA	NC_040269.1	59938226	59940174	-	3	1153
XM_027971801.1	101120087	ZNF280D	zinc finger protein 280D%2C transcript variant X2	mRNA	mRNA	NC_040258.1	54996557	55090444	+	20	4640
XM_027977815.1	101115563	ABCC11	ATP binding cassette subfamily C member 11%2C transcript variant X2	mRNA	mRNA	NC_040265.1	18001141	18082137	-	28	4784
XM_004003506.3	101104364	LOC101104364	olfactory receptor 2A12-like	mRNA	mRNA	NC_040252.1	18233649	18234581	+	1	933
XM_012103677.3	105604515	C23H18orf32	chromosome 23 C18orf32 homolog%2C transcript variant X3	mRNA	mRNA	NC_040274.1	54554357	54556987	-	3	1042
XM_004006754.4	101109003	FAR2	fatty acyl-CoA reductase 2%2C transcript variant X1	mRNA	mRNA	NC_040254.1	198757666	198850786	-	12	3582
XM_027978885.1	101113523	LOC101113523	zinc finger protein OZF-like%2C transcript variant X5	mRNA	mRNA	NC_040265.1	69721528	69729669	-	4	2473
XM_027964026.1	101113208	MYT1L	myelin transcription factor 1 like%2C transcript variant X2	mRNA	mRNA	NC_040253.1	903552	1321310	-	26	6408
XM_027958049.1	101115912	TRAK1	trafficking kinesin protein 1%2C transcript variant X6	mRNA	mRNA	NC_040270.1	15431308	15484245	+	15	5001
XM_027974870.1	101116439	POGZ	pogo transposable element derived with ZNF domain%2C transcript variant X3	mRNA	mRNA	NC_040252.1	107091543	107140383	-	18	6326
XM_012172458.3	101111355	PREPL	prolyl endopeptidase like%2C transcript variant X1	mRNA	mRNA	NC_040254.1	85235182	85273680	+	14	5015
XM_027957111.1	101107325	FCRLA	Fc receptor like A	mRNA	mRNA	NC_040252.1	120231615	120245184	+	7	1323
XM_027972317.1	101116059	LOC101116059	clathrin coat assembly protein AP180%2C transcript variant X4	mRNA	mRNA	NC_040259.1	12047206	12226627	-	29	4238
XM_004016700.3	101123149	LOC101123149	olfactory receptor 52K1-like	mRNA	mRNA	NC_040266.1	54024183	54025187	+	1	1005
XM_015101295.2	101111746	MIER3	MIER family member 3%2C transcript variant X2	mRNA	mRNA	NC_040267.1	23636589	23665262	+	13	5230
XM_027956417.1	105602862	ZNF664	zinc finger protein 664%2C transcript variant X3	mRNA	mRNA	NC_040268.1	60693739	60729062	-	5	4238
XM_027962652.1	105612179	KBTBD11	kelch repeat and BTB domain containing 11	mRNA	mRNA	NC_040277.1	1439084	1460524	+	2	6926
XM_012189144.3	101121030	AAR2	AAR2 splicing factor homolog%2C transcript variant X1	mRNA	mRNA	NC_040264.1	68156359	68168882	+	4	1720
XM_015092353.2	101110204	ILDR2	immunoglobulin like domain containing receptor 2	mRNA	mRNA	NC_040252.1	126593517	126670659	-	10	8285
XM_027971510.1	101123125	MEGF11	multiple EGF like domains 11%2C transcript variant X2	mRNA	mRNA	NC_040258.1	13625989	14044264	-	25	6769
XM_027959581.1	101123511	EHBP1L1	EH domain binding protein 1 like 1%2C transcript variant X1	mRNA	mRNA	NC_040272.1	45552581	45568758	+	18	2943
XM_027977739.1	101106960	CTU2	cytosolic thiouridylase subunit 2%2C transcript variant X2	mRNA	mRNA	NC_040265.1	14712835	14719175	+	15	1605
XM_015093334.2	101122080	LOC101122080	SEC14 domain and spectrin repeat-containing protein 1	mRNA	mRNA	NC_040253.1	141405242	141546041	+	18	2969
Novel_008309	XLOC_079596	--	--	Novel_mRNA	mRNA	NC_040263.1	54098618	54100229	-	3	1299
Novel_008302	XLOC_079544	--	--	Novel_mRNA	mRNA	NC_040263.1	50964029	50994223	-	7	752
Novel_008303	XLOC_079546	--	--	Novel_mRNA	mRNA	NC_040263.1	51086497	51108228	-	8	1216
Novel_008300	XLOC_079531	--	--	Novel_mRNA	mRNA	NC_040263.1	50730405	50744666	-	6	6898
Novel_008301	XLOC_079542	--	--	Novel_mRNA	mRNA	NC_040263.1	50798888	50866196	-	42	9547
Novel_008306	XLOC_079556	--	--	Novel_mRNA	mRNA	NC_040263.1	53025229	53053394	-	6	2454
Novel_008307	XLOC_079564	--	--	Novel_mRNA	mRNA	NC_040263.1	53241191	53253055	-	6	4147
Novel_008304	XLOC_079556	--	--	Novel_mRNA	mRNA	NC_040263.1	53025229	53036267	-	2	1004
Novel_008305	XLOC_079556	--	--	Novel_mRNA	mRNA	NC_040263.1	53025229	53053394	-	5	2173
XM_027973784.1	101115289	MYO16	myosin XVI	mRNA	mRNA	NC_040261.1	94001151	94393640	+	34	6000
XM_027974347.1	101103580	DDX42	DEAD-box helicase 42%2C transcript variant X1	mRNA	mRNA	NC_040262.1	14904124	14922195	-	14	3337
XM_012107495.3	101107418	PLS3	plastin 3%2C transcript variant X1	mRNA	mRNA	NC_040278.1	127421793	127521953	-	17	3203
XM_027958661.1	101115178	WDR49	WD repeat domain 49%2C transcript variant X1	mRNA	mRNA	NC_040252.1	238967844	239133290	+	20	4758
XM_027959334.1	105607156	BATF2	basic leucine zipper ATF-like transcription factor 2%2C transcript variant X2	mRNA	mRNA	NC_040272.1	45009092	45015647	-	3	1805
XM_027977428.1	101117692	HPN	hepsin%2C transcript variant X3	mRNA	mRNA	NC_040265.1	48490442	48510190	+	12	1798
XM_027958720.1	105603910	LOC105603910	myosin light chain kinase family member 4	mRNA	mRNA	NC_040271.1	54410617	54430240	+	10	1687
XM_027967196.1	101110747	POC1B	POC1 centriolar protein B%2C transcript variant X3	mRNA	mRNA	NC_040254.1	135162520	135268788	-	12	2743
XM_012130509.3	101108631	SFT2D3	SFT2 domain containing 3	mRNA	mRNA	NC_040253.1	127457050	127461401	-	1	4352
XM_027962482.1	101118923	MTUS1	microtubule associated scaffold protein 1%2C transcript variant X1	mRNA	mRNA	NC_040277.1	21000225	21126721	+	13	4159
XM_027971385.1	114115396	LOC114115396	rho GTPase-activating protein 20-like	mRNA	mRNA	NC_040257.1	3326123	3332065	-	4	967
XM_027970341.1	101107351	FCHSD1	FCH and double SH3 domains 1%2C transcript variant X2	mRNA	mRNA	NC_040256.1	55075008	55086928	-	18	4244
XM_027973204.1	101108663	LOC101108663	cytochrome b-c1 complex subunit 7%2C transcript variant X1	mRNA	mRNA	NC_040260.1	89041317	89046055	+	4	512
XM_027958168.1	101114394	EIF4E3	eukaryotic translation initiation factor 4E family member 3%2C transcript variant X3	mRNA	mRNA	NC_040270.1	31240940	31285763	+	7	2597
XM_027975921.1	101122372	LOC101122372	torsin-1A-interacting protein 2%2C transcript variant X4	mRNA	mRNA	NC_040263.1	65380964	65394718	-	4	1668
Novel_012472	XLOC_116827	--	--	Novel_mRNA	mRNA	NC_040274.1	652779	663816	+	3	10127
XM_004008306.3	101113144	TAS2R38	taste 2 receptor member 38	mRNA	mRNA	NC_040255.1	114099513	114100514	-	1	1002
XM_015096691.2	101102986	RORA	RAR related orphan receptor A%2C transcript variant X1	mRNA	mRNA	NC_040258.1	50963301	51074396	+	11	1744
XM_012103259.3	101122400	LOC101122400	probable 2-ketogluconate reductase%2C transcript variant X2	mRNA	mRNA	NC_040274.1	653437	666506	-	6	1930
XM_012159955.3	780509	MB	myoglobin%2C transcript variant X1	mRNA	mRNA	NC_040254.1	191831400	191847700	-	5	1172
XM_027958267.1	101104693	CCDC66	coiled-coil domain containing 66%2C transcript variant X5	mRNA	mRNA	NC_040270.1	46379045	46431000	-	19	3060
Novel_005393	XLOC_052708	--	--	Novel_mRNA	mRNA	NC_040257.1	129242892	129245018	+	2	1355
XM_027975742.1	101120767	PRXL2B	peroxiredoxin like 2B%2C transcript variant X2	mRNA	mRNA	NC_040263.1	54063876	54067080	-	7	901
XM_015100955.2	101103918	DDX6	DEAD-box helicase 6%2C transcript variant X4	mRNA	mRNA	NC_040266.1	32179540	32210349	-	14	6146
XM_012176665.3	101122186	SRPK2	SRSF protein kinase 2%2C transcript variant X4	mRNA	mRNA	NC_040255.1	52279382	52523834	-	17	3777
XM_012187713.2	101106955	RGL1	ral guanine nucleotide dissociation stimulator like 1%2C transcript variant X1	mRNA	mRNA	NC_040263.1	69400104	69535308	+	17	4536
XM_027980116.1	101117878	NADK2	NAD kinase 2%2C mitochondrial%2C transcript variant X2	mRNA	mRNA	NC_040267.1	40025755	40071883	+	12	3362
XM_012176939.2	101111709	STEAP1	STEAP family member 1%2C transcript variant X1	mRNA	mRNA	NC_040255.1	81869901	81882676	+	4	1146
XM_027968212.1	101109531	WNT7B	Wnt family member 7B%2C transcript variant X2	mRNA	mRNA	NC_040254.1	237184206	237235769	-	4	1110
XM_027974207.1	101112747	USP36	ubiquitin specific peptidase 36%2C transcript variant X1	mRNA	mRNA	NC_040262.1	9716325	9745451	-	20	5495
XM_004008498.3	101107698	WDR83	WD repeat domain 83	mRNA	mRNA	NC_040256.1	11204538	11208728	-	9	1212
XM_027969750.1	101104061	HNRNPM	heterogeneous nuclear ribonucleoprotein M%2C transcript variant X19	mRNA	mRNA	NC_040256.1	15380095	15419811	+	16	2161
XM_027975930.1	101114915	ZBTB7B	zinc finger and BTB domain containing 7B%2C transcript variant X2	mRNA	mRNA	NC_040252.1	111374558	111390335	+	4	3613
XM_027970650.1	101111628	LOC101111628	bone marrow stromal antigen 2-like	mRNA	mRNA	NC_040256.1	5734145	5736273	+	4	537
XM_027962031.1	101111336	SPSB3	splA/ryanodine receptor domain and SOCS box containing 3%2C transcript variant X3	mRNA	mRNA	NC_040275.1	1310852	1316423	-	6	2107
XM_012146606.3	101116023	ANKZF1	ankyrin repeat and zinc finger domain containing 1%2C transcript variant X2	mRNA	mRNA	NC_040253.1	235993776	236000251	+	14	2685
XM_027959092.1	114109699	LOC114109699	histone H4	mRNA	mRNA	NC_040271.1	34299432	34299890	-	1	459
Novel_005390	XLOC_052690	--	--	Novel_mRNA	mRNA	NC_040257.1	129118478	129145332	+	9	2112
XM_027967213.1	101117743	USP44	ubiquitin specific peptidase 44	mRNA	mRNA	NC_040254.1	141184650	141199403	-	5	5667
XM_004002898.4	101115417	BBX	BBX high mobility group box domain containing%2C transcript variant X1	mRNA	mRNA	NC_040252.1	189465852	189762273	+	18	8942
XM_027967602.1	101102894	NABP2	nucleic acid binding protein 2%2C transcript variant X1	mRNA	mRNA	NC_040254.1	174946644	174952594	-	7	1206
XM_027959615.1	101105798	CHST2	carbohydrate sulfotransferase 2	mRNA	mRNA	NC_040252.1	268552331	268557127	-	2	4692
XM_004011519.4	101121018	MAP3K5	mitogen-activated protein kinase kinase kinase 5	mRNA	mRNA	NC_040259.1	68015817	68244168	-	30	5076
XM_004014592.3	101110696	WFDC5	WAP four-disulfide core domain 5	mRNA	mRNA	NC_040264.1	76598455	76601654	-	4	859
XM_027958196.1	101109501	ZNF639	zinc finger protein 639%2C transcript variant X2	mRNA	mRNA	NC_040252.1	226351600	226364751	-	6	2028
Novel_005391	XLOC_052690	--	--	Novel_mRNA	mRNA	NC_040257.1	129118478	129145332	+	9	2133
XM_027978174.1	101115728	ZNF536	zinc finger protein 536%2C transcript variant X2	mRNA	mRNA	NC_040265.1	43557506	44010300	+	7	7080
Novel_003549	XLOC_034372	--	--	Novel_mRNA	mRNA	NC_040254.1	118527255	118539772	-	3	4467
XM_027970806.1	101113850	CAMK2D	calcium/calmodulin dependent protein kinase II delta%2C transcript variant X1	mRNA	mRNA	NC_040257.1	14727688	15282831	+	18	3638
XM_004017859.3	101110878	ISLR	immunoglobulin superfamily containing leucine rich repeat%2C transcript variant X1	mRNA	mRNA	NC_040269.1	32412916	32415250	-	2	2133
XM_027958277.1	101105365	CACNA2D3	calcium voltage-gated channel auxiliary subunit alpha2delta 3%2C transcript variant X2	mRNA	mRNA	NC_040270.1	47928893	48806868	-	37	3578
XM_027966739.1	101121480	D2HGDH	D-2-hydroxyglutarate dehydrogenase%2C transcript variant X6	mRNA	mRNA	NC_040252.1	169854	195316	-	10	2507
XM_012142353.3	101106914	CFLAR	CASP8 and FADD like apoptosis regulator%2C transcript variant X2	mRNA	mRNA	NC_040253.1	217520440	217562157	+	10	2562
XM_012175472.3	101123200	A2ML1	alpha-2-macroglobulin like 1%2C transcript variant X4	mRNA	mRNA	NC_040254.1	221898659	221949146	-	36	4550
XM_027957333.1	101113701	CPSF2	cleavage and polyadenylation specific factor 2%2C transcript variant X1	mRNA	mRNA	NC_040269.1	57116642	57151349	+	16	7121
XM_027970845.1	101107195	UBE2D3	ubiquitin conjugating enzyme E2 D3%2C transcript variant X6	mRNA	mRNA	NC_040257.1	25730851	25758770	+	8	2429
XM_027967159.1	101102301	NAV3	neuron navigator 3%2C transcript variant X5	mRNA	mRNA	NC_040254.1	120731445	121450409	+	39	11097
Novel_003548	XLOC_034335	--	--	Novel_mRNA	mRNA	NC_040254.1	116031857	116067041	-	8	1033
XM_027961471.1	114110581	LOC114110581	glyceraldehyde-3-phosphate dehydrogenase-like	mRNA	mRNA	NC_040275.1	20239292	20240561	-	1	1270
Novel_002991	XLOC_029682	--	--	Novel_mRNA	mRNA	NC_040254.1	168311772	168423382	+	35	6921
XM_027965959.1	101114185	LOC101114185	olfactory receptor 6C3-like	mRNA	mRNA	NC_040254.1	177014835	177015785	+	1	951
NM_001166196.1	100307042	FEN1	flap structure-specific endonuclease 1%2C transcript variant X1	mRNA	mRNA	NC_040272.1	42124222	42125364	+	3	1140
XM_027962260.1	101112448	SIPA1L2	signal induced proliferation associated 1 like 2%2C transcript variant X1	mRNA	mRNA	NC_040276.1	4866881	5111484	-	22	6623
XM_027961552.1	101110562	SDK1	sidekick cell adhesion molecule 1	mRNA	mRNA	NC_040275.1	40306251	41023191	-	45	6399
XM_015097926.2	101111813	PDP1	pyruvate dehyrogenase phosphatase catalytic subunit 1%2C transcript variant X8	mRNA	mRNA	NC_040260.1	91527597	91535952	-	2	4183
XM_027968007.1	101114265	DDX11	DEAD/H-box helicase 11%2C transcript variant X5	mRNA	mRNA	NC_040254.1	227787247	227820132	+	27	3674
XM_015100657.2	101114722	NUP62	nucleoporin 62	mRNA	mRNA	NC_040265.1	59683964	59706073	-	2	2927
XM_004005594.4	101118173	TBC1D13	TBC1 domain family member 13%2C transcript variant X1	mRNA	mRNA	NC_040254.1	7878232	7894194	-	12	3898
Novel_000058	XLOC_000363	--	--	Novel_mRNA	mRNA	NC_040252.1	13122064	13164297	+	17	2147
XM_027966534.1	101106581	MATN3	matrilin 3	mRNA	mRNA	NC_040254.1	29197344	29214945	-	9	2886
XM_027957323.1	101111231	HYPK	huntingtin interacting protein K	mRNA	mRNA	NC_040269.1	55744891	55747167	+	4	1479
XM_027971900.1	114115626	LOC114115626	protein TALPID3-like%2C transcript variant X2	mRNA	mRNA	NC_040258.1	74003812	74018915	+	3	575
Novel_000052	XLOC_000353	--	--	Novel_mRNA	mRNA	NC_040252.1	12805837	12836342	+	4	1029
XM_027961340.1	101104879	CIAO3	cytosolic iron-sulfur assembly component 3	mRNA	mRNA	NC_040275.1	597342	603635	-	11	2112
XM_004013608.4	101105767	C12H1orf115	chromosome 12 C1orf115 homolog	mRNA	mRNA	NC_040263.1	26243162	26255255	+	2	2836
XM_015094961.2	101102052	MFAP5	microfibril associated protein 5%2C transcript variant X2	mRNA	mRNA	NC_040254.1	222049672	222061503	+	10	984
Novel_000056	XLOC_000363	--	--	Novel_mRNA	mRNA	NC_040252.1	13111411	13164297	+	24	4555
Novel_000057	XLOC_000363	--	--	Novel_mRNA	mRNA	NC_040252.1	13118547	13164297	+	19	2848
XM_027958075.1	101120870	SNRK	SNF related kinase%2C transcript variant X1	mRNA	mRNA	NC_040270.1	16248206	16316663	+	8	5013
Novel_000055	XLOC_000362	--	--	Novel_mRNA	mRNA	NC_040252.1	13064930	13111270	+	11	7322
Novel_005268	XLOC_051483	--	--	Novel_mRNA	mRNA	NC_040257.1	64132042	64136751	+	8	1355
Novel_005269	XLOC_051483	--	--	Novel_mRNA	mRNA	NC_040257.1	64132043	64136751	+	8	1369
XM_015100100.2	101118471	ZNF524	zinc finger protein 524%2C transcript variant X1	mRNA	mRNA	NC_040265.1	66627265	66630109	-	2	1203
Novel_005262	XLOC_051307	--	--	Novel_mRNA	mRNA	NC_040257.1	49268541	49275138	+	4	611
XM_027980002.1	101111659	GFM2	G elongation factor mitochondrial 2%2C transcript variant X2	mRNA	mRNA	NC_040267.1	7251796	7286299	+	16	1825
Novel_005260	XLOC_051299	--	--	Novel_mRNA	mRNA	NC_040257.1	48787138	48842416	+	14	3139
Novel_005261	XLOC_051306	--	--	Novel_mRNA	mRNA	NC_040257.1	49246943	49263069	+	4	1162
Novel_005266	XLOC_051480	--	--	Novel_mRNA	mRNA	NC_040257.1	64020049	64022405	+	2	1497
Novel_005267	XLOC_051483	--	--	Novel_mRNA	mRNA	NC_040257.1	64132042	64136751	+	7	1785
Novel_005264	XLOC_051406	--	--	Novel_mRNA	mRNA	NC_040257.1	61041141	61240893	+	33	9134
Novel_005265	XLOC_051447	--	--	Novel_mRNA	mRNA	NC_040257.1	62494488	62569613	+	7	1957
XM_012148937.3	101109942	PHC2	polyhomeotic homolog 2%2C transcript variant X1	mRNA	mRNA	NC_040253.1	249865799	249986340	+	15	3902
XM_004004736.4	101106913	CCNT2	cyclin T2%2C transcript variant X4	mRNA	mRNA	NC_040253.1	188303130	188337454	-	9	5207
XM_015092600.2	101117897	P2RY12	purinergic receptor P2Y12%2C transcript variant X2	mRNA	mRNA	NC_040252.1	257987006	257996374	+	3	3543
Novel_007943	XLOC_076229	--	--	Novel_mRNA	mRNA	NC_040262.1	49188458	49202988	-	8	2629
XM_004004013.4	101111687	UGCG	UDP-glucose ceramide glucosyltransferase	mRNA	mRNA	NC_040253.1	11951919	11990049	-	9	3644
XM_004012395.4	101122800	LOC101122800	olfactory receptor 4D1-like	mRNA	mRNA	NC_040262.1	55009028	55009963	-	1	936
XM_027971271.1	101121173	LRPAP1	LDL receptor related protein associated protein 1%2C transcript variant X2	mRNA	mRNA	NC_040257.1	127409655	127423047	+	8	1580
XM_027979724.1	101117276	MADD	MAP kinase activating death domain%2C transcript variant X28	mRNA	mRNA	NC_040266.1	83415812	83453875	+	35	5668
Novel_003126	XLOC_031049	--	--	Novel_mRNA	mRNA	NC_040254.1	230596972	230608007	+	4	3233
XM_027977285.1	101115146	ZMYND8	zinc finger MYND-type containing 8%2C transcript variant X19	mRNA	mRNA	NC_040264.1	79151342	79269872	-	23	6033
XM_027959918.1	101106378	TKFC	triokinase and FMN cyclase%2C transcript variant X2	mRNA	mRNA	NC_040272.1	41730551	41742256	+	18	2325
XM_027966684.1	106991046	PNO1	partner of NOB1 homolog%2C transcript variant X2	mRNA	mRNA	NC_040254.1	41921779	41931462	-	7	1328
XM_027968292.1	101118486	MACF1	microtubule-actin crosslinking factor 1%2C transcript variant X1	mRNA	mRNA	NC_040252.1	14334140	14674823	+	94	17130
XM_027960674.1	101103859	KCNIP2	potassium voltage-gated channel interacting protein 2%2C transcript variant X4	mRNA	mRNA	NC_040273.1	25188295	25206953	-	8	2047
Novel_003124	XLOC_031034	--	--	Novel_mRNA	mRNA	NC_040254.1	230480348	230492683	+	8	3971
XM_027956350.1	101114390	ZNF268	zinc finger protein 268%2C transcript variant X1	mRNA	mRNA	NC_040268.1	52138551	52175294	+	5	5122
XM_027971590.1	101116402	REC8	REC8 meiotic recombination protein%2C transcript variant X2	mRNA	mRNA	NC_040258.1	22294643	22301763	-	19	3763
XM_004001983.3	101116001	LOC101116001	cytochrome c oxidase assembly factor 7	mRNA	mRNA	NC_040252.1	28710612	28729398	-	3	1307
XM_015096725.2	101109974	LOC101109974	olfactory receptor 4F3/4F16/4F29-like	mRNA	mRNA	NC_040258.1	27716844	27717830	-	1	987
XM_027959012.1	114109678	LOC114109678	forkhead box protein Q1-like	mRNA	mRNA	NC_040271.1	53599551	53600696	+	1	1146
XM_027975958.1	101105128	ADAM15	ADAM metallopeptidase domain 15%2C transcript variant X1	mRNA	mRNA	NC_040252.1	111421883	111432155	+	23	2976
XM_012181534.3	101102648	FAM214A	family with sequence similarity 214 member A%2C transcript variant X7	mRNA	mRNA	NC_040258.1	59493464	59578878	+	13	3915
XM_027962563.1	101117730	PLPBP	pyridoxal phosphate binding protein%2C transcript variant X2	mRNA	mRNA	NC_040277.1	36023185	36031940	+	8	2070
XM_027957777.1	101122729	TMCC1	transmembrane and coiled-coil domain family 1%2C transcript variant X2	mRNA	mRNA	NC_040270.1	57851261	58008866	+	8	6392
XM_027956661.1	101103093	ISCU	iron-sulfur cluster assembly enzyme	mRNA	mRNA	NC_040268.1	73584899	73591118	-	5	1059
XM_027972598.1	101103105	KIAA1324	KIAA1324 ortholog	mRNA	mRNA	NC_040252.1	90983943	91062420	+	22	5873
Novel_008119	XLOC_077693	--	--	Novel_mRNA	mRNA	NC_040263.1	55298424	55320816	+	5	11179
XM_015097020.2	101120087	ZNF280D	zinc finger protein 280D%2C transcript variant X2	mRNA	mRNA	NC_040258.1	54996557	55124035	+	20	4367
XM_015102965.2	101117376	SLC22A11	solute carrier family 22 member 11	mRNA	mRNA	NC_040272.1	44598902	44613604	+	12	2027
XM_027958166.1	114109426	GPR27	G protein-coupled receptor 27	mRNA	mRNA	NC_040270.1	31207726	31210189	-	1	2464
XM_027967887.1	101117316	LOC101117316	antigen WC1.1-like	mRNA	mRNA	NC_040254.1	223812167	223905400	-	27	6106
XM_027973866.1	114116672	LOC114116672	multidrug resistance-associated protein 4-like	mRNA	mRNA	NC_040261.1	79831586	79858731	+	6	723
XM_012190680.3	101105351	DKKL1	dickkopf like acrosomal protein 1%2C transcript variant X2	mRNA	mRNA	NC_040265.1	59282395	59286930	+	5	966
XM_027963042.1	101102535	AKAP4	A-kinase anchoring protein 4%2C transcript variant X4	mRNA	mRNA	NC_040278.1	57567836	57584294	+	7	3622
XM_027958269.1	101104693	CCDC66	coiled-coil domain containing 66%2C transcript variant X5	mRNA	mRNA	NC_040270.1	46379045	46431006	-	17	2599
XM_015092640.2	101109144	SLC25A36	solute carrier family 25 member 36%2C transcript variant X1	mRNA	mRNA	NC_040252.1	270627528	270661652	-	6	4779
XM_012176213.3	101103436	GLMN	glomulin%2C FKBP associated protein%2C transcript variant X3	mRNA	mRNA	NC_040252.1	73624099	73669729	-	16	2402
XM_027959028.1	101120045	SHOX2	short stature homeobox 2%2C transcript variant X3	mRNA	mRNA	NC_040252.1	250125104	250135549	+	5	3011
XM_027971937.1	101121176	ATP6V1D	ATPase H+ transporting V1 subunit D	mRNA	mRNA	NC_040258.1	82746846	82762778	-	9	1444
Novel_001791	XLOC_018773	--	--	Novel_mRNA	mRNA	NC_040253.1	233055145	233178954	+	4	7473
XM_027957767.1	101121977	ATG7	autophagy related 7%2C transcript variant X1	mRNA	mRNA	NC_040270.1	57215648	57485905	+	19	4584
XM_027978725.1	101117099	LOC101117099	zinc finger protein 347-like%2C transcript variant X2	mRNA	mRNA	NC_040265.1	64516036	64536714	+	5	5237
Novel_007944	XLOC_076242	--	--	Novel_mRNA	mRNA	NC_040262.1	49608343	49625283	-	7	6419
XM_027971139.1	101105547	PTGER3	prostaglandin E receptor 3%2C transcript variant X1	mRNA	mRNA	NC_040252.1	49247753	49291472	-	3	2249
XM_027967430.1	101114765	TWF1	twinfilin actin binding protein 1%2C transcript variant X4	mRNA	mRNA	NC_040254.1	153099572	153115485	+	10	1572
Novel_010120	XLOC_094970	--	--	Novel_mRNA	mRNA	NC_040267.1	40661025	40756722	+	17	4112
Novel_008110	XLOC_077677	--	--	Novel_mRNA	mRNA	NC_040263.1	55088614	55095764	+	3	6966
Novel_008117	XLOC_077690	--	--	Novel_mRNA	mRNA	NC_040263.1	55277535	55279397	+	3	906
XM_027967370.1	101118435	KCNH3	potassium voltage-gated channel subfamily H member 3%2C transcript variant X2	mRNA	mRNA	NC_040254.1	146610210	146629190	-	15	3673
Novel_004479	XLOC_043498	--	--	Novel_mRNA	mRNA	NC_040256.1	5549812	5573573	+	12	4801
XM_015098764.2	101106604	MSL1	MSL complex subunit 1%2C transcript variant X2	mRNA	mRNA	NC_040262.1	22750594	22762743	-	8	4573
XM_004008845.4	101113235	MATR3	matrin 3%2C transcript variant X6	mRNA	mRNA	NC_040256.1	52959379	52986197	+	15	4819
XM_027966110.1	101105995	LOC101105995	coiled-coil domain-containing protein 183	mRNA	mRNA	NC_040254.1	1070597	1079298	-	19	2199
Novel_002228	XLOC_023512	--	--	Novel_mRNA	mRNA	NC_040253.1	136819383	136928269	-	33	4048
XM_027963911.1	114112801	HRCT1	histidine rich carboxyl terminus 1	mRNA	mRNA	NC_040253.1	55331404	55332506	-	1	1103
XM_027959280.1	101117637	P2RY14	purinergic receptor P2Y14%2C transcript variant X3	mRNA	mRNA	NC_040252.1	258096206	258127384	+	3	2776
XM_027967897.1	105612575	LOC105612575	scavenger receptor cysteine-rich type 1 protein M130%2C transcript variant X3	mRNA	mRNA	NC_040254.1	222917227	222958780	+	17	4134
XM_012099951.2	101110274	PBRM1	polybromo 1%2C transcript variant X12	mRNA	mRNA	NC_040270.1	50155217	50249321	+	29	4809
Novel_013244	XLOC_122935	--	--	Novel_mRNA	mRNA	NC_040276.1	30481729	30530285	+	14	4169
Novel_003164	XLOC_031234	--	--	Novel_mRNA	mRNA	NC_040254.1	234577672	234629838	+	16	2758
Novel_007946	XLOC_076242	--	--	Novel_mRNA	mRNA	NC_040262.1	49608343	49647537	-	20	9365
Novel_013815	XLOC_130509	--	--	Novel_mRNA	mRNA	NC_040278.1	123672938	123680316	+	11	2408
Novel_013812	XLOC_130477	--	--	Novel_mRNA	mRNA	NC_040278.1	122525178	122528358	+	4	2219
Novel_013813	XLOC_130478	--	--	Novel_mRNA	mRNA	NC_040278.1	122564785	122640066	+	11	2922
Novel_013810	XLOC_130474	--	--	Novel_mRNA	mRNA	NC_040278.1	122382377	122398700	+	7	5776
XM_027959103.1	101110007	GABBR1	gamma-aminobutyric acid type B receptor subunit 1	mRNA	mRNA	NC_040271.1	30920594	30949919	+	23	4158
XM_027977123.1	101120102	CEP250	centrosomal protein 250%2C transcript variant X1	mRNA	mRNA	NC_040264.1	67494639	67543331	+	33	7846
Novel_004381	XLOC_042875	--	--	Novel_mRNA	mRNA	NC_040255.1	111810392	111830276	-	3	2610
XM_015101150.2	101116087	PACSIN3	protein kinase C and casein kinase substrate in neurons 3%2C transcript variant X1	mRNA	mRNA	NC_040266.1	83351640	83360914	-	11	1910
Novel_013819	XLOC_130808	--	--	Novel_mRNA	mRNA	NC_040278.1	132220853	132348360	+	19	8232
XM_027967505.1	101114855	AVIL	advillin%2C transcript variant X1	mRNA	mRNA	NC_040254.1	173473705	173493319	+	18	3808
XM_004002405.4	101115331	LOC101115331	Golgi pH regulator%2C transcript variant X1	mRNA	mRNA	NC_040252.1	104677840	104724159	+	14	1960
XM_012177362.2	101122020	ATP6V0E2	ATPase H+ transporting V0 subunit e2	mRNA	mRNA	NC_040255.1	122276009	122284103	+	4	4947
NM_001009722.1	443004	LPO	lactoperoxidase%2C transcript variant X1	mRNA	mRNA	NC_040262.1	54698327	54874338	-	13	2780
XM_015103392.2	101110104	NT5C2	5'-nucleotidase%2C cytosolic II%2C transcript variant X1	mRNA	mRNA	NC_040273.1	26279129	26374428	-	19	3044
XM_004009417.2	101115539	LOC101115539	olfactory receptor 5F1-like	mRNA	mRNA	NC_040256.1	41681570	41682529	-	1	960
XM_027960745.1	101120984	ZBTB21	zinc finger and BTB domain containing 21%2C transcript variant X2	mRNA	mRNA	NC_040252.1	285545375	285565799	-	2	7275
XM_027957299.1	101105443	TOGARAM1	TOG array regulator of axonemal microtubules 1%2C transcript variant X1	mRNA	mRNA	NC_040269.1	55043803	55119829	+	20	6376
Novel_002263	XLOC_023855	--	--	Novel_mRNA	mRNA	NC_040253.1	155410517	155460474	-	11	3303
XM_004011350.4	101107709	SGK1	serum/glucocorticoid regulated kinase 1%2C transcript variant X3	mRNA	mRNA	NC_040259.1	65604699	65611839	-	12	3040
Novel_002262	XLOC_023852	--	--	Novel_mRNA	mRNA	NC_040253.1	155239127	155327179	-	27	4029
XM_027964700.1	101119119	BIN1	bridging integrator 1%2C transcript variant X22	mRNA	mRNA	NC_040253.1	128119199	128173978	+	14	1926
XM_004016192.4	101113007	ZNF215	zinc finger protein 215	mRNA	mRNA	NC_040266.1	48838893	48865076	-	6	6688
XM_015101240.2	101107897	ERGIC1	endoplasmic reticulum-golgi intermediate compartment 1%2C transcript variant X1	mRNA	mRNA	NC_040267.1	4876978	4992583	+	10	2759
XM_012099086.3	101105030	MARK3	microtubule affinity regulating kinase 3%2C transcript variant X2	mRNA	mRNA	NC_040269.1	68731674	68842244	+	18	2998
XM_027965641.1	101105641	IFFO2	intermediate filament family orphan 2	mRNA	mRNA	NC_040253.1	263207264	263257531	+	9	5957
Novel_002260	XLOC_023845	--	--	Novel_mRNA	mRNA	NC_040253.1	154756279	154778925	-	10	1910
XM_012126141.3	101121912	SNAPC3	small nuclear RNA activating complex polypeptide 3%2C transcript variant X2	mRNA	mRNA	NC_040253.1	90615210	90653193	+	9	1741
NM_001012457.2	497274	CRYAB	crystallin alpha B	mRNA	mRNA	NC_040266.1	24753801	24756714	-	3	560
XM_004008109.4	101106933	ADCK2	aarF domain containing kinase 2	mRNA	mRNA	NC_040255.1	112902475	112917712	+	8	2831
NM_001009754.1	443154	HYAL2	hyaluronidase 2%2C transcript variant X2	mRNA	mRNA	NC_040270.1	52010352	52012979	+	3	1537
XM_027956799.1	101103674	INPP5J	inositol polyphosphate-5-phosphatase J%2C transcript variant X1	mRNA	mRNA	NC_040268.1	79177481	79184284	+	12	1902
XM_012101129.3	105603814	LOC105603814	histone H3.1	mRNA	mRNA	NC_040271.1	34339598	34342415	+	1	2818
Novel_006580	XLOC_065120	--	--	Novel_mRNA	mRNA	NC_040259.1	91402030	91510149	-	27	6947
XM_027965113.1	101113308	ABI2	abl interactor 2%2C transcript variant X1	mRNA	mRNA	NC_040253.1	219456476	219565079	+	12	2370
XM_015099894.2	101107123	RIMS4	regulating synaptic membrane exocytosis 4	mRNA	mRNA	NC_040264.1	76277063	76348509	-	6	5088
NM_001142517.1	100216463	PRKAR1A	protein kinase cAMP-dependent type I regulatory subunit alpha%2C transcript variant X2	mRNA	mRNA	NC_040262.1	1632144	1652145	+	11	3393
XM_027978312.1	101119499	PRX	periaxin%2C transcript variant X2	mRNA	mRNA	NC_040265.1	52943120	52955914	+	6	6513
XM_012180975.3	101112865	SCNM1	sodium channel modifier 1%2C transcript variant X1	mRNA	mRNA	NC_040252.1	106816258	106818884	+	6	994
Novel_006586	XLOC_065230	--	--	Novel_mRNA	mRNA	NC_040259.1	96759596	96762998	-	2	3300
XM_027967546.1	101122095	R3HDM2	R3H domain containing 2%2C transcript variant X24	mRNA	mRNA	NC_040254.1	173838994	174000741	+	28	4055
XM_027974718.1	101117262	EPN3	epsin 3%2C transcript variant X5	mRNA	mRNA	NC_040262.1	27137900	27148603	+	9	3828
XM_027972078.1	101102944	KIAA1107	KIAA1107 ortholog%2C transcript variant X1	mRNA	mRNA	NC_040252.1	73522578	73567237	+	14	5383
XM_027979375.1	101120947	TEAD1	TEA domain transcription factor 1%2C transcript variant X10	mRNA	mRNA	NC_040266.1	42795058	42993167	-	13	9576
Novel_009960	XLOC_093518	--	--	Novel_mRNA	mRNA	NC_040266.1	69220226	69333056	-	15	2348
XM_027961275.1	106991897	MAFK	MAF bZIP transcription factor K%2C transcript variant X2	mRNA	mRNA	NC_040275.1	42221137	42230883	-	3	3941
Novel_002268	XLOC_023875	--	--	Novel_mRNA	mRNA	NC_040253.1	156019255	156050034	-	10	1605
Novel_003545	XLOC_034284	--	--	Novel_mRNA	mRNA	NC_040254.1	114000707	114035560	-	8	3385
XM_012174630.2	101112385	MON2	MON2 homolog%2C regulator of endosome-to-Golgi trafficking%2C transcript variant X4	mRNA	mRNA	NC_040254.1	168307375	168423314	-	37	11353
XM_027971123.1	101105547	PTGER3	prostaglandin E receptor 3%2C transcript variant X1	mRNA	mRNA	NC_040252.1	49193872	49291472	-	4	2039
XM_027959306.1	101103195	LOC101103195	pregnancy-associated glycoprotein 4-like	mRNA	mRNA	NC_040272.1	38940715	38948561	-	9	1182
XM_015098966.2	101102915	GRIN2C	glutamate ionotropic receptor NMDA type subunit 2C%2C transcript variant X3	mRNA	mRNA	NC_040262.1	6711060	6723365	-	12	5375
Novel_006562	XLOC_065040	--	--	Novel_mRNA	mRNA	NC_040259.1	88141892	88572009	-	22	13580
XM_004018995.4	101108610	TCF19	transcription factor 19%2C transcript variant X2	mRNA	mRNA	NC_040271.1	29732230	29735999	-	4	2051
XM_012152824.3	101123195	ALPL	alkaline phosphatase%2C biomineralization associated%2C transcript variant X3	mRNA	mRNA	NC_040253.1	260713558	260778539	-	12	2527
Novel_007867	XLOC_075769	--	--	Novel_mRNA	mRNA	NC_040262.1	36324996	36331194	-	15	3155
XM_012180969.3	101119565	THTPA	thiamine triphosphatase%2C transcript variant X5	mRNA	mRNA	NC_040258.1	22704339	22705467	-	2	767
XM_027959760.1	101121302	MARK2	microtubule affinity regulating kinase 2%2C transcript variant X18	mRNA	mRNA	NC_040272.1	44028515	44059984	+	19	4804
XM_027957446.1	101102182	TRMT61A	tRNA methyltransferase 61A	mRNA	mRNA	NC_040269.1	68870565	68876943	+	4	1813
XM_027966587.1	101110487	SELENOI	selenoprotein I%2C transcript variant X1	mRNA	mRNA	NC_040254.1	35062089	35096416	+	8	911
XM_027971624.1	101122442	SLC22A17	solute carrier family 22 member 17%2C transcript variant X1	mRNA	mRNA	NC_040258.1	22881915	22891086	+	8	5053
XM_004014260.4	101113778	EPC1	enhancer of polycomb homolog 1%2C transcript variant X3	mRNA	mRNA	NC_040264.1	34213954	34280789	+	15	4094
XM_004015974.4	101119930	BIRC2	baculoviral IAP repeat containing 2%2C transcript variant X1	mRNA	mRNA	NC_040266.1	6690211	6714626	-	9	4961
XM_027960558.1	101122909	LOC101122909	interleukin-11	mRNA	mRNA	NC_040273.1	44430159	44431508	+	2	600
XM_027963417.1	114111581	LOC114111581	ferritin heavy chain-like	mRNA	mRNA	NC_040278.1	38404995	38405714	+	1	720
XM_027973686.1	101119996	CENPJ	centromere protein J%2C transcript variant X3	mRNA	mRNA	NC_040261.1	38455715	38486406	+	12	3591
XM_004017327.4	101118989	OGFOD2	2-oxoglutarate and iron dependent oxygenase domain containing 2%2C transcript variant X1	mRNA	mRNA	NC_040268.1	61542690	61546998	-	7	2068
XM_015096903.2	101110763	NDRG2	NDRG family member 2%2C transcript variant X3	mRNA	mRNA	NC_040256.1	44172503	44181260	-	16	2064
XM_027957185.1	101109742	CLK3	CDC like kinase 3%2C transcript variant X1	mRNA	mRNA	NC_040269.1	31958639	31972752	-	13	1807
XM_027972411.1	114116075	LOC114116075	UL16-binding protein 3-like%2C transcript variant X1	mRNA	mRNA	NC_040259.1	36924588	36970444	-	5	1613
Novel_000850	XLOC_008594	--	--	Novel_mRNA	mRNA	NC_040252.1	90597902	90605115	-	5	2073
XM_027978547.1	101120103	LOC101120103	bile salt sulfotransferase-like%2C transcript variant X1	mRNA	mRNA	NC_040265.1	58219069	58236178	-	6	1322
XM_027970267.1	101120081	SPOCK1	SPARC (osteonectin)%2C cwcv and kazal like domains proteoglycan 1%2C transcript variant X2	mRNA	mRNA	NC_040256.1	50699581	51291933	-	11	4605
Novel_007864	XLOC_075769	--	--	Novel_mRNA	mRNA	NC_040262.1	36319273	36331159	-	28	5405
XM_015092421.2	101115417	BBX	BBX high mobility group box domain containing%2C transcript variant X1	mRNA	mRNA	NC_040252.1	189464826	189762273	+	18	8880
Novel_000857	XLOC_008609	--	--	Novel_mRNA	mRNA	NC_040252.1	90982989	91062364	-	22	6769
XM_027962915.1	101121073	SRPX	sushi repeat containing protein X-linked%2C transcript variant X2	mRNA	mRNA	NC_040278.1	39163489	39340606	-	10	1690
Novel_003875	XLOC_037624	--	--	Novel_mRNA	mRNA	NC_040254.1	240738887	240803104	-	24	4539
Novel_000854	XLOC_008595	--	--	Novel_mRNA	mRNA	NC_040252.1	90657595	90704053	-	19	2279
Novel_007395	XLOC_072997	--	--	Novel_mRNA	mRNA	NC_040262.1	18937843	18949138	+	10	3497
XM_012179795.3	101111285	PGM2	phosphoglucomutase 2%2C transcript variant X1	mRNA	mRNA	NC_040257.1	62703759	62737960	+	13	4003
XM_004010631.4	101110241	SHC4	SHC adaptor protein 4	mRNA	mRNA	NC_040258.1	63030942	63162876	+	12	4909
XM_015092560.2	101118840	PHC3	polyhomeotic homolog 3%2C transcript variant X6	mRNA	mRNA	NC_040252.1	236320047	236399838	+	15	11784
XM_027977814.1	101115563	ABCC11	ATP binding cassette subfamily C member 11%2C transcript variant X2	mRNA	mRNA	NC_040265.1	18001141	18082137	-	29	4898
XM_027967064.1	101108274	ASB1	ankyrin repeat and SOCS box containing 1%2C transcript variant X1	mRNA	mRNA	NC_040252.1	2718490	2742506	-	5	6663
XM_004021478.3	101120800	CHCHD1	coiled-coil-helix-coiled-coil-helix domain containing 1	mRNA	mRNA	NC_040276.1	30764240	30765560	+	3	605
Novel_007865	XLOC_075769	--	--	Novel_mRNA	mRNA	NC_040262.1	36319273	36333969	-	39	6611
Novel_003876	XLOC_037633	--	--	Novel_mRNA	mRNA	NC_040254.1	240974105	240984220	-	11	3046
XM_027972405.1	101121017	PRDM1	PR/SET domain 1%2C transcript variant X3	mRNA	mRNA	NC_040259.1	34247300	34269916	-	6	5097
XM_004018800.4	101103930	APOBEC2	apolipoprotein B mRNA editing enzyme catalytic subunit 2	mRNA	mRNA	NC_040271.1	16732204	16745992	+	3	1240
XM_027959036.1	101122225	C20H6orf89	chromosome 20 C6orf89 homolog%2C transcript variant X3	mRNA	mRNA	NC_040271.1	12443311	12481659	+	8	6400
XM_027972759.1	100174987	KCNQ5	potassium voltage-gated channel subfamily Q member 5%2C transcript variant X2	mRNA	mRNA	NC_040260.1	429481	1082128	-	13	6075
XM_027977588.1	101121794	SYNGR4	synaptogyrin 4	mRNA	mRNA	NC_040265.1	58524380	58533257	+	4	793
XM_004017742.3	101102761	HAPLN3	hyaluronan and proteoglycan link protein 3	mRNA	mRNA	NC_040269.1	17878541	17897885	-	5	4158
XM_027971097.1	101108229	ART3	ADP-ribosyltransferase 3%2C transcript variant X13	mRNA	mRNA	NC_040257.1	100837779	100871269	+	9	1479
Novel_007392	XLOC_072988	--	--	Novel_mRNA	mRNA	NC_040262.1	18733678	18735876	+	2	2053
XM_004004275.4	101114931	TPM2	tropomyosin 2%2C transcript variant X1	mRNA	mRNA	NC_040253.1	55568009	55575461	+	9	2142
XM_027979040.1	114118292	LOC114118292	GPI-linked NAD(P)(+)--arginine ADP-ribosyltransferase 1-like	mRNA	mRNA	NC_040266.1	54438158	54453989	-	6	1335
Novel_011506	XLOC_107697	--	--	Novel_mRNA	mRNA	NC_040270.1	60022008	60086177	-	4	1654
Novel_011507	XLOC_107717	--	--	Novel_mRNA	mRNA	NC_040270.1	60417417	60427150	-	6	689
Novel_011504	XLOC_107665	--	--	Novel_mRNA	mRNA	NC_040270.1	59057465	59079790	-	12	5475
XM_027966462.1	101113668	DENND1A	DENN domain containing 1A%2C transcript variant X1	mRNA	mRNA	NC_040254.1	12255248	12791455	+	23	5141
Novel_011502	XLOC_107641	--	--	Novel_mRNA	mRNA	NC_040270.1	58209233	58220237	-	9	3284
Novel_011503	XLOC_107645	--	--	Novel_mRNA	mRNA	NC_040270.1	58366162	58436478	-	14	1980
XM_004011691.4	101116841	LOC101116841	cholesterol 7-alpha-monooxygenase	mRNA	mRNA	NC_040260.1	40395020	40405065	-	6	2770
Novel_011501	XLOC_107638	--	--	Novel_mRNA	mRNA	NC_040270.1	58070092	58082773	-	18	2474
XM_012179580.3	101105752	CENPE	centromere protein E%2C transcript variant X5	mRNA	mRNA	NC_040257.1	25388346	25465766	+	49	8397
Novel_002309	XLOC_024176	--	--	Novel_mRNA	mRNA	NC_040253.1	172772135	172778127	-	2	5963
XM_027962264.1	101119609	FAM13C	family with sequence similarity 13 member C%2C transcript variant X3	mRNA	mRNA	NC_040276.1	14675397	14801432	-	11	1589
XM_012101836.3	101107480	SIAE	sialic acid acetylesterase%2C transcript variant X2	mRNA	mRNA	NC_040272.1	29114115	29152710	-	10	2544
XM_027975211.1	101121277	SEZ6	seizure related 6 homolog%2C transcript variant X1	mRNA	mRNA	NC_040262.1	43007440	43055346	+	17	4020
XM_027957199.1	101120527	STRA6	stimulated by retinoic acid 6%2C transcript variant X5	mRNA	mRNA	NC_040269.1	32387044	32410993	+	19	2751
XM_027960879.1	101108620	SALL3	spalt like transcription factor 3%2C transcript variant X2	mRNA	mRNA	NC_040274.1	1210600	1230030	-	4	6430
XM_027980177.1	101106968	NSUN2	NOP2/Sun RNA methyltransferase family member 2%2C transcript variant X2	mRNA	mRNA	NC_040267.1	72738352	72770779	+	19	2977
XM_027956963.1	114108884	ZDHHC19	zinc finger DHHC-type containing 19	mRNA	mRNA	NC_040252.1	208854770	208867271	-	8	1184
Novel_007863	XLOC_075748	--	--	Novel_mRNA	mRNA	NC_040262.1	36089093	36105394	-	17	5865
Novel_003878	XLOC_037639	--	--	Novel_mRNA	mRNA	NC_040254.1	241028929	241033734	-	5	2780
XM_027962928.1	114111226	FAM133A	family with sequence similarity 133 member A%2C transcript variant X4	mRNA	mRNA	NC_040278.1	150671414	150712346	+	4	3240
XM_015104060.2	101123174	DNAJA3	DnaJ heat shock protein family (Hsp40) member A3%2C transcript variant X2	mRNA	mRNA	NC_040275.1	3631306	3662355	+	11	2531
XM_004018745.3	100036761	RPS18	ribosomal protein S18	mRNA	mRNA	NC_040271.1	9148687	9153444	+	6	580
XM_004016232.2	101102926	LOC101102926	olfactory receptor 52B4-like	mRNA	mRNA	NC_040266.1	51460086	51461030	-	1	945
XM_027970564.1	106991182	LOC106991182	zinc finger protein 709-like	mRNA	mRNA	NC_040256.1	14246904	14254084	-	4	696
XM_015104412.2	101111155	SGPL1	sphingosine-1-phosphate lyase 1%2C transcript variant X5	mRNA	mRNA	NC_040276.1	27895506	28027351	+	15	5085
XM_027968969.1	101109172	ZNF775	zinc finger protein 775%2C transcript variant X2	mRNA	mRNA	NC_040255.1	122352798	122374362	+	4	2533
XM_027969423.1	101111802	MAST3	microtubule associated serine/threonine kinase 3%2C transcript variant X8	mRNA	mRNA	NC_040256.1	5076552	5107407	-	26	4376
Novel_007860	XLOC_075748	--	--	Novel_mRNA	mRNA	NC_040262.1	36089093	36102582	-	17	3031
XM_004006729.4	101102135	MPST	mercaptopyruvate sulfurtransferase%2C transcript variant X2	mRNA	mRNA	NC_040254.1	193477908	193488068	+	3	2349
XM_027969572.1	101102146	MAN2B1	mannosidase alpha class 2B member 1	mRNA	mRNA	NC_040256.1	11222947	11238338	+	24	3295
XM_027967932.1	101102799	SPSB2	splA/ryanodine receptor domain and SOCS box containing 2%2C transcript variant X1	mRNA	mRNA	NC_040254.1	224341503	224347298	+	3	2495
XM_027965998.1	105614872	CHADL	chondroadherin like	mRNA	mRNA	NC_040254.1	233248314	233256540	-	7	2784
XM_027966418.1	101103052	TTC16	tetratricopeptide repeat domain 16%2C transcript variant X1	mRNA	mRNA	NC_040254.1	8742471	8757109	-	14	3529
XM_012105464.3	101113823	LOC101113823	neuropeptide Y receptor type 4%2C transcript variant X2	mRNA	mRNA	NC_040276.1	43728155	43733854	+	2	1762
XM_027973961.1	654404	ACLY	ATP citrate lyase%2C transcript variant X4	mRNA	mRNA	NC_040262.1	21041713	21084032	+	30	4350
XM_004020967.4	780476	CLDN3	claudin 3	mRNA	mRNA	NC_040275.1	34221882	34223148	+	1	1267
XM_027969324.1	101103231	MRPL55	mitochondrial ribosomal protein L55%2C transcript variant X5	mRNA	mRNA	NC_040256.1	2994678	2998545	+	4	744
Novel_007861	XLOC_075748	--	--	Novel_mRNA	mRNA	NC_040262.1	36089093	36102582	-	17	3010
Novel_012298	XLOC_115338	--	--	Novel_mRNA	mRNA	NC_040273.1	46891133	47026673	+	14	3376
XM_027962256.1	101108020	DYDC1	DPY30 domain containing 1%2C transcript variant X1	mRNA	mRNA	NC_040276.1	36822608	36857214	-	7	999
Novel_005585	XLOC_054788	--	--	Novel_mRNA	mRNA	NC_040257.1	113093138	113257233	-	9	4338
Novel_013318	XLOC_123969	--	--	Novel_mRNA	mRNA	NC_040276.1	15912365	15918351	-	2	5823
XM_027968914.1	100037677	PDIA4	protein disulfide isomerase family A member 4	mRNA	mRNA	NC_040255.1	121744299	121762029	-	10	2988
Novel_001603	XLOC_016601	--	--	Novel_mRNA	mRNA	NC_040253.1	121932952	122055344	+	12	3726
XM_027973953.1	443329	GH	growth hormone	mRNA	mRNA	NC_040262.1	14849149	14850873	+	5	745
Novel_005583	XLOC_054779	--	--	Novel_mRNA	mRNA	NC_040257.1	112907214	112912471	-	3	2185
Novel_005582	XLOC_054763	--	--	Novel_mRNA	mRNA	NC_040257.1	112327141	112336317	-	4	1219
XM_027960731.1	101105792	DLGAP1	DLG associated protein 1%2C transcript variant X2	mRNA	mRNA	NC_040274.1	42767994	43028184	-	11	3556
XM_012098879.3	101111508	TBL1XR1	transducin beta like 1 X-linked receptor 1%2C transcript variant X2	mRNA	mRNA	NC_040252.1	228397682	228573258	+	16	6589
Novel_005581	XLOC_054762	--	--	Novel_mRNA	mRNA	NC_040257.1	112221675	112314685	-	7	1588
XM_004017586.4	101106285	CCDC60	coiled-coil domain containing 60	mRNA	mRNA	NC_040268.1	64833145	64997141	-	15	2427
XM_027965514.1	101116288	SRRM1	serine and arginine repetitive matrix 1%2C transcript variant X14	mRNA	mRNA	NC_040253.1	257802899	257828324	-	17	3670
Novel_001607	XLOC_016619	--	--	Novel_mRNA	mRNA	NC_040253.1	123376392	123483169	+	30	5344
XM_027978970.1	100125613	ROBO1	roundabout guidance receptor 1%2C transcript variant X5	mRNA	mRNA	NC_040252.1	157937585	158079001	-	27	6124
XM_004012789.4	101111562	NXPH3	neurexophilin 3	mRNA	mRNA	NC_040262.1	26287358	26291570	+	2	1837
XM_004012142.4	101111815	USPL1	ubiquitin specific peptidase like 1%2C transcript variant X2	mRNA	mRNA	NC_040261.1	32013382	32040917	-	9	5167
XM_004001925.4	101122737	IPP	intracisternal A particle-promoted polypeptide	mRNA	mRNA	NC_040252.1	20981966	21016053	-	9	3562
XM_027960101.1	114110170	LRRN4CL	LRRN4 C-terminal like	mRNA	mRNA	NC_040272.1	42877668	42880451	-	2	2266
XM_027970392.1	101120241	CSNK1A1	casein kinase 1 alpha 1%2C transcript variant X1	mRNA	mRNA	NC_040256.1	63574637	63623233	-	10	4187
XM_012103245.3	101117384	TOPBP1	DNA topoisomerase II binding protein 1%2C transcript variant X1	mRNA	mRNA	NC_040252.1	278476648	278549969	+	28	5415
Novel_003464	XLOC_033515	--	--	Novel_mRNA	mRNA	NC_040254.1	78417054	78543371	-	3	6755
XM_027971802.1	101120087	ZNF280D	zinc finger protein 280D%2C transcript variant X2	mRNA	mRNA	NC_040258.1	54996557	55088496	+	19	2655
Novel_010675	XLOC_100333	--	--	Novel_mRNA	mRNA	NC_040268.1	69654679	69743653	-	14	1507
XM_015102411.2	101122896	RBM6	RNA binding motif protein 6%2C transcript variant X1	mRNA	mRNA	NC_040270.1	52234539	52318129	-	21	3576
Novel_010673	XLOC_100332	--	--	Novel_mRNA	mRNA	NC_040268.1	69643131	69649371	-	7	1921
XM_012117996.3	100885760	CNTFR	ciliary neurotrophic factor receptor%2C transcript variant X3	mRNA	mRNA	NC_040253.1	38963785	38986527	+	9	6282
XM_004019677.4	101109926	RNASEH2C	ribonuclease H2 subunit C	mRNA	mRNA	NC_040272.1	45677525	45678755	-	4	676
Novel_010670	XLOC_100277	--	--	Novel_mRNA	mRNA	NC_040268.1	67597602	67880160	-	31	9989
XM_027976396.1	105606886	LOC105606886	uncharacterized LOC105606886	mRNA	mRNA	NC_040264.1	70158975	70166674	+	6	952
XM_027978430.1	101109384	LOC101109384	zinc finger protein 227%2C transcript variant X8	mRNA	mRNA	NC_040265.1	55657241	55680381	+	9	2987
XM_027980000.1	101111659	GFM2	G elongation factor mitochondrial 2%2C transcript variant X2	mRNA	mRNA	NC_040267.1	7251796	7301497	+	22	2925
XM_027968618.1	101114099	THAP5	THAP domain containing 5%2C transcript variant X1	mRNA	mRNA	NC_040255.1	66218645	66224582	+	3	1858
XM_012190426.3	101121286	RAB4B	RAB4B%2C member RAS oncogene family%2C transcript variant X6	mRNA	mRNA	NC_040265.1	52655801	52664829	-	7	1943
XM_015098651.2	101110251	STX8	syntaxin 8%2C transcript variant X2	mRNA	mRNA	NC_040262.1	34563222	34761562	+	8	899
XM_015095159.2	101103150	LOC101103150	60S ribosomal protein L23-like	mRNA	mRNA	NC_040255.1	98672568	98687112	+	3	768
Novel_005588	XLOC_054845	--	--	Novel_mRNA	mRNA	NC_040257.1	117266454	117332952	-	3	565
XM_027969316.1	101122598	GUK1	guanylate kinase 1%2C transcript variant X10	mRNA	mRNA	NC_040256.1	2985282	2994561	-	7	894
XM_027972570.1	101106269	SYNE1	spectrin repeat containing nuclear envelope protein 1%2C transcript variant X14	mRNA	mRNA	NC_040259.1	83232480	83724150	-	146	27721
XM_027961098.1	105604515	C23H18orf32	chromosome 23 C18orf32 homolog%2C transcript variant X3	mRNA	mRNA	NC_040274.1	54554357	54558599	-	3	998
XM_027957501.1	105603296	LOC105603296	taste receptor cell protein 1	mRNA	mRNA	NC_040269.1	31372620	31375247	+	6	1131
Novel_013101	XLOC_121714	--	--	Novel_mRNA	mRNA	NC_040275.1	35097679	35101232	-	2	997
XM_027962584.1	101118162	PCM1	pericentriolar material 1%2C transcript variant X6	mRNA	mRNA	NC_040277.1	20745495	20836387	-	42	8726
XM_027973765.1	101113506	METTL21C	methyltransferase like 21C%2C transcript variant X3	mRNA	mRNA	NC_040261.1	88779036	88790304	-	5	1208
Novel_006052	XLOC_059804	--	--	Novel_mRNA	mRNA	NC_040258.1	67442426	67458403	-	4	1259
XM_027980165.1	101121119	LOC101121119	catenin delta-2%2C transcript variant X1	mRNA	mRNA	NC_040267.1	67774090	68282374	+	19	4989
XM_004021569.4	101120136	2022-03-08	membrane associated ring-CH-type finger 8%2C transcript variant X3	mRNA	mRNA	NC_040276.1	46102325	46214076	+	7	4326
XM_027971424.1	100145864	SFXN1	sideroflexin 1%2C transcript variant X1	mRNA	mRNA	NC_040258.1	6396123	6451771	-	11	3357
XM_027973279.1	101112575	LOC101112575	gamma-1-syntrophin	mRNA	mRNA	NC_040260.1	36041568	36154570	+	13	1155
XM_027957533.1	101115925	IGF2BP2	insulin like growth factor 2 mRNA binding protein 2%2C transcript variant X1	mRNA	mRNA	NC_040252.1	219916033	220079784	+	17	3513
XM_027971719.1	101119991	LRR1	leucine rich repeat protein 1%2C transcript variant X2	mRNA	mRNA	NC_040258.1	43608004	43617426	+	3	493
XM_027972044.1	101110944	TTLL5	tubulin tyrosine ligase like 5%2C transcript variant X2	mRNA	mRNA	NC_040258.1	90910258	91221136	+	35	4897
XM_027974531.1	114116843	LOC114116843	keratin-associated protein 9-7-like%2C transcript variant X1	mRNA	mRNA	NC_040262.1	21794398	21795284	-	3	785
XM_004018757.4	101114313	ZBTB9	zinc finger and BTB domain containing 9%2C transcript variant X3	mRNA	mRNA	NC_040271.1	9332344	9337105	+	2	4507
XM_012188470.3	101106127	CLDND1	claudin domain containing 1%2C transcript variant X2	mRNA	mRNA	NC_040252.1	178660366	178667672	-	6	2114
XM_027966776.1	114113929	LOC114113929	antigen WC1.1-like	mRNA	mRNA	NC_040254.1	64757139	64770168	+	8	1721
XM_027963996.1	101103454	CELA3B	chymotrypsin like elastase family member 3B	mRNA	mRNA	NC_040253.1	260342997	260350189	-	8	881
XM_027973787.1	101115805	COL4A2	collagen type IV alpha 2 chain%2C transcript variant X1	mRNA	mRNA	NC_040261.1	95078393	95236464	+	48	6162
XM_027957682.1	101111750	CCDC51	coiled-coil domain containing 51%2C transcript variant X4	mRNA	mRNA	NC_040270.1	53384300	53395007	+	6	2135
XM_027976345.1	100125358	CREM	cAMP responsive element modulator%2C transcript variant X5	mRNA	mRNA	NC_040264.1	18407782	18475426	-	7	1954
XM_027978446.1	101109474	LOC101109474	zinc finger protein 283%2C transcript variant X10	mRNA	mRNA	NC_040265.1	55598547	55616981	+	7	3745
XM_004007816.4	101117242	TMEM60	transmembrane protein 60	mRNA	mRNA	NC_040255.1	49040452	49044371	+	2	911
XM_015105247.2	101119802	LOC101119802	olfactory receptor 12-like	mRNA	mRNA	NC_040252.1	142187961	142188911	-	1	951
XM_027978813.1	114118066	LOC114118066	leukocyte immunoglobulin-like receptor subfamily A member 5%2C transcript variant X1	mRNA	mRNA	NC_040265.1	67518071	67521831	-	6	1740
XM_027973606.1	101105084	SMAD9	SMAD family member 9	mRNA	mRNA	NC_040261.1	27206439	27269226	+	6	4932
XM_015092953.2	101116026	LOC101116026	protein CutA homolog%2C transcript variant X5	mRNA	mRNA	NC_040253.1	2744203	2759260	-	5	2203
XM_004023170.4	101108147	LOC101108147	keratin%2C type I cytoskeletal 16	mRNA	mRNA	NC_040262.1	21302134	21305069	+	8	1709
XM_015093607.2	101109942	PHC2	polyhomeotic homolog 2%2C transcript variant X1	mRNA	mRNA	NC_040253.1	249962869	249986340	+	7	2534
NM_001131029.1	100174903	NR1D1	nuclear receptor subfamily 1 group D member 1	mRNA	mRNA	NC_040262.1	22783393	22790281	+	8	1851
NM_001163595.1	100302546	RCHY1	ring finger and CHY zinc finger domain containing 1	mRNA	mRNA	NC_040257.1	100215948	100232775	-	9	786
XM_027970187.1	101118019	PWWP3A	PWWP domain containing 3A%2C DNA repair factor%2C transcript variant X4	mRNA	mRNA	NC_040256.1	45894430	45911787	+	14	3347
Novel_011925	XLOC_112541	--	--	Novel_mRNA	mRNA	NC_040272.1	44786360	44798523	+	20	3165
XM_015100103.2	105602034	LOC105602034	zinc finger protein 134	mRNA	mRNA	NC_040265.1	70169693	70179269	+	3	2063
XM_012181683.3	101116913	GMFB	glia maturation factor beta%2C transcript variant X2	mRNA	mRNA	NC_040258.1	69149566	69164459	-	7	4185
Novel_013379	XLOC_124653	--	--	Novel_mRNA	mRNA	NC_040277.1	213187	263549	+	3	2394
Novel_013378	XLOC_124653	--	--	Novel_mRNA	mRNA	NC_040277.1	198425	263549	+	6	5401
Novel_013373	XLOC_124638	--	--	Novel_mRNA	mRNA	NC_040276.1	47468819	47471969	-	2	1599
XM_027970342.1	101107351	FCHSD1	FCH and double SH3 domains 1%2C transcript variant X2	mRNA	mRNA	NC_040256.1	55075008	55086928	-	18	4238
Novel_013371	XLOC_124595	--	--	Novel_mRNA	mRNA	NC_040276.1	46122220	46211438	-	7	1763
Novel_013370	XLOC_124592	--	--	Novel_mRNA	mRNA	NC_040276.1	46034043	46090183	-	10	3912
Novel_013377	XLOC_124640	--	--	Novel_mRNA	mRNA	NC_040276.1	47563775	47576115	-	5	2768
Novel_013376	XLOC_124638	--	--	Novel_mRNA	mRNA	NC_040276.1	47468819	47484066	-	4	4798
XM_027972664.1	101115038	UNC93A	unc-93 homolog A%2C transcript variant X2	mRNA	mRNA	NC_040259.1	96688934	96717839	-	9	2274
XM_012174717.3	101105400	LOC101105400	17-beta-hydroxysteroid dehydrogenase type 6%2C transcript variant X1	mRNA	mRNA	NC_040254.1	174515119	174528353	-	5	1659
XM_012107291.3	101106826	ZNF75D	zinc finger protein 75D%2C transcript variant X3	mRNA	mRNA	NC_040278.1	108383182	108409735	-	8	1400
XM_027959517.1	101103193	PICALM	phosphatidylinositol binding clathrin assembly protein%2C transcript variant X3	mRNA	mRNA	NC_040272.1	10486866	10584108	+	21	4169
XM_027968609.1	101111091	SMIM30	small integral membrane protein 30%2C transcript variant X2	mRNA	mRNA	NC_040255.1	62099134	62101615	+	3	1664
XM_027980179.1	101102335	MED10	mediator complex subunit 10	mRNA	mRNA	NC_040267.1	72995541	73004075	+	4	992
XM_027962421.1	101108716	PRXL2A	peroxiredoxin like 2A%2C transcript variant X6	mRNA	mRNA	NC_040276.1	36906577	36925351	+	6	1517
XM_027971452.1	101123303	CCDC112	coiled-coil domain containing 112	mRNA	mRNA	NC_040258.1	4627003	4657825	-	10	2161
Novel_011923	XLOC_112523	--	--	Novel_mRNA	mRNA	NC_040272.1	44372691	44386403	+	3	2000
XM_027972725.1	114116198	LOC114116198	protoheme IX farnesyltransferase%2C mitochondrial-like	mRNA	mRNA	NC_040252.1	53377238	53411366	+	5	2527
XM_015096543.2	105612196	LOC105612196	opiorphin prepropeptide-like	mRNA	mRNA	NC_040257.1	95063586	95070504	+	3	979
Novel_002229	XLOC_023512	--	--	Novel_mRNA	mRNA	NC_040253.1	136819383	136928308	-	32	4102
XM_027966523.1	101103310	ATP6V1C2	ATPase H+ transporting V1 subunit C2%2C transcript variant X4	mRNA	mRNA	NC_040254.1	20476390	20568218	+	13	1523
XM_027959993.1	105604195	CD151	CD151 molecule (Raph blood group)%2C transcript variant X1	mRNA	mRNA	NC_040272.1	52251804	52256249	-	8	1866
Novel_002223	XLOC_023358	--	--	Novel_mRNA	mRNA	NC_040253.1	130127808	130194471	-	51	4756
Novel_002222	XLOC_023354	--	--	Novel_mRNA	mRNA	NC_040253.1	129626723	129650521	-	8	4048
Novel_002221	XLOC_023350	--	--	Novel_mRNA	mRNA	NC_040253.1	129349395	129357780	-	3	1810
XM_004017766.4	101108605	NMB	neuromedin B%2C transcript variant X2	mRNA	mRNA	NC_040269.1	19730711	19733994	-	3	644
Novel_002227	XLOC_023445	--	--	Novel_mRNA	mRNA	NC_040253.1	135172147	135178882	-	2	6678
Novel_002226	XLOC_023384	--	--	Novel_mRNA	mRNA	NC_040253.1	133330681	133331921	-	2	1100
Novel_002225	XLOC_023374	--	--	Novel_mRNA	mRNA	NC_040253.1	132636454	132646807	-	3	1578
XM_027962325.1	101102952	CROCC2	ciliary rootlet coiled-coil%2C rootletin family member 2	mRNA	mRNA	NC_040252.1	706765	773546	-	37	7508
XM_027965594.1	101107935	TMCO4	transmembrane and coiled-coil domains 4%2C transcript variant X3	mRNA	mRNA	NC_040253.1	262435422	262527603	+	15	1862
XM_027974283.1	101108066	SIRT7	sirtuin 7%2C transcript variant X3	mRNA	mRNA	NC_040262.1	12129034	12135268	-	10	1698
Novel_003176	XLOC_031250	--	--	Novel_mRNA	mRNA	NC_040254.1	235504172	235532158	+	7	2545
Novel_003177	XLOC_031250	--	--	Novel_mRNA	mRNA	NC_040254.1	235504172	235532158	+	8	2679
Novel_003170	XLOC_031239	--	--	Novel_mRNA	mRNA	NC_040254.1	234798101	234822370	+	4	1751
Novel_003171	XLOC_031242	--	--	Novel_mRNA	mRNA	NC_040254.1	234866083	234881782	+	5	1997
Novel_003172	XLOC_031242	--	--	Novel_mRNA	mRNA	NC_040254.1	234866092	234881782	+	4	2619
Novel_003173	XLOC_031242	--	--	Novel_mRNA	mRNA	NC_040254.1	234866092	234881782	+	4	2171
Novel_011928	XLOC_112543	--	--	Novel_mRNA	mRNA	NC_040272.1	44842305	44848638	+	10	2731
XM_012186474.3	101114330	SCAF4	SR-related CTD associated factor 4%2C transcript variant X1	mRNA	mRNA	NC_040252.1	131981398	132042290	+	20	5837
XM_012097045.3	101108516	NIPBL	NIPBL cohesin loading factor%2C transcript variant X3	mRNA	mRNA	NC_040267.1	39203881	39400904	-	47	8574
Novel_003178	XLOC_031260	--	--	Novel_mRNA	mRNA	NC_040254.1	235857864	235936601	+	5	4038
XM_027969753.1	101104061	HNRNPM	heterogeneous nuclear ribonucleoprotein M%2C transcript variant X19	mRNA	mRNA	NC_040256.1	15380101	15419811	+	15	2264
XM_027963924.1	114112819	LOC114112819	interferon beta-2-like	mRNA	mRNA	NC_040253.1	96679396	96679986	+	1	591
XM_015095240.2	101113321	SEMA3D	semaphorin 3D	mRNA	mRNA	NC_040255.1	40010863	40157018	+	17	6229
XM_027974302.1	101112147	GPS1	G protein pathway suppressor 1%2C transcript variant X2	mRNA	mRNA	NC_040262.1	12286879	12291809	+	14	1984
XM_027965996.1	105609492	LOC105609492	TRIO and F-actin-binding protein-like	mRNA	mRNA	NC_040254.1	230376284	230405325	+	12	4866
XM_004013879.3	101110954	PDC	phosducin	mRNA	mRNA	NC_040263.1	72534386	72538606	-	3	738
XM_012105175.2	101104959	HNRNPH3	heterogeneous nuclear ribonucleoprotein H3%2C transcript variant X3	mRNA	mRNA	NC_040276.1	25693667	25702329	+	9	4929
XM_004011391.4	101118880	LTV1	LTV1 ribosome biogenesis factor	mRNA	mRNA	NC_040259.1	74954927	74971844	+	11	2411
XM_027969072.1	101107859	DNAJB6	DnaJ heat shock protein family (Hsp40) member B6%2C transcript variant X2	mRNA	mRNA	NC_040255.1	128747408	128787151	+	9	942
XM_027970459.1	101113932	CLINT1	clathrin interactor 1%2C transcript variant X2	mRNA	mRNA	NC_040256.1	72325273	72384413	-	12	3454
XM_015100251.2	101120688	LOC101120688	insulin growth factor-like family member 1	mRNA	mRNA	NC_040265.1	57016873	57019524	-	4	627
XM_027964621.1	101112958	HPGD	15-hydroxyprostaglandin dehydrogenase%2C transcript variant X1	mRNA	mRNA	NC_040253.1	114729075	114764712	+	6	2723
XM_027964905.1	101108632	TANK	TRAF family member associated NFKB activator%2C transcript variant X6	mRNA	mRNA	NC_040253.1	160416084	160495714	-	8	2406
XM_004017472.4	101110180	LIF	LIF interleukin 6 family cytokine%2C transcript variant X2	mRNA	mRNA	NC_040268.1	78496495	78513398	-	4	3840
Novel_004464	XLOC_043439	--	--	Novel_mRNA	mRNA	NC_040256.1	4629506	4637684	+	9	2601
XM_027961744.1	101112187	SH2B1	SH2B adaptor protein 1%2C transcript variant X1	mRNA	mRNA	NC_040275.1	26484716	26493449	-	10	3228
XM_027964818.1	101106307	HOXD3	homeobox D3%2C transcript variant X3	mRNA	mRNA	NC_040253.1	144562354	144583290	-	4	3794
Novel_002591	XLOC_026167	--	--	Novel_mRNA	mRNA	NC_040254.1	5443971	5529931	+	32	12677
Novel_002590	XLOC_026167	--	--	Novel_mRNA	mRNA	NC_040254.1	5443971	5529931	+	32	12680
Novel_002593	XLOC_026167	--	--	Novel_mRNA	mRNA	NC_040254.1	5454346	5529931	+	29	6604
Novel_002592	XLOC_026167	--	--	Novel_mRNA	mRNA	NC_040254.1	5443971	5529931	+	32	12667
Novel_002595	XLOC_026172	--	--	Novel_mRNA	mRNA	NC_040254.1	5586750	5587643	+	2	842
XM_004005852.4	101117656	COMMD1	copper metabolism domain containing 1%2C transcript variant X1	mRNA	mRNA	NC_040254.1	48013298	48181751	-	3	710
XM_004008068.4	101117581	CEP41	centrosomal protein 41%2C transcript variant X1	mRNA	mRNA	NC_040255.1	102946541	102994775	-	11	3537
Novel_002596	XLOC_026176	--	--	Novel_mRNA	mRNA	NC_040254.1	5648078	5681648	+	9	4705
Novel_002599	XLOC_026180	--	--	Novel_mRNA	mRNA	NC_040254.1	5769678	5805583	+	21	3862
Novel_002598	XLOC_026178	--	--	Novel_mRNA	mRNA	NC_040254.1	5704502	5738105	+	21	3107
XM_027957529.1	105601897	LOC105601897	uncharacterized LOC105601897%2C transcript variant X2	mRNA	mRNA	NC_040269.1	67428552	67443493	-	6	1202
XM_027964602.1	101115683	PNOC	prepronociceptin%2C transcript variant X4	mRNA	mRNA	NC_040253.1	110983213	111012399	+	4	1119
Novel_004463	XLOC_043439	--	--	Novel_mRNA	mRNA	NC_040256.1	4629506	4637684	+	8	4211
Novel_013598	XLOC_127799	--	--	Novel_mRNA	mRNA	NC_040278.1	8708046	8781561	+	14	6938
Novel_013597	XLOC_127799	--	--	Novel_mRNA	mRNA	NC_040278.1	8708046	8781561	+	14	7052
XM_027979666.1	101113270	PHF21A	PHD finger protein 21A%2C transcript variant X14	mRNA	mRNA	NC_040266.1	82212904	82410962	-	19	3679
Novel_013595	XLOC_127688	--	--	Novel_mRNA	mRNA	NC_040278.1	7004153	7077309	+	16	4865
Novel_013594	XLOC_127688	--	--	Novel_mRNA	mRNA	NC_040278.1	7004150	7077309	+	15	5138
Novel_013593	XLOC_127684	--	--	Novel_mRNA	mRNA	NC_040278.1	6804131	6854117	+	7	2057
XM_027968888.1	101122351	LOC101122351	prolactin-inducible protein homolog	mRNA	mRNA	NC_040255.1	115323102	115334018	+	5	564
Novel_013591	XLOC_127630	--	--	Novel_mRNA	mRNA	NC_040278.1	5917984	6005916	+	5	1400
Novel_013590	XLOC_127630	--	--	Novel_mRNA	mRNA	NC_040278.1	5917984	5953849	+	5	2462
XM_027973618.1	101107611	NBEA	neurobeachin%2C transcript variant X2	mRNA	mRNA	NC_040261.1	28245289	28912017	-	57	10474
XM_027979103.1	101123038	WIZ	WIZ zinc finger%2C transcript variant X1	mRNA	mRNA	NC_040252.1	175249168	175275732	+	11	6824
XM_004007808.4	101114861	LOC101114861	platelet glycoprotein 4-like	mRNA	mRNA	NC_040255.1	45279146	45320384	-	16	2318
XM_027974293.1	101103199	CA14	carbonic anhydrase 14%2C transcript variant X4	mRNA	mRNA	NC_040252.1	106088240	106096151	+	10	2899
XM_027978596.1	101109038	KCNA7	potassium voltage-gated channel subfamily A member 7	mRNA	mRNA	NC_040265.1	59029434	59033971	-	2	3314
XM_015092312.2	101109505	PRCC	proline rich mitotic checkpoint control factor	mRNA	mRNA	NC_040252.1	112879772	112905269	+	7	2119
XM_027964370.1	101117729	DMTN	dematin actin binding protein%2C transcript variant X3	mRNA	mRNA	NC_040253.1	45748324	45774414	-	17	2560
XM_027974269.1	101109108	FAAP100	FA core complex associated protein 100%2C transcript variant X1	mRNA	mRNA	NC_040262.1	11879937	11889567	-	10	3364
XM_004006246.4	101111006	LOC101111006	polypeptide N-acetylgalactosaminyltransferase 4	mRNA	mRNA	NC_040254.1	135263582	135267602	-	1	4021
XM_012101260.2	101103355	CD83	CD83 molecule%2C transcript variant X1	mRNA	mRNA	NC_040271.1	46085874	46105978	-	5	2094
Novel_012424	XLOC_116386	--	--	Novel_mRNA	mRNA	NC_040273.1	34270483	34309175	-	29	4301
XM_015096378.2	101120579	SEC24B	SEC24 homolog B%2C COPII coat complex component%2C transcript variant X3	mRNA	mRNA	NC_040257.1	18948448	19027411	-	23	4396
Novel_012426	XLOC_116389	--	--	Novel_mRNA	mRNA	NC_040273.1	34619209	34703411	-	9	4577
Novel_012427	XLOC_116389	--	--	Novel_mRNA	mRNA	NC_040273.1	34621192	34696661	-	6	1828
Novel_012420	XLOC_116377	--	--	Novel_mRNA	mRNA	NC_040273.1	33736900	33865008	-	14	2716
XM_027975428.1	114116954	NPB	neuropeptide B	mRNA	mRNA	NC_040262.1	12118826	12119296	+	2	395
XM_027974334.1	101106443	CEP95	centrosomal protein 95%2C transcript variant X3	mRNA	mRNA	NC_040262.1	14159532	14192753	-	17	2325
XM_027965306.1	101106058	SP110	SP110 nuclear body protein%2C transcript variant X9	mRNA	mRNA	NC_040253.1	247812445	247858675	-	18	2402
XM_004013865.3	101107209	COLGALT2	collagen beta(1-O)galactosyltransferase 2	mRNA	mRNA	NC_040263.1	69543152	69660162	-	12	4533
XM_027960246.1	101120536	SHOC2	SHOC2 leucine rich repeat scaffold protein%2C transcript variant X2	mRNA	mRNA	NC_040273.1	34619187	34703332	+	10	4060
XM_027964253.1	101114240	TUT7	terminal uridylyl transferase 7%2C transcript variant X4	mRNA	mRNA	NC_040253.1	35161357	35209843	+	28	4708
XM_004002297.4	101109134	EPS8L3	EPS8 like 3	mRNA	mRNA	NC_040252.1	91667559	91682413	-	19	2463
Novel_012429	XLOC_116456	--	--	Novel_mRNA	mRNA	NC_040273.1	37874162	37925271	-	15	4212
XM_004022720.3	101109423	CT83	cancer/testis antigen 83	mRNA	mRNA	NC_040278.1	126555470	126556609	+	2	372
XM_027965437.1	101107075	FGR	FGR proto-oncogene%2C Src family tyrosine kinase%2C transcript variant X4	mRNA	mRNA	NC_040253.1	255196821	255215811	+	13	2405
Novel_002307	XLOC_024066	--	--	Novel_mRNA	mRNA	NC_040253.1	171263032	171294123	-	10	3379
XM_027968004.1	101118432	RHNO1	RAD9-HUS1-RAD1 interacting nuclear orphan 1%2C transcript variant X2	mRNA	mRNA	NC_040254.1	227696307	227705697	-	3	1513
XM_004005593.4	780458	ENDOG	endonuclease G	mRNA	mRNA	NC_040254.1	7873673	7877609	-	3	1344
XM_027973662.1	101110551	WARS2	tryptophanyl tRNA synthetase 2%2C mitochondrial%2C transcript variant X2	mRNA	mRNA	NC_040252.1	101561219	101659497	-	6	4144
XM_027961849.1	101112192	CAPN7	calpain 7	mRNA	mRNA	NC_040252.1	295840721	295891084	+	21	3617
XM_027976853.1	101121698	SLC4A11	solute carrier family 4 member 11%2C transcript variant X8	mRNA	mRNA	NC_040264.1	54072873	54083230	+	19	2942
XM_027976567.1	101110782	PARD3	par-3 family cell polarity regulator%2C transcript variant X1	mRNA	mRNA	NC_040264.1	18717799	19344097	+	22	5242
Novel_008144	XLOC_077961	--	--	Novel_mRNA	mRNA	NC_040263.1	68044175	68054823	+	8	2974
Novel_008145	XLOC_077961	--	--	Novel_mRNA	mRNA	NC_040263.1	68044175	68054823	+	8	3137
Novel_008146	XLOC_077967	--	--	Novel_mRNA	mRNA	NC_040263.1	68198154	68211054	+	5	1252
XM_027980291.1	101110877	DERL3	derlin 3%2C transcript variant X2	mRNA	mRNA	NC_040268.1	80731058	80733344	-	7	974
Novel_008140	XLOC_077873	--	--	Novel_mRNA	mRNA	NC_040263.1	63667547	63721506	+	18	2528
Novel_000326	XLOC_002870	--	--	Novel_mRNA	mRNA	NC_040252.1	119578127	119587349	+	14	4341
XM_027976474.1	780486	JAG1	jagged canonical Notch ligand 1	mRNA	mRNA	NC_040264.1	3691805	3726844	-	26	5427
XM_015102673.2	101118565	FKBP5	FKBP prolyl isomerase 5%2C transcript variant X2	mRNA	mRNA	NC_040271.1	11252822	11371510	-	12	3777
XM_012175210.3	101116387	C2CD5	C2 calcium dependent domain containing 5%2C transcript variant X4	mRNA	mRNA	NC_040254.1	206705144	206793058	+	25	4375
XM_027964139.1	101115506	PP2D1	protein phosphatase 2C like domain containing 1	mRNA	mRNA	NC_040252.1	300942545	300961176	-	5	2439
Novel_008148	XLOC_077986	--	--	Novel_mRNA	mRNA	NC_040263.1	68871358	69034474	+	11	1141
[truncated: 55,261 more rows]

## Sheet: HYP-FPKM
Transcript_id	Gene_id	Official_Symbol	Gene_type	LP21_HYP_1	LP21_HYP_2	LP21_HYP_3	SP21_HYP_1	SP21_HYP_2	SP21_HYP_3
[truncated: 99 more rows]

[truncated: 1 more sheets: PD-FPKM]
