# Supplementary material for: Screening of Differentially Expressed Genes and miRNAs in Hypothalamus and Pituitary Gland of Sheep under Different Photoperiods
Source: Genes (Basel). 2022 Jun 19;13(6):1091. doi: 10.3390/genes13061091 (PMC9222358; doi:10.3390/genes13061091)
Supplement: Supplementary file 1 [file genes-13-01091-s001.zip › Table S3.xlsx]

## Sheet: Sequence length distribution-HY
LP-HYP1		LP-HYP2		LP-HYP3		SP-HYP4		SP-HYP5		SP-HYP6
Length	Count	Length	Count	Length	Count	Length	Count	Length	Count	Length	Count
18	240087	18	87692	18	327520	18	330792	18	224609	18	807596
19	284168	19	134223	19	378056	19	312007	19	258711	19	645776
20	801460	20	684286	20	790272	20	775354	20	754525	20	947988
21	5028168	21	4016392	21	3551560	21	4902433	21	5222252	21	1701692
22	9977300	22	13544427	22	6645632	22	9011152	22	8349578	22	2667521
23	5929066	23	6207066	23	3849436	23	5214873	23	4826558	23	1901768
24	2198892	24	2365040	24	1695655	24	2295278	24	1894731	24	1635936
25	197830	25	69525	25	333841	25	219925	25	167521	25	376239
26	111116	26	36348	26	213011	26	132860	26	102507	26	316428
27	174729	27	79461	27	261919	27	206060	27	163759	27	359997
28	159386	28	72924	28	230615	28	198447	28	151520	28	341363
29	112229	29	46757	29	199261	29	142412	29	124970	29	286038
30	168114	30	46055	30	308985	30	240999	30	251534	30	393992
31	394042	31	104898	31	640795	31	638306	31	626586	31	574428
32	460044	32	119028	32	678314	32	725598	32	734135	32	573184
33	195527	33	39528	33	291677	33	367652	33	364839	33	536505
34	159644	34	44472	34	180116	34	319885	34	288665	34	262491
35	105691	35	37123	35	122412	35	228337	35	197111	35	179319

## Sheet: Sequence length distribution-PD
LP-PD1		LP-PD2		LP-PD3		SP-PD1		SP-PD2		SP-PD3
Length	Count	Length	Count	Length	Count	Length	Count	Length	Count	Length	Count
18	215106	18	60662	18	157168	18	187065	18	140150	18	517712
19	236480	19	90593	19	182823	19	223242	19	174878	19	528010
20	556577	20	386877	20	590104	20	761017	20	613670	20	990535
21	3172219	21	2867390	21	3749429	21	4773613	21	4120764	21	4789750
22	7032130	22	8625253	22	9224085	22	12074046	22	10574463	22	6776256
23	3926088	23	4401108	23	3674402	23	5195277	23	5181160	23	3116084
24	1190275	24	3033085	24	2315391	24	3130608	24	3559066	24	1367892
25	111016	25	73044	25	105544	25	100854	25	98320	25	277989
26	61944	26	34036	26	57974	26	56817	26	43195	26	218611
27	81603	27	88702	27	104274	27	114498	27	82045	27	259644
28	87929	28	67994	28	94207	28	86418	28	59357	28	220448
29	68469	29	49567	29	78603	29	61771	29	45415	29	209666
30	108137	30	61421	30	75891	30	74897	30	52110	30	200071
31	275769	31	189529	31	156655	31	168247	31	117354	31	255420
32	247828	32	263370	32	186943	32	216994	32	133836	32	193391
33	101615	33	106911	33	92974	33	77015	33	48401	33	162366
34	75886	34	67859	34	63568	34	57218	34	25980	34	108965
35	52000	35	58516	35	40211	35	35751	35	14555	35	73361

## Sheet: NcRNAs-HYP
Types	LP21_HYP_1	LP21_HYP_1(percent)	LP21_HYP_2	LP21_HYP_2(percent)	LP21_HYP_3	LP21_HYP_3(percent)	SP21_HYP_1	SP21_HYP_1(percent)	SP21_HYP_2	SP21_HYP_2(percent)	SP21_HYP_3	SP21_HYP_3(percent)
total	25807932	1	27360767	1	19618860	1	25196448	1	23698297	1	13491532	1
known_miRNA	8253186	0.3198	11327071	0.414	6009650	0.3063	7357453	0.292	7598328	0.3206	1866766	0.1384
rRNA	694528	0.0269	294926	0.0108	1100700	0.0561	1113142	0.0442	674464	0.0285	3191322	0.2365
tRNA	842100	0.0326	187168	0.0068	1029539	0.0525	1307362	0.0519	1545431	0.0652	1067917	0.0792
snRNA	6701	0.0003	2425	0.0001	21240	0.0011	6374	0.0003	7496	0.0003	36195	0.0027
snoRNA	256353	0.0099	179322	0.0066	345178	0.0176	282592	0.0112	227952	0.0096	201669	0.0149
repeat	523648	0.0203	182477	0.0067	631726	0.0322	597986	0.0237	662637	0.028	1267127	0.0939
novel_miRNA	10787165	0.418	11849879	0.4331	5452840	0.2779	9913609	0.3935	8996694	0.3796	2001784	0.1484
exon	245067	0.0095	97504	0.0036	363971	0.0186	258611	0.0103	225878	0.0095	776559	0.0576
intron	620848	0.0241	148421	0.0054	1230191	0.0627	790726	0.0314	541754	0.0229	1040760	0.0771
other	3578336	0.1387	3091574	0.113	3433825	0.175	3568593	0.1416	3217663	0.1358	2041433	0.1513

## Sheet: NcRNAs-PD
Types	LP21_PD_1	LP21_PD_1(percent)	LP21_PD_2	LP21_PD_2(percent)	LP21_PD_3	LP21_PD_3(percent)	SP21_PD_1	SP21_PD_1(percent)	SP21_PD_2	SP21_PD_2(percent)	SP21_PD_3	SP21_PD_3(percent)
total	16835106	1	20196598	1	20444802	1	26875010	1	24686644	1	19400095	1
known_miRNA	5004643	0.2973	6589347	0.3263	7842191	0.3836	10000662	0.3721	8961777	0.363	4295868	0.2214
rRNA	594444	0.0353	270809	0.0134	561108	0.0274	468133	0.0174	426622	0.0173	2649191	0.1366
tRNA	646900	0.0384	426559	0.0211	243799	0.0119	364057	0.0135	216311	0.0088	202251	0.0104
snRNA	4690	0.0003	3524	0.0002	6124	0.0003	6609	0.0002	3239	0.0001	16628	0.0009
snoRNA	85288	0.0051	181909	0.009	230283	0.0113	169099	0.0063	131779	0.0053	349818	0.018
repeat	330230	0.0196	111431	0.0055	183060	0.009	212001	0.0079	171139	0.0069	298604	0.0154
novel_miRNA	7085435	0.4209	10399603	0.5149	7834655	0.3832	12530576	0.4663	12040632	0.4877	6486381	0.3343
exon	151274	0.009	109626	0.0054	174083	0.0085	224333	0.0083	129891	0.0053	558331	0.0288
intron	369801	0.022	190703	0.0094	271721	0.0133	233123	0.0087	194251	0.0079	598471	0.0308
other	2562401	0.1522	1913087	0.0947	3097778	0.1515	2666417	0.0992	2411003	0.0977	3944552	0.2033

## Sheet: SP21_HYP_vs_LP21_HYP.Differenti
sRNA	SP21_HYP_readcount	LP21_HYP_readcount	log2FoldChange	pval	padj	significant
novel_1	980044	8.41228e+06	3.1016	0.041462	0.35107	TRUE
novel_10	113106	161453	0.51342	0.18138	0.56997	FALSE
novel_100	2141.53	14217.7	2.7307	0.047425	0.35995	TRUE
novel_1002	92.2951	9.59816	-3.2123	0.029853	0.3271	TRUE
novel_1004	1.11385	0.823532	-0.40442	0.86901	0.96039	FALSE
novel_1005	1104.93	4254.46	1.9435	0.012724	0.24705	TRUE
novel_1006	5.16376	9.0072	0.59141	0.61298	0.87713	FALSE
novel_1008	0.22277	0	-1.1254	0.78231	0.927	FALSE
novel_101	2684.68	483.878	-2.4699	0.023161	0.31614	TRUE
novel_1010	4.98877	9.50474	0.75728	0.62183	0.88079	FALSE
novel_1011	13.0957	10.5124	-0.22327	0.80944	0.93444	FALSE
novel_1012	2.25159	1.33096	-0.74988	0.73792	0.91988	FALSE
novel_1013	2.77988	0.18994	-2.9216	0.23617	0.62686	FALSE
novel_1014	0.844407	0.18994	-0.40402	0.91143	0.97756	FALSE
novel_1015	0	0.9497	2.3549	0.55582	0.85256	FALSE
novel_1017	1.92551	0.75976	-1.21	0.59076	0.86987	FALSE
novel_1018	1.16163	1.01347	-0.19896	0.91897	0.97757	FALSE
novel_1019	4.59875	4.65559	0.0041608	0.99766	0.99861	FALSE
novel_1020	1.68881	0.75976	-0.75958	0.79581	0.93021	FALSE
novel_1022	0.44554	0	-1.7995	0.65538	0.89967	FALSE
novel_1023	3.62429	0.18994	-3.3273	0.16477	0.56591	FALSE
novel_1024	1.58328	0.56982	-1.2761	0.59712	0.86987	FALSE
novel_1025	3.24931	1.39335	-0.80867	0.619	0.88077	FALSE
novel_1026	3.37763	0.221826	-3.1595	0.25525	0.64179	FALSE
novel_1027	0	1.01347	2.4403	0.47073	0.8196	FALSE
novel_1029	0.844407	0	-1.3371	0.7418	0.91988	FALSE
novel_1030	2.30049	4.68076	0.99899	0.42805	0.78373	FALSE
novel_1031	2.29938	1.32958	-0.74817	0.72183	0.91988	FALSE
novel_1032	7.84632	0	-5.4424	0.027491	0.3271	TRUE
novel_1033	12.3902	7.88101	-0.65427	0.47144	0.8196	FALSE
novel_1034	2.99158	2.02694	-0.54326	0.72636	0.91988	FALSE
novel_1035	7.82243	0	-5.4377	0.027635	0.3271	TRUE
novel_1038	298.874	244.241	-0.29081	0.64738	0.89573	FALSE
novel_1039	2.47547	0.411766	-2.1632	0.2163	0.61776	FALSE
novel_104	2314.17	5405.74	1.2231	0.042616	0.3553	TRUE
novel_1040	1.06718	0.221826	-1.2336	0.66623	0.89967	FALSE
novel_1041	0.962757	2.96992	1.2199	0.47626	0.8196	FALSE
novel_1043	0	0.443652	1.5196	0.70591	0.91988	FALSE
novel_1044	383.975	1379.53	1.8416	0.075533	0.39977	FALSE
novel_1047	0.44554	0.411766	-0.15278	0.96085	0.98713	FALSE
novel_1048	0.716095	5.49441	2.5089	0.16801	0.56636	FALSE
novel_1049	1.18553	27.6251	4.3442	0.020044	0.31614	TRUE
novel_105	2963.46	2122.7	-0.48063	0.44405	0.79509	FALSE
novel_1050	5.91085	0.665478	-2.8521	0.26729	0.64294	FALSE
novel_1051	81.13	24.4923	-1.7058	0.080048	0.41417	FALSE
novel_1052	5.06644	0.633592	-2.6279	0.25185	0.63966	FALSE
novel_1054	1.16163	1.45712	0.28459	0.8775	0.96362	FALSE
novel_1057	0.22277	0.443652	0.5945	0.88242	0.96373	FALSE
novel_1060	0.44554	0.981586	0.8266	0.75567	0.91988	FALSE
novel_1061	1.4083	0.75976	-0.78631	0.73559	0.91988	FALSE
novel_1063	4.51537	3.09925	-0.40241	0.75816	0.91988	FALSE
novel_1065	0	0.411766	1.4494	0.71912	0.91988	FALSE
novel_1066	1.36051	2.59182	0.67782	0.71841	0.91988	FALSE
novel_1067	5.06644	0	-4.8111	0.10908	0.46418	FALSE
novel_1068	2.15825	0.981586	-0.66213	0.7185	0.91988	FALSE
novel_1069	5.06644	0.37988	-3.1974	0.22072	0.62496	FALSE
novel_107	3247.65	2642.08	-0.29709	0.74305	0.91988	FALSE
novel_1070	0.739987	1.29907	0.66327	0.7882	0.9287	FALSE
novel_1071	0.891079	0.855418	-0.10841	0.96613	0.98713	FALSE
novel_1072	10.8251	0.855418	-3.3603	0.051394	0.36537	FALSE
novel_1073	0	0.665478	1.9529	0.62623	0.88463	FALSE
novel_1077	0.692202	5.78179	2.593	0.096733	0.4453	FALSE
novel_1078	0.22277	1.33096	1.8848	0.5515	0.85256	FALSE
novel_1079	3.29599	0.823532	-1.6511	0.28745	0.65819	FALSE
novel_1080	2.15825	1.20341	-0.36824	0.83374	0.94489	FALSE
novel_1081	1.47997	0	-3.1517	0.40596	0.76464	FALSE
novel_1082	0.891079	0.443652	-0.83006	0.79921	0.93213	FALSE
novel_1083	3.30992	4.17333	0.089828	0.94316	0.98633	FALSE
novel_1084	0.692202	0.947918	-0.24981	0.91514	0.97756	FALSE
novel_1085	0	13.7957	6.0961	0.027497	0.3271	TRUE
novel_1086	0.493325	0.9497	0.682	0.83096	0.94489	FALSE
novel_1087	0.716095	1.51952	0.92776	0.70439	0.91988	FALSE
novel_1088	13.02	4.65244	-1.3116	0.24337	0.63155	FALSE
novel_1090	1.16163	0.75976	-0.52533	0.82841	0.94489	FALSE
novel_1091	2.14828	1.10597	-1.3323	0.484	0.8196	FALSE
novel_1094	0.66831	0	-2.2239	0.57955	0.86154	FALSE
novel_1095	8.48078	2.09072	-1.7227	0.17266	0.56636	FALSE
novel_1097	8.44407	0.221826	-4.5446	0.074266	0.39977	FALSE
novel_1098	6.15751	0.981586	-2.3491	0.23382	0.6253	FALSE
novel_1099	0.22277	0.443652	0.5945	0.88242	0.96373	FALSE
novel_11	264339	163399	-0.69398	0.34824	0.71766	FALSE
novel_110	2777.32	1690.36	-0.71512	0.28567	0.65699	FALSE
novel_1101	0.493325	0.75976	0.42888	0.89722	0.97004	FALSE
novel_1102	2.57989	1.13964	-0.93014	0.67399	0.90468	FALSE
novel_1103	22.4881	18.1783	-0.23859	0.79441	0.93021	FALSE
novel_1107	1.85384	1.10597	-1.1341	0.55647	0.85256	FALSE
novel_1108	3.84706	0	-4.3415	0.057828	0.38523	FALSE
novel_1109	3.87095	0	-4.3875	0.087432	0.42346	FALSE
novel_1110	8.92917	9.84378	0.11655	0.89165	0.9691	FALSE
novel_1112	4.22203	0	-4.54	0.14155	0.53514	FALSE
novel_1114	1.09107	0	-2.3672	0.49586	0.82409	FALSE
novel_1115	2.53322	0.665478	-1.5656	0.57772	0.86154	FALSE
novel_1116	2.77988	0.665478	-1.6685	0.48267	0.8196	FALSE
novel_1117	0.844407	0	-1.3371	0.7418	0.91988	FALSE
novel_1118	52.442	36.5923	-0.54631	0.49957	0.82684	FALSE
novel_1120	502.169	171.015	-1.5471	0.018608	0.31043	TRUE
novel_1122	1.51272	0.665478	-0.86868	0.72593	0.91988	FALSE
novel_1124	2.22881	0	-3.6762	0.10806	0.46418	FALSE
novel_1126	1.4083	0.18994	-2.2279	0.37716	0.74092	FALSE
novel_1127	6.75525	0.221826	-4.2101	0.10308	0.461	FALSE
novel_1128	1.43219	0.791646	-0.77326	0.69969	0.91988	FALSE
novel_1129	4.04594	0	-4.4586	0.075216	0.39977	FALSE
novel_1130	5.06644	0	-4.8111	0.10908	0.46418	FALSE
novel_1131	2.15825	1.33096	-0.37633	0.855	0.95495	FALSE
novel_1132	1.06718	0.221826	-1.2336	0.66623	0.89967	FALSE
novel_1133	3.6004	0.601706	-2.0944	0.30873	0.67949	FALSE
novel_1135	0.98665	0.18994	-1.7361	0.6096	0.87526	FALSE
novel_1136	0	0.221826	0.82568	0.8391	0.94523	FALSE
novel_1137	0.22277	0.18994	-0.21153	0.95851	0.98713	FALSE
novel_1138	5.28921	0	-4.8513	0.057039	0.38428	FALSE
novel_1139	50.8657	39.7031	-0.34879	0.71287	0.91988	FALSE
novel_1140	6.75525	0.18994	-4.3012	0.097205	0.4453	FALSE
novel_1141	5.06644	0.221826	-3.7763	0.15394	0.55426	FALSE
novel_1142	5.06644	0	-4.8111	0.10908	0.46418	FALSE
novel_1143	3.87095	0.18994	-3.4324	0.13663	0.53405	FALSE
novel_1144	0.891079	0.916031	-0.56168	0.83143	0.94489	FALSE
novel_1145	4.22203	0	-4.54	0.14155	0.53514	FALSE
novel_1146	0.716095	2.3076	1.2365	0.48896	0.8196	FALSE
novel_1147	2.45047	0.411766	-2.2547	0.3455	0.7164	FALSE
novel_1148	1.13774	0.601706	-0.79295	0.71741	0.91988	FALSE
novel_1149	1.33773	0.75976	-0.44551	0.85947	0.95549	FALSE
novel_115	2005.2	1144.05	-0.80946	0.16266	0.56585	FALSE
novel_1151	1.33773	0.56982	-0.77357	0.76256	0.91988	FALSE
novel_1152	4.22203	0.221826	-3.4998	0.19521	0.5862	FALSE
novel_1153	0.22277	0	-1.1254	0.78231	0.927	FALSE
novel_1154	6.75525	0	-5.238	0.070268	0.39977	FALSE
novel_1155	0.22277	0.601706	0.93898	0.76442	0.91988	FALSE
novel_1156	5.91085	0	-5.04	0.086449	0.42064	FALSE
novel_1157	0	0.221826	0.82568	0.8391	0.94523	FALSE
novel_1159	0.469432	1.42524	1.3221	0.52899	0.84587	FALSE
novel_116	1010.19	7162.93	2.8246	0.0023423	0.12309	TRUE
novel_1160	5.06644	0	-4.8111	0.10908	0.46418	FALSE
novel_1161	0.22277	0.887304	1.3527	0.69639	0.91988	FALSE
novel_1162	0.98665	0.18994	-1.7361	0.6096	0.87526	FALSE
novel_1164	0.246662	1.32958	1.828	0.55926	0.85433	FALSE
novel_1165	0.246662	0	-1.2053	0.76697	0.92019	FALSE
novel_1166	0.493325	1.2353	1.0572	0.6669	0.89967	FALSE
novel_1167	1.51272	0.18994	-2.1283	0.41828	0.77533	FALSE
novel_1168	1.60717	0.601706	-1.2654	0.52958	0.84587	FALSE
novel_1169	0	1.10913	2.534	0.52544	0.84182	FALSE
novel_117	7135.3	1432.7	-2.3158	0.10859	0.46418	FALSE
novel_1170	3.01547	1.17153	-1.2827	0.45355	0.80657	FALSE
novel_1171	1.83106	0.37988	-1.7594	0.47347	0.8196	FALSE
novel_1173	4.22203	0	-4.54	0.14155	0.53514	FALSE
novel_1174	0.914972	1.10597	-0.16428	0.94001	0.98596	FALSE
novel_1176	0.22277	0.221826	-0.099415	0.98046	0.99178	FALSE
novel_1177	2.75599	0.18994	-2.9066	0.23884	0.62754	FALSE
novel_1178	8.80086	4.30622	-0.963	0.44	0.79389	FALSE
novel_1179	1.53661	0.18994	-2.1204	0.3552	0.72488	FALSE
novel_118	3224.12	2618.35	-0.29939	0.73561	0.91988	FALSE
novel_1181	1.33662	0.633592	-0.95013	0.7037	0.91988	FALSE
novel_1182	2.53322	0.665478	-1.5656	0.57772	0.86154	FALSE
novel_122	1582.08	643.878	-1.295	0.19269	0.58107	FALSE
novel_123	1749.9	993.443	-0.81615	0.49824	0.82595	FALSE
novel_125	1804.2	6252.11	1.7927	0.15461	0.55426	FALSE
novel_126	1434.57	2092.05	0.54318	0.28192	0.65585	FALSE
novel_127	2093.23	1550.65	-0.43225	0.71091	0.91988	FALSE
novel_13	37629.1	163173	2.1164	0.009694	0.23155	TRUE
novel_130	745.962	1082.37	0.53702	0.21049	0.61036	FALSE
novel_131	2925.15	1020.29	-1.5177	0.029819	0.3271	TRUE
novel_132	150.356	32.944	-2.1634	0.067753	0.39977	FALSE
novel_133	1079.19	1097.57	0.024417	0.97795	0.99178	FALSE
novel_135	1017.64	1918.43	0.91258	0.18602	0.57503	FALSE
novel_137	1761.43	831.305	-1.083	0.17906	0.56997	FALSE
novel_138	1565.92	1944.83	0.31356	0.66058	0.89967	FALSE
novel_139	875.959	1464.2	0.73976	0.28232	0.65585	FALSE
novel_140	907.37	1797.87	0.98561	0.15391	0.55426	FALSE
novel_141	2471.5	1052.05	-1.2304	0.086211	0.42064	FALSE
novel_142	665.039	1560.35	1.228	0.11417	0.47806	FALSE
novel_144	1193.92	909.363	-0.39084	0.62543	0.88463	FALSE
novel_146	826.619	762.208	-0.11942	0.8725	0.96258	FALSE
novel_147	967.211	907.887	-0.091798	0.85438	0.95495	FALSE
novel_148	759.192	1384.94	0.86512	0.29535	0.66327	FALSE
novel_151	317.052	288.21	-0.13607	0.89258	0.96911	FALSE
novel_152	520.231	289.952	-0.84231	0.16298	0.56585	FALSE
novel_153	1572.33	598.393	-1.3918	0.22382	0.62508	FALSE
novel_154	16.8273	2730.19	7.3434	1.1748e-05	0.0069907	TRUE
novel_156	98.6001	2468.79	4.6408	6.4893e-05	0.017051	TRUE
novel_157	1058.73	344.228	-1.6165	0.065852	0.39751	FALSE
novel_158	563.238	912.839	0.69823	0.4282	0.78373	FALSE
novel_159	1445.77	308.775	-2.2243	0.023141	0.31614	TRUE
novel_161	331.897	297.389	-0.1601	0.83431	0.94489	FALSE
novel_162	184.786	340.3	0.87233	0.17931	0.56997	FALSE
novel_164	671.069	462.001	-0.53737	0.58546	0.86665	FALSE
novel_165	607.481	510.575	-0.25013	0.79299	0.93021	FALSE
novel_166	824.331	422.576	-0.963	0.4117	0.7688	FALSE
novel_167	1287.16	383.607	-1.7431	0.083685	0.42064	FALSE
novel_168	705.537	406.97	-0.79185	0.33007	0.70229	FALSE
novel_17	79820.4	54008.4	-0.56357	0.34682	0.7164	FALSE
novel_171	546.793	548.338	0.0014627	0.99867	0.99867	FALSE
novel_173	375.229	335.716	-0.15344	0.80672	0.93274	FALSE
novel_177	546.615	448.016	-0.28244	0.55623	0.85256	FALSE
novel_18	75062.1	42520.3	-0.81988	0.26869	0.64474	FALSE
novel_181	571.459	140.133	-2.0217	0.036005	0.33894	TRUE
novel_185	314.585	449.079	0.5118	0.48189	0.8196	FALSE
novel_186	699.89	354.265	-0.97699	0.19223	0.58107	FALSE
novel_187	840.057	356.609	-1.2321	0.1896	0.58107	FALSE
novel_188	122.871	1883.47	3.9345	0.012896	0.24705	TRUE
novel_19	720.702	689.359	-0.061042	0.94886	0.98713	FALSE
novel_191	190.969	79.3988	-1.2549	0.28713	0.65819	FALSE
novel_193	108.179	171.709	0.64763	0.27986	0.65362	FALSE
novel_194	74.7807	93.8893	0.30597	0.63697	0.89024	FALSE
novel_195	117.126	875.385	2.8919	0.0035624	0.14401	TRUE
novel_197	652.018	224.29	-1.5359	0.25668	0.64232	FALSE
novel_198	213.854	292.816	0.45739	0.71767	0.91988	FALSE
novel_199	29.2585	1502.97	5.6711	0.00059955	0.063013	TRUE
novel_200	725.127	260.954	-1.4731	0.17406	0.56636	FALSE
novel_201	324.405	477.159	0.56077	0.48877	0.8196	FALSE
novel_203	104.13	608.29	2.535	0.0074022	0.19948	TRUE
novel_204	322.779	146.543	-1.1285	0.08205	0.41861	FALSE
novel_205	415.038	238.382	-0.79286	0.27746	0.64946	FALSE
novel_206	19.7033	13.0121	-0.58319	0.51101	0.83009	FALSE
novel_209	433.515	162.901	-1.4053	0.20162	0.59587	FALSE
novel_212	6.06591	6.47915	-0.013688	0.98994	0.99562	FALSE
novel_213	191.819	161.44	-0.2451	0.81323	0.93528	FALSE
novel_218	304.019	192.901	-0.64552	0.3782	0.74158	FALSE
novel_219	138.859	250.589	0.84118	0.16893	0.56636	FALSE
novel_221	127.432	240.165	0.90144	0.30358	0.6717	FALSE
novel_222	126.38	127.542	-0.0045282	0.99556	0.99861	FALSE
novel_224	13.0563	15.2883	0.19383	0.86771	0.95996	FALSE
novel_225	88.9916	228.213	1.3527	0.036119	0.33894	TRUE
novel_226	186.091	38.7805	-2.235	0.010715	0.24481	TRUE
novel_227	167.126	121.414	-0.46016	0.55643	0.85256	FALSE
novel_229	25.6861	6.07727	-1.9934	0.088969	0.42893	FALSE
novel_233	147.762	96.1806	-0.60284	0.5417	0.84908	FALSE
novel_234	25.7126	380.38	3.8643	0.0003664	0.042787	TRUE
novel_235	106.847	156.476	0.53242	0.48861	0.8196	FALSE
novel_237	64.3537	82.7739	0.36437	0.63793	0.89039	FALSE
novel_238	131.585	77.6177	-0.7374	0.22478	0.62508	FALSE
novel_239	92.5527	29.0437	-1.6818	0.56676	0.85657	FALSE
novel_24	57564.8	42961.6	-0.42211	0.80509	0.93239	FALSE
novel_241	67.0119	66.4102	-0.030187	0.95617	0.98713	FALSE
novel_242	48.7671	33.5187	-0.48478	0.50942	0.83007	FALSE
novel_243	46.3831	62.7889	0.40948	0.61528	0.87742	FALSE
novel_244	71.2354	126.184	0.8071	0.30007	0.66676	FALSE
novel_245	155.704	64.5175	-1.2507	0.21813	0.62129	FALSE
novel_247	98.0588	87.3265	-0.17845	0.77701	0.92589	FALSE
novel_25	76254	31912.7	-1.2566	0.069589	0.39977	FALSE
novel_252	109.573	62.8795	-0.78015	0.34389	0.7164	FALSE
novel_255	20.3011	95.5633	2.1915	0.025578	0.3271	TRUE
novel_256	49.6382	29.9681	-0.70263	0.35499	0.72488	FALSE
novel_257	90.7292	71.9572	-0.33327	0.71961	0.91988	FALSE
novel_258	48.0853	87.3584	0.86898	0.50744	0.83007	FALSE
novel_259	35.4378	211.1	2.5704	0.0026269	0.12368	TRUE
novel_260	312.681	379.243	0.28372	0.59597	0.86987	FALSE
novel_261	63.3854	31.0162	-0.99289	0.1691	0.56636	FALSE
novel_262	108.46	43.1551	-1.3132	0.14509	0.54124	FALSE
novel_264	58.5342	39.2507	-0.55419	0.35859	0.72757	FALSE
novel_265	56.5539	49.2	-0.19093	0.88809	0.96724	FALSE
novel_267	36.5076	30.4348	-0.21421	0.79998	0.93213	FALSE
novel_269	94.4266	19.8919	-2.2033	0.062922	0.39751	FALSE
novel_27	116075	22180.7	-2.3876	0.020286	0.31614	TRUE
novel_270	150.74	14.8874	-3.2897	0.0068191	0.19709	TRUE
novel_273	2.69824	2.4082	-0.051988	0.97351	0.98952	FALSE
novel_276	9.9136	23.6952	1.2241	0.3978	0.76197	FALSE
novel_278	33.3052	31.3552	-0.074836	0.94759	0.98713	FALSE
novel_279	65.7919	31.5323	-1.019	0.21125	0.61036	FALSE
novel_28	19834.4	52926.3	1.416	0.044599	0.35792	TRUE
novel_280	36.0594	56.2476	0.62659	0.35249	0.72357	FALSE
novel_282	13.6702	34.7531	1.2565	0.24053	0.62877	FALSE
novel_283	29.1208	51.0671	0.76005	0.25821	0.64294	FALSE
novel_285	71.1832	36.4614	-0.93577	0.47682	0.8196	FALSE
novel_287	74.8375	37.839	-0.96162	0.30246	0.67065	FALSE
novel_288	26.0546	31.9118	0.32935	0.67107	0.90191	FALSE
novel_29	91231.6	42169.7	-1.1133	0.13466	0.53206	FALSE
novel_290	114.274	13.494	-3.0331	0.022888	0.31614	TRUE
novel_291	21.5931	86.3308	2.0116	0.10987	0.4656	FALSE
novel_292	20.208	2.85048	-2.6447	0.070393	0.39977	FALSE
novel_294	29.0571	11.6075	-1.3453	0.18103	0.56997	FALSE
novel_296	3.37763	0.601706	-2.0448	0.3874	0.75399	FALSE
novel_298	2.95995	21.9858	2.8164	0.11973	0.49181	FALSE
novel_30	41229.1	45262.8	0.13457	0.7945	0.93021	FALSE
novel_301	5.7126	8.40728	0.38395	0.7607	0.91988	FALSE
novel_302	27.5738	8.47737	-1.6717	0.14842	0.55121	FALSE
novel_303	32.9634	18.502	-0.8678	0.27514	0.64946	FALSE
novel_305	90.4528	10.0723	-3.1051	0.023117	0.31614	TRUE
novel_306	7.11316	13.0787	0.81395	0.47782	0.8196	FALSE
novel_307	30.9844	6.81008	-2.0616	0.073762	0.39977	FALSE
novel_309	41.8813	15.6138	-1.3545	0.17526	0.56758	FALSE
novel_310	5.80817	5.12303	-0.32912	0.78491	0.92795	FALSE
novel_311	20.6318	33.9573	0.67997	0.59686	0.86987	FALSE
novel_312	9.02189	8.74412	0.099115	0.93803	0.98511	FALSE
novel_313	8.43411	1.58151	-2.3885	0.09274	0.43905	FALSE
novel_314	19.6826	7.41001	-1.2711	0.18495	0.57503	FALSE
novel_315	32.3655	15.0997	-1.0074	0.22044	0.62496	FALSE
novel_316	50.9068	6.84197	-2.7853	0.019357	0.31614	TRUE
novel_317	9.21366	4.33811	-1.0458	0.46021	0.81703	FALSE
novel_318	14.5328	8.39475	-0.65406	0.58545	0.86665	FALSE
novel_319	51.0002	11.815	-2.0324	0.085405	0.42064	FALSE
novel_320	10.4501	2.21688	-1.982	0.1796	0.56997	FALSE
novel_322	11.4706	2.18638	-2.2363	0.23855	0.62754	FALSE
novel_323	9.49195	11.1149	0.21518	0.87948	0.96373	FALSE
novel_324	27.9116	9.24563	-1.5015	0.20379	0.59722	FALSE
novel_325	9.2108	12.6192	0.49585	0.56618	0.85657	FALSE
novel_326	6.12254	0.75976	-2.6475	0.098203	0.4468	FALSE
novel_328	32.9336	3.86533	-2.9513	0.027773	0.3271	TRUE
novel_329	7.21361	11.1122	0.73141	0.60773	0.87526	FALSE
novel_330	277.448	350.436	0.33728	0.80364	0.93239	FALSE
novel_332	12.4692	14.9246	0.16309	0.8778	0.96362	FALSE
novel_333	9.87626	8.48409	-0.042818	0.97193	0.98936	FALSE
novel_334	25.1735	11.4019	-1.045	0.30904	0.67949	FALSE
novel_335	10.1463	13.3148	0.29562	0.73751	0.91988	FALSE
novel_336	33.7231	9.59185	-1.7091	0.06363	0.39751	FALSE
novel_337	8.64469	7.63362	-0.072259	0.9485	0.98713	FALSE
novel_338	8.63584	10.2843	0.25275	0.7528	0.91988	FALSE
novel_341	27.3528	13.2942	-0.95439	0.29169	0.66248	FALSE
novel_342	3.07322	5.21691	0.80982	0.49495	0.82409	FALSE
novel_343	3.87095	1.04536	-1.5402	0.41343	0.7688	FALSE
novel_344	9.91582	7.85407	-0.28688	0.79563	0.93021	FALSE
novel_345	17.0182	4.68748	-1.6816	0.16805	0.56636	FALSE
novel_346	0.962757	1.96139	0.7684	0.65041	0.89826	FALSE
novel_348	26.0558	6.89983	-1.8131	0.07518	0.39977	FALSE
novel_349	34.8213	3.3579	-3.2159	0.014393	0.26538	TRUE
novel_350	12.849	10.3225	-0.21974	0.81337	0.93528	FALSE
novel_351	14.3856	22.5357	0.64013	0.47456	0.8196	FALSE
novel_352	13.5552	7.63224	-0.73288	0.49401	0.82409	FALSE
novel_353	15.976	6.4302	-1.1603	0.35948	0.72796	FALSE
novel_355	5.71371	9.14285	0.55734	0.5668	0.85657	FALSE
novel_356	6.0409	10.9367	0.74581	0.45256	0.80657	FALSE
novel_357	30.5543	4.75125	-2.5195	0.022561	0.31614	TRUE
novel_358	47.3224	1.64706	-4.6497	0.0018793	0.10973	TRUE
novel_359	9.40571	1.58329	-2.283	0.12743	0.51315	FALSE
novel_36	26852.9	50984.4	0.92489	0.083848	0.42064	FALSE
novel_361	14.0872	6.87386	-0.87675	0.46516	0.8196	FALSE
novel_362	7.5587	7.19134	-0.079839	0.95464	0.98713	FALSE
novel_363	11.1801	6.55637	-0.59552	0.61931	0.88077	FALSE
novel_364	0	1.45218	2.7675	0.48191	0.8196	FALSE
novel_365	10.2063	7.08442	-0.48838	0.5845	0.86665	FALSE
novel_366	2.40491	7.60132	1.9967	0.13845	0.53514	FALSE
novel_367	16.676	8.9228	-0.84734	0.52523	0.84182	FALSE
novel_368	8.44407	2.1226	-1.837	0.38601	0.75268	FALSE
novel_369	7.37975	7.4423	0.15588	0.88924	0.96749	FALSE
novel_371	2.41884	6.96951	1.4456	0.34391	0.7164	FALSE
novel_374	14.9484	5.94794	-1.3522	0.099316	0.44992	FALSE
novel_376	0.914972	0.947918	-0.58664	0.79657	0.93021	FALSE
novel_377	18.3937	6.58469	-1.3771	0.16465	0.56591	FALSE
novel_378	11.9896	5.82712	-0.87059	0.40796	0.76632	FALSE
novel_379	12.3851	6.01706	-0.93379	0.4133	0.7688	FALSE
novel_38	36073.2	26431.4	-0.44864	0.18038	0.56997	FALSE
novel_380	4.76203	3.99149	0.020026	0.98817	0.9948	FALSE
novel_383	7.01759	9.57978	0.34779	0.82433	0.94412	FALSE
novel_384	686.774	357.096	-0.93823	0.20184	0.59587	FALSE
novel_385	7.53481	14.1302	0.7588	0.48841	0.8196	FALSE
novel_386	17.1348	1.07724	-3.8023	0.053954	0.37804	FALSE
novel_387	6.19819	2.43871	-1.283	0.36873	0.73294	FALSE
novel_388	1.13774	2.27572	0.60875	0.71813	0.91988	FALSE
novel_389	28.4072	2.85048	-3.1078	0.0096039	0.23155	TRUE
novel_39	38323.6	9340.71	-2.0365	0.025563	0.3271	TRUE
novel_390	5.38367	1.93266	-1.1688	0.43375	0.78735	FALSE
novel_391	4.15321	33.7311	2.8633	0.028328	0.3271	TRUE
novel_392	3.5088	3.22542	-0.32537	0.80426	0.93239	FALSE
novel_393	1.93548	0	-3.3496	0.26308	0.64294	FALSE
novel_394	1.18553	0	-2.8703	0.37103	0.73294	FALSE
novel_395	0.246662	1.36147	1.8969	0.46633	0.8196	FALSE
novel_396	7.27533	9.45758	0.37062	0.66769	0.89967	FALSE
novel_397	2.99158	10.5376	1.6263	0.17023	0.56636	FALSE
novel_398	9.39686	6.14282	-0.42283	0.71139	0.91988	FALSE
novel_399	0	10.0418	5.6965	0.0047921	0.17367	TRUE
novel_4	2.39777e+06	1.44285e+06	-0.73275	0.5976	0.86987	FALSE
novel_40	52105	19053.8	-1.4512	0.056165	0.38428	FALSE
novel_400	8.51463	1.20341	-2.5017	0.11702	0.4861	FALSE
novel_401	1.28995	3.00497	1.4064	0.47123	0.8196	FALSE
novel_402	9.4296	4.65381	-0.82139	0.50268	0.82808	FALSE
novel_404	0.66831	3.38169	1.8903	0.29646	0.66436	FALSE
novel_405	2.77988	1.36147	-0.65872	0.74341	0.91988	FALSE
novel_406	27.1383	2.43871	-3.3102	0.032715	0.33541	TRUE
novel_407	13.6883	2.69242	-2.0929	0.071922	0.39977	FALSE
novel_408	5.93648	3.86217	-0.6351	0.55786	0.85344	FALSE
novel_409	4.13928	4.33811	0.16944	0.9172	0.97756	FALSE
novel_411	2.87323	3.67401	0.44381	0.75686	0.91988	FALSE
novel_412	4.14548	5.50251	0.24444	0.86473	0.95768	FALSE
novel_414	8.07084	1.07724	-2.6797	0.037353	0.34437	TRUE
novel_416	4.79874	1.80512	-1.2663	0.32787	0.70054	FALSE
novel_417	5.76261	2.31254	-1.1534	0.35399	0.72488	FALSE
novel_418	1.47997	2.6556	0.61177	0.73661	0.91988	FALSE
novel_419	2.17218	4.022	0.83592	0.59254	0.86987	FALSE
novel_42	9614.49	29100.9	1.5976	0.0027066	0.12368	TRUE
novel_420	7.91689	3.67539	-0.89605	0.55038	0.85256	FALSE
novel_421	5.91482	5.32107	-0.0044269	0.9971	0.99861	FALSE
novel_422	11.2735	2.28066	-2.0359	0.060206	0.39059	FALSE
novel_423	3.49486	0.443652	-2.5675	0.17309	0.56636	FALSE
novel_424	9.3024	0.823532	-3.1444	0.046851	0.35995	TRUE
novel_425	3.3577	2.50248	-0.41291	0.78745	0.9287	FALSE
novel_426	4.93813	0.221826	-3.6961	0.064056	0.39751	FALSE
novel_428	9.74572	2.43871	-1.7624	0.17083	0.56636	FALSE
novel_429	3.44819	1.96317	-0.45816	0.76909	0.92042	FALSE
novel_43	13233.7	35823.8	1.4366	0.016016	0.28204	TRUE
novel_430	9.28847	1.45712	-2.4921	0.2411	0.62877	FALSE
novel_431	0.938865	4.42389	1.9176	0.28331	0.65585	FALSE
novel_432	3.06326	1.71084	-0.8142	0.61424	0.87713	FALSE
novel_433	3.91762	0.823532	-1.8403	0.23314	0.62508	FALSE
novel_434	0.493325	0.443652	-0.17445	0.96173	0.98713	FALSE
novel_435	6.75525	0.443652	-3.5017	0.17013	0.56636	FALSE
novel_436	3.64707	0.221826	-3.3043	0.13725	0.53426	FALSE
novel_437	3.48602	3.67401	0.1679	0.8982	0.97004	FALSE
novel_439	3.22542	3.6435	0.49897	0.74621	0.91988	FALSE
novel_44	62915.8	12279.7	-2.3571	0.048931	0.35995	TRUE
novel_440	4.21207	2.34443	-0.57227	0.68381	0.91552	FALSE
novel_441	6.57916	1.04536	-2.3587	0.19295	0.58107	FALSE
novel_442	3.84706	2.11944	-0.59283	0.69701	0.91988	FALSE
novel_443	4.09372	2.34443	-0.47544	0.7622	0.91988	FALSE
novel_444	2.40491	0	-3.6712	0.11952	0.49181	FALSE
novel_445	9.62959	1.01347	-2.9104	0.061211	0.39297	FALSE
novel_446	3.20153	0.443652	-2.3653	0.29247	0.66248	FALSE
novel_447	4.78592	2.11944	-0.98193	0.45091	0.80597	FALSE
novel_448	2.40491	1.07724	-0.77218	0.65959	0.89967	FALSE
novel_449	0	0.411766	1.4494	0.71912	0.91988	FALSE
novel_450	2.61772	0.443652	-2.2953	0.2833	0.65585	FALSE
novel_451	3.46101	1.04536	-1.6463	0.31653	0.68735	FALSE
novel_452	8.32857	5.12441	-0.63181	0.53381	0.84908	FALSE
novel_454	15.1416	1.39335	-3.1646	0.033928	0.33892	TRUE
novel_455	0.22277	0	-1.1254	0.78231	0.927	FALSE
novel_456	6.13362	0.18994	-4.1296	0.072371	0.39977	FALSE
novel_457	4.26871	1.99328	-0.94327	0.55112	0.85256	FALSE
novel_458	3.9893	1.71084	-0.93041	0.54363	0.84908	FALSE
novel_459	2.59382	1.13964	-1.1157	0.58718	0.86797	FALSE
novel_46	29746.8	10561.2	-1.4938	0.065599	0.39751	FALSE
novel_460	1.90162	0.791646	-1.1603	0.54089	0.84908	FALSE
novel_462	7.70694	1.64706	-1.9163	0.10909	0.46418	FALSE
novel_463	9.35904	2.81681	-1.5738	0.26638	0.64294	FALSE
novel_464	1.68881	0.823532	-0.55869	0.82037	0.94128	FALSE
novel_465	5.51198	0	-4.9125	0.045763	0.35792	TRUE
novel_466	0.739987	0.443652	-0.61119	0.85673	0.95549	FALSE
novel_467	4.75207	4.18143	-0.041166	0.97242	0.98936	FALSE
novel_468	0	0.221826	0.82568	0.8391	0.94523	FALSE
novel_469	263983	162999	-0.69558	0.34695	0.7164	FALSE
novel_47	26510.8	9413.41	-1.4936	0.068527	0.39977	FALSE
novel_470	0.914972	0.887304	-0.097259	0.96948	0.98829	FALSE
novel_471	11.5173	3.67223	-1.4892	0.26192	0.64294	FALSE
novel_472	11.6934	0.443652	-4.2879	0.024898	0.3271	TRUE
novel_473	5.51198	1.2353	-1.8536	0.30987	0.67955	FALSE
novel_474	0.938865	1.67895	0.74455	0.69077	0.91988	FALSE
novel_475	5.34981	1.32958	-1.751	0.26406	0.64294	FALSE
novel_476	2.53322	0	-3.7783	0.26705	0.64294	FALSE
novel_477	2.38102	2.11766	-0.15752	0.92715	0.98328	FALSE
novel_479	1.67885	0.947918	-1.4089	0.49633	0.82409	FALSE
novel_48	1992.23	46121.5	4.533	0.022607	0.31614	TRUE
novel_480	1.87773	0.823532	-1.1123	0.54595	0.84908	FALSE
novel_481	2.53322	1.45218	-0.86695	0.75852	0.91988	FALSE
novel_482	0.246662	0.221826	-0.17927	0.96472	0.98713	FALSE
novel_483	2.2766	0.18994	-2.7732	0.17753	0.56997	FALSE
novel_485	7.84632	0.56982	-3.3845	0.12418	0.50196	FALSE
novel_486	2.07661	1.90078	-0.14457	0.93061	0.98482	FALSE
novel_487	0.469432	0.56982	0.16671	0.95489	0.98713	FALSE
novel_488	5.06644	0.221826	-3.7763	0.15394	0.55426	FALSE
novel_489	2.65157	0.411766	-2.1101	0.24912	0.63966	FALSE
novel_49	30073.8	4585.47	-2.7131	0.011528	0.24705	TRUE
novel_490	1.20942	0.855418	-0.4669	0.82554	0.94412	FALSE
novel_493	2.18214	0.823532	-0.97281	0.62709	0.88466	FALSE
novel_495	3.2721	0.601706	-2.0353	0.22747	0.62508	FALSE
novel_496	5.3131	8.81054	0.80617	0.64772	0.89573	FALSE
novel_497	3.07322	1.45712	-0.75924	0.6047	0.87419	FALSE
novel_499	0.962757	5.1482	2.0447	0.22524	0.62508	FALSE
novel_50	13753	23678.8	0.78372	0.40076	0.76197	FALSE
novel_500	4.1165	1.77145	-1.1377	0.41403	0.7688	FALSE
novel_501	0	0.633592	1.9035	0.63514	0.89004	FALSE
novel_502	4.66757	0.855418	-2.1031	0.27694	0.64946	FALSE
novel_503	2.77988	0.665478	-1.6685	0.48267	0.8196	FALSE
novel_504	1.91158	0.601706	-1.0974	0.61385	0.87713	FALSE
novel_505	2.13435	1.837	0.16923	0.92613	0.98319	FALSE
novel_506	6.14755	0.726092	-4.0507	0.030189	0.3271	TRUE
novel_507	5.55977	0.633592	-2.7279	0.1605	0.56568	FALSE
novel_508	6.84971	0.855418	-2.6395	0.10768	0.46418	FALSE
novel_509	2.53322	1.01347	-0.96463	0.67753	0.90826	FALSE
novel_51	9063.49	9494.87	0.067189	0.94155	0.98596	FALSE
novel_510	0.44554	1.39157	1.1211	0.66233	0.89967	FALSE
novel_511	0.469432	0.37988	-0.26713	0.93174	0.98482	FALSE
novel_512	1.20942	1.26718	0.049586	0.97991	0.99178	FALSE
novel_514	0.98665	1.77145	0.61051	0.75828	0.91988	FALSE
novel_515	0.246662	0.665478	0.95307	0.79531	0.93021	FALSE
novel_519	5.20868	1.20341	-1.8042	0.30763	0.67924	FALSE
novel_520	0.844407	2.69064	2.7413	0.19578	0.58621	FALSE
novel_521	0.246662	0	-1.2053	0.76697	0.92019	FALSE
novel_522	4.22203	0.443652	-2.7936	0.29497	0.66327	FALSE
novel_523	2.29938	0.18994	-2.9169	0.19997	0.5937	FALSE
novel_524	1.91158	0.75976	-0.90572	0.71195	0.91988	FALSE
novel_525	0	2.50111	3.7207	0.17216	0.56636	FALSE
novel_526	8.44407	0	-5.5683	0.04925	0.35995	TRUE
novel_527	1.98215	1.13964	-0.58023	0.76979	0.92042	FALSE
novel_528	4.69147	0.221826	-3.6145	0.080949	0.41501	FALSE
novel_529	1.06718	0.221826	-1.2336	0.66623	0.89967	FALSE
novel_530	0.844407	1.67401	1.8275	0.48495	0.8196	FALSE
novel_531	4.69147	1.04536	-1.7855	0.2997	0.66676	FALSE
novel_532	4.22203	0.665478	-2.3455	0.37648	0.74092	FALSE
novel_533	2.75599	0.18994	-2.9066	0.23884	0.62754	FALSE
novel_534	1.68881	0	-3.1731	0.39866	0.76197	FALSE
novel_535	0.66831	0.18994	-1.313	0.72555	0.91988	FALSE
novel_536	1.33773	0.18994	-1.8952	0.48606	0.8196	FALSE
novel_537	0	1.10913	2.534	0.52544	0.84182	FALSE
novel_538	4.69147	1.04536	-1.7855	0.2997	0.66676	FALSE
novel_539	7.42356	0.18994	-4.4153	0.041628	0.35107	TRUE
novel_54	15801	9303.05	-0.76418	0.47548	0.8196	FALSE
novel_540	2.4288	0.726092	-2.6501	0.27579	0.64946	FALSE
novel_541	0.44554	0.443652	-0.08127	0.98243	0.99187	FALSE
novel_542	0	0.443652	1.5196	0.70591	0.91988	FALSE
novel_543	1.80716	0.791646	-0.84887	0.64113	0.89153	FALSE
novel_544	0	0.916031	1.9019	0.6046	0.87419	FALSE
novel_545	1.13774	1.54962	0.14152	0.9361	0.98482	FALSE
novel_546	7.84632	0.37988	-3.8254	0.084243	0.42064	FALSE
novel_547	1.43219	0.56982	-1.1319	0.63491	0.89004	FALSE
novel_548	4.04594	0.37988	-2.8268	0.1967	0.58729	FALSE
novel_549	3.89373	0	-4.406	0.037341	0.34437	TRUE
novel_550	8.31576	0.18994	-4.5612	0.021373	0.31614	TRUE
novel_551	3.24931	0	-4.0997	0.06888	0.39977	FALSE
novel_552	2.18214	0.221826	-2.4981	0.31036	0.67955	FALSE
novel_553	0	1.45218	2.7675	0.48191	0.8196	FALSE
novel_554	0	0.56982	1.7988	0.65416	0.89967	FALSE
novel_555	1.09107	0.443652	-0.57431	0.83409	0.94489	FALSE
novel_556	2.65157	1.13964	-0.90733	0.63667	0.89024	FALSE
novel_557	1.53661	0.75976	-0.65479	0.7582	0.91988	FALSE
novel_558	1.23331	0.981586	-0.30534	0.8999	0.97004	FALSE
novel_559	1.70274	0.221826	-2.3944	0.34027	0.71401	FALSE
novel_560	4.22203	0	-4.54	0.14155	0.53514	FALSE
novel_561	0.962757	1.10913	0.13477	0.95657	0.98713	FALSE
novel_562	0.844407	0	-1.3371	0.7418	0.91988	FALSE
novel_564	0.44554	1.73956	1.4669	0.47538	0.8196	FALSE
novel_565	5.06644	0	-4.8111	0.10908	0.46418	FALSE
novel_566	4.4448	0.855418	-2.0313	0.3126	0.68022	FALSE
novel_568	0.493325	0.665478	0.26408	0.93825	0.98511	FALSE
novel_569	0.246662	0.221826	-0.17927	0.96472	0.98713	FALSE
novel_57	45817.2	7837.69	-2.5473	0.0042568	0.15978	TRUE
novel_570	0.716095	0.633592	-0.18911	0.93554	0.98482	FALSE
novel_572	1.91158	0.443652	-1.5479	0.5384	0.84908	FALSE
novel_573	0.739987	0.18994	-1.414	0.69863	0.91988	FALSE
novel_574	1.75938	0	-3.2976	0.18679	0.5757	FALSE
novel_575	4.58593	1.2353	-1.5716	0.26513	0.64294	FALSE
novel_577	42.7649	11.1716	-1.8757	0.048756	0.35995	TRUE
novel_578	1.11385	0	-2.781	0.48654	0.8196	FALSE
novel_58	13509.2	12300.6	-0.13543	0.81259	0.93528	FALSE
novel_580	4.31649	1.16974	-1.9764	0.24234	0.63045	FALSE
novel_581	7.37975	27.6889	1.8988	0.19237	0.58107	FALSE
novel_582	6.42695	4.80198	-0.42375	0.76496	0.91988	FALSE
novel_583	3.62429	1.26718	-1.1786	0.54389	0.84908	FALSE
novel_584	6.97802	1.07724	-2.4426	0.21468	0.6148	FALSE
novel_585	2.62768	0.18994	-2.8605	0.16013	0.56568	FALSE
novel_587	3.3816	4.49576	0.32645	0.80553	0.93239	FALSE
novel_588	1.31384	2.72115	1.4075	0.35845	0.72757	FALSE
novel_589	2.69824	0.633592	-1.8068	0.27383	0.64946	FALSE
novel_590	6.6298	9.43517	0.52853	0.57253	0.85961	FALSE
novel_591	471.267	267.367	-0.81064	0.14471	0.54124	FALSE
novel_592	1.68881	1.55278	0.15265	0.95668	0.98713	FALSE
novel_593	1.63107	0.791646	-0.95615	0.62142	0.88079	FALSE
novel_594	0.938865	0.9497	-0.015934	0.99484	0.99861	FALSE
novel_595	3.09711	0.56982	-1.9976	0.26989	0.64544	FALSE
novel_596	4.25763	0.37988	-3.0455	0.085675	0.42064	FALSE
novel_597	0.844407	0	-1.3371	0.7418	0.91988	FALSE
novel_598	54.2247	39.8402	-0.40119	0.6045	0.87419	FALSE
novel_599	16.7587	1.17153	-3.607	0.043179	0.3553	TRUE
novel_60	863.401	948.521	0.13335	0.87282	0.96258	FALSE
novel_600	2.53322	1.13964	-0.8984	0.74303	0.91988	FALSE
novel_601	1.06718	0	-2.3092	0.50873	0.83007	FALSE
novel_602	4.66757	2.52943	-0.80707	0.63048	0.88728	FALSE
novel_603	5.53587	0.916031	-2.9446	0.11629	0.485	FALSE
novel_604	2.97876	0.981586	-1.2156	0.53553	0.84908	FALSE
novel_605	15.2256	9.71939	-0.60242	0.48489	0.8196	FALSE
novel_606	5.31485	2.08934	-1.2884	0.4943	0.82409	FALSE
novel_608	1.28995	1.99644	0.88708	0.70678	0.91988	FALSE
novel_609	36.8523	4.23711	-3.1618	0.0069386	0.19709	TRUE
novel_61	19765.4	6246.83	-1.6615	0.045975	0.35792	TRUE
novel_610	13.3328	2.46922	-2.3067	0.17304	0.56636	FALSE
novel_611	1678.97	511.595	-1.7115	0.041704	0.35107	TRUE
novel_612	4.93813	0.443652	-2.9753	0.12353	0.50126	FALSE
novel_614	12.3051	1.29591	-3.3214	0.032782	0.33541	TRUE
novel_615	5.3131	1.5209	-1.5576	0.4283	0.78373	FALSE
novel_616	19.5158	1.86889	-3.1863	0.044977	0.35792	TRUE
novel_618	11.9518	1.5209	-2.7205	0.040145	0.35107	TRUE
novel_619	4.22203	0	-4.54	0.14155	0.53514	FALSE
novel_62	13129.9	8586.22	-0.61256	0.42878	0.78373	FALSE
novel_620	4.11761	0	-4.4867	0.073063	0.39977	FALSE
novel_621	22.618	1.55141	-3.6265	0.013884	0.26057	TRUE
novel_622	2.40491	2.97664	0.67368	0.66189	0.89967	FALSE
novel_623	5.10315	3.13607	-0.4711	0.6977	0.91988	FALSE
novel_624	2.35712	0.726092	-2.6015	0.28521	0.65699	FALSE
novel_625	61.7169	9.88239	-2.5652	0.040733	0.35107	TRUE
novel_626	1.06718	0	-2.3092	0.50873	0.83007	FALSE
novel_627	0.844407	0.221826	-0.29521	0.93448	0.98482	FALSE
novel_628	6.75525	0.18994	-4.3012	0.097205	0.4453	FALSE
novel_629	5.78254	0.411766	-3.2376	0.070412	0.39977	FALSE
novel_63	8484.25	10469	0.30304	0.51094	0.83009	FALSE
novel_630	23.8084	1.96455	-3.426	0.029467	0.3271	TRUE
novel_631	5.91085	0	-5.04	0.086449	0.42064	FALSE
novel_632	6.92028	2.34443	-1.2817	0.34648	0.7164	FALSE
novel_633	24.8745	3.57794	-2.724	0.067825	0.39977	FALSE
novel_634	2.4288	1.93266	-0.040772	0.98231	0.99187	FALSE
novel_635	1.28995	1.20341	0.2998	0.88234	0.96373	FALSE
novel_636	2.20492	0.947918	-1.692	0.36479	0.73294	FALSE
novel_637	0	0.18994	0.71357	0.86094	0.95549	FALSE
novel_638	5.91085	1.33096	-1.9956	0.43466	0.78763	FALSE
novel_639	4.22203	0	-4.54	0.14155	0.53514	FALSE
novel_64	8173.73	19217.3	1.2331	0.1013	0.45696	FALSE
novel_640	6.80193	0.443652	-3.4925	0.094295	0.44441	FALSE
novel_641	15.8338	1.36147	-3.2543	0.026743	0.3271	TRUE
novel_642	2.74603	2.7867	0.16536	0.90512	0.97379	FALSE
novel_643	6.73422	3.47913	-0.98731	0.32389	0.69612	FALSE
novel_644	3.69485	0.887304	-1.7451	0.33598	0.70906	FALSE
novel_645	16.0722	4.11766	-1.7708	0.066189	0.39751	FALSE
novel_647	2.53322	0	-3.7783	0.26705	0.64294	FALSE
novel_648	49.1645	1.55278	-4.843	0.0067874	0.19709	TRUE
novel_649	5.44316	0.887304	-2.4657	0.1335	0.52947	FALSE
novel_650	8.66684	0.665478	-3.3987	0.12257	0.49933	FALSE
novel_651	22.7626	22.5488	-0.071033	0.91581	0.97756	FALSE
novel_652	1.78327	0	-3.3151	0.17551	0.56758	FALSE
novel_653	15.7055	2.28066	-2.5367	0.049317	0.35995	TRUE
novel_654	0.844407	0	-1.3371	0.7418	0.91988	FALSE
novel_655	1.16163	1.36147	0.20955	0.91486	0.97756	FALSE
novel_656	3.62429	0.665478	-2.0754	0.37055	0.73294	FALSE
novel_657	1.5605	0.601706	-0.9225	0.63064	0.88728	FALSE
novel_659	2.53322	0	-3.7783	0.26705	0.64294	FALSE
novel_66	25198.1	7850.52	-1.6823	0.054851	0.38178	FALSE
novel_662	0.98665	0.18994	-1.7361	0.6096	0.87526	FALSE
novel_663	0.469432	0.981586	0.80854	0.7276	0.91988	FALSE
novel_664	9.16588	54.1628	2.4647	0.03375	0.33892	TRUE
novel_665	645.175	1408.56	1.1231	0.06463	0.39751	FALSE
novel_666	4.09372	1.01347	-1.5948	0.33481	0.70802	FALSE
novel_668	0.66831	0.791646	0.13896	0.95816	0.98713	FALSE
novel_67	41.409	34.5924	-0.203	0.77186	0.92184	FALSE
novel_670	6.25371	4.29772	-0.78671	0.54492	0.84908	FALSE
novel_671	3.69485	2.05389	-0.92667	0.52077	0.84075	FALSE
novel_672	1.36051	2.21688	0.64083	0.71785	0.91988	FALSE
novel_673	15.4827	2.18638	-2.622	0.068644	0.39977	FALSE
novel_674	1.51272	1.58329	0.33887	0.86034	0.95549	FALSE
novel_675	5.10315	2.5631	-0.86644	0.44072	0.79389	FALSE
novel_677	4.51537	0.411766	-2.8782	0.096739	0.4453	FALSE
novel_678	5.91085	0	-5.04	0.086449	0.42064	FALSE
novel_679	0.66831	0	-2.2239	0.57955	0.86154	FALSE
novel_68	9715.92	5950.03	-0.70713	0.27671	0.64946	FALSE
novel_680	3.51987	0.726092	-3.2095	0.16627	0.56636	FALSE
novel_681	2.13435	0.981586	-0.71528	0.72265	0.91988	FALSE
novel_682	5.53587	0	-4.8925	0.027569	0.3271	TRUE
novel_683	7.66026	2.40682	-1.3725	0.27021	0.64544	FALSE
novel_685	6.15751	0	-5.0797	0.043271	0.3553	TRUE
novel_686	2.53322	0	-3.7783	0.26705	0.64294	FALSE
novel_687	0.716095	1.20341	0.62357	0.76406	0.91988	FALSE
novel_688	0.844407	1.33096	1.7249	0.56845	0.85716	FALSE
novel_69	7894.28	16111.8	1.0289	0.15371	0.55426	FALSE
novel_690	0.66831	1.64212	0.80172	0.75029	0.91988	FALSE
novel_691	1.82994	0.56982	-1.4754	0.51835	0.83814	FALSE
novel_692	18.8515	5.72652	-1.6299	0.204	0.59722	FALSE
novel_693	540.716	427.828	-0.33632	0.64436	0.89461	FALSE
novel_694	24.0323	0.665478	-4.9053	0.016555	0.28524	TRUE
novel_695	3.37763	0.221826	-3.1595	0.25525	0.64179	FALSE
novel_696	39.6133	203.083	2.347	0.036118	0.33894	TRUE
novel_697	5.53587	0.18994	-3.9415	0.056367	0.38428	FALSE
novel_699	0	1.01347	2.4403	0.47073	0.8196	FALSE
novel_7	797584	382142	-1.0615	0.23263	0.62508	FALSE
novel_701	102601	56452.4	-0.86189	0.21139	0.61036	FALSE
novel_702	1.28995	0.221826	-1.7294	0.52342	0.84182	FALSE
novel_703	67.7558	68.9086	0.019006	0.97698	0.99178	FALSE
novel_704	3.37763	0.221826	-3.1595	0.25525	0.64179	FALSE
novel_706	1.91158	0.221826	-2.2599	0.38133	0.74494	FALSE
novel_708	54.103	30.9728	-0.75271	0.40131	0.76197	FALSE
novel_709	2.47547	0.221826	-2.8443	0.15113	0.55346	FALSE
novel_71	2488.83	3909.35	0.6518	0.20841	0.60843	FALSE
novel_710	59.7599	208.813	1.7856	0.091559	0.43564	FALSE
novel_711	3.19157	3.0723	0.060844	0.96248	0.98713	FALSE
novel_714	6.45481	5.57479	-0.12247	0.91478	0.97756	FALSE
novel_715	7.57862	2.1226	-1.6012	0.17228	0.56636	FALSE
novel_716	277.141	280.651	0.01322	0.98474	0.99229	FALSE
novel_717	0.44554	0.947918	0.30293	0.91375	0.97756	FALSE
novel_719	0	0.37988	1.3755	0.7331	0.91988	FALSE
novel_720	8.49074	0.443652	-3.8243	0.064921	0.39751	FALSE
novel_721	9.58181	5.16124	-0.71761	0.59722	0.86987	FALSE
novel_722	5.15602	13.0656	1.2324	0.34685	0.7164	FALSE
novel_723	1.93548	0.18994	-2.3723	0.36069	0.72901	FALSE
novel_724	12.4223	7.53618	-0.54574	0.59728	0.86987	FALSE
novel_725	2.18214	2.08934	0.18775	0.9334	0.98482	FALSE
novel_726	2.75599	1.10913	-1.0357	0.65807	0.89967	FALSE
novel_727	7.04859	0.823532	-2.7141	0.091604	0.43564	FALSE
novel_728	1.68881	0.18994	-2.1924	0.48292	0.8196	FALSE
novel_729	3.121	2.21688	-0.20033	0.88673	0.96675	FALSE
novel_73	8311.68	4919.43	-0.75632	0.40858	0.76632	FALSE
novel_730	4.89034	0.823532	-2.2019	0.23444	0.62538	FALSE
novel_731	4.53926	1.58151	-1.4331	0.32117	0.69311	FALSE
novel_732	4.26871	0.56982	-2.4728	0.24649	0.63496	FALSE
novel_734	0	1.13964	2.5828	0.51721	0.83759	FALSE
novel_735	30.1323	15.8982	-0.88753	0.546	0.84908	FALSE
novel_736	3.37763	0	-4.2075	0.19008	0.58107	FALSE
novel_738	3.6004	0.411766	-2.5349	0.2306	0.62508	FALSE
novel_739	0.493325	1.01347	0.78323	0.76045	0.91988	FALSE
novel_74	6.63091	2.88236	-1.015	0.39968	0.76197	FALSE
novel_740	1.09107	0.887304	0.22223	0.93212	0.98482	FALSE
novel_741	1848.18	903.734	-1.03	0.16367	0.56585	FALSE
novel_742	2.00604	0.981586	-0.74925	0.65987	0.89967	FALSE
novel_743	2.13435	0.221826	-2.4608	0.31847	0.69014	FALSE
novel_744	6.09976	1.51774	-1.9635	0.14326	0.53966	FALSE
novel_745	4.4687	1.2353	-1.5343	0.42202	0.77815	FALSE
novel_746	0.692202	0	-2.2592	0.56724	0.85657	FALSE
novel_747	3.33381	12.7652	1.7077	0.16718	0.56636	FALSE
novel_749	0.469432	2.02694	1.8112	0.35784	0.72757	FALSE
novel_750	2.18214	1.35968	-0.55566	0.7604	0.91988	FALSE
novel_751	2.85045	4.29772	0.60666	0.64129	0.89153	FALSE
novel_752	33.7374	22.5281	-0.61917	0.47763	0.8196	FALSE
novel_753	1.80716	0.633592	-1.1443	0.53841	0.84908	FALSE
novel_754	43.8892	6.08083	-2.7564	0.056373	0.38428	FALSE
novel_755	92.0023	210.945	1.1772	0.15074	0.55346	FALSE
novel_756	1.63107	1.17153	-0.45048	0.80997	0.93444	FALSE
novel_757	1.23331	0.443652	-1.2002	0.6968	0.91988	FALSE
novel_758	6441.79	2543.08	-1.3405	0.2627	0.64294	FALSE
novel_759	1.13774	1.39335	0.25719	0.89476	0.96948	FALSE
novel_760	1.28995	0.981586	0.0066563	0.99751	0.99861	FALSE
novel_761	6.84971	3.00497	-1.128	0.48001	0.8196	FALSE
novel_762	6.35639	0.18994	-4.1807	0.059972	0.39059	FALSE
novel_763	2.97876	0.221826	-2.9538	0.21004	0.61036	FALSE
novel_764	3.89373	1.55141	-1.0113	0.52405	0.84182	FALSE
novel_768	3.34377	0.56982	-2.1231	0.23073	0.62508	FALSE
novel_769	2.99269	1.67895	-0.6721	0.64045	0.89153	FALSE
novel_77	6620.36	5529.89	-0.25948	0.81568	0.93691	FALSE
novel_770	4.77596	5.43736	0.11549	0.91789	0.97756	FALSE
novel_771	2.80266	2.21194	-0.37055	0.84068	0.94599	FALSE
novel_772	0.22277	0.981586	1.5046	0.59143	0.86987	FALSE
novel_773	5.0693	10.0844	0.81804	0.40088	0.76197	FALSE
novel_774	2.14828	8.97848	1.7799	0.12889	0.51505	FALSE
novel_775	6.75525	0.887304	-2.7229	0.28428	0.65665	FALSE
novel_776	0.246662	6.03056	3.853	0.095528	0.4453	FALSE
novel_777	411.962	339.502	-0.28403	0.73339	0.91988	FALSE
novel_778	1.58328	2.59004	0.30765	0.86256	0.95628	FALSE
novel_779	15.6023	6903.53	8.7798	0.0022219	0.12291	TRUE
novel_780	3.37763	2.05389	-0.65118	0.74799	0.91988	FALSE
novel_781	0.98665	9.57346	2.9862	0.065109	0.39751	FALSE
novel_782	3.71875	6.9933	1.1727	0.29455	0.66327	FALSE
novel_783	5.11311	1.61518	-1.3725	0.42493	0.78215	FALSE
novel_784	12011	4937.07	-1.2823	0.23268	0.62508	FALSE
novel_785	4.2926	0.665478	-2.3032	0.2212	0.62496	FALSE
novel_786	7.89585	10.1312	0.41816	0.63427	0.89004	FALSE
novel_787	19.7147	5.75978	-1.6922	0.22468	0.62508	FALSE
novel_788	13.1355	2.62687	-2.2214	0.15498	0.55426	FALSE
novel_789	1.16163	5.46746	1.8562	0.18585	0.57503	FALSE
novel_790	5.80643	3.10557	-0.76363	0.71924	0.91988	FALSE
novel_791	13.6178	2.77998	-2.5086	0.051798	0.36537	FALSE
novel_792	5.28921	0	-4.8513	0.057039	0.38428	FALSE
novel_793	2.05383	1.13964	-0.63131	0.75021	0.91988	FALSE
novel_794	3.14267	2.09072	-0.57893	0.7382	0.91988	FALSE
novel_795	37.9941	21.8528	-0.77159	0.39488	0.76197	FALSE
novel_796	1.5605	2.21826	0.70831	0.72612	0.91988	FALSE
novel_797	4.31649	0	-4.52	0.031478	0.33541	TRUE
novel_799	1.09107	0.633592	-0.093016	0.96808	0.98781	FALSE
novel_80	17834.9	2899.19	-2.6206	0.011946	0.24705	TRUE
novel_800	0.22277	2.68748	2.7374	0.16299	0.56585	FALSE
novel_801	4.21207	0.221826	-3.5168	0.057933	0.38523	FALSE
novel_802	14.2529	8.47777	-0.79783	0.36678	0.73294	FALSE
novel_803	432.28	361.715	-0.25412	0.6649	0.89967	FALSE
novel_804	13.6795	5.06874	-1.2573	0.27328	0.64946	FALSE
novel_805	2.77988	4.55143	0.96009	0.54518	0.84908	FALSE
novel_806	10.8012	1.07724	-3.0951	0.096131	0.4453	FALSE
novel_807	7.04148	3.26087	-1.0643	0.50553	0.83007	FALSE
novel_808	14.1996	23.0548	0.66066	0.36788	0.73294	FALSE
novel_809	4.22203	0.18994	-3.5938	0.18549	0.57503	FALSE
novel_81	6861.31	8269.53	0.26904	0.73512	0.91988	FALSE
novel_810	169.156	474.41	1.4781	0.090181	0.43279	FALSE
novel_813	5.38652	2.81187	-1.2762	0.37913	0.74202	FALSE
novel_814	0.22277	7.26092	4.2091	0.10535	0.46418	FALSE
novel_815	1.63107	1.73956	-0.1579	0.9199	0.97757	FALSE
novel_816	8.80797	4.49892	-0.77709	0.57469	0.86154	FALSE
novel_817	13.5939	5.60667	-1.103	0.37001	0.73294	FALSE
novel_818	4742.9	3199.98	-0.5672	0.42955	0.78377	FALSE
novel_819	4.31649	0.411766	-2.7883	0.1077	0.46418	FALSE
novel_820	0	0.443652	1.5196	0.70591	0.91988	FALSE
novel_821	1.47997	0	-3.1517	0.40596	0.76464	FALSE
novel_822	7.59966	0	-5.4124	0.058327	0.38523	FALSE
novel_824	3.9466	2.44009	-0.68258	0.78478	0.92795	FALSE
novel_825	5.64315	2.40504	-1.2345	0.26733	0.64294	FALSE
novel_826	12.6561	2.18322	-2.437	0.073779	0.39977	FALSE
novel_828	0.44554	4.99014	2.9005	0.13669	0.53405	FALSE
novel_829	8.32857	2.94476	-1.2457	0.31191	0.68022	FALSE
novel_83	6311.04	8884.74	0.49305	0.47965	0.8196	FALSE
novel_830	311.422	74.1144	-2.0634	0.035853	0.33894	TRUE
novel_831	2.2527	1.29907	-0.59555	0.7156	0.91988	FALSE
novel_832	761.247	474.633	-0.67998	0.3266	0.70053	FALSE
novel_833	0.44554	0.221826	-0.77355	0.84733	0.95144	FALSE
novel_836	32.4036	8.68035	-1.8422	0.29035	0.66195	FALSE
novel_837	126.444	205.872	0.69339	0.54613	0.84908	FALSE
novel_838	2.85045	0.855418	-1.3728	0.40434	0.76431	FALSE
novel_839	8.44407	1.01347	-2.8372	0.19093	0.58107	FALSE
novel_84	6357.84	5085.33	-0.32209	0.59281	0.86987	FALSE
novel_840	2.32327	1.13786	-1.4587	0.39086	0.75932	FALSE
novel_842	0.22277	0.633592	0.9889	0.74996	0.91988	FALSE
novel_843	12.3068	5.53658	-1.0841	0.26283	0.64294	FALSE
novel_844	0.692202	1.67895	1.0987	0.57598	0.86154	FALSE
novel_845	1.65496	4.4302	1.1969	0.37011	0.73294	FALSE
novel_847	11.6157	5.60529	-0.87971	0.41996	0.77583	FALSE
novel_848	0.938865	0.221826	-1.611	0.56217	0.85505	FALSE
novel_849	120.122	28.759	-2.0266	0.06132	0.39297	FALSE
novel_85	3370.72	6692.29	0.98903	0.063677	0.39751	FALSE
novel_850	5.65819	6.13788	0.026647	0.97974	0.99178	FALSE
novel_851	5.81813	2.24877	-1.1981	0.32291	0.69546	FALSE
novel_852	4.2926	0.18994	-3.5607	0.072053	0.39977	FALSE
novel_853	0.98665	1.45712	0.49808	0.82707	0.94483	FALSE
novel_854	6.43977	0.9497	-2.4795	0.10456	0.46418	FALSE
novel_857	0.22277	3.56984	3.1282	0.17394	0.56636	FALSE
novel_858	7.44746	0	-5.3385	0.011587	0.24705	TRUE
novel_859	0.914972	1.90078	0.93486	0.62103	0.88079	FALSE
novel_860	0.938865	1.04536	0.099648	0.96068	0.98713	FALSE
novel_862	13.7572	1.01347	-3.5337	0.067084	0.39977	FALSE
novel_864	1.16163	1.33096	0.15705	0.94613	0.98713	FALSE
novel_865	0	2.77998	3.6845	0.11176	0.47174	FALSE
novel_866	4.41095	2.9717	-0.53248	0.70833	0.91988	FALSE
novel_867	3.82317	1.04536	-1.5176	0.42003	0.77583	FALSE
novel_868	3.49598	0.37988	-2.5795	0.18233	0.57031	FALSE
novel_869	8.21197	2.91425	-1.4038	0.24569	0.63445	FALSE
novel_871	5.58255	0	-4.9185	0.016101	0.28204	TRUE
novel_872	0.962757	1.45712	0.52935	0.78606	0.92826	FALSE
novel_873	0.246662	0.411766	0.45142	0.89425	0.96948	FALSE
novel_874	2.53322	1.77145	-0.2583	0.89726	0.97004	FALSE
novel_875	4.67817	2.08934	-1.129	0.64619	0.89573	FALSE
novel_876	0	0.18994	0.71357	0.86094	0.95549	FALSE
novel_877	3.00265	1.17153	-0.92513	0.60238	0.87419	FALSE
novel_878	0.692202	3.57341	2.0183	0.22657	0.62508	FALSE
novel_879	8.44407	0	-5.5683	0.04925	0.35995	TRUE
novel_88	4545.69	4925.32	0.1159	0.85047	0.95293	FALSE
novel_882	5.51198	0	-4.9125	0.045763	0.35792	TRUE
novel_883	13.4218	7.88457	-0.64671	0.55314	0.85256	FALSE
novel_884	20.9187	5.79523	-1.7027	0.075458	0.39977	FALSE
novel_885	7.07248	0.18994	-4.3061	0.02153	0.31614	TRUE
novel_886	3.62429	3.28425	-0.11631	0.9536	0.98713	FALSE
novel_887	0	0.221826	0.82568	0.8391	0.94523	FALSE
novel_888	0.246662	0.947918	0.92715	0.75119	0.91988	FALSE
novel_889	2.86438	7.26092	1.1948	0.57219	0.85961	FALSE
novel_89	7121.04	11667.8	0.71244	0.43352	0.78735	FALSE
novel_890	7.5897	1.64706	-1.8844	0.18167	0.56997	FALSE
novel_891	38.43	113.366	1.5332	0.12803	0.51359	FALSE
novel_893	1.93548	1.04536	-0.4375	0.831	0.94489	FALSE
novel_894	8.43299	10.6435	0.48866	0.70129	0.91988	FALSE
novel_895	5.13701	0.18994	-3.8282	0.050897	0.36537	FALSE
novel_897	6.34928	2.37316	-1.5125	0.23273	0.62508	FALSE
novel_898	4.04594	0.18994	-3.5055	0.11979	0.49181	FALSE
novel_899	18.4984	14.0831	-0.36043	0.68761	0.91943	FALSE
novel_90	4098.38	5984.73	0.54592	0.3301	0.70229	FALSE
novel_901	2.86438	7.26092	1.1948	0.57219	0.85961	FALSE
novel_902	3.14378	0.56982	-2.1339	0.23619	0.62686	FALSE
novel_903	6.96981	10.8088	0.45403	0.69825	0.91988	FALSE
novel_904	2079.34	3102.23	0.57601	0.34036	0.71401	FALSE
novel_905	48.9732	34.5191	-0.50096	0.71653	0.91988	FALSE
novel_907	0.66831	4.45755	2.3897	0.25019	0.63966	FALSE
novel_909	0.469432	2.75482	2.2369	0.24438	0.63261	FALSE
novel_91	1680.89	1294.3	-0.37862	0.50688	0.83007	FALSE
novel_911	0.493325	1.99644	1.6903	0.55172	0.85256	FALSE
novel_913	11020.4	12694.7	0.20429	0.76485	0.91988	FALSE
novel_914	5088.88	5510.66	0.1149	0.93391	0.98482	FALSE
novel_915	1.09107	0.221826	-1.2892	0.65126	0.89826	FALSE
novel_917	41.3234	8.80061	-2.1243	0.028095	0.3271	TRUE
novel_918	0.891079	0.75976	-0.22447	0.94187	0.98596	FALSE
novel_919	0.66831	0	-2.2239	0.57955	0.86154	FALSE
novel_920	2.12439	0.633592	-1.6012	0.39681	0.76197	FALSE
novel_921	4.6815	2.37632	-0.74504	0.59183	0.86987	FALSE
novel_922	17.1257	30.5951	0.78239	0.32794	0.70054	FALSE
novel_923	6.6298	5.47775	-0.18829	0.87638	0.96362	FALSE
novel_925	5.53587	1.55278	-1.6043	0.41196	0.7688	FALSE
novel_926	4.22203	0	-4.54	0.14155	0.53514	FALSE
novel_928	1.13774	1.55141	0.40847	0.8383	0.94523	FALSE
novel_929	3.37763	0.947918	-2.0602	0.39681	0.76197	FALSE
novel_931	3.70767	2.88236	-0.3589	0.80452	0.93239	FALSE
novel_933	7.22469	0.855418	-2.7449	0.12254	0.49933	FALSE
novel_934	0.22277	0	-1.1254	0.78231	0.927	FALSE
novel_936	3.7882	1.77323	-0.9576	0.51722	0.83759	FALSE
novel_937	116.71	252.824	1.0997	0.16561	0.56636	FALSE
novel_938	2.56993	1.39335	-0.83578	0.61297	0.87713	FALSE
novel_939	0	2.11766	3.339	0.24059	0.62877	FALSE
novel_94	4130.71	3809.44	-0.11676	0.89916	0.97004	FALSE
novel_941	1.36051	0.56982	-1.068	0.66534	0.89967	FALSE
novel_942	533.267	878.986	0.71944	0.27491	0.64946	FALSE
novel_943	5.27814	2.08578	-1.575	0.23296	0.62508	FALSE
novel_945	10.3457	1.17153	-2.8109	0.058645	0.38523	FALSE
novel_946	1281.91	589.264	-1.1185	0.14993	0.55346	FALSE
novel_947	0.716095	0.823532	0.12476	0.9551	0.98713	FALSE
novel_95	1352.31	5434.31	2.0059	0.012589	0.24705	TRUE
novel_950	0.938865	2.08578	0.70074	0.69073	0.91988	FALSE
novel_951	6061.93	3153.33	-0.94282	0.15047	0.55346	FALSE
novel_952	8.44407	10.6116	0.42508	0.83431	0.94489	FALSE
novel_955	3.02655	0	-4.0244	0.13123	0.52243	FALSE
novel_956	4.04991	0.75976	-2.2324	0.25364	0.64179	FALSE
novel_957	0	1.8994	3.3079	0.35032	0.72052	FALSE
novel_96	7793.79	3880.88	-1.0054	0.22953	0.62508	FALSE
novel_960	7.47024	0.887304	-2.8382	0.15925	0.56546	FALSE
novel_963	40.5404	23.9385	-0.73016	0.3924	0.76091	FALSE
novel_964	1.58328	1.2353	-0.36031	0.84897	0.95226	FALSE
novel_965	1782.68	2128.19	0.25422	0.75304	0.91988	FALSE
novel_966	4.95095	3.2272	-0.54774	0.65876	0.89967	FALSE
novel_967	5.80643	0	-4.9937	0.037809	0.34483	TRUE
novel_968	11.0717	1.67895	-2.467	0.11231	0.47215	FALSE
novel_969	0	0.18994	0.71357	0.86094	0.95549	FALSE
novel_97	1716.29	1040.25	-0.72068	0.17983	0.56997	FALSE
novel_970	0	0.75976	2.1093	0.5984	0.86987	FALSE
novel_971	2.85045	3.94972	0.4377	0.74606	0.91988	FALSE
novel_972	36.3095	5.32383	-2.7527	0.46266	0.8196	FALSE
novel_973	2.12439	0.56982	-1.6771	0.44241	0.79482	FALSE
novel_974	10.9773	0.221826	-4.9354	0.049753	0.36062	TRUE
novel_975	2.84049	2.84554	-0.25191	0.85387	0.95495	FALSE
novel_977	5.78254	0.9497	-2.2785	0.22657	0.62508	FALSE
novel_978	31.4033	15.7953	-0.92705	0.19185	0.58107	FALSE
novel_979	16.7801	8.45577	-0.96735	0.4884	0.8196	FALSE
novel_98	7005.83	2293.08	-1.6106	0.078238	0.4091	FALSE
novel_980	3.08715	0.791646	-1.8212	0.29855	0.66676	FALSE
novel_981	3.19157	1.9295	-0.79052	0.53989	0.84908	FALSE
novel_982	1.09107	0.665478	-0.11638	0.9652	0.98713	FALSE
novel_983	0.246662	1.70768	2.0851	0.34311	0.7164	FALSE
novel_984	5.55977	0	-4.9263	0.045084	0.35792	TRUE
novel_987	0	0.791646	2.1561	0.56548	0.85657	FALSE
novel_989	0	0.443652	1.5196	0.70591	0.91988	FALSE
novel_99	4132.83	3989.3	-0.051547	0.91803	0.97756	FALSE
novel_990	8.80686	3.61161	-1.142	0.4748	0.8196	FALSE
novel_998	7.68416	1.71084	-1.8777	0.15814	0.56342	FALSE
novel_999	5.55977	1.55278	-1.6492	0.44407	0.79509	FALSE
oar-let-7a	136433	124953	-0.12681	0.75589	0.91988	FALSE
oar-let-7b	88385.3	79611.3	-0.15081	0.66722	0.89967	FALSE
oar-let-7c	46361.9	40234.2	-0.20452	0.60734	0.87526	FALSE
oar-let-7d	4305.03	5245.38	0.28449	0.53758	0.84908	FALSE
oar-let-7f	294469	318064	0.1112	0.88304	0.96373	FALSE
oar-let-7g	192198	193838	0.012252	0.98404	0.99229	FALSE
oar-let-7i	200479	325109	0.69747	0.40419	0.76431	FALSE
oar-miR-103	36192.7	42366.5	0.22723	0.54395	0.84908	FALSE
oar-miR-106a	72.2209	88.3075	0.28941	0.8051	0.93239	FALSE
oar-miR-106b	537.948	1400.99	1.3774	0.072378	0.39977	FALSE
oar-miR-107	2206.35	3381.91	0.61626	0.25592	0.64194	FALSE
oar-miR-10a	766.499	487.779	-0.65259	0.25197	0.63966	FALSE
oar-miR-10b	389.611	542.504	0.47336	0.39917	0.76197	FALSE
oar-miR-1185-3p	46.2113	160.901	1.7938	0.0068247	0.19709	TRUE
oar-miR-1185-5p	3.73268	32.4276	3.0311	0.0050333	0.17493	TRUE
oar-miR-1193-5p	6.56808	5.34308	-0.31871	0.76429	0.91988	FALSE
oar-miR-1197-3p	212.299	542.149	1.3443	0.029909	0.3271	TRUE
oar-miR-1197-5p	2.2766	2.55815	-0.06985	0.96647	0.98713	FALSE
oar-miR-125b	295337	145795	-1.0184	0.21432	0.6148	FALSE
oar-miR-127	111869	162431	0.53803	0.40165	0.76197	FALSE
oar-miR-133	600.772	280.325	-1.0954	0.22467	0.62508	FALSE
oar-miR-134-3p	223.774	111.452	-0.98996	0.19924	0.59321	FALSE
oar-miR-134-5p	790.988	845.867	0.094354	0.84359	0.94825	FALSE
oar-miR-136	109.256	777.776	2.824	0.012872	0.24705	TRUE
oar-miR-143	1.05623e+06	621182	-0.76583	0.2623	0.64294	FALSE
oar-miR-148a	223342	6.2047e+06	4.796	0.0018359	0.10973	TRUE
oar-miR-150	5526.08	2260.31	-1.2892	0.22912	0.62508	FALSE
oar-miR-152	4472.99	32843.7	2.8761	0.0051596	0.17493	TRUE
oar-miR-154a-3p	649.819	1348.83	1.0504	0.14522	0.54124	FALSE
oar-miR-154a-5p	0.66831	14.1586	3.9772	0.006069	0.19329	TRUE
oar-miR-154b-3p	14.5951	97.7978	2.6951	0.0087796	0.22258	TRUE
oar-miR-154b-5p	20673.6	7705.01	-1.4238	0.045125	0.35792	TRUE
oar-miR-16b	2947.25	5479.78	0.89482	0.080391	0.41417	FALSE
oar-miR-17-5p	675.89	1221.88	0.85322	0.2606	0.64294	FALSE
oar-miR-181a	226327	122555	-0.88496	0.32008	0.69219	FALSE
oar-miR-191	39654.5	51432.7	0.37527	0.33746	0.71077	FALSE
oar-miR-194	873.401	2438.66	1.4792	0.051799	0.36537	FALSE
oar-miR-199a-3p	2082.21	1916.41	-0.12044	0.87835	0.96362	FALSE
oar-miR-19b	371.788	1974.08	2.4053	0.0040564	0.1579	TRUE
oar-miR-200a	1592.01	130805	6.3603	0.0031458	0.13776	TRUE
oar-miR-200b	1398.33	34676.8	4.6322	0.017081	0.28956	TRUE
oar-miR-200c	1453.5	26820.7	4.2059	0.035988	0.33894	TRUE
oar-miR-21	154548	218827	0.50172	0.43145	0.78589	FALSE
oar-miR-218a	26578.7	28888.9	0.12016	0.87416	0.96305	FALSE
oar-miR-22-3p	18103.3	36682.2	1.0187	0.041248	0.35107	TRUE
oar-miR-221	4617.82	6225.39	0.43084	0.23797	0.62754	FALSE
oar-miR-23a	5078.39	17663.6	1.7981	0.0088948	0.22258	TRUE
oar-miR-23b	20684.7	32358.5	0.6456	0.0848	0.42064	FALSE
oar-miR-25	17214.5	18948.8	0.13831	0.78992	0.92968	FALSE
oar-miR-26a	446099	587089	0.39622	0.27398	0.64946	FALSE
oar-miR-26b	14953.4	41139.6	1.4599	0.039951	0.35107	TRUE
oar-miR-27a	1876.06	6918.84	1.8822	0.028746	0.3271	TRUE
oar-miR-299-3p	197.395	347.545	0.8081	0.15504	0.55426	FALSE
oar-miR-299-5p	369.048	608.472	0.71878	0.17896	0.56997	FALSE
oar-miR-29a	24166.9	29156.1	0.27065	0.50815	0.83007	FALSE
oar-miR-29b	1437.07	5674.13	1.9802	0.031985	0.33541	TRUE
oar-miR-30a-3p	4435.02	2883.82	-0.62102	0.29405	0.66327	FALSE
oar-miR-30a-5p	90534.9	133648	0.56186	0.29225	0.66248	FALSE
oar-miR-30b	2178.35	10724.4	2.2989	0.0035044	0.14401	TRUE
oar-miR-30c	17870.6	27712.4	0.63308	0.22958	0.62508	FALSE
oar-miR-30d	282396	207942	-0.44152	0.50044	0.82698	FALSE
oar-miR-323a-3p	21066.9	10892.4	-0.95146	0.21211	0.61076	FALSE
oar-miR-323a-5p	1117.45	193.737	-2.5233	0.012929	0.24705	TRUE
oar-miR-323b	50.0764	108.453	1.0897	0.33326	0.70759	FALSE
oar-miR-323c	576.317	474.821	-0.27867	0.78235	0.927	FALSE
oar-miR-329a-3p	42.6409	116.969	1.4272	0.10208	0.45849	FALSE
oar-miR-329a-5p	12.0024	12.1563	0.047967	0.95245	0.98713	FALSE
oar-miR-329b-3p	1676.94	1833.14	0.12782	0.7684	0.92042	FALSE
oar-miR-329b-5p	88.4839	61.8029	-0.51576	0.40904	0.76632	FALSE
oar-miR-362	767.081	1033.86	0.42987	0.36847	0.73294	FALSE
oar-miR-369-3p	614.443	7138.17	3.5371	0.0015129	0.10601	TRUE
oar-miR-369-5p	2220.38	1943.25	-0.19263	0.72759	0.91988	FALSE
oar-miR-370-3p	97815.1	40268.6	-1.2803	0.041142	0.35107	TRUE
oar-miR-370-5p	336.995	294.544	-0.18712	0.77274	0.92184	FALSE
oar-miR-374a	386.249	5599.45	3.856	0.00017722	0.023282	TRUE
oar-miR-374b	1963.17	11234.5	2.5169	0.00096319	0.08436	TRUE
oar-miR-376a-3p	34.1197	119.606	1.7718	0.077093	0.40512	FALSE
oar-miR-376a-5p	10.6786	131.148	3.5521	0.0018555	0.10973	TRUE
oar-miR-376b-3p	1.65496	89.1391	5.5511	0.00016987	0.023282	TRUE
oar-miR-376c-3p	11.7358	267.049	4.4553	0.0011175	0.090346	TRUE
oar-miR-376c-5p	21.5299	123.063	2.481	0.080364	0.41417	FALSE
oar-miR-376d	3.06326	48.698	3.8305	0.0058193	0.19113	TRUE
oar-miR-376e-3p	11.0536	326.925	4.8507	0.00016322	0.023282	TRUE
oar-miR-376e-5p	13.6691	141.646	3.3277	0.021867	0.31614	TRUE
oar-miR-377-3p	6.33758	6.7158	0.18719	0.90523	0.97379	FALSE
oar-miR-377-5p	23.801	42.2884	0.7647	0.31248	0.68022	FALSE
oar-miR-379-3p	319.614	1838.78	2.5229	0.0077397	0.20336	TRUE
oar-miR-379-5p	39093.3	228041	2.5443	0.014821	0.26856	TRUE
oar-miR-380-3p	9551.03	17454.5	0.86978	0.16093	0.56568	FALSE
oar-miR-380-5p	305.149	354.912	0.21138	0.76347	0.91988	FALSE
oar-miR-381-3p	103.558	407.733	1.9737	0.041755	0.35107	TRUE
oar-miR-382-3p	2473.81	8403.24	1.7636	0.035167	0.33894	TRUE
oar-miR-382-5p	8150.37	9077.23	0.15536	0.66039	0.89967	FALSE
oar-miR-3955-3p	8.07592	90.7336	3.4089	0.010563	0.24481	TRUE
oar-miR-3955-5p	1893.99	1938.91	0.033557	0.9465	0.98713	FALSE
oar-miR-3956-3p	105.116	7.97489	-3.6835	0.0001611	0.023282	TRUE
oar-miR-3956-5p	880.368	174.652	-2.3281	1.3303e-05	0.0069907	TRUE
oar-miR-3957-3p	92.9303	205.087	1.1395	0.09745	0.4453	FALSE
oar-miR-3957-5p	1024.12	622.37	-0.71699	0.36258	0.73003	FALSE
oar-miR-3958-3p	35615.8	29304.8	-0.28139	0.49412	0.82409	FALSE
oar-miR-3958-5p	88.0706	61.2612	-0.52013	0.45344	0.80657	FALSE
oar-miR-3959-3p	165.163	878.969	2.4054	0.020638	0.31614	TRUE
oar-miR-3959-5p	364.236	1415.12	1.9541	0.034182	0.33892	TRUE
oar-miR-409-3p	41732.2	24854.4	-0.74761	0.23142	0.62508	FALSE
oar-miR-409-5p	2014.21	3538.06	0.81359	0.16328	0.56585	FALSE
oar-miR-410-3p	3922.43	8488.63	1.1139	0.075694	0.39977	FALSE
oar-miR-410-5p	0.716095	1.16974	0.24907	0.91145	0.97756	FALSE
oar-miR-411a-3p	1912.74	4744.82	1.3102	0.022186	0.31614	TRUE
oar-miR-411a-5p	25445.6	155108	2.6078	0.0073807	0.19948	TRUE
oar-miR-411b-3p	284.093	380.732	0.41897	0.37063	0.73294	FALSE
oar-miR-411b-5p	3216.44	8682.56	1.432	0.027535	0.3271	TRUE
oar-miR-412-3p	3266.86	1792.62	-0.86471	0.07478	0.39977	FALSE
oar-miR-412-5p	81.3064	28.8241	-1.4719	0.028337	0.3271	TRUE
oar-miR-431	355.766	286.829	-0.30807	0.56008	0.85435	FALSE
oar-miR-432	10084.9	8478.1	-0.25024	0.50172	0.8278	FALSE
oar-miR-433-3p	11656.1	2777.02	-2.0691	0.038059	0.34483	TRUE
oar-miR-433-5p	9.24355	12.948	0.6311	0.47598	0.8196	FALSE
oar-miR-485-3p	2722.09	740.428	-1.8765	0.047055	0.35995	TRUE
oar-miR-485-5p	14279.8	3753.71	-1.9272	0.012736	0.24705	TRUE
oar-miR-487a-3p	106.139	188.574	0.81139	0.25094	0.63966	FALSE
oar-miR-487a-5p	85.1807	52.3813	-0.6657	0.36203	0.73003	FALSE
oar-miR-487b-3p	2440.71	3442.44	0.49508	0.33429	0.70802	FALSE
oar-miR-487b-5p	238.214	152.518	-0.63202	0.28971	0.66192	FALSE
oar-miR-493-3p	2380.03	2835.41	0.25164	0.74731	0.91988	FALSE
oar-miR-493-5p	167.491	703.381	2.0655	0.031984	0.33541	TRUE
oar-miR-494-3p	820.032	5279.93	2.6864	0.0014278	0.10601	TRUE
oar-miR-494-5p	9.74635	15.1707	0.52608	0.67093	0.90191	FALSE
oar-miR-495-3p	20205.9	25186.5	0.31772	0.44113	0.79389	FALSE
oar-miR-495-5p	184.406	134.014	-0.45901	0.55595	0.85256	FALSE
oar-miR-496-3p	76.3324	106.028	0.44869	0.56176	0.85505	FALSE
oar-miR-496-5p	0.22277	7.92639	4.3176	0.048213	0.35995	TRUE
oar-miR-539-3p	76.6434	480.148	2.6313	0.0008303	0.079331	TRUE
oar-miR-539-5p	10.847	28.062	1.2858	0.20244	0.59598	FALSE
oar-miR-541-3p	126.6	73.9427	-0.75487	0.3717	0.73294	FALSE
oar-miR-541-5p	787.737	601.704	-0.38537	0.43938	0.79389	FALSE
oar-miR-543-3p	12978	7140.34	-0.86169	0.26396	0.64294	FALSE
oar-miR-543-5p	9.2347	11.093	0.21555	0.82509	0.94412	FALSE
oar-miR-544-3p	0.962757	34.9898	4.9237	0.0024738	0.12368	TRUE
oar-miR-544-5p	13.9746	209.434	3.8615	3.6145e-05	0.012663	TRUE
oar-miR-654-3p	4.01319	2.56131	-0.64974	0.71815	0.91988	FALSE
oar-miR-655-3p	955.571	2108.03	1.1397	0.13667	0.53405	FALSE
oar-miR-655-5p	1.92551	4.45755	1.032	0.54495	0.84908	FALSE
oar-miR-665-3p	42.4602	144.378	1.7612	0.028816	0.3271	TRUE
oar-miR-665-5p	0	0.855418	2.2376	0.54073	0.84908	FALSE
oar-miR-668-3p	62.5041	34.6074	-0.81385	0.39525	0.76197	FALSE
oar-miR-668-5p	15.801	5.79167	-1.3322	0.25101	0.63966	FALSE
oar-miR-758-3p	1907.09	4512.95	1.2431	0.032871	0.33541	TRUE
oar-miR-758-5p	2.05383	0.18994	-2.6075	0.22765	0.62508	FALSE
oar-miR-99a	507994	287066	-0.82342	0.065154	0.39751	FALSE

## Sheet: SP21_PD_vs_LP21_PD.Differential
sRNA	SP21_PD_readcount	LP21_PD_readcount	log2FoldChange	pval	padj	significant
novel_1	6.76745e+06	7.0497e+06	0.058964	0.95931	0.9966	FALSE
novel_102	794.905	2278.82	1.5196	0.036378	0.57898	TRUE
novel_103	1370.89	1316.36	-0.058348	0.94937	0.99653	FALSE
novel_104	706.672	679.241	-0.057697	0.92717	0.9949	FALSE
novel_106	1404.08	1253.13	-0.16425	0.87985	0.9949	FALSE
novel_107	638.503	490.605	-0.38033	0.53476	0.9949	FALSE
novel_11	100471	80227.9	-0.32459	0.78733	0.9949	FALSE
novel_110	1478.33	1375.92	-0.10346	0.87694	0.9949	FALSE
novel_112	1336.92	945.761	-0.50019	0.62345	0.9949	FALSE
novel_113	784.176	1025.15	0.38695	0.58035	0.9949	FALSE
novel_115	1380.13	1063.06	-0.37732	0.60973	0.9949	FALSE
novel_116	394.558	299.504	-0.39834	0.53616	0.9949	FALSE
novel_117	1629.32	1401.07	-0.21803	0.83598	0.9949	FALSE
novel_118	342.83	1937.09	2.4986	0.016508	0.42596	TRUE
novel_119	180.529	312.439	0.79191	0.46194	0.9949	FALSE
novel_12	40645.6	233213	2.5205	0.01413	0.40601	TRUE
novel_122	1044.39	1081.94	0.05077	0.94893	0.99653	FALSE
novel_123	42.6126	1231.06	4.8522	2.0403e-05	0.0026524	TRUE
novel_126	952.043	713.243	-0.41692	0.68392	0.9949	FALSE
novel_127	1024.14	840.559	-0.2847	0.66863	0.9949	FALSE
novel_128	332.512	1048.75	1.6573	0.098499	0.92014	FALSE
novel_131	535.892	379.344	-0.4978	0.53151	0.9949	FALSE
novel_133	328.774	370.49	0.17258	0.77436	0.9949	FALSE
novel_136	443.762	313.833	-0.49924	0.50134	0.9949	FALSE
novel_137	611.984	586.427	-0.061125	0.93663	0.99495	FALSE
novel_138	705.061	409.585	-0.78401	0.31376	0.9949	FALSE
novel_139	408.425	599.66	0.55408	0.37804	0.9949	FALSE
novel_14	108242	136885	0.3387	0.58461	0.9949	FALSE
novel_140	286.895	152.177	-0.9144	0.26134	0.9949	FALSE
novel_141	459.719	585.054	0.34723	0.68033	0.9949	FALSE
novel_142	619.791	156.312	-1.9862	0.033086	0.56778	TRUE
novel_143	409.891	163.084	-1.3262	0.11636	0.99017	FALSE
novel_145	379.629	215.588	-0.81774	0.31204	0.9949	FALSE
novel_146	47.87	329.849	2.7847	0.016929	0.42596	TRUE
novel_147	377.67	211.403	-0.83718	0.32299	0.9949	FALSE
novel_148	267.171	349.862	0.38996	0.57398	0.9949	FALSE
novel_150	320.855	378.86	0.24054	0.78458	0.9949	FALSE
novel_151	412.246	233.957	-0.81659	0.21702	0.9949	FALSE
novel_154	221.473	180.609	-0.29385	0.72754	0.9949	FALSE
novel_157	114.4	515.981	2.1741	0.045608	0.62687	TRUE
novel_159	267.951	537.611	1.0045	0.23558	0.9949	FALSE
novel_160	353.795	109.202	-1.6987	0.046614	0.62687	TRUE
novel_161	262.077	200.481	-0.38518	0.61564	0.9949	FALSE
novel_164	173.965	195.09	0.166	0.79743	0.9949	FALSE
novel_166	87.3136	480.659	2.4622	0.0068769	0.298	TRUE
novel_167	260.249	236.42	-0.14049	0.84923	0.9949	FALSE
novel_169	11.376	299.88	4.7172	0.00085746	0.056109	TRUE
novel_170	315.483	169.199	-0.89801	0.34246	0.9949	FALSE
novel_172	4.15032	348.16	6.3891	7.942e-06	0.0012389	TRUE
novel_174	54.2591	123.007	1.1827	0.18584	0.9949	FALSE
novel_175	41.0312	47.2518	0.19859	0.7679	0.9949	FALSE
novel_176	87.5703	373.823	2.0953	0.013765	0.40601	TRUE
novel_178	241.939	233.727	-0.052717	0.96219	0.9966	FALSE
novel_179	306.24	263.513	-0.21535	0.76508	0.9949	FALSE
novel_18	55501.8	39606.3	-0.4868	0.46754	0.9949	FALSE
novel_180	227.18	158.063	-0.52198	0.46255	0.9949	FALSE
novel_181	171.576	192.084	0.16432	0.82472	0.9949	FALSE
novel_182	174.065	201.058	0.20935	0.7712	0.9949	FALSE
novel_183	209.108	138.116	-0.59646	0.4599	0.9949	FALSE
novel_185	161.123	222.868	0.465	0.6744	0.9949	FALSE
novel_186	157.266	153.275	-0.035276	0.97181	0.9966	FALSE
novel_189	103.74	199.605	0.94202	0.19774	0.9949	FALSE
novel_194	50.8121	252.206	2.3126	0.023905	0.52152	TRUE
novel_195	57.7539	206.893	1.8444	0.062934	0.69969	FALSE
novel_197	122.522	130.692	0.091104	0.88828	0.9949	FALSE
novel_198	23.4499	246.217	3.3957	0.0017283	0.1037	TRUE
novel_199	21.4028	266.115	3.6391	0.0024306	0.13542	TRUE
novel_200	5.41625	260.951	5.5935	3.0617e-09	1.1941e-06	TRUE
novel_201	60.9043	211.355	1.7975	0.068188	0.73871	FALSE
novel_203	1.58839	80.6821	5.6996	4.0014e-05	0.0044588	TRUE
novel_205	168.439	105.828	-0.67832	0.44796	0.9949	FALSE
novel_209	75.4196	32.6821	-1.2029	0.19699	0.9949	FALSE
novel_21	619.29	515.753	-0.26481	0.72737	0.9949	FALSE
novel_210	80.3597	29.2784	-1.4624	0.14012	0.9949	FALSE
novel_212	12.3277	2.1709	-2.4943	0.03486	0.56778	TRUE
novel_213	74.8269	53.6938	-0.47247	0.51648	0.9949	FALSE
novel_214	62.6444	75.4963	0.26244	0.76693	0.9949	FALSE
novel_217	61.4531	69.0736	0.16982	0.82897	0.9949	FALSE
novel_218	35.0984	19.2673	-0.83507	0.30794	0.9949	FALSE
novel_219	0.298162	0	-0.59665	0.88375	0.9949	FALSE
novel_223	37.0924	43.9837	0.25171	0.73589	0.9949	FALSE
novel_224	44.7207	16.4216	-1.44	0.54544	0.9949	FALSE
novel_225	53.6948	42.9103	-0.31922	0.64795	0.9949	FALSE
novel_226	42.2246	73.3844	0.79856	0.23436	0.9949	FALSE
novel_227	19.888	28.5815	0.52288	0.52797	0.9949	FALSE
novel_228	31.3642	27.2535	-0.20432	0.93623	0.99495	FALSE
novel_229	44.8608	35.1204	-0.33854	0.64379	0.9949	FALSE
novel_231	0.596323	105.699	7.4682	0.04416	0.62626	TRUE
novel_232	0.927013	0	-2.1163	0.59606	0.9949	FALSE
novel_234	22.4564	14.3745	-0.63253	0.52298	0.9949	FALSE
novel_235	5.69219	5.45522	-0.023906	0.98596	0.9966	FALSE
novel_239	3.62691	0.328433	-3.1249	0.11857	0.99442	FALSE
novel_240	52.9698	23.8762	-1.1441	0.22054	0.9949	FALSE
novel_241	31.2397	23.6129	-0.41898	0.59286	0.9949	FALSE
novel_242	27.9184	27.5747	-0.016808	0.98368	0.9966	FALSE
novel_243	14.6175	36.8118	1.3235	0.10139	0.92014	FALSE
novel_244	14.4514	2.41237	-2.4818	0.062433	0.69969	FALSE
novel_245	33.3798	26.159	-0.33855	0.70531	0.9949	FALSE
novel_248	10.9156	3.39234	-1.7041	0.152	0.9949	FALSE
novel_249	23.9837	17.5159	-0.44736	0.6444	0.9949	FALSE
novel_250	5.31289	50.6302	3.267	0.0087564	0.32524	TRUE
novel_252	2.70812	1.80662	-0.57365	0.70808	0.9949	FALSE
novel_253	7.70468	50.559	2.7194	0.012778	0.40601	TRUE
novel_255	16.1288	6.26128	-1.3253	0.20842	0.9949	FALSE
novel_256	15.2039	26.5783	0.79194	0.38282	0.9949	FALSE
novel_258	10.1447	16.7462	0.72024	0.39894	0.9949	FALSE
novel_259	0.547713	0.328433	-0.41731	0.9179	0.9949	FALSE
novel_26	35147.8	49965.4	0.50749	0.44186	0.9949	FALSE
novel_262	10.2234	33.1132	1.6776	0.16797	0.9949	FALSE
novel_264	11.0656	13.58	0.32086	0.70377	0.9949	FALSE
novel_265	17.403	4.52683	-1.9216	0.058991	0.69969	FALSE
novel_266	16.3706	11.1269	-0.57058	0.50151	0.9949	FALSE
novel_267	8.86063	3.02806	-1.5718	0.25141	0.9949	FALSE
novel_268	0	2.9559	4.1795	0.14519	0.9949	FALSE
novel_269	10.062	39.3983	1.983	0.029038	0.5543	TRUE
novel_270	6.44453	3.48463	-0.8694	0.52619	0.9949	FALSE
novel_271	1.69997	1.27788	-0.35363	0.86988	0.9949	FALSE
novel_272	0.902708	30.7293	5.1023	0.00086321	0.056109	TRUE
novel_274	25.7965	17.0598	-0.59204	0.56777	0.9949	FALSE
novel_275	27.142	10.4544	-1.3737	0.14207	0.9949	FALSE
novel_276	13.3659	13.4524	0.0085	0.99308	0.9966	FALSE
novel_277	2.74065	5.08609	0.84828	0.50888	0.9949	FALSE
novel_278	5.96187	3.4076	-0.88156	0.48402	0.9949	FALSE
novel_28	33058.7	50172.7	0.60188	0.2604	0.9949	FALSE
novel_280	14.4454	16.4017	0.16148	0.85621	0.9949	FALSE
novel_281	1.82972	3.26421	0.80288	0.61876	0.9949	FALSE
novel_282	10.1122	10.5677	0.068456	0.94078	0.99567	FALSE
novel_283	14.7842	10.0232	-0.5299	0.61218	0.9949	FALSE
novel_285	10.6846	7.46747	-0.47707	0.64755	0.9949	FALSE
novel_287	2.8197	5.99922	1.0682	0.41569	0.9949	FALSE
novel_29	28351.4	10511.3	-1.4315	0.080334	0.82448	FALSE
novel_290	4.86853	6.06145	0.35669	0.73882	0.9949	FALSE
novel_291	12.7354	7.93929	-0.66124	0.60577	0.9949	FALSE
novel_292	16.3069	5.66132	-1.4909	0.18667	0.9949	FALSE
novel_297	208.775	139.799	-0.5766	0.48152	0.9949	FALSE
novel_298	7.60096	3.51101	-1.0256	0.453	0.9949	FALSE
novel_30	33057.9	38604.7	0.22378	0.6753	0.9949	FALSE
novel_300	11.5444	1.82188	-2.8217	0.030523	0.5543	TRUE
novel_301	0.661379	15.1079	4.5332	0.24006	0.9949	FALSE
novel_302	8.94766	8.22702	-0.12045	0.90991	0.9949	FALSE
novel_303	3.60874	2.15564	-0.67864	0.68533	0.9949	FALSE
novel_304	3.94974	10.1102	1.3896	0.19894	0.9949	FALSE
novel_306	11.6541	9.64344	-0.31891	0.72348	0.9949	FALSE
novel_307	6.26421	6.20531	-0.0076609	0.99532	0.9966	FALSE
novel_309	9.43473	5.22487	-0.7878	0.49076	0.9949	FALSE
novel_310	0.661379	1.2573	0.92812	0.74649	0.9949	FALSE
novel_311	5.81777	10.8746	0.91941	0.39038	0.9949	FALSE
novel_313	0.927013	2.07861	1.1361	0.59769	0.9949	FALSE
novel_314	1.42612	0.877753	-0.61504	0.81409	0.9949	FALSE
novel_316	4.60081	1.17034	-1.8374	0.27444	0.9949	FALSE
novel_317	0.628851	3.56212	2.5684	0.17529	0.9949	FALSE
novel_319	4.67373	3.75662	-0.32613	0.78439	0.9949	FALSE
novel_32	23657.9	37511.2	0.66501	0.36647	0.9949	FALSE
novel_321	3.15039	9.98159	1.6748	0.18336	0.9949	FALSE
novel_322	5.12839	7.39505	0.49641	0.70954	0.9949	FALSE
novel_323	5.20327	0.600429	-3.6551	0.1073	0.96044	FALSE
novel_325	3.56013	4.97807	0.45766	0.76538	0.9949	FALSE
novel_326	6.64756	0.877753	-2.7365	0.078494	0.81634	FALSE
novel_327	6.63148	1.86305	-1.7238	0.20497	0.9949	FALSE
novel_328	1.66744	7.84168	2.1948	0.099505	0.92014	FALSE
novel_329	4.30265	2.53518	-0.75641	0.59448	0.9949	FALSE
novel_33	25530.6	21552.9	-0.24437	0.76458	0.9949	FALSE
novel_330	3.28628	4.8548	0.57828	0.74306	0.9949	FALSE
novel_331	8.83632	9.65942	0.13629	0.91313	0.9949	FALSE
novel_334	4314.06	3890.86	-0.14906	0.84495	0.9949	FALSE
novel_335	3.22331	0.656866	-2.1486	0.2655	0.9949	FALSE
novel_336	0.572018	1.20619	1.1252	0.67798	0.9949	FALSE
novel_337	0.902708	2.92005	1.7438	0.35917	0.9949	FALSE
novel_338	4.761	4.54162	-0.057191	0.96931	0.9966	FALSE
novel_339	0	4.48519	4.7615	0.034397	0.56778	TRUE
novel_340	2.45857	1.87831	-0.385	0.81013	0.9949	FALSE
novel_341	2.48901	0	-3.5538	0.20237	0.9949	FALSE
novel_342	1.917	5.14205	1.4044	0.43657	0.9949	FALSE
novel_343	2.74065	3.24895	0.25319	0.86511	0.9949	FALSE
novel_344	0	3.28433	4.3312	0.11679	0.99017	FALSE
novel_345	2.81357	3.0128	0.14639	0.92341	0.9949	FALSE
novel_346	1.20087	3.90535	1.7448	0.31235	0.9949	FALSE
novel_347	0	0.292584	1.3269	0.74504	0.9949	FALSE
novel_348	1.4665	2.3712	0.65928	0.73524	0.9949	FALSE
novel_349	2.23946	0.585169	-1.7327	0.47138	0.9949	FALSE
novel_35	8768.84	25379.5	1.5332	0.021153	0.49999	TRUE
novel_350	1.2334	0.585169	-0.86188	0.74642	0.9949	FALSE
novel_351	2.08713	1.1856	-0.85097	0.71413	0.9949	FALSE
novel_352	2.14433	2.38646	0.071319	0.96882	0.9966	FALSE
novel_353	2.04674	1.60632	-0.27916	0.87697	0.9949	FALSE
novel_354	0	1.31373	3.0107	0.45011	0.9949	FALSE
novel_355	0.87018	3.6079	1.9727	0.26195	0.9949	FALSE
novel_356	2.73857	1.1856	-1.2577	0.56733	0.9949	FALSE
novel_357	0.572018	49.7784	6.4126	0.00017766	0.015397	TRUE
novel_36	30862.6	10047.2	-1.619	0.058363	0.69969	FALSE
novel_361	1.19265	0	-2.4845	0.53177	0.9949	FALSE
novel_362	1.09543	0.656866	-0.62019	0.84995	0.9949	FALSE
novel_363	1.64314	0.621017	-1.2491	0.64266	0.9949	FALSE
novel_364	2.46471	0.913601	-1.3492	0.55752	0.9949	FALSE
novel_365	2.24769	0.292584	-2.445	0.34447	0.9949	FALSE
novel_367	0.273857	2.62746	3.0537	0.25618	0.9949	FALSE
novel_368	1.917	1.46292	-0.33651	0.89168	0.9949	FALSE
novel_369	1.36928	1.17034	-0.17401	0.94966	0.99653	FALSE
novel_370	3.04704	0.877753	-1.6462	0.39483	0.9949	FALSE
novel_371	0.273857	0.600429	0.36513	0.9287	0.9949	FALSE
novel_372	0.33069	0	-0.59665	0.88375	0.9949	FALSE
novel_373	0.33069	1.9706	2.6407	0.36741	0.9949	FALSE
novel_374	0	0.292584	1.3269	0.74504	0.9949	FALSE
novel_376	0.273857	1.2573	1.9372	0.54441	0.9949	FALSE
novel_378	2.56193	0	-3.5927	0.18114	0.9949	FALSE
novel_379	0	4.15675	4.6498	0.04306	0.62626	TRUE
novel_38	3304.25	15008.9	2.1835	0.013137	0.40601	TRUE
novel_381	0	0.328433	1.3269	0.74504	0.9949	FALSE
novel_382	0.596323	1.64216	1.4915	0.61186	0.9949	FALSE
novel_384	0.959541	0.94945	0.074026	0.97733	0.9966	FALSE
novel_385	0.82157	1.78603	1.0371	0.67572	0.9949	FALSE
novel_386	2.16863	2.06335	-0.038054	0.98254	0.9966	FALSE
novel_387	0	0.292584	1.3269	0.74504	0.9949	FALSE
novel_388	2.19085	1.20619	-0.79317	0.72594	0.9949	FALSE
novel_390	1.66744	0.585169	-1.3172	0.62034	0.9949	FALSE
novel_391	1.48295	0	-2.7986	0.42278	0.9949	FALSE
novel_392	0.273857	2.29903	2.8618	0.30806	0.9949	FALSE
novel_394	0.273857	0.585169	1.0429	0.79658	0.9949	FALSE
novel_395	0	1.31373	3.0107	0.45011	0.9949	FALSE
novel_397	1.81364	1.46292	-0.22565	0.91922	0.9949	FALSE
novel_398	0.845875	0.656866	-0.24508	0.93882	0.99495	FALSE
novel_399	2.56193	0	-3.5927	0.18114	0.9949	FALSE
novel_4	1.17116e+06	794131	-0.56048	0.65438	0.9949	FALSE
novel_40	15963.8	18052.5	0.17738	0.7905	0.9949	FALSE
novel_400	0.33069	1.52929	2.1754	0.45959	0.9949	FALSE
novel_401	0.547713	0.621017	0.31668	0.93112	0.9949	FALSE
novel_402	0.935236	0.292584	-1.164	0.74356	0.9949	FALSE
novel_403	0.547713	1.20086	1.0102	0.76098	0.9949	FALSE
novel_404	0	1.52929	3.1595	0.36506	0.9949	FALSE
novel_405	1.32276	1.8272	0.55205	0.8077	0.9949	FALSE
novel_406	1.29023	0	-2.5894	0.49525	0.9949	FALSE
novel_407	1.11973	0	-2.3999	0.54624	0.9949	FALSE
novel_408	12.5019	9.28934	-0.41943	0.71098	0.9949	FALSE
novel_409	0.82157	0.292584	-0.99687	0.8033	0.9949	FALSE
novel_41	17137.9	16208.9	-0.08044	0.90855	0.9949	FALSE
novel_410	1.2577	5.18323	2.1003	0.21387	0.9949	FALSE
novel_411	0.902708	1.64216	0.91337	0.69624	0.9949	FALSE
novel_412	9.7696	13.4456	0.48402	0.62626	0.9949	FALSE
novel_413	3.51325	8.13473	1.1857	0.28852	0.9949	FALSE
novel_414	100.008	22.5477	-2.1441	0.029416	0.5543	TRUE
novel_415	0.547713	0.292584	-0.41731	0.9179	0.9949	FALSE
novel_416	3.48894	4.04388	0.14396	0.91939	0.9949	FALSE
novel_417	4.96367	5.52206	0.092786	0.93414	0.99495	FALSE
novel_418	4.01235	1.1856	-1.8228	0.27246	0.9949	FALSE
novel_42	8936.98	22722.1	1.3463	0.04232	0.62626	TRUE
novel_421	2.06283	1.20619	-0.68371	0.74445	0.9949	FALSE
novel_422	34.5971	26.4361	-0.38837	0.63942	0.9949	FALSE
novel_423	1.64314	0.292584	-1.995	0.52802	0.9949	FALSE
novel_424	5.63941	6.03021	0.015092	0.99018	0.9966	FALSE
novel_425	3.33489	2.59161	-0.32354	0.85082	0.9949	FALSE
novel_426	1.42612	0.985299	-0.48419	0.85041	0.9949	FALSE
novel_427	8.16917	0.292584	-4.3035	0.02407	0.52152	TRUE
novel_428	1.64314	0	-2.9535	0.4293	0.9949	FALSE
novel_429	434.534	302.442	-0.52175	0.56768	0.9949	FALSE
novel_430	0.927013	1.47818	0.67728	0.77443	0.9949	FALSE
novel_431	1.09543	0	-2.3708	0.55127	0.9949	FALSE
novel_432	9.03935	2.39178	-1.8869	0.14549	0.9949	FALSE
novel_433	2.94945	7.52851	1.3286	0.25477	0.9949	FALSE
novel_434	4.50323	2.40172	-1.0679	0.5542	0.9949	FALSE
novel_435	0.82157	1.27788	0.66193	0.80727	0.9949	FALSE
novel_436	3.61697	0.893014	-2.1805	0.28077	0.9949	FALSE
novel_437	0.547713	0.292584	-0.41731	0.9179	0.9949	FALSE
novel_438	1.917	2.11979	0.18645	0.92835	0.9949	FALSE
novel_439	0.82157	0.877753	0.14182	0.96588	0.9966	FALSE
novel_44	11905.7	21786.3	0.87179	0.097669	0.92014	FALSE
novel_440	0.572018	0.656866	0.31822	0.92899	0.9949	FALSE
novel_441	10409.1	5183.35	-1.0059	0.21194	0.9949	FALSE
novel_442	5.06739	1.53462	-1.6201	0.29643	0.9949	FALSE
novel_443	2.62699	0.877753	-1.4452	0.46597	0.9949	FALSE
novel_444	0.935236	1.8272	1.0487	0.63191	0.9949	FALSE
novel_445	6.78553	5.87641	-0.18038	0.85776	0.9949	FALSE
novel_446	1.09543	0	-2.3708	0.55127	0.9949	FALSE
novel_447	2.21516	2.6943	0.15816	0.9328	0.99495	FALSE
novel_448	5.36555	1.49344	-2.0462	0.1966	0.9949	FALSE
novel_449	0.547713	0	-1.3791	0.73338	0.9949	FALSE
novel_450	1.917	1.47818	-0.39846	0.86028	0.9949	FALSE
novel_451	0	1.91416	3.5287	0.25618	0.9949	FALSE
novel_452	0.604546	0.877753	0.61029	0.85065	0.9949	FALSE
novel_453	1.36928	0	-2.6909	0.49731	0.9949	FALSE
novel_454	0	4.26963	4.7088	0.063689	0.69969	FALSE
novel_455	1.14404	0.328433	-1.4697	0.6477	0.9949	FALSE
novel_457	1.50725	0.621017	-1.0972	0.63385	0.9949	FALSE
novel_458	4.0531	4.69081	0.24318	0.84115	0.9949	FALSE
novel_459	30.5969	27.4788	-0.15363	0.83439	0.9949	FALSE
novel_46	10358.3	15367.3	0.56905	0.41534	0.9949	FALSE
novel_460	0.273857	0.94945	1.6009	0.6528	0.9949	FALSE
novel_461	1.41789	1.51403	0.062878	0.97471	0.9966	FALSE
novel_462	2.59446	4.46993	0.80234	0.55531	0.9949	FALSE
novel_463	30.4607	33.3762	0.13477	0.86064	0.9949	FALSE
novel_464	3.45678	1.64216	-1.0189	0.59795	0.9949	FALSE
novel_465	1.45042	2.41237	0.79841	0.65252	0.9949	FALSE
novel_466	3.8583	0.585169	-2.5068	0.24404	0.9949	FALSE
novel_467	2.19085	0	-3.3687	0.30149	0.9949	FALSE
novel_468	0	1.64216	3.3312	0.37137	0.9949	FALSE
novel_47	19280.8	13859	-0.47636	0.63376	0.9949	FALSE
novel_470	0	0.893014	2.3718	0.55588	0.9949	FALSE
novel_471	32.14	20.2516	-0.69723	0.37033	0.9949	FALSE
novel_472	645.818	830.922	0.36289	0.6941	0.9949	FALSE
novel_473	0	0.985299	2.6019	0.51664	0.9949	FALSE
novel_474	1646.98	882.117	-0.90121	0.22693	0.9949	FALSE
novel_475	6.71053	1.24203	-2.3191	0.13496	0.9949	FALSE
novel_477	1.41789	0.328433	-1.7804	0.5477	0.9949	FALSE
novel_478	3.32875	5.7684	0.84329	0.52524	0.9949	FALSE
novel_479	5.3615	0	-4.6467	0.028058	0.5543	TRUE
novel_48	17049	13408.5	-0.34652	0.72538	0.9949	FALSE
novel_480	12.4311	15.7657	0.3505	0.7326	0.9949	FALSE
novel_481	1.4665	3.82832	1.3719	0.44075	0.9949	FALSE
novel_483	72.1997	102.36	0.49906	0.59372	0.9949	FALSE
novel_484	1.75681	0.600429	-2.084	0.42887	0.9949	FALSE
novel_485	0.547713	0	-1.3791	0.73338	0.9949	FALSE
novel_486	2.54585	0.328433	-2.6255	0.2509	0.9949	FALSE
novel_487	2.36135	1.17034	-0.91416	0.67291	0.9949	FALSE
novel_490	20.5634	18.8298	-0.15091	0.85528	0.9949	FALSE
novel_492	1.36928	0.985299	-0.44056	0.87752	0.9949	FALSE
novel_493	1.22517	0.292584	-1.5575	0.62612	0.9949	FALSE
novel_494	0.927013	2.09387	1.0882	0.6212	0.9949	FALSE
novel_495	278.56	235.733	-0.23911	0.72311	0.9949	FALSE
novel_496	38.7127	45.1776	0.22445	0.75537	0.9949	FALSE
novel_497	5.08519	0.600429	-3.6145	0.056417	0.69969	FALSE
novel_499	2.4668	0	-3.5276	0.15304	0.9949	FALSE
novel_5	3235.04	1.48024e+06	8.8378	1.0223e-09	7.9736e-07	TRUE
novel_500	14.8328	4.41929	-1.7246	0.14444	0.9949	FALSE
novel_501	12.7334	7.86807	-0.66754	0.46109	0.9949	FALSE
novel_502	15246.3	6557.78	-1.2171	0.14207	0.9949	FALSE
novel_503	321.786	465.689	0.53389	0.63426	0.9949	FALSE
novel_504	0.661379	0.621017	0.090562	0.97932	0.9966	FALSE
novel_505	53.2789	928.082	4.1228	0.00011838	0.011542	TRUE
novel_506	0.273857	8.02625	4.6529	0.0086366	0.32524	TRUE
novel_507	24.4561	5.73255	-2.0474	0.10145	0.92014	FALSE
novel_508	2.74065	16.0019	2.5708	0.011388	0.38621	TRUE
novel_509	12.586	4.16255	-1.5672	0.17014	0.9949	FALSE
novel_51	648.435	1179	0.8628	0.23444	0.9949	FALSE
novel_510	0.298162	0.600429	0.36513	0.9287	0.9949	FALSE
novel_511	2.19085	0.600429	-2.4105	0.38156	0.9949	FALSE
novel_512	1.17656	0.292584	-1.5055	0.61021	0.9949	FALSE
novel_513	35.7795	22.9062	-0.64082	0.46879	0.9949	FALSE
novel_514	0.298162	0.621017	1.0996	0.78562	0.9949	FALSE
novel_515	39.0732	37.9573	-0.054459	0.95625	0.9966	FALSE
novel_516	17.4154	5.14785	-1.7231	0.061462	0.69969	FALSE
novel_517	125.372	418.54	1.7406	0.045924	0.62687	TRUE
novel_519	0.894485	0.585169	-0.42557	0.90502	0.9949	FALSE
novel_52	7158.07	10365.1	0.53411	0.56627	0.9949	FALSE
novel_520	0.82157	0.292584	-0.99687	0.8033	0.9949	FALSE
novel_521	5.18106	2.79191	-0.86902	0.50882	0.9949	FALSE
novel_522	0.572018	1.2573	1.0814	0.68943	0.9949	FALSE
novel_523	5.90504	3.81306	-0.61121	0.63599	0.9949	FALSE
novel_525	4.12602	1.52929	-1.6368	0.29623	0.9949	FALSE
novel_526	1.75681	0.585169	-1.3808	0.5932	0.9949	FALSE
novel_528	188.098	262.706	0.48143	0.48545	0.9949	FALSE
novel_529	32509	39722	0.28909	0.7519	0.9949	FALSE
novel_530	5.18278	27.8809	2.4392	0.083061	0.8414	FALSE
novel_531	5.90921	5.81465	-0.057881	0.95803	0.9966	FALSE
novel_532	13.4694	13.3085	0.0062299	0.99437	0.9966	FALSE
novel_533	0.82157	0.328433	-0.99687	0.8033	0.9949	FALSE
novel_534	354.538	1122	1.6622	0.08699	0.85889	FALSE
novel_535	0.547713	1.64216	1.5858	0.59314	0.9949	FALSE
novel_536	0.273857	0	-0.59665	0.88375	0.9949	FALSE
novel_537	5.80377	1.49344	-2.1745	0.13556	0.9949	FALSE
novel_538	2.36921	2.15564	-0.055046	0.97312	0.9966	FALSE
novel_539	4.60904	0.877753	-2.2525	0.24137	0.9949	FALSE
novel_54	7355.56	8829.16	0.26347	0.68962	0.9949	FALSE
novel_540	1.39359	0.600429	-1.7595	0.53646	0.9949	FALSE
novel_541	5.43478	2.13505	-1.3142	0.34074	0.9949	FALSE
novel_542	4.9315	5.09094	0.07514	0.95054	0.99653	FALSE
novel_543	3.58444	3.0845	-0.20623	0.89302	0.9949	FALSE
novel_544	8.2907	4.90637	-0.77615	0.46636	0.9949	FALSE
novel_545	1.917	0	-3.176	0.35931	0.9949	FALSE
novel_546	31.3817	15.9459	-0.97623	0.25328	0.9949	FALSE
novel_547	0.845875	1.93475	1.2195	0.58367	0.9949	FALSE
novel_548	3387.89	3165.28	-0.098098	0.95985	0.9966	FALSE
novel_549	4.57037	2.95636	-0.63199	0.64015	0.9949	FALSE
novel_55	5874.68	5555.54	-0.080525	0.91379	0.9949	FALSE
novel_551	98.3457	145.12	0.55929	0.58254	0.9949	FALSE
novel_552	4.30437	7.20515	0.72897	0.82387	0.9949	FALSE
novel_553	5.21531	3.34123	-0.58778	0.63105	0.9949	FALSE
novel_554	8.75322	7.60068	-0.25491	0.78694	0.9949	FALSE
novel_555	2.46471	0	-3.5386	0.2539	0.9949	FALSE
novel_556	0.845875	1.31373	0.66247	0.80564	0.9949	FALSE
novel_558	21.8472	14.7341	-0.59902	0.63126	0.9949	FALSE
novel_559	1.19265	2.53518	1.0953	0.58411	0.9949	FALSE
novel_56	9723.89	6792.63	-0.51752	0.51277	0.9949	FALSE
novel_561	126.879	197.356	0.63946	0.38563	0.9949	FALSE
novel_562	8.45911	2.1709	-1.9562	0.12656	0.9949	FALSE
novel_563	2.48288	0.585169	-1.8622	0.42412	0.9949	FALSE
novel_564	3.26406	0.94945	-1.6655	0.34528	0.9949	FALSE
novel_565	0	3.28433	4.3312	0.11679	0.99017	FALSE
novel_566	2.23946	0.292584	-2.441	0.33782	0.9949	FALSE
novel_567	0.596323	1.87831	1.6496	0.48457	0.9949	FALSE
novel_568	6.93786	5.03498	-0.48743	0.71156	0.9949	FALSE
novel_569	1.36928	1.31373	-0.033111	0.99021	0.9966	FALSE
novel_57	3345.49	3139.26	-0.091871	0.88994	0.9949	FALSE
novel_570	3.01414	3.02806	-0.0036116	0.99816	0.99816	FALSE
novel_572	1.78897	4.4704	1.3131	0.43352	0.9949	FALSE
novel_576	78.2899	70.5083	-0.15354	0.87569	0.9949	FALSE
novel_577	5.47099	4.34179	-0.33217	0.77002	0.9949	FALSE
novel_578	335.299	442.374	0.39891	0.63073	0.9949	FALSE
novel_579	2.51332	1.49877	-0.6664	0.72707	0.9949	FALSE
novel_58	0.33069	2.22733	2.8291	0.2617	0.9949	FALSE
novel_580	3.11173	2.13505	-0.5176	0.7443	0.9949	FALSE
novel_581	5.23752	1.8989	-1.3672	0.32449	0.9949	FALSE
novel_582	0	1.64216	3.3312	0.37137	0.9949	FALSE
novel_583	0.298162	0	-0.59665	0.88375	0.9949	FALSE
novel_584	28.3183	194.622	2.7817	0.030557	0.5543	TRUE
novel_585	14.0476	5.58962	-1.2924	0.24455	0.9949	FALSE
novel_586	67.3346	185.427	1.4649	0.059185	0.69969	FALSE
novel_587	209.362	50.693	-2.042	0.026279	0.54995	TRUE
novel_588	3.36742	0.328433	-3.0295	0.15691	0.9949	FALSE
novel_589	2.62699	0.621017	-1.8949	0.3319	0.9949	FALSE
novel_590	4466.17	3209.02	-0.47688	0.49762	0.9949	FALSE
novel_591	3.94116	0.600429	-3.2451	0.13496	0.9949	FALSE
novel_592	1.39359	0.328433	-1.758	0.55921	0.9949	FALSE
novel_597	3.42425	1.27788	-1.3345	0.43495	0.9949	FALSE
novel_598	6.09984	0.585169	-3.1287	0.057797	0.69969	FALSE
novel_60	4436.77	4068.27	-0.12513	0.85067	0.9949	FALSE
novel_600	9.76923	8.68866	-0.2332	0.83448	0.9949	FALSE
novel_601	0.33069	0.656866	1.1542	0.77509	0.9949	FALSE
novel_602	1.98991	1.9706	0.022334	0.99143	0.9966	FALSE
novel_603	2.46471	0	-3.5386	0.2539	0.9949	FALSE
novel_604	3.03673	4.50624	0.53901	0.71074	0.9949	FALSE
novel_605	29.8825	24.6353	-0.27034	0.73272	0.9949	FALSE
novel_606	2.24769	2.19148	0.013622	0.99406	0.9966	FALSE
novel_607	1.2577	1.53462	0.37601	0.86108	0.9949	FALSE
novel_608	0.547713	0.292584	-0.41731	0.9179	0.9949	FALSE
novel_609	2.26377	1.58573	-0.55065	0.77606	0.9949	FALSE
novel_610	0.604546	2.19148	1.9182	0.38905	0.9949	FALSE
novel_611	1.09543	0.585169	-0.72712	0.82776	0.9949	FALSE
novel_612	0.845875	0.292584	-1.0362	0.77935	0.9949	FALSE
novel_613	0.547713	0.656866	0.37172	0.92583	0.9949	FALSE
novel_614	0.273857	0	-0.59665	0.88375	0.9949	FALSE
novel_615	0.894485	0	-2.0697	0.60442	0.9949	FALSE
novel_616	0.959541	1.9706	1.0986	0.64634	0.9949	FALSE
novel_617	0.894485	2.09387	1.1418	0.63339	0.9949	FALSE
novel_619	0	2.9559	4.1795	0.14519	0.9949	FALSE
novel_62	17.0296	13956	9.6786	1.8506e-06	0.00048116	TRUE
novel_622	1551.23	1690.7	0.12387	0.86223	0.9949	FALSE
novel_623	0.82157	0.600429	-0.99931	0.78572	0.9949	FALSE
novel_627	1.78897	4.4704	1.3131	0.43352	0.9949	FALSE
novel_628	7.52805	11.7063	0.62277	0.48058	0.9949	FALSE
novel_63	4309.29	5505.05	0.35332	0.54089	0.9949	FALSE
novel_630	18.9655	5.89747	-1.6675	0.11998	0.9949	FALSE
novel_631	5.41416	44.118	3.0234	0.016631	0.42596	TRUE
novel_633	0.992069	0.600429	-1.2402	0.72177	0.9949	FALSE
novel_634	1.66744	0.877753	-0.83977	0.7383	0.9949	FALSE
novel_635	2773.99	3856.27	0.47531	0.39889	0.9949	FALSE
novel_637	66.0701	34.5311	-0.94339	0.27426	0.9949	FALSE
novel_638	194.45	251.764	0.37296	0.72208	0.9949	FALSE
novel_639	4.40196	3.41293	-0.32248	0.81628	0.9949	FALSE
novel_64	5787.91	4142.02	-0.48289	0.39673	0.9949	FALSE
novel_640	1866.37	2361.87	0.33971	0.52166	0.9949	FALSE
novel_642	2.51332	0.328433	-2.6077	0.28664	0.9949	FALSE
novel_645	1.15226	1.54988	0.39702	0.84865	0.9949	FALSE
novel_646	1.41789	2.09387	0.43498	0.83074	0.9949	FALSE
novel_647	0.894485	2.73015	1.5276	0.49654	0.9949	FALSE
novel_651	1.74858	5.34815	1.6063	0.24392	0.9949	FALSE
novel_652	22.1219	984.19	5.4755	5.1044e-06	0.00099535	TRUE
novel_653	87.6121	79.8456	-0.13528	0.85906	0.9949	FALSE
novel_655	1.69175	0.585169	-1.3344	0.60925	0.9949	FALSE
novel_656	0.33069	11.4235	5.1653	0.005725	0.27909	TRUE
novel_657	7.58697	5.98903	-0.42197	0.7594	0.9949	FALSE
novel_658	1.69175	0.585169	-1.3344	0.60925	0.9949	FALSE
novel_659	0.33069	0.328433	0.36513	0.9287	0.9949	FALSE
novel_66	5662.94	6515.26	0.20225	0.68463	0.9949	FALSE
novel_661	1580.97	2596.04	0.71556	0.18253	0.9949	FALSE
novel_662	2.46471	0.877753	-1.4027	0.57689	0.9949	FALSE
novel_663	1.64314	0.292584	-1.995	0.52802	0.9949	FALSE
novel_664	1.11973	0	-2.3999	0.54624	0.9949	FALSE
novel_670	10.0879	10.6394	0.08003	0.93013	0.9949	FALSE
novel_672	1.50725	2.57103	0.78285	0.66079	0.9949	FALSE
novel_673	2.98198	0.600429	-2.8445	0.16544	0.9949	FALSE
novel_675	4.53784	2.49933	-0.83356	0.5133	0.9949	FALSE
novel_676	1.65345	3.32597	1.0855	0.57359	0.9949	FALSE
novel_678	0	0.292584	1.3269	0.74504	0.9949	FALSE
novel_679	152.347	260.399	0.77486	0.38149	0.9949	FALSE
novel_68	3143.44	9941.5	1.6611	0.062338	0.69969	FALSE
novel_684	0	0.328433	1.3269	0.74504	0.9949	FALSE
novel_685	635.852	897.301	0.49695	0.54039	0.9949	FALSE
novel_686	1.09543	0.656866	-0.62019	0.84995	0.9949	FALSE
novel_689	2.86009	2.46348	-0.20606	0.8938	0.9949	FALSE
novel_69	5691.31	7436.66	0.38596	0.51735	0.9949	FALSE
novel_691	2.19085	1.93475	-0.14572	0.94499	0.99653	FALSE
novel_692	1155.24	967.853	-0.25564	0.7227	0.9949	FALSE
novel_693	106.975	89.0077	-0.26719	0.74168	0.9949	FALSE
novel_694	2.19085	1.84246	-0.26897	0.88998	0.9949	FALSE
novel_695	0.596323	1.64216	1.4915	0.61186	0.9949	FALSE
novel_697	2.95731	1.54988	-0.95695	0.5942	0.9949	FALSE
novel_698	0	1.9706	3.5946	0.29127	0.9949	FALSE
novel_699	3941.29	4956.01	0.33047	0.56475	0.9949	FALSE
novel_70	17.4841	35.8883	1.0448	0.36612	0.9949	FALSE
novel_700	1.917	0.292584	-2.2172	0.45869	0.9949	FALSE
novel_701	3.65158	7.44155	1.0335	0.35383	0.9949	FALSE
novel_702	0.572018	1.79135	1.6876	0.48506	0.9949	FALSE
novel_703	0	4.26963	4.7088	0.063689	0.69969	FALSE
novel_704	0	0.292584	1.3269	0.74504	0.9949	FALSE
novel_705	0	0.656866	2.116	0.60042	0.9949	FALSE
novel_707	0.33069	1.9706	2.6407	0.36741	0.9949	FALSE
novel_708	2.48901	0.656866	-1.7919	0.44821	0.9949	FALSE
novel_71	7245.36	3538.64	-1.0338	0.20331	0.9949	FALSE
novel_711	304.243	225.516	-0.43263	0.59773	0.9949	FALSE
novel_712	0	1.57047	3.2773	0.33123	0.9949	FALSE
novel_714	9.07569	5.98443	-0.60871	0.54264	0.9949	FALSE
novel_716	9.3536	12.1028	0.36744	0.76284	0.9949	FALSE
novel_721	1563.93	1284.78	-0.28422	0.78619	0.9949	FALSE
novel_724	3.65944	3.6079	-0.10289	0.93763	0.99495	FALSE
novel_726	2297.63	2102.51	-0.12826	0.87892	0.9949	FALSE
novel_728	5.15061	5.91226	0.23051	0.82779	0.9949	FALSE
novel_729	609.554	357.049	-0.77377	0.29903	0.9949	FALSE
novel_73	4959.11	7223.95	0.54273	0.47019	0.9949	FALSE
novel_731	2.21516	0	-3.3855	0.24632	0.9949	FALSE
novel_732	4.87467	2.9411	-0.69197	0.6305	0.9949	FALSE
novel_733	6.89883	3.99277	-0.82821	0.45231	0.9949	FALSE
novel_736	0.845875	0.292584	-1.0362	0.77935	0.9949	FALSE
novel_737	1.36928	0.292584	-1.7323	0.609	0.9949	FALSE
novel_738	1.91908	0.600429	-2.197	0.39413	0.9949	FALSE
novel_739	63.56	33.7633	-0.93054	0.26886	0.9949	FALSE
novel_74	3137.2	3313.91	0.079169	0.92452	0.9949	FALSE
novel_740	0.82157	0.656866	-0.20851	0.95339	0.9966	FALSE
novel_741	0	9.19612	5.7992	0.13888	0.9949	FALSE
novel_742	2.46471	0.292584	-2.5792	0.3491	0.9949	FALSE
novel_743	2.05497	3.10509	0.65815	0.67141	0.9949	FALSE
novel_745	1.42612	0.621017	-1.0364	0.68526	0.9949	FALSE
novel_746	15.5985	7.44108	-1.056	0.41885	0.9949	FALSE
novel_747	61.5708	106.501	0.79743	0.32298	0.9949	FALSE
novel_748	0.273857	0	-0.59665	0.88375	0.9949	FALSE
novel_749	0	1.9706	3.5946	0.29127	0.9949	FALSE
novel_750	1.76466	0.985299	-0.78194	0.7491	0.9949	FALSE
novel_752	0.82157	2.24259	1.4182	0.54525	0.9949	FALSE
novel_757	2.03066	3.55632	0.81691	0.64077	0.9949	FALSE
novel_759	1.11973	2.15031	0.85949	0.65494	0.9949	FALSE
novel_76	417.194	194.088	-1.1038	0.18433	0.9949	FALSE
novel_761	0.298162	2.12972	2.6496	0.31709	0.9949	FALSE
novel_762	1.75681	3.10509	0.87348	0.61069	0.9949	FALSE
novel_765	728.272	922.064	0.34103	0.57653	0.9949	FALSE
novel_766	19.568	15.6596	-0.31861	0.78598	0.9949	FALSE
novel_767	0	4.92649	4.9145	0.044117	0.62626	TRUE
novel_768	0.878403	1.20086	0.30958	0.91128	0.9949	FALSE
novel_769	0.273857	0.328433	0.36513	0.9287	0.9949	FALSE
novel_77	4313.44	1634.69	-1.3998	0.090286	0.88029	FALSE
novel_770	0.82157	0	-1.9586	0.62457	0.9949	FALSE
novel_771	1.64314	0.328433	-1.9952	0.52457	0.9949	FALSE
novel_773	1.97383	0.328433	-2.2574	0.39919	0.9949	FALSE
novel_774	0.33069	0	-0.59665	0.88375	0.9949	FALSE
novel_775	1.65345	0	-2.9465	0.43006	0.9949	FALSE
novel_776	1.45042	0.585169	-1.1052	0.66245	0.9949	FALSE
novel_777	1.39359	0	-2.7159	0.45473	0.9949	FALSE
novel_778	0	3.55632	4.4357	0.070234	0.75045	FALSE
novel_779	3.1747	1.1856	-1.4815	0.39243	0.9949	FALSE
novel_785	0.273857	0	-0.59665	0.88375	0.9949	FALSE
novel_787	0	1.64216	3.3312	0.37137	0.9949	FALSE
novel_789	0.87018	0.656866	-0.27991	0.92963	0.9949	FALSE
novel_791	66.2415	73.9931	0.1556	0.87	0.9949	FALSE
novel_792	0.547713	1.85772	1.6704	0.51981	0.9949	FALSE
novel_793	0.547713	2.29903	2.0629	0.44097	0.9949	FALSE
novel_794	1.78111	2.38646	0.31964	0.85452	0.9949	FALSE
novel_795	0.547713	1.64216	1.5858	0.59314	0.9949	FALSE
novel_796	1.09543	1.58573	0.49407	0.84092	0.9949	FALSE
novel_797	13.3133	2.66378	-2.3518	0.034606	0.56778	TRUE
novel_798	0.992069	2.13505	1.1566	0.58157	0.9949	FALSE
novel_799	13.6909	15.8994	0.19299	0.82016	0.9949	FALSE
novel_800	1.69175	4.39823	1.383	0.35377	0.9949	FALSE
novel_801	0.33069	6.82539	4.4301	0.023643	0.52152	TRUE
novel_802	3.07956	0	-3.8486	0.12555	0.9949	FALSE
novel_803	1.69997	1.20086	-0.68366	0.77828	0.9949	FALSE
novel_804	1.917	0.600429	-2.2183	0.43764	0.9949	FALSE
novel_805	1.69175	0.621017	-1.2821	0.59401	0.9949	FALSE
novel_806	144.796	163.554	0.17682	0.83193	0.9949	FALSE
novel_809	2.15219	0.292584	-2.3698	0.35962	0.9949	FALSE
novel_81	4303.17	3703.04	-0.21677	0.69494	0.9949	FALSE
novel_810	1.32276	0.292584	-1.6588	0.62987	0.9949	FALSE
novel_812	1.14404	0.585169	-0.77732	0.79256	0.9949	FALSE
novel_814	0.547713	1.31373	1.269	0.69079	0.9949	FALSE
novel_818	7.95178	12.5787	0.62778	0.52257	0.9949	FALSE
novel_82	1380.6	5315.22	1.9449	0.017552	0.42783	TRUE
novel_820	2.94368	3.07917	0.029492	0.98542	0.9966	FALSE
novel_821	2.61876	0.292584	-2.6619	0.22963	0.9949	FALSE
novel_824	13.2685	29.2012	1.1454	0.21664	0.9949	FALSE
novel_826	19.9671	20.1801	0.024447	0.97511	0.9966	FALSE
novel_827	1.16834	1.51403	0.35169	0.86606	0.9949	FALSE
novel_83	336.37	3286.05	3.2884	0.0005612	0.043774	TRUE
novel_830	1.45042	1.60632	0.20652	0.91626	0.9949	FALSE
novel_831	0	0.877753	2.4533	0.542	0.9949	FALSE
novel_833	1.50725	1.1856	-0.38533	0.85238	0.9949	FALSE
novel_834	1.74858	1.47818	-0.25824	0.89235	0.9949	FALSE
novel_836	1.39359	0	-2.7159	0.45473	0.9949	FALSE
novel_839	1.917	0	-3.176	0.35931	0.9949	FALSE
novel_840	0.959541	16.0937	4.1345	0.0031301	0.16277	TRUE
novel_843	1.4665	0.985299	-0.51937	0.83879	0.9949	FALSE
novel_844	0.927013	1.17034	0.41592	0.87865	0.9949	FALSE
novel_845	1.09543	0.585169	-0.72712	0.82776	0.9949	FALSE
novel_847	3.05489	1.51403	-1.0257	0.52225	0.9949	FALSE
novel_848	2.97376	0.656866	-2.0308	0.30512	0.9949	FALSE
novel_849	1.19265	0	-2.4845	0.53177	0.9949	FALSE
novel_851	150.182	88.28	-0.76127	0.41138	0.9949	FALSE
novel_852	2.58046	0.893014	-1.6613	0.43339	0.9949	FALSE
novel_854	0.547713	0.913601	0.77027	0.81215	0.9949	FALSE
novel_857	0	1.75551	3.4377	0.33916	0.9949	FALSE
novel_858	0	2.29903	3.8171	0.22943	0.9949	FALSE
novel_859	0	0.328433	1.3269	0.74504	0.9949	FALSE
novel_860	0.547713	2.18616	1.9177	0.43555	0.9949	FALSE
novel_861	1.64314	0	-2.9535	0.4293	0.9949	FALSE
novel_862	1.39359	0.292584	-1.7577	0.56299	0.9949	FALSE
novel_863	0.572018	1.31373	1.2236	0.6733	0.9949	FALSE
novel_864	1.09543	0.600429	-1.4131	0.675	0.9949	FALSE
novel_865	1.65345	0	-2.9465	0.43006	0.9949	FALSE
novel_866	1.97383	0	-3.2168	0.29452	0.9949	FALSE
novel_867	0	0.985299	2.6019	0.51664	0.9949	FALSE
novel_868	0	0.656866	2.116	0.60042	0.9949	FALSE
novel_869	1.97383	0.621017	-1.5017	0.52252	0.9949	FALSE
novel_87	610.988	456.904	-0.41841	0.57714	0.9949	FALSE
novel_870	0.572018	1.9706	1.801	0.48478	0.9949	FALSE
novel_871	1.4422	2.9559	1.0603	0.60386	0.9949	FALSE
novel_872	0.845875	0.328433	-1.0365	0.77568	0.9949	FALSE
novel_873	0.273857	0.656866	1.1542	0.77509	0.9949	FALSE
novel_874	0	1.80662	3.4506	0.23114	0.9949	FALSE
novel_875	0	1.78603	3.3979	0.28793	0.9949	FALSE
novel_877	0.604546	0.94945	0.71699	0.80405	0.9949	FALSE
novel_879	1.49081	0	-2.8063	0.47571	0.9949	FALSE
novel_88	221.216	5886.22	4.7337	0.0064842	0.29751	TRUE
novel_882	2.04674	1.78603	-0.29665	0.86765	0.9949	FALSE
novel_884	0	1.80662	3.4506	0.23114	0.9949	FALSE
novel_885	1.64314	0.292584	-1.995	0.52802	0.9949	FALSE
novel_887	0.547713	0	-1.3791	0.73338	0.9949	FALSE
novel_888	0	1.17034	2.8581	0.47436	0.9949	FALSE
novel_9	597054	343795	-0.7963	0.33969	0.9949	FALSE
novel_92	1556.54	3679.45	1.2411	0.037114	0.57898	TRUE
novel_94	2950.5	1712.69	-0.78461	0.32181	0.9949	FALSE
novel_95	204.902	4813.3	4.5541	0.014575	0.40601	TRUE
novel_98	2479.57	2263.32	-0.13174	0.90746	0.9949	FALSE
novel_99	1266.37	2573.73	1.0234	0.094358	0.90863	FALSE
oar-let-7a	67637.9	163963	1.2775	0.03494	0.56778	TRUE
oar-let-7b	32898.4	82062.1	1.3187	0.043525	0.62626	TRUE
oar-let-7c	16209.2	45910.3	1.502	0.0081262	0.32524	TRUE
oar-let-7d	2889.02	4975.05	0.78424	0.11447	0.99017	FALSE
oar-let-7f	213430	314413	0.5589	0.48414	0.9949	FALSE
oar-let-7g	142429	272837	0.93781	0.21857	0.9949	FALSE
oar-let-7i	422350	562942	0.41455	0.60684	0.9949	FALSE
oar-miR-103	17037.9	27915.3	0.71232	0.19103	0.9949	FALSE
oar-miR-106a	4.65973	21.0197	2.1903	0.13948	0.9949	FALSE
oar-miR-106b	479.406	542.56	0.17756	0.81503	0.9949	FALSE
oar-miR-107	1032.2	1934.09	0.90621	0.13026	0.9949	FALSE
oar-miR-10a	285.651	205.01	-0.4788	0.47842	0.9949	FALSE
oar-miR-10b	541.716	795.797	0.55581	0.51236	0.9949	FALSE
oar-miR-1185-3p	48.6582	46.3583	-0.086652	0.912	0.9949	FALSE
oar-miR-1185-5p	18.4212	19.2915	0.039868	0.97003	0.9966	FALSE
oar-miR-1193-3p	0.298162	0	-0.59665	0.88375	0.9949	FALSE
oar-miR-1193-5p	10.6459	7.02616	-0.5805	0.5235	0.9949	FALSE
oar-miR-1197-3p	278.59	256.379	-0.12248	0.86696	0.9949	FALSE
oar-miR-1197-5p	2.11966	0.928862	-1.3201	0.55528	0.9949	FALSE
oar-miR-125b	88874.2	90576.7	0.027383	0.97238	0.9966	FALSE
oar-miR-127	162726	138441	-0.23317	0.73518	0.9949	FALSE
oar-miR-133	40.3849	113.507	1.494	0.12768	0.9949	FALSE
oar-miR-134-3p	152.259	107.561	-0.5003	0.53698	0.9949	FALSE
oar-miR-134-5p	447.944	607.284	0.43965	0.47529	0.9949	FALSE
oar-miR-136	257.958	253.568	-0.027844	0.97902	0.9966	FALSE
oar-miR-143	232137	495939	1.0952	0.25319	0.9949	FALSE
oar-miR-148a	3.51133e+06	3.25408e+06	-0.10975	0.92518	0.9949	FALSE
oar-miR-150	146.685	876.043	2.5787	0.026792	0.54995	TRUE
oar-miR-152	19426.2	19118.7	-0.023048	0.97679	0.9966	FALSE
oar-miR-154a-3p	526.501	428.199	-0.29717	0.61439	0.9949	FALSE
oar-miR-154a-5p	7.95351	7.63652	-0.10928	0.91484	0.9949	FALSE
oar-miR-154b-3p	13.8973	9.97187	-0.50829	0.60985	0.9949	FALSE
oar-miR-154b-5p	10815.3	6712.41	-0.68815	0.34654	0.9949	FALSE
oar-miR-16b	2426.39	2597.86	0.098555	0.84369	0.9949	FALSE
oar-miR-17-5p	184.06	403.164	1.1314	0.12801	0.9949	FALSE
oar-miR-181a	15710.4	96413	2.6175	0.011061	0.38621	TRUE
oar-miR-191	35786.2	38891.7	0.12006	0.83181	0.9949	FALSE
oar-miR-194	1478.84	1647.35	0.15539	0.80461	0.9949	FALSE
oar-miR-199a-3p	1908.65	1698.87	-0.16825	0.81677	0.9949	FALSE
oar-miR-19b	577.157	1159.38	1.0056	0.33305	0.9949	FALSE
oar-miR-200a	158311	149806	-0.079656	0.94916	0.99653	FALSE
oar-miR-200b	88997.6	77687.6	-0.19607	0.86948	0.9949	FALSE
oar-miR-200c	81947	57198.5	-0.5187	0.66781	0.9949	FALSE
oar-miR-21	127666	172933	0.43784	0.61117	0.9949	FALSE
oar-miR-218a	8009.74	14491.5	0.8554	0.34389	0.9949	FALSE
oar-miR-22-3p	39687.8	44138.8	0.15334	0.81895	0.9949	FALSE
oar-miR-221	4106.2	5758.49	0.48799	0.35613	0.9949	FALSE
oar-miR-23a	13720.4	9859.37	-0.47676	0.39503	0.9949	FALSE
oar-miR-23b	14274.7	17886.5	0.32546	0.56225	0.9949	FALSE
oar-miR-25	14996.5	17116.7	0.19079	0.69806	0.9949	FALSE
oar-miR-26a	328772	594227	0.85393	0.18065	0.9949	FALSE
oar-miR-26b	28491.1	34500.4	0.2761	0.70466	0.9949	FALSE
oar-miR-27a	9101.44	8548.79	-0.090438	0.9018	0.9949	FALSE
oar-miR-299-3p	253.439	179.737	-0.496	0.48227	0.9949	FALSE
oar-miR-299-5p	471.126	323.927	-0.54058	0.42371	0.9949	FALSE
oar-miR-29a	20419.3	26505.4	0.37635	0.44792	0.9949	FALSE
oar-miR-29b	2392.71	2030.62	-0.23699	0.74944	0.9949	FALSE
oar-miR-30a-3p	749.881	1387.4	0.8881	0.18688	0.9949	FALSE
oar-miR-30a-5p	45316.9	62750.5	0.46959	0.50846	0.9949	FALSE
oar-miR-30b	3988.2	3537.06	-0.17341	0.78803	0.9949	FALSE
oar-miR-30c	22115.9	17060.2	-0.37448	0.49194	0.9949	FALSE
oar-miR-30d	222735	177109	-0.33069	0.63147	0.9949	FALSE
oar-miR-323a-3p	13909.3	6676.67	-1.0588	0.1635	0.9949	FALSE
oar-miR-323a-5p	154.842	117.622	-0.39443	0.69667	0.9949	FALSE
oar-miR-323b	64.3689	21.489	-1.5861	0.049233	0.65088	TRUE
oar-miR-323c	1285.47	456.994	-1.4918	0.086337	0.85889	FALSE
oar-miR-329a-3p	38.3923	47.4896	0.30704	0.66996	0.9949	FALSE
oar-miR-329a-5p	4.73056	7.42629	0.66411	0.51166	0.9949	FALSE
oar-miR-329b-3p	1319.86	1076.66	-0.29365	0.60164	0.9949	FALSE
oar-miR-329b-5p	20.0054	39.9076	1.0073	0.18768	0.9949	FALSE
oar-miR-362	241.699	445.008	0.88105	0.14626	0.9949	FALSE
oar-miR-369-3p	3384.07	2106.2	-0.68442	0.4478	0.9949	FALSE
oar-miR-369-5p	2669.02	1623.53	-0.71758	0.2167	0.9949	FALSE
oar-miR-370-3p	37231.1	50055.7	0.42704	0.54705	0.9949	FALSE
oar-miR-370-5p	285.834	202.344	-0.49893	0.45773	0.9949	FALSE
oar-miR-374a	1315.41	1414.33	0.10394	0.9043	0.9949	FALSE
oar-miR-374b	5881.53	5302.01	-0.14974	0.8391	0.9949	FALSE
oar-miR-376a-3p	45.6726	32.4765	-0.5111	0.55134	0.9949	FALSE
oar-miR-376a-5p	92.5164	64.2156	-0.53352	0.54559	0.9949	FALSE
oar-miR-376b-3p	28.9845	25.2439	-0.22651	0.85236	0.9949	FALSE
oar-miR-376c-3p	147.726	103.398	-0.51995	0.6213	0.9949	FALSE
oar-miR-376c-5p	53.0547	38.7777	-0.46443	0.62188	0.9949	FALSE
oar-miR-376d	20.0314	16.1765	-0.34265	0.75141	0.9949	FALSE
oar-miR-376e-3p	113.128	115.261	0.021295	0.98424	0.9966	FALSE
oar-miR-376e-5p	80.8656	77.4575	-0.065631	0.94884	0.99653	FALSE
oar-miR-377-3p	11.3576	5.34282	-1.1281	0.33493	0.9949	FALSE
oar-miR-377-5p	39.1998	36.1689	-0.10513	0.88823	0.9949	FALSE
oar-miR-379-3p	2204.27	1181.13	-0.90052	0.23843	0.9949	FALSE
oar-miR-379-5p	207015	162552	-0.34883	0.67883	0.9949	FALSE
oar-miR-380-3p	12531.8	7476.27	-0.74516	0.27336	0.9949	FALSE
oar-miR-380-5p	150.042	176.757	0.23649	0.73627	0.9949	FALSE
oar-miR-381-3p	470.996	268.237	-0.81488	0.32463	0.9949	FALSE
oar-miR-381-5p	0.572018	0.600429	-0.47294	0.89816	0.9949	FALSE
oar-miR-382-3p	4329.49	2613.21	-0.72857	0.28259	0.9949	FALSE
oar-miR-382-5p	5510.49	7102.65	0.36628	0.46959	0.9949	FALSE
oar-miR-3955-3p	21.4329	24.069	0.13777	0.90026	0.9949	FALSE
oar-miR-3955-5p	2333.9	1715.17	-0.44483	0.39838	0.9949	FALSE
oar-miR-3956-3p	4.76923	14.7436	1.632	0.29404	0.9949	FALSE
oar-miR-3956-5p	86.6182	207.185	1.2596	0.21109	0.9949	FALSE
oar-miR-3957-3p	276.688	173.313	-0.67511	0.40266	0.9949	FALSE
oar-miR-3957-5p	1147.46	388.144	-1.5638	0.051755	0.67282	FALSE
oar-miR-3958-3p	21880.6	33643.9	0.62069	0.21683	0.9949	FALSE
oar-miR-3958-5p	26.9067	39.5908	0.57022	0.44892	0.9949	FALSE
oar-miR-3959-3p	424.181	259.766	-0.71037	0.39481	0.9949	FALSE
oar-miR-3959-5p	1766.38	1552.5	-0.1866	0.83692	0.9949	FALSE
oar-miR-409-3p	34698.5	18851.1	-0.88022	0.18891	0.9949	FALSE
oar-miR-409-5p	3912.24	2676.47	-0.54772	0.37083	0.9949	FALSE
oar-miR-410-3p	5539.4	2763.5	-1.0033	0.10836	0.96044	FALSE
oar-miR-410-5p	0.572018	0.877753	0.67186	0.8375	0.9949	FALSE
oar-miR-411a-3p	6810.29	5013.43	-0.44201	0.52235	0.9949	FALSE
oar-miR-411a-5p	135550	155241	0.19568	0.82137	0.9949	FALSE
oar-miR-411b-3p	260.358	182.762	-0.50845	0.42945	0.9949	FALSE
oar-miR-411b-5p	4657.64	4016.27	-0.21399	0.74628	0.9949	FALSE
oar-miR-412-3p	1220.44	1115.83	-0.12908	0.80905	0.9949	FALSE
oar-miR-412-5p	29.1851	20.5951	-0.50009	0.54981	0.9949	FALSE
oar-miR-431	63.1244	121.771	0.9508	0.2667	0.9949	FALSE
oar-miR-432	4667.74	5173.56	0.14854	0.80532	0.9949	FALSE
oar-miR-433-3p	3049.94	1725.52	-0.82163	0.31151	0.9949	FALSE
oar-miR-433-5p	10.2584	7.89859	-0.39079	0.66672	0.9949	FALSE
oar-miR-485-3p	509.565	265.645	-0.93863	0.3533	0.9949	FALSE
oar-miR-485-5p	4265.36	2736.99	-0.64	0.3892	0.9949	FALSE
oar-miR-487a-3p	81.445	68.2121	-0.25738	0.72892	0.9949	FALSE
oar-miR-487a-5p	76.6897	39.6581	-0.94979	0.27779	0.9949	FALSE
oar-miR-487b-3p	2712.92	2899.37	0.095852	0.85439	0.9949	FALSE
oar-miR-487b-5p	109.192	72.3691	-0.5887	0.49477	0.9949	FALSE
oar-miR-493-3p	3320.67	3300.59	-0.008786	0.98721	0.9966	FALSE
oar-miR-493-5p	499.665	582.203	0.2205	0.78342	0.9949	FALSE
oar-miR-494-3p	5561.23	4194.5	-0.40701	0.58579	0.9949	FALSE
oar-miR-494-5p	20.5732	18.8417	-0.11572	0.89089	0.9949	FALSE
oar-miR-495-3p	15455.2	12598.4	-0.29485	0.57068	0.9949	FALSE
oar-miR-495-5p	117.351	66.5677	-0.8149	0.27707	0.9949	FALSE
oar-miR-496-3p	39.2307	35.2841	-0.14874	0.82992	0.9949	FALSE
oar-miR-496-5p	2.73243	2.73548	-0.023228	0.9867	0.9966	FALSE
oar-miR-539-3p	283.33	359.49	0.34158	0.77086	0.9949	FALSE
oar-miR-539-5p	26.8359	23.9636	-0.15709	0.85231	0.9949	FALSE
oar-miR-541-3p	54.8017	40.5698	-0.42542	0.59577	0.9949	FALSE
oar-miR-541-5p	262.083	300.764	0.1998	0.78018	0.9949	FALSE
oar-miR-543-3p	4431.8	4448.3	0.0054548	0.99316	0.9966	FALSE
oar-miR-543-5p	28.3252	14.9923	-0.89781	0.31056	0.9949	FALSE
oar-miR-544-3p	7.58415	20.1068	1.3995	0.61405	0.9949	FALSE
oar-miR-544-5p	68.6023	127.908	0.89359	0.44659	0.9949	FALSE
oar-miR-654-3p	1.42612	1.58573	0.1202	0.95559	0.9966	FALSE
oar-miR-654-5p	0.547713	0	-1.3791	0.73338	0.9949	FALSE
oar-miR-655-3p	1560.41	944.331	-0.7244	0.21233	0.9949	FALSE
oar-miR-655-5p	3.31267	4.1984	0.36357	0.7685	0.9949	FALSE
oar-miR-665-3p	108.59	41.7057	-1.375	0.073312	0.77275	FALSE
oar-miR-665-5p	0.33069	1.27788	2.0287	0.51288	0.9949	FALSE
oar-miR-668-3p	54.704	39.7082	-0.4747	0.60213	0.9949	FALSE
oar-miR-668-5p	25.0203	7.8528	-1.6451	0.14497	0.9949	FALSE
oar-miR-758-3p	3734.84	2678.6	-0.47976	0.4197	0.9949	FALSE
oar-miR-758-5p	0.992069	0	-2.206	0.5801	0.9949	FALSE
oar-miR-99a	246442	201908	-0.28754	0.727	0.9949	FALSE
