# Supplementary material for: Screening of Differentially Expressed Genes and miRNAs in Hypothalamus and Pituitary Gland of Sheep under Different Photoperiods
Source: Genes (Basel). 2022 Jun 19;13(6):1091. doi: 10.3390/genes13061091 (PMC9222358; doi:10.3390/genes13061091)
Supplement: Supplementary file 1 [file genes-13-01091-s001.zip › Table S4.xlsx]

## Sheet: DE mRNA SP21_HPY_vs_LP21_HPY.
transcript_id	gene_id	gene_name	feature_id	SP21_HYP_FPKM	LP21_HYP_FPKM	log2.FoldChange.	pvalue	qvalue
Novel_000001	XLOC_000001	.	transcript	0	54.1991	29.4661	4.61666e-14	5.60433e-11
XM_027968288.1	101118486	MACF1	transcript	0	4.81548	28.0887	6.49164e-13	5.81651e-10
XM_027966362.1	101107431	SPTAN1	transcript	0	7.0213	27.4628	2.07256e-12	1.65946e-09
Novel_000002	XLOC_000001	.	transcript	0	13.0492	27.167	3.55561e-12	2.73071e-09
XM_027966388.1	101108737	DNM1	transcript	0	8.3775	26.7235	7.90555e-12	5.36039e-09
XM_004011758.4	101112068	TPD52	transcript	0	6.43276	26.6558	8.92078e-12	5.91266e-09
Novel_001271	XLOC_011539	.	transcript	0	0.372607	26.6334	9.28369e-12	6.07589e-09
Novel_014294	XLOC_124801	.	transcript	0	1.54481	26.6179	9.54348e-12	6.19207e-09
XM_027961256.1	101108463	PRKAR1B	transcript	0	7.22667	25.8846	3.46132e-11	1.95874e-08
XM_004002876.4	101108794	TBC1D23	transcript	0	4.79485	25.6155	5.50597e-11	2.83836e-08
XM_027958885.1	114108675	LOC114108675	transcript	0	9.77508	25.564	6.01431e-11	3.07933e-08
XM_027973218.1	101109714	ESRP1	transcript	0	2.64174	25.545	6.21351e-11	3.15693e-08
XM_027965571.1	101105220	EIF4G3	transcript	0	2.64353	25.4837	6.89723e-11	3.43784e-08
XM_027973220.1	101109714	ESRP1	transcript	0	2.12849	25.187	1.14225e-10	5.44117e-08
Novel_000469	XLOC_004423	.	transcript	0	0.447862	24.9223	1.78214e-10	7.75325e-08
XM_012185159.3	101120760	VEZF1	transcript	0	1.02211	24.7357	2.43197e-10	1.01689e-07
Novel_005406	XLOC_047678	.	transcript	0	1.39363	24.657	2.77054e-10	1.13946e-07
XM_027980203.1	101110363	BRD9	transcript	0	3.18813	24.635	2.87391e-10	1.16291e-07
XM_027961141.1	101118752	SRRM2	transcript	0	0.654776	24.6139	2.97609e-10	1.19609e-07
Novel_016315	XLOC_142019	.	transcript	0	0.117654	24.6112	2.98769e-10	1.19609e-07
XM_027969989.1	101110462	EPS15	transcript	0	1.23457	24.4838	3.68562e-10	1.4095e-07
XM_012185157.3	101120760	VEZF1	transcript	0	0.835366	24.4551	3.86571e-10	1.46944e-07
XM_027972628.1	101110947	FNDC1	transcript	0	0.684735	24.3931	4.27969e-10	1.60252e-07
XM_027969974.1	101110462	EPS15	transcript	0	0.744942	24.2594	5.32557e-10	1.90868e-07
XM_027960917.1	101116619	MBD1	transcript	0	1.11329	24.2536	5.37364e-10	1.91678e-07
XM_027979142.1	101120860	TMEM123	transcript	0	2.92716	24.2268	5.60882e-10	1.98189e-07
Novel_012055	XLOC_103275	.	transcript	0	0.522758	24.1888	5.97274e-10	2.07603e-07
XM_027979208.1	101112759	NCAM1	transcript	0	1.04947	24.1696	1.51283e-14	2.18964e-11
XM_027972852.1	101120842	PTK2	transcript	0	0.988943	24.0348	7.668e-10	2.42489e-07
Novel_002253	XLOC_020944	.	transcript	0	0.433723	23.9192	7.65858e-13	6.78135e-10
Novel_013941	XLOC_120059	.	transcript	0	1.62281	23.8998	9.53183e-10	2.89276e-07
Novel_011932	XLOC_102424	.	transcript	0	0.21799	23.8073	1.10555e-09	3.2127e-07
Novel_001388	XLOC_012543	.	transcript	0	0.129658	23.7914	1.13418e-09	3.24575e-07
XM_012187060.2	101105515	MARK1	transcript	0	0.825218	23.7914	1.13418e-09	3.24575e-07
XM_027962410.1	101111251	ZMIZ1	transcript	0	0.3885	23.7665	1.18024e-09	3.33946e-07
XM_027967054.1	101110581	RNF149	transcript	0	0.993282	23.7246	1.26211e-09	3.47954e-07
XM_004011760.4	101112576	ZNF704	transcript	0	0.263941	23.6964	1.00735e-12	8.62522e-10
Novel_001981	XLOC_018166	.	transcript	0	0.198654	23.6854	1.34354e-09	3.59857e-07
XM_027974875.1	101116439	POGZ	transcript	0	0.430876	23.6778	1.36007e-09	3.62994e-07
XM_027966087.1	101111169	ABCA2	transcript	0	0.454827	23.6754	1.36524e-09	3.63087e-07
XM_027966462.1	101113668	DENND1A	transcript	0	0.465967	23.5939	1.55429e-09	4.02001e-07
XM_012190398.3	101115896	SUPT5H	transcript	0	0.647803	23.5626	1.63336e-09	4.19568e-07
Novel_005011	XLOC_044128	.	transcript	0	0.140965	23.5357	1.70182e-09	4.298e-07
Novel_015221	XLOC_131831	.	transcript	0	0.286552	23.5197	6.72441e-12	4.68617e-09
XM_027957309.1	101110454	MAP1A	transcript	0	0.379366	23.5133	1.765e-09	4.3842e-07
Novel_015477	XLOC_133378	.	transcript	0	0.449319	23.4993	1.80563e-09	4.45002e-07
XM_027961431.1	101107063	CLEC16A	transcript	0	0.502264	23.4625	1.91384e-09	4.69197e-07
Novel_016779	XLOC_146821	.	transcript	0	0.774881	23.4257	2.02848e-09	4.87768e-07
XM_027977906.1	101105770	SLC38A7	transcript	0	0.837272	23.4151	2.06264e-09	4.94403e-07
XM_012175595.3	101121000	ERC1	transcript	0	0.247108	23.3843	2.16533e-09	5.14105e-07
Novel_007623	XLOC_068876	.	transcript	0	0.396484	23.3504	2.28351e-09	5.31727e-07
Novel_016613	XLOC_145655	.	transcript	0	0.717312	23.349	2.289e-09	5.31727e-07
XM_004007740.4	101118013	DYNC1I1	transcript	0	0.778551	23.3082	2.44071e-09	5.58352e-07
Novel_002256	XLOC_020944	.	transcript	0	0.275798	23.3041	2.45643e-09	5.59057e-07
Novel_007002	XLOC_063124	.	transcript	0	0.681295	23.3033	2.45865e-09	5.59057e-07
Novel_003110	XLOC_028364	.	transcript	0	0.190259	23.2548	2.65394e-09	5.94483e-07
XM_027978030.1	101120620	ITSN1	transcript	0	0.353384	23.25	2.66858e-09	5.95989e-07
XM_027956703.1	101121203	EWSR1	transcript	0	0.890189	23.2292	2.76248e-09	6.1332e-07
Novel_005404	XLOC_047674	.	transcript	0	0.570164	23.2116	2.83983e-09	6.23141e-07
XM_027958293.1	101108168	SFMBT1	transcript	0	0.395667	23.2072	2.85949e-09	6.23815e-07
XM_027957383.1	101117113	CCNK	transcript	0	1.63308	23.1792	2.9807e-09	6.40232e-07
Novel_001666	XLOC_015372	.	transcript	0	0.46432	23.1707	1.37122e-11	8.3905e-09
Novel_001930	XLOC_017576	.	transcript	0	0.165746	23.1607	3.0751e-09	6.53798e-07
XM_027966357.1	101107431	SPTAN1	transcript	0	0.322613	23.1438	3.15708e-09	6.63727e-07
Novel_001478	XLOC_013754	.	transcript	0	0.129578	23.1271	3.24041e-09	6.75584e-07
Novel_004996	XLOC_044086	.	transcript	0	0.26753	23.0877	3.44588e-09	7.07055e-07
XM_027958017.1	101110296	ATP11B	transcript	0	0.23617	23.0831	3.47064e-09	7.09822e-07
XM_027959981.1	101111770	CEP70	transcript	0	0.512826	23.0789	3.493e-09	7.10348e-07
Novel_011538	XLOC_099298	.	transcript	0	0.552031	23.0726	3.52786e-09	7.10348e-07
XM_027956250.1	101109647	ZNF827	transcript	0	0.361555	23.0726	3.52786e-09	7.10348e-07
Novel_004405	XLOC_039007	.	transcript	0	0.483729	23.0591	3.60266e-09	7.15437e-07
Novel_001667	XLOC_015372	.	transcript	0	0.207428	23.0439	3.6888e-09	7.22636e-07
XM_027961731.1	101115595	PMS2	transcript	0	0.755473	23.0425	3.69652e-09	7.22636e-07
Novel_012582	XLOC_109073	.	transcript	0	0.165414	22.9976	3.96397e-09	7.57219e-07
Novel_005724	XLOC_050004	.	transcript	0	0.383759	22.9853	4.04009e-09	7.65928e-07
Novel_002055	XLOC_018789	.	transcript	0	0.233496	22.9803	4.07161e-09	7.69964e-07
Novel_002193	XLOC_020584	.	transcript	0	0.225065	22.9784	4.08335e-09	7.7025e-07
XM_012122837.3	101114337	TRPM6	transcript	0	0.288334	22.9717	4.12613e-09	7.7251e-07
XM_015102234.2	101107739	LRRFIP2	transcript	0	0.440526	22.9654	4.16637e-09	7.78108e-07
Novel_008385	XLOC_075883	.	transcript	0	0.603217	22.9569	4.22156e-09	7.86464e-07
Novel_002512	XLOC_022807	.	transcript	0	0.403086	22.9369	4.35456e-09	8.01325e-07
XM_027966477.1	101122097	DAB2IP	transcript	0	0.22553	22.9369	4.35456e-09	8.01325e-07
XM_027957466.1	101103928	ADSSL1	transcript	0	0.65709	22.9321	1.7439e-11	1.05002e-08
XM_027956992.1	101114391	UBE3A	transcript	0	0.872626	22.9044	4.57932e-09	8.32507e-07
Novel_003199	XLOC_028911	.	transcript	0	0.423331	22.8877	4.6873e-09	8.41969e-07
XM_027961393.1	101107254	PCNT	transcript	0	0.200375	22.8874	4.70126e-09	8.42465e-07
XM_027958192.1	101118390	MAGI1	transcript	0	0.183487	22.8855	4.71455e-09	8.42841e-07
Novel_004164	XLOC_036376	.	transcript	0	0.198823	22.861	4.89654e-09	8.61553e-07
XM_027973613.1	101107611	NBEA	transcript	0	0.334806	22.8581	4.9065e-09	8.61553e-07
Novel_014271	XLOC_124665	.	transcript	0	0.282826	22.8566	4.93019e-09	8.62943e-07
Novel_016096	XLOC_139180	.	transcript	0	0.190046	22.8513	4.97027e-09	8.64672e-07
XM_012103816.2	101118324	PIGN	transcript	0	0.501683	22.849	4.98298e-09	8.64672e-07
XM_027958199.1	101118390	MAGI1	transcript	0	0.180256	22.8462	5.00929e-09	8.64723e-07
Novel_016446	XLOC_143225	.	transcript	0	1.89361	22.7974	5.40065e-09	9.19626e-07
XM_027958193.1	101118390	MAGI1	transcript	0	0.172215	22.7974	5.40065e-09	9.19626e-07
XM_027964039.1	101113733	TRAPPC12	transcript	0	0.339808	22.7875	5.48409e-09	9.31725e-07
Novel_014721	XLOC_127668	.	transcript	0	0.537277	22.74	5.89951e-09	9.86712e-07
Novel_007244	XLOC_065459	.	transcript	0	0.209046	22.6871	6.39782e-09	1.044e-06
Novel_009085	XLOC_081618	.	transcript	0	0.539932	22.6815	6.43221e-09	1.0456e-06
Novel_003299	XLOC_029394	.	transcript	0	0.213319	22.6771	6.49665e-09	1.04928e-06
Novel_001065	XLOC_009874	.	transcript	0	0.245515	22.6582	6.6874e-09	1.06631e-06
Novel_000813	XLOC_007443	.	transcript	0	0.227563	22.6571	6.694e-09	1.06631e-06
XM_027979139.1	101120860	TMEM123	transcript	0	0.475754	22.6437	6.83784e-09	1.07892e-06
Novel_003408	XLOC_030527	.	transcript	0	0.679294	22.6251	7.03441e-09	1.1053e-06
XM_004001901.3	101116000	ERI3	transcript	0	1.37317	22.6176	7.11588e-09	1.11114e-06
Novel_001593	XLOC_015035	.	transcript	0	0.225248	22.6039	7.26629e-09	1.13228e-06
Novel_013236	XLOC_114296	.	transcript	0	0.0864463	22.5909	7.41185e-09	1.14985e-06
XM_027969629.1	101117248	TYK2	transcript	0	0.196128	22.5572	7.80304e-09	1.19611e-06
Novel_015192	XLOC_131524	.	transcript	0	0.134889	22.5371	8.04515e-09	1.22794e-06
XM_012184544.3	101103329	POSTN	transcript	0	0.346566	22.5365	8.05297e-09	1.22794e-06
XM_027969658.1	101119559	CARM1	transcript	0	0.386493	22.5241	8.20604e-09	1.23873e-06
XM_027973938.1	101117123	ANKRD35	transcript	0	0.188547	22.5241	8.20604e-09	1.23873e-06
Novel_007608	XLOC_068747	.	transcript	0	0.232051	22.5057	8.44e-09	1.25667e-06
XM_027962709.1	678677	NRG1	transcript	0	0.140349	22.5057	8.44e-09	1.25667e-06
XM_012175590.3	101121000	ERC1	transcript	0	0.12994	22.4976	8.54363e-09	1.25837e-06
XM_027971926.1	101120167	PLEKHG3	transcript	0	0.16306	22.4914	8.62588e-09	1.268e-06
XM_027960696.1	101104113	ENOSF1	transcript	0	0.666606	22.481	8.7625e-09	1.28058e-06
XM_027966979.1	101109257	DYSF	transcript	0	0.158201	22.4724	8.87856e-09	1.29402e-06
Novel_009669	XLOC_084980	.	transcript	0	0.170891	22.4716	8.88885e-09	1.29402e-06
Novel_007135	XLOC_064542	.	transcript	0	0.266763	22.4677	8.94211e-09	1.29926e-06
Novel_006179	XLOC_054750	.	transcript	0	0.160585	22.466	8.96462e-09	1.30003e-06
Novel_010100	XLOC_088302	.	transcript	0	0.298239	22.4408	9.31415e-09	1.33782e-06
XM_027977298.1	101115391	SULF2	transcript	0	0.300331	22.4346	9.40286e-09	1.34543e-06
XM_004016937.4	101103840	ADAMTS6	transcript	0	0.203803	22.4208	9.6019e-09	1.3713e-06
XM_027976586.1	101111568	CCDC7	transcript	0	0.188452	22.4069	9.80639e-09	1.38735e-06
Novel_006517	XLOC_058743	.	transcript	0	0.547181	22.4014	9.88852e-09	1.39363e-06
Novel_011601	XLOC_099657	.	transcript	0	0.30183	22.3968	9.95712e-09	1.39363e-06
Novel_000639	XLOC_005865	.	transcript	0	0.245768	22.3759	1.02772e-08	1.42298e-06
XM_027962203.1	101118160	CFAP70	transcript	0	0.27006	22.3666	1.04222e-08	1.43141e-06
XM_004012109.4	101103329	POSTN	transcript	0	0.313155	22.3602	1.05239e-08	1.43491e-06
Novel_015785	XLOC_135208	.	transcript	0	0.185161	22.336	1.09171e-08	1.48047e-06
XM_027969030.1	101104483	PRKAG2	transcript	0	0.518965	22.3239	1.11173e-08	1.49423e-06
Novel_001319	XLOC_011959	.	transcript	0	0.239007	22.3143	1.12795e-08	1.50307e-06
XM_027957737.1	101104278	FYCO1	transcript	0	0.11301	22.3143	1.12795e-08	1.50307e-06
XM_027974108.1	101106022	EXOC7	transcript	0	0.433178	22.307	1.14051e-08	1.51393e-06
XM_027958802.1	101112891	LOC101112891	transcript	0	0.268683	22.3005	1.15174e-08	1.52079e-06
Novel_007674	XLOC_069220	.	transcript	0	0.349947	22.295	1.16126e-08	1.52267e-06
Novel_010408	XLOC_090697	.	transcript	0	0.174788	22.295	1.16126e-08	1.52267e-06
Novel_010715	XLOC_093079	.	transcript	0	0.315426	22.295	1.16126e-08	1.52267e-06
Novel_010656	XLOC_092510	.	transcript	0	0.128252	22.2618	6.24978e-11	3.15693e-08
XM_027963661.1	101120990	EDA	transcript	0	0.270848	22.2603	1.22379e-08	1.57062e-06
XM_027961970.1	101109320	FAM234A	transcript	0	0.249332	22.2567	1.23027e-08	1.57062e-06
Novel_016450	XLOC_143228	.	transcript	0	0.800477	22.2562	1.23122e-08	1.57062e-06
XM_027976649.1	101115641	BEND7	transcript	0	0.191401	22.2488	1.2451e-08	1.58564e-06
XM_027965162.1	101109946	TNS1	transcript	0	0.127203	22.2406	1.26056e-08	1.59491e-06
XM_012104496.3	101119359	ORAI2	transcript	0	0.345229	22.2365	1.26253e-08	1.59491e-06
Novel_004631	XLOC_040969	.	transcript	0	0.177613	22.2275	1.28574e-08	1.62094e-06
Novel_002181	XLOC_020564	.	transcript	0	0.169561	22.2203	1.29976e-08	1.63587e-06
Novel_007978	XLOC_072050	.	transcript	0	0.158572	22.2175	1.30517e-08	1.63994e-06
XM_027969120.1	114114615	LOC114114615	transcript	0	1.13025	22.2126	1.3149e-08	1.64941e-06
Novel_005456	XLOC_047792	.	transcript	0	0.203846	22.2089	1.32198e-08	1.65279e-06
Novel_013232	XLOC_114296	.	transcript	0	0.168838	22.2073	1.31925e-08	1.65211e-06
Novel_001912	XLOC_017371	.	transcript	0	0.112005	22.1536	1.43654e-08	1.73383e-06
Novel_005681	XLOC_049612	.	transcript	0	0.311387	22.1536	1.43654e-08	1.73383e-06
XM_027975971.1	101105128	ADAM15	transcript	0	0.293389	22.1536	1.43654e-08	1.73383e-06
XM_027976228.1	101116493	SRGAP2	transcript	0	0.122199	22.1536	1.43654e-08	1.73383e-06
XM_015094815.2	101122681	NEDD1	transcript	0	0.413757	22.1462	1.45276e-08	1.74109e-06
XM_027964495.1	101114337	TRPM6	transcript	0	0.151781	22.1431	1.45936e-08	1.74621e-06
Novel_015291	XLOC_132272	.	transcript	0	0.132836	22.1302	1.48789e-08	1.77191e-06
XM_027973057.1	101117255	JPH1	transcript	0	0.259014	22.1075	1.53932e-08	1.81172e-06
XM_027958827.1	101103099	VWA7	transcript	0	0.238876	22.1031	1.54948e-08	1.81362e-06
Novel_005380	XLOC_047478	.	transcript	0	0.306045	22.092	1.57559e-08	1.8272e-06
Novel_006745	XLOC_060715	.	transcript	0	0.178442	22.0906	1.57883e-08	1.82814e-06
Novel_006903	XLOC_062030	.	transcript	0	0.365719	22.0533	1.66929e-08	1.89785e-06
Novel_002273	XLOC_021036	.	transcript	0	0.293173	22.0509	1.67527e-08	1.89891e-06
Novel_012553	XLOC_108912	.	transcript	0	0.323073	22.0509	1.67527e-08	1.89891e-06
XM_027958063.1	101117705	CCDC13	transcript	0	0.217465	22.0379	1.70823e-08	1.92415e-06
Novel_009057	XLOC_081555	.	transcript	0	0.147281	22.0361	1.71288e-08	1.92415e-06
Novel_014501	XLOC_126270	.	transcript	0	0.300643	22.0361	1.71288e-08	1.92415e-06
XM_027962243.1	101115935	FRMPD2	transcript	0	0.136352	21.9705	1.88879e-08	2.07227e-06
Novel_006594	XLOC_059597	.	transcript	0	0.15935	21.9599	1.9189e-08	2.09614e-06
Novel_007620	XLOC_068874	.	transcript	0	0.0838697	21.9382	1.98138e-08	2.13954e-06
Novel_006885	XLOC_061655	.	transcript	0	0.111956	21.9342	1.99359e-08	2.14658e-06
XM_027973804.1	101118115	MCF2L	transcript	0	0.152072	21.9289	2.00863e-08	2.15352e-06
Novel_009862	XLOC_086333	.	transcript	0	0.114715	21.9231	2.02569e-08	2.1625e-06
XM_027956633.1	101121803	GIT2	transcript	0	0.266685	21.9231	2.02569e-08	2.1625e-06
XM_027964112.1	101110732	KIAA1958	transcript	0	0.074266	21.9189	2.0395e-08	2.17116e-06
Novel_000136	XLOC_000806	.	transcript	0	0.171348	21.9018	2.092e-08	2.20213e-06
XM_027956377.1	101116937	FBRSL1	transcript	0	0.216009	21.8671	2.2026e-08	2.27715e-06
XM_027964142.1	101102373	ZNF462	transcript	0	0.096624	21.8608	2.22339e-08	2.28921e-06
XM_027977223.1	101105842	GDAP1L1	transcript	0	0.468846	21.8503	2.25819e-08	2.31471e-06
NM_001113772.1	443209	ITGB6	transcript	0	0.286953	21.8444	2.27782e-08	2.31673e-06
XM_004017849.4	101108691	LMAN1L	transcript	0	0.40561	21.8345	2.31167e-08	2.33851e-06
Novel_005803	XLOC_051687	.	transcript	0	0.985251	21.827	2.33748e-08	2.36145e-06
Novel_016101	XLOC_139257	.	transcript	0	0.131926	21.8258	2.34166e-08	2.36251e-06
Novel_012395	XLOC_107878	.	transcript	0	0.388555	21.8197	2.36285e-08	2.36801e-06
XM_012102862.3	101109054	SFXN2	transcript	0	0.32124	21.8141	2.3825e-08	2.38453e-06
Novel_001999	XLOC_018341	.	transcript	0	0.274571	21.8011	2.42721e-08	2.42283e-06
XM_027973681.1	101119317	ZMYM5	transcript	0	0.225019	21.7945	2.45272e-08	2.44182e-06
Novel_009520	XLOC_083860	.	transcript	0	0.120131	21.7908	2.46581e-08	2.44837e-06
XM_027965016.1	101106493	MAP3K19	transcript	0	0.195248	21.7908	2.46581e-08	2.44837e-06
XM_012106097.2	100171395	RGN	transcript	0	0.717067	21.7813	2.50085e-08	2.47066e-06
Novel_010028	XLOC_087697	.	transcript	0	0.239967	21.7811	2.50146e-08	2.47066e-06
Novel_007578	XLOC_068591	.	transcript	0	0.142528	21.7785	2.51123e-08	2.47066e-06
Novel_002001	XLOC_018341	.	transcript	0	0.265332	21.7681	2.55026e-08	2.50251e-06
Novel_004717	XLOC_041596	.	transcript	0	0.229838	21.7605	2.57913e-08	2.52427e-06
Novel_002960	XLOC_027630	.	transcript	0	0.150064	21.7519	2.61187e-08	2.53979e-06
Novel_014828	XLOC_128519	.	transcript	0	0.168482	21.7491	2.62184e-08	2.5423e-06
XM_027964911.1	101110480	44627	transcript	0	0.256211	21.748	2.62692e-08	2.5423e-06
Novel_004146	XLOC_036128	.	transcript	0	0.152726	21.7474	2.62797e-08	2.5423e-06
Novel_001320	XLOC_011959	.	transcript	0	0.260958	21.7293	2.70059e-08	2.58926e-06
Novel_009698	XLOC_085236	.	transcript	0	0.343447	21.7229	2.7263e-08	2.60364e-06
Novel_016443	XLOC_143217	.	transcript	0	0.683469	21.7191	2.74134e-08	2.6084e-06
XM_012105227.3	101111155	SGPL1	transcript	0	0.122771	21.7191	2.74134e-08	2.6084e-06
Novel_009088	XLOC_081634	.	transcript	0	0.152197	21.7107	2.77538e-08	2.62381e-06
Novel_009768	XLOC_085650	.	transcript	0	0.0708717	21.7071	2.79039e-08	2.63178e-06
XM_012178381.3	101112775	CEPT1	transcript	0	0.449694	21.701	2.81568e-08	2.64105e-06
Novel_012344	XLOC_106958	.	transcript	0	0.424044	21.6954	2.83905e-08	2.6511e-06
XM_012184543.3	101103329	POSTN	transcript	0	0.188981	21.6901	2.86076e-08	2.66401e-06
XM_012189001.3	101108803	ABI3BP	transcript	0	0.148145	21.6884	2.86614e-08	2.66401e-06
XM_027973219.1	101109714	ESRP1	transcript	0	0.170006	21.6878	2.87058e-08	2.66401e-06
Novel_003430	XLOC_030639	.	transcript	0	0.196521	21.6878	2.86891e-08	2.66401e-06
XM_004001872.3	101109222	C1H1orf210	transcript	0	0.796745	21.6824	2.87949e-08	2.66571e-06
Novel_008240	XLOC_074308	.	transcript	0	0.354371	21.6748	2.92596e-08	2.70208e-06
Novel_004622	XLOC_040911	.	transcript	0	0.0888163	21.6668	2.96088e-08	2.7243e-06
XM_012104025.2	101119524	ZNF263	transcript	0	0.208264	21.6668	2.96088e-08	2.7243e-06
XM_012188366.3	101105016	KIAA1217	transcript	0	0.365897	21.6627	2.95733e-08	2.7243e-06
Novel_000519	XLOC_004969	.	transcript	0	0.167825	21.6568	3.00476e-08	2.75457e-06
XM_027969944.1	101123294	SLC22A4	transcript	0	0.47541	21.6516	3.0278e-08	2.76223e-06
XM_012186044.2	101104589	GRB7	transcript	0	0.282234	21.6445	3.05949e-08	2.78103e-06
XM_027969986.1	101109703	CSNK1G3	transcript	0	0.151882	21.6396	3.08193e-08	2.79468e-06
Novel_004280	XLOC_037482	.	transcript	0	0.104781	21.6362	3.08993e-08	2.7952e-06
Novel_005055	XLOC_044464	.	transcript	0	0.337282	21.6362	3.08993e-08	2.7952e-06
XM_027976479.1	101107241	ISG20L2	transcript	0	0.279762	21.632	3.11646e-08	2.80907e-06
Novel_005714	XLOC_049878	.	transcript	0	0.203498	21.6165	3.1878e-08	2.84321e-06
XM_027961606.1	101104957	FBXL19	transcript	0	0.224777	21.6165	3.1878e-08	2.84321e-06
XM_027978146.1	101103172	ZNF821	transcript	0	0.245624	21.6165	3.1878e-08	2.84321e-06
Novel_002611	XLOC_024104	.	transcript	0	0.155879	21.6164	3.18834e-08	2.84321e-06
Novel_015768	XLOC_135125	.	transcript	0	0.257199	21.6164	3.18834e-08	2.84321e-06
Novel_000401	XLOC_003313	.	transcript	0	0.352025	21.6129	3.19719e-08	2.84773e-06
Novel_004337	XLOC_038071	.	transcript	0	0.170592	21.6117	3.21054e-08	2.85624e-06
XM_012175689.3	101109347	XPNPEP3	transcript	0	0.408974	21.6093	3.22176e-08	2.86284e-06
Novel_004278	XLOC_037482	.	transcript	0	0.096908	21.6037	3.24804e-08	2.87262e-06
XM_012174733.3	101107010	RBMS2	transcript	0	0.132569	21.603	3.25207e-08	2.87281e-06
XM_027961197.1	101102364	PIGQ	transcript	0	0.186349	21.5966	3.28268e-08	2.88267e-06
XM_015104637.2	101118850	VDAC3	transcript	0	0.579499	21.5953	3.28887e-08	2.88267e-06
XM_027965429.1	101111945	THEMIS2	transcript	0	0.232224	21.5953	3.28887e-08	2.88267e-06
Novel_009960	XLOC_087044	.	transcript	0	0.117142	21.5916	3.29915e-08	2.88267e-06
Novel_011528	XLOC_099271	.	transcript	0	0.210008	21.5905	3.30369e-08	2.88267e-06
Novel_002108	XLOC_019222	.	transcript	0	0.243764	21.5859	3.31383e-08	2.88462e-06
Novel_002759	XLOC_026300	.	transcript	0	0.465171	21.5831	3.34825e-08	2.89795e-06
Novel_013629	XLOC_117481	.	transcript	0	0.115735	21.5831	3.34825e-08	2.89795e-06
XM_027957932.1	101102429	SLC4A7	transcript	0	0.0766533	21.5825	3.34983e-08	2.89795e-06
XM_027964475.1	101113046	PRUNE2	transcript	0	0.0460673	21.5825	3.34983e-08	2.89795e-06
XM_027972370.1	101111460	CDK19	transcript	0	0.100867	21.5825	3.34983e-08	2.89795e-06
XM_027958435.1	101116686	ANKS1A	transcript	0	0.11685	21.5747	3.38983e-08	2.91487e-06
Novel_005948	XLOC_052885	.	transcript	0	0.125566	21.5739	3.39263e-08	2.91487e-06
Novel_013014	XLOC_112199	.	transcript	0	0.361912	21.5739	3.39263e-08	2.91487e-06
XM_027956235.1	101105280	FAM160A1	transcript	0	0.128033	21.5705	3.41064e-08	2.927e-06
XM_027968238.1	101112896	ALG12	transcript	0	0.372772	21.5683	3.42185e-08	2.93328e-06
XM_027972037.1	101109183	MLH3	transcript	0	0.166035	21.5588	3.46869e-08	2.95325e-06
XM_027974728.1	101117004	CACNA1G	transcript	0	0.108428	21.5405	3.56317e-08	3.01437e-06
Novel_014251	XLOC_124558	.	transcript	0	0.260009	21.5366	3.58417e-08	3.0242e-06
Novel_007251	XLOC_065541	.	transcript	0	0.119927	21.5276	3.632e-08	3.05088e-06
Novel_008530	XLOC_077316	.	transcript	0	0.259208	21.5276	3.632e-08	3.05088e-06
XM_027966354.1	101107431	SPTAN1	transcript	0	0.0971547	21.5276	3.632e-08	3.05088e-06
XM_027978313.1	101119499	PRX	transcript	0	0.168133	21.5276	3.632e-08	3.05088e-06
Novel_012373	XLOC_107792	.	transcript	0	0.24292	21.5228	3.65717e-08	3.06177e-06
Novel_001956	XLOC_017696	.	transcript	0	0.263258	21.4832	3.87513e-08	3.20503e-06
XM_027969873.1	443199	TJP3	transcript	0	0.170447	21.4832	3.87513e-08	3.20503e-06
XM_027974700.1	101108929	PDK2	transcript	0	0.344814	21.4779	3.90557e-08	3.21917e-06
XM_027976599.1	101112839	SKIDA1	transcript	0	0.0579883	21.4739	3.92838e-08	3.23132e-06
XM_027973612.1	101107611	NBEA	transcript	0	0.0718503	21.4692	3.95538e-08	3.24997e-06
Novel_009403	XLOC_083329	.	transcript	0	0.11645	21.4622	3.97308e-08	3.25392e-06
XM_027969677.1	101119818	DOCK6	transcript	0	0.195265	21.4622	3.97308e-08	3.25392e-06
XM_012187626.3	101121110	ABL2	transcript	0	0.101014	21.4613	4.00078e-08	3.26235e-06
XM_027973611.1	101107611	NBEA	transcript	0	0.070409	21.4461	4.09074e-08	3.3249e-06
Novel_013245	XLOC_114361	.	transcript	0	0.0757257	21.4375	4.14283e-08	3.34512e-06
XM_012172772.3	101115197	HAAO	transcript	0	0.247072	21.4375	4.14283e-08	3.34512e-06
Novel_011424	XLOC_098439	.	transcript	0	0.731887	21.4093	4.31602e-08	3.45838e-06
Novel_001457	XLOC_013300	.	transcript	0	0.0882953	21.4064	4.32849e-08	3.45838e-06
Novel_016836	XLOC_147225	.	transcript	0	0.336157	21.4064	4.32849e-08	3.45838e-06
XM_012174328.3	101120998	RACGAP1	transcript	0	0.248709	21.4017	4.36183e-08	3.48132e-06
Novel_011793	XLOC_101271	.	transcript	0	0.151379	21.3744	4.54136e-08	3.60549e-06
Novel_014636	XLOC_127223	.	transcript	0	0.16846	21.3729	4.54918e-08	3.6079e-06
Novel_015120	XLOC_130923	.	transcript	0	0.517794	21.3551	4.67044e-08	3.69628e-06
Novel_000237	XLOC_001927	.	transcript	0	0.243759	21.3321	4.82372e-08	3.8016e-06
Novel_007250	XLOC_065541	.	transcript	0	0.148911	21.3321	4.82372e-08	3.8016e-06
Novel_000787	XLOC_007233	.	transcript	0	0.069534	21.3293	4.84855e-08	3.81318e-06
Novel_001629	XLOC_015268	.	transcript	0	0.0616187	21.3293	4.84855e-08	3.81318e-06
Novel_001431	XLOC_012876	.	transcript	0	0.182243	21.3281	4.8573e-08	3.81608e-06
XM_012183541.3	101101898	PHF20L1	transcript	0	0.0655213	21.3109	4.97256e-08	3.89443e-06
Novel_009723	XLOC_085346	.	transcript	0	0.172832	21.3084	4.99742e-08	3.90561e-06
XM_027957755.1	101121046	ATP2B2	transcript	0	0.0738757	21.3084	4.99742e-08	3.90561e-06
Novel_000599	XLOC_005537	.	transcript	0	0.233708	21.3078	5.00241e-08	3.90561e-06
XM_012110941.3	443209	ITGB6	transcript	0	0.0835173	21.2996	5.0621e-08	3.94813e-06
Novel_002088	XLOC_019137	.	transcript	0	0.189792	21.288	5.1476e-08	4.01063e-06
XM_027974980.1	101119833	TNK1	transcript	0	0.176018	21.2864	5.15823e-08	4.01063e-06
XM_027979623.1	101113884	CD44	transcript	0	0.170615	21.2864	5.15823e-08	4.01063e-06
Novel_006712	XLOC_060515	.	transcript	0	0.192344	21.2849	5.1711e-08	4.01235e-06
Novel_014401	XLOC_125351	.	transcript	0	0.10691	21.2849	5.1711e-08	4.01235e-06
Novel_015484	XLOC_133439	.	transcript	0	0.0580393	21.2695	5.2874e-08	4.09416e-06
XM_027963606.1	101117394	ATRX	transcript	0	0.0618053	21.2684	5.29286e-08	4.09416e-06
XM_027976302.1	101104593	ENAH	transcript	0	0.132723	21.2684	5.29286e-08	4.09416e-06
XM_027956380.1	101116937	FBRSL1	transcript	0	0.141986	21.2641	5.32907e-08	4.11794e-06
XM_012190167.3	101105940	FXYD5	transcript	0	0.663188	21.2613	5.35109e-08	4.12648e-06
XM_027971120.1	101106774	44815	transcript	0	0.347189	21.2613	5.35109e-08	4.12648e-06
XM_027956557.1	101111577	RBM19	transcript	0	0.191	21.26	5.35875e-08	4.12816e-06
Novel_010290	XLOC_089877	.	transcript	0	0.627258	21.2521	5.4223e-08	4.16858e-06
Novel_000046	XLOC_000174	.	transcript	0	0.056334	21.242	5.4987e-08	4.2144e-06
Novel_000517	XLOC_004969	.	transcript	0	0.0848763	21.242	5.4987e-08	4.2144e-06
Novel_012007	XLOC_102895	.	transcript	0	0.219319	21.2359	5.55129e-08	4.24175e-06
XM_027956673.1	101118136	ASPHD2	transcript	0	0.195407	21.2359	5.55129e-08	4.24175e-06
XM_027964067.1	101116809	CDK5RAP2	transcript	0	0.0759707	21.2359	5.55129e-08	4.24175e-06
Novel_005635	XLOC_049325	.	transcript	0	0.105523	21.2327	5.57628e-08	4.2479e-06
XM_027959565.1	101109226	PCNX3	transcript	0	0.098225	21.2327	5.57628e-08	4.2479e-06
XM_027968647.1	101106130	CFAP57	transcript	0	0.126873	21.2213	5.66917e-08	4.30995e-06
XM_027972952.1	101106440	ST18	transcript	0	0.108682	21.2213	5.66917e-08	4.30995e-06
Novel_014542	XLOC_126391	.	transcript	0	0.128117	21.2161	5.71063e-08	4.33708e-06
XM_027959881.1	101116524	ANO1	transcript	0	0.136284	21.2134	5.73472e-08	4.35099e-06
Novel_006395	XLOC_057576	.	transcript	0	0.242901	21.194	5.89792e-08	4.45683e-06
Novel_006986	XLOC_062909	.	transcript	0	0.242862	21.194	5.89792e-08	4.45683e-06
XM_027966692.1	101117660	CEP68	transcript	0	0.0680177	21.194	5.89792e-08	4.45683e-06
Novel_006334	XLOC_056808	.	transcript	0	0.238582	21.192	5.89515e-08	4.45683e-06
Novel_012396	XLOC_107878	.	transcript	0	0.259823	21.1881	5.94818e-08	4.48581e-06
XM_012179761.2	101113972	CHD1L	transcript	0	0.207362	21.1881	5.94818e-08	4.48581e-06
XM_012152490.3	101122671	LUZP1	transcript	0	0.10257	21.1759	6.03051e-08	4.54335e-06
Novel_003482	XLOC_030987	.	transcript	0	0.0835457	21.1716	6.08888e-08	4.57359e-06
Novel_014984	XLOC_129703	.	transcript	0	0.0988827	21.1716	6.08888e-08	4.57359e-06
Novel_014532	XLOC_126382	.	transcript	0	0.122043	21.1663	6.13789e-08	4.59664e-06
XM_027957118.1	101102615	ACAP2	transcript	0	0.171822	21.1663	6.13789e-08	4.59664e-06
XM_027966170.1	101115271	SEC16A	transcript	0	0.0816117	21.1663	6.13789e-08	4.59664e-06
Novel_014372	XLOC_125174	.	transcript	0	0.107773	21.1628	6.16456e-08	4.61202e-06
Novel_003215	XLOC_028960	.	transcript	0	0.351962	21.161	6.18566e-08	4.61863e-06
XM_027964192.1	101111079	PHF2	transcript	0	0.114279	21.161	6.18566e-08	4.61863e-06
Novel_009490	XLOC_083714	.	transcript	0	0.049708	21.1524	6.21485e-08	4.62665e-06
XM_027957912.1	101113538	LOC101113538	transcript	0	1.07676	21.1516	6.21331e-08	4.62665e-06
XM_027956325.1	101105027	TRPC3	transcript	0	0.195953	21.1475	6.30621e-08	4.6854e-06
XM_027964555.1	101118505	PTPRD	transcript	0	0.0967337	21.1475	6.30621e-08	4.6854e-06
Novel_006624	XLOC_059818	.	transcript	0	0.101158	21.1436	6.34267e-08	4.69479e-06
Novel_007761	XLOC_070015	.	transcript	0	0.040306	21.1436	6.34267e-08	4.69479e-06
Novel_016872	XLOC_147668	.	transcript	0	0.0873653	21.1435	6.34381e-08	4.69479e-06
XM_027956464.1	101121120	CLIP1	transcript	0	0.0699217	21.1297	6.47066e-08	4.76647e-06
XM_027961071.1	101103450	TRPM2	transcript	0	0.099767	21.1255	6.51046e-08	4.78519e-06
XM_027963241.1	101110737	PHKA1	transcript	0	0.396768	21.1214	6.47233e-08	4.76647e-06
Novel_003086	XLOC_028260	.	transcript	0	0.195754	21.1027	6.72673e-08	4.92126e-06
Novel_001525	XLOC_014003	.	transcript	0	0.147657	21.0883	6.86788e-08	5.00391e-06
Novel_007628	XLOC_068911	.	transcript	0	0.0298563	21.0883	6.86788e-08	5.00391e-06
XM_012105705.3	101108545	DCTD	transcript	0	0.217643	21.0801	6.94974e-08	5.03431e-06
XM_027957964.1	101106631	CLASP2	transcript	0	0.0577967	21.0801	6.94974e-08	5.03431e-06
XM_027961268.1	101115424	GET4	transcript	0	0.118555	21.0801	6.94974e-08	5.03431e-06
XM_027976429.1	101108713	TTC24	transcript	0	0.121049	21.0801	6.94974e-08	5.03431e-06
XM_027976961.1	101110694	SLC17A9	transcript	0	0.177172	21.0801	6.94974e-08	5.03431e-06
XM_027965381.1	101119448	SERINC2	transcript	0	0.48555	21.0769	6.90724e-08	5.02772e-06
XM_027969331.1	101111597	CCDC17	transcript	0	0.210995	21.0755	6.99512e-08	5.06231e-06
Novel_016103	XLOC_139257	.	transcript	0	0.092332	21.0692	7.0587e-08	5.10342e-06
Novel_014317	XLOC_124895	.	transcript	0	0.120793	21.0661	7.09086e-08	5.12175e-06
Novel_011071	XLOC_096003	.	transcript	0	0.126906	21.0597	7.15617e-08	5.15903e-06
Novel_005723	XLOC_050003	.	transcript	0	0.219824	21.048	7.27756e-08	5.2315e-06
Novel_002712	XLOC_025746	.	transcript	0	0.198258	21.0405	7.35599e-08	5.26383e-06
Novel_003885	XLOC_034289	.	transcript	0	0.127264	21.0405	7.35599e-08	5.26383e-06
Novel_009376	XLOC_083148	.	transcript	0	0.064869	21.0403	7.3575e-08	5.26383e-06
Novel_012381	XLOC_107809	.	transcript	0	0.13832	21.0403	7.3575e-08	5.26383e-06
XM_012099905.3	101106371	CACNA1D	transcript	0	0.044141	21.0403	7.3575e-08	5.26383e-06
Novel_000981	XLOC_008898	.	transcript	0	0.174998	21.0316	7.45078e-08	5.31037e-06
Novel_002248	XLOC_020923	.	transcript	0	0.225229	21.0287	7.40655e-08	5.28386e-06
XM_027977842.1	101114800	RBL2	transcript	0	0.286467	21.0287	7.40655e-08	5.28386e-06
Novel_007118	XLOC_064415	.	transcript	0	0.121722	21.017	7.60696e-08	5.39613e-06
Novel_007862	XLOC_071163	.	transcript	0	0.135754	21.017	7.60696e-08	5.39613e-06
XM_027970948.1	101115877	RBM47	transcript	0	0.0707083	21.017	7.60696e-08	5.39613e-06
XM_027978687.1	105605752	LOC105605752	transcript	0	0.133057	21.0111	7.67284e-08	5.43263e-06
Novel_000328	XLOC_002949	.	transcript	0	0.183973	21.0078	7.7095e-08	5.44323e-06
Novel_015510	XLOC_133527	.	transcript	0	0.216579	21.0078	7.7095e-08	5.44323e-06
XM_004008514.4	101112563	LOC101112563	transcript	0	0.207683	21.0012	7.78293e-08	5.48478e-06
Novel_002249	XLOC_020937	.	transcript	0	0.153909	20.9926	7.87951e-08	5.54246e-06
XM_027957952.1	101105857	UBP1	transcript	0	0.141564	20.9912	7.89531e-08	5.54321e-06
XM_027974722.1	101117004	CACNA1G	transcript	0	0.070244	20.9912	7.89531e-08	5.54321e-06
Novel_003492	XLOC_031036	.	transcript	0	0.159156	20.9892	7.91259e-08	5.54501e-06
XM_027972117.1	101114708	FOXN3	transcript	0	0.067988	20.9714	8.12188e-08	5.68109e-06
Novel_013468	XLOC_115885	.	transcript	0	0.173152	20.9554	8.30935e-08	5.79802e-06
Novel_016445	XLOC_143220	.	transcript	0	0.419516	20.9552	8.31215e-08	5.79802e-06
Novel_010815	XLOC_094180	.	transcript	0	0.127047	20.9462	8.41957e-08	5.8675e-06
XM_027976481.1	101111213	NDUFAF5	transcript	0	0.392977	20.9366	8.53691e-08	5.93828e-06
XM_012095555.3	101105355	SLC37A4	transcript	0	0.196403	20.9191	8.75324e-08	6.06764e-06
Novel_006485	XLOC_058353	.	transcript	0	0.179097	20.9175	8.77254e-08	6.06764e-06
Novel_014260	XLOC_124617	.	transcript	0	0.199451	20.9175	8.77254e-08	6.06764e-06
XM_027970679.1	100145879	PPCS	transcript	0	0.309274	20.9175	8.77254e-08	6.06764e-06
XM_027976165.1	101106189	PPFIA4	transcript	0	0.0978913	20.912	8.77931e-08	6.06764e-06
Novel_006576	XLOC_059365	.	transcript	0	0.121485	20.8991	9.00566e-08	6.2013e-06
Novel_000073	XLOC_000340	.	transcript	0	0.39375	20.8927	9.08792e-08	6.24651e-06
Novel_001865	XLOC_016852	.	transcript	0	0.0639777	20.8927	9.08792e-08	6.24651e-06
Novel_009416	XLOC_083365	.	transcript	0	0.162803	20.8814	9.23615e-08	6.33105e-06
XM_012155936.3	101103022	OMA1	transcript	0	0.222849	20.8814	9.23615e-08	6.33105e-06
NM_001075100.2	767576	CYP11B1	transcript	0	0.17591	20.8755	9.31455e-08	6.37318e-06
Novel_006772	XLOC_060879	.	transcript	0	0.129987	20.8652	9.45232e-08	6.44986e-06
XM_012102560.3	101111770	CEP70	transcript	0	0.105631	20.8652	9.45232e-08	6.44986e-06
XM_027967431.1	101115198	PUS7L	transcript	0	0.153786	20.8652	9.45232e-08	6.44986e-06
XM_012185853.2	101123644	MBTD1	transcript	0	0.0872863	20.8612	9.50584e-08	6.47988e-06
Novel_002998	XLOC_027771	.	transcript	0	0.0391547	20.86	9.52215e-08	6.47988e-06
XM_027972109.1	101114448	TTC8	transcript	0	0.171367	20.86	9.52215e-08	6.47988e-06
Novel_010885	XLOC_094918	.	transcript	0	0.100295	20.8396	9.80292e-08	6.62899e-06
Novel_011483	XLOC_098805	.	transcript	0	0.0946813	20.8313	9.92016e-08	6.68425e-06
XM_027974729.1	101117004	CACNA1G	transcript	0	0.064262	20.8313	9.92016e-08	6.68425e-06
Novel_006111	XLOC_054141	.	transcript	0	0.066683	20.8199	1.00818e-07	6.73882e-06
Novel_013569	XLOC_117106	.	transcript	0	0.137381	20.8199	1.00818e-07	6.73882e-06
Novel_005891	XLOC_052565	.	transcript	0	0.0833707	20.8193	1.00907e-07	6.73882e-06
XM_004007772.3	101105323	AGR2	transcript	0	0.372527	20.8193	1.00907e-07	6.73882e-06
XM_015102236.2	101107739	LRRFIP2	transcript	0	0.0962347	20.8193	1.00907e-07	6.73882e-06
Novel_004169	XLOC_036390	.	transcript	0	0.067953	20.8144	1.01611e-07	6.76784e-06
Novel_008212	XLOC_074253	.	transcript	0	0.121538	20.8103	1.01161e-07	6.74979e-06
Novel_015721	XLOC_134855	.	transcript	0	0.12116	20.8007	1.03606e-07	6.86429e-06
XM_027977903.1	101105519	CNOT1	transcript	0	0.0768273	20.8007	1.03606e-07	6.86429e-06
Novel_009121	XLOC_081879	.	transcript	0	0.182131	20.7965	1.0423e-07	6.89345e-06
XM_027974723.1	101117004	CACNA1G	transcript	0	0.0613827	20.7965	1.0423e-07	6.89345e-06
Novel_004803	XLOC_042450	.	transcript	0	0.0542167	20.7876	1.05559e-07	6.96915e-06
Novel_001426	XLOC_012814	.	transcript	0	0.198218	20.7769	1.0717e-07	7.0446e-06
XM_012097090.2	101111660	AGXT2	transcript	0	0.174629	20.7769	1.0717e-07	7.0446e-06
Novel_015679	XLOC_134561	.	transcript	0	0.129782	20.7695	1.08296e-07	7.09999e-06
Novel_010289	XLOC_089875	.	transcript	0	0.510318	20.7569	1.10266e-07	7.21427e-06
Novel_002020	XLOC_018494	.	transcript	0	0.13731	20.7559	1.10423e-07	7.21427e-06
Novel_013912	XLOC_119707	.	transcript	0	0.058674	20.7499	1.11373e-07	7.25745e-06
XM_027971142.1	101116730	LIN54	transcript	0	0.090362	20.7499	1.11373e-07	7.25745e-06
XM_027967694.1	101120155	LARGE1	transcript	0	0.10536	20.743	1.1246e-07	7.32198e-06
Novel_000387	XLOC_003196	.	transcript	0	0.0571917	20.7357	1.13621e-07	7.35152e-06
Novel_006164	XLOC_054620	.	transcript	0	0.081197	20.7357	1.13621e-07	7.35152e-06
XM_027966216.1	101112039	GBGT1	transcript	0	0.206015	20.7357	1.13621e-07	7.35152e-06
XM_027963518.1	114111714	LOC114111714	transcript	0	0.813977	20.7353	1.13695e-07	7.35152e-06
XM_027968820.1	101121595	LOC101121595	transcript	0	0.113717	20.7353	1.13695e-07	7.35152e-06
Novel_001990	XLOC_018228	.	transcript	0	0.229903	20.7333	1.13606e-07	7.35152e-06
XM_015099192.2	101118204	ZBTB18	transcript	0	0.139054	20.7333	1.13606e-07	7.35152e-06
XM_027957792.1	101107051	EFCAB12	transcript	0	0.240427	20.7333	1.13606e-07	7.35152e-06
Novel_008751	XLOC_079715	.	transcript	0	0.214501	20.7251	1.13979e-07	7.35723e-06
XM_004018362.4	101123330	FLNB	transcript	0	0.0666907	20.7251	1.13979e-07	7.35723e-06
Novel_008747	XLOC_079710	.	transcript	0	0.0812253	20.7145	1.17106e-07	7.54612e-06
Novel_003159	XLOC_028653	.	transcript	0	0.161547	20.6877	1.21623e-07	7.83046e-06
Novel_000962	XLOC_008849	.	transcript	0	0.34932	20.6821	1.22593e-07	7.87048e-06
XM_027958286.1	101106371	CACNA1D	transcript	0	0.076849	20.6821	1.22593e-07	7.87048e-06
Novel_004962	XLOC_043930	.	transcript	0	0.147025	20.6703	1.24658e-07	7.98492e-06
Novel_009741	XLOC_085468	.	transcript	0	0.174852	20.6703	1.24658e-07	7.98492e-06
XM_012142009.3	101104044	KCTD18	transcript	0	0.0684803	20.6622	1.26101e-07	8.0636e-06
XM_027961266.1	101115424	GET4	transcript	0	0.278427	20.6622	1.26101e-07	8.0636e-06
Novel_007823	XLOC_070747	.	transcript	0	0.261263	20.6501	1.28276e-07	8.18877e-06
Novel_013183	XLOC_113945	.	transcript	0	0.064298	20.6501	1.28276e-07	8.18877e-06
Novel_001291	XLOC_011752	.	transcript	0	0.171541	20.638	1.30495e-07	8.3163e-06
Novel_005425	XLOC_047732	.	transcript	0	0.065945	20.638	1.30495e-07	8.3163e-06
Novel_003476	XLOC_030954	.	transcript	0	0.0931937	20.6231	1.33264e-07	8.48558e-06
Novel_013999	XLOC_120970	.	transcript	0	0.0579003	20.6118	1.35408e-07	8.58582e-06
Novel_015573	XLOC_133791	.	transcript	0	0.145871	20.6118	1.35408e-07	8.58582e-06
XM_027958608.1	101118566	TCTE1	transcript	0	0.0858303	20.6118	1.35408e-07	8.58582e-06
XM_012103110.2	101104876	EEF1AKMT2	transcript	0	0.860392	20.5342	1.4855e-07	9.37958e-06
XM_012190722.2	101109637	VRK3	transcript	0	0.256331	20.5064	1.55925e-07	9.82878e-06
Novel_011696	XLOC_100578	.	transcript	0	0.226892	20.2441	2.23285e-07	1.39811e-05
Novel_012961	XLOC_111924	.	transcript	0	0.154686	20.1323	2.60353e-07	1.61543e-05
Novel_015503	XLOC_133504	.	transcript	0	0.0764053	20.1323	2.60353e-07	1.61543e-05
XM_004007774.4	101105742	AGR3	transcript	0	0.454757	20.1323	2.60353e-07	1.61543e-05
XM_004022231.4	101102041	POF1B	transcript	0	0.103156	20.1323	2.60353e-07	1.61543e-05
XM_027959285.1	105604105	MACROD1	transcript	0	0.513667	20.1279	2.61979e-07	1.62418e-05
Novel_004974	XLOC_043995	.	transcript	0	0.155635	20.09	2.75929e-07	1.70785e-05
XM_027963317.1	105605313	LOC105605313	transcript	0	0.072765	19.9229	3.47548e-07	2.13534e-05
XM_027969827.1	101112817	PTPRS	transcript	0	0.0617947	19.9229	3.47548e-07	2.13534e-05
Novel_002658	XLOC_025245	.	transcript	0	0.033223	19.8602	3.78858e-07	2.32438e-05
Novel_009021	XLOC_081305	.	transcript	0	0.070775	19.6586	4.9459e-07	3.01172e-05
XM_027958043.1	114109395	LOC114109395	transcript	0	0.527587	19.6586	4.9459e-07	3.01172e-05
Novel_009905	XLOC_086467	.	transcript	0	0.153308	19.6237	5.19353e-07	3.15995e-05
XM_027965017.1	101106493	MAP3K19	transcript	0	0.101465	19.589	5.44109e-07	3.2999e-05
Novel_000271	XLOC_002541	.	transcript	0	0.130799	19.0571	1.0918e-06	6.49079e-05
XM_027970058.1	101107699	NLRP3	transcript	0	0.106252	19.0096	1.16078e-06	6.87371e-05
XM_027966359.1	101107431	SPTAN1	transcript	0	9.13291	14.7812	5.49006e-24	3.17849e-20
XM_012190187.3	101103835	RBM42	transcript	0	18.2558	13.6742	5.49768e-25	3.76161e-21
Novel_000007	XLOC_000001	.	transcript	0.000491	19.8031	13.1422	0.000635945	0.0245204
XM_027961906.1	101123523	SRRT	transcript	0	6.37086	13.0766	3.87635e-24	2.43125e-20
Novel_007690	XLOC_069387	.	transcript	0	3.5718	12.2279	5.35967e-21	2.24106e-17
XM_027966933.1	101122183	CRIM1	transcript	0	2.06193	12.1854	8.68458e-08	6.02986e-06
XM_027956602.1	101114978	HECTD4	transcript	0	0.470258	11.4895	1.3092e-17	3.28451e-14
XM_027966019.1	101123545	EHMT1	transcript	0	1.2763	11.2124	6.14206e-15	9.43421e-12
XM_015092210.2	101117123	ANKRD35	transcript	0	0.902134	11.1401	1.23389e-14	1.82093e-11
Novel_001967	XLOC_017907	.	transcript	0	0.479777	11.0891	8.14232e-05	0.00399494
XM_027960437.1	101108178	SORBS1	transcript	0	0.894941	11.0846	5.4107e-05	0.00273309
XM_012096019.3	101102261	FAM168A	transcript	0	0.816962	11.0341	6.08194e-05	0.00304964
XM_027964917.1	101111257	BAZ2B	transcript	0	0.455785	10.9303	9.5466e-05	0.00462663
XM_027959898.1	101121218	SYVN1	transcript	0	1.36716	10.9221	0.000112255	0.00535412
XM_027964923.1	101111257	BAZ2B	transcript	0	0.46026	10.8968	0.000101022	0.00486144
Novel_007691	XLOC_069387	.	transcript	0	0.991725	10.8754	8.0194e-18	2.08128e-14
XM_015104559.2	443031	CASP3	transcript	0	1.40563	10.8717	0.000120719	0.00572155
XM_027964921.1	101111257	BAZ2B	transcript	0	0.451094	10.8707	0.000106179	0.00508363
Novel_013358	XLOC_115187	.	transcript	0	0.359699	10.8489	2.19408e-15	3.84036e-12
XM_027977010.1	101116075	STX16	transcript	0	1.25621	10.8091	8.87261e-05	0.00433066
XM_027971970.1	101103160	MAP3K9	transcript	0	0.441304	10.8091	8.42187e-05	0.00412672
XM_012190397.3	101115896	SUPT5H	transcript	0.000470667	1.59802	10.7578	6.89801e-05	0.00343368
XM_027971207.1	114115349	LOC114115349	transcript	0	5.26433	10.7567	0.000104385	0.0050041
XM_027964926.1	101111257	BAZ2B	transcript	0	0.417951	10.7103	0.000137386	0.00641455
XM_012105687.3	105605100	ZNF596	transcript	0	1.42023	10.7055	0.00010014	0.00482209
Novel_003631	XLOC_032391	.	transcript	0	0.387516	10.6672	0.000174005	0.00795644
XM_027972946.1	101112825	PCMTD1	transcript	0	0.728809	10.6668	0.000153051	0.007067
XM_027973825.1	101117516	TFDP1	transcript	0	1.58626	10.661	2.93416e-13	2.83124e-10
XM_027968357.1	443076	MET	transcript	0	0.490827	10.6556	0.000360422	0.0150038
Novel_003461	XLOC_030882	.	transcript	0	0.454704	10.6489	0.000184314	0.00836255
XM_027976616.1	101105016	KIAA1217	transcript	0	0.49348	10.6268	0.000180756	0.0082292
XM_027966286.1	101115265	FNBP1	transcript	0	0.792746	10.6226	0.000115553	0.00550092
Novel_009377	XLOC_083148	.	transcript	0	0.551835	10.6078	0.000195876	0.00882251
XM_027979933.1	101120715	CD200	transcript	0	0.858061	10.6011	0.000187834	0.0085061
XM_027966627.1	101117487	SNX17	transcript	0	1.78904	10.5952	0.000167111	0.00765982
Novel_010505	XLOC_091564	.	transcript	0.00141067	1.69897	10.5814	2.84388e-06	0.000164269
XM_027977277.1	101115146	ZMYND8	transcript	0	0.706118	10.577	0.000122041	0.00576605
XM_027974839.1	101117774	NCOR1	transcript	0	0.474377	10.5506	0.000127014	0.00597846
Novel_001721	XLOC_015797	.	transcript	0	0.319771	10.5342	1.08652e-06	6.46451e-05
XM_027969952.1	101102808	RAPGEF6	transcript	0	0.419819	10.5035	0.000214956	0.00957478
XM_027956745.1	101109043	ASCC2	transcript	0	1.235	10.4868	4.6953e-15	7.51888e-12
XM_027966285.1	101115265	FNBP1	transcript	0	0.712598	10.4714	3.35314e-06	0.000192503
Novel_003927	XLOC_034541	.	transcript	0	0.558801	10.4518	0.00014928	0.0069141
XM_027967590.1	101103147	SMARCC2	transcript	0	0.572283	10.4193	0.000284567	0.0122038
XM_027958928.1	105603928	DQB	transcript	0	2.48398	10.4076	0.000251902	0.0109654
XM_027973368.1	101109368	HSF1	transcript	0	1.69353	10.3897	0.000201116	0.00902075
XM_027966358.1	101107431	SPTAN1	transcript	0	0.440155	10.3775	1.99295e-10	8.58596e-08
Novel_003626	XLOC_032391	.	transcript	0	0.389409	10.3556	0.000276563	0.0119012
XM_027957706.1	101121300	DHX30	transcript	0	0.784121	10.3419	0.000182022	0.00827276
XM_027966190.1	105607222	CCDC187	transcript	0	0.550747	10.3354	1.33539e-08	1.66677e-06
XM_027977400.1	101116420	HAUS5	transcript	0	0.921689	10.3242	0.000180845	0.0082292
Novel_015732	XLOC_134924	.	transcript	0	0.612838	10.3052	0.000262034	0.0113735
Novel_014478	XLOC_126192	.	transcript	0	0.793286	10.2805	0.00026304	0.0114107
XM_027978688.1	105605893	LOC105605893	transcript	0	0.999632	10.2464	0.000295703	0.0126021
XM_012105527.3	101117047	WDFY4	transcript	0	0.309372	10.2008	3.88557e-07	2.37953e-05
XM_027972126.1	101115465	TTC7B	transcript	0	0.848808	10.1913	0.000379008	0.0156562
XM_027962015.1	101114488	PLCL2	transcript	0	0.96831	10.1731	0.000355607	0.0148361
XM_027962710.1	678677	NRG1	transcript	0.000279667	0.699684	10.173	4.73546e-05	0.0024098
XM_027957608.1	101122223	SEMA3F	transcript	0	0.699784	10.1453	3.82544e-15	6.25909e-12
XM_012180203.3	101109802	CCDC158	transcript	0	0.620092	10.1051	0.000419124	0.0170054
XM_027975270.1	101116666	SUZ12	transcript	0	0.490884	10.0895	0.000543884	0.0214768
XM_012102118.3	101106821	XRN1	transcript	0	0.286119	10.0365	0.000297106	0.0126336
XM_027956502.1	101105282	VPS29	transcript	0.00631933	10.0596	10.0214	1.10426e-05	0.000606209
Novel_004892	XLOC_043327	.	transcript	0	0.380237	9.99442	0.000600629	0.0233501
XM_027961241.1	101106245	MICALL2	transcript	0	0.863642	9.98677	0.000448612	0.0180654
Novel_014755	XLOC_127807	.	transcript	0	3.31067	9.97547	4.23092e-05	0.00217066
XM_015101307.2	101122307	C16H5orf34	transcript	0	0.738914	9.9406	0.000449254	0.0180816
XM_027958052.1	101115912	TRAK1	transcript	0	0.386241	9.92772	0.000462946	0.018583
XM_027977668.1	101122542	SDR42E1	transcript	0	0.590369	9.91721	0.00054896	0.0216592
XM_004004666.3	101108632	TANK	transcript	0	0.893847	9.9118	4.25129e-12	3.19969e-09
Novel_008126	XLOC_073176	.	transcript	0	0.250518	9.8873	0.000509819	0.0203668
XM_027979146.1	443444	PGR	transcript	0	0.5562	9.86118	0.000887151	0.0321476
Novel_006638	XLOC_059890	.	transcript	0	0.577677	9.85137	0.00037591	0.0155368
XM_015092577.2	101120045	SHOX2	transcript	0	0.669759	9.84993	3.95142e-12	3.00403e-09
XM_027968787.1	101112476	CCDC136	transcript	0	0.66702	9.83274	0.000402384	0.0164593
XM_027978605.1	101105097	TEAD2	transcript	0	0.93238	9.82182	0.000633059	0.0244216
XM_015100438.2	101113429	CYLD	transcript	0	0.283518	9.79932	1.68361e-12	1.36253e-09
XM_027969047.1	101115617	KMT2C	transcript	0	0.140193	9.79747	0.000405229	0.0165307
XM_027964667.1	101107166	SAP130	transcript	0	0.581121	9.79353	1.76177e-06	0.000103431
Novel_013151	XLOC_113791	.	transcript	0	0.233292	9.76318	0.000723299	0.0271495
Novel_011723	XLOC_100635	.	transcript	0	0.340675	9.74265	4.97341e-13	4.56486e-10
Novel_004172	XLOC_036447	.	transcript	0	0.356901	9.74037	0.000723611	0.0271495
XM_027966824.1	101101879	EML6	transcript	0	0.25537	9.73864	0.000677525	0.0258063
XM_027964490.1	101122328	NMRK1	transcript	2.33333e-06	2.65799	9.73672	2.19297e-13	2.20069e-10
XM_027967594.1	101109431	ANKRD52	transcript	0	0.263866	9.72487	0.00045766	0.0184003
XM_012104605.3	101109324	ZKSCAN5	transcript	0	0.51115	9.71197	2.85126e-14	3.63724e-11
Novel_007467	XLOC_067196	.	transcript	0	0.605861	9.69848	0.000630747	0.0243449
XM_027978231.1	101101853	SYNJ1	transcript	1.33333e-06	0.971888	9.68886	9.5706e-05	0.00463527
XM_027976563.1	101110782	PARD3	transcript	0	0.37923	9.6632	0.000517745	0.0206396
XM_027968465.1	101115785	PPP1R9A	transcript	0	0.214239	9.66314	0.000522329	0.0207783
XM_027968854.1	101109010	TRIM24	transcript	0	0.315316	9.62682	0.00052878	0.0209906
XM_027956792.1	101113533	MORC2	transcript	0	0.292455	9.55273	0.000868279	0.0315854
XM_015091793.2	101121055	MECOM	transcript	0	0.341819	9.53747	0.00136291	0.0455296
XM_027961916.1	101101948	MAZ	transcript	0	0.626777	9.49917	0.000934826	0.0335625
XM_027961800.1	101103370	SMURF1	transcript	0	0.336031	9.48219	5.42019e-14	6.47532e-11
XM_027976094.1	101117807	FAM189B	transcript	0	0.594547	9.48015	0.00133352	0.0447063
Novel_011014	XLOC_095682	.	transcript	0.000420667	0.455705	9.46576	0.000792786	0.0292922
XM_027962006.1	101116698	TBC1D24	transcript	0	0.359934	9.46487	0.000736356	0.0275179
Novel_003569	XLOC_032030	.	transcript	0	0.205167	9.43966	0.000902345	0.0326348
XM_012160736.3	101105452	NFIA	transcript	0	0.520978	9.43711	0.000915044	0.0329995
Novel_008435	XLOC_076381	.	transcript	0	0.263096	9.42692	4.30318e-11	2.36405e-08
XM_012180067.3	443459	LOC443459	transcript	0	0.555446	9.41733	0.000707103	0.0266764
XM_027957071.1	101103926	KIF7	transcript	0	0.273318	9.40339	0.000718993	0.0270166
XM_027974838.1	101117774	NCOR1	transcript	0	0.212784	9.40036	0.00072329	0.0271495
XM_027975124.1	101105513	RAP1GAP2	transcript	0	0.209928	9.39302	0.00125667	0.0426046
XM_027973692.1	101122704	BORA	transcript	0	0.826571	9.3823	0.00075889	0.0282758
Novel_007407	XLOC_066600	.	transcript	0	0.456889	9.38071	6.32329e-12	4.44781e-09
Novel_015509	XLOC_133527	.	transcript	0.000224333	0.68465	9.35905	1.54364e-05	0.000831644
Novel_015666	XLOC_134416	.	transcript	0.00151267	0.940223	9.34032	0.000159928	0.00736196
Novel_010025	XLOC_087492	.	transcript	0	0.258288	9.25781	0.00142124	0.047081
Novel_000045	XLOC_000174	.	transcript	0	0.114965	9.25479	0.00116829	0.0401875
Novel_013502	XLOC_116589	.	transcript	0	0.288545	9.25197	3.4132e-05	0.00178026
Novel_002765	XLOC_026349	.	transcript	0	0.220355	9.24642	0.00139775	0.0464871
XM_027976628.1	101110561	ARHGEF11	transcript	0	0.209194	9.22253	0.00135652	0.0453983
Novel_006641	XLOC_059890	.	transcript	0	0.092408	9.21889	0.00106665	0.0372876
Novel_003530	XLOC_031570	.	transcript	0	0.267461	9.18463	1.33106e-06	7.84501e-05
Novel_015525	XLOC_133591	.	transcript	0	0.369002	9.11939	8.4531e-05	0.00413932
XM_027957582.1	101114144	TEX264	transcript	0	0.862748	9.08902	8.02491e-11	3.9736e-08
XM_012185147.3	101119735	DGKE	transcript	0	0.212876	9.07577	0.00118605	0.0407053
Novel_002450	XLOC_022260	.	transcript	0	0.140808	9.06414	0.000225367	0.00995423
XM_012178432.3	101111097	MED16	transcript	0	0.228463	9.05484	0.00124448	0.0422674
Novel_011553	XLOC_099342	.	transcript	0	0.225268	9.05482	0.00116094	0.0399713
XM_015093915.2	101107591	ZNF385A	transcript	0	0.557156	8.94896	0.00135785	0.0454209
XM_027973662.1	101110551	WARS2	transcript	0	0.259099	8.88649	2.5501e-10	1.06039e-07
NM_001009798.1	443387	FSHB	transcript	0.87432	273.499	8.88472	0.00037124	0.0153691
XM_027977259.1	101113874	PCIF1	transcript	0	0.44878	8.86942	0.00150462	0.0491937
XM_015104640.2	101119278	SMIM19	transcript	0	0.452903	8.86916	0.00148506	0.0487661
XM_027962754.1	100307044	FHL1	transcript	0	0.484486	8.85004	0.00152313	0.0496384
Novel_001180	XLOC_010707	.	transcript	0	0.946965	8.83146	4.79549e-07	2.92486e-05
XM_027962367.1	101120297	ZSWIM8	transcript	6.66667e-07	0.40228	8.81614	2.32891e-05	0.00123613
XM_012175599.3	101121000	ERC1	transcript	3.33333e-07	0.445987	8.78255	0.000785256	0.0290854
XM_027965200.1	101112547	CFAP65	transcript	0	0.136737	8.75629	7.70602e-05	0.00380568
XM_027961749.1	101121484	RABEP2	transcript	0.00238733	1.2441	8.73715	3.90653e-05	0.00201731
XM_027973245.1	101117426	WWP1	transcript	0.003864	1.71531	8.70894	9.26457e-07	5.53843e-05
Novel_016323	XLOC_142135	.	transcript	0	0.134141	8.63547	5.76499e-09	9.66361e-07
XM_004012521.4	101110686	CORO6	transcript	0	0.315517	8.6261	5.58225e-05	0.00280844
Novel_015949	XLOC_136719	.	transcript	0	0.572496	8.60585	7.19459e-10	2.31407e-07
XM_027962581.1	101123347	HOOK3	transcript	0	0.065035	8.51675	0.000181901	0.00827227
XM_012095970.2	101117104	PGAP2	transcript	0	0.551222	8.46788	0.000163842	0.00752833
XM_027967898.1	101104987	PHC1	transcript	0	0.209285	8.45275	1.83951e-07	1.15567e-05
XM_027958733.1	114109625	LOC114109625	transcript	189.602	44009.1	8.44927	0.000855551	0.0311827
Novel_001130	XLOC_010287	.	transcript	0	0.0885793	8.44015	8.89288e-06	0.000492142
XM_027969553.1	101106005	HOOK2	transcript	0	0.308032	8.42448	1.12205e-09	3.23562e-07
Novel_000282	XLOC_002601	.	transcript	0	0.189266	8.36369	0.000959059	0.0342422
Novel_000953	XLOC_008791	.	transcript	0	0.244261	8.32953	0.000706276	0.0266585
Novel_014847	XLOC_128614	.	transcript	0.000377	0.215726	8.31242	1.29635e-09	3.53697e-07
Novel_007827	XLOC_070753	.	transcript	0	0.282723	8.30872	6.71962e-09	1.06631e-06
XM_015105284.2	101102215	LOC101102215	transcript	0	0.576248	8.30274	0.000774061	0.0287415
XM_027956776.1	101119097	IQCG	transcript	0	0.354157	8.29364	3.89562e-09	7.4796e-07
Novel_002815	XLOC_026577	.	transcript	0	0.0499673	8.28336	1.53197e-05	0.000825944
NM_001009306.1	443317	PRL	transcript	311.111	61800.3	8.2468	0.0015242	0.0496384
XM_012105673.2	101106394	LOC101106394	transcript	0	0.35079	8.24371	4.10703e-06	0.000233644
XM_012106372.3	101110907	BCLAF3	transcript	0.00201767	0.672866	8.22879	8.97491e-05	0.00437492
XM_012102343.3	101107655	PXYLP1	transcript	0.00516367	1.35357	8.20804	0.00107474	0.0375183
XM_027972833.1	101118882	DENND3	transcript	0	0.173181	8.19744	0.000206984	0.00926074
NM_001009397.1	443413	GNRHR	transcript	0.0941877	18.8961	8.18871	0.000552206	0.0217484
XM_027964664.1	101104965	FAM168B	transcript	0	0.129589	8.18586	2.83021e-10	1.15142e-07
XM_015092305.2	101108713	TTC24	transcript	0	0.172324	8.12413	5.3469e-05	0.00270268
XM_015101329.2	101114557	NPR3	transcript	0	0.17396	8.11641	2.45674e-05	0.00130123
XM_015104894.2	101121317	KDM5C	transcript	0	0.0994393	8.10657	0.000518513	0.0206593
XM_027979705.1	101119250	ARFGAP2	transcript	0	0.22311	8.08871	0.000160261	0.00737279
XM_027964697.1	101119119	BIN1	transcript	0.0108607	2.25305	8.08727	1.48527e-05	0.000803068
Novel_008301	XLOC_074737	.	transcript	0.000741667	0.220474	8.08711	0.000769249	0.0285769
Novel_014480	XLOC_126196	.	transcript	5.06667e-05	0.25877	8.05923	6.75647e-05	0.00336991
XM_027961457.1	101103694	PRR14	transcript	0.000533333	0.583418	8.05487	1.37123e-07	8.6872e-06
XM_027967371.1	101118435	KCNH3	transcript	0	0.162943	8.03218	0.000130409	0.0061313
XM_027977181.1	101103084	SRC	transcript	0.004775	1.13335	8.01773	2.03147e-13	2.06617e-10
Novel_002287	XLOC_021139	.	transcript	0.000816	0.247356	8.01516	0.000221247	0.00980679
XM_027958104.1	101105793	PEX5L	transcript	0.000889667	0.299389	8.00188	0.000821445	0.0301881
NM_001009315.3	443329	GH	transcript	19.5906	3282.03	7.99998	0.000474167	0.019003
XM_004006574.4	101106579	BAZ2A	transcript	0.00279033	0.821702	7.9647	1.45048e-06	8.52885e-05
XM_027974757.1	101113946	MPRIP	transcript	0.000497	0.115724	7.94497	0.00031907	0.0135065
Novel_007087	XLOC_064052	.	transcript	0	0.177087	7.93963	3.58882e-05	0.00186282
XM_027975435.1	114116958	LOC114116958	transcript	4.93615	773.629	7.91451	0.00148717	0.0488141
XM_012106713.3	101103624	PAGE4	transcript	0	1.20917	7.8975	0.000386978	0.015933
XM_027961915.1	101101948	MAZ	transcript	0.000347333	0.359273	7.83841	0.00142816	0.0472063
Novel_003649	XLOC_032524	.	transcript	0.000271333	0.140368	7.83706	0.000287578	0.0122909
XM_012098521.2	101110793	RAMAC	transcript	0.0104773	2.61184	7.75231	6.60534e-06	0.000368802
XM_027976235.1	101116923	IKBKE	transcript	0	0.118604	7.73965	3.79363e-08	3.15358e-06
XM_027978753.1	101122882	LOC101122882	transcript	0.00493933	1.24368	7.72896	0.00147311	0.0484159
Novel_014528	XLOC_126366	.	transcript	0	0.299615	7.71224	1.15369e-06	6.83712e-05
XM_012180098.3	101120084	LOC101120084	transcript	0	0.192878	7.69707	4.38934e-05	0.00224276
Novel_006231	XLOC_055563	.	transcript	0	0.233642	7.68636	0.000549677	0.0216602
NM_001009380.1	443395	LHB	transcript	1.53294	194.969	7.58791	0.000776199	0.0287641
XM_027956676.1	101118387	HPS4	transcript	0.000565667	0.457071	7.52974	0.00105158	0.0369153
Novel_015069	XLOC_130529	.	transcript	0.00360667	0.628731	7.51554	0.000320365	0.013546
Novel_015820	XLOC_135635	.	transcript	0.002118	0.483031	7.48152	5.91567e-07	3.57333e-05
XM_027978225.1	101101853	SYNJ1	transcript	0.006777	0.840709	7.42918	0.000655659	0.0251388
XM_027967187.1	101107684	LRRIQ1	transcript	0.00196767	0.33304	7.40488	0.000226258	0.00998772
XM_027971796.1	101119219	CGNL1	transcript	0.000757	0.239284	7.38975	0.000517432	0.020638
XM_012095359.3	101102510	SESN3	transcript	0.005322	0.86717	7.38548	0.000121948	0.00576527
XM_027958705.1	101122988	NQO2	transcript	0	0.336097	7.37739	2.01525e-05	0.00107648
XM_004005430.3	101113048	STK16	transcript	0.00670367	1.71214	7.35754	0.000434526	0.0175729
Novel_006287	XLOC_056423	.	transcript	0.000501	0.0663133	7.35379	0.000285068	0.0122114
XM_012186724.3	101108792	CCT8	transcript	0.0481283	7.69088	7.27912	3.00639e-07	1.8547e-05
XM_012120200.2	101122000	INVS	transcript	0.00635633	1.22438	7.26932	1.08328e-13	1.16474e-10
XM_027966403.1	101123019	ST6GALNAC4	transcript	0.000195667	0.432958	7.25273	0.000394436	0.0161869
NM_001009464.1	443538	CGA	transcript	38.486	3807.69	7.23394	0.000197544	0.00888169
Novel_010629	XLOC_092394	.	transcript	0	0.109211	7.22257	6.91836e-05	0.00344061
XM_004015239.4	101113431	CCER2	transcript	0.119594	12.835	7.20253	3.6672e-05	0.00189957
Novel_004534	XLOC_040125	.	transcript	0	0.192191	7.17447	8.8308e-07	5.28752e-05
XM_004008169.4	101102387	TMEM176B	transcript	0	0.270971	7.14899	1.69966e-07	1.06959e-05
XM_027956666.1	101116605	SGSM1	transcript	0.013772	1.34349	7.14712	0.000220427	0.0097762
XM_004017950.4	101112679	TC2N	transcript	0.011971	1.36635	7.12033	1.80012e-05	0.000964986
XM_027975889.1	101114203	DARS2	transcript	0.00152833	0.298666	7.07664	2.03639e-06	0.000118811
XM_027978049.1	101112248	EXOC3L1	transcript	0.000409333	0.417551	7.06545	5.16182e-09	8.84964e-07
XM_004002368.4	101104284	TSHB	transcript	0.328497	30.4442	7.0611	2.44054e-05	0.00129355
XM_027958375.1	114109520	TJAP1	transcript	0.00215767	0.449615	7.00409	0.000996797	0.0353049
XM_012104604.3	101109324	ZKSCAN5	transcript	0.00122633	0.313322	7.00339	0.000763859	0.0284187
XM_027966958.1	101103635	BIRC6	transcript	0.00293333	0.292289	6.95799	1.64398e-10	7.36502e-08
XM_027974282.1	101113687	PCYT2	transcript	0.04306	4.8025	6.93238	5.99695e-06	0.000336832
XM_027969289.1	101123551	LOC101123551	transcript	0	0.0654353	6.92306	0.000284791	0.0122064
Novel_006800	XLOC_061058	.	transcript	0.00300733	0.433866	6.89179	8.5065e-08	5.9226e-06
Novel_003963	XLOC_034657	.	transcript	0.003184	0.445226	6.83074	2.98577e-09	6.40232e-07
XM_027976880.1	101103413	LOC101103413	transcript	0.00301867	0.374613	6.8156	1.2093e-09	3.40887e-07
XM_012167837.3	101116898	APLF	transcript	0	0.140509	6.72243	4.34304e-05	0.00222364
Novel_000886	XLOC_007933	.	transcript	0.00168933	0.19774	6.72185	4.2533e-05	0.00218066
XM_015103474.2	101110806	PLEKHA1	transcript	0.00157433	0.292303	6.71861	0.00139484	0.0464107
XM_004004120.4	101120217	CCL19	transcript	0	0.287559	6.71087	0.000674856	0.0257568
XM_027977313.1	101122045	RNF114	transcript	0.0398013	4.0668	6.66291	0.000148184	0.00686756
Novel_013332	XLOC_115057	.	transcript	0.00862667	0.718498	6.64762	6.01037e-09	9.98598e-07
XM_012179968.3	101114871	USP46	transcript	0.00317	0.365549	6.64114	0.000989707	0.0351199
XM_015096485.2	101112571	CORIN	transcript	0.00941233	0.694509	6.61043	0.000146643	0.00680871
Novel_013680	XLOC_117730	.	transcript	0.00404667	0.571277	6.59128	0.0002201	0.00976745
XM_012178314.3	101103063	RMND5B	transcript	0	0.0951767	6.58604	0.00042544	0.017243
XM_027969049.1	101115617	KMT2C	transcript	0.000977667	0.154183	6.5454	2.76942e-05	0.00145965
XM_027957546.1	100147801	SLC25A26	transcript	0.00359333	0.757737	6.54415	0.00153476	0.0499187
XM_027979680.1	101117698	DGKZ	transcript	0.00901067	0.662329	6.53373	0.000330359	0.0139139
XM_027976919.1	101116271	CFAP45	transcript	0.00322967	0.484682	6.52337	0.00012136	0.00574109
XM_027974288.1	101107539	ASPSCR1	transcript	0.065324	5.29409	6.50659	2.61934e-27	2.49494e-23
Novel_011086	XLOC_096402	.	transcript	0	0.223664	6.44974	0.000907281	0.0327666
XM_027962698.1	101106394	LOC101106394	transcript	0	0.105918	6.43155	1.51134e-05	0.000815995
Novel_008772	XLOC_079899	.	transcript	0.00487967	0.364441	6.39748	1.20362e-06	7.12177e-05
Novel_009141	XLOC_081928	.	transcript	0.016198	1.44009	6.39188	0.000280152	0.0120419
XM_027969928.1	101121261	DOT1L	transcript	0.000953333	0.067967	6.38458	0.000789448	0.0292101
Novel_016365	XLOC_142542	.	transcript	0.00281633	0.330685	6.35155	7.36546e-08	5.26452e-06
Novel_012064	XLOC_103293	.	transcript	0.00175967	0.174422	6.31596	0.000228797	0.010088
XM_012102916.3	101120536	SHOC2	transcript	0.016552	1.31094	6.30874	3.5078e-05	0.00182454
Novel_008408	XLOC_076054	.	transcript	4.76667e-05	0.0822293	6.29817	1.72376e-05	0.000926034
XM_027962954.1	101110821	MBNL3	transcript	0.00470867	0.355379	6.27677	0.000481478	0.0192755
XM_027957068.1	101103926	KIF7	transcript	0.006132	0.453808	6.27376	1.83201e-17	4.44789e-14
XM_027970951.1	101117845	LIMCH1	transcript	0.0163897	0.951847	6.26627	8.93621e-06	0.000494177
Novel_012989	XLOC_112097	.	transcript	0.000363667	0.188585	6.25964	5.21747e-05	0.00264436
XM_012190325.2	101107625	ZNF793	transcript	0.00199867	0.209714	6.25914	5.45968e-05	0.00275229
XM_027963683.1	101122839	ATP11C	transcript	0.00882633	0.498426	6.16663	0.00146256	0.0481031
Novel_015250	XLOC_132072	.	transcript	0.00490367	0.342491	6.13167	5.41225e-08	4.16511e-06
XM_015095147.2	101117159	EN2	transcript	0	0.0861913	6.09249	0.000245948	0.0107248
XM_004004684.4	101113990	GALNT5	transcript	0.0290547	1.35511	6.06062	0.000291172	0.0124304
Novel_005885	XLOC_052535	.	transcript	0.00369533	0.253454	6.0256	4.75408e-06	0.000269436
XM_027979370.1	101109755	LNP1	transcript	0.00565433	0.479402	6.02468	5.4503e-05	0.00274941
XM_012105226.3	101111155	SGPL1	transcript	0.0130567	0.832546	5.98566	0.00113208	0.0391027
XM_015104889.2	101121317	KDM5C	transcript	0.000257333	0.122113	5.98203	0.00131151	0.0441063
XM_027967265.1	101106670	CSAD	transcript	0.043108	1.88085	5.96902	1.10929e-05	0.000608527
XM_027977569.1	101104880	DCST2	transcript	0	0.0567223	5.96614	0.000620195	0.0239868
XM_027970496.1	101102481	XRCC4	transcript	4.93333e-05	0.185023	5.9501	9.33686e-06	0.00051566
XM_027967580.1	101107010	RBMS2	transcript	0.000107333	0.247545	5.94793	0.00071506	0.0269058
XM_012177337.3	101102387	TMEM176B	transcript	0.00742867	0.617041	5.91106	3.99582e-08	3.26183e-06
XM_027972288.1	114116052	LOC114116052	transcript	1.72853	92.636	5.90997	4.27672e-49	8.04708e-45
XM_015094402.2	101115531	TMEM247	transcript	0	0.17225	5.89275	0.000601724	0.0233685
XM_012178440.3	101112901	ARHGAP45	transcript	0.005533	0.403358	5.89167	0.000762895	0.0283969
XM_012184437.3	101114369	RCBTB2	transcript	0.056468	3.20648	5.89055	3.65665e-16	7.86327e-13
XM_012100626.3	101108001	LOC101108001	transcript	0.00618567	0.324811	5.88449	2.00712e-06	0.000117195
Novel_010041	XLOC_087790	.	transcript	0.016112	0.625882	5.8592	0.000168951	0.00773473
XM_027969005.1	101103060	ABCB8	transcript	0.004101	0.335589	5.85817	0.000102484	0.00491922
XM_015092473.2	101117035	ZNF148	transcript	0.0125443	0.708912	5.85043	6.07537e-08	4.57257e-06
XM_012158173.3	101104022	FGGY	transcript	0.00358067	0.394166	5.83551	4.06059e-06	0.000231177
Novel_015158	XLOC_131264	.	transcript	0.0143983	0.636346	5.80543	6.92109e-05	0.00344061
Novel_005113	XLOC_044764	.	transcript	0.019017	0.716114	5.80049	0.000883707	0.0320382
NM_001127272.1	100147781	SLC39A3	transcript	0.119343	4.14398	5.67298	0.00109459	0.0380525
XM_027957824.1	101105535	TMEM43	transcript	0.111813	4.08885	5.60651	2.99106e-06	0.000172637
XM_027978524.1	101121963	STRN4	transcript	0.000913	0.143526	5.59161	0.000525229	0.0208606
XM_027960180.1	101111678	SEC31B	transcript	0	0.0241763	5.5899	0.000947283	0.0339183
XM_027977472.1	101114548	ZNF613	transcript	0.03584	1.58131	5.58629	2.30572e-05	0.00122469
XM_027972142.1	101115969	LOC101115969	transcript	0.00306633	0.177287	5.53851	2.42164e-06	0.000140526
XM_027961318.1	101103368	WDR90	transcript	0.034497	1.18169	5.51949	2.98676e-05	0.0015687
XM_012105839.3	101123183	DLC1	transcript	0.0572207	2.27106	5.50829	1.04008e-10	5.04467e-08
XM_012175504.3	101110493	GNB3	transcript	0.330208	9.88015	5.49324	0.00060975	0.0236558
NM_001174113.1	100381248	SIX1	transcript	0.442723	13.3096	5.49054	0.00148251	0.0487034
XM_027976588.1	101111568	CCDC7	transcript	0.091525	2.69121	5.47762	0.00105451	0.0369835
XM_027972851.1	101120842	PTK2	transcript	0.055432	1.93166	5.47494	6.17497e-06	0.000346572
Novel_011052	XLOC_095861	.	transcript	0.00291433	0.108199	5.4164	0.000442111	0.0178418
Novel_012859	XLOC_111059	.	transcript	0.00381367	0.146632	5.39053	1.38201e-06	8.13896e-05
XM_004017189.4	101103349	TRIM2	transcript	0.157166	4.34101	5.38787	0.000343827	0.0144086
XM_004002883.4	101110467	LOC101110467	transcript	0.378655	10.473	5.38267	0.000393779	0.0161776
XM_004017093.4	101123663	FASTKD3	transcript	0.023446	0.796856	5.31048	0.000642301	0.0246896
XM_015104306.2	101115601	GPRIN2	transcript	0.0296797	1.11751	5.30084	1.10556e-09	3.2127e-07
XM_027962498.1	105605250	POMK	transcript	0.0166407	0.559192	5.28595	2.61878e-18	7.03927e-15
Novel_001917	XLOC_017393	.	transcript	0.011467	0.450841	5.21444	6.16087e-05	0.00308511
Novel_005213	XLOC_046194	.	transcript	0.00489067	0.195081	5.15463	8.46673e-06	0.000468903
Novel_006784	XLOC_060927	.	transcript	0.009579	0.291475	5.12929	0.000468292	0.0187876
Novel_003945	XLOC_034620	.	transcript	0.00532767	0.178723	5.12741	0.000175247	0.00800351
XM_004001829.4	101119343	HEYL	transcript	0.0218447	0.614012	5.09104	3.44716e-05	0.00179548
Novel_012175	XLOC_104789	.	transcript	0.0297597	0.948709	5.08621	4.38657e-09	8.02534e-07
Novel_008960	XLOC_080952	.	transcript	0.012999	0.339299	5.08533	0.00144365	0.0475307
XM_012100569.3	101121208	STK38	transcript	0.057874	1.71493	5.08239	2.65194e-27	2.49494e-23
Novel_011812	XLOC_101445	.	transcript	0.0260647	0.725642	5.07125	5.2806e-05	0.00267276
XM_012186509.3	101102320	SEC14L1	transcript	0.0462507	1.56051	5.06938	0.0004591	0.0184483
XM_004005060.4	101101958	TAF12	transcript	0.000680667	0.337859	5.02982	5.3451e-05	0.00270268
XM_027973231.1	101111813	PDP1	transcript	0.135143	3.75433	5.01035	0.0012325	0.0419552
XM_027973868.1	114116674	LOC114116674	transcript	0.00685333	0.256273	4.9939	0.000824217	0.0302604
XM_027967814.1	101114856	CASC1	transcript	0.136031	3.47402	4.98778	1.67993e-12	1.36253e-09
Novel_001836	XLOC_016601	.	transcript	0.00373567	0.177228	4.97401	4.67439e-05	0.00238033
XM_027971912.1	101118618	TMEM30B	transcript	0.246716	5.07164	4.94115	0.00125812	0.0426343
XM_027966694.1	101118434	SERTAD2	transcript	0.026634	0.659841	4.9131	5.27545e-06	0.000297863
Novel_008443	XLOC_076396	.	transcript	0.007892	0.228031	4.90463	0.000559119	0.0219632
XM_012120584.2	101103452	TRMO	transcript	0.0142377	0.516217	4.88488	7.85223e-06	0.000436155
XM_027967401.1	101109162	TMEM106C	transcript	0.014874	0.349792	4.83672	0.000756157	0.0282019
XM_012105061.3	101117987	BMS1	transcript	0.042985	0.930277	4.82998	0.000954566	0.0341304
XM_027969966.1	101110190	TTC39A	transcript	0.041701	0.838426	4.81619	6.31395e-06	0.000353581
Novel_011629	XLOC_099971	.	transcript	0.00216167	0.0586893	4.7118	0.000445397	0.0179552
Novel_005682	XLOC_049612	.	transcript	0.0143027	0.388558	4.70689	0.00137399	0.0458386
XM_027967367.1	101117921	PRPF40B	transcript	0.0322383	0.737998	4.70229	3.52261e-08	2.98902e-06
Novel_005285	XLOC_046822	.	transcript	0.0167837	0.340721	4.70034	0.00141656	0.0469467
Novel_016345	XLOC_142441	.	transcript	0.0323727	0.696784	4.69685	0.000180741	0.0082292
XM_027971166.1	101122109	KLHL8	transcript	0.0989703	2.42428	4.6808	0.000786598	0.0291208
XM_015096597.2	101116480	THAP9	transcript	0.00715167	0.171357	4.66855	2.59157e-14	3.42196e-11
Novel_010487	XLOC_091380	.	transcript	0.0181627	0.36233	4.63925	0.00043907	0.0177286
XM_012135846.3	101108632	TANK	transcript	0.030752	0.666002	4.63629	4.30757e-08	3.45838e-06
Novel_005680	XLOC_049609	.	transcript	0.004941	0.106141	4.56709	0.000184843	0.00838074
Novel_002614	XLOC_024108	.	transcript	0.0155967	0.294684	4.48729	0.000879189	0.0319205
XM_027960381.1	101105869	UROS	transcript	0.0520593	0.888344	4.47487	0.00138908	0.0462804
XM_027977851.1	101118721	OGFOD1	transcript	0.118959	2.56034	4.46264	0.000328367	0.0138532
XM_004010207.4	105615614	LHFPL2	transcript	0.0384807	0.697823	4.44309	0.000300872	0.0127721
XM_027961553.1	101112623	LOC101112623	transcript	0.028046	0.425563	4.43325	0.00125458	0.0425527
XM_012188404.3	101108149	FAM107B	transcript	0.019041	0.308581	4.42206	0.00143621	0.0473686
XM_027957627.1	101117200	RNF123	transcript	0.0129343	0.204478	4.30305	0.00125266	0.0425069
XM_027965593.1	101107935	TMCO4	transcript	0.0134773	0.239875	4.29328	0.000443865	0.017903
Novel_015025	XLOC_130308	.	transcript	0.019424	0.36015	4.27542	1.60329e-05	0.000863161
XM_027957714.1	101122312	SCAP	transcript	0.037247	0.571734	4.22538	7.35533e-05	0.00363726
XM_004001956.4	101108701	DMRTA2	transcript	0.286177	3.6067	4.20598	0.000965561	0.0344442
XM_027967927.1	101117812	STK40	transcript	0.0219827	0.345539	4.18707	3.48051e-08	2.95997e-06
Novel_006290	XLOC_056426	.	transcript	0.0278353	0.468706	4.1303	9.66982e-05	0.00467731
XM_027968437.1	101109958	AKAP9	transcript	0.713503	10.5144	4.12278	4.60513e-19	1.33308e-15
XM_027972090.1	100310793	DIO2	transcript	3.93839	45.3086	4.11059	0.00127337	0.0430542
XM_027962762.1	100913153	ARHGAP36	transcript	0.0101897	0.199033	4.10561	2.81175e-07	1.73889e-05
XM_027962303.1	101122325	REEP3	transcript	0.0240033	0.359445	4.10083	0.000857389	0.0312345
XM_027979150.1	101123404	MTMR2	transcript	0.020418	0.309729	4.09547	2.70453e-06	0.000156701
XM_027958296.1	101108168	SFMBT1	transcript	0.017099	0.22882	4.0933	0.00126383	0.0428086
XM_027958818.1	101102849	VARS	transcript	0.105771	1.5831	4.0469	8.03243e-05	0.00395133
XM_027973814.1	101118624	F10	transcript	0.235344	2.71177	4.04555	0.00108148	0.037666
XM_027979171.1	114118385	LOC114118385	transcript	0.158711	2.48911	4.02349	0.000219539	0.00974832
XM_027966356.1	101107431	SPTAN1	transcript	2.05711	30.1727	3.99026	7.47091e-09	1.15279e-06
Novel_001620	XLOC_015214	.	transcript	0.0191673	0.287112	3.95513	5.8226e-07	3.52277e-05
XM_027972289.1	114108752	LOC114108752	transcript	2.45402	32.6373	3.9258	9.53224e-53	2.39145e-48
XM_027968957.1	105615174	REPIN1	transcript	0.0823203	1.07287	3.90774	0.00107952	0.0376152
Novel_012867	XLOC_111074	.	transcript	0.012073	0.180736	3.86384	0.00122749	0.0418603
XM_004008096.4	101104057	ATP6V0A4	transcript	0.0503877	0.549269	3.85434	0.000900568	0.0325867
XM_027956619.1	101117035	ZNF148	transcript	0.0763677	1.0448	3.85409	2.1134e-05	0.00112571
XM_027966361.1	101107431	SPTAN1	transcript	0.355733	3.55606	3.79096	7.96724e-05	0.00392182
XM_027961433.1	101107063	CLEC16A	transcript	0.205217	2.53089	3.78415	4.66073e-12	3.43907e-09
Novel_001277	XLOC_011539	.	transcript	0.0231017	0.253449	3.77829	2.05989e-05	0.00109798
XM_027961251.1	101113904	TMEM184A	transcript	0.0275623	0.268081	3.76537	0.000931984	0.033498
XM_027970213.1	101115963	PLK5	transcript	0.0194237	0.270658	3.74622	0.000944681	0.0338573
XM_027957536.1	101117036	MAP3K13	transcript	0.0248093	0.309898	3.73282	0.000894873	0.0324118
XM_027965311.1	101107846	NCL	transcript	0.781857	7.0213	3.72895	0.00151746	0.0494845
Novel_014031	XLOC_121156	.	transcript	0.0164197	0.192754	3.70263	0.000380431	0.0157064
Novel_016379	XLOC_142649	.	transcript	0.100136	0.96765	3.65458	0.000518814	0.0206603
XM_012187478.3	101110160	LOC101110160	transcript	0.629619	5.41973	3.63952	0.000275817	0.0118759
Novel_008588	XLOC_078112	.	transcript	0.0444007	0.501813	3.61834	0.00019137	0.00864542
Novel_011632	XLOC_099971	.	transcript	0.0131453	0.136097	3.61825	6.63681e-05	0.00331682
XM_012173781.2	101105811	REV1	transcript	0.0427257	0.481335	3.60353	0.000270409	0.0116631
XM_004002026.4	101105452	NFIA	transcript	0.739507	7.79059	3.58299	0.000207808	0.0092877
XM_012183459.2	101107241	ISG20L2	transcript	0.0904733	0.970987	3.57667	9.57172e-10	2.8932e-07
XM_027977283.1	101115146	ZMYND8	transcript	0.0594863	0.669366	3.56788	4.41477e-05	0.0022527
XM_012176822.3	101116563	EEPD1	transcript	0.0421667	0.445766	3.48201	1.36395e-05	0.0007396
Novel_012965	XLOC_111930	.	transcript	0.036092	0.320036	3.41833	1.91409e-08	2.09393e-06
XM_027978770.1	105611998	LOC105611998	transcript	2.70567	21.2959	3.41341	0.000302971	0.0128539
XM_004006981.4	101102469	GCAT	transcript	0.26596	2.40403	3.40996	4.08831e-05	0.00210323
XM_027961428.1	101103529	ZNF500	transcript	0.0326527	0.33519	3.40531	0.000149786	0.00693326
XM_012176780.3	101108787	LOC101108787	transcript	0.0789377	0.714929	3.3764	0.000232416	0.0102355
XM_015097305.2	101120584	TENT5A	transcript	1.06087	7.55977	3.36023	0.00100913	0.0356915
XM_027973140.1	101121431	RIMS2	transcript	1.49969	13.0161	3.29366	4.44482e-20	1.52061e-16
XM_027971567.1	101117081	NEO1	transcript	0.255434	1.74071	3.28899	0.0014929	0.048938
XM_004018973.3	101103598	ABCF1	transcript	0.167831	1.32611	3.24332	8.16774e-16	1.57625e-12
Novel_005268	XLOC_046639	.	transcript	0.0521223	0.456408	3.22893	0.00143342	0.0473099
XM_027961517.1	101113902	RAB26	transcript	0.0814363	0.714412	3.20792	6.33236e-06	0.000354349
XM_027961439.1	101106134	GRID2IP	transcript	0.0220487	0.167088	3.14349	0.000116154	0.00552607
Novel_001267	XLOC_011533	.	transcript	0.133742	0.862279	3.11134	0.000403486	0.0164954
Novel_010486	XLOC_091380	.	transcript	0.036105	0.270005	3.08747	4.36988e-05	0.00223586
XM_027976575.1	101109763	NTRK1	transcript	0.0723237	0.475453	3.07442	0.000214487	0.00956346
NM_001159277.1	100286738	MEF2C	transcript	0.062616	0.479485	3.06607	0.00139271	0.0463605
XM_027960719.1	101110106	INO80C	transcript	0.0811333	0.584522	3.06331	0.00126577	0.0428357
Novel_013612	XLOC_117405	.	transcript	0.098829	0.643098	3.05307	0.00152482	0.0496384
XM_027957498.1	101102093	MESP2	transcript	0.127886	0.937226	3.03604	0.00014568	0.00676818
Novel_008406	XLOC_076054	.	transcript	0.0323747	0.231388	2.95786	7.57149e-07	4.54072e-05
XM_004021450.3	101113822	ANAPC16	transcript	0.973645	6.55967	2.94197	5.43285e-11	2.81998e-08
Novel_001312	XLOC_011783	.	transcript	0.125002	0.735775	2.79195	1.94664e-19	6.10467e-16
XM_027957153.1	101115407	CHRNA5	transcript	0.0404527	0.220851	2.78655	0.00121892	0.0416813
XM_027977899.1	101122719	NDRG4	transcript	3.08644	19.6616	2.77192	0.00128354	0.0433592
XM_027977150.1	101120768	EPB41L1	transcript	0.188181	1.05871	2.76023	0.00142564	0.0471645
XM_027957660.1	101107555	QRICH1	transcript	0.364498	2.10803	2.74384	2.37562e-06	0.000138069
XM_027964175.1	101102870	SPIN1	transcript	1.81659	10.3047	2.73629	0.00057054	0.0223419
Novel_011013	XLOC_095682	.	transcript	0.142566	0.861161	2.72992	0.000214995	0.00957478
XM_027974852.1	105611616	CDRT1	transcript	0.00995533	0.0572083	2.72182	0.000381636	0.0157387
XM_012100445.2	101106299	IFT80	transcript	1.08364	5.68221	2.68508	1.75967e-10	7.74502e-08
XM_027978197.1	101111479	KCTD15	transcript	0.204138	1.1699	2.65817	0.000261056	0.0113442
XM_027957115.1	101107638	SAXO2	transcript	0.030385	0.160858	2.65269	9.98688e-05	0.00481654
XM_027967482.1	101112693	LOC101112693	transcript	0.156453	0.774312	2.63014	3.41142e-05	0.00178026
XM_027960255.1	101123513	SFXN3	transcript	0.165886	0.806412	2.62237	0.000236584	0.0103706
XM_027979530.1	101105438	C2CD3	transcript	0.035581	0.182302	2.61904	3.97894e-07	2.43473e-05
XM_015097585.2	101116237	COMMD5	transcript	0.961702	4.95316	2.61878	7.22854e-12	4.99127e-09
XM_012180997.3	101103725	RBM23	transcript	0.0707453	0.365021	2.59053	8.85273e-05	0.00432376
XM_012173825.3	101113669	ANKRD39	transcript	0.118915	0.646421	2.58687	1.85787e-05	0.000995235
XM_027957956.1	101110023	MCCC1	transcript	0.510131	2.65125	2.55559	0.000928482	0.0334041
XM_027959084.1	114109692	LOC114109692	transcript	0.172052	0.946338	2.5543	0.000265835	0.0115079
XM_004021451.3	101113822	ANAPC16	transcript	0.271624	1.27772	2.54669	0.000342509	0.014369
XM_004006537.4	101119807	DCTN2	transcript	0.223054	1.06867	2.53655	0.000138092	0.00644349
XM_004010007.4	101107704	LDB2	transcript	0.357552	1.86142	2.50191	0.000296317	0.0126143
XM_004004845.4	101113308	ABI2	transcript	0.451436	1.97474	2.48883	0.000297913	0.0126536
XM_027957914.1	101122634	UBE2D4	transcript	0.271598	1.25015	2.36688	6.22449e-06	0.000348831
Novel_008867	XLOC_080450	.	transcript	0.191305	0.844034	2.35991	1.74886e-09	4.35848e-07
XM_012184401.2	101111891	ZC3H13	transcript	0.296226	1.26311	2.35721	2.39511e-06	0.000139094
Novel_000783	XLOC_007214	.	transcript	0.090046	0.386966	2.34054	0.00112608	0.0389471
XM_004002866.3	101106127	CLDND1	transcript	2.61502	9.65198	2.33554	0.00112935	0.0390265
XM_027969652.1	101115027	DNM2	transcript	0.116237	0.504574	2.32759	4.07524e-05	0.00209794
XM_027972559.1	101122902	CLCC1	transcript	0.315291	1.35205	2.32646	2.32422e-20	8.40933e-17
XM_027967802.1	101113056	LMNTD1	transcript	0.266042	1.14557	2.32213	1.37496e-05	0.000745034
XM_004009690.3	101114358	PDLIM5	transcript	1.72064	6.79712	2.31389	0.000322729	0.0136307
Novel_007249	XLOC_065539	.	transcript	0.076201	0.30407	2.29564	0.000162353	0.00746446
XM_027977257.1	101113874	PCIF1	transcript	0.327743	1.38743	2.22254	0.000130584	0.00613498
XM_027961828.1	101110293	MAPK8IP3	transcript	0.518465	2.00273	2.18724	0.00099538	0.0352713
XM_015105087.2	101109593	LOC101109593	transcript	0.178009	0.63457	2.18237	0.000120841	0.0057237
XM_027974002.1	101115292	ABCA5	transcript	0.482145	1.98652	2.17009	0.000675927	0.0257715
XM_015100140.2	101118212	LOC101118212	transcript	0.188838	0.665344	2.14232	0.000364756	0.0151423
XM_012136270.3	101110480	44627	transcript	0.810915	2.81188	2.13458	2.05282e-05	0.00109499
XM_012189334.3	101122296	UBE2V1	transcript	1.17928	4.43683	2.12436	6.67277e-05	0.00333257
XM_027971521.1	101103322	AAGAB	transcript	0.357764	1.31255	2.12354	2.95511e-05	0.00155317
XM_027967462.1	101123284	RAB3IP	transcript	0.277829	1.04062	2.10778	0.00108286	0.0376969
XM_027962701.1	101106394	LOC101106394	transcript	0.675659	2.51268	2.09114	2.14022e-09	5.09751e-07
XM_027974435.1	101116160	RUNDC3A	transcript	1.11934	4.03374	2.06478	0.000123949	0.00584884
XM_027973141.1	101121431	RIMS2	transcript	0.30748	1.14719	2.06372	3.17153e-05	0.00166111
XM_015100739.2	101116170	SOX6	transcript	0.19222	0.663419	2.06243	1.40851e-07	8.90842e-06
XM_027971369.1	101109018	PIGG	transcript	0.21757	0.765526	2.00974	0.00151199	0.0493489
Novel_001118	XLOC_010162	.	transcript	0.207344	0.723638	1.99838	4.55513e-08	3.60882e-06
XM_012120241.2	101122000	INVS	transcript	1.21515	3.78165	1.98272	6.96961e-05	0.00346245
XM_027960345.1	101107150	GBF1	transcript	0.22508	0.708439	1.97854	7.26188e-05	0.00359578
XM_027968807.1	101117581	CEP41	transcript	0.866204	2.76149	1.96971	1.18725e-08	1.54598e-06
XM_027959220.1	101112265	KLHDC3	transcript	1.65439	5.64067	1.96395	7.09949e-09	1.11089e-06
XM_027971893.1	101122031	ARMH4	transcript	0.822451	2.56275	1.94617	0.00129539	0.0437007
XM_012181841.3	101120670	MAX	transcript	6.84155	22.6196	1.93713	1.83528e-27	2.30218e-23
XM_012097257.3	100147794	RHOF	transcript	0.0531883	0.174728	1.93557	0.000630054	0.0243306
XM_027972413.1	101115329	DPH5	transcript	0.345089	1.07001	1.93299	9.21213e-05	0.00448185
XM_012103549.3	101106481	EPB41L3	transcript	1.9842	6.25839	1.92777	0.000421378	0.0170876
Novel_007071	XLOC_063929	.	transcript	0.072023	0.234827	1.92011	0.000757325	0.0282315
XM_027957456.1	101102937	PPP1R13B	transcript	0.450892	1.3825	1.91423	9.09796e-07	5.44315e-05
XM_004013374.4	101103080	STAC2	transcript	0.332562	0.978741	1.88175	0.000615725	0.0238333
XM_027968247.1	101115451	TUBGCP6	transcript	0.924093	2.76898	1.84751	2.2198e-08	2.28921e-06
XM_027977075.1	100500777	MAPRE1	transcript	1.17503	3.39084	1.83178	9.61134e-08	6.51701e-06
XM_012188518.3	101121188	ZNF133	transcript	0.963651	2.69662	1.81343	0.000178258	0.00813118
XM_015100599.2	101117357	PPM1N	transcript	0.155007	0.436297	1.78655	0.000869609	0.0316185
XM_004004467.4	101123441	LOC101123441	transcript	0.514633	1.4911	1.7705	7.7411e-08	5.46041e-06
XM_027971659.1	101104751	MEIS2	transcript	0.562399	1.66355	1.76677	6.97036e-07	4.19358e-05
XM_027978180.1	101108593	ANKRD27	transcript	0.7018	2.02638	1.76606	0.000158273	0.0072947
Novel_002847	XLOC_026714	.	transcript	0.06433	0.17755	1.75441	0.000910047	0.032835
Novel_002661	XLOC_025394	.	transcript	0.0927213	0.253607	1.7325	0.000384073	0.015822
XM_027965755.1	443294	MAPKAP1	transcript	0.288982	0.775143	1.67259	0.000124873	0.00588874
XM_015103689.2	101106987	PTPN2	transcript	1.14474	2.98072	1.66404	0.00142235	0.047097
XM_027972291.1	101118793	LOC101118793	transcript	6.89509	18.9802	1.63998	4.42797e-05	0.00225791
XM_027961908.1	101123523	SRRT	transcript	0.490548	1.31733	1.63466	3.95462e-05	0.00203864
XM_027965009.1	101104555	R3HDM1	transcript	0.43563	1.07209	1.6116	0.000484009	0.0193637
XM_012103370.3	101111507	DTNA	transcript	1.26101	3.36276	1.57569	0.00014137	0.00658422
XM_027970452.1	101113147	CYFIP2	transcript	1.38681	3.40197	1.54988	0.00123163	0.0419447
XM_012107721.3	101123275	LOC101123275	transcript	12.2259	31.8342	1.5413	0.000987914	0.0350728
XM_027977913.1	114117887	LOC114117887	transcript	0.859185	2.08097	1.52441	5.42872e-06	0.000305829
XM_027978501.1	101118379	DMPK	transcript	1.51846	3.4612	1.52308	0.000597739	0.0232617
XM_027958057.1	101117198	NKTR	transcript	0.228845	0.564292	1.52276	6.60303e-06	0.000368802
Novel_000780	XLOC_007174	.	transcript	0.190416	0.458258	1.52154	0.000381529	0.0157387
XM_027973395.1	101114875	ZNF34	transcript	1.2775	2.90456	1.51623	0.00130684	0.0440039
XM_012106954.3	101117394	ATRX	transcript	0.238816	0.570494	1.478	3.52149e-05	0.00182913
Novel_014867	XLOC_128655	.	transcript	0.360279	0.823119	1.43559	0.00115129	0.0396572
XM_027974075.1	101120680	TSEN54	transcript	1.94724	4.32737	1.41776	0.00024451	0.0106745
XM_027966916.1	101119387	GEMIN6	transcript	1.58001	3.45693	1.41129	1.06145e-07	6.98944e-06
XM_012136320.3	101110480	44627	transcript	0.927643	2.00725	1.40731	0.00101788	0.0359669
XM_027975924.1	101122613	CEP350	transcript	3.55469	7.24568	1.3507	0.000540013	0.0213801
XM_027971715.1	101119567	UBR1	transcript	0.254463	0.557816	1.3482	0.0010275	0.0362208
XM_004022030.4	101111073	ASB12	transcript	0.309049	0.660979	1.33666	0.00019132	0.00864542
Novel_010294	XLOC_089907	.	transcript	0.810718	1.79021	1.3294	0.001091	0.0379449
Novel_011299	XLOC_097759	.	transcript	0.453787	0.981679	1.30307	0.00136366	0.0455344
XM_004023480.4	101111521	NAP1L2	transcript	1.45784	3.01859	1.28558	0.000246157	0.0107277
XM_027971849.1	101110765	DUT	transcript	5.67567	11.1375	1.27822	0.00115109	0.0396572
XM_027977772.1	101111995	FANCA	transcript	0.405056	0.829661	1.27419	0.000842991	0.0308144
XM_012096084.3	101111315	EMSY	transcript	0.796323	1.53764	1.27108	0.00122339	0.0417962
XM_012128319.2	101113728	LOC101113728	transcript	15.9537	33.0577	1.25916	1.43181e-05	0.000775281
XM_027970132.1	101109015	RNF126	transcript	0.627915	1.2852	1.24701	0.000375043	0.0155095
XM_004011863.3	101119649	CHMP4C	transcript	0.549175	1.08411	1.23795	0.000156079	0.00719798
XM_027961786.1	106991907	PAM16	transcript	1.16151	2.32634	1.23636	3.14097e-05	0.00164625
XM_027961302.1	101103527	STX4	transcript	0.818085	1.59066	1.19956	3.50322e-06	0.000200659
XM_027968165.1	101113748	PHETA2	transcript	5.18824	9.81488	1.1852	3.64532e-05	0.00189084
XM_027973411.1	101106780	LRRC14	transcript	0.195587	0.366752	1.17826	0.000850673	0.03105
XM_012104369.3	101117982	TMEM219	transcript	3.07573	5.81242	1.17612	1.07524e-06	6.40246e-05
XM_027968412.1	101102681	NFYC	transcript	1.13491	2.22329	1.17608	0.000751811	0.0280537
XM_027959230.1	101114918	MBNL1	transcript	0.174636	0.334035	1.16893	0.000641637	0.0246766
XM_027961354.1	101111416	HAGHL	transcript	0.490596	0.916948	1.15024	0.0002386	0.0104407
XM_027980130.1	101112675	RAI14	transcript	0.880798	1.67832	1.14043	0.000116391	0.00553382
XM_015092659.2	101123341	LOC101123341	transcript	1.83996	3.48775	1.13377	1.17343e-05	0.000641372
Novel_006663	XLOC_059963	.	transcript	0.523593	0.962542	1.12507	7.74319e-06	0.000430416
XM_004004298.4	101121067	GNA14	transcript	1.79897	3.26975	1.12051	0.0015326	0.04987
XM_027973644.1	101115288	RPL21	transcript	186.712	333.537	1.1121	7.36658e-06	0.000410087
XM_027956710.1	101120954	RHBDD3	transcript	1.15246	2.07183	1.10696	1.6172e-05	0.000870028
XM_027975133.1	101104766	SGSM2	transcript	0.979349	1.76594	1.09544	8.96245e-08	6.1772e-06
XM_027960534.1	101113976	CHST15	transcript	0.522492	0.951519	1.09069	0.000263305	0.0114156
XM_012187003.3	101121278	RO60	transcript	1.56216	2.67328	1.0847	0.000342691	0.014369
XM_027980105.1	101108255	CPLANE1	transcript	2.90293	5.30901	1.06219	0.000980179	0.0348795
XM_004015025.4	101102081	DOK4	transcript	1.91521	3.29474	1.05507	0.00107016	0.0373758
Novel_012674	XLOC_110327	.	transcript	1.00049	1.78054	1.04897	0.000562458	0.0220598
XM_004010741.4	101115797	RDH12	transcript	1.00746	1.74923	1.04745	0.000348156	0.0145576
XM_027963177.1	101106826	ZNF75D	transcript	4.47703	7.99448	1.02349	0.00123142	0.0419447
XM_015097737.2	101102400	TRIB1	transcript	1.82552	3.02764	1.00865	0.000285481	0.0122152
XM_015101325.2	101112675	RAI14	transcript	0.372117	0.628705	1.00479	0.000338601	0.0142292
Novel_009531	XLOC_083918	.	transcript	1.70596	0.720029	-1.00863	0.00117009	0.0402299
XM_004014186.4	101117008	DHTKD1	transcript	4.25998	1.75877	-1.04138	1.34805e-08	1.67684e-06
Novel_002301	XLOC_021228	.	transcript	1.6351	0.650982	-1.05654	1.09308e-07	7.16013e-06
Novel_013542	XLOC_116818	.	transcript	0.81108	0.329074	-1.05988	0.000261516	0.0113576
Novel_010552	XLOC_091843	.	transcript	1.2755	0.533383	-1.06005	0.000830697	0.0304448
Novel_010485	XLOC_091375	.	transcript	1.41628	0.564819	-1.06105	0.000908988	0.0328125
Novel_003096	XLOC_028306	.	transcript	3.03979	1.2334	-1.06131	0.000677037	0.0258008
Novel_004586	XLOC_040635	.	transcript	1.80722	0.735015	-1.06412	7.93172e-06	0.000439921
XM_012104601.3	101109324	ZKSCAN5	transcript	0.806087	0.320022	-1.09251	7.42311e-07	4.45529e-05
Novel_004251	XLOC_037256	.	transcript	1.34823	0.518387	-1.13034	0.00143982	0.0474575
Novel_007590	XLOC_068608	.	transcript	4.06381	1.60586	-1.13317	0.00103643	0.0364683
XM_012177806.2	105610494	MISP3	transcript	1.5175	0.586098	-1.14634	0.00144244	0.0475117
Novel_003007	XLOC_027838	.	transcript	2.4312	0.93673	-1.15578	8.83717e-08	6.10203e-06
Novel_005320	XLOC_047035	.	transcript	0.772173	0.290118	-1.16478	0.000369214	0.0153105
Novel_004362	XLOC_038820	.	transcript	1.22722	0.466046	-1.17656	1.04175e-05	0.000572725
Novel_002906	XLOC_027366	.	transcript	3.31771	1.26541	-1.17927	0.00123888	0.0421341
XM_012149151.3	101111609	S100PBP	transcript	1.85333	0.702105	-1.20863	0.000403818	0.0164986
Novel_013954	XLOC_120475	.	transcript	0.776406	0.288157	-1.20933	0.000336955	0.0141679
Novel_000321	XLOC_002912	.	transcript	0.294428	0.104095	-1.21796	0.00104537	0.0367485
Novel_006647	XLOC_059914	.	transcript	1.4292	0.518204	-1.2244	1.9588e-05	0.00104781
Novel_001992	XLOC_018242	.	transcript	0.652715	0.233545	-1.23063	0.000287815	0.0122941
XM_027958132.1	101107750	USP13	transcript	3.39653	1.16427	-1.23333	0.000232707	0.0102424
Novel_000319	XLOC_002910	.	transcript	2.26267	0.822812	-1.25419	3.90789e-05	0.00201731
Novel_000994	XLOC_009176	.	transcript	0.427737	0.150507	-1.2789	0.000668916	0.025569
Novel_009987	XLOC_087219	.	transcript	0.814581	0.269335	-1.29383	0.000172556	0.00789498
Novel_001824	XLOC_016584	.	transcript	0.755943	0.258736	-1.3097	0.000216489	0.00962425
Novel_003636	XLOC_032417	.	transcript	1.26888	0.429379	-1.31862	0.000530838	0.02105
XM_027976283.1	114117346	HLX	transcript	0.381527	0.125894	-1.32164	0.00045468	0.0182902
Novel_010361	XLOC_090323	.	transcript	1.31208	0.423279	-1.37706	0.000266144	0.0115121
XM_027961262.1	101106490	COL6A2	transcript	3.66317	1.1062	-1.39164	0.000652104	0.0250244
Novel_015854	XLOC_135855	.	transcript	0.775513	0.254469	-1.41983	0.000257713	0.0112054
Novel_002111	XLOC_019254	.	transcript	0.344538	0.108851	-1.42157	2.02097e-09	4.87519e-07
Novel_014096	XLOC_121739	.	transcript	2.79874	0.886208	-1.42752	1.14931e-06	6.81862e-05
XM_012106592.3	101113203	VSIG4	transcript	2.3781	0.724169	-1.43496	0.000141252	0.00658279
Novel_005247	XLOC_046486	.	transcript	2.05201	0.636619	-1.44499	6.86219e-05	0.00341811
Novel_015798	XLOC_135303	.	transcript	0.60121	0.184654	-1.46308	0.000165187	0.00758087
Novel_001393	XLOC_012586	.	transcript	0.597952	0.179932	-1.4643	0.00112633	0.0389471
Novel_002420	XLOC_022039	.	transcript	2.57622	0.759749	-1.48982	1.16058e-05	0.000635273
Novel_002836	XLOC_026685	.	transcript	1.89122	0.593485	-1.50177	0.000955176	0.034136
Novel_001700	XLOC_015640	.	transcript	5.38378	1.6849	-1.50589	0.0013481	0.0451551
XM_012104360.2	443085	ALDOA	transcript	77.2696	23.3201	-1.53584	0.000204712	0.00917111
XM_004010353.4	101105078	SLC7A7	transcript	2.56253	0.766143	-1.53778	0.000978972	0.0348634
Novel_006706	XLOC_060337	.	transcript	1.02718	0.295056	-1.53846	0.0015368	0.049942
XM_004003340.4	101119869	LOC101119869	transcript	4.64238	1.35804	-1.55707	0.00043213	0.0174953
XM_027965597.1	101108197	LOC101108197	transcript	11.4279	3.16272	-1.55989	8.48547e-05	0.00415247
XM_027975004.1	101116743	DLG4	transcript	6.63169	1.9456	-1.58658	0.000663312	0.0253935
Novel_002295	XLOC_021139	.	transcript	0.706459	0.193321	-1.58662	0.000591731	0.0230637
Novel_009375	XLOC_083148	.	transcript	1.25398	0.360901	-1.58734	6.73929e-08	4.92452e-06
XM_027974289.1	101107539	ASPSCR1	transcript	11.2398	3.16348	-1.59296	4.40112e-07	2.6865e-05
Novel_004841	XLOC_042688	.	transcript	1.34655	0.379497	-1.60433	9.98966e-05	0.00481654
Novel_008798	XLOC_080130	.	transcript	1.15792	0.321869	-1.61356	1.5229e-05	0.000821646
XM_027976144.1	101114456	LOC101114456	transcript	0.959769	0.265915	-1.61947	0.000640634	0.0246574
Novel_001011	XLOC_009437	.	transcript	0.691978	0.185328	-1.6253	0.000265893	0.0115079
Novel_008667	XLOC_078834	.	transcript	1.78238	0.491312	-1.63451	0.000215867	0.00960225
Novel_001195	XLOC_010851	.	transcript	0.35957	0.102211	-1.63945	0.000513256	0.0204932
XM_027976700.1	101117094	MAP3K8	transcript	0.25345	0.070019	-1.64393	2.82074e-05	0.00148462
Novel_002575	XLOC_023575	.	transcript	0.493195	0.134117	-1.64772	9.3493e-06	0.00051566
Novel_009472	XLOC_083653	.	transcript	0.641728	0.17762	-1.66314	0.00013284	0.0062332
Novel_001985	XLOC_018194	.	transcript	0.483712	0.126647	-1.70034	0.000904223	0.0326718
Novel_009318	XLOC_082875	.	transcript	1.14089	0.298648	-1.72091	1.78401e-07	1.12174e-05
Novel_006868	XLOC_061532	.	transcript	0.32324	0.0791243	-1.78809	2.28355e-06	0.000133026
XM_004007220.4	101108121	WDCP	transcript	0.804775	0.1951	-1.80057	2.78732e-05	0.00146806
Novel_014155	XLOC_122754	.	transcript	2.86199	0.677106	-1.81536	7.26076e-06	0.000404496
Novel_016321	XLOC_142112	.	transcript	0.461299	0.109554	-1.83961	0.000210541	0.00939309
Novel_012658	XLOC_110116	.	transcript	0.333983	0.0734527	-1.8597	0.00121372	0.0415226
Novel_002764	XLOC_026349	.	transcript	0.465	0.111072	-1.8657	0.00122661	0.0418603
Novel_009254	XLOC_082682	.	transcript	1.10862	0.250595	-1.89151	1.3066e-05	0.000710038
Novel_014789	XLOC_128362	.	transcript	0.998634	0.228714	-1.90835	5.53019e-05	0.00278411
Novel_011704	XLOC_100600	.	transcript	0.313255	0.0645223	-1.92398	0.00150776	0.0492536
Novel_001640	XLOC_015285	.	transcript	0.940337	0.208883	-1.94578	0.00092641	0.0333454
XM_012140167.3	101112882	EPB41L5	transcript	0.264129	0.058018	-1.95082	0.00035659	0.0148689
Novel_006650	XLOC_059914	.	transcript	1.38961	0.289223	-1.95326	2.51507e-07	1.5683e-05
XM_027967073.1	101109605	INPP4A	transcript	6.86252	1.47359	-1.99864	0.00119304	0.0408894
XM_027967801.1	101113056	LMNTD1	transcript	2.8389	0.62431	-2.00423	3.00956e-06	0.000173572
Novel_005009	XLOC_044128	.	transcript	0.6068	0.134709	-2.00825	0.000374017	0.0154755
Novel_007020	XLOC_063422	.	transcript	0.357514	0.0748807	-2.0127	0.000284407	0.0122038
Novel_011703	XLOC_100600	.	transcript	0.493505	0.0922203	-2.05288	0.000614313	0.0238083
Novel_008183	XLOC_073986	.	transcript	4.27106	0.863585	-2.06817	1.37311e-08	1.69976e-06
XM_015092560.2	101118840	PHC3	transcript	2.34045	0.454696	-2.09297	1.26598e-11	7.87461e-09
XM_027973209.1	101118144	RHOC	transcript	1.10908	0.222999	-2.11023	3.12068e-05	0.00163676
Novel_000362	XLOC_003131	.	transcript	0.242888	0.0452123	-2.15927	0.00128716	0.0434619
Novel_015607	XLOC_134151	.	transcript	0.825822	0.159772	-2.15931	9.52302e-05	0.00461817
Novel_011906	XLOC_102141	.	transcript	0.561199	0.109889	-2.16261	0.00127151	0.0430109
XM_027977305.1	101120429	STAU1	transcript	0.164558	0.0305917	-2.17504	0.000790176	0.0292101
Novel_011911	XLOC_102175	.	transcript	0.396774	0.0746043	-2.1837	0.000477013	0.0191069
Novel_000138	XLOC_000838	.	transcript	0.80349	0.147359	-2.18511	2.47333e-05	0.00130909
Novel_016954	XLOC_148206	.	transcript	0.594752	0.108643	-2.18588	1.01668e-06	6.06335e-05
Novel_014728	XLOC_127674	.	transcript	0.571362	0.105147	-2.21845	9.59821e-08	6.51427e-06
Novel_009949	XLOC_086960	.	transcript	0.581195	0.107988	-2.22913	0.000700957	0.0265376
Novel_003861	XLOC_034208	.	transcript	0.301346	0.0535157	-2.23556	0.00143038	0.047259
Novel_012842	XLOC_110969	.	transcript	1.30691	0.233096	-2.23744	4.53553e-05	0.00231119
Novel_008584	XLOC_078112	.	transcript	1.34633	0.214721	-2.2843	0.00020894	0.00932718
XM_027963343.1	101119619	SHROOM2	transcript	0.14388	0.023845	-2.31063	0.000130424	0.0061313
Novel_002941	XLOC_027543	.	transcript	2.36073	0.419478	-2.37215	0.000683669	0.0259877
Novel_012850	XLOC_110989	.	transcript	0.623455	0.098227	-2.38634	4.84381e-06	0.000274109
Novel_008345	XLOC_075113	.	transcript	0.63865	0.0986337	-2.41145	1.2643e-06	7.45741e-05
XM_027967379.1	105614728	TUBA1C	transcript	10.3685	1.67433	-2.42951	0.000363777	0.01511
Novel_002783	XLOC_026475	.	transcript	0.456277	0.067673	-2.52223	1.9841e-13	2.04564e-10
XM_015096491.2	101102730	SLAIN2	transcript	0.16302	0.022803	-2.52689	0.000198579	0.00891757
Novel_003264	XLOC_029148	.	transcript	0.486628	0.0636503	-2.56369	0.000828345	0.0303972
Novel_015430	XLOC_133110	.	transcript	0.972849	0.136833	-2.58524	6.22361e-06	0.000348831
Novel_014175	XLOC_122907	.	transcript	0.491995	0.071764	-2.6272	9.3997e-05	0.00456425
XM_027961907.1	101123523	SRRT	transcript	6.91395	0.990234	-2.62753	1.01282e-07	6.75189e-06
XM_027972871.1	105605854	LOC105605854	transcript	0.591484	0.0833737	-2.65875	0.00124157	0.0422067
Novel_000686	XLOC_006607	.	transcript	0.460573	0.0569763	-2.67018	3.118e-07	1.92197e-05
Novel_008820	XLOC_080232	.	transcript	0.305338	0.0404837	-2.68748	0.000327357	0.0138184
Novel_002811	XLOC_026565	.	transcript	0.499147	0.0624	-2.71724	1.84187e-07	1.15618e-05
Novel_000305	XLOC_002770	.	transcript	0.347344	0.03913	-2.7586	0.000751223	0.0280457
XM_004010117.4	101113759	CYTL1	transcript	1.68209	0.221367	-2.77417	0.000237867	0.0104147
Novel_014729	XLOC_127674	.	transcript	0.447887	0.0509207	-2.87441	6.26526e-16	1.24092e-12
XM_004009133.4	101103319	JMJD4	transcript	2.37941	0.273198	-2.93705	0.000733992	0.0274705
Novel_007228	XLOC_065409	.	transcript	0.991898	0.108187	-2.94166	5.86035e-05	0.00294245
Novel_000727	XLOC_006881	.	transcript	0.311121	0.0326983	-3.0258	0.000680449	0.0258784
Novel_015227	XLOC_131855	.	transcript	0.223053	0.022112	-3.03785	0.000240869	0.0105277
XM_027971827.1	101103324	MAPK6	transcript	0.503112	0.0455917	-3.06305	7.84035e-05	0.00386442
Novel_014725	XLOC_127674	.	transcript	0.550344	0.05421	-3.0939	1.43896e-15	2.70754e-12
Novel_015514	XLOC_133527	.	transcript	0.616196	0.0605773	-3.11052	1.01273e-06	6.04456e-05
XM_027970001.1	101116049	SEMA6A	transcript	1.96721	0.181985	-3.12661	0.000935117	0.0335625
XM_004021915.4	101121658	GLRA2	transcript	2.41106	0.214587	-3.14657	0.000187422	0.00849255
XM_012183525.3	101123308	SLA	transcript	0.25579	0.0232263	-3.15535	1.05864e-06	6.30861e-05
XM_004009700.4	101116145	HPGDS	transcript	1.06364	0.083693	-3.15595	0.000918272	0.0330996
Novel_013663	XLOC_117611	.	transcript	0.200458	0.016943	-3.28597	1.54487e-09	4.00943e-07
Novel_006499	XLOC_058448	.	transcript	0.176047	0.014119	-3.30282	0.000166886	0.00765417
Novel_010181	XLOC_089172	.	transcript	0.200826	0.0176633	-3.30847	3.31394e-06	0.000190397
XM_012105217.3	101108883	AIFM2	transcript	1.45444	0.131009	-3.31155	0.00071468	0.0269058
Novel_002930	XLOC_027525	.	transcript	0.279079	0.0234353	-3.34359	1.4205e-06	8.35909e-05
XM_027967548.1	101122095	R3HDM2	transcript	0.243509	0.0205483	-3.36169	0.000399916	0.016391
XM_027968548.1	101123550	CACNA2D1	transcript	0.738793	0.0578033	-3.38656	0.00114842	0.0396087
XM_027969056.1	101105907	DPP6	transcript	5.04324	0.379504	-3.41562	0.000581403	0.0227082
Novel_012094	XLOC_103533	.	transcript	0.26782	0.0208713	-3.41628	1.96372e-06	0.000114928
XM_027964451.1	101117991	FAM214B	transcript	1.9626	0.147875	-3.48106	0.00105616	0.037024
XM_015098906.2	101107539	ASPSCR1	transcript	3.62184	0.248742	-3.49548	1.45049e-10	6.69754e-08
XM_015098531.2	101117432	NF1	transcript	5.66255	0.41271	-3.54009	0.00102829	0.0362208
Novel_012980	XLOC_112049	.	transcript	0.689026	0.045538	-3.54977	2.00298e-06	0.000117044
Novel_015958	XLOC_136783	.	transcript	0.238509	0.0140957	-3.56227	0.000400579	0.0163998
Novel_001356	XLOC_012239	.	transcript	0.420658	0.0295513	-3.62212	4.40266e-05	0.00224804
XM_027977424.1	101103835	RBM42	transcript	19.2659	1.31619	-3.62447	1.79094e-05	0.000960751
XM_027963582.1	101107070	REPS2	transcript	1.74275	0.114825	-3.62769	4.05104e-05	0.00208691
Novel_003237	XLOC_029066	.	transcript	0.416061	0.0251597	-3.69396	0.000982913	0.0349282
Novel_000356	XLOC_003110	.	transcript	0.238326	0.009858	-3.71017	0.00150383	0.0491893
XM_027960839.1	101106050	PKNOX1	transcript	0.491542	0.0323597	-3.7107	0.0010959	0.0380803
XM_027958577.1	114109574	LOC114109574	transcript	0.334862	0.0170043	-3.71751	0.000234712	0.0103065
XM_012161705.3	101117230	LRRC8A	transcript	0.471148	0.0295247	-3.72544	0.000369883	0.0153213
XM_027967372.1	101123364	MCRS1	transcript	1.75407	0.0978267	-3.73225	0.0014232	0.0471047
Novel_013531	XLOC_116766	.	transcript	0.345629	0.0191923	-3.74176	0.000919141	0.0330996
XM_027974976.1	101120588	NLGN2	transcript	2.97624	0.189829	-3.76585	7.94244e-05	0.00391217
Novel_016527	XLOC_144057	.	transcript	0.436955	0.0271477	-3.76976	0.000652343	0.0250244
Novel_016099	XLOC_139257	.	transcript	0.178332	0.00951867	-3.78075	0.00106528	0.0372709
Novel_000067	XLOC_000326	.	transcript	0.300821	0.014638	-3.79287	0.000399605	0.0163901
XM_027966313.1	101115521	NTMT1	transcript	0.940845	0.0519533	-3.83297	3.86013e-06	0.000220265
XM_027967554.1	101122095	R3HDM2	transcript	0.240618	0.0130627	-3.86043	0.000282	0.0121075
Novel_002263	XLOC_020982	.	transcript	0.445218	0.0266697	-3.87245	0.000728796	0.0273304
XM_027977161.1	101121283	DLGAP4	transcript	0.780096	0.0376003	-3.93278	0.000592939	0.0230988
Novel_006401	XLOC_057656	.	transcript	0.146689	0.00636133	-4.08532	0.000584951	0.0228349
Novel_014575	XLOC_126521	.	transcript	0.281855	0.008065	-4.09127	0.000114766	0.00546692
XM_027962333.1	101105975	ANXA11	transcript	0.600802	0.02507	-4.15013	0.00106012	0.0371283
XM_004021513.4	101106391	PLAC9	transcript	0.0904173	0.00414133	-4.18291	0.000846757	0.0309221
XM_027971243.1	101118876	ABLIM2	transcript	0.0748117	0.000644333	-4.19571	0.000271442	0.0117009
XM_027971602.1	101116656	IRF9	transcript	0.140217	0.000551667	-4.21386	3.49458e-05	0.00181892
XM_027979343.1	101118986	GRAMD1B	transcript	0.214606	0.00940067	-4.22573	4.07364e-07	2.49064e-05
XM_004007971.4	101113059	HUS1	transcript	6.31848	0.265048	-4.22637	3.78935e-07	2.32438e-05
Novel_013474	XLOC_116064	.	transcript	0.275666	0.009143	-4.22703	5.64108e-05	0.00283425
Novel_001708	XLOC_015769	.	transcript	1.14011	0.0547257	-4.2726	0.000764487	0.028428
Novel_009456	XLOC_083567	.	transcript	0.451434	0.0143027	-4.30509	0.000247476	0.0107789
Novel_000280	XLOC_002591	.	transcript	0.486657	0.021569	-4.32197	0.00104762	0.0368106
XM_027958817.1	101117117	HSPA1L	transcript	0.360551	0.0125747	-4.34615	6.98207e-05	0.00346635
Novel_007579	XLOC_068591	.	transcript	0.297871	0.012629	-4.35101	2.35646e-07	1.47184e-05
XM_027961227.1	101110640	PCBP3	transcript	0.77682	0.0314877	-4.37503	0.000537196	0.0212797
XM_004003135.4	101110015	PIK3CA	transcript	3.63979	0.151594	-4.37625	7.33766e-05	0.00363091
Novel_011773	XLOC_101138	.	transcript	1.19132	0.0489347	-4.40006	3.23159e-06	0.000185808
Novel_006323	XLOC_056724	.	transcript	0.598024	0.0231737	-4.41149	5.7099e-14	6.71485e-11
Novel_010312	XLOC_089992	.	transcript	0.339034	0.0122447	-4.47765	0.000558077	0.0219452
Novel_011497	XLOC_099028	.	transcript	0.210782	0.00696767	-4.49073	0.000274315	0.011818
XM_004002749.4	101119094	KCNE1	transcript	0.523287	0.019133	-4.52357	0.000665447	0.0254622
Novel_008565	XLOC_077646	.	transcript	0.373129	0.0123753	-4.5318	0.0011046	0.0383295
XM_027968842.1	101123114	CNOT4	transcript	1.9669	0.0747077	-4.5515	0.000817705	0.0300653
XM_027956568.1	101113364	TPCN1	transcript	0.154928	0.00414367	-4.57056	0.0012353	0.0420314
XM_027957542.1	100145880	RAB7A	transcript	0.784399	0.0218347	-4.62993	4.21907e-10	1.58772e-07
XM_027960044.1	101107508	LSP1	transcript	6.99253	0.255685	-4.64777	0.000224487	0.00992701
XM_004018249.4	101115912	TRAK1	transcript	0.682875	0.0225177	-4.73169	0.00106744	0.0372981
Novel_009657	XLOC_084926	.	transcript	0.240783	0.004533	-4.74525	0.000601112	0.0233568
Novel_004160	XLOC_036357	.	transcript	0.620204	0.0174653	-4.74862	0.000408724	0.0166372
Novel_012079	XLOC_103450	.	transcript	0.281213	0.00732967	-4.7593	1.28122e-05	0.000697253
Novel_014227	XLOC_124265	.	transcript	0.199073	0.00496233	-4.78432	0.000899165	0.0325516
Novel_011499	XLOC_099028	.	transcript	0.673418	0.0220883	-4.79172	2.37646e-05	0.00126048
Novel_014405	XLOC_125357	.	transcript	0.195955	0.005834	-4.80836	0.000359663	0.0149805
Novel_006267	XLOC_056295	.	transcript	0.395443	0.010589	-4.81988	7.16561e-06	0.000399787
XM_027975386.1	101120504	CUEDC1	transcript	0.3365	0.00722167	-4.83659	0.0010086	0.0356893
Novel_002272	XLOC_021036	.	transcript	0.745231	0.0194533	-4.84086	9.34607e-05	0.00454114
XM_027960041.1	101107508	LSP1	transcript	3.91895	0.124037	-4.86401	0.0014264	0.0471689
XM_027975947.1	101105838	SMG7	transcript	0.131649	0.00335667	-4.87706	0.000122982	0.00580683
XM_015093768.2	100192430	TEF	transcript	0.459111	0.0124713	-4.88599	0.000134069	0.00627525
Novel_009856	XLOC_086325	.	transcript	0.881086	0.021591	-4.91802	0.000362256	0.0150634
XM_004016499.4	101109642	FAM111B	transcript	0.393343	0.00944533	-5.00918	9.90303e-05	0.0047809
XM_012106453.3	101114682	DMD	transcript	2.35286	0.06833	-5.01942	5.58775e-05	0.00280933
XM_027979496.1	101123146	ARAP1	transcript	1.59775	0.0360283	-5.15974	2.02139e-05	0.00107899
Novel_008760	XLOC_079822	.	transcript	0.25748	0.002304	-5.28828	0.000400712	0.0163998
XM_027966274.1	101123458	FUBP3	transcript	0.148333	0.00155167	-5.29356	7.3968e-06	0.000411466
XM_015103389.2	101114993	SUFU	transcript	0.801195	0.0166087	-5.30885	3.42712e-06	0.000196599
XM_027972908.1	101104670	WASHC5	transcript	0.751496	0.0139653	-5.31456	0.000854686	0.0311662
Novel_013333	XLOC_115057	.	transcript	0.350597	0.00556	-5.31626	0.000176715	0.00806565
Novel_009867	XLOC_086333	.	transcript	0.212522	0.00461	-5.33012	0.000159414	0.00734278
Novel_000589	XLOC_005517	.	transcript	0.114525	0.00219467	-5.34432	0.000369675	0.0153211
Novel_000894	XLOC_008039	.	transcript	0.764931	0.0175827	-5.37015	0.000252107	0.010968
Novel_013427	XLOC_115485	.	transcript	1.1131	0.0214847	-5.37181	7.17624e-06	0.000400083
XM_027956459.1	101121120	CLIP1	transcript	0.307447	0.004826	-5.37658	0.000947816	0.0339213
Novel_005061	XLOC_044505	.	transcript	0.408753	0.00723533	-5.38492	0.000688664	0.0261512
XM_015095884.2	101111799	UBXN6	transcript	5.86115	0.104826	-5.3978	3.49703e-11	1.96419e-08
Novel_011897	XLOC_102090	.	transcript	0.353526	0.00743467	-5.44357	0.000135793	0.00634804
Novel_001446	XLOC_013086	.	transcript	1.73672	0.0286297	-5.46779	2.90059e-07	1.79236e-05
Novel_000879	XLOC_007879	.	transcript	0.156874	0.002547	-5.52589	5.41794e-05	0.00273492
XM_004010335.4	101122696	ACIN1	transcript	2.07862	0.0398663	-5.53152	5.31835e-06	0.00030006
XM_027962295.1	101107662	ACTA1	transcript	0.0791733	0	-5.56843	0.00104895	0.0368401
Novel_005235	XLOC_046423	.	transcript	0.335462	0.00555867	-5.61601	0.000973967	0.0347086
Novel_012629	XLOC_109548	.	transcript	0.942802	0.0141227	-5.62047	0.000111165	0.00530548
XM_027970349.1	101105821	ARAP3	transcript	0.216114	0.00181867	-5.63263	9.84872e-07	5.88297e-05
Novel_000336	XLOC_003025	.	transcript	0.188971	0	-5.64258	0.000668195	0.0255544
XM_027964371.1	101117729	DMTN	transcript	0.280455	0.00283033	-5.70065	0.000414221	0.0168336
Novel_008395	XLOC_075941	.	transcript	0.133796	0.001513	-5.70362	1.99743e-05	0.00106772
XM_027969682.1	101119818	DOCK6	transcript	0.248538	0.00426933	-5.72701	3.01919e-05	0.00158463
XM_012141929.3	101103625	SPATS2L	transcript	0.393653	0.00345767	-5.76024	6.55848e-09	1.05474e-06
XM_027970243.1	101121933	AFF4	transcript	0.071972	0.000485333	-5.7712	0.000408381	0.0166359
XM_004006871.4	101117918	OLR1	transcript	0.0753887	0	-5.78169	0.000712428	0.0268369
XM_027968681.1	101112217	CFAP69	transcript	2.2806	0.0301417	-5.80992	3.18734e-05	0.00166707
Novel_011017	XLOC_095688	.	transcript	0.253148	0.00175667	-5.81524	0.000736301	0.0275179
XM_012123804.3	101109511	KANK1	transcript	0.458418	0.005669	-5.82864	0.000151155	0.00698805
Novel_008142	XLOC_073507	.	transcript	0.65583	0.007672	-5.87086	1.06063e-07	6.98944e-06
Novel_014680	XLOC_127502	.	transcript	0.357227	0.003677	-5.89614	1.55147e-10	7.03431e-08
XM_027973933.1	101117123	ANKRD35	transcript	0.826411	0.00885967	-5.9012	1.19849e-05	0.000654595
Novel_012655	XLOC_110096	.	transcript	0.413523	0.002005	-5.90842	0.00138715	0.0462366
Novel_003601	XLOC_032188	.	transcript	0.734558	0.0109903	-5.91187	0.000153185	0.00706886
Novel_004344	XLOC_038651	.	transcript	0.417121	0.00433267	-5.91684	1.44534e-09	3.80357e-07
Novel_006742	XLOC_060715	.	transcript	0.220845	0.00312233	-5.93693	0.000614801	0.0238149
Novel_003287	XLOC_029330	.	transcript	0.208985	0.002095	-5.99886	0.000344323	0.0144213
XM_027967472.1	101112693	LOC101112693	transcript	2.17134	0.026697	-6.09032	8.69842e-09	1.27581e-06
XM_027957252.1	101121204	NKX2-1	transcript	4.26527	0.057165	-6.11099	0.000194384	0.0087658
Novel_006672	XLOC_060030	.	transcript	0.498646	0.00590933	-6.14703	0.000774447	0.0287416
Novel_004442	XLOC_039157	.	transcript	1.76001	0.0156057	-6.15107	0.000167863	0.00768962
Novel_007836	XLOC_070849	.	transcript	0.489625	0.005696	-6.15892	0.000287337	0.0122876
Novel_010134	XLOC_088611	.	transcript	0.389398	0.00475633	-6.15972	0.00121229	0.0414924
XM_027972557.1	101101993	PLEKHG1	transcript	0.359235	0.00387767	-6.23431	0.00106183	0.0371711
Novel_001741	XLOC_015928	.	transcript	0.204601	0	-6.25362	8.91275e-05	0.00434744
XM_027957555.1	443513	PPARG	transcript	0.118978	0	-6.26148	0.00150751	0.0492536
Novel_003998	XLOC_034840	.	transcript	0.225798	0.00128333	-6.29875	3.88929e-06	0.00022176
XM_027966711.1	101116893	EHBP1	transcript	1.76304	0.017042	-6.30375	4.09691e-56	1.54175e-51
XM_027963880.1	101102792	CDC42	transcript	1.17301	0.00778567	-6.30534	0.000235617	0.0103402
Novel_010121	XLOC_088515	.	transcript	0.472393	0.00326533	-6.31858	1.30654e-09	3.53724e-07
XM_027958922.1	101102433	DUSP22	transcript	0.0726853	0	-6.34099	0.000133648	0.00625944
XM_012098879.3	101111508	TBL1XR1	transcript	6.01111	0.049571	-6.36073	4.75336e-06	0.000269436
Novel_005683	XLOC_049612	.	transcript	1.12307	0.011364	-6.37129	7.6212e-08	5.40115e-06
Novel_001673	XLOC_015405	.	transcript	0.289202	0.00286133	-6.43094	5.95146e-06	0.000334526
XM_027963118.1	105605644	LOC105605644	transcript	0.202764	0	-6.48237	0.000562438	0.0220598
Novel_013434	XLOC_115718	.	transcript	0.129086	0	-6.49614	0.0014338	0.0473099
XM_027966689.1	101112041	MEIS1	transcript	2.77183	0.022743	-6.52891	1.03986e-14	1.56529e-11
Novel_016283	XLOC_141742	.	transcript	1.25119	0.00852933	-6.54053	0.000292092	0.0124626
Novel_002330	XLOC_021385	.	transcript	0.135132	0	-6.59276	2.7521e-05	0.00145255
XM_027975076.1	101107802	INCA1	transcript	0.100154	0	-6.657	0.000265884	0.0115079
XM_027975950.1	101121440	NMNAT2	transcript	1.8049	0.0123587	-6.73756	0.000203966	0.0091431
Novel_016004	XLOC_137262	.	transcript	0.525621	0	-6.73763	1.14966e-06	6.81862e-05
XM_012187360.3	101116878	USP25	transcript	0.167826	0.00119867	-6.8005	5.2234e-12	3.81684e-09
Novel_014951	XLOC_129327	.	transcript	0.473379	0.00364333	-6.81402	2.71517e-07	1.68193e-05
XM_027967637.1	101119811	CFAP54	transcript	0.704352	0.004098	-6.84664	0.000215755	0.00960225
Novel_004705	XLOC_041454	.	transcript	0.203199	0.00126433	-6.86249	0.000580888	0.0226999
Novel_007510	XLOC_067523	.	transcript	1.13942	0.00672	-6.87201	0.000359355	0.0149759
Novel_012292	XLOC_106484	.	transcript	0.596838	0.004578	-6.88874	4.3155e-08	3.45838e-06
XM_012097980.3	101103843	CMKLR1	transcript	0.277909	0.001029	-6.90548	2.12422e-06	0.00012384
Novel_014013	XLOC_121068	.	transcript	0.26652	0.00119933	-6.92923	0.000588782	0.0229726
XM_027969048.1	101115617	KMT2C	transcript	0.160425	0.000649333	-6.97144	0.00043342	0.0175381
XM_027975047.1	101111466	ZMYND15	transcript	0.123982	0	-7.00244	1.76669e-06	0.000103639
Novel_003322	XLOC_029593	.	transcript	0.218259	0	-7.01704	7.33789e-07	4.40765e-05
Novel_002578	XLOC_023755	.	transcript	0.852615	0.004615	-7.02752	0.00055845	0.0219484
Novel_000043	XLOC_000146	.	transcript	0.294653	0.00104933	-7.04968	0.000236012	0.0103515
XM_027965293.1	101120733	SP140	transcript	0.124855	0	-7.05967	5.00507e-05	0.00254185
Novel_012793	XLOC_110789	.	transcript	0.685241	0.001054	-7.079	1.14611e-06	6.80826e-05
Novel_013926	XLOC_119829	.	transcript	0.489683	0	-7.09195	5.20255e-07	3.16288e-05
XM_027966602.1	101113479	KHK	transcript	0.282587	0	-7.12186	1.43419e-07	9.06318e-06
Novel_001400	XLOC_012639	.	transcript	0.267676	0.00138033	-7.12478	7.10872e-08	5.12973e-06
Novel_010441	XLOC_090896	.	transcript	0.451473	0	-7.13005	0.000712263	0.0268369
XM_004013909.4	101118717	LPGAT1	transcript	1.33258	0.007645	-7.17284	0.000118355	0.00562013
Novel_001773	XLOC_016162	.	transcript	0.484168	0.00151267	-7.19451	2.71081e-05	0.00143177
XM_012102792.3	101111678	SEC31B	transcript	0.0980487	0	-7.2344	1.0979e-05	0.000603159
Novel_007474	XLOC_067221	.	transcript	0.162969	0.000913	-7.25504	3.8371e-06	0.000219283
Novel_007799	XLOC_070247	.	transcript	0.100347	0	-7.27635	0.000981429	0.034892
XM_012140843.3	101117822	MYO1B	transcript	0.563833	0.00243167	-7.29309	0.000703624	0.0266013
Novel_014857	XLOC_128641	.	transcript	0.33418	0	-7.29458	1.05494e-07	6.96915e-06
Novel_010383	XLOC_090501	.	transcript	5.39069	0.0288537	-7.29617	1.12829e-05	0.0006185
XM_027975941.1	101105838	SMG7	transcript	0.598271	0.00160267	-7.29621	0.00133739	0.0448163
Novel_003388	XLOC_030262	.	transcript	0.181121	0	-7.30169	2.36698e-06	0.000137779
XM_027963349.1	101106912	OTUD5	transcript	1.29313	0.00525933	-7.32306	1.73959e-06	0.000102208
XM_027970534.1	101112815	PAM	transcript	1.43142	0.00573667	-7.35787	6.3859e-07	3.84503e-05
XM_004008017.4	101104231	LOC101104231	transcript	0.0944917	0	-7.35998	0.00102843	0.0362208
Novel_007589	XLOC_068608	.	transcript	0.394915	0	-7.43124	6.33234e-07	3.81889e-05
Novel_013718	XLOC_118497	.	transcript	0.173785	0	-7.44004	0.00129503	0.0437007
XM_027970882.1	101103321	HERC6	transcript	0.9126	0.00378533	-7.44895	1.33317e-10	6.23434e-08
Novel_013002	XLOC_112134	.	transcript	0.235036	0	-7.44938	0.000165094	0.00758087
Novel_008749	XLOC_079711	.	transcript	0.376996	0.00127033	-7.47568	2.29746e-05	0.00122116
XM_027971486.1	105615614	LHFPL2	transcript	0.890246	0.003422	-7.48599	6.10611e-05	0.00305972
XM_015097583.2	101116237	COMMD5	transcript	4.37658	0.0194833	-7.48969	5.22183e-77	3.93016e-72
Novel_007890	XLOC_071489	.	transcript	0.717152	0.00303033	-7.49631	0.000148178	0.00686756
XM_027975232.1	101120505	RSKR	transcript	0.925626	0.000949	-7.49786	3.40629e-07	2.09625e-05
Novel_012524	XLOC_108799	.	transcript	0.325594	0	-7.52118	5.44119e-08	4.17883e-06
XM_004014514.4	101114126	ACSS2	transcript	3.75324	0.0122837	-7.52458	0.000135153	0.00632204
Novel_006856	XLOC_061449	.	transcript	0.551003	0.00120933	-7.62359	5.52225e-07	3.34643e-05
Novel_012911	XLOC_111503	.	transcript	0.464672	0	-7.63949	2.57391e-08	2.52243e-06
Novel_010912	XLOC_095122	.	transcript	0.489236	0	-7.66157	1.02297e-07	6.80147e-06
Novel_016832	XLOC_147190	.	transcript	0.403449	0	-7.67594	1.4283e-08	1.73383e-06
Novel_012741	XLOC_110436	.	transcript	0.17589	0.000155333	-7.72251	2.57257e-05	0.0013597
Novel_001946	XLOC_017695	.	transcript	0.123676	0	-7.7416	0.000227014	0.0100152
XM_027973579.1	101107110	NEK5	transcript	0.171908	0	-7.75859	1.98662e-08	2.14213e-06
XM_027967569.1	101102134	STAT6	transcript	0.169345	0	-7.75919	6.70295e-09	1.06631e-06
XM_027959860.1	101122993	LTBP3	transcript	0.74157	0.00164367	-7.79722	0.000555758	0.0218769
XM_012097260.3	100147794	RHOF	transcript	0.116197	0	-7.80228	2.48858e-09	5.64158e-07
Novel_016710	XLOC_146525	.	transcript	0.300899	0.000552	-7.83364	9.59865e-08	6.51427e-06
Novel_008452	XLOC_076460	.	transcript	0.314122	0	-7.88136	0.000405744	0.0165427
Novel_013759	XLOC_118699	.	transcript	0.389546	0	-7.92941	0.000579592	0.022661
XM_027962711.1	678677	NRG1	transcript	0.308772	0.000834667	-7.93968	1.16647e-05	0.000638032
XM_027975945.1	101105838	SMG7	transcript	0.127536	0	-8.0257	6.24794e-05	0.00312663
XM_027957764.1	101121977	ATG7	transcript	0.573404	0.00132533	-8.02661	6.05367e-12	4.33927e-09
Novel_006085	XLOC_053894	.	transcript	0.255474	0.000169333	-8.05231	0.000979237	0.0348634
XM_015099208.2	101107117	DNM3	transcript	0.551301	0.000546667	-8.05234	0.000595759	0.0231967
Novel_015068	XLOC_130529	.	transcript	0.211312	0.000415333	-8.06541	0.000967155	0.0344822
XM_027956880.1	101118054	AIFM3	transcript	0.314991	0	-8.09709	0.00085882	0.0312715
Novel_011856	XLOC_101690	.	transcript	0.163121	0	-8.1277	1.62815e-05	0.000875296
Novel_002509	XLOC_022764	.	transcript	0.190616	0	-8.1808	1.22768e-05	0.00067005
Novel_003331	XLOC_029627	.	transcript	0.234987	0	-8.2104	6.01317e-10	2.07603e-07
Novel_006043	XLOC_053209	.	transcript	0.282904	0	-8.21646	1.39342e-07	8.82037e-06
Novel_007933	XLOC_071689	.	transcript	0.318667	0.000503667	-8.28901	3.14316e-06	0.000181
Novel_013458	XLOC_115849	.	transcript	0.400582	0	-8.32225	6.55387e-08	4.80303e-06
XM_027966296.1	101115265	FNBP1	transcript	0.86755	0.000957	-8.33153	0.00114477	0.0395048
XM_027968570.1	101102976	LOC101102976	transcript	0.389185	0	-8.33366	1.21209e-06	7.16625e-05
XM_012186450.3	101119321	RPTOR	transcript	0.670023	0.00162333	-8.34148	0.000796844	0.0294277
Novel_015824	XLOC_135690	.	transcript	0.190209	0	-8.38657	1.08185e-07	7.09892e-06
Novel_009655	XLOC_084926	.	transcript	0.769117	0.000103333	-8.39379	1.99864e-08	2.14894e-06
XM_012181927.3	101120753	SLC8A3	transcript	0.101901	0	-8.42157	0.000196898	0.00885793
Novel_010457	XLOC_091080	.	transcript	0.170784	0	-8.43912	3.38293e-10	1.30571e-07
Novel_002813	XLOC_026577	.	transcript	0.6291	0	-8.45993	4.50029e-11	2.4022e-08
XM_027979130.1	101120860	TMEM123	transcript	1.70081	0.00342633	-8.53658	0.000790007	0.0292101
Novel_012688	XLOC_110327	.	transcript	0.227795	0	-8.54286	2.20377e-11	1.29582e-08
Novel_014454	XLOC_125968	.	transcript	0.359477	0.000185	-8.55542	0.000266723	0.0115305
XM_004005776.4	101120226	SUPT7L	transcript	0.540065	0.000941	-8.56242	3.12252e-07	1.92318e-05
Novel_007259	XLOC_065541	.	transcript	0.432256	0.000798	-8.57712	3.75486e-09	7.30247e-07
XM_027973553.1	101104584	LRCH1	transcript	0.266754	0	-8.5903	1.79709e-06	0.000105339
Novel_011456	XLOC_098621	.	transcript	0.489061	0	-8.60343	8.22809e-07	4.93057e-05
Novel_009968	XLOC_087044	.	transcript	0.114335	0	-8.64721	1.58191e-11	9.60169e-09
Novel_009170	XLOC_082169	.	transcript	0.398519	0.000158	-8.65758	0.000689822	0.0261819
Novel_015155	XLOC_131264	.	transcript	0.368699	0	-8.68966	2.71249e-06	0.000157041
XM_027958047.1	101115912	TRAK1	transcript	1.24189	0.000320333	-8.72509	8.32899e-05	0.00408386
Novel_008421	XLOC_076174	.	transcript	0.225405	0	-8.80863	3.13734e-10	1.24926e-07
Novel_005450	XLOC_047783	.	transcript	0.217733	0	-8.81821	0.000578849	0.0226437
XM_012096165.3	554264	PAX6	transcript	0.223434	0	-8.98888	0.00152416	0.0496384
Novel_006817	XLOC_061145	.	transcript	0.285861	0	-8.99541	1.49969e-05	0.000810287
Novel_012677	XLOC_110327	.	transcript	0.319902	0	-8.99691	0.00150026	0.0491149
Novel_009966	XLOC_087044	.	transcript	0.144232	0	-8.99901	1.24352e-11	7.79935e-09
XM_027961758.1	114110633	LOC114110633	transcript	0.944638	0	-9.00071	2.25496e-08	2.31471e-06
XM_027966408.1	101123278	ST6GALNAC6	transcript	0.579792	0	-9.01006	0.00149288	0.048938
Novel_014897	XLOC_128868	.	transcript	0.617732	0	-9.02134	0.00153638	0.049942
XM_027967235.1	101101844	LRRFIP1	transcript	0.575085	0	-9.04323	0.00149798	0.0490619
XM_027975884.1	101112496	AADACL3	transcript	0.616453	0	-9.05118	0.00153778	0.0499523
XM_027962572.1	101120469	CSGALNACT1	transcript	0.429672	0	-9.05204	0.00140731	0.0467432
XM_012185069.3	100217405	SLC25A19	transcript	0.637744	0	-9.08311	0.00151108	0.0493405
Novel_003098	XLOC_028315	.	transcript	0.176177	0	-9.08589	0.00151714	0.0494845
XM_027976978.1	101113258	MTG2	transcript	0.659499	0	-9.09827	0.00140169	0.0465769
Novel_009130	XLOC_081893	.	transcript	0.496292	0	-9.10915	2.13115e-11	1.26298e-08
XM_027970853.1	101108488	SLC39A8	transcript	0.572419	0	-9.12139	7.86392e-10	2.46612e-07
XM_027978188.1	101118045	LRP3	transcript	0.662981	0	-9.16036	0.00135657	0.0453983
XM_027974195.1	101123425	SV2A	transcript	2.69766	0.002603	-9.16555	4.51925e-27	3.40137e-23
Novel_000784	XLOC_007214	.	transcript	0.312043	0	-9.16985	3.34377e-13	3.16969e-10
XM_027978187.1	101118045	LRP3	transcript	0.662874	0	-9.1788	0.00132376	0.0444387
Novel_006724	XLOC_060561	.	transcript	0.234841	0	-9.18383	0.00118598	0.0407053
Novel_014032	XLOC_121156	.	transcript	0.230578	0	-9.18851	0.00117059	0.0402299
XM_027964143.1	101102373	ZNF462	transcript	0.156941	0	-9.20012	0.00122234	0.0417795
Novel_012093	XLOC_103533	.	transcript	0.342269	0	-9.20936	1.34935e-11	8.32439e-09
Novel_007971	XLOC_072011	.	transcript	0.423373	0	-9.21937	1.19285e-08	1.54829e-06
XM_027960221.1	101114833	CFAP43	transcript	0.309091	0	-9.22038	0.001281	0.0432927
XM_027958372.1	101105784	KHDRBS2	transcript	1.15441	0	-9.22185	1.78362e-09	4.41586e-07
XM_027961624.1	101119180	ARHGAP17	transcript	0.521971	0	-9.25308	0.00122714	0.0418603
Novel_006044	XLOC_053209	.	transcript	0.299852	0	-9.26028	6.34125e-13	5.75022e-10
Novel_010122	XLOC_088515	.	transcript	0.343582	0	-9.2653	0.00144875	0.0476775
Novel_011666	XLOC_100073	.	transcript	0.406046	0	-9.27862	0.00104501	0.0367485
Novel_004852	XLOC_042816	.	transcript	0.398536	0	-9.31297	0.00111499	0.0386366
Novel_012390	XLOC_107878	.	transcript	0.733384	0	-9.31593	1.49665e-12	1.23784e-09
XM_027967755.1	101123199	CSF2RB	transcript	0.377131	0	-9.35454	0.000984834	0.03498
XM_027978957.1	101121964	LOC101121964	transcript	0.665192	0	-9.36928	0.000955921	0.0341464
Novel_015456	XLOC_133310	.	transcript	0.334201	0	-9.38362	0.00101923	0.0359977
Novel_007452	XLOC_067020	.	transcript	0.525148	0	-9.38555	0.00101045	0.0357213
Novel_001370	XLOC_012366	.	transcript	0.288361	0	-9.3867	0.000945403	0.0338671
XM_012099221.3	100147801	SLC25A26	transcript	1.55837	0	-9.39236	0.000993512	0.0352383
Novel_008249	XLOC_074393	.	transcript	0.456965	0	-9.40366	0.00107788	0.0375968
Novel_005867	XLOC_052450	.	transcript	0.738802	0	-9.43671	0.000939847	0.0337162
Novel_007080	XLOC_064041	.	transcript	0.959277	0	-9.46048	0.000902765	0.0326348
XM_012183728.3	101111337	LOC101111337	transcript	0.304622	0	-9.48918	0.00132578	0.0444866
Novel_008551	XLOC_077550	.	transcript	0.193547	0	-9.49459	0.000830856	0.0304448
Novel_000523	XLOC_005076	.	transcript	0.605441	0	-9.50184	0.000853025	0.0311207
Novel_016898	XLOC_147871	.	transcript	0.341521	0	-9.51387	0.000846334	0.0309216
XM_012132182.3	101104102	MKNK1	transcript	0.747986	0	-9.52565	0.000731915	0.0274064
Novel_016202	XLOC_140759	.	transcript	0.331508	0	-9.53015	0.000741007	0.027678
Novel_008367	XLOC_075535	.	transcript	0.199995	0	-9.54385	0.000807101	0.0297481
XM_027973011.1	101109980	BRCA2	transcript	0.195782	0	-9.54402	0.000807039	0.0297481
Novel_001474	XLOC_013749	.	transcript	0.113177	0	-9.55946	0.00107912	0.0376152
Novel_016084	XLOC_139051	.	transcript	0.972268	0	-9.57665	3.19573e-10	1.25273e-07
XM_012186215.3	101116241	GJC1	transcript	0.731558	0.000615333	-9.58041	0.000100055	0.00482111
XM_027957984.1	101106887	ARPP21	transcript	0.586701	0	-9.58192	0.000680137	0.0258784
Novel_002771	XLOC_026452	.	transcript	0.481233	0	-9.58304	1.79551e-13	1.87691e-10
Novel_015115	XLOC_130858	.	transcript	0.444417	0	-9.60915	2.27958e-05	0.00121251
Novel_009355	XLOC_083066	.	transcript	0.271806	0	-9.61669	0.000649954	0.0249582
Novel_014697	XLOC_127575	.	transcript	0.239573	0	-9.63625	0.000882095	0.0319952
Novel_000685	XLOC_006607	.	transcript	0.675669	0	-9.67988	9.57207e-14	1.0441e-10
XM_027960957.1	101111507	DTNA	transcript	1.29204	0.000313333	-9.7122	8.78813e-05	0.004295
Novel_007633	XLOC_068925	.	transcript	0.461823	5.1e-05	-9.72332	0.000332814	0.0140094
Novel_012827	XLOC_110920	.	transcript	0.678978	0	-9.73395	0.0014317	0.0472818
Novel_013884	XLOC_119376	.	transcript	0.387093	0	-9.77344	0.000561703	0.0220532
Novel_015082	XLOC_130611	.	transcript	0.553997	0	-9.78563	0.000569312	0.0223054
Novel_012772	XLOC_110634	.	transcript	0.382803	0	-9.81057	8.68373e-11	4.27171e-08
Novel_003126	XLOC_028439	.	transcript	0.308654	0.000280667	-9.82189	5.90397e-07	3.56913e-05
XM_012176690.2	101123462	ATXN7L1	transcript	0.472974	0	-9.82567	0.000813149	0.0299537
XM_027956791.1	101113533	MORC2	transcript	0.439181	0	-9.82912	0.00054113	0.021413
XM_027968161.1	101113748	PHETA2	transcript	4.26665	0.003432	-9.85305	1.52514e-21	7.17424e-18
XM_027967863.1	101119464	ETV6	transcript	0.558828	0	-9.88112	0.000519806	0.0206889
Novel_009354	XLOC_083066	.	transcript	0.114998	0	-9.91756	0.000816238	0.0300407
Novel_001680	XLOC_015491	.	transcript	0.705436	0	-9.92953	2.21105e-12	1.75171e-09
XM_027977773.1	101111995	FANCA	transcript	0.460067	0	-9.94693	2.74072e-15	4.68813e-12
XM_004013686.4	101104165	LOC101104165	transcript	0.839799	0	-9.95701	3.00807e-14	3.77332e-11
Novel_016858	XLOC_147297	.	transcript	0.316862	0	-9.96342	0.000591316	0.0230595
XM_027957811.1	101108865	FGD5	transcript	0.525264	0	-9.97386	0.000388735	0.0159879
Novel_001618	XLOC_015214	.	transcript	0.531783	0	-10.0225	5.7527e-15	9.02023e-12
Novel_013202	XLOC_113979	.	transcript	0.524633	0	-10.0229	2.73955e-14	3.555e-11
Novel_016775	XLOC_146821	.	transcript	0.930627	0	-10.0239	1.27478e-05	0.000694249
Novel_012143	XLOC_104177	.	transcript	0.551925	0	-10.036	0.000345063	0.0144443
XM_004019012.3	101113965	LOC101113965	transcript	2.58823	0	-10.0531	9.5235e-14	1.0441e-10
XM_012104597.3	101109324	ZKSCAN5	transcript	0.720873	0	-10.0769	0.000367811	0.0152607
XM_027972110.1	101114448	TTC8	transcript	1.65787	0	-10.0833	0.000322642	0.0136307
Novel_008230	XLOC_074270	.	transcript	5.17995	0.000504667	-10.0839	4.69773e-06	0.000266644
XM_027969655.1	101115027	DNM2	transcript	0.914797	0	-10.1245	0.000320245	0.013546
Novel_016924	XLOC_148029	.	transcript	1.57081	0	-10.133	4.18002e-11	2.31327e-08
Novel_007154	XLOC_064602	.	transcript	1.23059	0.000806	-10.1507	1.67239e-15	3.0258e-12
XM_027971741.1	101106265	FRMD6	transcript	0.729317	0	-10.1825	5.58898e-16	1.16847e-12
Novel_001476	XLOC_013749	.	transcript	0.327994	0	-10.1934	0.000391029	0.0160734
XM_015100725.2	100913160	YAP1	transcript	0.696941	0	-10.2294	2.50114e-13	2.44475e-10
XM_027980095.1	101116796	ZBTB20	transcript	0.255256	0	-10.2338	0.000285338	0.0122152
Novel_012689	XLOC_110327	.	transcript	0.653532	0	-10.2395	1.73778e-14	2.33558e-11
XM_015096378.2	101120579	SEC24B	transcript	0.804474	0	-10.2562	0.000269833	0.0116516
Novel_007675	XLOC_069220	.	transcript	0.97072	0	-10.3119	0.000230343	0.0101502
XM_027963372.1	101108810	AMOT	transcript	0.496796	0	-10.3197	0.000296764	0.0126261
Novel_002817	XLOC_026577	.	transcript	0.281885	0	-10.3435	3.64916e-09	7.19395e-07
XM_027974087.1	101119919	ITGB4	transcript	0.684441	0	-10.3622	0.000237194	0.0103913
XM_015100724.2	100913160	YAP1	transcript	0.761972	0	-10.3626	8.78403e-13	7.68745e-10
Novel_000195	XLOC_001552	.	transcript	0.533047	0	-10.3693	2.62558e-16	5.8121e-13
XM_027968766.1	101104231	LOC101104231	transcript	0.797773	0	-10.4151	6.15576e-07	3.71537e-05
Novel_011944	XLOC_102498	.	transcript	0.527592	0	-10.4304	0.000207082	0.00926074
XM_027970187.1	101118019	PWWP3A	transcript	1.34052	0	-10.6116	0.000184331	0.00836255
Novel_002579	XLOC_023755	.	transcript	0.614555	0	-10.7019	0.000281882	0.0121075
Novel_002569	XLOC_023354	.	transcript	1.06405	0	-10.7154	2.877e-15	4.81189e-12
XM_027964722.1	101115511	CALCRL	transcript	0.938413	0	-10.717	0.000121264	0.00574013
Novel_009888	XLOC_086388	.	transcript	0.659316	0	-10.761	3.73227e-14	4.60501e-11
XM_027971750.1	101108231	ZNF609	transcript	0.579005	0	-10.7906	0.00014386	0.00668778
XM_027959581.1	101123511	EHBP1L1	transcript	1.77809	0	-10.8217	0.000118258	0.00561906
XM_012177041.3	101104231	LOC101104231	transcript	1.12033	0	-10.8518	0.000415558	0.0168789
XM_027972461.1	101120756	EPB41L2	transcript	1.21997	0	-10.8551	0.000139507	0.0065055
Novel_004923	XLOC_043589	.	transcript	0.509212	0	-10.8638	0.000118854	0.00564024
XM_027959260.1	101110193	MYRF	transcript	1.76888	0.000230333	-10.9441	5.39555e-06	0.000304188
Novel_011030	XLOC_095714	.	transcript	0.546906	0	-10.9454	0.000217372	0.00965776
XM_027961321.1	101107923	BAIAP3	transcript	1.42162	0	-10.966	8.10984e-05	0.0039842
Novel_006123	XLOC_054243	.	transcript	2.25586	0	-10.979	9.22489e-05	0.00448516
XM_012152670.3	101102545	ZBTB40	transcript	1.04858	0	-10.9983	4.54332e-11	2.40809e-08
XM_027975203.1	101121529	MYO18A	transcript	0.830955	0	-11.0413	7.22663e-05	0.00358068
XM_015098525.2	101117432	NF1	transcript	0.776929	0	-11.3338	3.91658e-19	1.17911e-15
XM_027959725.1	101108003	KDM2A	transcript	1.11904	0	-11.3771	9.7255e-12	6.25624e-09
Novel_002104	XLOC_019197	.	transcript	0.958984	0	-11.4774	8.24439e-17	1.88032e-13
XM_027961434.1	101107063	CLEC16A	transcript	1.30915	0	-11.4848	8.47617e-20	2.7737e-16
Novel_009091	XLOC_081638	.	transcript	1.10427	0	-11.5749	6.41674e-08	4.73945e-06
XM_027958752.1	114109630	LOC114109630	transcript	5.86975	0	-11.6359	4.45584e-17	1.04801e-13
Novel_012599	XLOC_109202	.	transcript	2.98394	2.46667e-05	-11.7074	0.00070304	0.0266013
XM_027975373.1	101115486	LOC101115486	transcript	0.783002	0	-11.7209	2.34635e-20	8.40933e-17
Novel_003883	XLOC_034284	.	transcript	1.67445	0	-11.8727	1.48455e-12	1.23784e-09
Novel_002102	XLOC_019197	.	transcript	1.44919	0	-12.068	9.80839e-24	5.27299e-20
Novel_004407	XLOC_039007	.	transcript	2.74294	0	-12.1234	1.85208e-23	9.29298e-20
Novel_007473	XLOC_067221	.	transcript	0.989018	0	-12.2704	4.45234e-21	1.97118e-17
XM_015094225.2	101103800	ROCK2	transcript	4.95726	0.000276667	-12.7264	0.00032949	0.0138851
XM_027964887.1	101107938	UBR3	transcript	10.887	0.000724667	-13.095	0.000350095	0.0146305
XM_027970493.1	101118446	SSBP2	transcript	7.25108	0.000606	-13.2355	0.000704547	0.02662
Novel_012057	XLOC_103275	.	transcript	3.38903	0	-13.7602	0.000428097	0.0173414
XM_027971825.1	101103324	MAPK6	transcript	11.9258	0	-14.071	3.42633e-28	5.15759e-24
Novel_009176	XLOC_082265	.	transcript	0.202718	0	-20.8041	1.0289e-07	6.82885e-06
Novel_007138	XLOC_064542	.	transcript	0.129329	0	-20.8209	9.96632e-08	6.70335e-06
XM_027973578.1	101107110	NEK5	transcript	0.228905	0	-20.8209	9.96632e-08	6.70335e-06
Novel_017025	XLOC_149911	.	transcript	0.588498	0	-21.1052	6.72828e-08	4.92126e-06
Novel_003575	XLOC_032041	.	transcript	0.16706	0	-21.1258	6.53172e-08	4.79145e-06
XM_027959292.1	101117460	CCDC15	transcript	0.155627	0	-21.1258	6.53172e-08	4.79145e-06
Novel_003137	XLOC_028503	.	transcript	0.16594	0	-21.3978	4.43045e-08	3.52488e-06
Novel_011161	XLOC_096948	.	transcript	0.0970653	0	-21.3978	4.43045e-08	3.52488e-06
XM_027960195.1	101104621	FAM53B	transcript	0.0859713	0	-21.3978	4.43045e-08	3.52488e-06
Novel_014316	XLOC_124895	.	transcript	0.061215	0	-21.4271	4.24494e-08	3.41337e-06
Novel_013390	XLOC_115241	.	transcript	0.175784	0	-21.4286	4.23549e-08	3.40941e-06
Novel_010822	XLOC_094267	.	transcript	0.173214	0	-21.4423	4.15118e-08	3.34512e-06
XM_027974230.1	105616411	RBFOX3	transcript	0.166204	0	-21.4424	4.15067e-08	3.34512e-06
XM_027976907.1	101107542	OPRL1	transcript	0.108874	0	-21.4424	4.15067e-08	3.34512e-06
Novel_012707	XLOC_110327	.	transcript	0.0920867	0	-21.4436	4.14261e-08	3.34512e-06
Novel_017015	XLOC_149529	.	transcript	0.368713	0	-21.4436	4.14261e-08	3.34512e-06
Novel_001090	XLOC_009983	.	transcript	0.116534	0	-21.4564	4.06672e-08	3.30895e-06
Novel_010704	XLOC_092823	.	transcript	0.101761	0	-21.4715	3.97747e-08	3.25392e-06
XM_027970155.1	101114826	CC2D1B	transcript	0.103728	0	-21.4717	3.97633e-08	3.25392e-06
XM_012101138.2	101114398	TRIM38	transcript	0.21119	0	-21.4833	3.90934e-08	3.21917e-06
XM_027959110.1	101112267	ZNF451	transcript	0.0988227	0	-21.4833	3.90934e-08	3.21917e-06
Novel_013400	XLOC_115283	.	transcript	0.119057	0	-21.4859	3.89467e-08	3.21766e-06
Novel_006391	XLOC_057568	.	transcript	0.234442	0	-21.4977	3.82763e-08	3.17272e-06
XM_027972688.1	101117085	WDR27	transcript	0.119589	0	-21.5026	3.80035e-08	3.15358e-06
Novel_001114	XLOC_010162	.	transcript	0.0619433	0	-21.5033	3.79621e-08	3.15358e-06
Novel_005459	XLOC_047807	.	transcript	0.232015	0	-21.5033	3.79621e-08	3.15358e-06
Novel_014895	XLOC_128865	.	transcript	0.205456	0	-21.5033	3.79621e-08	3.15358e-06
XM_027971349.1	101106432	TMEM175	transcript	0.185947	0	-21.5506	3.5415e-08	3.00166e-06
XM_027965090.1	101107577	ALS2CR12	transcript	0.169066	0	-21.5675	3.45476e-08	2.94806e-06
Novel_009885	XLOC_086386	.	transcript	0.053539	0	-21.5688	3.44773e-08	2.9454e-06
Novel_008403	XLOC_076054	.	transcript	0.150172	0	-21.572	3.43171e-08	2.93505e-06
Novel_015365	XLOC_132753	.	transcript	0.111792	0	-21.5859	3.3622e-08	2.89866e-06
XM_015093633.2	101122082	EPB41	transcript	0.0888377	0	-21.5859	3.3622e-08	2.89866e-06
Novel_007545	XLOC_068101	.	transcript	0.187551	0	-21.5975	3.30535e-08	2.88267e-06
XM_015103754.2	101116619	MBD1	transcript	0.106276	0	-21.5975	3.30535e-08	2.88267e-06
XM_027961612.1	101110991	ABCC1	transcript	0.08009	0	-21.5975	3.30535e-08	2.88267e-06
Novel_014657	XLOC_127346	.	transcript	0.0650053	0	-21.5995	3.29575e-08	2.88267e-06
Novel_012130	XLOC_104008	.	transcript	0.247804	0	-21.6122	3.23439e-08	2.86392e-06
Novel_012999	XLOC_112112	.	transcript	0.180046	0	-21.6122	3.23439e-08	2.86392e-06
Novel_015354	XLOC_132697	.	transcript	0.203082	0	-21.6122	3.23439e-08	2.86392e-06
XM_027969631.1	101117248	TYK2	transcript	0.135278	0	-21.6222	3.18702e-08	2.84321e-06
Novel_009864	XLOC_086333	.	transcript	0.0844697	0	-21.6237	3.18006e-08	2.84321e-06
Novel_005184	XLOC_045731	.	transcript	0.139028	0	-21.6415	3.09778e-08	2.79558e-06
XM_027970811.1	101119049	ALPK1	transcript	0.115779	0	-21.6465	3.07511e-08	2.79186e-06
Novel_005162	XLOC_045552	.	transcript	0.291888	0	-21.6553	3.03531e-08	2.76239e-06
XM_027962728.1	101112024	SNX25	transcript	0.162136	0	-21.6553	3.03531e-08	2.76239e-06
Novel_007953	XLOC_071981	.	transcript	0.116508	0	-21.6581	3.0227e-08	2.76093e-06
XM_027958488.1	101115833	MAD2L1BP	transcript	0.170056	0	-21.6581	3.0227e-08	2.76093e-06
XM_027968976.1	105610309	LOC105610309	transcript	0.228476	0	-21.6697	2.97163e-08	2.73085e-06
Novel_005068	XLOC_044530	.	transcript	0.138016	0	-21.6823	2.91683e-08	2.69696e-06
Novel_016830	XLOC_147178	.	transcript	0.110816	0	-21.6922	2.87444e-08	2.66431e-06
Novel_007504	XLOC_067456	.	transcript	0.130838	0	-21.704	2.82479e-08	2.64105e-06
Novel_009154	XLOC_082086	.	transcript	0.106421	0	-21.7047	2.82163e-08	2.64105e-06
Novel_016342	XLOC_142421	.	transcript	0.114498	0	-21.7047	2.82163e-08	2.64105e-06
XM_012095799.3	101102010	SCUBE2	transcript	0.114257	0	-21.7047	2.82163e-08	2.64105e-06
Novel_008424	XLOC_076201	.	transcript	0.093843	0	-21.7151	2.77846e-08	2.62381e-06
Novel_012799	XLOC_110823	.	transcript	0.178813	0	-21.7173	2.76979e-08	2.62221e-06
Novel_015041	XLOC_130326	.	transcript	0.220333	0	-21.7173	2.76979e-08	2.62221e-06
XM_027960435.1	101108178	SORBS1	transcript	0.0850423	0	-21.7173	2.76979e-08	2.62221e-06
Novel_000141	XLOC_000858	.	transcript	0.111828	0	-21.7272	2.72942e-08	2.60364e-06
Novel_004314	XLOC_037801	.	transcript	0.122642	0	-21.7297	2.7191e-08	2.60039e-06
XM_027971907.1	101117082	CCDC175	transcript	0.146711	0	-21.7297	2.7191e-08	2.60039e-06
Novel_010467	XLOC_091158	.	transcript	0.11604	0	-21.7367	2.69131e-08	2.58366e-06
Novel_015042	XLOC_130326	.	transcript	0.226262	0	-21.7367	2.69131e-08	2.58366e-06
Novel_015108	XLOC_130800	.	transcript	0.252006	0	-21.7427	2.66758e-08	2.56743e-06
XM_012107257.3	101104043	ARHGEF6	transcript	0.118798	0	-21.7427	2.66758e-08	2.56743e-06
XM_012103232.3	100302356	SLC14A1	transcript	0.176418	0	-21.7483	2.6454e-08	2.55261e-06
Novel_007942	XLOC_071905	.	transcript	0.0821957	0	-21.749	2.64073e-08	2.55137e-06
Novel_004108	XLOC_035767	.	transcript	0.0725017	0	-21.7534	2.62531e-08	2.5423e-06
Novel_011564	XLOC_099447	.	transcript	0.119173	0	-21.7583	2.60663e-08	2.53797e-06
XM_027959689.1	101120029	LOC101120029	transcript	0.544057	0	-21.7611	2.5957e-08	2.53061e-06
XM_027980134.1	101112675	RAI14	transcript	0.120367	0	-21.7611	2.5957e-08	2.53061e-06
Novel_007354	XLOC_066230	.	transcript	0.167118	0	-21.7641	2.58439e-08	2.52613e-06
Novel_012725	XLOC_110406	.	transcript	0.111767	0	-21.7771	2.53507e-08	2.49086e-06
Novel_007065	XLOC_063837	.	transcript	0.191767	0	-21.7846	2.50675e-08	2.47066e-06
Novel_002121	XLOC_019491	.	transcript	0.211824	0	-21.7921	2.47922e-08	2.45521e-06
XM_027966663.1	101107425	AAK1	transcript	0.126789	0	-21.7921	2.47922e-08	2.45521e-06
Novel_016360	XLOC_142522	.	transcript	0.523154	0	-21.8042	2.43517e-08	2.42756e-06
Novel_008040	XLOC_072463	.	transcript	0.279503	0	-21.8247	2.36187e-08	2.36801e-06
XM_027975832.1	101106538	C12H1orf159	transcript	0.083601	0	-21.8247	2.36187e-08	2.36801e-06
Novel_013348	XLOC_115130	.	transcript	0.103291	0	-21.8276	2.35185e-08	2.36644e-06
XM_012175683.3	101107854	TNRC6B	transcript	0.0332923	0	-21.8416	2.30339e-08	2.33642e-06
XM_027975093.1	101114035	NLRP1	transcript	0.120313	0	-21.8457	2.28953e-08	2.3255e-06
Novel_015268	XLOC_132133	.	transcript	0.164182	0	-21.8495	2.2765e-08	2.31673e-06
XM_027967648.1	100135699	APAF1	transcript	0.0818537	0	-21.8495	2.2765e-08	2.31673e-06
Novel_014131	XLOC_122408	.	transcript	0.146426	0	-21.8534	2.26353e-08	2.31471e-06
Novel_015040	XLOC_130326	.	transcript	0.230453	0	-21.8534	2.26353e-08	2.31471e-06
XM_027956900.1	101119587	SMPD4	transcript	0.176288	0	-21.8534	2.26353e-08	2.31471e-06
Novel_016236	XLOC_141123	.	transcript	0.18651	0	-21.8654	2.22339e-08	2.28921e-06
Novel_004865	XLOC_042930	.	transcript	0.217342	0	-21.8772	2.1847e-08	2.26175e-06
Novel_010349	XLOC_090290	.	transcript	0.121066	0	-21.8772	2.1847e-08	2.26175e-06
Novel_014374	XLOC_125174	.	transcript	0.0988313	0	-21.8833	2.1649e-08	2.25054e-06
XM_027964092.1	101104962	RGS3	transcript	0.184386	0	-21.8857	2.1573e-08	2.24574e-06
Novel_003395	XLOC_030333	.	transcript	0.113978	0	-21.8896	2.14458e-08	2.23559e-06
Novel_011431	XLOC_098457	.	transcript	0.159902	0	-21.8944	2.12956e-08	2.22301e-06
Novel_001122	XLOC_010162	.	transcript	0.0700537	0	-21.8956	2.12566e-08	2.22203e-06
Novel_010334	XLOC_090209	.	transcript	0.106658	0	-21.8956	2.12566e-08	2.22203e-06
XM_015102834.2	101112010	KIF13A	transcript	0.085289	0	-21.9014	2.10732e-08	2.21207e-06
Novel_000545	XLOC_005237	.	transcript	0.183365	0	-21.9053	2.09501e-08	2.20221e-06
Novel_006432	XLOC_057981	.	transcript	0.142663	0	-21.9133	2.07042e-08	2.18553e-06
XM_027958643.1	101116356	COL11A2	transcript	0.101529	0	-21.9133	2.07042e-08	2.18553e-06
Novel_012853	XLOC_111055	.	transcript	0.228116	0	-21.9152	2.06453e-08	2.18544e-06
Novel_015902	XLOC_136384	.	transcript	0.221993	0	-21.9162	2.06133e-08	2.18544e-06
Novel_000890	XLOC_007933	.	transcript	0.0495497	0	-21.927	2.02849e-08	2.1625e-06
Novel_005902	XLOC_052682	.	transcript	0.176013	0	-21.927	2.02849e-08	2.1625e-06
Novel_005346	XLOC_047290	.	transcript	0.115735	0	-21.9345	2.00604e-08	2.15352e-06
Novel_002360	XLOC_021543	.	transcript	0.296003	0	-21.944	1.9777e-08	2.13865e-06
Novel_015149	XLOC_131201	.	transcript	0.130717	0	-21.9481	1.96558e-08	2.13166e-06
XM_015097143.2	101120753	SLC8A3	transcript	0.0674167	0	-21.9481	1.96558e-08	2.13166e-06
XM_027966407.1	101123019	ST6GALNAC4	transcript	0.592929	0	-21.9481	1.96558e-08	2.13166e-06
Novel_014791	XLOC_128362	.	transcript	0.105119	0	-21.9629	1.92271e-08	2.09726e-06
Novel_013349	XLOC_115130	.	transcript	0.117402	0	-21.9816	1.86984e-08	2.05448e-06
XM_027979099.1	101123038	WIZ	transcript	0.096485	0	-21.9816	1.86984e-08	2.05448e-06
Novel_010991	XLOC_095562	.	transcript	0.141832	0	-21.9931	1.83781e-08	2.02816e-06
Novel_007733	XLOC_069786	.	transcript	0.172441	0	-22	1.81904e-08	2.0104e-06
Novel_005074	XLOC_044544	.	transcript	0.177257	0	-22	1.81889e-08	2.0104e-06
Novel_011927	XLOC_102265	.	transcript	0.208463	0	-22.0042	1.80771e-08	2.00376e-06
Novel_007273	XLOC_065669	.	transcript	0.177861	0	-22.0091	1.79441e-08	1.99333e-06
XM_027968486.1	101121340	ICA1	transcript	0.297937	0	-22.0102	1.79149e-08	1.99333e-06
XM_027960158.1	101122564	KIF20B	transcript	0.119655	0	-22.0203	1.76469e-08	1.96767e-06
Novel_002625	XLOC_024253	.	transcript	0.147112	0	-22.026	1.74956e-08	1.95369e-06
Novel_006897	XLOC_061857	.	transcript	0.168484	0	-22.026	1.74956e-08	1.95369e-06
XM_027976232.1	101116923	IKBKE	transcript	0.180429	0	-22.0303	1.73849e-08	1.95001e-06
XM_027976598.1	101112839	SKIDA1	transcript	0.0829783	0	-22.0537	1.67861e-08	1.89983e-06
Novel_013077	XLOC_112843	.	transcript	0.124081	0	-22.0581	1.6674e-08	1.89785e-06
Novel_013910	XLOC_119667	.	transcript	0.279932	0	-22.0597	1.66339e-08	1.89687e-06
Novel_007238	XLOC_065459	.	transcript	0.146924	0	-22.0624	1.6568e-08	1.89222e-06
Novel_011579	XLOC_099506	.	transcript	0.175233	0	-22.0687	1.64133e-08	1.8774e-06
XM_027976910.1	101107542	OPRL1	transcript	0.29281	0	-22.0694	1.63947e-08	1.8774e-06
Novel_016424	XLOC_142933	.	transcript	0.162058	0	-22.079	1.61606e-08	1.85696e-06
XM_027956839.1	101122917	TNK2	transcript	0.110854	0	-22.079	1.61606e-08	1.85696e-06
XM_027971357.1	101107965	PCGF3	transcript	0.152591	0	-22.079	1.61606e-08	1.85696e-06
Novel_013686	XLOC_117791	.	transcript	0.440008	0	-22.0791	1.61588e-08	1.85696e-06
Novel_017010	XLOC_149470	.	transcript	1.02688	0	-22.0984	1.56969e-08	1.82598e-06
Novel_016275	XLOC_141502	.	transcript	0.26204	0	-22.0997	1.56674e-08	1.82598e-06
Novel_015436	XLOC_133122	.	transcript	0.176547	0	-22.106	1.55183e-08	1.81362e-06
Novel_014965	XLOC_129438	.	transcript	0.134588	0	-22.1094	1.54298e-08	1.81172e-06
Novel_007525	XLOC_067804	.	transcript	0.0787883	0	-22.1102	1.54211e-08	1.81172e-06
XM_012147634.3	101104046	LOC101104046	transcript	0.290917	0	-22.1149	1.53107e-08	1.80902e-06
Novel_004907	XLOC_043545	.	transcript	0.12058	0	-22.121	1.5174e-08	1.79569e-06
Novel_015095	XLOC_130796	.	transcript	0.134644	0	-22.121	1.5174e-08	1.79569e-06
XM_027956854.1	101122917	TNK2	transcript	0.116679	0	-22.1241	1.51041e-08	1.79569e-06
Novel_000688	XLOC_006628	.	transcript	0.111503	0	-22.1507	1.45102e-08	1.74109e-06
XM_012099477.2	101119511	ZNF445	transcript	0.121803	0	-22.1507	1.45102e-08	1.74109e-06
Novel_008165	XLOC_073675	.	transcript	0.27629	0	-22.1557	1.44023e-08	1.73436e-06
Novel_002053	XLOC_018787	.	transcript	0.138415	0	-22.1565	1.43749e-08	1.73383e-06
XM_027969138.1	101104903	GALNTL5	transcript	0.576672	0	-22.1565	1.43749e-08	1.73383e-06
Novel_007084	XLOC_064045	.	transcript	0.256467	0	-22.163	1.4239e-08	1.73383e-06
XM_027958404.1	101119427	GRM4	transcript	0.188969	0	-22.1699	1.40973e-08	1.72244e-06
Novel_011778	XLOC_101152	.	transcript	0.110411	0	-22.1713	1.40684e-08	1.7217e-06
XM_012184614.3	101123168	ARHGAP30	transcript	0.18815	0	-22.1713	1.40684e-08	1.7217e-06
Novel_001764	XLOC_016084	.	transcript	0.279787	0	-22.1785	1.39169e-08	1.71151e-06
XM_027972042.1	101110944	TTLL5	transcript	0.161561	0	-22.1802	1.38803e-08	1.7098e-06
XM_027962009.1	101116698	TBC1D24	transcript	0.155219	0	-22.1986	1.35013e-08	1.67684e-06
Novel_001897	XLOC_017243	.	transcript	0.117506	0	-22.2023	1.34174e-08	1.67193e-06
Novel_012393	XLOC_107878	.	transcript	0.314173	0	-22.2428	1.26298e-08	1.59491e-06
Novel_008894	XLOC_080589	.	transcript	0.117167	0	-22.25	1.24944e-08	1.5858e-06
XM_027966135.1	101111705	SLC2A6	transcript	0.401398	0	-22.2501	1.24923e-08	1.5858e-06
XM_027964369.1	101117729	DMTN	transcript	0.325506	0	-22.2624	1.22614e-08	1.57062e-06
Novel_001767	XLOC_016093	.	transcript	0.185352	0	-22.2664	1.21899e-08	1.57062e-06
Novel_007652	XLOC_069062	.	transcript	0.332581	0	-22.2702	1.21188e-08	1.56451e-06
XM_027975658.1	101117348	PIK3CD	transcript	0.174817	0	-22.2702	1.21188e-08	1.56451e-06
XM_027962462.1	101110645	PALD1	transcript	0.185322	0	-22.2792	1.19539e-08	1.54854e-06
Novel_001018	XLOC_009518	.	transcript	0.119239	0	-22.2886	1.17861e-08	1.53739e-06
Novel_003458	XLOC_030876	.	transcript	0.326544	0	-22.2946	1.1681e-08	1.52897e-06
Novel_014250	XLOC_124558	.	transcript	0.192425	0	-22.3003	1.15795e-08	1.52267e-06
XM_027956388.1	101113101	SFSWAP	transcript	0.257328	0	-22.3051	1.14966e-08	1.5207e-06
Novel_010394	XLOC_090595	.	transcript	0.0979753	0	-22.3088	1.14327e-08	1.51492e-06
XM_027975276.1	101115887	RHOT1	transcript	0.278205	0	-22.3142	1.13394e-08	1.50786e-06
Novel_000674	XLOC_006357	.	transcript	0.279471	0	-22.3175	1.12834e-08	1.50307e-06
XM_027959580.1	101123511	EHBP1L1	transcript	0.280016	0	-22.3184	1.12678e-08	1.50307e-06
Novel_000015	XLOC_000025	.	transcript	0.268047	0	-22.3261	1.11376e-08	1.49423e-06
Novel_014373	XLOC_125174	.	transcript	0.12982	0	-22.3261	1.11376e-08	1.49423e-06
Novel_012654	XLOC_110096	.	transcript	0.372507	0	-22.3336	1.10105e-08	1.48778e-06
Novel_006786	XLOC_060927	.	transcript	0.146143	0	-22.3471	1.07051e-08	1.45435e-06
XM_027960117.1	101106210	ANKRD42	transcript	0.111991	0	-22.3647	1.0504e-08	1.4348e-06
Novel_001365	XLOC_012356	.	transcript	0.217216	0	-22.3647	1.0503e-08	1.4348e-06
Novel_007723	XLOC_069668	.	transcript	0.164515	0	-22.3688	1.03861e-08	1.42907e-06
Novel_006128	XLOC_054259	.	transcript	0.186073	0	-22.3778	1.02976e-08	1.42298e-06
Novel_006385	XLOC_057438	.	transcript	0.075567	0	-22.3919	1.00792e-08	1.40309e-06
XM_015093634.2	101122082	EPB41	transcript	0.164439	0	-22.3919	1.00792e-08	1.40309e-06
Novel_006250	XLOC_055980	.	transcript	0.078244	0	-22.3996	9.96194e-09	1.39363e-06
Novel_001104	XLOC_010130	.	transcript	0.103951	0	-22.3999	9.95727e-09	1.39363e-06
Novel_014989	XLOC_129703	.	transcript	0.193674	0	-22.4054	9.8742e-09	1.39363e-06
Novel_011638	XLOC_099983	.	transcript	0.422212	0	-22.4119	9.72394e-09	1.3823e-06
Novel_010896	XLOC_094982	.	transcript	0.0904833	0	-22.4122	9.77336e-09	1.38528e-06
XM_027972046.1	101110944	TTLL5	transcript	0.194085	0	-22.4149	9.734e-09	1.3823e-06
Novel_009533	XLOC_083919	.	transcript	0.0970863	0	-22.4158	9.72069e-09	1.3823e-06
Novel_002451	XLOC_022260	.	transcript	0.119441	0	-22.4398	9.37184e-09	1.34355e-06
Novel_004557	XLOC_040406	.	transcript	0.0976227	0	-22.4446	9.30389e-09	1.33782e-06
XM_027976289.1	101107807	DISP1	transcript	0.270341	0	-22.4473	9.24568e-09	1.33308e-06
Novel_011831	XLOC_101498	.	transcript	0.165671	0	-22.4877	8.7129e-09	1.27581e-06
Novel_016873	XLOC_147668	.	transcript	0.207513	0	-22.4983	8.54288e-09	1.25837e-06
Novel_012964	XLOC_111930	.	transcript	0.130285	0	-22.5031	8.49421e-09	1.25667e-06
Novel_009994	XLOC_087314	.	transcript	0.121614	0	-22.5054	8.4631e-09	1.25667e-06
Novel_014423	XLOC_125459	.	transcript	0.181297	0	-22.5062	8.4287e-09	1.25667e-06
Novel_002671	XLOC_025480	.	transcript	0.068763	0	-22.5069	8.46217e-09	1.25667e-06
Novel_003129	XLOC_028441	.	transcript	0.195536	0	-22.5189	8.30838e-09	1.25064e-06
Novel_005657	XLOC_049428	.	transcript	0.774666	0	-22.5342	8.10591e-09	1.23001e-06
XM_027959204.1	101116943	SCUBE3	transcript	0.143234	0	-22.5357	8.0985e-09	1.23001e-06
XM_027962276.1	101108104	PPP3CB	transcript	0.124791	0	-22.5684	7.70321e-09	1.18321e-06
Novel_007787	XLOC_070190	.	transcript	0.854102	0	-22.5737	7.64165e-09	1.17616e-06
XM_027973827.1	101112864	PDE4DIP	transcript	0.123827	0	-22.5881	7.47451e-09	1.15279e-06
XM_015092419.2	101112690	NXPE3	transcript	0.197753	0	-22.5925	7.42488e-09	1.14985e-06
Novel_005272	XLOC_046639	.	transcript	0.440804	0	-22.6044	7.29055e-09	1.13371e-06
Novel_015241	XLOC_131974	.	transcript	0.48077	0	-22.6383	6.92184e-09	1.08989e-06
XM_012102042.2	101113634	BSCL2	transcript	0.278533	0	-22.6553	6.74376e-09	1.06631e-06
Novel_004558	XLOC_040406	.	transcript	0.115822	0	-22.6558	6.73947e-09	1.06631e-06
XM_012101140.3	101114398	TRIM38	transcript	0.621765	0	-22.6618	6.66227e-09	1.06631e-06
XM_012107258.3	101104043	ARHGEF6	transcript	0.236498	0	-22.6634	6.66127e-09	1.06631e-06
Novel_003964	XLOC_034657	.	transcript	0.421662	0	-22.6817	6.47283e-09	1.04869e-06
Novel_005431	XLOC_047759	.	transcript	0.458096	0	-22.6886	6.40849e-09	1.044e-06
Novel_002605	XLOC_024069	.	transcript	0.152429	0	-22.7104	6.19718e-09	1.01618e-06
Novel_001371	XLOC_012371	.	transcript	0.107185	0	-22.7109	6.19293e-09	1.01618e-06
Novel_010699	XLOC_092796	.	transcript	0.151781	0	-22.7194	6.11222e-09	1.00884e-06
Novel_005171	XLOC_045617	.	transcript	0.221357	0	-22.7264	6.04662e-09	1.00241e-06
Novel_011194	XLOC_097169	.	transcript	0.247297	0	-22.7372	5.94711e-09	9.90273e-07
Novel_009925	XLOC_086779	.	transcript	0.255275	0	-22.7616	5.72765e-09	9.62245e-07
Novel_016519	XLOC_143722	.	transcript	0.228929	0	-22.7642	5.70473e-09	9.62245e-07
Novel_006481	XLOC_058320	.	transcript	0.187922	0	-22.7806	5.56245e-09	9.40792e-07
XM_012184538.3	101122798	LHFPL6	transcript	0.667492	0	-22.8169	5.25997e-09	8.99742e-07
XM_027964507.1	101102701	CEMIP2	transcript	0.203444	0	-22.8297	5.1574e-09	8.84964e-07
Novel_008214	XLOC_074253	.	transcript	0.170321	0	-22.8499	4.99751e-09	8.64672e-07
XM_012173725.3	101109789	MAP4K4	transcript	0.178869	0	-22.8499	4.99751e-09	8.64672e-07
Novel_008677	XLOC_078953	.	transcript	0.270093	0	-22.8519	4.96657e-09	8.64672e-07
Novel_000285	XLOC_002602	.	transcript	0.0886863	0	-22.8614	4.9108e-09	8.61553e-07
Novel_004675	XLOC_041175	.	transcript	0.25906	0	-22.87	4.84562e-09	8.61553e-07
Novel_005455	XLOC_047792	.	transcript	0.205751	0	-22.8784	4.78339e-09	8.53121e-07
Novel_004651	XLOC_041093	.	transcript	0.271822	0	-22.8937	4.67095e-09	8.4104e-07
Novel_012640	XLOC_109781	.	transcript	0.170885	0	-22.9015	4.61534e-09	8.33018e-07
Novel_014981	XLOC_129703	.	transcript	0.258746	0	-22.9027	4.60245e-09	8.32905e-07
Novel_012829	XLOC_110920	.	transcript	0.371295	0	-22.9032	4.60364e-09	8.32905e-07
Novel_014014	XLOC_121068	.	transcript	0.11733	0	-22.9268	4.43537e-09	8.08289e-07
Novel_013746	XLOC_118687	.	transcript	0.172146	0	-22.9334	4.39312e-09	8.02534e-07
Novel_000314	XLOC_002870	.	transcript	0.173775	0	-22.9358	4.37695e-09	8.02534e-07
Novel_013357	XLOC_115187	.	transcript	0.141947	0	-22.9482	4.29295e-09	7.93869e-07
Novel_007892	XLOC_071493	.	transcript	0.195351	0	-22.9752	4.11717e-09	7.7251e-07
Novel_003493	XLOC_031036	.	transcript	0.497399	0	-22.9759	4.1123e-09	7.7251e-07
Novel_004559	XLOC_040406	.	transcript	0.139633	0	-22.9947	3.99439e-09	7.60299e-07
XM_027975940.1	101105838	SMG7	transcript	0.233908	0	-23.004	2.60355e-11	1.50733e-08
Novel_005001	XLOC_044086	.	transcript	0.279874	0	-23.0146	3.87249e-09	7.4542e-07
Novel_011765	XLOC_101105	.	transcript	0.225756	0	-23.0154	3.86759e-09	7.4542e-07
XM_027968416.1	101111275	GRB10	transcript	0.323266	0	-23.02	3.84044e-09	7.43052e-07
XM_027960228.1	101110105	CRTAC1	transcript	0.646971	0	-23.0398	3.72333e-09	7.25991e-07
Novel_010492	XLOC_091504	.	transcript	0.224655	0	-23.0475	3.67959e-09	7.22636e-07
Novel_016203	XLOC_140759	.	transcript	0.163422	0	-23.0524	3.65127e-09	7.19395e-07
XM_027970014.1	101119468	UIMC1	transcript	1.12458	0	-23.0617	3.59898e-09	7.15437e-07
XM_027958402.1	101119427	GRM4	transcript	0.417548	0	-23.07	3.54872e-09	7.10348e-07
Novel_007873	XLOC_071303	.	transcript	0.278574	0	-23.0737	3.53258e-09	7.10348e-07
Novel_002217	XLOC_020706	.	transcript	0.212306	0	-23.0776	3.51111e-09	7.10348e-07
XM_027959870.1	101117290	PPFIA1	transcript	0.308216	0	-23.0826	3.48375e-09	7.10348e-07
XM_012107256.3	101104043	ARHGEF6	transcript	0.321689	0	-23.0892	3.44772e-09	7.07055e-07
XM_012176428.3	101117639	CCDC18	transcript	0.375571	0	-23.0935	3.42509e-09	7.06263e-07
Novel_014719	XLOC_127668	.	transcript	0.398364	0	-23.114	3.31735e-09	6.85926e-07
XM_012186517.3	101102996	METTL23	transcript	0.672339	0	-23.1234	3.26895e-09	6.79653e-07
XM_027976326.1	101103178	LOC101103178	transcript	1.43152	0	-23.1563	3.10501e-09	6.56449e-07
Novel_011558	XLOC_099355	.	transcript	0.394437	0	-23.1581	3.09638e-09	6.56449e-07
NM_001078652.1	780441	MX2	transcript	0.577461	0	-23.1698	3.04043e-09	6.48258e-07
XM_027958141.1	101108864	ITPR1	transcript	0.159601	0	-23.1728	3.02597e-09	6.47008e-07
XM_027960626.1	101123429	TACC2	transcript	0.492893	0	-23.1853	2.96731e-09	6.39919e-07
XM_004010781.4	101105254	ZNF410	transcript	0.717607	0	-23.186	2.96414e-09	6.39919e-07
XM_027961819.1	101110293	MAPK8IP3	transcript	0.289046	0	-23.2176	2.82083e-09	6.2078e-07
Novel_007126	XLOC_064451	.	transcript	0.199012	0	-23.2225	2.79955e-09	6.17904e-07
Novel_013909	XLOC_119667	.	transcript	0.679694	0	-23.2273	2.77779e-09	6.14904e-07
XM_027972377.1	101107607	AK9	transcript	0.282434	0	-23.2346	2.7469e-09	6.11665e-07
Novel_007205	XLOC_065107	.	transcript	0.413825	0	-23.2581	1.23441e-11	7.79935e-09
Novel_007891	XLOC_071493	.	transcript	0.307901	0	-23.2718	2.59115e-09	5.83892e-07
Novel_003329	XLOC_029616	.	transcript	1.43908	0	-23.3197	2.40329e-09	5.51466e-07
XM_027966464.1	101113668	DENND1A	transcript	0.914089	0	-23.3297	2.36565e-09	5.45909e-07
XM_012102926.3	101120972	GPAM	transcript	0.464191	0	-23.3501	2.28448e-09	5.31727e-07
Novel_011073	XLOC_096081	.	transcript	0.310849	0	-23.3515	2.28571e-09	5.31727e-07
Novel_005242	XLOC_046473	.	transcript	0.183717	0	-23.366	2.23424e-09	5.25494e-07
Novel_000503	XLOC_004956	.	transcript	0.168894	0	-23.3795	2.18716e-09	5.16032e-07
Novel_015539	XLOC_133603	.	transcript	0.214007	0	-23.3815	2.18028e-09	5.16028e-07
XM_027965007.1	101104555	R3HDM1	transcript	0.417919	0	-23.3972	2.12695e-09	5.082e-07
XM_027959222.1	101112265	KLHDC3	transcript	0.614589	0	-23.438	1.9943e-09	4.82633e-07
XM_027975726.1	101102160	CEP104	transcript	0.4003	0	-23.438	1.9943e-09	4.82633e-07
XM_012189014.3	101108803	ABI3BP	transcript	0.349438	0	-23.447	1.96525e-09	4.7868e-07
Novel_005832	XLOC_052148	.	transcript	0.353918	0	-23.4917	2.76851e-12	2.14814e-09
Novel_008382	XLOC_075878	.	transcript	0.180317	0	-23.4995	1.80924e-09	4.45002e-07
Novel_008624	XLOC_078531	.	transcript	0.201607	0	-23.5229	1.74339e-09	4.35848e-07
XM_012159651.3	443318	IGF1	transcript	0.212499	0	-23.548	8.95572e-12	5.91266e-09
Novel_005327	XLOC_047098	.	transcript	0.162621	0	-23.5489	1.67301e-09	4.23965e-07
Novel_012671	XLOC_110194	.	transcript	0.835821	0	-23.5489	1.67301e-09	4.23965e-07
Novel_016175	XLOC_140284	.	transcript	0.215552	0	-23.5564	1.6532e-09	4.21785e-07
XM_012097032.2	101108255	CPLANE1	transcript	0.212304	0	-23.557	1.65163e-09	4.21785e-07
Novel_002740	XLOC_026034	.	transcript	0.44649	0	-23.5735	1.60795e-09	4.14454e-07
Novel_006732	XLOC_060602	.	transcript	0.796522	0	-23.5942	6.25576e-12	4.44182e-09
XM_027978689.1	105605893	LOC105605893	transcript	0.686685	0	-23.5996	1.54347e-09	4.00943e-07
Novel_008779	XLOC_079982	.	transcript	0.612016	0	-23.6079	1.52326e-09	3.98078e-07
XM_027966290.1	101115265	FNBP1	transcript	0.444392	0	-23.6156	1.50474e-09	3.94609e-07
Novel_010456	XLOC_091002	.	transcript	0.214975	0	-23.6627	1.39603e-09	3.68669e-07
Novel_001743	XLOC_015935	.	transcript	0.43464	0	-23.669	1.38196e-09	3.66238e-07
XM_027973796.1	101112864	PDE4DIP	transcript	0.279008	0	-23.6974	1.32068e-09	3.56053e-07
XM_027962118.1	100270685	KCNMA1	transcript	0.486911	0	-23.7041	1.30585e-09	3.53724e-07
XM_027976161.1	101109550	TMEM183A	transcript	1.39444	0	-23.7147	1.28433e-09	3.52789e-07
XM_027972986.1	101118195	ASPH	transcript	0.481341	0	-23.7305	1.25285e-09	3.4667e-07
Novel_013130	XLOC_113427	.	transcript	0.432518	0	-23.7312	1.25137e-09	3.4667e-07
Novel_003197	XLOC_028911	.	transcript	0.481568	0	-23.7373	1.23927e-09	3.45452e-07
Novel_007636	XLOC_068925	.	transcript	0.135896	0	-23.7373	1.23696e-09	3.45452e-07
XM_004003283.4	101104449	U2SURP	transcript	0.327731	0	-23.7384	1.23704e-09	3.45452e-07
Novel_006350	XLOC_056979	.	transcript	0.288104	0	-23.7701	1.17588e-09	3.33946e-07
XM_027959573.1	101123511	EHBP1L1	transcript	0.663131	0	-23.8019	1.11753e-09	3.23498e-07
XM_027960776.1	101102951	PTPRM	transcript	0.856907	0	-23.8174	1.08746e-09	3.18469e-07
Novel_007511	XLOC_067523	.	transcript	0.984917	0	-23.8228	1.0806e-09	3.17696e-07
XM_027973719.1	101112864	PDE4DIP	transcript	0.296323	0	-23.8337	1.06194e-09	3.13692e-07
XM_027979209.1	101112759	NCAM1	transcript	0.557923	0	-23.8566	1.0235e-09	3.05215e-07
Novel_000284	XLOC_002602	.	transcript	0.172605	0	-23.876	9.92094e-10	2.97486e-07
Novel_006273	XLOC_056340	.	transcript	1.19263	0	-23.8936	9.64502e-10	2.90369e-07
Novel_011646	XLOC_100013	.	transcript	0.739865	0	-23.9272	9.13228e-10	2.79403e-07
XM_027968693.1	101117582	NACAD	transcript	0.430654	0	-23.9317	9.07074e-10	2.79403e-07
Novel_003328	XLOC_029616	.	transcript	2.26484	0	-23.9649	8.5988e-10	2.68539e-07
XM_027977066.1	101113692	ASXL1	transcript	0.446379	0	-24.0263	7.78648e-10	2.45206e-07
Novel_000214	XLOC_001694	.	transcript	0.477843	0	-24.0414	7.59927e-10	2.4133e-07
Novel_005002	XLOC_044086	.	transcript	0.580713	0	-24.048	7.5179e-10	2.39757e-07
Novel_005831	XLOC_052148	.	transcript	0.570163	0	-24.0583	2.73746e-12	2.14617e-09
Novel_014338	XLOC_125078	.	transcript	0.119443	0	-24.0613	7.34376e-10	2.352e-07
Novel_007255	XLOC_065541	.	transcript	0.498308	0	-24.0891	7.03344e-10	2.29162e-07
Novel_007640	XLOC_068925	.	transcript	0.125206	0	-24.1051	6.85424e-10	2.24295e-07
XM_027966297.1	101115265	FNBP1	transcript	1.14622	0	-24.1051	6.84106e-10	2.24295e-07
XM_027960773.1	101102951	PTPRM	transcript	0.568099	0	-24.1097	6.80246e-10	2.24295e-07
XM_027976160.1	101109550	TMEM183A	transcript	3.12222	0	-24.1168	6.7129e-10	2.22573e-07
Novel_016777	XLOC_146821	.	transcript	0.839518	0	-24.1191	6.69999e-10	2.22573e-07
XM_027973745.1	101110423	DOCK9	transcript	0.450038	0	-24.1296	6.58659e-10	2.21309e-07
XM_027966291.1	101115265	FNBP1	transcript	0.652742	0	-24.1345	6.53419e-10	2.20533e-07
XM_027973736.1	101110423	DOCK9	transcript	0.476478	0	-24.1406	6.46853e-10	2.19301e-07
XM_027973747.1	101110423	DOCK9	transcript	0.447515	0	-24.15	6.37236e-10	2.18004e-07
XM_027980013.1	101115505	SIDT1	transcript	0.835796	0	-24.1501	6.37063e-10	2.18004e-07
Novel_009422	XLOC_083389	.	transcript	1.08311	0	-24.1876	5.99465e-10	2.07603e-07
Novel_015276	XLOC_132167	.	transcript	0.28657	0	-24.1979	5.88867e-10	2.06142e-07
Novel_005266	XLOC_046638	.	transcript	0.885679	0	-24.2094	5.78582e-10	2.03488e-07
XM_027956723.1	101121713	AP1B1	transcript	0.953504	0	-24.2483	5.42983e-10	1.92769e-07
XM_027978905.1	101108414	LOC101108414	transcript	4.34867	0	-24.2854	5.11148e-10	1.84072e-07
XM_027972113.1	101114708	FOXN3	transcript	0.454952	0	-24.2927	5.05059e-10	1.82754e-07
XM_027971168.1	105607326	LOC105607326	transcript	1.06727	0	-24.3004	4.9876e-10	1.81346e-07
Novel_000638	XLOC_005865	.	transcript	1.00096	0	-24.3186	4.84094e-10	1.77731e-07
Novel_016645	XLOC_146020	.	transcript	0.263124	0	-24.3227	4.83719e-13	4.49465e-10
Novel_007720	XLOC_069668	.	transcript	0.49277	0	-24.325	4.79091e-10	1.76756e-07
Novel_003012	XLOC_027889	.	transcript	3.37886	0	-24.3313	4.74192e-10	1.75811e-07
XM_027960037.1	101117549	CTTN	transcript	1.59563	0	-24.3358	4.70668e-10	1.75368e-07
Novel_000505	XLOC_004956	.	transcript	0.181396	0	-24.4298	4.03489e-10	1.52604e-07
XM_027973074.1	101115080	RAP1A	transcript	1.72471	0	-24.4843	3.68931e-10	1.4095e-07
Novel_012302	XLOC_106580	.	transcript	0.55113	0	-24.5392	3.36993e-10	1.30571e-07
XM_027963375.1	101108810	AMOT	transcript	0.720678	0	-24.5447	3.33978e-10	1.30241e-07
Novel_009526	XLOC_083876	.	transcript	0.94332	0	-24.5726	3.1896e-10	1.25273e-07
Novel_001191	XLOC_010843	.	transcript	0.61377	0	-24.5794	3.1537e-10	1.24926e-07
XM_027967083.1	101112894	ACTR1B	transcript	3.69698	0	-24.6451	2.82589e-10	1.15142e-07
XM_004020038.4	101104107	MYOF	transcript	1.06015	0	-24.6753	2.68884e-10	1.11194e-07
XM_027980132.1	101116796	ZBTB20	transcript	0.445576	0	-24.7759	2.27732e-10	9.62925e-08
XM_027966717.1	101120484	USP34	transcript	0.7239	0	-24.7873	2.23216e-10	9.4916e-08
Novel_013233	XLOC_114296	.	transcript	0.243103	0	-24.8125	2.1401e-10	9.15186e-08
Novel_005977	XLOC_052961	.	transcript	0.617994	0	-24.8549	1.99636e-10	8.58596e-08
Novel_011535	XLOC_099286	.	transcript	1.76617	0	-24.9247	1.77547e-10	7.75325e-08
XM_027965378.1	101107002	COL16A1	transcript	1.42625	0	-24.9351	1.74486e-10	7.72502e-08
XM_027977049.1	101111384	HM13	transcript	3.85881	0	-25.0419	1.45978e-10	6.69931e-08
Novel_001470	XLOC_013745	.	transcript	0.13388	0	-25.0956	1.33361e-10	6.23434e-08
Novel_008269	XLOC_074470	.	transcript	2.31642	0	-25.1064	1.30947e-10	6.19849e-08
XM_027957045.1	101119938	CHD2	transcript	0.639161	0	-25.2032	1.11216e-10	5.33158e-08
Novel_012163	XLOC_104312	.	transcript	22.4527	0	-25.6823	4.91186e-11	2.58522e-08
XM_027973740.1	101110423	DOCK9	transcript	1.45928	0	-25.7395	4.45098e-11	2.4022e-08
XM_027971561.1	101110416	BBS4	transcript	2.5205	0	-25.7897	4.08181e-11	2.27565e-08
XM_027966391.1	101108737	DNM1	transcript	3.2972	0	-25.9496	3.09392e-11	1.76409e-08
XM_027976044.1	101112917	NAV1	transcript	1.09166	0	-26.0317	2.68196e-11	1.54088e-08
XM_012174666.3	101119807	DCTN2	transcript	13.6117	0	-26.5319	1.11238e-11	7.09511e-09
XM_027975614.1	101107117	DNM3	transcript	2.74117	0	-26.6543	8.94832e-12	5.91266e-09

## Sheet: DE mRNA SP21_PD_vs_LP21_PD.
transcript_id	gene_id	gene_name	feature_id	SP21_PD_FPKM	LP21_PD_FPKM	log2.FoldChange.	pvalue	qvalue
XM_027974414.1	443220	GFAP	transcript	0	921.088	30	1.60338e-14	2.60059e-11
XM_012102688.3	101111761	OPALIN	transcript	0	41.3675	28.0648	6.78904e-13	6.4711e-10
XM_004006673.4	443522	PMCH	transcript	0	92.5072	27.9568	8.30854e-13	7.62396e-10
XM_027975614.1	101107117	DNM3	transcript	0	11.1825	27.7899	1.13347e-12	9.88076e-10
XM_027958034.1	101113800	MOBP	transcript	0	46.8121	27.5987	1.61383e-12	1.30866e-09
XM_012095485.3	101115479	CADM1	transcript	0	14.8782	27.3929	2.35565e-12	1.84582e-09
XM_027960832.1	101109407	MBP	transcript	0	27.8015	27.3665	2.47249e-12	1.91585e-09
XM_027968594.1	101106001	NRCAM	transcript	0	12.2161	27.3578	2.51167e-12	1.92482e-09
XM_012106456.3	101114682	DMD	transcript	0	3.72949	27.2653	2.97394e-12	2.25431e-09
XM_004006247.3	101111268	ATP2B1	transcript	0	7.49306	27.1829	3.45508e-12	2.5633e-09
XM_012190171.3	101116672	MAG	transcript	0	22.0915	27.1608	3.59658e-12	2.61269e-09
XM_015102803.2	101113019	MOG	transcript	0	12.3499	26.9724	5.05722e-12	3.42408e-09
XM_012100125.3	101113439	MAP4	transcript	0	6.98146	26.7688	7.28982e-12	4.62161e-09
XM_004021509.3	101104961	RPS24	transcript	0	53.6321	26.7545	7.47966e-12	4.69925e-09
XM_012187344.3	101115220	KIF1B	transcript	0	5.23135	26.6982	8.27071e-12	5.14984e-09
Novel_005748	XLOC_056441	.	transcript	0	0.108393	26.6348	9.26049e-12	5.71512e-09
XM_004006859.3	101114093	LOC101114093	transcript	0	70.2105	26.6144	9.60469e-12	5.87554e-09
XM_027977346.1	101102166	BCAS1	transcript	0	13.0324	26.5545	1.06832e-11	6.47851e-09
XM_027976453.1	101108980	HAPLN2	transcript	0	18.1439	26.5045	1.16757e-11	7.01934e-09
XM_012178665.3	101109966	ARHGAP26	transcript	0	3.53912	26.3928	1.42255e-11	8.19885e-09
XM_004013400.3	101111565	CNTNAP1	transcript	0	5.50424	26.3854	1.44132e-11	8.2389e-09
Novel_012588	XLOC_118081	.	transcript	0	7.98394	26.2174	1.93719e-11	1.07219e-08
XM_027960829.1	101109407	MBP	transcript	0	11.4938	26.2073	1.97185e-11	1.08278e-08
XM_004009000.2	443271	GRIA1	transcript	0	4.36055	26.1465	2.19366e-11	1.19185e-08
XM_027971319.1	554324	FGFR3	transcript	0	8.56128	26.1435	2.20466e-11	1.19185e-08
XM_027965568.1	101105220	EIF4G3	transcript	0	4.41223	26.1326	2.24758e-11	1.20571e-08
XM_004009792.4	101117845	LIMCH1	transcript	0	4.33841	26.1004	2.37774e-11	1.26579e-08
XM_004002623.4	101105963	BCAN	transcript	0	7.16005	26.0523	2.58626e-11	1.36637e-08
XM_027976300.1	101104593	ENAH	transcript	0	4.35694	26.0462	2.61351e-11	1.37038e-08
XM_027957140.1	101119256	APBA2	transcript	0	6.63462	26.0003	2.83153e-11	1.4627e-08
XM_015099602.2	101111648	SLC39A12	transcript	0	11.9303	25.9943	2.86026e-11	1.46668e-08
XM_012103242.3	443268	AQP4	transcript	0	16.5488	25.9861	2.90203e-11	1.47724e-08
XM_027969830.1	101112817	PTPRS	transcript	0	3.79655	25.9801	2.93269e-11	1.48203e-08
XM_027959311.1	101117889	NRXN2	transcript	0	4.73572	25.9519	3.08026e-11	1.5454e-08
XM_027971199.1	101116316	CPEB2	transcript	0	4.02559	25.9359	3.16677e-11	1.57746e-08
XM_004004163.4	101108107	STMN4	transcript	0	16.2247	25.859	3.6185e-11	1.78969e-08
XM_027960872.1	101118578	RELCH	transcript	0	3.66885	25.8494	3.67963e-11	1.80158e-08
XM_027964895.1	101123531	LOC101123531	transcript	0	5.30226	25.8471	3.69419e-11	1.80158e-08
XM_027956724.1	101121713	AP1B1	transcript	0	5.05364	25.7974	4.02583e-11	1.90671e-08
XM_027976045.1	101112917	NAV1	transcript	0	1.81975	25.7943	4.04648e-11	1.90671e-08
XM_027972468.1	101120756	EPB41L2	transcript	0	5.54936	25.7894	4.08142e-11	1.91027e-08
XM_015099221.2	101115220	KIF1B	transcript	0	1.85911	25.7129	4.65754e-11	2.137e-08
XM_027968026.1	101115533	WNK1	transcript	0	3.62202	25.693	4.81835e-11	2.18647e-08
XM_027973090.1	101116738	CSMD3	transcript	0	1.46355	25.692	4.82831e-11	2.18647e-08
XM_004022438.4	101114590	TSC22D3	transcript	0	8.49641	25.6474	5.21308e-11	2.32705e-08
XM_004008018.4	101104231	LOC101104231	transcript	0	4.37768	25.6196	5.46737e-11	2.40939e-08
XM_027959259.1	101110193	MYRF	transcript	0	2.98752	25.6169	5.49332e-11	2.40939e-08
Novel_011544	XLOC_107937	.	transcript	0	3.76288	25.6031	5.62547e-11	2.45193e-08
XM_027965565.1	101105220	EIF4G3	transcript	0	4.17574	25.5637	6.01582e-11	2.57653e-08
XM_027958366.1	101115086	TNIK	transcript	0	2.36814	25.5631	6.02218e-11	2.57653e-08
XM_027975651.1	101115220	KIF1B	transcript	0	1.70771	25.5549	6.10943e-11	2.58343e-08
XM_004011207.4	101111973	DDO	transcript	0	8.22834	25.5546	6.1124e-11	2.58343e-08
XM_015094481.2	106991066	POU3F3	transcript	0	3.01912	25.5404	6.2636e-11	2.62147e-08
XM_015096482.2	101121776	GABRA4	transcript	0	4.44794	25.5389	6.27906e-11	2.62147e-08
XM_027974977.1	101120588	NLGN2	transcript	0	3.71086	25.5356	6.31516e-11	2.62147e-08
XM_027957131.1	101102615	ACAP2	transcript	0	4.84295	25.5307	6.36752e-11	2.62756e-08
XM_027969958.1	101123298	FNIP1	transcript	0	4.08226	25.5217	6.46424e-11	2.65178e-08
XM_027974909.1	101108583	NDEL1	transcript	0	5.10518	25.4486	7.32678e-11	2.93652e-08
XM_027968446.1	100144761	CDK6	transcript	0	1.22193	25.3693	8.3868e-11	3.32317e-08
XM_027958352.1	101115086	TNIK	transcript	0	2.62911	25.3285	8.98208e-11	3.51906e-08
XM_004015248.4	101115896	SUPT5H	transcript	0	3.85864	25.3056	9.34404e-11	3.62019e-08
XM_027970488.1	101121170	ANKRD34B	transcript	0	3.29917	25.3038	4.36913e-12	3.07772e-09
XM_027965369.1	101106749	ADGRB2	transcript	0	2.72669	25.2864	9.65339e-11	3.71938e-08
XM_027958198.1	101118390	MAGI1	transcript	0	1.70093	25.2633	1.00397e-10	3.82594e-08
XM_004009793.4	101117845	LIMCH1	transcript	0	2.38084	25.2544	1.01925e-10	3.86307e-08
XM_027969428.1	101111802	MAST3	transcript	0	2.3859	25.2166	1.08658e-10	4.0655e-08
XM_027967510.1	101116895	AGAP2	transcript	0	1.91992	25.2161	1.08751e-10	4.0655e-08
XM_015099532.2	101107621	PFKFB3	transcript	0	2.9995	25.2119	1.09509e-10	4.0655e-08
XM_027969524.1	101120920	CACNA1A	transcript	0	1.48501	25.1496	1.21676e-10	4.46602e-08
XM_027966491.1	101115774	KIDINS220	transcript	0	1.80975	25.1429	1.23049e-10	4.49276e-08
XM_027964552.1	101118505	PTPRD	transcript	0	2.5924	25.1193	1.28007e-10	4.64944e-08
XM_012103380.3	101111507	DTNA	transcript	0	2.04055	25.1099	1.30077e-10	4.67592e-08
XM_004014435.3	101116075	STX16	transcript	0	1.85541	25.0296	1.48896e-10	5.29781e-08
XM_012177937.2	101119719	ELAVL3	transcript	0	2.62639	25.016	1.52319e-10	5.39122e-08
XM_027972547.1	101122644	GPSM2	transcript	0	4.05572	25.0069	1.54667e-10	5.42019e-08
XM_027956801.1	101122159	RUBCN	transcript	0	1.91322	24.9639	1.66247e-10	5.76803e-08
XM_027960438.1	101108178	SORBS1	transcript	0	1.81753	24.9547	1.68809e-10	5.82791e-08
XM_027966821.1	101122010	CCDC88A	transcript	0	1.76438	24.946	1.71257e-10	5.88331e-08
XM_027977762.1	101110962	CPNE7	transcript	0	4.92978	24.8688	1.94897e-10	6.6301e-08
XM_012103244.3	443268	AQP4	transcript	0	7.28696	24.823	2.10345e-10	7.05243e-08
XM_027957310.1	101110454	MAP1A	transcript	0	0.96187	24.8046	2.16901e-10	7.23745e-08
XM_027977114.1	101119069	TP53INP2	transcript	0	2.49863	24.8008	2.1829e-10	7.24912e-08
XM_027956597.1	101113886	RPH3A	transcript	0	2.29064	24.7538	2.35959e-10	7.76193e-08
XM_027973287.1	101119349	PHTF1	transcript	0	2.02698	24.7538	2.35959e-10	7.76193e-08
XM_012177054.3	101104231	LOC101104231	transcript	0	1.93094	24.732	2.44723e-10	8.01245e-08
XM_027971200.1	101116316	CPEB2	transcript	0	1.73899	24.7268	2.4683e-10	8.04367e-08
XM_027963375.1	101108810	AMOT	transcript	0	1.45074	24.7102	2.5375e-10	8.23071e-08
XM_027958864.1	101105795	TRIM59	transcript	0	4.18768	24.7041	2.56326e-10	8.27578e-08
XM_027964123.1	101114239	AKAP2	transcript	0	1.26256	24.6893	2.62707e-10	8.40397e-08
XM_012104280.3	101106899	TNRC6A	transcript	0	0.817817	24.6458	2.82319e-10	8.88738e-08
XM_027971825.1	101103324	MAPK6	transcript	0	2.31011	24.6452	2.82364e-10	8.88738e-08
XM_027968032.1	101115533	WNK1	transcript	0	1.05415	24.6445	2.82916e-10	8.88738e-08
XM_027968726.1	101118870	CAMK2B	transcript	0	2.56721	24.6364	2.86735e-10	8.92692e-08
XM_027973757.1	101112864	PDE4DIP	transcript	0	1.06609	24.6364	2.86735e-10	8.92692e-08
XM_012174072.2	101111268	ATP2B1	transcript	0	1.18985	24.6245	2.92437e-10	9.06399e-08
Novel_006197	XLOC_061002	.	transcript	0	0.546581	24.6159	2.96587e-10	9.15195e-08
XM_027968467.1	101115785	PPP1R9A	transcript	0	0.926045	24.6065	3.01252e-10	9.25493e-08
XM_015104103.2	101112785	ACSM5	transcript	0	3.27242	24.5729	3.18458e-10	9.74062e-08
Novel_011365	XLOC_106437	.	transcript	0	2.18413	24.5555	3.27708e-10	9.93638e-08
Novel_005172	XLOC_050022	.	transcript	0	0.858417	24.537	3.37518e-10	1.01632e-07
XM_027960965.1	101111507	DTNA	transcript	0	1.2933	24.5366	3.38102e-10	1.01632e-07
XM_027973138.1	101121431	RIMS2	transcript	0	1.07816	24.5191	3.47962e-10	1.04147e-07
XM_027958346.1	101115086	TNIK	transcript	0	0.746083	24.4849	3.6816e-10	1.09254e-07
XM_012095484.3	101115479	CADM1	transcript	0	1.80461	24.4722	3.75876e-10	1.10618e-07
XM_027964849.1	101112196	RAPGEF4	transcript	0	1.81285	24.4722	3.75928e-10	1.10618e-07
XM_027960439.1	101108178	SORBS1	transcript	0	1.79964	24.4551	3.86384e-10	1.12372e-07
Novel_000365	XLOC_003840	.	transcript	0	0.561574	24.4546	3.86723e-10	1.12372e-07
XM_027966490.1	101115774	KIDINS220	transcript	0	1.08587	24.4502	3.89746e-10	1.12385e-07
XM_027966961.1	101104819	SPAST	transcript	0	2.16953	24.4494	3.8999e-10	1.12385e-07
XM_004003855.3	101121311	GPR149	transcript	0	3.4336	24.4451	3.92965e-10	1.12729e-07
XM_012100129.3	101113439	MAP4	transcript	0	1.16623	24.4407	3.95838e-10	1.12729e-07
XM_027958349.1	101115086	TNIK	transcript	0	0.723072	24.4386	3.97219e-10	1.12729e-07
XM_027963064.1	101101873	ATP2B3	transcript	0	1.18576	24.4298	4.03047e-10	1.1364e-07
XM_027959016.1	101113706	TMEM63B	transcript	0	2.40713	24.4256	4.05752e-10	1.1364e-07
XM_027967237.1	101101844	LRRFIP1	transcript	0	1.85847	24.4256	4.05752e-10	1.1364e-07
XM_027957756.1	101121046	ATP2B2	transcript	0	1.10937	24.3928	4.27996e-10	1.18915e-07
XM_027967499.1	101113454	NGEF	transcript	0	2.57943	24.3564	1.76489e-15	3.62e-12
XM_027968722.1	101118870	CAMK2B	transcript	0	2.29845	24.3496	4.59435e-10	1.26142e-07
XM_012178967.3	101122523	MCTP1	transcript	0	1.49396	24.34	4.43495e-15	7.93038e-12
XM_027966247.1	101121164	RAPGEF1	transcript	0	1.41037	24.308	4.9171e-10	1.3291e-07
XM_027957758.1	101121046	ATP2B2	transcript	0	0.753137	24.2766	5.17865e-10	1.38903e-07
XM_015094957.2	101102554	RIMKLB	transcript	0	1.17279	24.2572	5.3449e-10	1.42268e-07
XM_004003153.4	101114661	PLD1	transcript	0	0.749436	24.2289	5.59688e-10	1.47289e-07
Novel_004941	XLOC_047799	.	transcript	0	0.627304	24.2153	5.7225e-10	1.50028e-07
XM_012177936.2	101119719	ELAVL3	transcript	0	1.31697	24.2044	5.82456e-10	1.52132e-07
XM_012181004.2	101102816	PRMT5	transcript	0	2.80613	24.1663	6.19707e-10	1.60658e-07
Novel_009417	XLOC_089044	.	transcript	0	2.60754	24.1594	6.26708e-10	1.61872e-07
XM_012095292.3	443274	GRIA4	transcript	0	1.91545	24.1528	6.32728e-10	1.62225e-07
XM_027978483.1	101107319	GRIK1	transcript	0	2.09964	24.1419	6.44759e-10	1.63944e-07
XM_015092014.2	101123342	DOCK7	transcript	0	0.793346	24.1391	6.47685e-10	1.63944e-07
XM_027957045.1	101119938	CHD2	transcript	0	0.556837	24.1379	6.48838e-10	1.63944e-07
XM_027971977.1	101122281	SIPA1L1	transcript	0	0.770992	24.1153	6.73124e-10	1.69313e-07
XM_027977821.1	101112667	ADCY7	transcript	0	0.976129	24.1079	6.81291e-10	1.69869e-07
XM_012103137.3	101116691	C22H10orf90	transcript	0	1.88706	24.1072	6.82028e-10	1.69869e-07
XM_027969635.1	101117505	PDE4A	transcript	0	1.38775	24.0864	7.05455e-10	1.75078e-07
XM_027971976.1	101122281	SIPA1L1	transcript	0	0.760604	24.0639	7.31556e-10	1.8012e-07
Novel_006211	XLOC_061120	.	transcript	0	0.483897	24.0622	7.33518e-10	1.8012e-07
XM_004002715.4	101110285	CCDC190	transcript	0	3.62963	24.0622	1.64877e-13	1.88495e-10
NM_001267876.1	100913155	GABRB2	transcript	0	3.99349	24.0519	7.45974e-10	1.82536e-07
XM_027966497.1	101115774	KIDINS220	transcript	0	1.66358	24.0091	7.98156e-10	1.93106e-07
XM_027972316.1	101116059	LOC101116059	transcript	0	2.57592	24.0058	8.02457e-10	1.93106e-07
XM_027964984.1	101115193	ZEB2	transcript	0	0.656575	23.9986	8.12964e-10	1.93106e-07
XM_027957759.1	101121046	ATP2B2	transcript	0	1.26938	23.998	8.12544e-10	1.93106e-07
XM_027967752.1	101115750	NCDN	transcript	0	3.37728	23.998	8.12611e-10	1.93106e-07
XM_027972466.1	101120756	EPB41L2	transcript	0	2.92304	23.9956	8.15689e-10	1.93106e-07
XM_004009836.3	101107281	EXOC1	transcript	0	3.25018	23.9902	8.22802e-10	1.93853e-07
XM_004011762.4	101113077	LOC101113077	transcript	0	3.6628	23.9894	1.13363e-13	1.36306e-10
XM_027977916.1	101116363	DCAF6	transcript	0	1.6068	23.9581	8.67906e-10	2.03791e-07
XM_027971728.1	101105756	TRIM9	transcript	0	1.43603	23.9513	8.76942e-10	2.05222e-07
XM_027959140.1	101113019	MOG	transcript	0	1.54629	23.9236	9.16974e-10	2.13873e-07
XM_027963198.1	101104806	GJB1	transcript	0	4.1666	23.9065	9.4213e-10	2.19008e-07
Novel_001834	XLOC_019087	.	transcript	0	0.613512	23.8997	9.53206e-10	2.20727e-07
XM_027976012.1	101108506	KIF21B	transcript	0	0.632152	23.8981	9.55857e-10	2.20727e-07
XM_027968459.1	101115785	PPP1R9A	transcript	0	0.494124	23.8874	9.7246e-10	2.23084e-07
XM_027973282.1	101119349	PHTF1	transcript	0	0.921006	23.8792	9.84446e-10	2.25093e-07
XM_027971613.1	101118614	CPNE6	transcript	0	4.64125	23.8705	9.97757e-10	2.27391e-07
XM_012183429.3	101106557	NES	transcript	0	1.17977	23.8636	1.00939e-09	2.28548e-07
XM_027959004.1	101105448	TMEM14A	transcript	0	3.25455	23.8579	1.01975e-09	2.30147e-07
XM_027966037.1	114113840	LOC114113840	transcript	0	8.0516	23.8391	1.0509e-09	2.34147e-07
XM_027975354.1	101101998	44808	transcript	0	3.28538	23.8391	1.0509e-09	2.34147e-07
XM_004008016.4	101104231	LOC101104231	transcript	0	0.863482	23.8288	1.06804e-09	2.37207e-07
XM_027967560.1	101122095	R3HDM2	transcript	0	1.28125	23.8173	1.08829e-09	2.40936e-07
Novel_008563	XLOC_081761	.	transcript	0	1.30999	23.8021	1.11515e-09	2.45327e-07
XM_015092996.2	101122929	EPB41L4B	transcript	0	0.89444	23.7969	4.39046e-14	6.24861e-11
XM_027962083.1	101111928	MRTFB	transcript	0	1.01374	23.7957	1.12485e-09	2.45908e-07
Novel_010346	XLOC_097999	.	transcript	0	1.38679	23.7821	1.15146e-09	2.50939e-07
XM_027970000.1	101116049	SEMA6A	transcript	0	0.532106	23.7724	1.16943e-09	2.53272e-07
Novel_001581	XLOC_016292	.	transcript	0	0.204832	23.7633	1.18644e-09	2.54962e-07
XM_027975860.1	101108848	SPEN	transcript	0	0.388784	23.7561	1.20033e-09	2.56776e-07
XM_012105276.3	101117643	FAM149B1	transcript	0	1.25112	23.7489	1.21402e-09	2.5891e-07
XM_027959576.1	101123511	EHBP1L1	transcript	0	1.2044	23.7437	1.22441e-09	2.59726e-07
XM_027976342.1	101102524	PAQR6	transcript	0	3.29707	23.737	1.23647e-09	2.59726e-07
Novel_003099	XLOC_030892	.	transcript	0	0.908113	23.7236	1.2642e-09	2.63374e-07
Novel_006183	XLOC_060950	.	transcript	0	0.779331	23.704	1.30368e-09	2.68259e-07
XM_027960973.1	101111507	DTNA	transcript	0	1.62408	23.6973	1.31804e-09	2.68765e-07
XM_027967054.1	101110581	RNF149	transcript	0	0.84562	23.6883	1.33763e-09	2.71521e-07
XM_027958353.1	101120960	PLA2G7	transcript	0	2.69925	23.6875	7.74449e-13	7.20114e-10
XM_027968029.1	101115533	WNK1	transcript	0	0.599698	23.6875	1.33935e-09	2.71521e-07
XM_027966492.1	101115774	KIDINS220	transcript	0	0.836503	23.6843	1.34492e-09	2.71758e-07
XM_015104436.2	101108104	PPP3CB	transcript	0	0.369794	23.6825	1.34999e-09	2.71758e-07
XM_027959841.1	443069	GRM5	transcript	0	1.10697	23.6401	1.4443e-09	2.87779e-07
XM_027979220.1	101114463	USP28	transcript	0	0.953586	23.6254	1.47845e-09	2.92909e-07
XM_027961918.1	101119953	PRRT2	transcript	0	1.65027	23.6029	9.21315e-13	8.34424e-10
Novel_005174	XLOC_050022	.	transcript	0	0.520516	23.5929	1.55417e-09	3.05915e-07
XM_027979200.1	101112759	NCAM1	transcript	0	1.21456	23.5833	1.5781e-09	3.09138e-07
Novel_009237	XLOC_087371	.	transcript	0	0.678128	23.5797	1.58703e-09	3.10018e-07
XM_027968641.1	101102721	NOD1	transcript	0	0.836163	23.5765	1.59802e-09	3.10188e-07
XM_027964567.1	101123605	DENND4C	transcript	0	0.790858	23.5759	1.59672e-09	3.10188e-07
XM_027975605.1	101105586	PRRC2C	transcript	0	0.385147	23.5736	1.60523e-09	3.10188e-07
Novel_011424	XLOC_107094	.	transcript	0	0.348394	23.5731	1.2851e-12	1.09725e-09
XM_027971927.1	101120167	PLEKHG3	transcript	0	1.10845	23.5704	1.6108e-09	3.10188e-07
XM_027973761.1	101112864	PDE4DIP	transcript	0	0.469784	23.5699	1.6148e-09	3.10188e-07
XM_004016860.4	101105527	KCNIP1	transcript	0	3.91101	23.566	1.6219e-09	3.10188e-07
XM_012159659.3	443318	IGF1	transcript	0	0.412211	23.5623	1.63427e-09	3.10188e-07
XM_027967764.1	106991003	ELFN2	transcript	0	2.23618	23.5602	1.63708e-09	3.10188e-07
XM_027978251.1	101111737	ACTN4	transcript	0	1.00227	23.559	1.64294e-09	3.10188e-07
XM_027973089.1	101116738	CSMD3	transcript	0	0.536454	23.5588	1.64075e-09	3.10188e-07
XM_027970264.1	101104574	LOC101104574	transcript	0	1.26287	23.5553	1.65262e-09	3.10188e-07
XM_027960918.1	101116619	MBD1	transcript	0	1.13185	23.5547	1.65135e-09	3.10188e-07
XM_027966389.1	101108737	DNM1	transcript	0	2.12531	23.5535	1.65462e-09	3.10188e-07
XM_027957995.1	101106887	ARPP21	transcript	0	1.04277	23.5453	1.67913e-09	3.13938e-07
Novel_002881	XLOC_028580	.	transcript	0	0.453173	23.5389	1.69614e-09	3.15056e-07
XM_027961731.1	101115595	PMS2	transcript	0	0.857098	23.538	1.69866e-09	3.15056e-07
XM_027971110.1	101106774	44815	transcript	0	1.25619	23.5306	1.71874e-09	3.15387e-07
XM_015102054.2	101123586	RTL1	transcript	0	0.354068	23.529	1.72306e-09	3.15387e-07
XM_027968597.1	101106001	NRCAM	transcript	0	0.402688	23.5245	1.73535e-09	3.16806e-07
XM_027968028.1	101115533	WNK1	transcript	0	0.643714	23.52	1.74661e-09	3.18028e-07
XM_027975495.1	101107240	DENND4B	transcript	0	0.821611	23.5076	1.78243e-09	3.22029e-07
XM_027975193.1	101121529	MYO18A	transcript	0	0.432291	23.5034	1.79423e-09	3.23323e-07
XM_027958800.1	101112891	LOC101112891	transcript	0	0.726123	23.4967	1.81334e-09	3.25849e-07
Novel_004398	XLOC_043081	.	transcript	0	0.521578	23.4947	1.81911e-09	3.25849e-07
XM_015096576.2	101107789	PRDM8	transcript	0	1.16019	23.4936	1.82227e-09	3.25849e-07
XM_004003066.4	101114659	DGKG	transcript	0	1.05444	23.4882	1.83514e-09	3.27312e-07
XM_027979218.1	101114463	USP28	transcript	0	0.870307	23.4862	4.30474e-12	3.06331e-09
XM_027957992.1	101106887	ARPP21	transcript	0	0.980401	23.4815	1.85766e-09	3.30483e-07
XM_027958221.1	101107141	CADPS	transcript	0	0.690341	23.4767	1.87174e-09	3.31297e-07
XM_027965136.1	101122170	UNC80	transcript	0	0.276383	23.4767	1.87174e-09	3.31297e-07
XM_004004579.4	101111162	CDCA7	transcript	0	1.49943	23.465	1.90662e-09	3.35712e-07
XM_027972924.1	101103903	ATAD2	transcript	0	0.672549	23.4636	1.91112e-09	3.35712e-07
XM_027965494.1	106990973	PAQR7	transcript	0	1.51649	23.4543	1.93915e-09	3.37478e-07
XM_027973850.1	101112864	PDE4DIP	transcript	0	0.451379	23.454	1.94018e-09	3.37478e-07
XM_027964672.1	106990949	GPR17	transcript	0	1.05966	23.4538	1.94053e-09	3.37478e-07
XM_015095056.2	101116897	MPPED1	transcript	0	1.02988	23.44	1.98342e-09	3.43225e-07
XM_004002822.4	101116878	USP25	transcript	0	0.347471	23.4303	2.01418e-09	3.46712e-07
XM_027972205.1	101108052	HDC	transcript	0	2.03888	23.4255	2.02764e-09	3.4743e-07
XM_012190750.3	101113520	KLK6	transcript	0	2.40476	23.4216	2.04192e-09	3.48165e-07
XM_012188162.3	101113426	PRKCQ	transcript	0	0.788434	23.4157	6.35219e-12	4.10175e-09
XM_015095868.2	101110235	MLLT1	transcript	0	0.973822	23.4132	2.06851e-09	3.51553e-07
XM_004009837.3	101107281	EXOC1	transcript	0	1.02847	23.412	2.07317e-09	3.51553e-07
XM_027959003.1	101105448	TMEM14A	transcript	0	2.48832	23.3966	5.14972e-12	3.45318e-09
Novel_001631	XLOC_016817	.	transcript	0	0.401796	23.3829	2.17039e-09	3.66486e-07
XM_015095374.2	101112476	CCDC136	transcript	0	3.65586	23.3756	2.19135e-09	3.67356e-07
Novel_012218	XLOC_114842	.	transcript	0	1.43332	23.3475	2.29469e-09	3.81926e-07
XM_027958197.1	101118390	MAGI1	transcript	0	0.430065	23.3475	2.29469e-09	3.81926e-07
Novel_004955	XLOC_047849	.	transcript	0	0.535755	23.3459	2.30043e-09	3.8197e-07
XM_027966330.1	101106157	SH3GLB2	transcript	0	1.77576	23.3421	2.31416e-09	3.82803e-07
XM_027967988.1	105608581	KCNA6	transcript	0	1.5731	23.3371	2.3284e-09	3.82803e-07
XM_027964039.1	101113733	TRAPPC12	transcript	0	0.575397	23.3358	2.33736e-09	3.82803e-07
Novel_000930	XLOC_009311	.	transcript	0	1.90167	23.3328	2.34387e-09	3.82803e-07
XM_015093677.2	101113394	EXTL1	transcript	0	1.38815	23.3328	2.34387e-09	3.82803e-07
XM_027966493.1	101115774	KIDINS220	transcript	0	0.827265	23.3328	2.34387e-09	3.82803e-07
XM_027975088.1	101114539	RABEP1	transcript	0	1.016	23.3283	2.36171e-09	3.83919e-07
XM_027965180.1	101110822	USP37	transcript	0	0.705165	23.3281	2.36131e-09	3.83919e-07
XM_027968427.1	101107435	IKZF1	transcript	0	0.634767	23.3158	2.41199e-09	3.88339e-07
XM_027960589.1	101107152	EBF3	transcript	0	0.704077	23.3024	2.46336e-09	3.91009e-07
XM_027965570.1	101105220	EIF4G3	transcript	0	1.01273	23.3002	2.46711e-09	3.91009e-07
XM_027968027.1	101115533	WNK1	transcript	0	0.453605	23.3	2.47261e-09	3.91009e-07
XM_027961017.1	101114837	CELF4	transcript	0	0.848643	23.2917	2.50517e-09	3.94369e-07
Novel_003327	XLOC_031891	.	transcript	0	0.613019	23.285	2.53166e-09	3.94654e-07
XM_027966948.1	101102219	LTBP1	transcript	0	0.670206	23.2846	2.53316e-09	3.94654e-07
XM_027977010.1	101116075	STX16	transcript	0	0.871955	23.2846	2.53316e-09	3.94654e-07
Novel_011054	XLOC_103901	.	transcript	0	0.497727	23.2713	2.58231e-09	3.99301e-07
Novel_003434	XLOC_033089	.	transcript	0	0.406126	23.2697	2.59293e-09	4.00056e-07
XM_004017310.4	101114727	GLT1D1	transcript	0	2.35984	23.2643	2.05316e-12	1.62708e-09
XM_027959561.1	101109494	SLC37A2	transcript	0	1.14477	23.263	2.62033e-09	4.03391e-07
XM_027960626.1	101123429	TACC2	transcript	0	0.926523	23.2456	2.69282e-09	4.1273e-07
XM_004018362.4	101123330	FLNB	transcript	0	0.241236	23.2438	2.69962e-09	4.12864e-07
XM_012104195.3	101112785	ACSM5	transcript	0	1.16622	23.2393	2.7196e-09	4.15009e-07
XM_015099209.2	101107117	DNM3	transcript	0	0.5334	23.2334	2.74356e-09	4.17752e-07
XM_027975749.1	101122295	PRKCZ	transcript	0	1.59352	23.2299	2.75931e-09	4.19071e-07
XM_027957760.1	101121046	ATP2B2	transcript	0	0.599622	23.226	2.77106e-09	4.19071e-07
XM_027961420.1	101114409	MYH11	transcript	0	0.837102	23.2248	2.77626e-09	4.19071e-07
XM_027973796.1	101112864	PDE4DIP	transcript	0	0.377677	23.219	2.80735e-09	4.21938e-07
XM_012175207.3	101116387	C2CD5	transcript	0	1.20574	23.2128	2.82863e-09	4.24029e-07
NM_001009766.1	443287	BEGAIN	transcript	0	2.02673	23.2119	2.83343e-09	4.24029e-07
XM_027960681.1	100302356	SLC14A1	transcript	0	0.866209	23.2072	2.85988e-09	4.27071e-07
Novel_010886	XLOC_102080	.	transcript	0	1.52031	23.2059	3.49357e-13	3.69144e-10
Novel_010943	XLOC_102678	.	transcript	0	0.267535	23.1836	2.96731e-09	4.42168e-07
XM_027968723.1	101118870	CAMK2B	transcript	0	0.870642	23.1775	2.99567e-09	4.45441e-07
XM_027968023.1	101115533	WNK1	transcript	0	0.379242	23.1701	3.03041e-09	4.49648e-07
XM_027979138.1	101120860	TMEM123	transcript	0	0.549427	23.1677	3.04206e-09	4.50419e-07
XM_027967177.1	101104729	PPFIA2	transcript	0	0.748604	23.1593	3.08232e-09	4.55143e-07
XM_027956532.1	101108689	TAOK3	transcript	0	0.802365	23.1577	3.08702e-09	4.55143e-07
Novel_001422	XLOC_014584	.	transcript	0	1.21894	23.1468	3.1428e-09	4.61416e-07
XM_004013763.4	101123222	AJAP1	transcript	0	1.19299	23.1423	3.16515e-09	4.63722e-07
Novel_006419	XLOC_063428	.	transcript	0	0.123896	23.1395	3.17918e-09	4.64801e-07
Novel_009836	XLOC_092451	.	transcript	0	0.593877	23.1296	3.22558e-09	4.70597e-07
XM_027956250.1	101109647	ZNF827	transcript	0	0.771741	23.1153	3.29378e-09	4.77033e-07
Novel_009234	XLOC_087371	.	transcript	0	0.178927	23.1107	3.325e-09	4.78101e-07
XM_012096019.3	101102261	FAM168A	transcript	0	0.280823	23.1107	3.325e-09	4.78101e-07
XM_027970952.1	101117845	LIMCH1	transcript	0	0.414336	23.0941	3.41065e-09	4.88133e-07
XM_027966978.1	101103691	KIF1A	transcript	0	0.370401	23.0937	3.41448e-09	4.88133e-07
Novel_008223	XLOC_078530	.	transcript	0	0.31437	23.0921	3.42277e-09	4.88133e-07
XM_027971529.1	101113764	PAQR5	transcript	0	0.863995	23.0857	3.45706e-09	4.92018e-07
XM_027966072.1	443281	GRIN1	transcript	0	0.785882	23.0816	3.47897e-09	4.92122e-07
XM_027968465.1	101115785	PPP1R9A	transcript	0	0.282384	23.0816	3.47897e-09	4.92122e-07
Novel_003092	XLOC_030854	.	transcript	0	0.248059	23.0595	3.60084e-09	5.07304e-07
XM_012122819.3	101114337	TRPM6	transcript	0	0.501847	23.053	3.63156e-09	5.10101e-07
XM_027976517.1	101107886	CELF2	transcript	0	0.34933	23.0498	3.6556e-09	5.1089e-07
XM_015094164.2	101108737	DNM1	transcript	0	0.851793	23.0349	3.74145e-09	5.208e-07
Novel_006352	XLOC_062844	.	transcript	0	0.0907817	23.0295	3.77276e-09	5.23072e-07
XM_027974145.1	101103656	JMJD6	transcript	0	0.339114	23.0271	3.78662e-09	5.23951e-07
XM_015100720.2	100913160	YAP1	transcript	0	0.627548	23.0264	1.38913e-11	8.07291e-09
Novel_000201	XLOC_001926	.	transcript	0	0.857691	23.0243	3.80317e-09	5.25199e-07
Novel_012948	XLOC_120751	.	transcript	0	0.430114	23.0145	1.4566e-11	8.25859e-09
Novel_005205	XLOC_050734	.	transcript	0	0.757304	23.0042	3.92054e-09	5.36099e-07
XM_027973848.1	101112864	PDE4DIP	transcript	0	0.38557	23.0042	3.92054e-09	5.36099e-07
XM_027971426.1	100145865	TPM1	transcript	0	2.41332	22.9991	3.95534e-09	5.39799e-07
XM_004003198.3	101103775	SPTSSB	transcript	0	2.3417	22.9804	4.06024e-09	5.49811e-07
Novel_011990	XLOC_112933	.	transcript	0	0.245717	22.9796	4.07633e-09	5.5092e-07
XM_012100726.3	101109058	VEPH1	transcript	0	0.631774	22.9639	4.17676e-09	5.60152e-07
XM_027969898.1	101118445	CELF5	transcript	0	0.749368	22.9605	4.19224e-09	5.61149e-07
Novel_009598	XLOC_090226	.	transcript	0	0.728955	22.949	4.27466e-09	5.66742e-07
XM_027973977.1	101117261	CEP112	transcript	0	0.782169	22.949	4.27466e-09	5.66742e-07
XM_012189242.3	101109472	DBNDD2	transcript	0	2.84086	22.942	4.31538e-09	5.71056e-07
Novel_001492	XLOC_015398	.	transcript	0	0.553502	22.9373	4.35227e-09	5.71532e-07
XM_012104494.3	101119359	ORAI2	transcript	0	0.289607	22.9372	4.35326e-09	5.71532e-07
XM_027966837.1	101104646	NRXN1	transcript	0	0.214196	22.9372	4.35326e-09	5.71532e-07
XM_012118757.3	101108107	STMN4	transcript	0	1.88451	22.935	4.36816e-09	5.71532e-07
XM_027957809.1	101108865	FGD5	transcript	0	0.441269	22.935	4.36816e-09	5.71532e-07
Novel_004762	XLOC_046258	.	transcript	0	0.582072	22.9172	4.49042e-09	5.8424e-07
XM_027962716.1	101113127	PRAG1	transcript	0	0.417583	22.9172	4.49042e-09	5.8424e-07
XM_027972895.1	101121944	ADCY8	transcript	0	0.735239	22.906	4.56855e-09	5.91822e-07
Novel_008195	XLOC_078389	.	transcript	0	0.260395	22.8971	4.63203e-09	5.96834e-07
XM_027965016.1	101106493	MAP3K19	transcript	0	0.516772	22.8962	4.63856e-09	5.96834e-07
Novel_004009	XLOC_039202	.	transcript	0	0.332305	22.8932	4.65967e-09	5.98445e-07
XM_012173970.3	101102301	NAV3	transcript	0	0.35006	22.8886	4.68416e-09	6.00305e-07
XM_027967648.1	100135699	APAF1	transcript	0	0.600272	22.8836	4.71651e-09	6.02418e-07
XM_027977867.1	101122209	FAM192A	transcript	0	0.742756	22.8822	4.7399e-09	6.0267e-07
XM_027972115.1	101114708	FOXN3	transcript	0	0.32181	22.8772	4.77646e-09	6.05638e-07
XM_027963111.1	101120726	SLITRK4	transcript	0	0.398358	22.8726	4.81013e-09	6.06598e-07
XM_027964031.1	101113208	MYT1L	transcript	0	0.393811	22.8726	4.81013e-09	6.06598e-07
XM_012178763.3	101118949	ABLIM3	transcript	0	0.565052	22.8698	4.83118e-09	6.06989e-07
XM_027961026.1	101114837	CELF4	transcript	0	1.08014	22.8674	4.83686e-09	6.06989e-07
XM_015097221.2	101113681	KCNK10	transcript	0	0.776835	22.8579	4.92086e-09	6.15002e-07
XM_027957841.1	105603599	KIAA1257	transcript	0	0.471751	22.8579	4.92086e-09	6.15002e-07
XM_027971039.1	101117459	LRRC7	transcript	0	1.22509	22.8564	1.49788e-12	1.25083e-09
XM_012099910.3	101106371	CACNA1D	transcript	0	0.299736	22.849	4.98856e-09	6.21236e-07
XM_015094662.2	101114507	BIN2	transcript	0	1.17293	22.8414	5.04739e-09	6.26325e-07
XM_027961016.1	101114837	CELF4	transcript	0	0.623345	22.8414	5.04739e-09	6.26325e-07
Novel_000184	XLOC_001699	.	transcript	0	0.372317	22.8378	5.07615e-09	6.2766e-07
Novel_007102	XLOC_070951	.	transcript	0	0.353664	22.8311	5.11436e-09	6.31266e-07
XM_012098765.2	101115909	HEATR5A	transcript	0	0.312413	22.8286	5.14846e-09	6.32119e-07
XM_012141444.3	101123098	RFTN2	transcript	0	0.658822	22.8286	5.14846e-09	6.32119e-07
XM_012187155.3	101114291	CDC42BPA	transcript	0	0.215586	22.8286	5.14846e-09	6.32119e-07
XM_027960002.1	105613317	CEND1	transcript	0	1.39095	22.8247	5.17916e-09	6.34771e-07
XM_027957789.1	101107926	DVL3	transcript	0	0.605772	22.8179	5.2338e-09	6.3922e-07
XM_027976299.1	101104593	ENAH	transcript	0	0.424857	22.8179	5.2338e-09	6.3922e-07
XM_027974625.1	101123648	ARHGAP23	transcript	0	0.393363	22.8051	5.33859e-09	6.47798e-07
XM_027968461.1	101115785	PPP1R9A	transcript	0	0.2276	22.8036	5.35048e-09	6.47798e-07
XM_027971115.1	101106774	44815	transcript	0	1.63205	22.7984	5.37787e-09	6.49986e-07
XM_027969650.1	101115027	DNM2	transcript	0	0.473021	22.7953	5.4193e-09	6.5285e-07
XM_027970087.1	101114961	ARHGEF40	transcript	0	0.434548	22.7876	5.48397e-09	6.58246e-07
XM_027980140.1	101119422	PDZD2	transcript	0	0.203161	22.7876	5.48397e-09	6.58246e-07
XM_012179984.2	101107281	EXOC1	transcript	0	0.645585	22.7848	5.50772e-09	6.59961e-07
Novel_006373	XLOC_062960	.	transcript	0	0.466175	22.7785	5.56093e-09	6.64366e-07
XM_027962541.1	101121569	ANK1	transcript	0	0.393614	22.7782	5.56354e-09	6.64366e-07
XM_027966394.1	101108737	DNM1	transcript	0	0.69388	22.7675	5.65637e-09	6.68427e-07
XM_027979822.1	101113435	STX3	transcript	0	0.879455	22.7675	5.65637e-09	6.68427e-07
Novel_002687	XLOC_026632	.	transcript	0	0.56555	22.7646	5.66464e-09	6.68427e-07
XM_027965220.1	105606759	SPEG	transcript	0	0.266904	22.7605	5.7176e-09	6.70325e-07
Novel_002230	XLOC_023512	.	transcript	0	0.40451	22.7582	5.73744e-09	6.70325e-07
Novel_001094	XLOC_011036	.	transcript	0	0.216695	22.7574	5.72726e-09	6.70325e-07
XM_027976010.1	101108506	KIF21B	transcript	0	0.473656	22.7526	5.77009e-09	6.71778e-07
XM_012103234.3	100302356	SLC14A1	transcript	0	1.29457	22.7417	5.86716e-09	6.80805e-07
XM_027965371.1	101106749	ADGRB2	transcript	0	0.821945	22.7417	5.86716e-09	6.80805e-07
Novel_001000	XLOC_010155	.	transcript	0	0.0425503	22.7289	6.00149e-09	6.89055e-07
Novel_011457	XLOC_107432	.	transcript	0	0.254008	22.7281	5.98959e-09	6.89055e-07
XM_012178764.3	101118949	ABLIM3	transcript	0	0.5314	22.7257	6.03094e-09	6.89485e-07
XM_012179983.2	101107281	EXOC1	transcript	0	0.606934	22.7078	6.19959e-09	7.04149e-07
XM_027971739.1	101106265	FRMD6	transcript	0	0.441514	22.7078	6.19959e-09	7.04149e-07
XM_027974720.1	101117004	CACNA1G	transcript	0	0.287484	22.7041	6.23446e-09	7.0581e-07
XM_027977825.1	101116855	NKD1	transcript	0	1.13322	22.7041	6.23446e-09	7.0581e-07
XM_027957061.1	443001	ACAN	transcript	0	0.258882	22.7004	6.26972e-09	7.07504e-07
XM_027967524.1	101119388	B4GALNT1	transcript	0	2.44573	22.6996	6.24954e-09	7.0637e-07
XM_027975681.1	101115890	CAMTA1	transcript	0	0.385892	22.6893	6.37793e-09	7.15087e-07
XM_027973102.1	101115919	KCND3	transcript	0	0.889093	22.6855	6.41483e-09	7.16919e-07
XM_015098525.2	101117432	NF1	transcript	0	0.218804	22.6817	6.45217e-09	7.19938e-07
XM_027966135.1	101111705	SLC2A6	transcript	0	1.01609	22.6779	6.48995e-09	7.20694e-07
XM_027973670.1	101117089	ZDHHC20	transcript	0	0.471931	22.6779	6.48995e-09	7.20694e-07
XM_015105083.2	101109593	LOC101109593	transcript	0	0.356742	22.6624	6.64569e-09	7.34481e-07
XM_012175204.3	101116387	C2CD5	transcript	0	0.448836	22.6562	6.7091e-09	7.39146e-07
XM_027977447.1	114117761	FXYD7	transcript	0	2.65024	22.6546	6.72616e-09	7.39856e-07
XM_027972830.1	101118622	SLC45A4	transcript	0	0.220065	22.6499	6.77423e-09	7.41754e-07
XM_012095291.3	443274	GRIA4	transcript	0	0.379799	22.6488	6.78595e-09	7.41754e-07
XM_027974107.1	101106022	EXOC7	transcript	0	0.936507	22.6488	6.78595e-09	7.41754e-07
Novel_011055	XLOC_103901	.	transcript	0	0.198144	22.6451	6.82484e-09	7.44837e-07
Novel_009837	XLOC_092451	.	transcript	0	0.34766	22.6413	6.86405e-09	7.46778e-07
XM_027958006.1	101107739	LRRFIP2	transcript	0	0.737557	22.6376	6.90356e-09	7.47579e-07
XM_027961405.1	101107497	DIP2A	transcript	0	0.282824	22.6376	6.90356e-09	7.47579e-07
XM_027977156.1	101121283	DLGAP4	transcript	0	0.453122	22.63	6.98354e-09	7.52733e-07
XM_027968596.1	101106001	NRCAM	transcript	0	0.210724	22.6262	7.02403e-09	7.53602e-07
XM_027975690.1	101115890	CAMTA1	transcript	0	0.393224	22.6262	7.02403e-09	7.53602e-07
XM_015092030.2	101112175	SGIP1	transcript	0	0.369381	22.6225	7.06486e-09	7.55838e-07
XM_027968415.1	101106517	LOC101106517	transcript	0	0.788382	22.6187	7.10603e-09	7.58898e-07
XM_027968787.1	101112476	CCDC136	transcript	0	0.558265	22.6148	7.14754e-09	7.62164e-07
XM_027967323.1	101115614	LOC101115614	transcript	0	0.438136	22.6007	7.30394e-09	7.71761e-07
XM_027975687.1	101115890	CAMTA1	transcript	0	0.38597	22.6007	7.30394e-09	7.71761e-07
XM_015098099.2	101104410	SUPT20H	transcript	0	0.458042	22.5942	7.37596e-09	7.75844e-07
Novel_008536	XLOC_081615	.	transcript	0	0.417201	22.5844	7.48803e-09	7.82909e-07
XM_004006062.4	101109257	DYSF	transcript	0	0.290219	22.5844	7.48803e-09	7.82909e-07
XM_015092028.2	101112175	SGIP1	transcript	0	0.359707	22.5844	7.48803e-09	7.82909e-07
XM_027969062.1	101117666	SHH	transcript	0	1.39208	22.5722	7.62841e-09	7.96392e-07
XM_027980181.1	101107994	ADAMTS16	transcript	0	0.405272	22.5639	7.72546e-09	8.00054e-07
Novel_005543	XLOC_054165	.	transcript	0	0.201818	22.5604	7.76674e-09	8.00054e-07
XM_015104106.2	101112785	ACSM5	transcript	0	0.772414	22.5604	7.76674e-09	8.00054e-07
Novel_006195	XLOC_061002	.	transcript	0	0.213348	22.5521	7.86534e-09	8.06637e-07
XM_012187152.3	101114291	CDC42BPA	transcript	0	0.174479	22.5439	7.96492e-09	8.14454e-07
Novel_008935	XLOC_084939	.	transcript	0	0.409693	22.5399	8.01381e-09	8.15865e-07
XM_027963135.1	101108992	ARX	transcript	0	0.676775	22.5399	8.01381e-09	8.15865e-07
XM_027976621.1	101105016	KIAA1217	transcript	0	0.358898	22.5399	8.01381e-09	8.15865e-07
Novel_012492	XLOC_117146	.	transcript	0	0.307012	22.5323	8.10695e-09	8.21748e-07
Novel_013541	XLOC_127047	.	transcript	0	0.196225	22.5323	8.10695e-09	8.21748e-07
XM_027957674.1	101110626	PFKFB4	transcript	0	0.583606	22.5236	8.21512e-09	8.26705e-07
XM_027977332.1	101119239	NFATC2	transcript	0	0.295348	22.5236	8.21512e-09	8.26705e-07
Novel_011345	XLOC_106338	.	transcript	0	0.742671	22.5224	8.2031e-09	8.26705e-07
XM_004011713.3	101121782	MYBL1	transcript	0	0.390752	22.5201	8.25857e-09	8.28685e-07
XM_027976599.1	101112839	SKIDA1	transcript	0	0.211479	22.5201	8.25857e-09	8.28685e-07
XM_004013909.4	101118717	LPGAT1	transcript	0	0.239446	22.5018	8.49196e-09	8.46017e-07
XM_027976318.1	101114291	CDC42BPA	transcript	0	0.171674	22.5018	8.49196e-09	8.46017e-07
XM_027964143.1	101102373	ZNF462	transcript	0	0.171319	22.4985	8.53507e-09	8.4789e-07
Novel_006172	XLOC_060816	.	transcript	0	0.271975	22.4948	8.5832e-09	8.50249e-07
XM_027972315.1	101116059	LOC101116059	transcript	0	0.44176	22.4883	8.66791e-09	8.51384e-07
XM_027976317.1	101114291	CDC42BPA	transcript	0	0.170591	22.4883	8.66791e-09	8.51384e-07
XM_004006786.4	101116387	C2CD5	transcript	0	0.711846	22.4874	8.64998e-09	8.51384e-07
XM_027969985.1	101109703	CSNK1G3	transcript	0	0.237406	22.4615	9.02897e-09	8.80646e-07
XM_027961134.1	101114839	LAT2	transcript	0	1.12405	22.4533	9.14199e-09	8.90424e-07
XM_015092600.2	101117897	P2RY12	transcript	0	0.50702	22.4495	3.73641e-11	1.80951e-08
XM_027965023.1	101116712	NCKAP5	transcript	0	0.253689	22.449	9.20141e-09	8.91234e-07
XM_027965657.1	106990805	OLIG2	transcript	0	1.5916	22.449	9.20141e-09	8.91234e-07
Novel_001547	XLOC_015822	.	transcript	0	0.192359	22.4357	9.38979e-09	9.05706e-07
XM_027970432.1	101106007	SLC36A1	transcript	0	0.37804	22.4357	9.38979e-09	9.05706e-07
XM_012175630.3	101103799	PLA2G6	transcript	0	0.560242	22.4313	9.45192e-09	9.09183e-07
XM_027960871.1	101118578	RELCH	transcript	0	0.314215	22.4313	9.45192e-09	9.09183e-07
Novel_010177	XLOC_095854	.	transcript	0	0.174963	22.4281	9.49818e-09	9.10279e-07
XM_027969897.1	101118445	CELF5	transcript	0	0.514991	22.427	9.51392e-09	9.10279e-07
Novel_012275	XLOC_115203	.	transcript	0	0.23124	22.4251	9.51552e-09	9.10279e-07
Novel_013009	XLOC_121006	.	transcript	0	0.477936	22.4251	9.51552e-09	9.10279e-07
XM_027972986.1	101118195	ASPH	transcript	0	0.24878	22.419	9.63031e-09	9.14984e-07
XM_027976094.1	101117807	FAM189B	transcript	0	0.575118	22.4135	9.70733e-09	9.19796e-07
XM_027974731.1	101117004	CACNA1G	transcript	0	0.228582	22.4098	9.76588e-09	9.22342e-07
XM_027972212.1	101119221	CCDC177	transcript	0	0.836695	22.4092	9.77388e-09	9.22342e-07
XM_004011206.4	101111717	SLC22A16	transcript	0	0.8911	22.4007	9.90128e-09	9.30587e-07
XM_027962273.1	101118414	TMEM72	transcript	0	0.807962	22.3955	9.9795e-09	9.32909e-07
Novel_000194	XLOC_001873	.	transcript	0	0.416664	22.392	1.00327e-08	9.35372e-07
XM_004004878.4	101120988	PTH2R	transcript	0	0.589841	22.392	1.00327e-08	9.35372e-07
XM_015098837.2	101119232	FMNL1	transcript	0	0.449983	22.3824	1.01789e-08	9.43962e-07
XM_027964928.1	101111257	BAZ2B	transcript	0	0.226418	22.3824	1.01789e-08	9.43962e-07
XM_027967092.1	101113927	ANKRD23	transcript	0	0.215409	22.381	1.02004e-08	9.44694e-07
XM_012187156.3	101114291	CDC42BPA	transcript	0	0.156102	22.3745	1.03012e-08	9.48988e-07
XM_015092031.2	101112175	SGIP1	transcript	0	0.312958	22.3745	1.03012e-08	9.48988e-07
XM_027972668.1	101115800	AFDN	transcript	0	0.239525	22.3745	1.03012e-08	9.48988e-07
Novel_004335	XLOC_042330	.	transcript	0	0.463932	22.3696	1.03774e-08	9.53492e-07
XM_027969422.1	101111802	MAST3	transcript	0	0.287391	22.3696	1.03774e-08	9.53492e-07
XM_012129216.3	101119614	GLRA3	transcript	0	0.616664	22.3653	1.04458e-08	9.54695e-07
XM_027956792.1	101113533	MORC2	transcript	0	0.286304	22.3653	1.04458e-08	9.54695e-07
XM_027973750.1	101112864	PDE4DIP	transcript	0	0.199422	22.3653	1.04458e-08	9.54695e-07
XM_012180283.3	101118875	HELQ	transcript	0	0.495576	22.3645	1.0459e-08	9.54695e-07
XM_027967048.1	101109789	MAP4K4	transcript	0	0.233164	22.3645	1.0459e-08	9.54695e-07
Novel_012923	XLOC_120616	.	transcript	0	0.153784	22.3585	1.0553e-08	9.60766e-07
XM_027976319.1	101114291	CDC42BPA	transcript	0	0.168963	22.3492	1.06962e-08	9.68229e-07
XM_027966286.1	101115265	FNBP1	transcript	0	0.313953	22.3457	1.07602e-08	9.68229e-07
XM_027973281.1	101111890	NKAIN3	transcript	0	2.772	22.3457	1.07602e-08	9.68229e-07
XM_027975260.1	101117432	NF1	transcript	0	0.174618	22.3457	1.07602e-08	9.68229e-07
XM_027976516.1	101107886	CELF2	transcript	0	0.210683	22.3457	1.07602e-08	9.68229e-07
XM_027968292.1	101118486	MACF1	transcript	0	0.0972963	22.3418	1.08246e-08	9.71539e-07
Novel_001064	XLOC_010533	.	transcript	0	0.324521	22.3272	1.10658e-08	9.8937e-07
XM_012097399.3	101111065	MASP1	transcript	0	0.61628	22.3272	1.10658e-08	9.8937e-07
XM_012187157.3	101114291	CDC42BPA	transcript	0	0.15062	22.3272	1.10658e-08	9.8937e-07
Novel_000450	XLOC_005003	.	transcript	0	0.313384	22.3206	1.11764e-08	9.96703e-07
XM_027967409.1	101110665	RPAP3	transcript	0	0.452156	22.3096	1.13612e-08	1.00747e-06
XM_012179684.3	101112864	PDE4DIP	transcript	0	0.190502	22.3084	1.13838e-08	1.00747e-06
XM_027959568.1	101109226	PCNX3	transcript	0	0.24589	22.3084	1.13838e-08	1.00747e-06
Novel_010895	XLOC_102186	.	transcript	0	0.151338	22.3077	1.13601e-08	1.00747e-06
Novel_010966	XLOC_103007	.	transcript	0	0.429245	22.2911	6.55506e-11	2.65907e-08
XM_027958135.1	101108864	ITPR1	transcript	0	0.162024	22.2817	1.18522e-08	1.04219e-06
Novel_000451	XLOC_005003	.	transcript	0	0.301675	22.2752	1.19688e-08	1.04821e-06
Novel_011481	XLOC_107491	.	transcript	0	0.282074	22.2746	1.19795e-08	1.04821e-06
Novel_013455	XLOC_125970	.	transcript	0	0.053342	22.2694	1.20732e-08	1.05509e-06
Novel_010036	XLOC_093993	.	transcript	0	0.335248	22.2666	1.21246e-08	1.05562e-06
XM_004003717.3	101102779	CD84	transcript	0	1.1256	22.2666	1.21246e-08	1.05562e-06
XM_027967051.1	101109789	MAP4K4	transcript	0	0.22026	22.2666	1.21246e-08	1.05562e-06
XM_027975726.1	101102160	CEP104	transcript	0	0.228768	22.2577	1.22893e-08	1.06596e-06
Novel_012680	XLOC_118834	.	transcript	0	0.182786	22.2547	1.23451e-08	1.06682e-06
XM_015095332.2	101112976	CREB5	transcript	0	0.436686	22.2547	1.23451e-08	1.06682e-06
XM_027973771.1	101112864	PDE4DIP	transcript	0	0.186196	22.2547	1.23451e-08	1.06682e-06
XM_027968376.1	101111449	ZNF804B	transcript	0	0.634775	22.2436	1.25074e-08	1.07551e-06
Novel_010732	XLOC_100672	.	transcript	0	0.107471	22.2395	1.26308e-08	1.08346e-06
XM_004020842.4	101105970	CACNG3	transcript	0	0.735925	22.237	1.26767e-08	1.08472e-06
XM_012173732.3	101109789	MAP4K4	transcript	0	0.21165	22.237	1.26767e-08	1.08472e-06
Novel_010576	XLOC_099749	.	transcript	0	0.336906	22.2353	1.271e-08	1.0861e-06
XM_027978036.1	101120620	ITSN1	transcript	0	0.322698	22.2316	1.27239e-08	1.0861e-06
XM_027962820.1	101123608	ZNF711	transcript	0	0.35281	22.2245	1.29181e-08	1.09596e-06
XM_027974087.1	101119919	ITGB4	transcript	0	0.270772	22.2245	1.29181e-08	1.09596e-06
NM_001009339.1	443354	CRHBP	transcript	0	1.42123	22.1974	1.34559e-08	1.12923e-06
XM_027979575.1	101115823	BBOX1	transcript	0	0.756582	22.191	1.35861e-08	1.13878e-06
XM_012173740.3	101109789	MAP4K4	transcript	0	0.205485	22.1744	1.39289e-08	1.16332e-06
XM_027957986.1	101106887	ARPP21	transcript	0	0.371919	22.1691	1.40395e-08	1.17115e-06
XM_027956465.1	101121120	CLIP1	transcript	0	0.257158	22.1639	1.41506e-08	1.1776e-06
XM_027974726.1	101117004	CACNA1G	transcript	0	0.199245	22.1639	1.41506e-08	1.1776e-06
Novel_007452	XLOC_073277	.	transcript	0	0.253878	22.1586	1.42627e-08	1.1785e-06
Novel_012599	XLOC_118159	.	transcript	0	0.690313	22.1586	1.42627e-08	1.1785e-06
XM_004019645.3	101101847	FKBP2	transcript	0	2.44573	22.1586	1.42627e-08	1.1785e-06
XM_015091647.2	101112693	LOC101112693	transcript	0	0.451556	22.1586	1.42627e-08	1.1785e-06
XM_027961168.1	101109584	PTCD1	transcript	0	0.345791	22.1537	1.43557e-08	1.18366e-06
Novel_000515	XLOC_005760	.	transcript	0	0.213182	22.1481	1.44904e-08	1.18879e-06
XM_004004591.4	101113912	DLX1	transcript	0	1.88333	22.1481	1.44904e-08	1.18879e-06
XM_027971867.1	101115796	FERMT2	transcript	0	0.607692	22.138	1.47095e-08	1.20259e-06
NM_001127267.1	443130	CAPN1	transcript	0	0.662087	22.1243	1.50168e-08	1.21772e-06
Novel_000513	XLOC_005760	.	transcript	0	0.190685	22.1243	1.50168e-08	1.21772e-06
XM_027966590.1	101111175	OTOF	transcript	0	0.239998	22.1243	1.50168e-08	1.21772e-06
XM_027968793.1	101105408	IRF5	transcript	0	0.575881	22.1243	1.50168e-08	1.21772e-06
XM_012096067.3	101108418	ARRB1	transcript	0	0.189049	22.1134	1.52627e-08	1.23336e-06
XM_027977703.1	101102752	LOC101102752	transcript	0	0.266176	22.1134	1.52627e-08	1.23336e-06
XM_012173734.3	101109789	MAP4K4	transcript	0	0.210107	22.1072	1.53931e-08	1.23673e-06
Novel_003916	XLOC_038291	.	transcript	0	0.387555	22.1014	1.54599e-08	1.24067e-06
Novel_010657	XLOC_100236	.	transcript	0	0.4132	22.0964	1.5657e-08	1.25216e-06
XM_012188520.3	101121188	ZNF133	transcript	0	0.394693	22.0842	1.59459e-08	1.27235e-06
Novel_007261	XLOC_072328	.	transcript	0	0.112515	22.0766	1.61279e-08	1.28541e-06
XM_012174281.3	101122738	NEXN	transcript	0	0.462077	22.0605	1.65208e-08	1.31043e-06
Novel_012631	XLOC_118533	.	transcript	0	0.401047	22.0599	1.65359e-08	1.31043e-06
XM_027975288.1	101120341	ASIC2	transcript	0	1.29008	22.0582	1.64878e-08	1.3096e-06
Novel_004010	XLOC_039202	.	transcript	0	0.388015	22.0517	1.66465e-08	1.3177e-06
XM_027973827.1	101112864	PDE4DIP	transcript	0	0.164265	22.0501	1.67779e-08	1.32221e-06
XM_027963677.1	101123191	PNCK	transcript	0	1.0378	22.0478	1.68362e-08	1.32221e-06
XM_027970021.1	101123207	DBN1	transcript	0	0.439758	22.0478	1.68362e-08	1.32221e-06
Novel_002051	XLOC_020764	.	transcript	0	0.591039	22.0418	1.69881e-08	1.32964e-06
XM_027966230.1	101119127	TSC1	transcript	0	0.103939	22.0418	1.69881e-08	1.32964e-06
XM_027963261.1	101116459	ZIC3	transcript	0	0.400291	22.0369	1.71123e-08	1.33787e-06
Novel_006562	XLOC_065040	.	transcript	0	0.0811243	22.0345	1.71532e-08	1.33957e-06
XM_012096791.2	101110450	NAIP	transcript	0	0.209958	22.0312	1.72591e-08	1.34117e-06
XM_027973834.1	101112864	PDE4DIP	transcript	0	0.163176	22.0312	1.72591e-08	1.34117e-06
XM_027965389.1	101108816	PTPRU	transcript	0	0.243656	22.0254	1.7409e-08	1.35047e-06
XM_012097572.2	101107224	LOC101107224	transcript	0	0.491179	22.0213	1.75104e-08	1.35459e-06
XM_027956993.1	101107997	ATP10A	transcript	0	0.272824	22.0213	1.75104e-08	1.35459e-06
XM_015095762.2	101113588	UNC13A	transcript	0	0.259074	22.0203	1.75398e-08	1.35459e-06
XM_027963319.1	105605313	LOC105605313	transcript	0	0.216667	22.0197	1.75593e-08	1.35459e-06
Novel_004126	XLOC_040126	.	transcript	0	0.518292	22.008	1.78625e-08	1.37426e-06
NM_001127268.1	100127217	NPVF	transcript	0	2.21757	22.0078	1.78734e-08	1.37426e-06
XM_027976563.1	101110782	PARD3	transcript	0	0.229384	21.9979	1.81373e-08	1.38477e-06
Novel_007079	XLOC_070783	.	transcript	0	0.249516	21.9961	1.81888e-08	1.38477e-06
XM_004012513.4	101108928	PIPOX	transcript	0	0.47584	21.9961	1.81888e-08	1.38477e-06
XM_027961551.1	101107925	LOC101107925	transcript	0	1.25868	21.9961	1.81888e-08	1.38477e-06
XM_004015961.4	443274	GRIA4	transcript	0	1.00008	21.9952	1.81047e-08	1.38477e-06
Novel_003109	XLOC_030953	.	transcript	0	0.373797	21.983	1.84345e-08	1.40042e-06
NM_001009196.1	443006	SST	transcript	0	7.03145	21.9731	1.87078e-08	1.41348e-06
Novel_001735	XLOC_018255	.	transcript	0	0.519307	21.9678	1.89696e-08	1.42248e-06
Novel_001342	XLOC_013843	.	transcript	0	0.397415	21.9673	1.89463e-08	1.42248e-06
Novel_006757	XLOC_066890	.	transcript	0	0.250606	21.9673	1.89463e-08	1.42248e-06
XM_012181394.3	101111288	CA12	transcript	0	0.409204	21.9673	1.89463e-08	1.42248e-06
Novel_005476	XLOC_053746	.	transcript	0	0.253009	21.9593	1.92119e-08	1.43141e-06
Novel_005842	XLOC_057678	.	transcript	0	0.155495	21.9593	1.92119e-08	1.43141e-06
XM_027968021.1	101115533	WNK1	transcript	0	0.364825	21.9556	1.91981e-08	1.43141e-06
Novel_010863	XLOC_101762	.	transcript	0	0.240273	21.9534	1.93773e-08	1.44066e-06
XM_012175020.2	101122682	PVALB	transcript	0	2.07996	21.9534	1.93773e-08	1.44066e-06
XM_027972376.1	101112488	WASF1	transcript	0	0.468812	21.9519	1.94248e-08	1.44265e-06
Novel_004311	XLOC_042040	.	transcript	0	0.243049	21.9483	1.95304e-08	1.44587e-06
XM_012098939.3	101112927	FBLN5	transcript	0	0.553791	21.9483	1.95304e-08	1.44587e-06
XM_027973730.1	101112864	PDE4DIP	transcript	0	0.148911	21.9483	1.95304e-08	1.44587e-06
XM_027973790.1	101112864	PDE4DIP	transcript	0	0.151776	21.9427	1.96924e-08	1.4517e-06
XM_027977506.1	101102085	LOC101102085	transcript	0	0.938829	21.9427	1.96924e-08	1.4517e-06
XM_027977384.1	101105098	ARHGAP33	transcript	0	0.295861	21.941	1.97419e-08	1.45381e-06
Novel_008952	XLOC_084956	.	transcript	0	0.123889	21.9366	1.98726e-08	1.45467e-06
XM_027972829.1	101118622	SLC45A4	transcript	0	0.131158	21.9366	1.98726e-08	1.45467e-06
XM_012143248.3	101113308	ABI2	transcript	0	0.208837	21.9191	2.03966e-08	1.48323e-06
Novel_001101	XLOC_011100	.	transcript	0	0.0445957	21.9161	2.04891e-08	1.48531e-06
XM_027974721.1	101117004	CACNA1G	transcript	0	0.163497	21.9161	2.04891e-08	1.48531e-06
XM_027971303.1	101103648	NSD2	transcript	0	0.160507	21.9039	2.0861e-08	1.50757e-06
XM_027975569.1	443409	HSD11B1	transcript	0	0.365613	21.8964	2.10963e-08	1.51985e-06
Novel_004904	XLOC_047688	.	transcript	0	0.422039	21.8912	2.12611e-08	1.52542e-06
XM_027964232.1	101112193	PTCH1	transcript	0	0.169997	21.8912	2.12611e-08	1.52542e-06
XM_027966417.1	101102214	SH2D3C	transcript	0	0.465364	21.8912	2.12611e-08	1.52542e-06
XM_027971348.1	101106432	TMEM175	transcript	0	0.465314	21.8912	2.12611e-08	1.52542e-06
XM_027961896.1	101113123	SNX8	transcript	0	0.596596	21.8871	2.13878e-08	1.53269e-06
XM_027971698.1	101114779	MAPKBP1	transcript	0	0.161437	21.8782	2.16743e-08	1.54541e-06
Novel_003241	XLOC_031463	.	transcript	0	0.131219	21.8775	2.16949e-08	1.54541e-06
XM_027964133.1	101122929	EPB41L4B	transcript	0	0.22997	21.8775	2.16949e-08	1.54541e-06
XM_027973767.1	101112864	PDE4DIP	transcript	0	0.145996	21.8742	2.17967e-08	1.5495e-06
XM_027971771.1	101112735	TLN2	transcript	0	0.0925983	21.8735	2.18266e-08	1.55004e-06
XM_027966427.1	101110831	LRSAM1	transcript	0	0.393551	21.8716	2.18883e-08	1.55239e-06
Novel_009659	XLOC_090756	.	transcript	0	0.141713	21.8656	2.20826e-08	1.56028e-06
XM_012187158.3	101114291	CDC42BPA	transcript	0	0.108553	21.8607	2.22419e-08	1.56836e-06
XM_027966523.1	101103310	ATP6V1C2	transcript	0	0.775945	21.8607	2.22419e-08	1.56836e-06
XM_027972692.1	101115467	PHF10	transcript	0	0.512306	21.8505	2.25817e-08	1.58702e-06
XM_004007778.4	101107015	TMEM196	transcript	0	1.71963	21.8449	2.27726e-08	1.5977e-06
Novel_012063	XLOC_113751	.	transcript	0	0.334478	21.8387	2.29814e-08	1.60589e-06
XM_027958402.1	101119427	GRM4	transcript	0	0.284264	21.8387	2.29814e-08	1.60589e-06
XM_027977160.1	101121283	DLGAP4	transcript	0	0.394989	21.8387	2.29814e-08	1.60589e-06
XM_027980022.1	101110178	LOC101110178	transcript	0	0.600605	21.834	2.31411e-08	1.61543e-06
XM_027967790.1	101109694	CAPRIN2	transcript	0	0.337457	21.8252	2.34438e-08	1.63166e-06
XM_012183365.2	100302103	LYN	transcript	0	0.306011	21.8202	2.36124e-08	1.63923e-06
Novel_006786	XLOC_067243	.	transcript	0	1.70087	21.8188	2.36697e-08	1.64083e-06
XM_027967569.1	101102134	STAT6	transcript	0	0.307806	21.8118	2.39141e-08	1.65613e-06
XM_012182777.3	101109885	ANKRD6	transcript	0	0.296252	21.8025	2.42469e-08	1.67253e-06
XM_015104983.2	101101873	ATP2B3	transcript	0	0.180266	21.8025	2.42469e-08	1.67253e-06
XM_012180325.2	105607326	LOC105607326	transcript	0	0.316666	21.7961	2.44754e-08	1.6833e-06
XM_012184614.3	101123168	ARHGAP30	transcript	0	0.267989	21.7907	2.4674e-08	1.69361e-06
XM_004009634.4	780521	LEF1	transcript	0	0.457449	21.7843	2.49079e-08	1.70584e-06
XM_015091828.2	101103100	IQCA1	transcript	0	0.345436	21.7843	2.49079e-08	1.70584e-06
Novel_008032	XLOC_077071	.	transcript	0	0.0963543	21.7838	2.49254e-08	1.70584e-06
XM_027977293.1	101115146	ZMYND8	transcript	0	0.134366	21.777	2.51777e-08	1.71637e-06
Novel_010029	XLOC_093946	.	transcript	0	0.203731	21.771	2.54036e-08	1.72671e-06
Novel_002131	XLOC_021812	.	transcript	0	0.0752837	21.7538	2.60565e-08	1.75843e-06
Novel_003102	XLOC_030901	.	transcript	0	0.227777	21.7537	2.60581e-08	1.75843e-06
XM_027966428.1	101110831	LRSAM1	transcript	0	0.370345	21.7537	2.60581e-08	1.75843e-06
Novel_005939	XLOC_058516	.	transcript	0	0.606231	21.7493	2.6231e-08	1.76573e-06
Novel_010709	XLOC_100561	.	transcript	0	0.17578	21.7493	2.6231e-08	1.76573e-06
Novel_007105	XLOC_070966	.	transcript	0	0.223496	21.7424	2.64971e-08	1.77507e-06
XM_027970799.1	101115623	ANK2	transcript	0	0.12985	21.7424	2.64971e-08	1.77507e-06
Novel_005381	XLOC_052632	.	transcript	0	0.203161	21.7341	2.68239e-08	1.7918e-06
XM_015096682.2	100145865	TPM1	transcript	0	0.970324	21.7316	2.69241e-08	1.79492e-06
XM_027957297.1	101103927	LRFN5	transcript	0	0.586635	21.7275	2.70871e-08	1.79904e-06
XM_027966562.1	101108203	ADCY3	transcript	0	0.275999	21.7275	2.70871e-08	1.79904e-06
Novel_004341	XLOC_042526	.	transcript	0	0.212935	21.7229	2.72695e-08	1.80666e-06
XM_027966248.1	101121164	RAPGEF1	transcript	0	0.169476	21.7206	2.73654e-08	1.80666e-06
XM_027971676.1	101113074	PLCB2	transcript	0	0.229013	21.7206	2.73654e-08	1.80666e-06
Novel_006359	XLOC_062894	.	transcript	0	0.226428	21.7201	2.7383e-08	1.80666e-06
Novel_014049	XLOC_133670	.	transcript	0	0.024506	21.7201	2.7383e-08	1.80666e-06
XM_012174602.3	101106759	MDM1	transcript	0	0.260393	21.7201	2.7383e-08	1.80666e-06
Novel_003704	XLOC_036310	.	transcript	0	0.11483	21.7167	2.7524e-08	1.81424e-06
XM_027976655.1	101110294	LRRC71	transcript	0	0.241005	21.7137	2.76457e-08	1.82054e-06
Novel_003101	XLOC_030901	.	transcript	0	0.20997	21.706	2.79615e-08	1.83268e-06
XM_004004562.4	101106056	HOXD1	transcript	0	0.605058	21.706	2.79615e-08	1.83268e-06
XM_012102791.3	101111678	SEC31B	transcript	0	0.233694	21.706	2.79615e-08	1.83268e-06
XM_027978477.1	101116341	ERCC2	transcript	0	0.279207	21.7027	2.80942e-08	1.83924e-06
Novel_000926	XLOC_009309	.	transcript	0	0.605181	21.7002	2.81984e-08	1.84267e-06
XM_027975228.1	101107205	NEK8	transcript	0	0.316151	21.6909	2.85884e-08	1.85633e-06
XM_027966129.1	101110137	VAV2	transcript	0	0.211712	21.6597	2.99302e-08	1.93266e-06
XM_027980306.1	101121628	MSMO1	transcript	0	0.380701	21.6485	3.0426e-08	1.95382e-06
Novel_003537	XLOC_034186	.	transcript	0	0.126611	21.6451	3.05814e-08	1.96199e-06
Novel_007578	XLOC_074194	.	transcript	0	0.0813733	21.6401	3.08094e-08	1.97118e-06
Novel_007114	XLOC_070995	.	transcript	0	0.335032	21.6313	3.12089e-08	1.97859e-06
XM_027968211.1	101109531	WNT7B	transcript	0	0.775179	21.6313	3.12089e-08	1.97859e-06
XM_027971476.1	101107025	ZBED3	transcript	0	0.348508	21.6313	3.12089e-08	1.97859e-06
XM_027973143.1	101121431	RIMS2	transcript	0	0.145589	21.6313	3.12089e-08	1.97859e-06
Novel_001727	XLOC_017882	.	transcript	0	0.414276	21.6297	3.11988e-08	1.97859e-06
Novel_006138	XLOC_060419	.	transcript	0	0.22169	21.6279	3.13644e-08	1.98664e-06
Novel_010301	XLOC_097231	.	transcript	0	0.256311	21.6263	3.14317e-08	1.98729e-06
XM_027976194.1	101108766	PIK3C2B	transcript	0	0.279105	21.6263	3.14317e-08	1.98729e-06
XM_027969540.1	101103719	NFIX	transcript	0	0.11825	21.6174	3.1854e-08	2.0049e-06
Novel_010234	XLOC_096536	.	transcript	0	0.136958	21.6155	3.19432e-08	2.00871e-06
Novel_001749	XLOC_018397	.	transcript	0	0.207397	21.6095	3.22223e-08	2.02079e-06
XM_027959513.1	101103193	PICALM	transcript	0	0.229547	21.5997	3.26929e-08	2.0393e-06
XM_027965394.1	101121831	MECR	transcript	0	0.455419	21.5997	3.26929e-08	2.0393e-06
XM_027965564.1	101105220	EIF4G3	transcript	0	0.166027	21.5997	3.26929e-08	2.0393e-06
Novel_013285	XLOC_123521	.	transcript	0	0.303088	21.5885	3.29439e-08	2.05129e-06
XM_015100060.2	101113520	KLK6	transcript	0	1.78056	21.5885	3.29439e-08	2.05129e-06
Novel_002412	XLOC_025056	.	transcript	0	0.204334	21.5866	3.33229e-08	2.06567e-06
XM_027964522.1	101109511	KANK1	transcript	0	0.139039	21.5829	3.35042e-08	2.07506e-06
Novel_000929	XLOC_009309	.	transcript	0	0.571332	21.5804	3.36282e-08	2.08089e-06
Novel_004837	XLOC_047324	.	transcript	0	0.373347	21.5737	3.39586e-08	2.08836e-06
XM_012190173.3	101118837	PHLDB2	transcript	0	0.157656	21.5737	3.39586e-08	2.08836e-06
XM_027964647.1	101122413	PALLD	transcript	0	0.249628	21.5737	3.39586e-08	2.08836e-06
XM_027978166.1	101105593	ZNF23	transcript	0	0.309966	21.5737	3.39586e-08	2.08836e-06
XM_027979242.1	101112846	CEP164	transcript	0	0.189358	21.5725	3.38424e-08	2.08836e-06
Novel_012597	XLOC_118159	.	transcript	0	0.451332	21.5686	3.4215e-08	2.09858e-06
XM_027967324.1	101115614	LOC101115614	transcript	0	0.208056	21.5686	3.4215e-08	2.09858e-06
XM_027974265.1	101118542	SLC38A10	transcript	0	0.151169	21.5661	3.43388e-08	2.10432e-06
Novel_005938	XLOC_058516	.	transcript	0	0.320627	21.5597	3.46655e-08	2.1132e-06
XM_027956369.1	101116937	FBRSL1	transcript	0	0.201478	21.5597	3.46655e-08	2.1132e-06
XM_027978288.1	101120517	EGLN2	transcript	0	0.468369	21.5597	3.46655e-08	2.1132e-06
Novel_005941	XLOC_058517	.	transcript	0	1.03862	21.5514	3.50904e-08	2.13537e-06
XM_012128493.3	101115683	PNOC	transcript	0	0.944371	21.5489	3.51985e-08	2.13822e-06
XM_004005934.4	101120398	CCDC85A	transcript	0	0.270918	21.5435	3.54984e-08	2.15153e-06
XM_015100721.2	100913160	YAP1	transcript	0	0.136895	21.5431	3.55198e-08	2.15153e-06
XM_027966075.1	443281	GRIN1	transcript	0	0.530068	21.5415	3.54095e-08	2.14916e-06
Novel_010412	XLOC_098284	.	transcript	0	0.070115	21.5328	3.60549e-08	2.1732e-06
Novel_008153	XLOC_078030	.	transcript	0	0.104681	21.5239	3.65285e-08	2.19416e-06
Novel_009302	XLOC_088197	.	transcript	0	0.415742	21.5097	3.72951e-08	2.23061e-06
XM_004002361.3	101102685	CSDE1	transcript	0	0.217493	21.5097	3.72951e-08	2.23061e-06
XM_027969148.1	101110291	PTCH2	transcript	0	0.214081	21.5097	3.72951e-08	2.23061e-06
Novel_010902	XLOC_102221	.	transcript	0	0.207623	21.5079	3.73956e-08	2.23253e-06
Novel_004276	XLOC_041547	.	transcript	0	0.224443	21.5025	3.76912e-08	2.23966e-06
XM_015098103.2	101104410	SUPT20H	transcript	0	0.215883	21.5025	3.76912e-08	2.23966e-06
XM_012103537.3	101106481	EPB41L3	transcript	0	0.166917	21.5017	3.77356e-08	2.23966e-06
Novel_005170	XLOC_049976	.	transcript	0	0.311817	21.4931	3.82122e-08	2.25502e-06
XM_015104250.2	101111930	ZNF789	transcript	0	0.433434	21.4931	3.82122e-08	2.25502e-06
XM_027957444.1	105605761	LOC105605761	transcript	0	0.242082	21.4931	3.82122e-08	2.25502e-06
XM_027966393.1	101108737	DNM1	transcript	0	0.276412	21.4931	3.82122e-08	2.25502e-06
XM_027977611.1	105605943	VSTM2B	transcript	0	0.726404	21.4931	3.82122e-08	2.25502e-06
XM_012190012.3	101118550	SLC7A6	transcript	0	0.318554	21.4831	3.87748e-08	2.28e-06
XM_015096999.2	101114446	FOXB1	transcript	0	0.915253	21.4831	3.87748e-08	2.28e-06
Novel_000526	XLOC_005794	.	transcript	0	0.17144	21.4724	3.93862e-08	2.30623e-06
Novel_001112	XLOC_011198	.	transcript	0	0.20173	21.4724	3.93862e-08	2.30623e-06
XM_027976164.1	101106189	PPFIA4	transcript	0	0.114573	21.4724	3.93862e-08	2.30623e-06
Novel_004085	XLOC_039912	.	transcript	0	0.216449	21.4662	3.97415e-08	2.32508e-06
XM_027962536.1	101121569	ANK1	transcript	0	0.139996	21.4584	4.01975e-08	2.34585e-06
XM_027978609.1	101110864	CD37	transcript	0	0.687667	21.4584	4.01975e-08	2.34585e-06
Novel_007027	XLOC_070055	.	transcript	0	0.097864	21.4441	4.10487e-08	2.38953e-06
XM_027978265.1	114117985	FBXO17	transcript	0	0.39055	21.4406	4.12553e-08	2.39955e-06
XM_027966950.1	101102219	LTBP1	transcript	0	0.203231	21.4346	4.15546e-08	2.40692e-06
XM_012173647.3	101113315	TPRKB	transcript	0	0.419689	21.4343	4.164e-08	2.40987e-06
Novel_006137	XLOC_060419	.	transcript	0	0.183874	21.4331	4.16816e-08	2.41028e-06
XM_012176428.3	101117639	CCDC18	transcript	0	0.20431	21.4313	4.18218e-08	2.41438e-06
XM_027964467.1	101110740	TLE1	transcript	0	0.304388	21.4313	4.18218e-08	2.41438e-06
Novel_007672	XLOC_074866	.	transcript	0	0.154524	21.4262	4.21309e-08	2.43021e-06
Novel_005427	XLOC_053234	.	transcript	0	0.0983157	21.4226	4.23535e-08	2.43681e-06
Novel_006969	XLOC_069319	.	transcript	0	0.250359	21.4202	4.24995e-08	2.43937e-06
XM_012104246.3	101114581	VWA3A	transcript	0	0.174976	21.4202	4.24995e-08	2.43937e-06
Novel_000342	XLOC_003124	.	transcript	0	0.091162	21.4118	4.30253e-08	2.46752e-06
XM_004009636.4	780521	LEF1	transcript	0	0.355614	21.4106	4.30979e-08	2.46762e-06
XM_027973057.1	101117255	JPH1	transcript	0	0.188619	21.4106	4.30979e-08	2.46762e-06
Novel_005593	XLOC_054905	.	transcript	0	0.272581	21.4044	4.3491e-08	2.48604e-06
Novel_009688	XLOC_091004	.	transcript	0	0.0554777	21.4044	4.3491e-08	2.48604e-06
XM_027960027.1	101104701	KLC2	transcript	0	0.276052	21.4013	4.36866e-08	2.4903e-06
Novel_010349	XLOC_097999	.	transcript	0	0.272581	21.401	4.37083e-08	2.4903e-06
Novel_007092	XLOC_070830	.	transcript	0	0.0808077	21.3914	4.42855e-08	2.51222e-06
Novel_008557	XLOC_081714	.	transcript	0	0.17179	21.3914	4.42855e-08	2.51222e-06
Novel_010348	XLOC_097999	.	transcript	0	0.271414	21.3901	4.44051e-08	2.51561e-06
Novel_010371	XLOC_098063	.	transcript	0	0.161327	21.3868	4.46221e-08	2.51972e-06
Novel_012600	XLOC_118159	.	transcript	0	0.651733	21.3868	4.46221e-08	2.51972e-06
Novel_013129	XLOC_121938	.	transcript	0	0.0915867	21.3868	4.46221e-08	2.51972e-06
XM_004014204.4	101119744	ABI1	transcript	0	0.256958	21.3868	4.46221e-08	2.51972e-06
Novel_003243	XLOC_031463	.	transcript	0	0.0952777	21.3775	4.52261e-08	2.54285e-06
XM_012190214.3	101118837	PHLDB2	transcript	0	0.141126	21.3775	4.52261e-08	2.54285e-06
XM_027960906.1	101120538	TCF4	transcript	0	0.12236	21.3775	4.52261e-08	2.54285e-06
XM_027971921.1	101109541	ZBTB25	transcript	0	0.0465737	21.3772	4.52466e-08	2.54285e-06
XM_027961662.1	101105300	RBFOX1	transcript	0	0.0791947	21.3683	4.584e-08	2.56771e-06
XM_027966589.1	101111175	OTOF	transcript	0	0.136503	21.345	4.74118e-08	2.64301e-06
XM_015102234.2	101107739	LRRFIP2	transcript	0	0.328601	21.3342	4.77549e-08	2.66001e-06
Novel_004997	XLOC_048024	.	transcript	0	0.146235	21.3334	4.82073e-08	2.67666e-06
XM_027967155.1	101122264	NAP1L1	transcript	0	0.181375	21.3279	4.86091e-08	2.69682e-06
NM_001009810.1	443498	EDN1	transcript	0	0.69982	21.3194	4.92137e-08	2.71721e-06
Novel_007549	XLOC_073939	.	transcript	0	0.149652	21.3194	4.92137e-08	2.71721e-06
Novel_010982	XLOC_103167	.	transcript	0	0.185705	21.3194	4.92137e-08	2.71721e-06
XM_027958213.1	101107141	CADPS	transcript	0	0.142051	21.3194	4.92137e-08	2.71721e-06
XM_027964034.1	101113208	MYT1L	transcript	0	0.110021	21.3194	4.92137e-08	2.71721e-06
XM_027980183.1	101102588	IRX2	transcript	0	0.336982	21.3194	4.92137e-08	2.71721e-06
XM_027958266.1	101104693	CCDC66	transcript	0	0.18181	21.3189	4.92494e-08	2.71721e-06
XM_012106455.3	101114682	DMD	transcript	0	0.052255	21.3105	4.98503e-08	2.74209e-06
XM_027965977.1	101115359	LOC101115359	transcript	0	0.405127	21.3105	4.98503e-08	2.74209e-06
Novel_005164	XLOC_049926	.	transcript	0	0.365558	21.3097	4.98771e-08	2.74209e-06
Novel_013669	XLOC_128953	.	transcript	0	0.649723	21.3094	4.98969e-08	2.74209e-06
XM_027977823.1	101112667	ADCY7	transcript	0	0.09219	21.3094	4.98969e-08	2.74209e-06
XM_004017182.3	101123664	FGG	transcript	0	0.336439	21.3017	5.04951e-08	2.75701e-06
XM_012185220.3	101109754	DDR2	transcript	0	0.23732	21.3013	5.05242e-08	2.75701e-06
XM_027959949.1	101102603	EPS8L2	transcript	0	0.251293	21.3013	5.05242e-08	2.75701e-06
XM_027976165.1	101106189	PPFIA4	transcript	0	0.101781	21.3013	5.05242e-08	2.75701e-06
XM_027980222.1	100147794	RHOF	transcript	0	0.128014	21.3013	5.05242e-08	2.75701e-06
Novel_010430	XLOC_098503	.	transcript	0	0.453111	21.2934	5.10787e-08	2.78291e-06
XM_004004143.4	101103697	AQP7	transcript	0	0.25906	21.2934	5.10787e-08	2.78291e-06
XM_027966990.1	101109257	DYSF	transcript	0	0.119108	21.2882	5.14865e-08	2.80294e-06
XM_027969387.1	101108130	CRTC1	transcript	0	0.114301	21.2782	5.2244e-08	2.84196e-06
Novel_001255	XLOC_013296	.	transcript	0	0.0976097	21.2733	5.26086e-08	2.85228e-06
XM_027963082.1	101112290	PORCN	transcript	0	0.43881	21.2712	5.27788e-08	2.85228e-06
XM_027963137.1	101123613	LOC101123613	transcript	0	0.158538	21.2712	5.27788e-08	2.85228e-06
XM_027971373.1	101114957	TNIP3	transcript	0	0.61705	21.2712	5.27788e-08	2.85228e-06
XM_027958605.1	101117371	DEF6	transcript	0	0.200907	21.2708	5.28019e-08	2.85228e-06
Novel_002655	XLOC_026361	.	transcript	0	0.196631	21.2641	5.33243e-08	2.87264e-06
XM_027958272.1	101105111	ERC2	transcript	0	0.403841	21.2565	5.34259e-08	2.87264e-06
XM_027967047.1	101109789	MAP4K4	transcript	0	0.224809	21.2565	5.34259e-08	2.87264e-06
XM_027968136.1	101102385	SGSM3	transcript	0	0.173553	21.2534	5.41494e-08	2.9093e-06
Novel_009135	XLOC_086799	.	transcript	0	0.0539993	21.2513	5.43175e-08	2.91384e-06
Novel_004618	XLOC_044518	.	transcript	0	0.170647	21.2447	5.48304e-08	2.93684e-06
Novel_011848	XLOC_111031	.	transcript	0	0.219421	21.2414	5.51042e-08	2.94246e-06
XM_027967694.1	101120155	LARGE1	transcript	0	0.175006	21.2414	5.51042e-08	2.94246e-06
XM_027962218.1	101106305	ADAMTS14	transcript	0	0.092537	21.2397	5.52373e-08	2.94506e-06
XM_027956694.1	101120697	EMID1	transcript	0	0.373219	21.231	5.59356e-08	2.97547e-06
XM_027971539.1	101107283	TLE3	transcript	0	0.173907	21.231	5.59356e-08	2.97547e-06
Novel_013504	XLOC_126570	.	transcript	0	0.165582	21.2204	5.68031e-08	3.01242e-06
XM_004017390.4	101111831	LHX5	transcript	0	0.614438	21.2204	5.68031e-08	3.01242e-06
XM_027956861.1	101122917	TNK2	transcript	0	0.112033	21.2062	5.79792e-08	3.06083e-06
XM_027956982.1	443287	BEGAIN	transcript	0	0.281498	21.2062	5.79792e-08	3.06083e-06
Novel_011127	XLOC_104313	.	transcript	0	0.136131	21.2029	5.78532e-08	3.05881e-06
XM_015103777.2	101120538	TCF4	transcript	0	0.180195	21.2029	5.78532e-08	3.05881e-06
XM_027957062.1	443001	ACAN	transcript	0	0.139753	21.2029	5.78532e-08	3.05881e-06
XM_027972464.1	101120756	EPB41L2	transcript	0	0.283782	21.2029	5.78532e-08	3.05881e-06
XM_012177542.3	100286738	MEF2C	transcript	0	0.121396	21.1888	5.94081e-08	3.11054e-06
XM_027970368.1	101107866	TCERG1	transcript	0	0.187754	21.1888	5.94081e-08	3.11054e-06
Novel_010865	XLOC_101846	.	transcript	0	0.195521	21.1888	5.94561e-08	3.11054e-06
XM_012097050.3	101104882	GMNC	transcript	0	0.240813	21.1888	5.94561e-08	3.11054e-06
XM_012179539.3	780521	LEF1	transcript	0	0.29383	21.1888	5.94561e-08	3.11054e-06
XM_027961029.1	101114837	CELF4	transcript	0	0.190916	21.1888	5.94561e-08	3.11054e-06
XM_027969634.1	101117505	PDE4A	transcript	0	0.165708	21.1888	5.94561e-08	3.11054e-06
Novel_014102	XLOC_134574	.	transcript	0	0.227587	21.1775	6.04372e-08	3.15477e-06
Novel_005713	XLOC_056081	.	transcript	0	0.217128	21.1644	6.15826e-08	3.20586e-06
XM_027975276.1	101115887	RHOT1	transcript	0	0.163081	21.1644	6.15826e-08	3.20586e-06
Novel_000423	XLOC_004757	.	transcript	0	0.198007	21.1632	6.16918e-08	3.20586e-06
XM_027960900.1	101120538	TCF4	transcript	0	0.107516	21.1632	6.16918e-08	3.20586e-06
XM_027966992.1	101109257	DYSF	transcript	0	0.109932	21.1632	6.16918e-08	3.20586e-06
XM_027969101.1	101115361	DLX6	transcript	0	0.362095	21.1632	6.16918e-08	3.20586e-06
XM_027966414.1	101123278	ST6GALNAC6	transcript	0	0.369251	21.1569	6.22523e-08	3.23017e-06
Novel_013345	XLOC_124239	.	transcript	0	0.183087	21.1462	6.32257e-08	3.26852e-06
XM_012118370.3	101103697	AQP7	transcript	0	0.22409	21.1462	6.32257e-08	3.26852e-06
XM_027962539.1	101121569	ANK1	transcript	0	0.119337	21.1462	6.32257e-08	3.26852e-06
XM_027966989.1	101109257	DYSF	transcript	0	0.107125	21.1462	6.32257e-08	3.26852e-06
Novel_000928	XLOC_009309	.	transcript	0	0.413331	21.1352	6.42384e-08	3.3135e-06
Novel_006768	XLOC_066974	.	transcript	0	0.185715	21.1352	6.42384e-08	3.3135e-06
XM_012177770.3	101103234	CCDC105	transcript	0	0.431829	21.1352	6.42384e-08	3.3135e-06
Novel_010302	XLOC_097231	.	transcript	0	0.226005	21.1267	6.49625e-08	3.33359e-06
XM_012098938.2	101112927	FBLN5	transcript	0	0.296899	21.1267	6.49625e-08	3.33359e-06
XM_027957755.1	101121046	ATP2B2	transcript	0	0.0810153	21.1267	6.49625e-08	3.33359e-06
XM_027962041.1	101112942	CLN3	transcript	0	0.266115	21.1267	6.49625e-08	3.33359e-06
Novel_012201	XLOC_114703	.	transcript	0	0.121622	21.1261	6.50827e-08	3.33731e-06
XM_012097945.3	101123665	USP30	transcript	0	0.53425	21.1243	6.47737e-08	3.33359e-06
Novel_000168	XLOC_001564	.	transcript	0	0.093531	21.1127	6.6353e-08	3.39247e-06
XM_027956242.1	101102338	GATB	transcript	0	0.122354	21.1127	6.6353e-08	3.39247e-06
XM_027957425.1	101120444	MOK	transcript	0	0.270397	21.1127	6.6353e-08	3.39247e-06
Novel_013819	XLOC_130808	.	transcript	0	0.115113	21.1043	6.65054e-08	3.39777e-06
Novel_003925	XLOC_038352	.	transcript	0	0.0584997	21.0858	6.89697e-08	3.51081e-06
Novel_007220	XLOC_072023	.	transcript	0	0.255905	21.0858	6.89697e-08	3.51081e-06
Novel_012576	XLOC_117876	.	transcript	0	0.209169	21.0858	6.89697e-08	3.51081e-06
XM_012098910.3	101108520	LOC101108520	transcript	0	0.296537	21.0858	6.89697e-08	3.51081e-06
Novel_003269	XLOC_031611	.	transcript	0	0.0598113	21.0719	7.03626e-08	3.56929e-06
Novel_004483	XLOC_043512	.	transcript	0	0.157538	21.0719	7.03626e-08	3.56929e-06
Novel_010882	XLOC_101990	.	transcript	0	0.15822	21.0719	7.03626e-08	3.56929e-06
XM_027966991.1	101109257	DYSF	transcript	0	0.101969	21.067	7.08585e-08	3.58342e-06
XM_027976059.1	101110075	CNIH3	transcript	0	1.30047	21.067	7.08585e-08	3.58342e-06
XM_012106713.3	101103624	PAGE4	transcript	0	1.17479	21.0652	7.06885e-08	3.58261e-06
Novel_000621	XLOC_006479	.	transcript	0	0.450811	21.0651	7.03342e-08	3.56929e-06
Novel_002053	XLOC_020764	.	transcript	0	0.32206	21.056	7.19886e-08	3.62551e-06
XM_027972086.1	101116318	ADCK1	transcript	0	0.20043	21.0553	7.20538e-08	3.62551e-06
XM_027971304.1	101103648	NSD2	transcript	0	0.192309	21.0495	7.19211e-08	3.62551e-06
XM_027973821.1	101112864	PDE4DIP	transcript	0	0.167482	21.0495	7.19211e-08	3.62551e-06
Novel_009056	XLOC_086107	.	transcript	0	0.739712	21.0468	7.21967e-08	3.62551e-06
XM_027958670.1	101102679	CPNE5	transcript	0	0.406733	21.0468	7.21967e-08	3.62551e-06
XM_027965651.1	101107175	ARHGEF10L	transcript	0	0.296453	21.0468	7.21967e-08	3.62551e-06
XM_012106776.3	101113465	SLC38A5	transcript	0	0.907937	21.0458	7.22108e-08	3.62551e-06
XM_027968020.1	101115533	WNK1	transcript	0	0.199593	21.0458	7.22108e-08	3.62551e-06
XM_027974725.1	101117004	CACNA1G	transcript	0	0.217614	21.0458	7.22108e-08	3.62551e-06
Novel_000196	XLOC_001873	.	transcript	0	0.170521	21.032	7.45137e-08	3.72771e-06
Novel_000363	XLOC_003814	.	transcript	0	0.236943	21.032	7.45137e-08	3.72771e-06
Novel_005816	XLOC_057299	.	transcript	0	0.236907	21.032	7.45137e-08	3.72771e-06
Novel_006006	XLOC_059389	.	transcript	0	0.119888	21.032	7.45137e-08	3.72771e-06
XM_027971207.1	114115349	LOC114115349	transcript	0	0.487321	21.0294	7.47914e-08	3.73637e-06
Novel_002054	XLOC_020764	.	transcript	0	0.274546	21.0293	7.47938e-08	3.73637e-06
XM_027977410.1	101106102	CLIP3	transcript	0	0.183252	21.0235	7.50301e-08	3.74549e-06
XM_012095779.3	101103503	AMPD3	transcript	0	0.163432	21.0191	7.58965e-08	3.77792e-06
XM_015092581.2	101112618	MME	transcript	0	0.181591	21.0191	7.58965e-08	3.77792e-06
XM_015103588.2	101114837	CELF4	transcript	0	0.169393	21.0191	7.58965e-08	3.77792e-06
XM_027957520.1	101114659	DGKG	transcript	0	0.108879	21.0191	7.58965e-08	3.77792e-06
Novel_013757	XLOC_129555	.	transcript	0	0.143597	21.0058	7.73659e-08	3.84558e-06
XM_027965407.1	101122082	EPB41	transcript	0	0.188852	21.0058	7.73659e-08	3.84558e-06
XM_027960901.1	101120538	TCF4	transcript	0	0.095133	20.9934	7.87526e-08	3.90338e-06
XM_027962260.1	101112448	SIPA1L2	transcript	0	0.094356	20.9833	7.99021e-08	3.94739e-06
XM_027965189.1	101111607	LOC101111607	transcript	0	0.434742	20.9833	7.99021e-08	3.94739e-06
XM_027975023.1	101115556	MINK1	transcript	0	0.124407	20.9833	7.99021e-08	3.94739e-06
Novel_005388	XLOC_052689	.	transcript	0	0.187757	20.9824	7.99802e-08	3.94739e-06
XM_027963011.1	101103543	KDM6A	transcript	0	0.0782917	20.9824	7.99802e-08	3.94739e-06
Novel_009642	XLOC_090672	.	transcript	0	0.145759	20.9711	8.13038e-08	3.99012e-06
XM_012097112.3	101113100	C1QTNF3	transcript	0	0.201742	20.9711	8.13038e-08	3.99012e-06
XM_027960376.1	101107651	TCERG1L	transcript	0	0.33872	20.9711	8.13038e-08	3.99012e-06
XM_027969522.1	101120920	CACNA1A	transcript	0	0.0920083	20.9711	8.13038e-08	3.99012e-06
XM_027974884.1	443471	MYH2	transcript	0	0.101752	20.9711	8.13038e-08	3.99012e-06
XM_027975021.1	101115556	MINK1	transcript	0	0.122844	20.9711	8.13038e-08	3.99012e-06
XM_027979262.1	101103420	PHLDB1	transcript	0	0.104236	20.9711	8.13038e-08	3.99012e-06
XM_027974133.1	101104587	RHBDF2	transcript	0	0.11236	20.9703	8.13992e-08	3.992e-06
Novel_001679	XLOC_017169	.	transcript	0	0.184695	20.9583	8.28082e-08	4.0497e-06
Novel_004764	XLOC_046307	.	transcript	0	0.236438	20.9583	8.28082e-08	4.0497e-06
XM_027978510.1	100135687	HIF3A	transcript	0	0.125388	20.9583	8.28082e-08	4.0497e-06
Novel_010501	XLOC_098914	.	transcript	0	0.102639	20.9556	8.31332e-08	4.0599e-06
Novel_011105	XLOC_104216	.	transcript	0	0.18759	20.9556	8.31332e-08	4.0599e-06
XM_015103380.2	101121814	WNT8B	transcript	0	0.606554	20.9461	8.42644e-08	4.10365e-06
XM_027961034.1	101114837	CELF4	transcript	0	0.161974	20.9461	8.42644e-08	4.10365e-06
XM_027969167.1	100286738	MEF2C	transcript	0	0.097623	20.9461	8.42644e-08	4.10365e-06
Novel_004370	XLOC_042788	.	transcript	0	0.135387	20.9415	8.4828e-08	4.12522e-06
Novel_010595	XLOC_099837	.	transcript	0	0.114772	20.9404	8.48848e-08	4.12522e-06
XM_027977275.1	101115146	ZMYND8	transcript	0	0.077299	20.9404	8.48848e-08	4.12522e-06
Novel_008441	XLOC_080857	.	transcript	0	0.198271	20.9337	8.57696e-08	4.15087e-06
XM_027957999.1	101106887	ARPP21	transcript	0	0.238278	20.9337	8.57696e-08	4.15087e-06
XM_027961827.1	101110293	MAPK8IP3	transcript	0	0.109387	20.9337	8.57696e-08	4.15087e-06
XM_027963661.1	101120990	EDA	transcript	0	0.124411	20.9337	8.57696e-08	4.15087e-06
XM_027967877.1	101112772	MAP7D1	transcript	0	0.186661	20.9337	8.57696e-08	4.15087e-06
Novel_010504	XLOC_098917	.	transcript	0	0.115757	20.9252	8.68236e-08	4.19896e-06
XM_012128504.3	101115683	PNOC	transcript	0	0.566087	20.9175	8.77847e-08	4.2337e-06
XM_027975016.1	101115556	MINK1	transcript	0	0.114574	20.9175	8.77847e-08	4.2337e-06
Novel_000829	XLOC_008425	.	transcript	0	0.403836	20.9108	8.86283e-08	4.26848e-06
Novel_003439	XLOC_033156	.	transcript	0	0.198832	20.9108	8.86283e-08	4.26848e-06
Novel_006745	XLOC_066730	.	transcript	0	0.131633	20.9095	8.87887e-08	4.27325e-06
Novel_001277	XLOC_013490	.	transcript	0	0.208025	20.9072	8.90857e-08	4.27869e-06
XM_027957724.1	101102017	PTH1R	transcript	0	0.269704	20.9072	8.90857e-08	4.27869e-06
Novel_000753	XLOC_007463	.	transcript	0	0.649519	20.8907	9.1203e-08	4.35638e-06
XM_027956651.1	101115829	DAO	transcript	0	0.355992	20.8907	9.1203e-08	4.35638e-06
XM_027960898.1	101120538	TCF4	transcript	0	0.0881557	20.8907	9.1203e-08	4.35638e-06
XM_027969157.1	101110291	PTCH2	transcript	0	0.213349	20.8907	9.1203e-08	4.35638e-06
XM_027969163.1	100286738	MEF2C	transcript	0	0.0940447	20.8907	9.1203e-08	4.35638e-06
Novel_001163	XLOC_011787	.	transcript	0	0.222455	20.8817	9.23866e-08	4.40086e-06
XM_027958404.1	101119427	GRM4	transcript	0	0.147406	20.8817	9.23866e-08	4.40086e-06
XM_027976903.1	101107542	OPRL1	transcript	0	0.087975	20.8817	9.23866e-08	4.40086e-06
Novel_000486	XLOC_005365	.	transcript	0	0.249676	20.8792	9.27221e-08	4.41082e-06
XM_004006232.4	101107267	TSPAN19	transcript	0	0.264329	20.8792	9.27221e-08	4.41082e-06
Novel_005960	XLOC_058977	.	transcript	0	0.116606	20.8681	9.41906e-08	4.46848e-06
Novel_006194	XLOC_061002	.	transcript	0	0.126194	20.8681	9.41906e-08	4.46848e-06
XM_027977704.1	101102752	LOC101102752	transcript	0	0.109184	20.8681	9.41906e-08	4.46848e-06
Novel_004351	XLOC_042654	.	transcript	0	0.288086	20.8633	9.48372e-08	4.49609e-06
XM_027973363.1	106991334	GPT	transcript	0	0.208723	20.8604	9.52277e-08	4.51154e-06
Novel_005794	XLOC_056820	.	transcript	0	0.090209	20.8459	9.72201e-08	4.59968e-06
XM_027979647.1	101111390	TSPAN18	transcript	0	0.164436	20.8459	9.72201e-08	4.59968e-06
Novel_009303	XLOC_088197	.	transcript	0	0.197085	20.8407	9.79459e-08	4.60901e-06
Novel_013571	XLOC_127327	.	transcript	0	0.128791	20.8407	9.79459e-08	4.60901e-06
XM_027961021.1	101114837	CELF4	transcript	0	0.145373	20.8407	9.79459e-08	4.60901e-06
XM_027966474.1	101113740	LHX6	transcript	0	0.164529	20.8407	9.79459e-08	4.60901e-06
XM_027967856.1	101111955	GPR19	transcript	0	0.239837	20.8407	9.79459e-08	4.60901e-06
XM_027975316.1	101109722	LHX1	transcript	0	0.265667	20.8407	9.79459e-08	4.60901e-06
XM_027976899.1	101107542	OPRL1	transcript	0	0.0908097	20.8407	9.79459e-08	4.60901e-06
Novel_006622	XLOC_065454	.	transcript	0	0.0982743	20.8315	9.9235e-08	4.66337e-06
XM_027966125.1	101110137	VAV2	transcript	0	0.083622	20.8315	9.9235e-08	4.66337e-06
Novel_006528	XLOC_064679	.	transcript	0	0.181144	20.8296	9.9507e-08	4.66413e-06
XM_012175200.3	101116387	C2CD5	transcript	0	0.117246	20.8272	9.9853e-08	4.66413e-06
XM_027960905.1	101120538	TCF4	transcript	0	0.0863433	20.8272	9.9853e-08	4.66413e-06
XM_027963892.1	554263	TLR4	transcript	0	0.182378	20.8272	9.9853e-08	4.66413e-06
XM_027964223.1	101123420	RBM44	transcript	0	0.177899	20.8272	9.9853e-08	4.66413e-06
XM_027964501.1	101114592	TMC1	transcript	0	0.199183	20.8272	9.9853e-08	4.66413e-06
XM_027971514.1	101123125	MEGF11	transcript	0	0.089129	20.8272	9.9853e-08	4.66413e-06
XM_027974253.1	101101878	AATK	transcript	0	0.180692	20.8167	1.00174e-07	4.67601e-06
Novel_001129	XLOC_011366	.	transcript	0	0.110666	20.8097	1.02358e-07	4.76835e-06
XM_027958338.1	101114661	PLD1	transcript	0	0.109985	20.8097	1.02358e-07	4.76835e-06
Novel_009643	XLOC_090672	.	transcript	0	0.13103	20.7992	1.03902e-07	4.82419e-06
XM_004011796.3	101121431	RIMS2	transcript	0	0.0830787	20.7992	1.03902e-07	4.82419e-06
XM_027956486.1	101103759	KDM2B	transcript	0	0.10524	20.7992	1.03902e-07	4.82419e-06
XM_027966099.1	114113846	FBXW5	transcript	0	0.235181	20.7992	1.03902e-07	4.82419e-06
Novel_012124	XLOC_114107	.	transcript	0	0.171883	20.7952	1.04488e-07	4.8417e-06
XM_027974016.1	101113345	C11H17orf80	transcript	0	0.122054	20.7952	1.04488e-07	4.8417e-06
NM_001009215.1	443044	BRS3	transcript	0	0.387463	20.782	1.06467e-07	4.90734e-06
Novel_000200	XLOC_001926	.	transcript	0	0.173378	20.782	1.06467e-07	4.90734e-06
XM_027970572.1	114114921	LOC114114921	transcript	0	1.04251	20.782	1.06467e-07	4.90734e-06
Novel_010986	XLOC_103185	.	transcript	0	0.351025	20.7809	1.05098e-07	4.86675e-06
Novel_009955	XLOC_093516	.	transcript	0	0.109541	20.7788	1.05278e-07	4.86863e-06
XM_027965633.1	101109679	EMC1	transcript	0	0.303591	20.7788	1.05278e-07	4.86863e-06
Novel_013260	XLOC_123032	.	transcript	0	0.263178	20.7715	1.08078e-07	4.95865e-06
XM_027965408.1	101122082	EPB41	transcript	0	0.162188	20.7715	1.08078e-07	4.95865e-06
XM_027975017.1	101115556	MINK1	transcript	0	0.104145	20.7715	1.08078e-07	4.95865e-06
XM_027972710.1	106991302	LOC106991302	transcript	0	0.378268	20.7638	1.09263e-07	5.00644e-06
Novel_012830	XLOC_120090	.	transcript	0	0.137937	20.7595	1.09892e-07	5.0122e-06
XM_027961032.1	101114837	CELF4	transcript	0	0.140929	20.7547	1.10683e-07	5.04496e-06
Novel_005090	XLOC_049054	.	transcript	0	0.382879	20.7539	1.0971e-07	5.00718e-06
XM_012103233.3	100302356	SLC14A1	transcript	0	0.27754	20.7539	1.0971e-07	5.00718e-06
XM_012107620.2	101118167	TCEAL7	transcript	0	0.455533	20.7539	1.0971e-07	5.00718e-06
Novel_007110	XLOC_070985	.	transcript	0	0.0637127	20.7466	1.11972e-07	5.10038e-06
Novel_000197	XLOC_001873	.	transcript	0	0.133911	20.7429	1.12565e-07	5.10077e-06
Novel_012494	XLOC_117146	.	transcript	0	0.202974	20.7429	1.12565e-07	5.10077e-06
XM_015104105.2	101112785	ACSM5	transcript	0	0.198143	20.7429	1.12565e-07	5.10077e-06
XM_027957998.1	101106887	ARPP21	transcript	0	0.239391	20.7429	1.12565e-07	5.10077e-06
XM_027961973.1	101109320	FAM234A	transcript	0	0.184973	20.7429	1.12565e-07	5.10077e-06
XM_027969639.1	101117761	S1PR5	transcript	0	0.204166	20.7429	1.12565e-07	5.10077e-06
XM_027972655.1	101114530	RPS6KA2	transcript	0	0.100954	20.7429	1.12565e-07	5.10077e-06
XM_027974196.1	105616467	TMEM235	transcript	0	0.54051	20.7429	1.12565e-07	5.10077e-06
Novel_005865	XLOC_057925	.	transcript	0	0.150868	20.73	1.14639e-07	5.188e-06
Novel_010024	XLOC_093918	.	transcript	0	0.207695	20.73	1.14639e-07	5.188e-06
NM_001113773.1	100135431	PLIN1	transcript	0	0.419889	20.7227	1.15261e-07	5.20599e-06
XM_012106048.3	101121397	LRRC3B	transcript	0	0.257455	20.7227	1.15261e-07	5.20599e-06
XM_027958641.1	101116356	COL11A2	transcript	0	0.08399	20.7123	1.17545e-07	5.29255e-06
XM_027974056.1	101122452	SLC16A5	transcript	0	0.197015	20.7123	1.17545e-07	5.29255e-06
XM_027974881.1	101113252	LOC101113252	transcript	0	0.0843863	20.7123	1.17545e-07	5.29255e-06
Novel_004289	XLOC_041858	.	transcript	0	0.188362	20.7123	1.17557e-07	5.29255e-06
Novel_001198	XLOC_012333	.	transcript	0	0.486758	20.6959	1.20311e-07	5.39565e-06
XM_004022922.4	101120062	PLA2G5	transcript	0	0.0893453	20.6959	1.20311e-07	5.39565e-06
XM_027966646.1	101113576	TOGARAM2	transcript	0	0.156375	20.6959	1.20311e-07	5.39565e-06
XM_027967269.1	101110224	TNS2	transcript	0	0.074972	20.69	1.2131e-07	5.42998e-06
Novel_001745	XLOC_018396	.	transcript	0	0.118281	20.6871	1.21823e-07	5.44596e-06
Novel_008428	XLOC_080803	.	transcript	0	0.21263	20.6871	1.21823e-07	5.44596e-06
Novel_005390	XLOC_052690	.	transcript	0	0.237153	20.6797	1.23103e-07	5.49615e-06
Novel_008209	XLOC_078442	.	transcript	0	0.194092	20.6797	1.23103e-07	5.49615e-06
XM_027956918.1	101122917	TNK2	transcript	0	0.0771397	20.6651	1.25667e-07	5.59268e-06
XM_027959858.1	101118143	NTM	transcript	0	0.160074	20.6651	1.25667e-07	5.59268e-06
XM_027961018.1	101114837	CELF4	transcript	0	0.1276	20.6651	1.25667e-07	5.59268e-06
XM_027969631.1	101117248	TYK2	transcript	0	0.135963	20.6651	1.25667e-07	5.59268e-06
Novel_000428	XLOC_004842	.	transcript	0	0.0813857	20.3578	1.92191e-07	8.48293e-06
Novel_008554	XLOC_081711	.	transcript	0	0.0927447	20.3578	1.92191e-07	8.48293e-06
XM_027976750.1	101121441	LOC101121441	transcript	0	0.143932	20.3578	1.92191e-07	8.48293e-06
Novel_011134	XLOC_104342	.	transcript	0	0.219661	20.2814	2.12562e-07	9.3348e-06
Novel_013573	XLOC_127327	.	transcript	0	0.294523	20.2814	2.12562e-07	9.3348e-06
XM_027960899.1	101120538	TCF4	transcript	0	0.0988113	20.2814	2.12562e-07	9.3348e-06
XM_027972897.1	101122198	ASAP1	transcript	0	0.106089	20.2814	2.12562e-07	9.3348e-06
XM_027975845.1	101107299	AGRN	transcript	0	0.0884803	20.2814	2.12562e-07	9.3348e-06
XM_027956556.1	101111577	RBM19	transcript	0	0.200591	20.2745	2.13398e-07	9.36559e-06
XM_015100907.2	101107987	C15H11orf88	transcript	0	0.538131	20.2498	2.23052e-07	9.7586e-06
XM_027961036.1	101114837	CELF4	transcript	0	0.136586	20.2498	2.23052e-07	9.7586e-06
XM_027961706.1	101117815	SH2B2	transcript	0	0.237077	20.2498	2.23052e-07	9.7586e-06
XM_027964051.1	101115515	CNTRL	transcript	0	0.080864	20.2498	2.23052e-07	9.7586e-06
Novel_007240	XLOC_072189	.	transcript	0	0.126832	20.1689	2.47677e-07	1.08021e-05
Novel_007989	XLOC_076442	.	transcript	0	0.128101	20.1689	2.47677e-07	1.08021e-05
XM_012107186.2	105605702	MAMLD1	transcript	0	0.151699	20.1609	2.50475e-07	1.08968e-05
XM_012174908.3	101107588	MYBPC1	transcript	0	0.154149	20.1609	2.50475e-07	1.08968e-05
XM_027975324.1	101109718	CA4	transcript	0	0.569351	20.1609	2.50475e-07	1.08968e-05
XM_027976171.1	101106189	PPFIA4	transcript	0	0.0855297	20.1609	2.50475e-07	1.08968e-05
XM_012148287.2	101121244	LOC101121244	transcript	0	0.285227	20.1299	2.6136e-07	1.13562e-05
Novel_002663	XLOC_026463	.	transcript	0	0.117005	20.1169	2.66128e-07	1.15114e-05
Novel_012231	XLOC_114891	.	transcript	0	0.32468	20.1169	2.66128e-07	1.15114e-05
XM_012103331.3	101106644	TPGS2	transcript	0	0.250952	20.1169	2.66128e-07	1.15114e-05
XM_015095322.2	101102228	CRHR2	transcript	0	0.339226	20.1169	2.66128e-07	1.15114e-05
Novel_007839	XLOC_075619	.	transcript	0	0.501193	20.1164	2.66253e-07	1.15114e-05
Novel_002368	XLOC_024805	.	transcript	0	0.210799	20.1124	2.67704e-07	1.15527e-05
Novel_012829	XLOC_120089	.	transcript	0	0.293929	20.1124	2.67704e-07	1.15527e-05
XM_027966994.1	101109257	DYSF	transcript	0	0.105357	20.1124	2.67704e-07	1.15527e-05
XM_012106453.3	101114682	DMD	transcript	0	0.0445853	20.1055	2.70281e-07	1.16208e-05
XM_012177541.3	100286738	MEF2C	transcript	0	0.108511	20.1055	2.70281e-07	1.16208e-05
XM_027957435.1	100036758	TRAF3	transcript	0	0.281475	20.1055	2.70281e-07	1.16208e-05
XM_027964904.1	101110826	TBR1	transcript	0	0.169165	20.1055	2.70281e-07	1.16208e-05
XM_027970979.1	101121265	GABRA2	transcript	0	0.102559	20.1055	2.70281e-07	1.16208e-05
XM_027972206.1	101117639	CCDC18	transcript	0	0.14636	20.1055	2.70281e-07	1.16208e-05
XM_027966035.1	101102716	PNPLA7	transcript	0	0.089645	19.8629	3.76585e-07	1.61515e-05
Novel_005088	XLOC_049054	.	transcript	0	0.231033	19.8215	3.98377e-07	1.70546e-05
XM_012106101.3	100171395	RGN	transcript	0	0.424826	19.8215	3.98377e-07	1.70546e-05
XM_027960947.1	101122748	NEDD4L	transcript	0	0.186683	19.8215	3.98377e-07	1.70546e-05
XM_012096370.3	101116762	NR1H3	transcript	0	0.45649	19.5251	5.88906e-07	2.49055e-05
XM_027963959.1	101106151	SP9	transcript	0	0.496485	19.5251	5.88906e-07	2.49055e-05
XM_027970802.1	101115623	ANK2	transcript	0	0.0885723	19.5251	5.88906e-07	2.49055e-05
Novel_013572	XLOC_127327	.	transcript	0	0.128087	19.0722	1.07058e-06	4.47873e-05
XM_012185722.3	101111467	GAS7	transcript	0	0.071741	19.0722	1.07058e-06	4.47873e-05
XM_027975014.1	101115556	MINK1	transcript	0	0.108714	19.0722	1.07058e-06	4.47873e-05
XM_012176297.2	101109958	AKAP9	transcript	0	13.6679	15.952	5.61609e-40	9.79136e-36
Novel_005268	XLOC_051483	.	transcript	0	27.4508	14.0021	6.78958e-20	3.64224e-16
XM_027969956.1	101102808	RAPGEF6	transcript	0	5.33611	13.8336	2.32461e-22	2.02642e-18
XM_027973307.1	101111462	PLEC	transcript	0	2.33036	13.5904	1.01492e-20	6.82765e-17
XM_027974904.1	101108844	MYH10	transcript	0	3.42986	13.1343	1.91831e-14	3.04043e-11
XM_027964887.1	101107938	UBR3	transcript	0.000555	6.29234	13.1224	0.000782642	0.0216673
XM_027974911.1	101108583	NDEL1	transcript	0	5.50888	12.8858	0.000972816	0.0260531
XM_004004683.4	101113731	ERMN	transcript	0.00713967	61.6919	12.7452	0.000617403	0.0176461
XM_027974902.1	101108844	MYH10	transcript	0	2.66404	12.7245	8.56549e-05	0.00301839
XM_012096065.3	101108418	ARRB1	transcript	0	2.53133	12.637	0.0012182	0.0313036
XM_027961041.1	101104195	RAB31	transcript	0	4.51775	12.598	4.36387e-14	6.24861e-11
Novel_006322	XLOC_062420	.	transcript	0	0.489746	12.5154	0.00135793	0.0341751
XM_027956534.1	101107048	VSIG10	transcript	0	3.45177	12.2372	2.41675e-09	3.88339e-07
XM_012143238.3	101113308	ABI2	transcript	6.66667e-07	4.28433	12.1329	0.00189909	0.0448185
XM_027966786.1	101116555	LIMS1	transcript	0	2.99993	12.0886	2.73015e-17	8.65432e-14
XM_012129594.3	101114757	NEK1	transcript	0	2.44401	12	0.00212987	0.048906
XM_015103404.2	101113638	SH3PXD2A	transcript	6.93333e-05	4.03285	11.9834	0.000797038	0.0220483
XM_027965569.1	101105220	EIF4G3	transcript	0	1.72833	11.9729	0.00217992	0.0498274
XM_027970453.1	101113147	CYFIP2	transcript	0.00191867	9.33945	11.9476	0.00176551	0.0422813
XM_027974384.1	101121024	MAPT	transcript	0	6.88559	11.8366	4.0842e-10	1.1393e-07
XM_027976230.1	101116493	SRGAP2	transcript	0	1.53367	11.7667	7.17888e-09	7.64337e-07
XM_012143218.3	101113308	ABI2	transcript	0.000122333	5.40917	11.5066	8.08167e-05	0.00286091
XM_027964553.1	101118505	PTPRD	transcript	0.000149333	2.551	11.4679	0.000512959	0.0150749
XM_027964308.1	101106906	PTK2B	transcript	0	1.74951	11.2634	2.42937e-09	3.88577e-07
XM_027970333.1	101105495	LOC101105495	transcript	0	0.97829	11.2605	2.42082e-19	1.12549e-15
XM_004009805.4	101121265	GABRA2	transcript	0.002816	10.6238	11.2369	0.00150201	0.0370393
XM_015102506.2	101114312	MGLL	transcript	0	2.44685	11.1974	0.000202939	0.00660101
XM_015092997.2	101123447	TMEM245	transcript	0.00131267	6.46954	11.1897	2.90681e-05	0.00109517
XM_027979122.1	443274	GRIA4	transcript	0	1.34257	11.1805	1.18707e-05	0.00046248
Novel_011666	XLOC_109283	.	transcript	0	1.91922	11.1158	8.13296e-10	1.93106e-07
XM_027967126.1	101117916	ANAPC1	transcript	0	0.878984	11.1006	5.66438e-05	0.00205955
Novel_010345	XLOC_097999	.	transcript	0	2.29978	11.0774	6.70704e-05	0.00240481
Novel_013789	XLOC_129859	.	transcript	0	0.738474	10.9745	2.85911e-14	4.24231e-11
XM_015104635.2	101122327	POLB	transcript	0	4.15046	10.9637	0.000100629	0.00349313
XM_027975182.1	101122040	GIT1	transcript	0	1.63486	10.9502	1.48569e-11	8.35555e-09
Novel_008354	XLOC_080112	.	transcript	0	0.358942	10.9477	3.58247e-12	2.61269e-09
XM_015098059.2	101114369	RCBTB2	transcript	0	1.73208	10.927	2.52496e-08	1.71791e-06
XM_027975368.1	101115486	LOC101115486	transcript	0	0.38708	10.8941	8.2607e-05	0.00291836
XM_027965693.1	101111352	FAM131C	transcript	0	2.94058	10.868	0.000401119	0.0120992
XM_027978688.1	105605893	LOC105605893	transcript	0	1.28484	10.8647	0.000126962	0.00432961
XM_027978207.1	101101853	SYNJ1	transcript	9.6e-05	1.07661	10.8554	8.86022e-06	0.000349488
XM_012105836.2	101123183	DLC1	transcript	0	0.771242	10.8174	0.000196724	0.00642582
Novel_003238	XLOC_031463	.	transcript	0	0.761689	10.815	1.84862e-17	6.13901e-14
XM_027973825.1	101117516	TFDP1	transcript	0	1.70803	10.7669	1.00821e-09	2.28548e-07
XM_027972852.1	101120842	PTK2	transcript	0	1.01169	10.7591	0.000105401	0.00364244
XM_027975373.1	101115486	LOC101115486	transcript	0	0.336961	10.7366	0.000105786	0.00365394
XM_027979123.1	443274	GRIA4	transcript	0	0.971402	10.7055	2.70813e-05	0.00102585
Novel_008208	XLOC_078442	.	transcript	0	1.03089	10.7016	4.9666e-05	0.00182391
XM_027960543.1	101119095	AFAP1L2	transcript	0	1.16631	10.668	3.85433e-15	7.13501e-12
XM_027966355.1	101107431	SPTAN1	transcript	0	0.55644	10.6418	0.000127609	0.00434863
XM_027970283.1	101111280	KDM3B	transcript	0	0.730669	10.6288	0.000135808	0.00460203
XM_004022464.4	101121072	PLP1	transcript	0.274812	534.56	10.5885	2.49637e-05	0.000948731
XM_012179610.3	101108488	SLC39A8	transcript	0	1.55271	10.5709	0.000542265	0.0157832
XM_027968669.1	101109009	OSBPL3	transcript	0	0.65897	10.5526	0.000172479	0.00570606
XM_012104496.3	101119359	ORAI2	transcript	0	0.5873	10.5204	0.000193081	0.00632757
XM_015098276.2	101118884	PCID2	transcript	0	2.66362	10.5145	0.000147501	0.00495016
XM_012099408.3	101114471	ENTPD3	transcript	0	1.3284	10.511	5.79818e-07	2.46107e-05
Novel_006362	XLOC_062894	.	transcript	0	0.361208	10.5041	0.000176165	0.00582246
Novel_010871	XLOC_101905	.	transcript	0	0.137735	10.4662	0.000194347	0.0063601
XM_015099208.2	101107117	DNM3	transcript	4.9e-05	1.0501	10.4575	7.52712e-05	0.00267771
XM_004015280.4	101103343	LOC101103343	transcript	0	1.23947	10.4565	0.000363203	0.0110933
XM_012179817.3	101113592	RPL9	transcript	0.427379	530.9	10.4518	3.88784e-15	7.13501e-12
Novel_005987	XLOC_059249	.	transcript	0	0.316365	10.4279	0.000194924	0.00637379
Novel_012062	XLOC_113751	.	transcript	0	1.06492	10.3068	9.19105e-05	0.00321931
Novel_007131	XLOC_071170	.	transcript	0	0.349296	10.2969	0.000206687	0.00671039
Novel_006325	XLOC_062420	.	transcript	0	0.134635	10.2807	0.000651711	0.0184978
XM_012099792.3	101121206	FAM107A	transcript	0	1.13723	10.2782	0.000211239	0.00684371
XM_012159714.3	443371	KITLG	transcript	0	0.709402	10.2686	0.000414874	0.0124441
XM_027979700.1	101118474	ZNF408	transcript	0	0.627652	10.2381	0.000388129	0.0117531
XM_012103432.3	101116192	DSC2	transcript	0	0.683219	10.2325	0.000274522	0.0086549
XM_027971011.1	101108572	KIAA1211	transcript	0.000172667	1.98343	10.2242	0.00185493	0.0440296
XM_027970404.1	101110509	TCOF1	transcript	0	0.671477	10.2176	0.000263149	0.00833781
Novel_004103	XLOC_039992	.	transcript	0	0.421888	10.2119	1.59817e-15	3.37737e-12
XM_027979440.1	101118896	FAM160A2	transcript	0	0.90904	10.2071	6.20857e-14	8.65947e-11
XM_012178990.3	101110506	ERAP1	transcript	0	0.551988	10.2022	3.79612e-15	7.13501e-12
XM_012100294.3	101114312	MGLL	transcript	0	1.18348	10.1628	0.000687007	0.0193499
Novel_006251	XLOC_061881	.	transcript	0	0.296478	10.1479	1.3081e-15	2.85075e-12
Novel_004263	XLOC_041307	.	transcript	0	0.291729	10.1437	6.90854e-16	1.56505e-12
XM_004003089.4	494441	EIF4G1	transcript	0	0.604464	10.1412	0.000320827	0.00996609
XM_027970660.1	101123116	LOC101123116	transcript	0	4.5259	10.1235	0.000275138	0.00867039
XM_027964599.1	101113464	TMEM215	transcript	0	1.05575	10.0801	0.00140958	0.0351577
XM_027974413.1	443220	GFAP	transcript	0.158924	214.277	10.0703	4.78829e-05	0.00176214
XM_012118765.3	101108107	STMN4	transcript	0	2.35179	10.0568	2.79219e-05	0.00105498
XM_027968832.1	101111588	PTPRF	transcript	8.73333e-05	0.902567	10.0398	0.000766835	0.0212804
XM_027979435.1	101118896	FAM160A2	transcript	0	0.710083	10.0391	4.86485e-11	2.18881e-08
XM_027972219.1	101107316	DNTTIP2	transcript	6.56667e-05	1.86928	10.038	4.25237e-05	0.00157238
XM_027976518.1	101107886	CELF2	transcript	0	0.35389	10.036	0.000311817	0.00971649
XM_027969896.1	101118187	NFIC	transcript	0	0.34432	10.0285	0.00035846	0.0109646
XM_027974003.1	101118396	ANKRD34A	transcript	0	1.23462	10.0284	0.00107765	0.0284239
XM_027976864.1	101122805	LZTS3	transcript	0	0.629172	10.0279	6.95698e-16	1.56505e-12
XM_027963628.1	101123015	MED12	transcript	0	0.418205	10.0207	2.0572e-14	3.18811e-11
XM_027973952.1	443186	ACACA	transcript	0.00430767	6.63149	10.0146	2.25937e-05	0.000862418
XM_027961749.1	101121484	RABEP2	transcript	0.000546333	1.17871	10.0146	0.000145811	0.00490289
XM_027969602.1	101115457	COL5A3	transcript	0.000679333	0.955768	9.98708	0.000412878	0.0123949
XM_027960652.1	101117125	R3HCC1L	transcript	0	0.682268	9.98114	0.000579737	0.0167203
Novel_007860	XLOC_075748	.	transcript	0	0.785897	9.97944	0.00040929	0.0123125
XM_012159735.3	443371	KITLG	transcript	0	0.575857	9.95739	0.000569828	0.0164822
XM_012105236.2	100135695	PSAP	transcript	0	0.859089	9.95481	0.000404039	0.0121767
XM_004010765.4	101122698	RGS6	transcript	0	0.48295	9.95393	2.49752e-08	1.70757e-06
XM_027964417.1	101110301	RNF38	transcript	0	0.545326	9.94382	0.00035879	0.0109646
NM_001127282.1	100147791	DIRAS3	transcript	0.079294	110.927	9.93442	3.13919e-05	0.00117826
Novel_007312	XLOC_072600	.	transcript	0	0.4279	9.93131	7.26192e-14	9.73907e-11
XM_027973147.1	101121431	RIMS2	transcript	0	0.423271	9.92724	0.00123368	0.031627
XM_027973150.1	101121431	RIMS2	transcript	0	0.397174	9.91943	0.000465082	0.0137726
XM_027963068.1	101111160	MAP7D2	transcript	0	0.728917	9.90476	0.000562239	0.0162898
XM_004010551.4	101112983	VPS13C	transcript	0	0.251652	9.90095	0.000520758	0.0152527
XM_004012400.4	101101998	44808	transcript	0	1.93258	9.8789	0.00061226	0.0175206
XM_027964474.1	101113046	PRUNE2	transcript	0.00128267	1.70969	9.87628	2.63668e-42	6.12923e-38
XM_027972894.1	101121944	ADCY8	transcript	0	0.773108	9.86349	5.54357e-05	0.00201878
Novel_004124	XLOC_040097	.	transcript	0	0.444109	9.8602	0.00040853	0.0122961
XM_027962377.1	101120545	NDST2	transcript	0	0.463255	9.85198	0.000411581	0.0123719
XM_027961241.1	101106245	MICALL2	transcript	0	0.917259	9.83729	1.09598e-10	4.0655e-08
Novel_011142	XLOC_104357	.	transcript	0	0.446745	9.83563	3.26135e-08	2.0393e-06
XM_027968224.1	101111359	GRAMD4	transcript	0	0.513225	9.83025	0.000243845	0.00777562
XM_027967654.1	114108648	ANKS1B	transcript	0	1.01661	9.82873	0.000846934	0.0231986
XM_015102320.2	101106370	SRGAP3	transcript	0.000792	2.39076	9.8152	6.90156e-07	2.91344e-05
Novel_003555	XLOC_034441	.	transcript	0	0.566862	9.80769	0.000737292	0.0205751
XM_027969915.1	101119816	SGTA	transcript	0	1.33747	9.80653	1.98571e-08	1.45467e-06
XM_027962585.1	101118162	PCM1	transcript	0	0.263408	9.80288	0.000440182	0.0130906
XM_027960000.1	105613317	CEND1	transcript	9.06667e-05	3.04436	9.77125	0.000195549	0.00639043
XM_027960760.1	101120210	ZNF521	transcript	0	0.481387	9.76811	0.000466544	0.0138098
XM_027971920.1	101109541	ZBTB25	transcript	0	0.171695	9.74053	0.000526192	0.0153933
XM_012105214.3	101108883	AIFM2	transcript	0	1.50694	9.73696	0.000531268	0.0155149
XM_012178111.3	101119816	SGTA	transcript	0	1.11748	9.70834	3.87489e-09	5.32993e-07
XM_027961999.1	101116698	TBC1D24	transcript	0	0.299004	9.70175	0.000666669	0.0188686
XM_027969892.1	101118187	NFIC	transcript	0	0.28931	9.69721	0.000532024	0.0155305
XM_004013591.3	101123479	BRINP3	transcript	0	0.876741	9.69327	0.00114633	0.0298405
Novel_003949	XLOC_038758	.	transcript	0.000226667	0.300179	9.64755	0.000865699	0.023629
XM_015092012.2	101123342	DOCK7	transcript	0.000622333	1.77224	9.64544	9.06859e-06	0.000357302
XM_027957945.1	101111914	CMTM7	transcript	0	2.21084	9.64111	0.00064007	0.0181896
XM_027957601.1	101121716	SEMA3B	transcript	0	0.724237	9.61252	0.000584408	0.0168242
Novel_007946	XLOC_076242	.	transcript	0	0.193529	9.60779	1.70456e-06	7.02972e-05
XM_027965387.1	101120896	PUM1	transcript	0	0.489627	9.60414	0.000811127	0.0223936
Novel_003514	XLOC_034038	.	transcript	0.000325333	0.35298	9.59975	8.47627e-05	0.00298846
Novel_001099	XLOC_011100	.	transcript	0	0.077511	9.5992	0.000605915	0.0173604
XM_027978463.1	101111825	APOC4	transcript	0	0.848388	9.59336	0.000222959	0.00719514
XM_027962274.1	101108104	PPP3CB	transcript	0	0.244017	9.5693	0.000630364	0.0179357
Novel_012715	XLOC_119249	.	transcript	0	0.594087	9.55985	0.000672644	0.0190145
XM_012174305.3	101118601	LARP4	transcript	0.002133	2.80817	9.55049	1.45236e-08	1.18879e-06
XM_012189548.3	101115392	WDR59	transcript	0.000941667	1.18069	9.55001	0.00129387	0.0328355
XM_012173752.3	101109789	MAP4K4	transcript	0	0.304967	9.54154	0.000654915	0.0185736
Novel_013051	XLOC_121408	.	transcript	0	0.195119	9.53541	6.84017e-12	4.37633e-09
XM_027971966.1	101120753	SLC8A3	transcript	0	0.227052	9.5255	6.60082e-07	2.78987e-05
XM_027972422.1	101123562	SIM1	transcript	0.00123333	1.63024	9.48001	4.34783e-05	0.00160598
XM_027974883.1	101111980	LOC101111980	transcript	0	0.373766	9.47937	0.000328575	0.0101795
XM_027962399.1	101117047	WDFY4	transcript	0	0.198104	9.4499	0.00078074	0.0216232
XM_012101261.3	101103600	RNF182	transcript	0	0.616883	9.44781	0.00172198	0.0414065
XM_027970080.1	101111551	TPPP2	transcript	0	1.2207	9.43887	0.00177701	0.0425128
Novel_000540	XLOC_005830	.	transcript	0	0.835156	9.4369	0.000803282	0.0222034
XM_012105808.3	101118162	PCM1	transcript	0	0.203997	9.42148	0.000773807	0.0214653
XM_015103776.2	101120538	TCF4	transcript	0.002972	3.04077	9.41322	2.9307e-05	0.00110298
XM_027960054.1	101117027	UEVLD	transcript	0	0.531655	9.41115	0.000949843	0.0255162
XM_027974072.1	101120933	CASKIN2	transcript	0	0.357611	9.38885	0.000809445	0.0223561
XM_027969728.1	101102563	EVI5L	transcript	0.001554	1.8185	9.37211	0.000211202	0.00684371
XM_012188475.2	101106127	CLDND1	transcript	0.0130597	12.3087	9.36675	1.76316e-06	7.24569e-05
Novel_000666	XLOC_006864	.	transcript	0	0.430284	9.3661	5.44546e-08	2.91895e-06
XM_015099653.2	101121441	LOC101121441	transcript	0	0.81985	9.36411	5.81538e-07	2.46537e-05
XM_027957490.1	101112462	MTA1	transcript	0	0.641487	9.36214	0.000842349	0.0230911
XM_012143426.3	100135449	NRP2	transcript	0	0.260476	9.35563	0.000850496	0.0232869
XM_027974896.1	101110523	CFAP52	transcript	0	0.785867	9.34826	0.000975042	0.0260927
XM_012176688.2	101123462	ATXN7L1	transcript	0	0.360828	9.34186	0.00144763	0.0359781
XM_027962587.1	101118162	PCM1	transcript	0	0.191324	9.33789	0.000872933	0.0237985
XM_027962586.1	101118162	PCM1	transcript	0	0.188361	9.3156	0.000900916	0.0244467
XM_027977101.1	101118041	ITCH	transcript	0	0.284486	9.30667	0.000905662	0.0245469
XM_027957081.1	101106798	MAN2A2	transcript	0	0.299294	9.28693	0.00121601	0.0312807
Novel_013548	XLOC_127118	.	transcript	0.000624333	0.650309	9.27264	0.0002231	0.00719638
Novel_003091	XLOC_030852	.	transcript	0	0.602077	9.25023	2.61774e-10	8.40397e-08
XM_015096070.2	101121348	NRG2	transcript	0.000103667	0.979592	9.23154	0.000358708	0.0109646
XM_027963585.1	101120140	OPHN1	transcript	0	0.419047	9.22969	0.00100832	0.0268083
XM_015097942.2	101118196	CA3	transcript	0.140262	104.948	9.21723	2.72599e-05	0.00103206
XM_015097454.2	101118620	PHACTR2	transcript	0	0.170019	9.2156	4.1399e-07	1.77122e-05
XM_027958094.1	101105793	PEX5L	transcript	0.00125333	1.5745	9.21534	8.54346e-07	3.59134e-05
XM_015104429.2	101108104	PPP3CB	transcript	0	0.201627	9.20281	0.00140726	0.035125
XM_027960750.1	101120984	ZBTB21	transcript	0	0.229427	9.19424	0.00106734	0.0281626
XM_012150165.2	101120896	PUM1	transcript	0	0.338478	9.18407	0.00111534	0.0291643
XM_027965346.1	101113659	BSDC1	transcript	0.004044	4.15685	9.17973	1.30402e-09	2.68259e-07
XM_027963673.1	101117736	MAP7D3	transcript	0	0.302711	9.16742	0.00112652	0.0294126
XM_027966790.1	101109087	CCDC138	transcript	0	0.477783	9.15255	0.00154773	0.0378854
Novel_009214	XLOC_087343	.	transcript	0	0.285049	9.14729	0.00114031	0.0297171
XM_027977652.1	101119749	CDYL2	transcript	0.000821	0.564503	9.13661	4.78206e-06	0.000191441
XM_027963328.1	105605669	XG	transcript	0	0.387265	9.13448	0.00147775	0.0365316
XM_012155936.3	101103022	OMA1	transcript	4.03333e-05	1.09788	9.13309	0.000269544	0.00850948
XM_027966177.1	101116041	ENTR1	transcript	0	0.665999	9.1247	1.29018e-12	1.09725e-09
XM_012178551.3	101107784	FAM13B	transcript	0	0.272997	9.12239	0.00117335	0.0303918
XM_027969895.1	101118187	NFIC	transcript	0	0.191824	9.09133	0.00123485	0.0316371
XM_027977871.1	101119927	CX3CL1	transcript	0	0.491721	9.09022	0.00197144	0.0460893
XM_012184068.3	101105337	RGS22	transcript	0	0.456754	9.07383	0.00156756	0.0382903
XM_027967405.1	101107515	HDAC7	transcript	0	0.383216	9.06019	0.00166263	0.0401624
XM_027968075.1	101118097	MICAL3	transcript	0	0.169809	9.05958	0.00130641	0.0330695
Novel_013342	XLOC_124239	.	transcript	0	0.585419	9.05787	0.00173524	0.041671
XM_027961782.1	101102529	LOC101102529	transcript	0	0.403551	9.05725	0.00129645	0.032865
XM_027971540.1	101107283	TLE3	transcript	0	0.348939	9.05518	0.00142827	0.0355349
XM_027967067.1	101109605	INPP4A	transcript	0.003828	3.09521	9.05098	1.01509e-05	0.000397921
Novel_006837	XLOC_067520	.	transcript	0	0.306854	9.04379	8.93569e-05	0.00313775
XM_012189185.3	101104846	RALGAPB	transcript	0.002357	2.79058	9.03196	2.68474e-05	0.00101755
Novel_001521	XLOC_015630	.	transcript	0	0.366036	9.02403	0.0014304	0.0355626
Novel_014181	XLOC_135912	.	transcript	0	1.13569	9.01758	3.54264e-06	0.000143138
XM_027960959.1	101111507	DTNA	transcript	0	0.319246	9.01324	4.17949e-05	0.00154708
NM_001126341.1	443477	AVP	transcript	0.360671	235.106	8.99333	4.06998e-05	0.00150894
Novel_002806	XLOC_027870	.	transcript	0.00189833	1.03239	8.99314	1.6263e-06	6.73085e-05
XM_027975674.1	101118119	ENO1	transcript	0.010958	8.08029	8.97397	2.39352e-05	0.00091113
XM_012120728.3	101104963	TDRD7	transcript	0	0.382346	8.96909	2.75255e-11	1.43252e-08
XM_015103527.2	101108620	SALL3	transcript	0.00137267	1.29489	8.95576	0.000167899	0.00556243
XM_027965601.1	101108893	CAPZB	transcript	0	0.871074	8.9497	0.000231749	0.00742724
Novel_003416	XLOC_032801	.	transcript	0.000317	0.775635	8.93984	1.23376e-09	2.59726e-07
XM_012174733.3	101107010	RBMS2	transcript	0	0.202472	8.89679	0.00160156	0.0389406
XM_012103755.3	101120538	TCF4	transcript	0	0.182999	8.88471	9.064e-08	4.35035e-06
XM_027962343.1	101108884	CAMK2G	transcript	0	0.367041	8.87144	0.00195425	0.045764
XM_027963751.1	114108727	LOC114108727	transcript	0.00643667	3.84401	8.87075	0.000211284	0.00684371
Novel_004315	XLOC_042097	.	transcript	0	0.9832	8.8656	0.00193886	0.0454647
XM_027966822.1	101122750	BOK	transcript	0	0.897861	8.86324	0.00198884	0.0464183
Novel_010428	XLOC_098488	.	transcript	0	0.393552	8.85829	5.01778e-12	3.42408e-09
XM_004008971.3	101123296	SLC6A7	transcript	0.005069	2.96216	8.85382	0.000299088	0.00935328
XM_027961088.1	101115171	DYM	transcript	0.00895133	5.73088	8.85343	9.99019e-06	0.00039187
Novel_012714	XLOC_119249	.	transcript	0	0.340555	8.851	0.00187083	0.0443014
XM_012107481.3	101104461	LONRF3	transcript	0.00292633	1.62216	8.84326	9.99089e-06	0.00039187
Novel_003178	XLOC_031260	.	transcript	0	0.348455	8.82772	0.000176463	0.00582954
XM_027966136.1	101111705	SLC2A6	transcript	0	0.625157	8.81761	0.00210167	0.048438
XM_027960571.1	101114322	MMS19	transcript	0	0.468656	8.81069	1.44653e-06	6.00464e-05
Novel_001375	XLOC_014250	.	transcript	0	0.487978	8.80442	2.78213e-05	0.00105274
XM_012187095.2	101107116	BROX	transcript	0	0.293787	8.79477	0.0018472	0.0439359
XM_015102478.2	101107824	SYN2	transcript	0.010785	5.93757	8.77956	1.23389e-05	0.000479647
XM_027977199.1	101106450	LPIN3	transcript	0	0.302122	8.77777	0.00207306	0.047887
XM_027971425.1	100145864	SFXN1	transcript	0.000978	2.20814	8.7681	9.05097e-05	0.00317503
XM_027961624.1	101119180	ARHGAP17	transcript	0	0.357876	8.7661	0.00209964	0.048421
XM_027969792.1	101107090	RFX2	transcript	0	0.314037	8.75334	0.00204636	0.0474116
XM_027972745.1	101107149	AMPD2	transcript	0	0.257906	8.74754	0.00218869	0.049996
Novel_010013	XLOC_093812	.	transcript	0	0.289804	8.7197	0.000225035	0.00724871
XM_027968281.1	101118486	MACF1	transcript	3.5e-05	0.205725	8.70011	0.000358341	0.0109646
NM_001009332.1	443346	LPAR1	transcript	0	0.729675	8.69247	1.47782e-06	6.12361e-05
Novel_008682	XLOC_082572	.	transcript	0.008133	4.178	8.68657	0.000629147	0.0179083
XM_027972760.1	100174987	KCNQ5	transcript	0.000915	1.07927	8.66086	1.19238e-07	5.35789e-06
XM_027968721.1	101118870	CAMK2B	transcript	0.000810333	1.87209	8.61858	7.32962e-05	0.00261059
XM_027957640.1	101105954	CCDC71	transcript	0.000220333	0.93439	8.59747	0.000572103	0.0165386
XM_027972734.1	114116217	PRR18	transcript	0	1.51318	8.5922	0.000202341	0.00658771
Novel_009415	XLOC_089041	.	transcript	0.001579	1.16036	8.5808	5.70554e-07	2.4247e-05
Novel_006110	XLOC_060311	.	transcript	0.000468333	0.395609	8.56564	9.14181e-06	0.000359984
XM_027970178.1	101113934	MIDN	transcript	0	0.275936	8.54074	1.17071e-05	0.000456362
XM_012178646.3	101107351	FCHSD1	transcript	0.001876	0.901112	8.5375	2.45482e-09	3.90855e-07
XM_027958861.1	101106890	VARS2	transcript	0	0.280363	8.53402	1.74011e-10	5.94863e-08
XM_027974316.1	101109892	LOC101109892	transcript	0.007902	3.77719	8.52213	5.3561e-07	2.27897e-05
XM_027956494.1	101104013	P2RX4	transcript	0	0.505635	8.51903	2.60557e-07	1.13284e-05
XM_027960088.1	101117545	RBM4B	transcript	0	0.69791	8.51498	0.000442454	0.0131525
Novel_002893	XLOC_028802	.	transcript	0	0.414296	8.49473	0.000729224	0.0204153
XM_004008055.4	101114101	AHCYL2	transcript	8.06667e-05	0.450865	8.49101	0.0018387	0.0437934
Novel_009216	XLOC_087343	.	transcript	0.000759333	0.27772	8.49004	0.00210631	0.0485105
XM_027966924.1	101103691	KIF1A	transcript	0.00104333	0.487058	8.48359	0.000710868	0.0199736
XM_012101859.3	101110461	FEZ1	transcript	0.011311	5.34277	8.45448	4.61599e-07	1.97128e-05
XM_027973976.1	101117261	CEP112	transcript	0.0125253	5.21486	8.44079	3.66635e-08	2.20038e-06
Novel_003199	XLOC_031375	.	transcript	0	0.436825	8.43286	1.06214e-05	0.000415664
Novel_014075	XLOC_134262	.	transcript	0	0.33482	8.42582	1.28269e-08	1.09088e-06
XM_012120430.3	101102453	COL15A1	transcript	6.3e-05	0.563858	8.4199	8.98728e-05	0.00315428
XM_004021000.3	101123006	ACHE	transcript	0.03371	14.5562	8.38534	0.000201445	0.00656353
XM_027976337.1	101102524	PAQR6	transcript	0.002532	2.80181	8.36709	0.000204466	0.00664758
XM_027974070.1	105616468	TMEM94	transcript	0.00171733	0.746368	8.36549	0.000777093	0.0215393
Novel_013256	XLOC_122952	.	transcript	0	0.246065	8.36364	0.000179564	0.00591798
XM_004017273.4	101104012	LOC101104012	transcript	0.0169313	5.13379	8.35844	0.000752187	0.0209155
XM_012179957.3	101116875	PIAS3	transcript	0.00582367	2.2251	8.34607	1.50663e-12	1.25083e-09
XM_027969834.1	101113067	UHRF1	transcript	0	0.25253	8.33332	0.000517182	0.0151734
XM_012185257.3	101110774	GGNBP2	transcript	0	0.307842	8.32212	4.59338e-09	5.93209e-07
XM_027968295.1	101118486	MACF1	transcript	0.008611	3.23487	8.30391	0.000815336	0.0224743
XM_015098429.2	101122291	HCRT	transcript	0.087034	35.6098	8.2977	7.97966e-05	0.00282911
XM_027963250.1	101113128	COL4A6	transcript	0.000641333	0.362876	8.29312	3.81902e-06	0.00015386
XM_027968097.1	101120159	SOX10	transcript	0.0149827	6.50821	8.25498	0.000137387	0.00464651
Novel_000852	XLOC_008594	.	transcript	0.000382	0.240215	8.21161	3.82206e-08	2.25502e-06
XM_027964420.1	101106572	CLTA	transcript	0.0169107	8.78584	8.20894	9.31816e-05	0.00326056
XM_012105464.3	101113823	LOC101113823	transcript	0	0.506399	8.18732	0.000536481	0.0156279
XM_004002898.4	101115417	BBX	transcript	0.00635933	2.01662	8.12618	1.06747e-07	4.91699e-06
XM_027969362.1	101106587	SLC25A42	transcript	0	0.225913	8.11026	9.98431e-05	0.00346756
XM_027960223.1	101114833	CFAP43	transcript	0	0.12836	8.10477	1.95514e-06	8.02046e-05
XM_004011439.4	101111810	LOC101111810	transcript	0.00551033	2.29495	8.05567	0.000935274	0.0252084
XM_027962588.1	101118162	PCM1	transcript	9.23333e-05	0.287356	8.04258	0.000171987	0.00569248
Novel_000982	XLOC_010015	.	transcript	0.000810333	0.248014	8.03315	0.00115668	0.0300876
Novel_002099	XLOC_021571	.	transcript	0	0.539567	8.02645	1.28588e-09	2.66773e-07
XM_027969425.1	101111802	MAST3	transcript	0.00170267	0.53137	8.01535	0.00208399	0.0480918
Novel_013082	XLOC_121565	.	transcript	0	0.20411	7.96535	2.3537e-08	1.63652e-06
XM_027978481.1	101116596	PPP1R13L	transcript	0.0343603	7.322	7.95406	0.00136506	0.0342927
XM_004016444.4	101115651	CKAP5	transcript	0.006445	1.54246	7.90957	5.2586e-06	0.000210278
Novel_004942	XLOC_047799	.	transcript	0.00534667	1.62355	7.90894	0.000249161	0.00793062
Novel_000280	XLOC_002615	.	transcript	0.00144567	0.685308	7.90492	0.000830946	0.0228324
XM_012175045.2	101105233	FGD4	transcript	0.00962967	2.76242	7.877	4.80525e-08	2.67232e-06
Novel_009834	XLOC_092451	.	transcript	0.000167333	0.210817	7.87619	0.000997497	0.0265712
Novel_004176	XLOC_040513	.	transcript	9.83333e-05	0.664245	7.86769	9.08623e-08	4.35638e-06
XM_027966162.1	101114767	EGFL7	transcript	0	0.296782	7.86492	9.96571e-08	4.66413e-06
Novel_013496	XLOC_126433	.	transcript	0.000397667	0.736424	7.84491	3.89626e-05	0.00144839
XM_004002660.4	101117892	KCNJ10	transcript	0.0283797	8.27224	7.83822	3.22052e-06	0.000130274
XM_027971650.1	101105755	ABHD4	transcript	0.0136697	4.52556	7.8164	5.76993e-07	2.45057e-05
Novel_009198	XLOC_087241	.	transcript	8.63333e-05	0.147943	7.81304	0.00139932	0.0349892
XM_027975941.1	101105838	SMG7	transcript	0.00107733	0.301071	7.80114	1.02698e-05	0.000402356
Novel_007978	XLOC_076402	.	transcript	0	0.239795	7.7909	0.00108061	0.0284805
Novel_011056	XLOC_103901	.	transcript	0.00183433	0.538799	7.77558	3.17176e-05	0.00118984
XM_027971879.1	101117422	SAMD4A	transcript	0.000315	0.132161	7.7501	0.000561275	0.0162686
Novel_007307	XLOC_072593	.	transcript	0	0.291245	7.74904	0.000741027	0.0206546
XM_027976372.1	101104331	SYNDIG1	transcript	0.00821333	2.14491	7.74523	0.000460994	0.0136629
XM_004014229.3	101106448	GAD2	transcript	0.0765493	20.8276	7.74509	0.000222772	0.00719243
Novel_012310	XLOC_115392	.	transcript	0.021365	5.26312	7.73218	3.79797e-10	1.11287e-07
XM_012174717.3	101105400	LOC101105400	transcript	0.0454457	12.8206	7.68678	0.000323963	0.0100501
Novel_008892	XLOC_084441	.	transcript	0	0.316386	7.67361	0.000316548	0.00985069
XM_012180327.3	101123558	DMP1	transcript	0.012845	3.25883	7.66661	0.0010929	0.0287166
XM_027967369.1	101117921	PRPF40B	transcript	0	0.177581	7.66501	5.55753e-05	0.00202176
XM_027974962.1	101123054	TNFSF13	transcript	0.000307333	0.755784	7.63726	0.00158207	0.0385771
XM_027959175.1	101104099	SIRT5	transcript	0.00479533	1.23968	7.6324	0.00175528	0.042094
Novel_010580	XLOC_099756	.	transcript	6.8e-05	0.129423	7.60475	7.1082e-06	0.000281975
XM_012105586.3	101119440	AGT	transcript	0.214477	51.8413	7.58231	0.000595101	0.0170857
XM_027960709.1	101109846	GALNT1	transcript	0.0383617	6.74036	7.5631	3.50833e-05	0.00130836
Novel_004975	XLOC_047934	.	transcript	0	0.0889997	7.56096	0.00057282	0.0165482
XM_027971033.1	101117459	LRRC7	transcript	0.014843	3.56941	7.55904	3.24562e-05	0.00121494
XM_027974255.1	101101878	AATK	transcript	0.0153703	3.59611	7.55418	5.80229e-07	2.46131e-05
XM_015095938.2	101105242	SLC12A2	transcript	0.002006	0.810231	7.55179	2.20295e-05	0.000841342
Novel_012592	XLOC_118142	.	transcript	0.005899	1.33798	7.53756	0.000763073	0.0211844
XM_027958236.1	101121206	FAM107A	transcript	0.00122467	0.271806	7.52533	4.91171e-05	0.00180565
XM_004005800.4	101104386	GALNT14	transcript	0.00366067	0.831183	7.50722	0.000436333	0.0129927
XM_027959139.1	101113019	MOG	transcript	0.0282173	6.8293	7.50599	7.69523e-06	0.000304568
XM_012177671.3	101105568	RFXANK	transcript	0	0.330635	7.50409	1.20155e-06	5.01457e-05
XM_027959543.1	101109571	RAB3IL1	transcript	0.000275667	0.450704	7.50164	0.00218906	0.049996
XM_027977761.1	101110962	CPNE7	transcript	0.00350867	0.768945	7.48974	0.00105031	0.0277449
Novel_000885	XLOC_008934	.	transcript	0.000230333	0.271892	7.48842	0.00118721	0.0306605
XM_012185232.3	101107616	MED13	transcript	0.00274667	0.800791	7.45685	6.44039e-05	0.00231635
Novel_003840	XLOC_037390	.	transcript	0	0.351927	7.44379	0.000385688	0.0116843
XM_004003988.4	101104962	RGS3	transcript	0.00283933	0.748365	7.44253	1.47157e-06	6.10131e-05
XM_012097997.3	101104858	TPST2	transcript	0.00211633	0.339116	7.43217	0.0021305	0.048906
XM_027964397.1	101102453	COL15A1	transcript	0	0.086657	7.42396	0.00163322	0.0395752
XM_027975533.1	101114122	TMEM132E	transcript	0.00309667	0.652973	7.42059	0.000675368	0.0190761
XM_027972769.1	101107797	RIMS1	transcript	0.010993	2.45239	7.40223	4.987e-10	1.34279e-07
XM_012099791.2	101121206	FAM107A	transcript	0.00595967	1.9337	7.39709	0.00071156	0.019985
XM_027979157.1	101103590	AMOTL1	transcript	0.00197133	0.539381	7.37312	0.000367272	0.0111895
XM_027977086.1	101109200	CDK5RAP1	transcript	0.008955	2.1727	7.37024	3.01508e-06	0.00012239
XM_012098790.3	101117111	AKAP6	transcript	0.005055	1.07081	7.31792	7.84698e-08	3.89767e-06
Novel_000632	XLOC_006559	.	transcript	0.00924533	1.89556	7.31303	0.000264872	0.00838096
XM_012189359.3	101102166	BCAS1	transcript	0.0802823	15.9144	7.29646	0.00140227	0.0350273
XM_027963246.1	101110388	SH3KBP1	transcript	0.00713767	1.81524	7.28706	0.00132714	0.0334969
XM_027964534.1	101110997	PUM3	transcript	0.003304	0.765558	7.28546	0.000179329	0.00591302
Novel_008749	XLOC_083269	.	transcript	0.00128233	0.362752	7.27966	0.000538282	0.0156738
Novel_000576	XLOC_006073	.	transcript	0.00122967	0.16509	7.27592	0.000733077	0.0204847
XM_012152707.3	101122641	PARS2	transcript	0.00982067	1.63993	7.2703	3.96437e-12	2.85018e-09
Novel_008814	XLOC_083772	.	transcript	0.0543387	11.483	7.2629	1.34742e-05	0.000523199
XM_027969152.1	100135434	PLIN5	transcript	0	0.194592	7.24987	7.03219e-05	0.00251107
NM_001110277.1	443502	BMP4	transcript	0	0.264139	7.2123	2.11922e-06	8.67821e-05
Novel_011326	XLOC_106165	.	transcript	0.00380933	0.684783	7.20996	0.000731083	0.0204428
XM_027973567.1	101107238	TTF2	transcript	0.00127167	0.672696	7.1874	0.000578213	0.0166902
NM_001130024.1	100170232	DCT	transcript	0.0108933	2.00072	7.18587	8.91666e-05	0.00313264
Novel_005416	XLOC_053024	.	transcript	0	0.28671	7.17396	1.2835e-06	5.347e-05
XM_004007052.4	101121083	TAFA5	transcript	0.032643	6.18758	7.16542	0.000859752	0.0234943
XM_015096363.2	101113850	CAMK2D	transcript	0	0.113176	7.16056	0.00159352	0.038802
XM_027970475.1	101117246	ATP10B	transcript	0.00460433	0.871831	7.13772	0.000882348	0.0240196
Novel_013375	XLOC_124638	.	transcript	0.000343667	0.152826	7.13599	0.000529274	0.0154631
XM_027979630.1	443247	SLC1A2	transcript	0.435659	75.3913	7.12092	7.29164e-05	0.00259839
XM_027973552.1	101104584	LRCH1	transcript	0.00180933	0.355656	7.09718	6.75948e-05	0.00241988
XM_027968817.1	101111588	PTPRF	transcript	7.4e-05	0.113682	7.08963	0.00199344	0.0464945
XM_015094129.2	101122182	AIF1L	transcript	0.150077	25.5084	7.08211	0.000525704	0.0153911
XM_004020396.3	101123170	GALR1	transcript	0	0.384951	7.07879	0.00189064	0.0446616
XM_027964125.1	101114239	AKAP2	transcript	0.00215633	0.478469	7.07813	1.27744e-06	5.32493e-05
Novel_011167	XLOC_104513	.	transcript	0.000411	0.098698	7.07028	0.00203367	0.0471648
Novel_004878	XLOC_047574	.	transcript	7.36667e-05	0.241593	7.06976	1.68187e-07	7.44229e-06
XM_027957337.1	101115161	ITPK1	transcript	0.0198937	3.55449	7.06844	1.67713e-05	0.000646901
Novel_006564	XLOC_065058	.	transcript	0.000443333	0.139427	7.05168	3.89184e-06	0.000156703
Novel_008442	XLOC_080857	.	transcript	0	0.220955	7.05088	0.00081746	0.0225239
XM_027979511.1	106991621	P2RY2	transcript	0	0.0623753	7.04657	0.000201504	0.00656353
XM_027972434.1	114116090	POU3F2	transcript	0.0124073	2.04716	7.04406	0.00105016	0.0277449
XM_012099353.3	101106631	CLASP2	transcript	0.000545	0.339613	7.03131	0.000715311	0.0200742
XM_027968917.1	105606027	SLC6A9	transcript	0.0146357	2.61056	7.0268	0.00090934	0.0246178
Novel_010413	XLOC_098284	.	transcript	0.000399667	0.0708237	7.01885	0.000698063	0.0196455
Novel_011073	XLOC_104081	.	transcript	0	0.268832	7.00898	0.00150767	0.0371396
XM_004006095.4	101117148	RTKN	transcript	0.0146163	2.41901	6.98666	5.704e-05	0.00207288
XM_027957615.1	101123415	CAMKV	transcript	0.0768333	12.4953	6.98588	2.44241e-05	0.000929233
Novel_011760	XLOC_109975	.	transcript	0	0.0409663	6.9757	0.00200615	0.0467283
XM_027974007.1	101114792	KCNJ16	transcript	0.013196	2.03172	6.9514	4.48148e-05	0.00165359
XM_027967827.1	101119972	SLCO1A2	transcript	0.0231853	3.87435	6.94313	0.000183087	0.00602553
Novel_012587	XLOC_118081	.	transcript	0.0157903	2.39927	6.91784	0.000118477	0.00405813
XM_027962663.1	101103122	CSMD1	transcript	0.0157743	2.42944	6.89276	8.00176e-05	0.0028355
XM_012097075.3	101108354	LOC101108354	transcript	0.005274	1.16964	6.88189	0.000321554	0.00998421
Novel_012525	XLOC_117528	.	transcript	0	0.234248	6.87072	0.00114224	0.0297451
XM_012185173.3	101101998	44808	transcript	0.022686	3.74207	6.86887	0.00011399	0.00392371
XM_012180650.3	101108392	CPLX2	transcript	0.00607933	0.910138	6.86393	0.00116922	0.0303344
XM_027957068.1	101103926	KIF7	transcript	0.008789	1.16977	6.82743	2.65963e-14	4.03212e-11
Novel_003421	XLOC_032908	.	transcript	0.00268167	0.367726	6.8043	0.000193814	0.00634562
XM_012099900.3	101106371	CACNA1D	transcript	0.001531	0.215662	6.80413	0.0001339	0.00454622
XM_012095327.2	101122133	CEP126	transcript	0.00462133	0.536333	6.77315	2.07691e-09	3.51553e-07
XM_027975970.1	101119408	TRAF5	transcript	0.000106	0.181349	6.77003	2.01533e-06	8.2625e-05
XM_004005697.4	101122768	VSNL1	transcript	0.338019	45.8175	6.76008	0.000420173	0.0125706
XM_012190172.2	101116672	MAG	transcript	0.0148447	2.50149	6.74777	0.00031575	0.00983025
Novel_012630	XLOC_118533	.	transcript	0.0192237	2.54973	6.72881	0.00170614	0.0410994
XM_027959193.1	101111916	TTBK1	transcript	0.008798	1.17172	6.72844	0.000625872	0.0178442
Novel_009499	XLOC_089568	.	transcript	0.00114967	0.180414	6.72601	0.00101401	0.0269185
XM_027967333.1	101117917	ATF1	transcript	0.00284667	0.371369	6.72344	0.000253366	0.00804977
XM_012182487.2	101120248	CLVS2	transcript	0.00259467	0.325984	6.71677	0.000861929	0.0235445
XM_027962285.1	101110815	CCSER2	transcript	0.00241267	0.367374	6.70637	0.00145911	0.036186
XM_027963448.1	101122420	PLXNB3	transcript	0.009589	1.41821	6.69135	0.00152955	0.0375195
Novel_004208	XLOC_040703	.	transcript	0.00869567	1.13278	6.68244	0.000220933	0.00713636
XM_012189846.3	101104419	CCDC113	transcript	0	0.229113	6.68228	0.00100918	0.0268209
XM_027964385.1	105607506	LOC105607506	transcript	0	0.108891	6.67298	0.000397629	0.0120094
Novel_005619	XLOC_055069	.	transcript	0.000478	0.0789007	6.67164	1.91833e-05	0.000736273
XM_012177111.3	443490	NRF1	transcript	0.00248433	0.282015	6.67028	0.000393373	0.0118912
XM_027960055.1	101117027	UEVLD	transcript	0.0164403	1.83725	6.66574	1.56196e-05	0.000603479
XM_012187273.3	101106092	VAMP4	transcript	0	0.291753	6.66273	3.95225e-06	0.000159043
Novel_003686	XLOC_036222	.	transcript	0.00346867	0.597685	6.62744	0.00148662	0.0367248
Novel_007921	XLOC_076112	.	transcript	0	0.205597	6.62232	1.20197e-05	0.000468022
XM_027960694.1	101111509	DIPK1C	transcript	0.0557503	6.87427	6.61811	0.000158235	0.00527739
XM_027957762.1	101121462	SLC6A1	transcript	0.0869847	10.8097	6.61378	0.00195776	0.0458156
XM_004002252.4	101120121	NTNG1	transcript	0.00566933	0.659849	6.59946	3.81542e-11	1.82972e-08
XM_012185256.3	101110774	GGNBP2	transcript	0.0480017	4.82588	6.59394	1.6666e-30	1.93709e-26
XM_027961880.1	101106989	GRIN2A	transcript	0.00899767	1.08493	6.56443	0.000544613	0.0158317
XM_027960991.1	101105461	GNAL	transcript	0.0201997	2.50425	6.55346	0.00013279	0.00451071
XM_027964539.1	101113201	AK3	transcript	0.00374767	0.417703	6.52942	0.00172558	0.0414532
XM_004015111.4	101102413	LOC101102413	transcript	0.10876	13.0106	6.52373	0.000193653	0.00634336
Novel_011012	XLOC_103492	.	transcript	0.00281967	0.304254	6.48564	0.000874308	0.0238267
XM_027964684.1	101119119	BIN1	transcript	0.0179213	1.78388	6.46461	4.43555e-10	1.22749e-07
XM_027968746.1	101119205	HECW1	transcript	0.0146827	1.66473	6.46164	0.00188628	0.0445765
XM_027964415.1	101110301	RNF38	transcript	0.0299183	3.31733	6.45917	1.36264e-06	5.66653e-05
XM_027962365.1	101114332	GRID1	transcript	0.0333723	3.69984	6.45786	0.000453689	0.0134693
XM_012102686.3	101111761	OPALIN	transcript	0.082298	9.20298	6.44371	9.41567e-05	0.00329029
Novel_014048	XLOC_133670	.	transcript	0.000573	0.0680787	6.43327	0.000235576	0.00753953
XM_027978524.1	101121963	STRN4	transcript	0.000789667	0.147262	6.42161	0.000564618	0.0163519
Novel_009959	XLOC_093517	.	transcript	0.003093	0.531371	6.40714	0.00168952	0.0407695
XM_027972375.1	101112488	WASF1	transcript	0.0107633	1.38304	6.37398	0.000236349	0.00756077
XM_027961330.1	101119378	RHOT2	transcript	0.0249243	2.40764	6.3705	1.57279e-07	6.96844e-06
XM_015095060.2	101107952	SHISAL1	transcript	0.0363607	3.62625	6.31971	9.58884e-05	0.00334186
XM_027960817.1	101112017	CBLN2	transcript	0.0775483	7.91707	6.30912	0.000367158	0.0111895
XM_012179981.2	101107281	EXOC1	transcript	0.00373667	0.607148	6.28331	0.00117646	0.0304205
XM_027965121.1	101105313	ADAM23	transcript	0.0168757	1.69038	6.2733	0.00112979	0.0294759
XM_027975395.1	101122610	LOC101122610	transcript	0.00936733	1.01896	6.26264	0.00107853	0.0284365
XM_015094368.2	101116816	LOC101116816	transcript	0.00233267	0.303398	6.25665	0.00101269	0.0268936
XM_027971755.1	101109803	SNX22	transcript	0.00804067	0.779215	6.25603	0.0019563	0.0457967
Novel_001034	XLOC_010293	.	transcript	0.000902333	0.220333	6.2495	8.88559e-06	0.00035029
Novel_002670	XLOC_026505	.	transcript	0.001575	0.344853	6.21608	0.0015091	0.0371538
XM_027974630.1	101123648	ARHGAP23	transcript	0.010668	0.95254	6.21256	0.000251545	0.0079992
XM_027969350.1	101105820	NCAN	transcript	0.140398	12.982	6.19744	0.00141071	0.0351734
Novel_000862	XLOC_008646	.	transcript	0.00853033	0.742751	6.19375	0.000276249	0.00870145
Novel_008750	XLOC_083272	.	transcript	0.004481	0.403415	6.17793	9.88614e-05	0.00343517
Novel_011260	XLOC_105838	.	transcript	0.00293033	0.432072	6.15871	5.0348e-05	0.0018441
NM_001009801.2	443390	OXT	transcript	5.30732	466.139	6.14125	0.00137989	0.0345905
XM_027974639.1	101118458	OSBPL7	transcript	0	0.053707	6.13232	0.000838526	0.0230134
XM_027970454.1	105610579	FNDC9	transcript	0.00992767	0.872218	6.13183	0.000209936	0.00680955
XM_027961341.1	101106132	SOX8	transcript	0.117885	10.4879	6.12838	6.57754e-05	0.00236202
XM_027960831.1	101109407	MBP	transcript	0.866419	74.9257	6.11993	0.000903746	0.0245072
XM_012106121.3	100307050	VAMP7	transcript	0.0317563	2.4151	6.11624	5.94519e-05	0.0021538
XM_004017043.3	443246	SLC1A3	transcript	1.39018	119.997	6.11522	0.000184963	0.0060758
XM_027978246.1	101112591	RYR1	transcript	0.00799633	0.711688	6.11195	3.76729e-05	0.00140119
Novel_010701	XLOC_100496	.	transcript	0.005814	0.463653	6.08183	0.00108712	0.0285981
XM_004017461.4	101107472	NEFH	transcript	0.171654	14.3227	6.06872	0.000257912	0.00819048
XM_004022361.4	443273	GRIA3	transcript	0.0152503	1.41188	6.06507	0.00024901	0.00792943
Novel_013095	XLOC_121654	.	transcript	0	0.281418	6.0436	7.75346e-05	0.00275451
Novel_006531	XLOC_064733	.	transcript	0	0.177507	6.01983	0.00120285	0.0310224
XM_015105081.2	101108550	HTR2C	transcript	0.0447513	3.61969	6.01613	0.00201972	0.0469661
XM_015101794.2	101117451	LINGO1	transcript	0.0243597	1.92255	6.01494	3.60111e-05	0.00134081
XM_027974025.1	101106445	TTYH2	transcript	0.0737297	5.9962	6.01067	0.000230823	0.00740445
XM_027978475.1	101107319	GRIK1	transcript	0.017018	1.47784	6.00709	0.000494382	0.0145658
XM_012101260.2	101103355	CD83	transcript	0.055003	4.6382	5.98571	0.000159342	0.0053092
XM_027980255.1	114118856	LOC114118856	transcript	0.00502367	0.390964	5.97746	0.000499767	0.014712
XM_027956823.1	101122159	RUBCN	transcript	0.00226367	0.221826	5.96621	0.00160876	0.0390504
XM_012098521.2	101110793	RAMAC	transcript	0.026085	1.92774	5.94424	0.000285436	0.00896251
XM_027957265.1	101122138	TTC6	transcript	0.00155833	0.171127	5.92621	0.00067932	0.0191722
Novel_008779	XLOC_083520	.	transcript	0.00574833	0.440168	5.91527	0.000258068	0.00819169
XM_012172368.3	101110829	SIX2	transcript	0.000307667	0.229151	5.91438	0.000214404	0.00693834
XM_027960828.1	101117127	KCTD1	transcript	0.00250567	0.205907	5.88623	0.00199489	0.0464973
XM_004002730.4	101114403	POU2F1	transcript	0.0111277	0.845936	5.88482	0.00134457	0.0338634
XM_027958612.1	101120705	FARS2	transcript	0.0123727	1.10852	5.85681	0.00149335	0.036878
XM_015098042.2	101122119	PCDH8	transcript	0.024182	1.86714	5.8515	2.1133e-05	0.000807989
XM_015104505.2	101117390	ALOX5	transcript	0.00366067	0.327275	5.84357	0.000306611	0.00957567
XM_004011420.3	101104758	OPRM1	transcript	0.034365	2.54745	5.84187	8.10144e-05	0.002865
XM_027971238.1	101118613	SORCS2	transcript	0.0280433	1.92281	5.81312	5.4062e-05	0.00197185
XM_004014994.4	101116756	LOC101116756	transcript	0	0.0726107	5.80695	0.00185654	0.0440529
XM_027960912.1	101120538	TCF4	transcript	0.00810067	0.621795	5.79884	4.45106e-05	0.00164324
XM_015100102.2	101121446	HSPBP1	transcript	0.006291	0.506482	5.79263	0.00138646	0.0347426
Novel_006360	XLOC_062894	.	transcript	0.0561613	2.93518	5.79152	1.73036e-18	6.70397e-15
XM_004022346.3	101112455	TMEM255A	transcript	0.118394	8.19107	5.79121	0.000891135	0.0241907
XM_012097943.3	494441	EIF4G1	transcript	0.00216367	0.225655	5.77802	0.000963292	0.0258377
XM_012173839.3	101111870	KANSL3	transcript	0.002778	0.288189	5.77136	0.000223407	0.00720292
XM_012189968.2	101109037	ACD	transcript	0.00432733	0.313477	5.77071	7.41296e-05	0.00263892
XM_027973547.1	101111108	KCTD4	transcript	0.0531643	3.74351	5.75241	0.000368894	0.0112242
XM_012174477.3	101115951	PPHLN1	transcript	0.034016	2.10186	5.74617	8.18881e-07	3.44642e-05
Novel_008751	XLOC_083274	.	transcript	0.005296	0.371309	5.7379	0.00113046	0.0294824
XM_027968892.1	101123371	FAM131B	transcript	0.0961677	6.36385	5.73109	0.000151407	0.0050715
XM_027975097.1	101113510	PITPNM3	transcript	0.0232607	1.5723	5.72968	0.00117806	0.0304505
XM_012112989.3	101108805	FKBP15	transcript	0.00815667	0.539338	5.71178	3.89478e-09	5.34674e-07
Novel_011039	XLOC_103705	.	transcript	0.005106	0.373956	5.69743	0.00118863	0.0306784
XM_027972868.1	101119401	COL22A1	transcript	0.0165783	1.13429	5.68201	0.000730196	0.0204261
XM_012132725.2	101102536	OSBPL6	transcript	0.019719	1.11562	5.67892	1.72655e-08	1.34117e-06
XM_027956331.1	101111832	LOC101111832	transcript	0.00661567	0.363416	5.61045	0.000176952	0.00584292
XM_027968038.1	101120739	RAD52	transcript	0.0189703	0.925005	5.60758	1.68065e-08	1.32221e-06
XM_027976622.1	101105016	KIAA1217	transcript	0.000915667	0.0654727	5.60551	0.000508355	0.0149459
XM_027972264.1	101101897	ADAM21	transcript	0	0.0474603	5.60017	0.000882077	0.0240196
XM_027957052.1	101121631	NTRK3	transcript	0.0458203	2.75957	5.59434	0.00051462	0.0151165
XM_012178136.3	101123294	SLC22A4	transcript	0.0269743	1.70188	5.56234	0.000589574	0.0169549
XM_012097020.3	101105948	OSMR	transcript	0.002634	0.202025	5.5477	0.000547419	0.0158934
XM_012180113.3	101122279	RUFY3	transcript	0.0370277	2.18478	5.54164	0.000377933	0.0114764
XM_004009578.4	443361	NPY1R	transcript	0.0123573	0.713835	5.52726	0.000208778	0.00677515
XM_027971378.1	114115390	LOC114115390	transcript	0.0561653	3.21312	5.52116	0.00193111	0.04539
XM_004007802.4	101113057	GRM3	transcript	0.10586	6.04993	5.51477	0.000290422	0.00911087
Novel_010711	XLOC_100563	.	transcript	0.0500053	2.81427	5.50466	0.00193683	0.0454476
Novel_004458	XLOC_043434	.	transcript	3.8e-05	0.133051	5.49123	0.000991121	0.0264519
NM_001009257.2	443192	PTGDS	transcript	1.27962	71.4412	5.48728	0.000550952	0.0159893
XM_027976229.1	101116493	SRGAP2	transcript	0.012501	0.727789	5.48606	1.8e-05	0.000693144
Novel_002668	XLOC_026505	.	transcript	0.008444	0.430525	5.4768	3.61293e-08	2.17581e-06
XM_027964526.1	101110736	SMARCA2	transcript	0.0168613	0.737754	5.47184	0.000755066	0.0209872
Novel_001218	XLOC_012713	.	transcript	0.0144263	0.753442	5.46246	0.00202165	0.0469953
XM_027973970.1	101110347	CACNG4	transcript	0.0260217	1.44432	5.458	0.000583537	0.016809
XM_027977328.1	101122715	ADNP	transcript	0.0635567	3.05103	5.45682	4.20767e-06	0.000169127
XM_015096779.2	101107603	AP3S1	transcript	0.0797583	3.54203	5.45388	4.27085e-05	0.00157838
XM_027957498.1	101102093	MESP2	transcript	0.011197	0.684198	5.43876	0.00126595	0.0322914
XM_015105057.2	101120553	ZDHHC9	transcript	0.117836	6.30685	5.43714	9.67778e-05	0.00336949
XM_027976048.1	101111647	CSRP1	transcript	0.0268567	1.43924	5.43356	0.000887226	0.0241316
XM_027957888.1	100913154	ALDH1L1	transcript	0.117632	6.35963	5.43288	0.000354978	0.0109083
XM_027972288.1	114116052	LOC114116052	transcript	1.37532	57.3862	5.43108	6.29073e-85	4.38703e-80
XM_015101227.2	780460	FGF18	transcript	0	0.0471897	5.42168	0.00132704	0.0334969
Novel_004616	XLOC_044508	.	transcript	0.004014	0.189827	5.41602	0.000573591	0.0165636
XM_012126274.3	101122165	CCDC171	transcript	0.019036	0.969002	5.41553	1.85368e-05	0.000712243
XM_027960330.1	101109845	SFRP5	transcript	0.0506147	2.8161	5.41377	0.00042795	0.0127594
XM_027957785.1	101122729	TMCC1	transcript	0.0286663	1.5607	5.41314	0.000932674	0.0251965
XM_015094158.2	101118428	ZER1	transcript	0.035544	1.36052	5.40625	2.15687e-05	0.000824197
XM_012097937.3	101123152	UBE3B	transcript	0.00533367	0.342435	5.39509	0.000202513	0.00659024
XM_027966076.1	443281	GRIN1	transcript	0.0968903	5.0913	5.36418	0.00165566	0.0400077
XM_004011146.4	101119398	NKAIN2	transcript	0.162209	8.2516	5.3452	0.000355954	0.0109233
XM_027963260.1	101120549	GPM6B	transcript	1.68582	84.6567	5.33342	0.000890112	0.0241818
XM_004008811.3	101105243	CXCL14	transcript	0.314159	15.7147	5.32368	0.000378679	0.011487
XM_027959592.1	100037696	GAL	transcript	0.263271	9.58077	5.32158	5.21253e-05	0.0019082
XM_027965267.1	101103789	AGFG1	transcript	0.005823	0.363998	5.3059	0.00117448	0.0303918
XM_027977899.1	101122719	NDRG4	transcript	0.253399	12.2584	5.29412	5.36831e-05	0.00196008
XM_027970145.1	101110057	PLPPR3	transcript	0.0195053	0.898093	5.28942	5.28616e-09	6.44486e-07
XM_012097365.3	101105530	SH3D19	transcript	0.0242767	1.08134	5.27855	0.00126514	0.0322826
XM_027964896.1	114113175	LOC114113175	transcript	0.132978	6.48113	5.27652	0.00101612	0.0269642
Novel_004453	XLOC_043421	.	transcript	0.0199573	1.00397	5.26969	0.000908255	0.024598
XM_012101841.3	101109223	HEPACAM	transcript	0.295741	14.1493	5.26271	0.000355069	0.0109083
XM_027972983.1	101118195	ASPH	transcript	0.00360167	0.195434	5.2248	0.000818373	0.0225402
XM_004023423.3	101117761	S1PR5	transcript	0.045707	2.15569	5.2152	0.00157669	0.0384728
XM_027973032.1	101104249	NCOA2	transcript	0.00866633	0.342429	5.21507	7.80154e-09	8.02454e-07
XM_004006738.4	101104476	SYT10	transcript	0.047442	2.27995	5.18906	0.000306825	0.00957804
Novel_001882	XLOC_019414	.	transcript	0.001559	0.0971317	5.18876	0.000671972	0.0190032
XM_027977898.1	101122719	NDRG4	transcript	0.00908033	0.454001	5.18069	0.000825376	0.0227036
XM_027972529.1	443101	GRM1	transcript	0.0402967	1.77566	5.16305	0.000145365	0.00489023
XM_027977192.1	101105769	PPP1R16B	transcript	0.202798	9.04962	5.15855	0.000226672	0.00729136
Novel_000136	XLOC_001216	.	transcript	0.0106603	0.484133	5.15474	0.00217111	0.0496586
Novel_010118	XLOC_094950	.	transcript	0.0762523	3.37544	5.15414	0.00110913	0.029013
Novel_002905	XLOC_029026	.	transcript	0.00971767	0.412965	5.14386	0.00102212	0.0271133
XM_027964289.1	101102619	UBAP2	transcript	0.00556867	0.236123	5.13406	0.00104687	0.027675
XM_027961304.1	101117813	RHBDD2	transcript	0.0774563	3.02329	5.10666	0.000265688	0.00839916
XM_027957122.1	101113014	RASGRF1	transcript	0.0501133	2.1263	5.10132	0.00152059	0.0373522
XM_027976969.1	101120183	COL9A3	transcript	0.144456	6.20175	5.09814	0.000413701	0.0124142
XM_027969461.1	101114951	NWD1	transcript	0.064417	2.72445	5.07566	0.000946432	0.0254442
XM_027962099.1	105605850	ABCA3	transcript	0.00696667	0.316535	5.07487	0.0021315	0.0489131
XM_015097088.2	101114527	OTX2	transcript	0.01266	0.561811	5.0639	0.000384123	0.0116419
XM_004002529.3	101105542	S100A1	transcript	2.18669	90.6484	5.05327	0.000592433	0.0170231
Novel_013377	XLOC_124640	.	transcript	0.0685283	2.8521	5.0522	0.00205406	0.0475269
XM_004011776.4	101116738	CSMD3	transcript	0.0462243	1.93175	5.05139	0.00126417	0.0322798
XM_027960304.1	101110807	KNDC1	transcript	0.0578077	2.37368	5.04699	0.000991911	0.0264607
XM_027980319.1	101104976	LRAT	transcript	0.016862	0.676655	4.98865	0.000400743	0.0120931
Novel_006196	XLOC_061002	.	transcript	0.0210837	0.829369	4.97634	0.00124092	0.0317691
XM_027960706.1	101122153	RBFA	transcript	0.00348467	0.20485	4.97137	0.00110403	0.0289337
XM_027966780.1	101108300	ST6GAL2	transcript	0.0771343	3.00672	4.9689	0.00160935	0.0390511
XM_027967400.1	101109162	TMEM106C	transcript	0.016846	0.544075	4.96269	0.000468055	0.0138486
XM_004006939.4	101113747	VAMP1	transcript	0.302837	11.629	4.9552	0.000526694	0.0154007
XM_004020800.4	101116696	TMC7	transcript	0.263819	10.1234	4.94272	0.00151165	0.037198
XM_027974131.1	101104587	RHBDF2	transcript	0.006028	0.219484	4.93761	0.000368419	0.0112147
Novel_006275	XLOC_062133	.	transcript	0.00087	0.0328233	4.92913	0.000828632	0.0227777
XM_012175500.3	101109164	ENO2	transcript	1.6494	61.5658	4.92859	7.04189e-05	0.00251324
XM_015097791.2	101114200	VXN	transcript	0.188873	7.04978	4.92367	0.000227258	0.00730684
XM_015096903.2	101110763	NDRG2	transcript	1.95342	71.0413	4.89112	4.94943e-05	0.00181856
Novel_006653	XLOC_065770	.	transcript	0.00857267	0.319953	4.88061	0.0003657	0.0111514
XM_012095447.2	101110264	DIXDC1	transcript	0.0726963	1.97555	4.8759	4.84107e-13	4.88596e-10
XM_027971299.1	101101892	FAM193A	transcript	0.015308	0.489467	4.8751	9.70447e-05	0.0033771
XM_027970995.1	101106012	PDGFRA	transcript	0.00969	0.35624	4.87103	0.000459261	0.0136231
Novel_005351	XLOC_052443	.	transcript	0.023665	0.901113	4.87069	0.00192036	0.0451829
XM_004001807.4	101114065	GRIK3	transcript	0.0950953	3.51808	4.87001	0.000392532	0.0118733
XM_027978753.1	101122882	LOC101122882	transcript	0.005521	0.177885	4.86777	0.000668629	0.0189164
XM_015097926.2	101111813	PDP1	transcript	0.0116623	0.346157	4.84093	0.000167425	0.00554938
XM_004006788.3	101117321	ST8SIA1	transcript	0.19133	6.82294	4.83057	0.00187904	0.0444656
XM_027976133.1	101114457	GPR37L1	transcript	0.347468	12.3335	4.8274	0.00179465	0.0428467
XM_027961692.1	101112533	GPRC5B	transcript	1.35943	47.0755	4.80594	0.000656014	0.0185972
XM_027960799.1	114110441	LOC114110441	transcript	0.0821243	2.89321	4.80543	0.000882625	0.0240196
XM_027964824.1	114113134	LOC114113134	transcript	0.137839	4.77752	4.79637	0.00169736	0.0409444
Novel_002185	XLOC_023120	.	transcript	0.0145127	0.437207	4.78969	6.35473e-14	8.68953e-11
XM_027965049.1	101118760	TMEFF2	transcript	0.497503	16.9943	4.78122	0.000778472	0.021569
XM_027977110.1	101113427	NCOA6	transcript	0.004533	0.156256	4.77882	0.000318374	0.00990189
XM_027977001.1	101115640	LOC101115640	transcript	0.21074	7.17808	4.76342	0.00123023	0.0315686
XM_027961631.1	101108714	TNRC18	transcript	0.0324073	0.9003	4.75595	1.50287e-05	0.000582262
XM_027966368.1	101107949	CERCAM	transcript	0.00490567	0.216084	4.75241	0.00101132	0.0268677
XM_015096136.2	101122024	PDE6A	transcript	0.023571	0.858021	4.75191	0.00121869	0.0313036
XM_027979171.1	114118385	LOC114118385	transcript	0.120778	2.90787	4.74771	0.00109327	0.0287166
XM_004015021.4	101122880	PLLP	transcript	0.925593	30.5369	4.72253	0.00160188	0.0389406
Novel_011227	XLOC_105606	.	transcript	0.0159713	0.405141	4.70436	0.000947071	0.0254516
XM_015095884.2	101111799	UBXN6	transcript	0.134802	3.0208	4.69182	0.000593822	0.017056
XM_027957898.1	101122060	CSPG5	transcript	0.439455	13.9628	4.68943	0.000622811	0.0177715
XM_027973080.1	101112068	TPD52	transcript	0.203818	6.44694	4.68892	0.00132415	0.0334579
Novel_008224	XLOC_078530	.	transcript	0.0135063	0.373182	4.65849	0.00010214	0.00354027
XM_027957374.1	106991729	BDKRB1	transcript	0.041858	1.34581	4.63471	0.000845657	0.0231727
XM_027975719.1	101122538	KCNAB2	transcript	0.42112	12.9776	4.62875	0.00124895	0.0319411
XM_027958179.1	101116609	UBA3	transcript	0.221012	5.01927	4.62685	0.00203554	0.0471924
Novel_006850	XLOC_067598	.	transcript	0.0454917	1.35427	4.6194	0.000783675	0.0216873
Novel_009038	XLOC_085930	.	transcript	0.0299443	0.708016	4.60439	0.00109912	0.0288486
XM_027972876.1	101120172	NDRG1	transcript	0.648034	19.3595	4.6007	0.00048859	0.0144073
XM_027967533.1	101113980	EFHD1	transcript	0.524592	15.702	4.58161	0.00194109	0.0455017
XM_015100904.2	101106875	RDX	transcript	0.138252	4.12079	4.57219	0.00117331	0.0303918
XM_015103625.2	101120373	ANKRD29	transcript	0.019323	0.652309	4.56805	0.00192445	0.0452638
XM_015096789.2	105613553	COL4A3BP	transcript	0.209391	6.03092	4.5325	0.00201715	0.0469376
Novel_007405	XLOC_073034	.	transcript	0.029781	0.723466	4.52386	0.00145009	0.0360136
XM_012177935.2	101119719	ELAVL3	transcript	0.0839353	2.36322	4.51369	0.00185257	0.0439885
XM_027960375.1	101104796	SLC18A2	transcript	0.154423	4.35025	4.49686	0.00167593	0.0404555
Novel_002228	XLOC_023512	.	transcript	0.034786	0.914769	4.49419	0.00136732	0.0343247
XM_027967660.1	101106248	ANO4	transcript	0.12719	3.52264	4.48408	0.000555661	0.0161192
XM_012098413.2	101120867	SV2B	transcript	0.144493	3.98525	4.47346	0.000812185	0.0224051
NM_001009192.2	442998	PYGM	transcript	0.203031	5.5671	4.47306	0.000497124	0.0146404
XM_012180015.3	101118190	HOPX	transcript	0.903202	24.6176	4.45864	0.00172245	0.0414065
XM_004004531.4	101119369	PDE1A	transcript	0.383825	10.2753	4.43052	0.00215844	0.0493849
XM_027972645.1	101113765	QKI	transcript	2.74922	73.0306	4.42962	0.00118389	0.0305898
XM_027980143.1	101103773	GAP43	transcript	2.2162	56.5756	4.40176	2.37241e-05	0.000903589
XM_027974523.1	101120423	CNP	transcript	4.61502	119.513	4.39523	0.000748489	0.0208376
XM_012176070.3	101104900	GDF11	transcript	0.285968	7.3075	4.38504	0.000337202	0.0104144
Novel_009587	XLOC_090136	.	transcript	0.596031	15.2229	4.3841	0.000507689	0.0149326
XM_012120962.3	101108191	GRHPR	transcript	0.118579	3.00511	4.38104	0.00186324	0.0441668
XM_027957625.1	101102341	IP6K1	transcript	0.007643	0.198934	4.36382	0.000391868	0.0118612
Novel_009724	XLOC_091389	.	transcript	0.015793	0.381292	4.34732	2.41886e-07	1.05693e-05
XM_012182033.3	101106176	ALDH6A1	transcript	0.037942	0.80091	4.33982	9.20217e-14	1.14597e-10
XM_015101087.2	101112256	LRRC32	transcript	0.0172767	0.393917	4.33962	2.52012e-09	3.94654e-07
XM_004006372.3	101121759	FAIM2	transcript	1.79762	44.6183	4.32932	0.00156635	0.038274
XM_012176786.2	101113058	DOCK4	transcript	0.0219423	0.423527	4.29261	0.000160633	0.00534968
XM_027978646.1	101108595	AP2A1	transcript	0.055661	1.33507	4.27676	0.00205229	0.0475018
Novel_002052	XLOC_020764	.	transcript	0.0163017	0.339294	4.27569	0.00210974	0.0485574
XM_027961478.1	101112372	LFNG	transcript	0.412577	9.75688	4.2598	0.000638725	0.0181588
XM_012095024.3	101110786	PPP1R14A	transcript	1.01453	23.9604	4.25271	0.00185146	0.0439773
Novel_003471	XLOC_033616	.	transcript	0.00692567	0.154621	4.24239	1.61822e-08	1.28826e-06
XM_012176695.2	101123462	ATXN7L1	transcript	0.021014	0.410386	4.24055	2.29749e-19	1.12549e-15
XM_004001831.3	101119857	HPCAL4	transcript	0.848006	19.6406	4.2361	0.000723211	0.0202633
XM_012106224.3	101119442	FRMPD4	transcript	0.0512767	1.18791	4.22441	0.00155558	0.0380508
XM_027967636.1	101119811	CFAP54	transcript	0.010118	0.236511	4.20877	0.000968361	0.0259438
XM_027977900.1	101122719	NDRG4	transcript	2.05985	46.3289	4.20702	0.000710209	0.0199631
XM_027960748.1	101106986	ANKRD12	transcript	0.18147	3.14279	4.19967	0.000622727	0.0177715
XM_027978460.1	101112253	APOE	transcript	3.86046	85.8426	4.17081	0.00211944	0.0487324
XM_004014996.3	101117184	LOC101117184	transcript	1.89291	41.4998	4.16887	0.000252502	0.00802597
XM_027971414.1	101102905	NAT8L	transcript	0.262313	5.74153	4.16462	0.000313455	0.00976315
XM_027977467.1	101118298	LRRC4B	transcript	0.595772	13.0828	4.15853	0.00116101	0.0301584
XM_012175539.3	105608581	KCNA6	transcript	0.273497	5.90412	4.13618	0.00136132	0.0342481
Novel_010287	XLOC_097141	.	transcript	0.00959633	0.175783	4.13284	8.21646e-07	3.45597e-05
XM_015104306.2	101115601	GPRIN2	transcript	0.0504273	1.07509	4.131	0.00110851	0.0290104
Novel_011725	XLOC_109774	.	transcript	0.0287463	0.505654	4.11128	6.21815e-08	3.2289e-06
XM_012101347.3	101122475	LOC101122475	transcript	2.42863	51.1027	4.09936	0.00125963	0.0321835
XM_027961876.1	101122914	TMEM8A	transcript	0.0144817	0.275932	4.0725	4.14008e-05	0.0015333
XM_027975284.1	101121358	ZNF207	transcript	0.052697	0.799653	4.06949	2.02748e-05	0.000776455
XM_012177942.2	101121513	ZNF557	transcript	0.225571	4.00039	4.05964	5.02658e-05	0.00184206
XM_027970216.1	101119469	MBD3	transcript	0.153901	2.24542	4.05445	0.0013922	0.0348615
XM_012185341.3	101121358	ZNF207	transcript	0.047127	0.69487	4.04192	0.000117926	0.00404324
XM_004022297.4	101120726	SLITRK4	transcript	0.0758273	1.53698	4.04126	0.00114204	0.0297451
XM_027978821.1	101105273	TTYH1	transcript	1.23498	24.8133	4.03082	0.00142209	0.0354066
XM_004012476.4	101121358	ZNF207	transcript	0.05037	0.740779	4.02971	0.000103271	0.00357416
XM_027957253.1	101121204	NKX2-1	transcript	0.0301317	0.611574	4.0288	0.00163628	0.0396217
XM_027964336.1	101114492	CCAR2	transcript	0.238106	4.0194	4.00579	0.000141829	0.00478514
XM_027968252.1	101115956	MAPK12	transcript	0.00684067	0.171191	3.99061	0.000421698	0.0126
XM_004009596.4	101113069	UGT8	transcript	1.78489	33.8581	3.97841	0.00022989	0.00738124
XM_004002608.4	101102524	PAQR6	transcript	0.49167	9.47849	3.97062	0.00159786	0.038894
XM_027964428.1	101112025	TMEM8B	transcript	0.0106713	0.201187	3.9555	0.00179248	0.0428243
XM_027960310.1	443000	TF	transcript	7.55059	136.788	3.90793	0.000992208	0.0264607
Novel_008051	XLOC_077133	.	transcript	0.0108283	0.194039	3.89456	5.33855e-05	0.00195126
XM_027971127.1	101108049	BMP3	transcript	0.042447	0.775478	3.88499	0.00188523	0.0445721
Novel_000874	XLOC_008859	.	transcript	0.011919	0.220021	3.86929	0.000906272	0.0245538
Novel_011967	XLOC_112817	.	transcript	0.014206	0.231924	3.84628	0.00195182	0.0457225
XM_027972289.1	114108752	LOC114108752	transcript	1.81998	25.2778	3.84548	3.2861e-48	1.14583e-43
Novel_008902	XLOC_084507	.	transcript	0.024131	0.366019	3.84208	5.69363e-06	0.000227543
XM_027975894.1	101117435	TNR	transcript	0.356382	6.23075	3.83229	0.0018835	0.0445562
Novel_000171	XLOC_001572	.	transcript	0.057789	1.00456	3.82358	0.00218945	0.049996
XM_012136972.2	101114494	NR4A2	transcript	0.0999387	1.51923	3.80507	0.00152623	0.0374643
Novel_009165	XLOC_086996	.	transcript	0.070959	1.21214	3.7735	0.00199708	0.0465326
Novel_003088	XLOC_030847	.	transcript	0.21625	3.5216	3.73792	0.00145314	0.0360636
XM_027967361.1	101117921	PRPF40B	transcript	0.0147463	0.209404	3.67789	0.00103132	0.0273157
XM_027962701.1	101106394	LOC101106394	transcript	0.149527	2.17061	3.67134	3.95882e-05	0.00147008
XM_004022312.4	101104043	ARHGEF6	transcript	0.0564637	0.812178	3.64407	0.000482936	0.0142647
Novel_007489	XLOC_073482	.	transcript	0.020408	0.285802	3.63293	0.00206027	0.0476231
XM_027963805.1	114108732	LOC114108732	transcript	0.043606	0.587654	3.63215	0.0003271	0.0101413
XM_027964108.1	101108805	FKBP15	transcript	0.126087	1.75801	3.62965	1.54069e-05	0.000595591
XM_004009985.4	101102148	PPP2R2C	transcript	0.563808	8.16356	3.58776	0.00133866	0.0337312
XM_027960226.1	101110105	CRTAC1	transcript	0.164923	2.27608	3.58504	0.000719369	0.0201637
Novel_006339	XLOC_062729	.	transcript	0.0173477	0.23057	3.57355	0.00194438	0.0455636
XM_012186756.3	101109404	USP16	transcript	0.813171	10.7858	3.53589	0.000612978	0.017534
Novel_006191	XLOC_060978	.	transcript	0.0240797	0.294722	3.49324	1.95117e-05	0.000748464
XM_027976913.1	101107810	RGS19	transcript	0.189651	2.2226	3.48468	0.000293925	0.00920419
XM_027966473.1	101113740	LHX6	transcript	0.0425723	0.568367	3.47425	0.00189116	0.0446616
XM_012186372.3	101109892	LOC101109892	transcript	0.075929	0.950758	3.47366	3.02016e-07	1.29772e-05
XM_004004098.4	101114750	LOC101114750	transcript	0.0968647	1.06626	3.46067	2.59899e-06	0.000106055
XM_027961243.1	114110558	ELFN1	transcript	0.06322	0.805701	3.40431	0.00191106	0.0449943
Novel_012411	XLOC_116233	.	transcript	0.0436067	0.548133	3.38962	0.000403399	0.0121627
XM_027976017.1	101105874	TRIM46	transcript	0.0284657	0.360899	3.38407	0.001911	0.0449943
XM_027962793.1	101122583	GLS	transcript	1.47128	18.3113	3.3612	0.00166659	0.0402439
XM_004007807.4	101114604	SEMA3C	transcript	0.243685	2.88398	3.30761	0.00153875	0.0377185
XM_027970960.1	101113023	TCTEX1D1	transcript	0.0633453	0.765403	3.27377	0.00163994	0.039669
XM_027961638.1	101108186	FSCN1	transcript	1.66098	18.2081	3.26095	0.000142241	0.00479439
XM_027975259.1	101117432	NF1	transcript	0.0220923	0.236985	3.24596	1.98856e-05	0.000762387
NM_001009768.1	443294	MAPKAP1	transcript	1.05883	10.1113	3.23524	0.00113442	0.0295745
XM_027961904.1	101110113	CLIP2	transcript	1.14681	12.5905	3.19981	0.000864629	0.0236091
XM_027960487.1	101122150	PANK1	transcript	0.159275	1.65283	3.188	0.00188545	0.0445721
XM_027972074.1	101112736	VASH1	transcript	0.0146843	0.153412	3.15446	0.000155223	0.00518436
Novel_009137	XLOC_086821	.	transcript	0.132329	1.37449	3.13024	0.000983673	0.0262934
XM_027961820.1	101110293	MAPK8IP3	transcript	0.507261	4.79632	3.10876	1.01059e-06	4.23792e-05
XM_027966109.1	101105737	RABL6	transcript	0.0322283	0.287692	3.08838	2.06036e-06	8.44214e-05
XM_012176775.2	101111360	GPR85	transcript	0.121074	1.21381	3.0839	0.0010368	0.0274381
XM_015099834.2	101109200	CDK5RAP1	transcript	0.030476	0.292922	3.07289	2.87739e-05	0.00108525
XM_027963679.1	101123191	PNCK	transcript	0.506176	4.84469	3.0472	0.000329878	0.0102154
XM_012146486.3	101114680	ZFAND2B	transcript	0.0521403	0.466555	3.04155	0.000651677	0.0184978
XM_027973154.1	101103328	BAALC	transcript	3.05161	28.8432	3.01307	0.000807312	0.022306
Novel_009016	XLOC_085686	.	transcript	0.324937	2.94024	2.99941	0.000241827	0.00772538
XM_004023347.4	101110350	KLHDC8A	transcript	1.95112	17.9438	2.96816	0.000758324	0.0210693
XM_027973379.1	101112401	PUF60	transcript	1.01572	7.80543	2.94428	4.97858e-05	0.00182639
XM_027975293.1	101118456	RFFL	transcript	0.0339	0.30412	2.94407	0.00210177	0.048438
Novel_007739	XLOC_075075	.	transcript	0.0516587	0.446039	2.94152	0.000224282	0.00722782
Novel_004128	XLOC_040136	.	transcript	0.069676	0.589785	2.89987	0.00122741	0.0315159
XM_027956928.1	101109081	44809	transcript	1.92341	15.3095	2.87435	0.000945278	0.0254328
Novel_007484	XLOC_073448	.	transcript	0.0890257	0.659827	2.86799	1.81054e-06	7.436e-05
XM_004020175.4	101116006	SORCS3	transcript	0.256018	2.11825	2.86327	0.000445972	0.0132458
XM_027966676.1	101116898	APLF	transcript	0.0266873	0.227717	2.85743	0.00193609	0.0454458
XM_027968628.1	443461	SLC2A1	transcript	2.36091	19.8718	2.85014	0.00157778	0.038486
XM_004019431.4	101110189	THRSP	transcript	0.118559	0.95696	2.82702	0.00145151	0.0360361
XM_027978355.1	101102258	CIC	transcript	0.198332	1.51465	2.82699	1.89824e-05	0.000728961
XM_027962034.1	101114748	TBC1D5	transcript	0.045827	0.347187	2.80199	2.66391e-06	0.000108641
XM_015100714.2	105602113	LOC105602113	transcript	0.0669213	0.523858	2.78131	0.0019198	0.0451829
Novel_011907	XLOC_112444	.	transcript	0.108337	0.681209	2.74457	7.14739e-05	0.00254829
XM_027977162.1	101121283	DLGAP4	transcript	0.106454	0.664874	2.73581	2.347e-05	0.000894399
XM_012112964.3	101108805	FKBP15	transcript	0.113094	0.700094	2.72441	7.50212e-06	0.000297094
Novel_010756	XLOC_100724	.	transcript	0.0584313	0.365055	2.68317	1.36727e-05	0.000530314
Novel_002667	XLOC_026505	.	transcript	0.320029	2.00291	2.66721	8.47351e-05	0.00298846
XM_015097553.2	100302103	LYN	transcript	0.086965	0.555179	2.66467	5.91302e-05	0.00214325
XM_015093068.2	101117225	FAM219A	transcript	0.249609	1.73557	2.64601	6.92582e-05	0.00247562
XM_027957718.1	101123077	KLHL18	transcript	0.148616	1.00685	2.63599	0.000306008	0.00956112
Novel_006746	XLOC_066759	.	transcript	0.460877	3.25073	2.62633	0.000839598	0.0230332
XM_027959084.1	114109692	LOC114109692	transcript	0.23847	1.55789	2.61439	0.00214698	0.0491711
XM_027970141.1	101109798	PALM	transcript	0.606473	4.21978	2.61301	0.00029947	0.00936101
XM_027976901.1	101107542	OPRL1	transcript	0.007402	0.05056	2.60792	0.00151888	0.037335
XM_027976863.1	101122805	LZTS3	transcript	0.508969	3.12075	2.54675	9.95802e-09	9.32909e-07
XM_027973378.1	101112401	PUF60	transcript	0.544208	3.45812	2.54318	0.000119158	0.00407945
Novel_010550	XLOC_099287	.	transcript	0.0939207	0.524365	2.53672	1.16825e-06	4.87852e-05
XM_004002895.4	101114151	ALCAM	transcript	1.08528	6.27625	2.51826	3.25895e-08	2.0393e-06
XM_027966485.1	101115266	RNF144A	transcript	0.0927533	0.531981	2.49226	0.00121549	0.031279
XM_004015267.4	100568289	CYP2A6	transcript	0.22968	1.39766	2.47517	9.71061e-05	0.00337755
XM_012185254.3	101110774	GGNBP2	transcript	0.019011	0.12341	2.46123	0.00014172	0.00478376
Novel_009251	XLOC_087502	.	transcript	0.0950737	0.504601	2.43091	0.00129697	0.0328664
Novel_002075	XLOC_021005	.	transcript	0.0646317	0.316407	2.4306	0.00180887	0.0431271
Novel_000077	XLOC_000573	.	transcript	0.319768	1.92424	2.41509	0.00173864	0.0417237
Novel_006737	XLOC_066729	.	transcript	0.0636843	0.346793	2.40331	3.53969e-05	0.00131865
XM_012095822.3	101108250	RIC3	transcript	0.0856873	0.429074	2.39271	2.45028e-07	1.06999e-05
XM_027975811.1	101104259	DVL1	transcript	0.716105	3.924	2.33882	6.05961e-05	0.00219183
XM_012187089.2	101107116	BROX	transcript	1.80884	8.32753	2.30536	2.27985e-07	9.96817e-06
XM_004015198.4	101102169	LOC101102169	transcript	0.548438	2.81622	2.27824	3.65967e-07	1.57154e-05
Novel_002943	XLOC_029356	.	transcript	0.278438	1.30288	2.23776	0.00150011	0.0370186
XM_027967399.1	100196905	COL2A1	transcript	0.107472	0.566971	2.23544	0.00197505	0.0461272
Novel_013509	XLOC_126577	.	transcript	0.169084	0.758283	2.22864	0.000994484	0.0265011
XM_012180490.3	101104702	PRPF3	transcript	0.453157	2.22749	2.2215	1.71818e-05	0.000662369
Novel_009088	XLOC_086528	.	transcript	0.170031	0.881369	2.20303	0.00153831	0.0377185
XM_027960510.1	101105457	RAB11FIP2	transcript	0.141697	0.614478	2.16622	2.78503e-05	0.00105327
XM_012188518.3	101121188	ZNF133	transcript	0.712186	3.11214	2.1643	2.27458e-05	0.00086775
XM_004016018.3	101110264	DIXDC1	transcript	0.151458	0.654359	2.14198	0.000734925	0.0205173
XM_015096985.2	101123304	DAPK2	transcript	0.0216493	0.100558	2.11908	0.000975025	0.0260927
XM_004002526.4	101104794	S100A4	transcript	0.55219	2.39962	2.11869	0.000734471	0.0205128
Novel_001684	XLOC_017183	.	transcript	0.096357	0.412334	2.10175	0.00158373	0.0386041
Novel_011667	XLOC_109283	.	transcript	0.903648	3.89803	2.08572	0.00197854	0.0461932
XM_027960606.1	101113640	TUBGCP2	transcript	1.6948	6.86551	2.08378	0.00110181	0.0288973
XM_027965043.1	101113566	RALB	transcript	0.13725	0.602545	2.07479	4.40583e-06	0.000176989
XM_012097952.3	494441	EIF4G1	transcript	2.38546	10.7326	2.07151	0.000945993	0.0254422
XM_004008935.4	101115029	JAKMIP2	transcript	0.356162	1.52864	2.03529	1.39927e-06	5.81191e-05
XM_004004941.4	101114680	ZFAND2B	transcript	0.299856	1.24971	2.02721	2.33692e-06	9.56411e-05
Novel_000272	XLOC_002595	.	transcript	0.522196	2.35274	2.01829	0.00215825	0.0493849
XM_027974179.1	101115049	TMC6	transcript	0.203658	0.863595	2.01592	0.00111789	0.0292202
XM_027974513.1	101109985	KAT2A	transcript	0.71226	2.99784	2.00865	6.59872e-05	0.00236841
XM_015101650.2	105606344	HRK	transcript	0.239555	1.03726	1.96452	0.00129765	0.0328717
XM_027957469.1	105603316	CEP170B	transcript	1.25718	5.41294	1.9597	0.000933492	0.0251965
XM_027975343.1	101104253	YPEL2	transcript	0.994442	3.97012	1.93346	2.62835e-07	1.14132e-05
XM_027978708.1	101111046	LOC101111046	transcript	0.45017	1.78323	1.91022	0.000542639	0.0157863
XM_027957565.1	101112854	PCBP4	transcript	1.7527	6.49894	1.89101	8.69357e-09	8.52703e-07
Novel_010772	XLOC_100793	.	transcript	0.14512	0.530337	1.86641	0.000200195	0.00653002
XM_027961498.1	101109506	MMD2	transcript	0.907361	3.48406	1.83405	0.00204237	0.047335
Novel_002856	XLOC_028263	.	transcript	0.0981963	0.364098	1.82979	3.46762e-06	0.000140188
Novel_011120	XLOC_104267	.	transcript	0.527003	1.87537	1.82962	0.000517122	0.0151734
XM_027968105.1	101121166	MAFF	transcript	0.439407	1.54478	1.82613	0.000109634	0.00377935
XM_027976963.1	101111114	GID8	transcript	0.073696	0.265799	1.8174	0.00126457	0.0322798
XM_027960199.1	101112437	PDZD7	transcript	0.098155	0.357619	1.81588	7.23232e-06	0.000286735
XM_012177718.3	101114188	OCEL1	transcript	0.0480113	0.170073	1.79741	0.00202856	0.0470911
Novel_005204	XLOC_050734	.	transcript	0.119849	0.420475	1.77587	2.91042e-05	0.00109594
XM_012186433.3	101116491	HGS	transcript	1.07285	3.68594	1.70276	0.000733169	0.0204847
Novel_006809	XLOC_067400	.	transcript	0.302496	1.04877	1.69455	0.00121737	0.0313036
XM_027978951.1	101119665	A1BG	transcript	0.611157	2.07112	1.69277	0.000150528	0.00504445
XM_004005797.4	101103634	LBH	transcript	2.3889	7.81411	1.68037	7.32364e-11	2.93652e-08
XM_027965976.1	101112046	ARNTL2	transcript	0.470717	1.58763	1.6692	0.00116082	0.0301584
Novel_011928	XLOC_112543	.	transcript	0.156166	0.487726	1.62048	0.000424338	0.0126735
XM_012187328.2	101112585	LOC101112585	transcript	0.477891	1.52528	1.61292	0.001602	0.0389406
XM_012099612.3	101111583	TRNT1	transcript	0.582557	1.70934	1.5994	0.000545568	0.0158528
XM_027966100.1	114113846	FBXW5	transcript	0.766939	2.48448	1.59397	0.00212303	0.0487989
XM_027974795.1	101111644	GID4	transcript	1.07992	3.1431	1.57903	2.69477e-08	1.79492e-06
XM_015092544.2	101111508	TBL1XR1	transcript	5.50856	15.3411	1.57582	9.58369e-05	0.00334174
XM_012188680.3	101109113	DIP2C	transcript	1.04644	3.31977	1.56205	0.000933605	0.0251965
XM_004007786.3	101109089	KLHL7	transcript	1.93849	6.02429	1.54793	0.00103821	0.0274563
XM_027966315.1	101105148	IER5L	transcript	0.291167	0.844274	1.53593	0.000434547	0.0129506
XM_027958691.1	101122988	NQO2	transcript	2.37078	7.04444	1.52772	0.000584546	0.0168242
XM_027964221.1	101110906	CDC14B	transcript	0.281107	0.817611	1.52353	5.9247e-06	0.000236371
XM_027973655.1	101110551	WARS2	transcript	0.479435	1.36962	1.50739	1.07608e-05	0.000420885
XM_027959764.1	101121302	MARK2	transcript	0.946635	2.58631	1.47862	0.000231514	0.00742313
Novel_002834	XLOC_028094	.	transcript	0.214459	0.629152	1.47837	0.000392611	0.0118733
XM_004001833.4	101120365	MFSD2A	transcript	1.81054	4.81861	1.46103	0.000887676	0.0241344
XM_027973037.1	101104249	NCOA2	transcript	0.130818	0.354574	1.4445	4.43865e-06	0.000178205
XM_027968254.1	101115956	MAPK12	transcript	2.21184	6.24802	1.43248	5.80312e-05	0.0021078
XM_004015241.4	101113694	MRPS12	transcript	1.11832	3.13361	1.41901	0.00127567	0.0324918
XM_027959256.1	101109661	SYT7	transcript	1.48175	3.91805	1.3899	0.000162415	0.00540644
XM_027976041.1	101113425	SHISA4	transcript	7.15563	19.4686	1.38967	1.78037e-05	0.000685965
XM_027971219.1	101107704	LDB2	transcript	0.214487	0.561687	1.38312	0.000109037	0.00376249
XM_012182467.3	101116321	ECHDC1	transcript	2.00403	4.91008	1.34853	9.85474e-06	0.000386965
XM_027966637.1	101122588	FOSL2	transcript	2.845	7.01258	1.33444	5.54939e-05	0.00201985
XM_027970054.1	101107192	TRIM52	transcript	0.223177	0.570159	1.33174	0.000127644	0.00434863
XM_027971327.1	101107198	UVSSA	transcript	0.847107	2.05127	1.32426	3.76952e-06	0.000152041
XM_027956739.1	101108518	ZMAT5	transcript	0.783955	1.95284	1.32254	0.00136986	0.0343762
XM_027977393.1	101122883	GRAMD1A	transcript	1.294	3.3652	1.31804	0.00146782	0.0363376
XM_012149084.3	101111609	S100PBP	transcript	0.434189	1.10834	1.31463	0.000245468	0.00782379
XM_027972361.1	101110067	REV3L	transcript	1.78165	4.13112	1.30736	0.00125987	0.0321835
XM_012101708.3	101109401	KCTD21	transcript	0.253063	0.625131	1.27644	0.00010121	0.00351154
XM_027972279.1	114115942	LOC114115942	transcript	2.00838	4.77966	1.27438	0.000189231	0.00620723
XM_012190165.3	101105940	FXYD5	transcript	1.0109	2.4545	1.27335	0.00163932	0.039668
XM_027969637.1	101113845	KEAP1	transcript	0.622314	1.51309	1.25982	9.39778e-08	4.4675e-06
XM_004003428.4	101121994	DTYMK	transcript	2.0489	4.72272	1.23609	9.26978e-06	0.000364611
XM_015098188.2	101118197	XPO4	transcript	0.247844	0.59032	1.20669	4.08531e-05	0.00151382
XM_015092273.2	101113548	SHC1	transcript	0.729615	1.64834	1.19279	0.00172051	0.0413985
XM_027959349.1	101114319	LOC101114319	transcript	43.4384	99.1275	1.18004	8.28473e-05	0.00292389
XM_027966255.1	101121672	POMT1	transcript	1.60242	3.74804	1.15225	0.00208274	0.0480788
XM_027968303.1	105605821	LOC105605821	transcript	0.324391	0.692945	1.15036	0.00109215	0.0287166
XM_027972930.1	100037686	DERL1	transcript	1.07224	2.30395	1.14595	0.000536184	0.0156258
XM_015094801.2	101113224	DGKA	transcript	0.881721	1.97738	1.13405	0.000749657	0.0208618
XM_015093133.2	101105557	SHB	transcript	0.595862	1.33382	1.0985	0.00176842	0.0423364
XM_027962201.1	101118160	CFAP70	transcript	0.395106	0.829123	1.09489	0.000376586	0.0114433
XM_015091865.2	101118325	ZC3H12A	transcript	0.739285	1.57275	1.09401	0.000356343	0.0109282
Novel_007723	XLOC_075041	.	transcript	0.7872	1.71219	1.09231	0.000165284	0.00548885
XM_015093721.2	101105636	HP1BP3	transcript	1.26181	2.71952	1.08371	2.05686e-05	0.000787276
XM_027968974.1	105610309	LOC105610309	transcript	1.1153	2.41337	1.07762	0.000421397	0.0125964
XM_015097184.2	101108494	JDP2	transcript	2.67947	5.72903	1.07599	0.00179416	0.0428467
Novel_004972	XLOC_047926	.	transcript	0.280869	0.578859	1.07556	0.00211877	0.0487324
XM_004016178.4	101108250	RIC3	transcript	2.8015	6.14101	1.07194	0.000935384	0.0252084
XM_027976307.1	101104593	ENAH	transcript	0.398531	0.846756	1.07094	9.6764e-05	0.00336949
XM_027963158.1	101104818	LOC101104818	transcript	4.73168	9.71883	1.06526	2.85926e-06	0.000116268
XM_012096785.2	101117279	BDP1	transcript	0.449332	0.895718	1.05835	0.00147634	0.0365097
XM_004020817.3	101121057	THUMPD1	transcript	4.7358	9.92813	1.05826	4.05341e-05	0.0015036
XM_027963542.1	101117478	FMR1	transcript	0.448207	0.911161	1.05601	9.45068e-05	0.00330031
XM_027961832.1	101111070	GNA12	transcript	5.18536	10.8672	1.02214	6.41214e-05	0.00230738
XM_027959795.1	101121638	TMEM132A	transcript	1.6636	3.26762	1.01837	0.000250335	0.00796435
Novel_001331	XLOC_013724	.	transcript	0.340481	0.678542	1.01523	0.000171014	0.00566296
XM_004019902.4	101102439	AP5B1	transcript	0.773453	1.51959	1.00649	0.000239362	0.00765016
XM_004006392.4	101104978	CACNB3	transcript	5.0681	10.2147	1.00608	2.81984e-18	9.8325e-15
XM_027962075.1	105611846	UBALD1	transcript	0.881466	1.79468	1.00102	0.00160052	0.0389406
XM_012186164.3	101121305	SON	transcript	1.62707	0.790874	-1.01893	0.000706471	0.0198661
XM_027972342.1	101109659	ROR1	transcript	0.968247	0.456596	-1.03017	0.00136438	0.0342927
XM_027975279.1	101115887	RHOT1	transcript	1.99131	0.949464	-1.03094	0.000243419	0.00776559
XM_004019525.4	101113022	DDX25	transcript	3.37924	1.61102	-1.0363	0.000136784	0.0046306
XM_015104071.2	101104800	ALG1	transcript	8.68578	4.11918	-1.04997	7.08154e-06	0.000281237
XM_004020047.4	101106217	HELLS	transcript	0.707514	0.3482	-1.05954	0.00121862	0.0313036
XM_027971163.1	101111967	AFF1	transcript	1.20397	0.56997	-1.07957	5.81967e-06	0.000232314
XM_027970635.1	114114965	LOC114114965	transcript	2.09427	0.954174	-1.08903	1.32842e-05	0.000516107
NM_001135926.1	554256	TLR5	transcript	4.32384	1.95473	-1.0939	0.000137015	0.00463617
XM_027980087.1	101116796	ZBTB20	transcript	1.57515	0.729326	-1.10435	5.22915e-08	2.84233e-06
XM_012181230.3	101112734	NUSAP1	transcript	1.54503	0.686927	-1.11021	0.00124901	0.0319411
XM_012100965.3	101107908	LOC101107908	transcript	3.8769	1.73252	-1.11526	0.000631551	0.0179621
XM_004021382.4	101119363	BICC1	transcript	0.761402	0.352094	-1.12629	0.00055965	0.0162282
XM_004012477.4	101121358	ZNF207	transcript	5.39014	2.41075	-1.14565	0.000409429	0.0123125
XM_027961249.1	101111927	COL6A1	transcript	2.72405	1.18599	-1.14866	0.00112603	0.0294108
XM_012126652.3	101120966	PRDX1	transcript	7.96838	3.6501	-1.15663	0.000932023	0.0251928
XM_004020897.4	101120211	KIF22	transcript	1.02216	0.446716	-1.17192	0.00129214	0.0328034
XM_012102776.3	101121052	ERLIN1	transcript	1.92733	0.814676	-1.18138	0.000116954	0.00401584
XM_012107496.3	101107418	PLS3	transcript	48.746	20.2492	-1.18498	0.000349535	0.0107762
Novel_006250	XLOC_061881	.	transcript	0.716794	0.307183	-1.19022	2.87123e-05	0.00108352
XM_027979507.1	101103591	STARD10	transcript	0.529559	0.226353	-1.19571	0.00190536	0.0449101
XM_015105024.2	101119285	GPC3	transcript	2.5473	1.14082	-1.19853	0.000355397	0.0109136
Novel_006475	XLOC_063938	.	transcript	0.528027	0.224315	-1.20357	0.00120594	0.0310906
XM_012188903.2	101123227	FAM217B	transcript	0.74363	0.329446	-1.20591	0.00060296	0.0172829
XM_004007747.4	101120073	ASNS	transcript	39.8523	16.137	-1.21814	0.00133884	0.0337312
XM_027966514.1	101117833	KLF11	transcript	2.44752	1.08915	-1.22298	0.0017202	0.0413985
XM_027971835.1	101107287	LYSMD2	transcript	0.988206	0.410877	-1.24031	0.00136427	0.0342927
XM_027974853.1	105601852	LOC105601852	transcript	47.0249	18.6498	-1.2608	5.27463e-05	0.00192891
XM_027971838.1	101108055	SPPL2A	transcript	3.92248	1.6456	-1.26445	4.90243e-05	0.0018032
NM_001197180.1	100505388	MRC1	transcript	2.15738	0.904869	-1.26988	1.52425e-07	6.75769e-06
XM_027974023.1	101106700	RPL38	transcript	91.8668	36.0773	-1.30991	6.6028e-06	0.000262673
XM_004004118.4	101119694	LOC101119694	transcript	1.89543	0.71344	-1.34639	0.00103712	0.0274381
Novel_003941	XLOC_038604	.	transcript	0.604681	0.22777	-1.34686	0.000378004	0.0114764
XM_012182389.3	101109808	COL12A1	transcript	4.47333	1.74475	-1.347	5.69581e-07	2.42204e-05
XM_015091793.2	101121055	MECOM	transcript	0.498474	0.19307	-1.35849	8.90914e-05	0.00313158
Novel_009236	XLOC_087371	.	transcript	1.77523	0.678884	-1.36601	0.00131036	0.0331454
XM_004006405.4	101108118	ASB8	transcript	2.10609	0.815377	-1.37262	0.00015588	0.0052038
XM_027975637.1	101111567	AGTRAP	transcript	1.52533	0.559977	-1.39908	0.000922679	0.0249499
XM_015100722.2	100913160	YAP1	transcript	1.58622	0.579156	-1.3998	0.000729523	0.0204155
XM_027958012.1	101109394	GOLGA4	transcript	16.2689	5.72005	-1.40711	0.00202355	0.0470237
XM_004008831.4	101109876	GFRA3	transcript	1.2557	0.453738	-1.4135	0.000889384	0.0241714
Novel_004595	XLOC_044098	.	transcript	0.542039	0.197735	-1.42775	0.000682364	0.0192425
Novel_004378	XLOC_042853	.	transcript	0.532221	0.19458	-1.44146	1.29604e-06	5.3928e-05
XM_027980103.1	101116796	ZBTB20	transcript	3.18268	1.08677	-1.46988	0.000713124	0.0200209
XM_004010446.4	101108835	CCDC32	transcript	8.77881	3.10041	-1.50245	1.55725e-09	3.05915e-07
Novel_006170	XLOC_060803	.	transcript	0.477862	0.164431	-1.52184	1.81321e-05	0.000697462
Novel_007127	XLOC_071164	.	transcript	0.601064	0.197407	-1.52324	0.000338045	0.0104359
Novel_011096	XLOC_104205	.	transcript	0.573449	0.20085	-1.5328	1.21433e-05	0.000472308
Novel_007702	XLOC_074933	.	transcript	0.21309	0.0736933	-1.58851	0.00197396	0.0461202
XM_015104830.2	101113041	LOC101113041	transcript	2.6096	0.853766	-1.62828	0.000572249	0.0165386
XM_027964736.1	114113061	LOC114113061	transcript	2.27442	0.693851	-1.6419	0.000616202	0.017619
Novel_001021	XLOC_010164	.	transcript	1.06206	0.332698	-1.6671	8.34791e-11	3.32317e-08
Novel_013217	XLOC_122519	.	transcript	0.20087	0.059839	-1.66939	0.00180245	0.0430035
Novel_007151	XLOC_071265	.	transcript	0.880951	0.24892	-1.71982	0.00116475	0.030241
XM_015096777.2	101102489	CDO1	transcript	43.4256	12.1525	-1.75857	0.00147596	0.0365097
XM_012097599.2	101110538	ZNF605	transcript	3.51606	0.976119	-1.78322	0.000415355	0.0124531
XM_027974137.1	114116824	LOC114116824	transcript	6.14289	1.72666	-1.79153	0.00159077	0.0387486
Novel_011864	XLOC_111230	.	transcript	0.587299	0.166068	-1.79493	0.000148591	0.00498195
Novel_003239	XLOC_031463	.	transcript	0.762891	0.225857	-1.79957	6.8727e-06	0.000273255
XM_027960148.1	100422803	PITX3	transcript	0.07212	0.0211567	-1.80064	0.00205887	0.0476066
XM_027974482.1	101111565	CNTNAP1	transcript	0.0758823	0.020097	-1.83626	0.00185115	0.0439773
XM_004019458.3	101117027	UEVLD	transcript	2.15813	0.562045	-1.83755	5.89139e-05	0.00213652
Novel_004088	XLOC_039944	.	transcript	0.766529	0.208965	-1.85103	0.000350624	0.010805
XM_012185259.3	101110774	GGNBP2	transcript	1.59644	0.408955	-1.89501	0.000106354	0.00367174
XM_027968437.1	101109958	AKAP9	transcript	19.9536	5.15273	-1.93175	3.11946e-08	1.97859e-06
XM_027968002.1	101113230	TULP3	transcript	0.545539	0.145172	-1.94982	4.67802e-06	0.000187492
Novel_007145	XLOC_071252	.	transcript	0.746007	0.179748	-1.95395	0.0021362	0.0489886
XM_015102230.2	101107739	LRRFIP2	transcript	1.33821	0.333486	-2.01805	0.000242211	0.00773412
XM_027975890.1	101113548	SHC1	transcript	2.08586	0.465224	-2.0498	0.00164133	0.0396889
XM_012188537.2	101121955	POLR3F	transcript	2.38684	0.524054	-2.08682	0.00125057	0.0319692
XM_027963891.1	493773	NPPC	transcript	8.03896	1.78913	-2.09928	0.00110748	0.029008
XM_004016881.4	101111659	GFM2	transcript	4.79501	1.1034	-2.12879	4.43091e-08	2.51222e-06
Novel_000617	XLOC_006407	.	transcript	0.706745	0.145122	-2.20232	5.86015e-05	0.0021263
Novel_006607	XLOC_065393	.	transcript	0.356574	0.0781007	-2.21257	0.000997948	0.0265731
XM_027966352.1	101118680	SET	transcript	37.8518	7.5069	-2.25547	0.0020181	0.0469441
Novel_002669	XLOC_026505	.	transcript	2.19775	0.449272	-2.25773	1.66878e-05	0.000644036
XM_027973381.1	101112401	PUF60	transcript	1.92715	0.369921	-2.26614	0.000345275	0.0106496
XM_012190417.3	101118295	C14H19orf47	transcript	0.325055	0.0666787	-2.28037	6.27205e-06	0.0002498
Novel_007188	XLOC_071570	.	transcript	0.692405	0.138496	-2.29113	0.000374939	0.0113982
XM_015094219.2	101118093	RRM2	transcript	0.233173	0.0505337	-2.30435	0.00140234	0.0350273
XM_004013910.4	101118973	NEK2	transcript	0.642703	0.128384	-2.3402	5.9774e-05	0.00216434
XM_012174469.2	101116976	ZCRB1	transcript	2.88441	0.562898	-2.34653	0.000398967	0.0120446
XM_027963630.1	101123015	MED12	transcript	1.83105	0.390769	-2.37018	0.000472354	0.013964
Novel_005985	XLOC_059249	.	transcript	0.576675	0.108898	-2.37119	0.000215947	0.0069818
Novel_001536	XLOC_015795	.	transcript	0.458	0.0835347	-2.40543	1.26457e-09	2.63374e-07
Novel_011093	XLOC_104172	.	transcript	0.450421	0.0855213	-2.48405	9.27283e-05	0.00324633
XM_004014289.4	101121188	ZNF133	transcript	4.68749	0.768731	-2.48667	8.11316e-05	0.00286769
XM_012187824.3	101121281	C12H1orf74	transcript	1.13245	0.175126	-2.51417	0.000443045	0.0131645
XM_027978900.1	114118083	ZNF444	transcript	0.599807	0.103959	-2.51516	0.00123401	0.031627
XM_012186068.3	101108762	TOP2A	transcript	1.30676	0.231902	-2.55194	3.62352e-06	0.000146237
XM_012190227.3	101102922	ZNF146	transcript	0.202233	0.033673	-2.56131	0.000412712	0.0123949
XM_027964735.1	114113060	LOC114113060	transcript	0.716888	0.107146	-2.58233	6.31929e-05	0.00227985
XM_004013098.3	101123390	BIRC5	transcript	0.62964	0.0987863	-2.62622	0.000353127	0.010863
Novel_001182	XLOC_012222	.	transcript	0.320242	0.05231	-2.63269	0.000151868	0.00508204
XM_012172879.3	101115950	EML4	transcript	3.42152	0.516948	-2.63877	0.00219018	0.0499963
XM_027959827.1	101107234	RAB30	transcript	3.69155	0.596187	-2.67295	1.11128e-13	1.35962e-10
Novel_006223	XLOC_061422	.	transcript	0.623032	0.087978	-2.69764	0.00184146	0.0438202
Novel_002837	XLOC_028099	.	transcript	0.382063	0.0562457	-2.71968	0.000230825	0.00740445
XM_027978019.1	114117957	LOC114117957	transcript	1.33231	0.194235	-2.72824	1.45206e-07	6.44582e-06
XM_004009774.3	101113592	RPL9	transcript	805.522	118.653	-2.76515	1.41305e-07	6.27664e-06
Novel_013254	XLOC_122952	.	transcript	0.307151	0.0378167	-2.78707	0.000104256	0.00360645
XM_027964827.1	101122147	FNDC7	transcript	0.124219	0.0166443	-2.7947	0.00112958	0.0294759
Novel_012353	XLOC_115967	.	transcript	0.300787	0.0381347	-2.83578	0.00108633	0.0285981
XM_027959071.1	114108701	LOC114108701	transcript	1.81625	0.225779	-2.85002	0.00152393	0.0374212
XM_012166097.3	101109685	HADHB	transcript	1.93671	0.239822	-2.90744	0.000184026	0.00605072
XM_027958075.1	101120870	SNRK	transcript	0.710777	0.0867017	-2.936	0.000311506	0.00971113
XM_027966755.1	101108468	KRCC1	transcript	3.69068	0.402812	-2.98082	0.001412	0.035193
XM_004002071.4	101116779	DEPDC1	transcript	0.1449	0.020704	-2.98392	0.00170509	0.0410882
Novel_007647	XLOC_074756	.	transcript	0.351214	0.039602	-2.99088	1.57988e-08	1.26206e-06
XM_027963970.1	114112880	LOC114112880	transcript	11.832	1.59615	-2.99414	1.45959e-06	6.05528e-05
XM_027966784.1	101116555	LIMS1	transcript	0.245599	0.0240707	-3.02799	0.00128133	0.0325857
Novel_007449	XLOC_073265	.	transcript	0.8149	0.0965787	-3.03728	2.90028e-06	0.000117867
XM_004006635.4	101123198	IKBIP	transcript	3.03637	0.351609	-3.06203	0.00185951	0.0440993
XM_027960044.1	101107508	LSP1	transcript	0.385019	0.044863	-3.06389	0.000115189	0.00396301
XM_004021457.4	101115600	OIT3	transcript	0.566074	0.0613537	-3.08207	6.07836e-05	0.00219747
XM_027957655.1	101117972	USP19	transcript	3.70106	0.426372	-3.13276	0.000335993	0.0103817
Novel_000103	XLOC_000794	.	transcript	0.0986597	0.00950667	-3.13733	0.00200847	0.0467513
XM_027973646.1	101115551	LOC101115551	transcript	1.38835	0.175999	-3.16599	0.00190007	0.0448266
XM_012176650.3	101119039	NAPEPLD	transcript	2.35026	0.249381	-3.18518	1.29555e-08	1.09709e-06
Novel_011822	XLOC_110800	.	transcript	0.297571	0.0305983	-3.20027	5.62049e-09	6.67939e-07
XM_027970483.1	101120662	ZFYVE16	transcript	0.458124	0.0457423	-3.24548	6.71426e-05	0.00240616
XM_027978021.1	114117957	LOC114117957	transcript	2.62181	0.245431	-3.27671	3.31262e-08	2.0608e-06
XM_012186047.3	101104840	ZPBP2	transcript	0.354038	0.0294357	-3.28637	0.000854705	0.023393
XM_027978018.1	114117957	LOC114117957	transcript	2.61442	0.246264	-3.32801	1.09638e-18	4.49759e-15
XM_004009668.3	101108488	SLC39A8	transcript	0.151056	0.0116353	-3.33365	0.000177717	0.00586543
XM_004013823.4	101118205	PAPPA2	transcript	1.12889	0.103951	-3.35071	2.38141e-06	9.74047e-05
XM_004010665.4	101118701	DLGAP5	transcript	0.336301	0.0280083	-3.36445	3.2297e-05	0.00120963
XM_027957097.1	101105605	AP3B2	transcript	0.381253	0.0348293	-3.38692	8.22974e-08	4.03321e-06
XM_004023553.4	101110548	CDC20	transcript	0.284833	0.0205153	-3.42633	1.72111e-06	7.08959e-05
XM_027976753.1	101121955	POLR3F	transcript	2.22253	0.198615	-3.43719	2.77257e-09	4.19071e-07
XM_027960370.1	101115599	TMEM108	transcript	0.424306	0.0382417	-3.45102	6.37413e-05	0.00229726
Novel_013690	XLOC_129035	.	transcript	1.02506	0.087589	-3.46624	0.000162731	0.00541436
XM_027958987.1	101113284	ATXN1	transcript	0.421192	0.038141	-3.52971	2.83538e-06	0.000115364
Novel_002826	XLOC_028024	.	transcript	0.326024	0.024006	-3.68661	2.77541e-06	0.00011299
XM_027973020.1	101110248	ZAR1L	transcript	0.351874	0.0249013	-3.69191	2.41432e-06	9.86926e-05
Novel_013696	XLOC_129035	.	transcript	0.499094	0.0331223	-3.82484	6.07116e-12	3.99425e-09
XM_027956320.1	114108660	LOC114108660	transcript	1.19311	0.079686	-3.8807	0.000542825	0.0157863
XM_027966257.1	101121416	UCK1	transcript	4.1238	0.289009	-3.91819	4.24354e-05	0.00156995
Novel_003696	XLOC_036262	.	transcript	0.182236	0.0116427	-3.97467	0.00176912	0.0423386
Novel_001863	XLOC_019302	.	transcript	0.277297	0.0162193	-3.98817	0.000357379	0.0109503
XM_015100604.2	101118893	RSPH6A	transcript	0.613261	0.0395367	-4.00004	0.00207478	0.0479108
XM_027971180.1	101103647	STX18	transcript	0.771557	0.0433467	-4.00562	9.80693e-05	0.00340935
XM_004006562.4	443213	TAC3	transcript	15.3281	1.04428	-4.03811	0.000872384	0.0237929
Novel_000636	XLOC_006592	.	transcript	0.408253	0.0228203	-4.05091	8.19315e-06	0.000324092
Novel_005087	XLOC_049054	.	transcript	0.240615	0.016988	-4.082	0.00128359	0.0326196
Novel_011076	XLOC_104098	.	transcript	0.418135	0.0201877	-4.08636	0.000294683	0.0092238
XM_012102490.3	101119351	PTEN	transcript	0.347977	0.019574	-4.09831	1.07695e-20	6.82765e-17
Novel_003151	XLOC_031149	.	transcript	0.324783	0.0180303	-4.10338	0.00146653	0.0363185
XM_012102828.3	101105456	ARMH3	transcript	0.606496	0.0325863	-4.10353	0.000412452	0.0123928
Novel_002470	XLOC_025422	.	transcript	0.388923	0.0202243	-4.12999	0.00185125	0.0439773
Novel_000018	XLOC_000154	.	transcript	0.390642	0.020777	-4.13233	2.3623e-08	1.63923e-06
XM_027971681.1	101114113	BAHD1	transcript	0.34704	0.020674	-4.21604	0.000518143	0.0151952
XM_027956902.1	114108856	MED15	transcript	0.0682263	0.00369233	-4.26482	0.0013664	0.034314
XM_027965093.1	101109071	TMEM237	transcript	1.65157	0.0739693	-4.29678	0.00204765	0.0474133
Novel_009494	XLOC_089528	.	transcript	0.25305	0.011045	-4.30356	2.09432e-05	0.000801172
Novel_003485	XLOC_033788	.	transcript	0.383535	0.0173437	-4.31761	3.05593e-06	0.000123976
XM_027960466.1	101105456	ARMH3	transcript	0.404325	0.0179117	-4.3352	0.000280481	0.00881485
XM_027956719.1	101121713	AP1B1	transcript	0.137254	0.00391633	-4.37392	3.2063e-05	0.00120215
XM_027956737.1	101107995	NF2	transcript	0.186761	0.00774767	-4.39322	0.000534006	0.0155753
Novel_003879	XLOC_037642	.	transcript	0.211405	0.00441633	-4.3946	0.00116002	0.0301584
XM_027965404.1	101122082	EPB41	transcript	0.253929	0.011321	-4.40101	0.00132264	0.0334318
XM_027960533.1	101113976	CHST15	transcript	0.121419	0.00267967	-4.4433	0.00142755	0.0355298
Novel_006586	XLOC_065230	.	transcript	0.294798	0.01286	-4.45781	0.00184975	0.0439773
XM_027980123.1	101116796	ZBTB20	transcript	0.432238	0.0198357	-4.46591	0.000959761	0.0257529
XM_012178866.3	101113674	THG1L	transcript	2.12674	0.103738	-4.51353	0.00150387	0.0370721
XM_004017009.4	101122553	TMEM267	transcript	0.759625	0.035012	-4.5196	0.00114976	0.0299188
Novel_008310	XLOC_079597	.	transcript	0.19871	0.00997433	-4.54904	0.00211657	0.0486985
Novel_004104	XLOC_039992	.	transcript	0.420118	0.013883	-4.60112	0.000587388	0.016899
XM_012173694.3	101122510	FHL2	transcript	0.576349	0.017671	-4.68281	1.16769e-05	0.000455438
Novel_009359	XLOC_088737	.	transcript	1.2763	0.0406613	-4.69252	7.47559e-06	0.000296212
[truncated: 493 more rows]
