# Supplementary material for: Screening of Differentially Expressed Genes and miRNAs in Hypothalamus and Pituitary Gland of Sheep under Different Photoperiods
Source: Genes (Basel). 2022 Jun 19;13(6):1091. doi: 10.3390/genes13061091 (PMC9222358; doi:10.3390/genes13061091)
Supplement: Supplementary file 1 [file genes-13-01091-s001.zip › Table S5.xlsx]

## Sheet: DE miRNA SP21_HPY_vs_LP21_HPY.
miRNA	SP21_HYP_readcount	LP21_HYP_readcount	log2FoldChange	pval	padj	significant
novel_1	980044	8.41228e+06	3.1016	0.041462	0.35107	TRUE
novel_100	2141.53	14217.7	2.7307	0.047425	0.35995	TRUE
novel_1002	92.2951	9.59816	-3.2123	0.029853	0.3271	TRUE
novel_1005	1104.93	4254.46	1.9435	0.012724	0.24705	TRUE
novel_101	2684.68	483.878	-2.4699	0.023161	0.31614	TRUE
novel_1032	7.84632	0	-5.4424	0.027491	0.3271	TRUE
novel_1035	7.82243	0	-5.4377	0.027635	0.3271	TRUE
novel_104	2314.17	5405.74	1.2231	0.042616	0.3553	TRUE
novel_1049	1.18553	27.6251	4.3442	0.020044	0.31614	TRUE
novel_1085	0	13.7957	6.0961	0.027497	0.3271	TRUE
novel_1120	502.169	171.015	-1.5471	0.018608	0.31043	TRUE
novel_116	1010.19	7162.93	2.8246	0.0023423	0.12309	TRUE
novel_13	37629.1	163173	2.1164	0.009694	0.23155	TRUE
novel_131	2925.15	1020.29	-1.5177	0.029819	0.3271	TRUE
novel_154	16.8273	2730.19	7.3434	1.1748e-05	0.0069907	TRUE
novel_156	98.6001	2468.79	4.6408	6.4893e-05	0.017051	TRUE
novel_159	1445.77	308.775	-2.2243	0.023141	0.31614	TRUE
novel_181	571.459	140.133	-2.0217	0.036005	0.33894	TRUE
novel_188	122.871	1883.47	3.9345	0.012896	0.24705	TRUE
novel_195	117.126	875.385	2.8919	0.0035624	0.14401	TRUE
novel_199	29.2585	1502.97	5.6711	0.00059955	0.063013	TRUE
novel_203	104.13	608.29	2.535	0.0074022	0.19948	TRUE
novel_225	88.9916	228.213	1.3527	0.036119	0.33894	TRUE
novel_226	186.091	38.7805	-2.235	0.010715	0.24481	TRUE
novel_234	25.7126	380.38	3.8643	0.0003664	0.042787	TRUE
novel_255	20.3011	95.5633	2.1915	0.025578	0.3271	TRUE
novel_259	35.4378	211.1	2.5704	0.0026269	0.12368	TRUE
novel_27	116075	22180.7	-2.3876	0.020286	0.31614	TRUE
novel_270	150.74	14.8874	-3.2897	0.0068191	0.19709	TRUE
novel_28	19834.4	52926.3	1.416	0.044599	0.35792	TRUE
novel_290	114.274	13.494	-3.0331	0.022888	0.31614	TRUE
novel_305	90.4528	10.0723	-3.1051	0.023117	0.31614	TRUE
novel_316	50.9068	6.84197	-2.7853	0.019357	0.31614	TRUE
novel_328	32.9336	3.86533	-2.9513	0.027773	0.3271	TRUE
novel_349	34.8213	3.3579	-3.2159	0.014393	0.26538	TRUE
novel_357	30.5543	4.75125	-2.5195	0.022561	0.31614	TRUE
novel_358	47.3224	1.64706	-4.6497	0.0018793	0.10973	TRUE
novel_389	28.4072	2.85048	-3.1078	0.0096039	0.23155	TRUE
novel_39	38323.6	9340.71	-2.0365	0.025563	0.3271	TRUE
novel_391	4.15321	33.7311	2.8633	0.028328	0.3271	TRUE
novel_399	0	10.0418	5.6965	0.0047921	0.17367	TRUE
novel_406	27.1383	2.43871	-3.3102	0.032715	0.33541	TRUE
novel_414	8.07084	1.07724	-2.6797	0.037353	0.34437	TRUE
novel_42	9614.49	29100.9	1.5976	0.0027066	0.12368	TRUE
novel_424	9.3024	0.823532	-3.1444	0.046851	0.35995	TRUE
novel_43	13233.7	35823.8	1.4366	0.016016	0.28204	TRUE
novel_44	62915.8	12279.7	-2.3571	0.048931	0.35995	TRUE
novel_454	15.1416	1.39335	-3.1646	0.033928	0.33892	TRUE
novel_465	5.51198	0	-4.9125	0.045763	0.35792	TRUE
novel_472	11.6934	0.443652	-4.2879	0.024898	0.3271	TRUE
novel_48	1992.23	46121.5	4.533	0.022607	0.31614	TRUE
novel_49	30073.8	4585.47	-2.7131	0.011528	0.24705	TRUE
novel_506	6.14755	0.726092	-4.0507	0.030189	0.3271	TRUE
novel_526	8.44407	0	-5.5683	0.04925	0.35995	TRUE
novel_539	7.42356	0.18994	-4.4153	0.041628	0.35107	TRUE
novel_549	3.89373	0	-4.406	0.037341	0.34437	TRUE
novel_550	8.31576	0.18994	-4.5612	0.021373	0.31614	TRUE
novel_57	45817.2	7837.69	-2.5473	0.0042568	0.15978	TRUE
novel_577	42.7649	11.1716	-1.8757	0.048756	0.35995	TRUE
novel_599	16.7587	1.17153	-3.607	0.043179	0.3553	TRUE
novel_609	36.8523	4.23711	-3.1618	0.0069386	0.19709	TRUE
novel_61	19765.4	6246.83	-1.6615	0.045975	0.35792	TRUE
novel_611	1678.97	511.595	-1.7115	0.041704	0.35107	TRUE
novel_614	12.3051	1.29591	-3.3214	0.032782	0.33541	TRUE
novel_616	19.5158	1.86889	-3.1863	0.044977	0.35792	TRUE
novel_618	11.9518	1.5209	-2.7205	0.040145	0.35107	TRUE
novel_621	22.618	1.55141	-3.6265	0.013884	0.26057	TRUE
novel_625	61.7169	9.88239	-2.5652	0.040733	0.35107	TRUE
novel_630	23.8084	1.96455	-3.426	0.029467	0.3271	TRUE
novel_641	15.8338	1.36147	-3.2543	0.026743	0.3271	TRUE
novel_648	49.1645	1.55278	-4.843	0.0067874	0.19709	TRUE
novel_653	15.7055	2.28066	-2.5367	0.049317	0.35995	TRUE
novel_664	9.16588	54.1628	2.4647	0.03375	0.33892	TRUE
novel_682	5.53587	0	-4.8925	0.027569	0.3271	TRUE
novel_685	6.15751	0	-5.0797	0.043271	0.3553	TRUE
novel_694	24.0323	0.665478	-4.9053	0.016555	0.28524	TRUE
novel_696	39.6133	203.083	2.347	0.036118	0.33894	TRUE
novel_779	15.6023	6903.53	8.7798	0.0022219	0.12291	TRUE
novel_797	4.31649	0	-4.52	0.031478	0.33541	TRUE
novel_80	17834.9	2899.19	-2.6206	0.011946	0.24705	TRUE
novel_830	311.422	74.1144	-2.0634	0.035853	0.33894	TRUE
novel_858	7.44746	0	-5.3385	0.011587	0.24705	TRUE
novel_871	5.58255	0	-4.9185	0.016101	0.28204	TRUE
novel_879	8.44407	0	-5.5683	0.04925	0.35995	TRUE
novel_882	5.51198	0	-4.9125	0.045763	0.35792	TRUE
novel_885	7.07248	0.18994	-4.3061	0.02153	0.31614	TRUE
novel_917	41.3234	8.80061	-2.1243	0.028095	0.3271	TRUE
novel_95	1352.31	5434.31	2.0059	0.012589	0.24705	TRUE
novel_967	5.80643	0	-4.9937	0.037809	0.34483	TRUE
novel_974	10.9773	0.221826	-4.9354	0.049753	0.36062	TRUE
novel_984	5.55977	0	-4.9263	0.045084	0.35792	TRUE
oar-miR-1185-3p	46.2113	160.901	1.7938	0.0068247	0.19709	TRUE
oar-miR-1185-5p	3.73268	32.4276	3.0311	0.0050333	0.17493	TRUE
oar-miR-1197-3p	212.299	542.149	1.3443	0.029909	0.3271	TRUE
oar-miR-136	109.256	777.776	2.824	0.012872	0.24705	TRUE
oar-miR-148a	223342	6.2047e+06	4.796	0.0018359	0.10973	TRUE
oar-miR-152	4472.99	32843.7	2.8761	0.0051596	0.17493	TRUE
oar-miR-154a-5p	0.66831	14.1586	3.9772	0.006069	0.19329	TRUE
oar-miR-154b-3p	14.5951	97.7978	2.6951	0.0087796	0.22258	TRUE
oar-miR-154b-5p	20673.6	7705.01	-1.4238	0.045125	0.35792	TRUE
oar-miR-19b	371.788	1974.08	2.4053	0.0040564	0.1579	TRUE
oar-miR-200a	1592.01	130805	6.3603	0.0031458	0.13776	TRUE
oar-miR-200b	1398.33	34676.8	4.6322	0.017081	0.28956	TRUE
oar-miR-200c	1453.5	26820.7	4.2059	0.035988	0.33894	TRUE
oar-miR-22-3p	18103.3	36682.2	1.0187	0.041248	0.35107	TRUE
oar-miR-23a	5078.39	17663.6	1.7981	0.0088948	0.22258	TRUE
oar-miR-26b	14953.4	41139.6	1.4599	0.039951	0.35107	TRUE
oar-miR-27a	1876.06	6918.84	1.8822	0.028746	0.3271	TRUE
oar-miR-29b	1437.07	5674.13	1.9802	0.031985	0.33541	TRUE
oar-miR-30b	2178.35	10724.4	2.2989	0.0035044	0.14401	TRUE
oar-miR-323a-5p	1117.45	193.737	-2.5233	0.012929	0.24705	TRUE
oar-miR-369-3p	614.443	7138.17	3.5371	0.0015129	0.10601	TRUE
oar-miR-370-3p	97815.1	40268.6	-1.2803	0.041142	0.35107	TRUE
oar-miR-374a	386.249	5599.45	3.856	0.00017722	0.023282	TRUE
oar-miR-374b	1963.17	11234.5	2.5169	0.00096319	0.08436	TRUE
oar-miR-376a-5p	10.6786	131.148	3.5521	0.0018555	0.10973	TRUE
oar-miR-376b-3p	1.65496	89.1391	5.5511	0.00016987	0.023282	TRUE
oar-miR-376c-3p	11.7358	267.049	4.4553	0.0011175	0.090346	TRUE
oar-miR-376d	3.06326	48.698	3.8305	0.0058193	0.19113	TRUE
oar-miR-376e-3p	11.0536	326.925	4.8507	0.00016322	0.023282	TRUE
oar-miR-376e-5p	13.6691	141.646	3.3277	0.021867	0.31614	TRUE
oar-miR-379-3p	319.614	1838.78	2.5229	0.0077397	0.20336	TRUE
oar-miR-379-5p	39093.3	228041	2.5443	0.014821	0.26856	TRUE
oar-miR-381-3p	103.558	407.733	1.9737	0.041755	0.35107	TRUE
oar-miR-382-3p	2473.81	8403.24	1.7636	0.035167	0.33894	TRUE
oar-miR-3955-3p	8.07592	90.7336	3.4089	0.010563	0.24481	TRUE
oar-miR-3956-3p	105.116	7.97489	-3.6835	0.0001611	0.023282	TRUE
oar-miR-3956-5p	880.368	174.652	-2.3281	1.3303e-05	0.0069907	TRUE
oar-miR-3959-3p	165.163	878.969	2.4054	0.020638	0.31614	TRUE
oar-miR-3959-5p	364.236	1415.12	1.9541	0.034182	0.33892	TRUE
oar-miR-411a-3p	1912.74	4744.82	1.3102	0.022186	0.31614	TRUE
oar-miR-411a-5p	25445.6	155108	2.6078	0.0073807	0.19948	TRUE
oar-miR-411b-5p	3216.44	8682.56	1.432	0.027535	0.3271	TRUE
oar-miR-412-5p	81.3064	28.8241	-1.4719	0.028337	0.3271	TRUE
oar-miR-433-3p	11656.1	2777.02	-2.0691	0.038059	0.34483	TRUE
oar-miR-485-3p	2722.09	740.428	-1.8765	0.047055	0.35995	TRUE
oar-miR-485-5p	14279.8	3753.71	-1.9272	0.012736	0.24705	TRUE
oar-miR-493-5p	167.491	703.381	2.0655	0.031984	0.33541	TRUE
oar-miR-494-3p	820.032	5279.93	2.6864	0.0014278	0.10601	TRUE
oar-miR-496-5p	0.22277	7.92639	4.3176	0.048213	0.35995	TRUE
oar-miR-539-3p	76.6434	480.148	2.6313	0.0008303	0.079331	TRUE
oar-miR-544-3p	0.962757	34.9898	4.9237	0.0024738	0.12368	TRUE
oar-miR-544-5p	13.9746	209.434	3.8615	3.6145e-05	0.012663	TRUE
oar-miR-665-3p	42.4602	144.378	1.7612	0.028816	0.3271	TRUE
oar-miR-758-3p	1907.09	4512.95	1.2431	0.032871	0.33541	TRUE

## Sheet: DE miRNA SP21_PD_vs_LP21_PD.
sRNA	SP21_PD_readcount	LP21_PD_readcount	log2FoldChange	pval	padj	significant	up/down
novel_479	5.3615	0	-4.6467	0.028058	0.5543	TRUE	down
novel_427	8.16917	0.292584	-4.3035	0.02407	0.52152	TRUE	down
novel_300	11.5444	1.82188	-2.8217	0.030523	0.5543	TRUE	down
novel_212	12.3277	2.1709	-2.4943	0.03486	0.56778	TRUE	down
novel_797	13.3133	2.66378	-2.3518	0.034606	0.56778	TRUE	down
novel_414	100.008	22.5477	-2.1441	0.029416	0.5543	TRUE	down
novel_587	209.362	50.693	-2.042	0.026279	0.54995	TRUE	down
novel_142	619.791	156.312	-1.9862	0.033086	0.56778	TRUE	down
novel_160	353.795	109.202	-1.6987	0.046614	0.62687	TRUE	down
oar-miR-323b	64.3689	21.489	-1.5861	0.049233	0.65088	TRUE	down
novel_92	1556.54	3679.45	1.2411	0.037114	0.57898	TRUE	up
oar-let-7a	67637.9	163963	1.2775	0.03494	0.56778	TRUE	up
oar-let-7b	32898.4	82062.1	1.3187	0.043525	0.62626	TRUE	up
novel_42	8936.98	22722.1	1.3463	0.04232	0.62626	TRUE	up
oar-let-7c	16209.2	45910.3	1.502	0.0081262	0.32524	TRUE	up
novel_102	794.905	2278.82	1.5196	0.036378	0.57898	TRUE	up
novel_35	8768.84	25379.5	1.5332	0.021153	0.49999	TRUE	up
novel_517	125.372	418.54	1.7406	0.045924	0.62687	TRUE	up
novel_82	1380.6	5315.22	1.9449	0.017552	0.42783	TRUE	up
novel_269	10.062	39.3983	1.983	0.029038	0.5543	TRUE	up
novel_176	87.5703	373.823	2.0953	0.013765	0.40601	TRUE	up
novel_157	114.4	515.981	2.1741	0.045608	0.62687	TRUE	up
novel_38	3304.25	15008.9	2.1835	0.013137	0.40601	TRUE	up
novel_194	50.8121	252.206	2.3126	0.023905	0.52152	TRUE	up
novel_166	87.3136	480.659	2.4622	0.0068769	0.298	TRUE	up
novel_118	342.83	1937.09	2.4986	0.016508	0.42596	TRUE	up
novel_12	40645.6	233213	2.5205	0.01413	0.40601	TRUE	up
novel_508	2.74065	16.0019	2.5708	0.011388	0.38621	TRUE	up
oar-miR-150	146.685	876.043	2.5787	0.026792	0.54995	TRUE	up
oar-miR-181a	15710.4	96413	2.6175	0.011061	0.38621	TRUE	up
novel_253	7.70468	50.559	2.7194	0.012778	0.40601	TRUE	up
novel_584	28.3183	194.622	2.7817	0.030557	0.5543	TRUE	up
novel_146	47.87	329.849	2.7847	0.016929	0.42596	TRUE	up
novel_631	5.41416	44.118	3.0234	0.016631	0.42596	TRUE	up
novel_250	5.31289	50.6302	3.267	0.0087564	0.32524	TRUE	up
novel_83	336.37	3286.05	3.2884	0.0005612	0.043774	TRUE	up
novel_198	23.4499	246.217	3.3957	0.0017283	0.1037	TRUE	up
novel_199	21.4028	266.115	3.6391	0.0024306	0.13542	TRUE	up
novel_505	53.2789	928.082	4.1228	0.00011838	0.011542	TRUE	up
novel_840	0.959541	16.0937	4.1345	0.0031301	0.16277	TRUE	up
novel_801	0.33069	6.82539	4.4301	0.023643	0.52152	TRUE	up
novel_95	204.902	4813.3	4.5541	0.014575	0.40601	TRUE	up
novel_379	0	4.15675	4.6498	0.04306	0.62626	TRUE	up
novel_506	0.273857	8.02625	4.6529	0.0086366	0.32524	TRUE	up
novel_169	11.376	299.88	4.7172	0.00085746	0.056109	TRUE	up
novel_88	221.216	5886.22	4.7337	0.0064842	0.29751	TRUE	up
novel_339	0	4.48519	4.7615	0.034397	0.56778	TRUE	up
novel_123	42.6126	1231.06	4.8522	2.0403e-05	0.0026524	TRUE	up
novel_767	0	4.92649	4.9145	0.044117	0.62626	TRUE	up
novel_272	0.902708	30.7293	5.1023	0.00086321	0.056109	TRUE	up
novel_656	0.33069	11.4235	5.1653	0.005725	0.27909	TRUE	up
novel_652	22.1219	984.19	5.4755	5.1e-06	0.00099535	TRUE	up
novel_200	5.41625	260.951	5.5935	3.06e-09	1.19e-06	TRUE	up
novel_203	1.58839	80.6821	5.6996	4.0014e-05	0.0044588	TRUE	up
novel_172	4.15032	348.16	6.3891	7.942e-06	0.0012389	TRUE	up
novel_357	0.572018	49.7784	6.4126	0.00017766	0.015397	TRUE	up
novel_231	0.596323	105.699	7.4682	0.04416	0.62626	TRUE	up
novel_5	3235.04	1.48024e+06	8.8378	1.02e-09	7.97e-07	TRUE	up
novel_62	17.0296	13956	9.6786	1.85e-06	0.00048116	TRUE	up

## Sheet: Sequence information of the top
group	miRNA	log2FoldChange	p-value	up/down	Mature sequence
SP21_HYP vs. LP21_HYP	novel_154	7.3434	1.1748e-05	up	AUGGCAAUCCUGUGAUGUAGA
	oar-miR-3956-5p	-2.3281	1.3303e-05	down	GUACGUGGAUGCUGAAGGUCAGA
	oar-miR-544-5p	3.8615	3.6145e-05	up	UCUUGUUAAAAGGCAGAUUCU
	novel_156	4.6408	6.4893e-05	up	CAGCAGCAAUUCAUGUUUUGA
	oar-miR-3956-3p	-3.6835	0.0001611	down	UCUGACCUUCCUGCAUCCCGUUC
	oar-miR-376e-3p	4.8507	0.00016322	up	AACAUAGAGGAAAAUCCACAUU
	oar-miR-376b-3p	5.5511	0.00016987	up	AUCAUAGAGGAAAAUCCAUGU
	oar-miR-374a	3.856	0.00017722	up	UUAUAAUACAACCUGAUAAGUG
	novel_234	3.8643	0.0003664	up	UAGCAGCGGGAACAGUACUGCAG
	novel_199	5.6711	0.00059955	up	UAAUACUGUCUGGUAAUGCCGU
SP21_PD vs. LP21_PD	novel_5	8.83	1.02e-09	up	UCUUUGGUUAUCUAGCUGUAUG
	novel_200	5.59	3.06e-09	up	UGGAGUGUGACAAUGGUGUUUGU
	novel_62	9.67	1.85e-06	up	AGAAUUGUGGCUGGACAUCUGU
	novel_652	5.47	5.1e-06	up	CACUGGAGUUUUGUUUCAACAUU
	novel_172	6.38	7.94e-06	up	AAUCACUAGUUCCACUGCCAUC
	novel_123	4.85	2.04e-05	up	UAAGGCACGCGGUGAAUGC
	novel_203	5.69	4e-05	up	UUGCAUAUGUAGGAUGUCCCA
	novel_505	4.12	0.000118	up	UCAAAUGCUCAGACUCCUGUGG
	novel_357	6.4126	0.000178	up	UUCGGUUAUCUAGCUUUAUGA
	novel_83	3.2884	0.000561	up	AACAAUAUCCUGGUGCUGAGU
