# Supplementary material for: Screening of Differentially Expressed Genes and miRNAs in Hypothalamus and Pituitary Gland of Sheep under Different Photoperiods
Source: Genes (Basel). 2022 Jun 19;13(6):1091. doi: 10.3390/genes13061091 (PMC9222358; doi:10.3390/genes13061091)
Supplement: Supplementary file 1 [file genes-13-01091-s001.zip › Table S6.xlsx]

## Sheet: GO-BP
_MEMBER_MyList	_LogP_MyList	GO	_PATTERN_	_RANK_	GiniIndex	Category	CategoryID	Description	PARENT_GO	LogP	Enrichment	Z-score	#TotalGeneInLibrary	#GeneInGO	#GeneInHitList	#GeneInGOAndHitList	%InGO	STDV %InGO	GeneID	Hits	Log(q-value)	EvidenceCutoff	GROUP_ID	FirstInGroupByEnrichment	FirstInGroupByLogP	BestLogPInGroup	BestEnrichmentInGroup	URL
1	-15.3456	GO:0030029	M1	1	0	GO Biological Processes	19	actin filament-based process	19_GO:0009987 cellular process	-15.3456	3.67372	10.3832	30211	602	724	53	7.32044	0.968036	58|226|357|389|776|781|998|1756|2017|2035|2036|2037|2039|2317|3753|4430|4763|5290|6709|6714|8913|9475|9826|9897|10052|10152|10395|10580|10611|22998|23136|23164|23189|23301|23380|23527|29127|54509|55114|55607|55740|57669|79778|79983|84448|84940|84952|116985|122786|152273|154796|254102|399687	ACTA1|ALDOA|SHROOM2|RHOC|CACNA1D|CACNA2D1|CDC42|DMD|CTTN|EPB41|EPB41L1|EPB41L2|DMTN|FLNB|KCNE1|MYO1B|NF1|PIK3CA|SPTAN1|SRC|CACNA1G|ROCK2|ARHGEF11|WASHC5|GJC1|ABI2|DLC1|SORBS1|PDLIM5|LIMCH1|EPB41L3|MPRIP|KANK1|EHBP1|SRGAP2|ACAP2|RACGAP1|RHOF|ARHGAP17|PPP1R9A|ENAH|EPB41L5|MICALL2|POF1B|ABLIM2|CORO6|CGNL1|ARAP1|FRMD6|FGD5|AMOT|EHBP1L1|MYO18A	-11.1578	0	1	1	1	-15.3456	3.67372
1	-12.8628	GO:0030036	M1	1	0	GO Biological Processes	19	actin cytoskeleton organization	19_GO:0009987 cellular process	-12.8628	3.5546	9.38605	30211	540	724	46	6.35359	0.906538	58|226|357|389|998|1756|2017|2035|2036|2037|2039|2317|4430|4763|5290|6709|6714|9475|9826|9897|10152|10395|10580|10611|22998|23136|23164|23189|23301|29127|54509|55114|55607|55740|57669|79778|79983|84448|84940|84952|116985|122786|152273|154796|254102|399687	ACTA1|ALDOA|SHROOM2|RHOC|CDC42|DMD|CTTN|EPB41|EPB41L1|EPB41L2|DMTN|FLNB|MYO1B|NF1|PIK3CA|SPTAN1|SRC|ROCK2|ARHGEF11|WASHC5|ABI2|DLC1|SORBS1|PDLIM5|LIMCH1|EPB41L3|MPRIP|KANK1|EHBP1|RACGAP1|RHOF|ARHGAP17|PPP1R9A|ENAH|EPB41L5|MICALL2|POF1B|ABLIM2|CORO6|CGNL1|ARAP1|FRMD6|FGD5|AMOT|EHBP1L1|MYO18A	-8.97596	0	1	0	0	-15.3456	3.67372
1	-12.4257	GO:0051056	M1	1	0	GO Biological Processes	19	regulation of small GTPase mediated signal transduction	19_GO:0023052 signaling	-12.4257	4.60542	9.81744	30211	299	724	33	4.55801	0.775154	27|1785|3084|3479|4233|4763|4914|6453|6714|8036|8729|9448|9826|10395|22898|23108|23189|23263|23380|23526|26030|29127|54509|55114|57480|57706|79109|84952|116985|152273|153090|154796|257106	ABL2|DNM2|NRG1|IGF1|MET|NF1|NTRK1|ITSN1|SRC|SHOC2|GBF1|MAP4K4|ARHGEF11|DLC1|DENND3|RAP1GAP2|KANK1|MCF2L|SRGAP2|ARHGAP45|PLEKHG3|RACGAP1|RHOF|ARHGAP17|PLEKHG1|DENND1A|MAPKAP1|CGNL1|ARAP1|FGD5|DAB2IP|AMOT|ARHGAP30	-8.71497	0	2	1	1	-12.4257	7.58689
1	-10.7267	GO:0007017	M1	1	0	GO Biological Processes	19	microtubule-based process	19_GO:0009987 cellular process	-10.7267	2.84384	8.08327	30211	763	724	52	7.18232	0.959574	546|585|675|998|1780|4130|4139|5080|5116|6249|9475|9585|9611|9857|9897|10142|10540|10579|22906|22919|23093|23122|23162|23177|23354|23380|25790|26005|28989|29127|29911|55288|55755|56288|57606|63971|79443|79846|80217|84223|84376|84790|85378|89796|118491|144535|152206|202500|255101|283726|374654|399693	ATRX|BBS4|BRCA2|CDC42|DYNC1I1|MAP1A|MARK1|PAX6|PCNT|CLIP1|ROCK2|KIF20B|NCOR1|CEP350|WASHC5|AKAP9|DCTN2|TACC2|TRAK1|MAPRE1|TTLL5|CLASP2|MAPK8IP3|CEP68|HAUS5|SRGAP2|CFAP45|C2CD3|NTMT1|RACGAP1|HOOK2|RHOT1|CDK5RAP2|PARD3|SLAIN2|KIF13A|FYCO1|CFAP69|CFAP43|IQCG|HOOK3|TUBA1C|TUBGCP6|NAV1|CFAP70|CFAP54|CCDC13|TCTE1|CFAP65|SAXO2|KIF7|CCDC187	-7.14091	0	3	1	1	-10.7267	3.27278
1	-10.5408	GO:0006468	M1	1	0	GO Biological Processes	19	protein phosphorylation	19_GO:0008152 metabolic process	-10.5408	2.92095	8.05755	30211	700	724	49	6.76796	0.93356	27|998|1326|1439|1456|1760|3364|4139|4233|4293|4914|5164|5255|5290|5293|5532|5575|5597|5747|6714|6883|7297|8569|8576|8711|8805|8812|9175|9448|9475|9641|10152|10188|11329|22848|23085|23097|51231|51422|57448|80122|80216|83931|84197|124923|126520|140803|153090|341676	ABL2|CDC42|MAP3K8|CSF2RB|CSNK1G3|DMPK|HUS1|MARK1|MET|MAP3K9|NTRK1|PDK2|PHKA1|PIK3CA|PIK3CD|PPP3CB|PRKAR1B|MAPK6|PTK2|SRC|TAF12|TYK2|MKNK1|STK16|TNK1|TRIM24|CCNK|MAP3K13|MAP4K4|ROCK2|IKBKE|ABI2|TNK2|STK38|AAK1|ERC1|CDK19|VRK3|PRKAG2|BIRC6|MAP3K19|ALPK1|STK40|POMK|RSKR|PLK5|TRPM6|DAB2IP|NEK5	-7.05197	0	4	1	1	-10.5408	2.92095
1	-9.32777	GO:0000226	M1	1	0	GO Biological Processes	19	microtubule cytoskeleton organization	19_GO:0009987 cellular process	-9.32777	3.12359	7.66148	30211	521	724	39	5.38674	0.839015	546|585|675|4130|4139|5080|5116|6249|9475|9611|9857|9897|10142|10540|10579|22919|23093|23122|23177|23354|23380|26005|28989|29127|29911|55755|56288|57606|79846|80217|84223|84376|84790|85378|89796|152206|255101|283726|399693	ATRX|BBS4|BRCA2|MAP1A|MARK1|PAX6|PCNT|CLIP1|ROCK2|NCOR1|CEP350|WASHC5|AKAP9|DCTN2|TACC2|MAPRE1|TTLL5|CLASP2|CEP68|HAUS5|SRGAP2|C2CD3|NTMT1|RACGAP1|HOOK2|CDK5RAP2|PARD3|SLAIN2|CFAP69|CFAP43|IQCG|HOOK3|TUBA1C|TUBGCP6|NAV1|CCDC13|CFAP65|SAXO2|CCDC187	-5.91809	0	3	0	0	-10.7267	3.27278
1	-9.06374	GO:0120031	M1	1	0	GO Biological Processes	19	plasma membrane bounded cell projection assembly	19_GO:0009987 cellular process	-9.06374	3.45118	7.72317	30211	399	724	33	4.55801	0.775154	585|998|2017|2039|3691|5116|6738|8729|9459|9857|22919|23380|26005|26052|51735|53827|57560|65250|79846|80216|80217|80321|84223|84448|95681|117177|118491|123016|144535|152206|152273|197335|255101	BBS4|CDC42|CTTN|DMTN|ITGB4|PCNT|RO60|GBF1|ARHGEF6|CEP350|MAPRE1|SRGAP2|C2CD3|DNM3|RAPGEF6|FXYD5|IFT80|CPLANE1|CFAP69|ALPK1|CFAP43|CEP70|IQCG|ABLIM2|CEP41|RAB3IP|CFAP70|TTC8|CFAP54|CCDC13|FGD5|WDR90|CFAP65	-5.721	0	5	1	1	-9.06374	3.45118
1	-8.63338	GO:0030031	M1	1	0	GO Biological Processes	19	cell projection assembly	19_GO:0009987 cellular process	-8.63338	3.31812	7.45093	30211	415	724	33	4.55801	0.775154	585|998|2017|2039|3691|5116|6738|8729|9459|9857|22919|23380|26005|26052|51735|53827|57560|65250|79846|80216|80217|80321|84223|84448|95681|117177|118491|123016|144535|152206|152273|197335|255101	BBS4|CDC42|CTTN|DMTN|ITGB4|PCNT|RO60|GBF1|ARHGEF6|CEP350|MAPRE1|SRGAP2|C2CD3|DNM3|RAPGEF6|FXYD5|IFT80|CPLANE1|CFAP69|ALPK1|CFAP43|CEP70|IQCG|ABLIM2|CEP41|RAB3IP|CFAP70|TTC8|CFAP54|CCDC13|FGD5|WDR90|CFAP65	-5.34864	0	5	0	0	-9.06374	3.45118
1	-8.33864	GO:0016050	M1	1	0	GO Biological Processes	19	vesicle organization	19_GO:0009987 cellular process	-8.33864	3.88862	7.59546	30211	279	724	26	3.59116	0.691523	357|1742|1759|2060|6810|7879|8291|8675|8729|8938|9897|9919|10427|22937|25946|25956|29911|63971|64753|84286|84364|84376|89781|92421|150368|399687	SHROOM2|DLG4|DNM1|EPS15|STX4|RAB7A|DYSF|STX16|GBF1|BAIAP3|WASHC5|SEC16A|SEC24B|SCAP|ZNF385A|SEC31B|HOOK2|KIF13A|CCDC136|TMEM175|ARFGAP2|HOOK3|HPS4|CHMP4C|PHETA2|MYO18A	-5.10505	0	6	1	1	-8.33864	3.88862
1	-8.17576	GO:0051493	M1	1	0	GO Biological Processes	19	regulation of cytoskeleton organization	19_GO:0050789 regulation of biological process	-8.17576	2.94082	7.02942	30211	525	724	37	5.1105	0.818411	27|274|389|585|998|1540|2017|2039|4130|4233|5066|5290|5747|6249|6709|7226|8500|9475|9897|10142|10152|10395|22919|22998|23122|23189|26999|54509|55114|55755|57606|79866|80321|84952|92421|116985|123016	ABL2|BIN1|RHOC|BBS4|CDC42|CYLD|CTTN|DMTN|MAP1A|MET|PAM|PIK3CA|PTK2|CLIP1|SPTAN1|TRPM2|PPFIA1|ROCK2|WASHC5|AKAP9|ABI2|DLC1|MAPRE1|LIMCH1|CLASP2|KANK1|CYFIP2|RHOF|ARHGAP17|CDK5RAP2|SLAIN2|BORA|CEP70|CGNL1|CHMP4C|ARAP1|TTC8	-4.98793	0	7	1	1	-8.17576	7.58689
1	-7.66177	GO:0000902	M1	1	0	GO Biological Processes	19	cell morphogenesis	19_GO:0032502 developmental process	-7.66177	2.60412	6.59451	30211	673	724	42	5.8011	0.868778	836|998|1742|1785|2017|2317|3084|3694|3708|4130|4208|4233|4684|4756|4914|5080|5532|5747|5797|6405|6714|9448|9585|10152|10413|10427|23136|23380|25946|26999|29985|55740|56288|57556|57669|79778|79983|84079|122786|123016|153090|171023	CASP3|CDC42|DLG4|DNM2|CTTN|FLNB|NRG1|ITGB6|ITPR1|MAP1A|MEF2C|MET|NCAM1|NEO1|NTRK1|PAX6|PPP3CB|PTK2|PTPRM|SEMA3F|SRC|MAP4K4|KIF20B|ABI2|YAP1|SEC24B|EPB41L3|SRGAP2|ZNF385A|CYFIP2|SLC39A3|ENAH|PARD3|SEMA6A|EPB41L5|MICALL2|POF1B|ANKRD27|FRMD6|TTC8|DAB2IP|ASXL1	-4.51533	0	8	1	1	-7.66177	2.60412
1	-7.54374	GO:0051893	M1	1	0	GO Biological Processes	19	regulation of focal adhesion assembly	19_GO:0022610 biological adhesion	-7.54374	7.94817	8.65049	30211	63	724	12	1.65746	0.474485	1307|2039|5747|6714|9448|9475|10395|22998|23122|23499|56940|57669	COL16A1|DMTN|PTK2|SRC|MAP4K4|ROCK2|DLC1|LIMCH1|CLASP2|MACF1|DUSP22|EPB41L5	-4.46985	0	9	1	1	-7.54374	12.2729
1	-7.54374	GO:0090109	M1	1	0	GO Biological Processes	19	regulation of cell-substrate junction assembly	19_GO:0050789 regulation of biological process	-7.54374	7.94817	8.65049	30211	63	724	12	1.65746	0.474485	1307|2039|5747|6714|9448|9475|10395|22998|23122|23499|56940|57669	COL16A1|DMTN|PTK2|SRC|MAP4K4|ROCK2|DLC1|LIMCH1|CLASP2|MACF1|DUSP22|EPB41L5	-4.46985	0	9	0	0	-7.54374	12.2729
1	-7.42039	GO:0035239	M1	1	0	GO Biological Processes	19	tube morphogenesis	19_GO:0032502 developmental process	-7.42039	2.58827	6.46956	30211	661	724	41	5.66298	0.859003	317|585|836|998|1896|3142|4208|4211|4233|4691|4763|5241|5290|5316|5747|6474|6495|6714|7080|7342|7716|7798|8463|8751|8879|9585|10052|10203|10352|10395|10413|10427|10551|23670|26005|51684|57178|57669|65009|153090|154796	APAF1|BBS4|CASP3|CDC42|EDA|HLX|MEF2C|MEIS1|MET|NCL|NF1|PGR|PIK3CA|PKNOX1|PTK2|SHOX2|SIX1|SRC|NKX2-1|UBP1|VEZF1|LUZP1|TEAD2|ADAM15|SGPL1|KIF20B|GJC1|CALCRL|WARS2|DLC1|YAP1|SEC24B|AGR2|CEMIP2|C2CD3|SUFU|ZMIZ1|EPB41L5|NDRG4|DAB2IP|AMOT	-4.37869	0	10	1	1	-7.42039	2.58827
1	-7.31974	GO:0051640	M1	1	0	GO Biological Processes	19	organelle localization	19_GO:0051179 localization	-7.31974	2.92983	6.60724	30211	470	724	33	4.55801	0.775154	274|357|585|998|1759|1780|1785|4139|4430|5080|5293|6810|7879|8675|8729|8867|9919|10142|10540|22906|23122|51112|55288|55755|55773|56288|63971|65009|79443|84364|84376|92421|117177	BIN1|SHROOM2|BBS4|CDC42|DNM1|DYNC1I1|DNM2|MARK1|MYO1B|PAX6|PIK3CD|STX4|RAB7A|STX16|GBF1|SYNJ1|SEC16A|AKAP9|DCTN2|TRAK1|CLASP2|TRAPPC12|RHOT1|CDK5RAP2|TBC1D23|PARD3|KIF13A|NDRG4|FYCO1|ARFGAP2|HOOK3|CHMP4C|RAB3IP	-4.33603	0	12	1	1	-7.31974	4.89224
1	-7.33445	GO:0044089	M1	1	0	GO Biological Processes	19	positive regulation of cellular component biogenesis	19_GO:0048518 positive regulation of biological process	-7.33445	2.87779	6.58702	30211	493	724	34	4.69613	0.786242	274|389|585|998|1307|1785|2017|3084|3297|4233|4914|5290|5789|6249|6363|6714|7879|9079|9448|9475|10142|10152|22880|22919|22998|23019|23122|26052|55755|57555|57606|57669|116985|153090	BIN1|RHOC|BBS4|CDC42|COL16A1|DNM2|CTTN|NRG1|HSF1|MET|NTRK1|PIK3CA|PTPRD|CLIP1|CCL19|SRC|RAB7A|LDB2|MAP4K4|ROCK2|AKAP9|ABI2|MORC2|MAPRE1|LIMCH1|CNOT1|CLASP2|DNM3|CDK5RAP2|NLGN2|SLAIN2|EPB41L5|ARAP1|DAB2IP	-4.33603	0	11	1	1	-7.33445	7.58689
1	-7.20838	GO:0016197	M1	1	0	GO Biological Processes	19	endosomal transport	19_GO:0051179 localization	-7.20838	4.07575	7.09198	30211	215	724	21	2.90055	0.623705	2060|6453|7879|8675|8729|8938|9185|9784|9905|23085|23274|23527|51699|55658|55773|57706|79778|80700|84079|92421|150368	EPS15|ITSN1|RAB7A|STX16|GBF1|BAIAP3|REPS2|SNX17|SGSM2|ERC1|CLEC16A|ACAP2|VPS29|RNF126|TBC1D23|DENND1A|MICALL2|UBXN6|ANKRD27|CHMP4C|PHETA2	-4.28365	0	14	1	1	-7.20838	5.21599
1	-7.21552	GO:0050804	M1	1	0	GO Biological Processes	19	modulation of chemical synaptic transmission	19_GO:0023052 signaling	-7.21552	3.02235	6.60272	30211	428	724	31	4.28177	0.752384	1138|1742|1759|1760|2914|4130|4208|4763|4914|5532|5575|5789|5906|6547|6714|6780|6810|8525|8526|8898|8938|9699|10142|22839|23085|23228|25837|55607|57555|64854|392862	CHRNA5|DLG4|DNM1|DMPK|GRM4|MAP1A|MEF2C|NF1|NTRK1|PPP3CB|PRKAR1B|PTPRD|RAP1A|SLC8A3|SRC|STAU1|STX4|DGKZ|DGKE|MTMR2|BAIAP3|RIMS2|AKAP9|DLGAP4|ERC1|PLCL2|RAB26|PPP1R9A|NLGN2|USP46|GRID2IP	-4.28365	0	13	1	1	-7.21552	3.02235
1	-7.19273	GO:0099177	M1	1	0	GO Biological Processes	19	regulation of trans-synaptic signaling	19_GO:0023052 signaling	-7.19273	3.0153	6.58751	30211	429	724	31	4.28177	0.752384	1138|1742|1759|1760|2914|4130|4208|4763|4914|5532|5575|5789|5906|6547|6714|6780|6810|8525|8526|8898|8938|9699|10142|22839|23085|23228|25837|55607|57555|64854|392862	CHRNA5|DLG4|DNM1|DMPK|GRM4|MAP1A|MEF2C|NF1|NTRK1|PPP3CB|PRKAR1B|PTPRD|RAP1A|SLC8A3|SRC|STAU1|STX4|DGKZ|DGKE|MTMR2|BAIAP3|RIMS2|AKAP9|DLGAP4|ERC1|PLCL2|RAB26|PPP1R9A|NLGN2|USP46|GRID2IP	-4.28365	0	13	0	0	-7.21552	3.02235
1	-7.15524	GO:0150116	M1	1	0	GO Biological Processes	19	regulation of cell-substrate junction organization	19_GO:0050789 regulation of biological process	-7.15524	7.36375	8.23196	30211	68	724	12	1.65746	0.474485	1307|2039|5747|6714|9448|9475|10395|22998|23122|23499|56940|57669	COL16A1|DMTN|PTK2|SRC|MAP4K4|ROCK2|DLC1|LIMCH1|CLASP2|MACF1|DUSP22|EPB41L5	-4.26844	0	9	0	0	-7.54374	12.2729
1	-7.0985	GO:0051650	M1	1	0	GO Biological Processes	19	establishment of vesicle localization	19_GO:0051179 localization	-7.0985	4.89224	7.36164	30211	145	724	17	2.34807	0.562764	357|585|1759|1780|1785|4430|7879|8729|8867|9919|10540|22906|23122|55773|63971|79443|84364	SHROOM2|BBS4|DNM1|DYNC1I1|DNM2|MYO1B|RAB7A|GBF1|SYNJ1|SEC16A|DCTN2|TRAK1|CLASP2|TBC1D23|KIF13A|FYCO1|ARFGAP2	-4.25309	0	12	0	0	-7.31974	4.89224
1	-7.11481	GO:0051656	M1	1	0	GO Biological Processes	19	establishment of organelle localization	19_GO:0051179 localization	-7.11481	3.29431	6.68627	30211	342	724	27	3.72928	0.704191	357|585|998|1759|1780|1785|4139|4430|5080|5293|7879|8729|8867|9919|10540|22906|23122|51112|55288|55755|55773|56288|63971|79443|84364|84376|92421	SHROOM2|BBS4|CDC42|DNM1|DYNC1I1|DNM2|MARK1|MYO1B|PAX6|PIK3CD|RAB7A|GBF1|SYNJ1|SEC16A|DCTN2|TRAK1|CLASP2|TRAPPC12|RHOT1|CDK5RAP2|TBC1D23|PARD3|KIF13A|FYCO1|ARFGAP2|HOOK3|CHMP4C	-4.25309	0	12	0	0	-7.31974	4.89224
1	-6.7454	GO:0097435	M1	1	0	GO Biological Processes	19	supramolecular fiber organization	19_GO:0009987 cellular process	-6.7454	2.71791	6.20393	30211	522	724	34	4.69613	0.786242	58|226|357|389|998|1302|2017|2039|4054|4430|4763|6249|6714|9897|10142|10152|10580|22919|23122|23164|29911|54509|55114|55607|55740|57606|79778|79983|84376|84940|84952|85378|116985|152206	ACTA1|ALDOA|SHROOM2|RHOC|CDC42|COL11A2|CTTN|DMTN|LTBP3|MYO1B|NF1|CLIP1|SRC|WASHC5|AKAP9|ABI2|SORBS1|MAPRE1|CLASP2|MPRIP|HOOK2|RHOF|ARHGAP17|PPP1R9A|ENAH|SLAIN2|MICALL2|POF1B|HOOK3|CORO6|CGNL1|TUBGCP6|ARAP1|CCDC13	-3.9193	0	1	0	0	-15.3456	3.67372
1	-6.72268	GO:0071417	M1	1	0	GO Biological Processes	19	cellular response to organonitrogen compound	19_GO:0050896 response to stimulus	-6.72268	2.62165	6.141	30211	573	724	36	4.97238	0.807863	58|781|836|1307|1584|1785|2039|2688|2742|2798|2887|3297|3479|3753|4149|4208|4363|5164|5290|5468|5747|5771|5906|6495|6714|6778|7226|7390|9630|10142|10580|54464|55107|57521|143686|197131	ACTA1|CACNA2D1|CASP3|COL16A1|CYP11B1|DNM2|DMTN|GH1|GLRA2|GNRHR|GRB10|HSF1|IGF1|KCNE1|MAX|MEF2C|ABCC1|PDK2|PIK3CA|PPARG|PTK2|PTPN2|RAP1A|SIX1|SRC|STAT6|TRPM2|UROS|GNA14|AKAP9|SORBS1|XRN1|ANO1|RPTOR|SESN3|UBR1	-3.91506	0	15	1	1	-6.72268	2.89921
1	-6.67419	GO:0051648	M1	1	0	GO Biological Processes	19	vesicle localization	19_GO:0051179 localization	-6.67419	4.57661	6.99521	30211	155	724	17	2.34807	0.562764	357|585|1759|1780|1785|4430|7879|8729|8867|9919|10540|22906|23122|55773|63971|79443|84364	SHROOM2|BBS4|DNM1|DYNC1I1|DNM2|MYO1B|RAB7A|GBF1|SYNJ1|SEC16A|DCTN2|TRAK1|CLASP2|TBC1D23|KIF13A|FYCO1|ARFGAP2	-3.8843	0	12	0	0	-7.31974	4.89224
1	-6.63882	GO:0070925	M1	1	0	GO Biological Processes	19	organelle assembly	19_GO:0009987 cellular process	-6.63882	2.36092	5.95414	30211	760	724	43	5.93923	0.878415	58|585|2886|5116|6738|7879|8729|9611|9857|9897|10533|22907|22919|23122|23126|23354|26005|26580|29127|55239|55755|57154|57555|57560|64753|65250|79846|80216|80217|80321|84223|84286|85378|89781|92421|95681|117177|118491|123016|144535|152206|197335|255101	ACTA1|BBS4|GRB7|PCNT|RO60|RAB7A|GBF1|NCOR1|CEP350|WASHC5|ATG7|DHX30|MAPRE1|CLASP2|POGZ|HAUS5|C2CD3|BSCL2|RACGAP1|OGFOD1|CDK5RAP2|SMURF1|NLGN2|IFT80|CCDC136|CPLANE1|CFAP69|ALPK1|CFAP43|CEP70|IQCG|TMEM175|TUBGCP6|HPS4|CHMP4C|CEP41|RAB3IP|CFAP70|TTC8|CFAP54|CCDC13|WDR90|CFAP65	-3.86596	0	5	0	0	-9.06374	3.45118
1	-6.58078	GO:1901699	M1	1	0	GO Biological Processes	19	cellular response to nitrogen compound	19_GO:0050896 response to stimulus	-6.58078	2.50896	6.00721	30211	632	724	38	5.24862	0.828793	58|546|781|836|1307|1584|1785|2039|2688|2742|2798|2887|3297|3479|3753|4149|4208|4363|5164|5290|5468|5747|5771|5906|6495|6714|6778|7226|7390|9475|9630|10142|10580|54464|55107|57521|143686|197131	ACTA1|ATRX|CACNA2D1|CASP3|COL16A1|CYP11B1|DNM2|DMTN|GH1|GLRA2|GNRHR|GRB10|HSF1|IGF1|KCNE1|MAX|MEF2C|ABCC1|PDK2|PIK3CA|PPARG|PTK2|PTPN2|RAP1A|SIX1|SRC|STAT6|TRPM2|UROS|ROCK2|GNA14|AKAP9|SORBS1|XRN1|ANO1|RPTOR|SESN3|UBR1	-3.84011	0	15	0	0	-6.72268	2.89921
1	-6.58219	GO:0051129	M1	1	0	GO Biological Processes	19	negative regulation of cellular component organization	19_GO:0048519 negative regulation of biological process	-6.58219	2.44023	5.97006	30211	684	724	40	5.52486	0.849083	20|546|585|998|1742|1785|2039|3297|3479|4233|5253|5290|5468|5802|6405|6709|6714|7337|7879|8500|8898|9475|10395|10413|10498|22919|23122|23189|23274|26052|54464|55755|56940|57556|84079|84952|115209|116985|117177|152485	ABCA2|ATRX|BBS4|CDC42|DLG4|DNM2|DMTN|HSF1|IGF1|MET|PHF2|PIK3CA|PPARG|PTPRS|SEMA3F|SPTAN1|SRC|UBE3A|RAB7A|PPFIA1|MTMR2|ROCK2|DLC1|YAP1|CARM1|MAPRE1|CLASP2|KANK1|CLEC16A|DNM3|XRN1|CDK5RAP2|DUSP22|SEMA6A|ANKRD27|CGNL1|OMA1|ARAP1|RAB3IP|ZNF827	-3.84011	0	7	0	0	-8.17576	7.58689
1	-6.45575	GO:0032970	M1	1	0	GO Biological Processes	19	regulation of actin filament-based process	19_GO:0050789 regulation of biological process	-6.45575	2.98056	6.18465	30211	392	724	28	3.8674	0.716598	27|274|389|585|998|2017|2039|4233|5066|5290|6709|7226|8500|9475|9897|10142|10152|10395|22998|23122|23189|26999|54509|55114|84952|116985|122786|123016	ABL2|BIN1|RHOC|BBS4|CDC42|CTTN|DMTN|MET|PAM|PIK3CA|SPTAN1|TRPM2|PPFIA1|ROCK2|WASHC5|AKAP9|ABI2|DLC1|LIMCH1|CLASP2|KANK1|CYFIP2|RHOF|ARHGAP17|CGNL1|ARAP1|FRMD6|TTC8	-3.73032	0	7	0	0	-8.17576	7.58689
1	-6.36252	GO:1901888	M1	1	0	GO Biological Processes	19	regulation of cell junction assem+I31:I77bly	19_GO:0050789 regulation of biological process	-6.36252	3.94443	6.56289	30211	201	724	19	2.62431	0.594105	1307|2039|4208|4914|5747|5789|5906|6495|6714|9448|9475|10395|10611|22998|23122|23499|56940|57555|57669	COL16A1|DMTN|MEF2C|NTRK1|PTK2|PTPRD|RAP1A|SIX1|SRC|MAP4K4|ROCK2|DLC1|PDLIM5|LIMCH1|CLASP2|MACF1|DUSP22|NLGN2|EPB41L5	-3.65181	0	9	0	0	-7.54374	12.2729
1	-6.3389	GO:0032956	M1	1	0	GO Biological Processes	19	regulation of actin cytoskeleton organization	19_GO:0050789 regulation of biological process	-6.3389	3.09096	6.17423	30211	351	724	26	3.59116	0.691523	27|274|389|585|998|2017|2039|4233|5066|5290|6709|7226|8500|9475|9897|10152|10395|22998|23122|23189|26999|54509|55114|84952|116985|123016	ABL2|BIN1|RHOC|BBS4|CDC42|CTTN|DMTN|MET|PAM|PIK3CA|SPTAN1|TRPM2|PPFIA1|ROCK2|WASHC5|ABI2|DLC1|LIMCH1|CLASP2|KANK1|CYFIP2|RHOF|ARHGAP17|CGNL1|ARAP1|TTC8	-3.64604	0	7	0	0	-8.17576	7.58689
1	-6.31536	GO:1902903	M1	1	0	GO Biological Processes	19	regulation of supramolecular fiber organization	19_GO:0050789 regulation of biological process	-6.31536	3.00441	6.12013	30211	375	724	27	3.72928	0.704191	274|389|585|998|2017|2039|4130|4233|5290|6249|6709|8500|9475|9897|10142|10152|10395|22919|22998|23122|23189|26999|55755|57606|84952|116985|123016	BIN1|RHOC|BBS4|CDC42|CTTN|DMTN|MAP1A|MET|PIK3CA|CLIP1|SPTAN1|PPFIA1|ROCK2|WASHC5|AKAP9|ABI2|DLC1|MAPRE1|LIMCH1|CLASP2|KANK1|CYFIP2|CDK5RAP2|SLAIN2|CGNL1|ARAP1|TTC8	-3.64604	0	7	0	0	-8.17576	7.58689
1	-6.31575	GO:1903829	M1	1	0	GO Biological Processes	19	positive regulation of protein localization	19_GO:0051179 localization	-6.31575	2.80681	6.0236	30211	446	724	30	4.14365	0.740683	998|1742|2035|2037|3305|3479|4130|5116|5468|5532|6714|6810|7226|8938|9475|9585|10413|10445|10551|10580|10694|51112|55107|56262|57555|79778|89781|161291|342667|399687	CDC42|DLG4|EPB41|EPB41L2|HSPA1L|IGF1|MAP1A|PCNT|PPARG|PPP3CB|SRC|STX4|TRPM2|BAIAP3|ROCK2|KIF20B|YAP1|MCRS1|AGR2|SORBS1|CCT8|TRAPPC12|ANO1|LRRC8A|NLGN2|MICALL2|HPS4|TMEM30B|STAC2|MYO18A	-3.64604	0	16	1	1	-6.31575	6.18191
1	-6.22752	GO:0007015	M1	1	0	GO Biological Processes	19	actin filament organization	19_GO:0009987 cellular process	-6.22752	3.43825	6.2706	30211	267	724	22	3.03867	0.637929	58|226|357|389|998|2017|2039|4430|6714|9897|10152|10580|23164|54509|55114|55607|55740|79778|79983|84940|84952|116985	ACTA1|ALDOA|SHROOM2|RHOC|CDC42|CTTN|DMTN|MYO1B|SRC|WASHC5|ABI2|SORBS1|MPRIP|RHOF|ARHGAP17|PPP1R9A|ENAH|MICALL2|POF1B|CORO6|CGNL1|ARAP1	-3.58376	0	1	0	0	-15.3456	3.67372
1	-6.22753	GO:0007167	M1	1	0	GO Biological Processes	19	enzyme linked receptor protein signaling pathway	19_GO:0023052 signaling	-6.22753	2.49951	5.8183	30211	601	724	36	4.97238	0.807863	836|2488|2688|2886|2887|3084|3479|3694|4054|4233|4914|5164|5290|5293|5468|5747|5771|5789|6503|6714|6778|8036|8711|8879|9185|10188|10580|23294|51232|55715|55959|56940|57154|57178|59338|153090	CASP3|FSHB|GH1|GRB7|GRB10|NRG1|IGF1|ITGB6|LTBP3|MET|NTRK1|PDK2|PIK3CA|PIK3CD|PPARG|PTK2|PTPN2|PTPRD|SLA|SRC|STAT6|SHOC2|TNK1|SGPL1|REPS2|TNK2|SORBS1|ANKS1A|CRIM1|DOK4|SULF2|DUSP22|SMURF1|ZMIZ1|PLEKHA1|DAB2IP	-3.58376	0	15	0	0	-6.72268	2.89921
1	-6.21458	GO:0007169	M1	1	0	GO Biological Processes	19	transmembrane receptor protein tyrosine kinase signaling pathway	19_GO:0023052 signaling	-6.21458	2.89921	6.01434	30211	403	724	28	3.8674	0.716598	836|2688|2886|2887|3084|3479|4233|4914|5164|5290|5293|5747|5771|6503|6714|6778|8036|8711|8879|9185|10188|10580|23294|51232|55715|55959|59338|153090	CASP3|GH1|GRB7|GRB10|NRG1|IGF1|MET|NTRK1|PDK2|PIK3CA|PIK3CD|PTK2|PTPN2|SLA|SRC|STAT6|SHOC2|TNK1|SGPL1|REPS2|TNK2|SORBS1|ANKS1A|CRIM1|DOK4|SULF2|PLEKHA1|DAB2IP	-3.58305	0	15	0	0	-6.72268	2.89921
1	-6.17671	GO:0046578	M1	1	0	GO Biological Processes	19	regulation of Ras protein signal transduction	19_GO:0023052 signaling	-6.17671	4.01659	6.48384	30211	187	724	18	2.48619	0.57867	27|1785|3084|3479|4233|4763|4914|8036|8729|9448|10395|22898|23189|23263|55114|57706|79109|153090	ABL2|DNM2|NRG1|IGF1|MET|NF1|NTRK1|SHOC2|GBF1|MAP4K4|DLC1|DENND3|KANK1|MCF2L|ARHGAP17|DENND1A|MAPKAP1|DAB2IP	-3.55708	0	2	0	0	-12.4257	7.58689
1	-6.14279	GO:0010256	M1	1	0	GO Biological Processes	19	endomembrane system organization	19_GO:0009987 cellular process	-6.14279	2.64939	5.85112	30211	504	724	32	4.41989	0.763871	274|745|998|1759|1760|6810|8291|8675|8729|8938|9897|9919|23122|23136|25946|25956|26509|29911|51112|51608|55627|57716|64753|79188|79748|84376|92421|93643|126520|150368|221035|399687	BIN1|MYRF|CDC42|DNM1|DMPK|STX4|DYSF|STX16|GBF1|BAIAP3|WASHC5|SEC16A|CLASP2|EPB41L3|ZNF385A|SEC31B|MYOF|HOOK2|TRAPPC12|GET4|SMPD4|PRX|CCDC136|TMEM43|LMAN1L|HOOK3|CHMP4C|TJAP1|PLK5|PHETA2|REEP3|MYO18A	-3.53474	0	6	0	0	-8.33864	3.88862
1	-6.11138	GO:0071539	M1	1	0	GO Biological Processes	19	protein localization to centrosome	19_GO:0051179 localization	-6.11138	12.6998	8.79538	30211	23	724	7	0.966851	0.363664	585|9857|10540|22919|26005|84376|121441	BBS4|CEP350|DCTN2|MAPRE1|C2CD3|HOOK3|NEDD1	-3.51462	0	17	1	1	-6.11138	12.6998
1	-6.03104	GO:0031344	M1	1	0	GO Biological Processes	19	regulation of cell projection organization	19_GO:0050789 regulation of biological process	-6.03104	2.41617	5.66963	30211	639	724	37	5.1105	0.818411	27|585|960|998|1540|1742|1785|2039|4139|4914|5290|5789|5802|5906|6363|6405|6474|6714|7226|7337|7419|9175|10152|10413|10498|10611|23189|23499|26052|57556|65009|79874|84079|116985|117177|126520|153090	ABL2|BBS4|CD44|CDC42|CYLD|DLG4|DNM2|DMTN|MARK1|NTRK1|PIK3CA|PTPRD|PTPRS|RAP1A|CCL19|SEMA3F|SHOX2|SRC|TRPM2|UBE3A|VDAC3|MAP3K13|ABI2|YAP1|CARM1|PDLIM5|KANK1|MACF1|DNM3|SEMA6A|NDRG4|RABEP2|ANKRD27|ARAP1|RAB3IP|PLK5|DAB2IP	-3.44527	0	18	1	1	-6.03104	2.56975
1	-5.97069	GO:1905508	M1	1	0	GO Biological Processes	19	protein localization to microtubule organizing center	19_GO:0051179 localization	-5.97069	12.1706	8.57833	30211	24	724	7	0.966851	0.363664	585|9857|10540|22919|26005|84376|121441	BBS4|CEP350|DCTN2|MAPRE1|C2CD3|HOOK3|NEDD1	-3.39564	0	17	0	0	-6.11138	12.6998
1	-5.88	GO:0120035	M1	1	0	GO Biological Processes	19	regulation of plasma membrane bounded cell projection organization	19_GO:0050789 regulation of biological process	-5.88	2.41512	5.58795	30211	622	724	36	4.97238	0.807863	27|585|960|998|1540|1785|2039|4139|4914|5290|5789|5802|5906|6363|6405|6474|6714|7226|7337|7419|9175|10152|10413|10498|10611|23189|23499|26052|57556|65009|79874|84079|116985|117177|126520|153090	ABL2|BBS4|CD44|CDC42|CYLD|DNM2|DMTN|MARK1|NTRK1|PIK3CA|PTPRD|PTPRS|RAP1A|CCL19|SEMA3F|SHOX2|SRC|TRPM2|UBE3A|VDAC3|MAP3K13|ABI2|YAP1|CARM1|PDLIM5|KANK1|MACF1|DNM3|SEMA6A|NDRG4|RABEP2|ANKRD27|ARAP1|RAB3IP|PLK5|DAB2IP	-3.31542	0	18	0	0	-6.03104	2.56975
1	-5.85626	GO:0010810	M1	1	0	GO Biological Processes	19	regulation of cell-substrate adhesion	19_GO:0022610 biological adhesion	-5.85626	3.65359	6.14719	30211	217	724	19	2.62431	0.594105	998|1307|1785|2039|4763|5747|6714|8751|9448|9475|10395|10551|22998|23122|23189|23499|25890|56940|57669	CDC42|COL16A1|DNM2|DMTN|NF1|PTK2|SRC|ADAM15|MAP4K4|ROCK2|DLC1|AGR2|LIMCH1|CLASP2|KANK1|MACF1|ABI3BP|DUSP22|EPB41L5	-3.3019	0	9	0	0	-7.54374	12.2729
1	-5.80092	GO:0001952	M1	1	0	GO Biological Processes	19	regulation of cell-matrix adhesion	19_GO:0022610 biological adhesion	-5.80092	4.74952	6.52921	30211	123	724	14	1.9337	0.511782	1307|2039|4763|5747|6714|8751|9448|9475|10395|22998|23122|23499|56940|57669	COL16A1|DMTN|NF1|PTK2|SRC|ADAM15|MAP4K4|ROCK2|DLC1|LIMCH1|CLASP2|MACF1|DUSP22|EPB41L5	-3.25654	0	9	0	0	-7.54374	12.2729
1	-5.72107	GO:0002064	M1	1	0	GO Biological Processes	19	epithelial cell development	19_GO:0032502 developmental process	-5.72107	3.73683	6.10017	30211	201	724	18	2.48619	0.57867	546|2317|4233|4914|5080|5241|5906|6714|7716|9497|10152|10413|10427|27134|57669|79983|122786|171023	ATRX|FLNB|MET|NTRK1|PAX6|PGR|RAP1A|SRC|VEZF1|SLC4A7|ABI2|YAP1|SEC24B|TJP3|EPB41L5|POF1B|FRMD6|ASXL1	-3.18646	0	19	1	1	-5.72107	6.32241
1	-5.68533	GO:0051492	M1	1	0	GO Biological Processes	19	regulation of stress fiber assembly	19_GO:0050789 regulation of biological process	-5.68533	5.44277	6.68739	30211	92	724	12	1.65746	0.474485	389|585|998|4233|8500|9475|10395|22998|23122|84952|116985|123016	RHOC|BBS4|CDC42|MET|PPFIA1|ROCK2|DLC1|LIMCH1|CLASP2|CGNL1|ARAP1|TTC8	-3.16025	0	7	0	0	-8.17576	7.58689
1	-5.61494	GO:0031032	M1	1	0	GO Biological Processes	19	actomyosin structure organization	19_GO:0009987 cellular process	-5.61494	4.93148	6.47279	30211	110	724	13	1.79558	0.493513	58|2035|2036|2037|6714|9475|10580|22998|23136|29127|57669|122786|399687	ACTA1|EPB41|EPB41L1|EPB41L2|SRC|ROCK2|SORBS1|LIMCH1|EPB41L3|RACGAP1|EPB41L5|FRMD6|MYO18A	-3.09921	0	20	1	1	-5.61494	13.9093
1	-5.59831	GO:0110053	M1	1	0	GO Biological Processes	19	regulation of actin filament organization	19_GO:0050789 regulation of biological process	-5.59831	3.25757	5.82782	30211	269	724	21	2.90055	0.623705	274|389|585|998|2017|2039|4233|5290|6709|8500|9475|9897|10152|10395|22998|23122|23189|26999|84952|116985|123016	BIN1|RHOC|BBS4|CDC42|CTTN|DMTN|MET|PIK3CA|SPTAN1|PPFIA1|ROCK2|WASHC5|ABI2|DLC1|LIMCH1|CLASP2|KANK1|CYFIP2|CGNL1|ARAP1|TTC8	-3.09172	0	7	0	0	-8.17576	7.58689
1	-5.58892	GO:0016570	M1	1	0	GO Biological Processes	19	histone modification	19_GO:0008152 metabolic process	-5.58892	2.81799	5.6254	30211	385	724	26	3.59116	0.691523	675|1911|2122|4802|5253|6883|8242|9913|10336|10445|10498|11176|22992|23512|28989|51105|51231|51720|54620|54799|58508|65094|79718|79813|84444|171023	BRCA2|PHC1|MECOM|NFYC|PHF2|TAF12|KDM5C|SUPT7L|PCGF3|MCRS1|CARM1|BAZ2A|KDM2A|SUZ12|NTMT1|PHF20L1|VRK3|UIMC1|FBXL19|MBTD1|KMT2C|JMJD4|TBL1XR1|EHMT1|DOT1L|ASXL1	-3.09129	0	21	1	1	-5.58892	3.87166
1	-5.56699	GO:0072698	M1	1	0	GO Biological Processes	19	protein localization to microtubule cytoskeleton	19_GO:0051179 localization	-5.56699	8.78482	7.5242	30211	38	724	8	1.10497	0.388502	585|9585|9857|10540|22919|26005|84376|121441	BBS4|KIF20B|CEP350|DCTN2|MAPRE1|C2CD3|HOOK3|NEDD1	-3.07813	0	17	0	0	-6.11138	12.6998
1	-5.52732	GO:0043087	M1	1	0	GO Biological Processes	19	regulation of GTPase activity	19_GO:0065007 biological regulation	-5.52732	2.86593	5.61209	30211	364	724	25	3.45304	0.67858	274|585|4233|4763|4914|5747|5906|6363|9104|9448|9905|23108|23143|23348|23380|23526|51735|57572|64411|116985|123016|129049|152273|153090|154796	BIN1|BBS4|MET|NF1|NTRK1|PTK2|RAP1A|CCL19|RGN|MAP4K4|SGSM2|RAP1GAP2|LRCH1|DOCK9|SRGAP2|ARHGAP45|RAPGEF6|DOCK6|ARAP3|ARAP1|TTC8|SGSM1|FGD5|DAB2IP|AMOT	-3.04706	0	22	1	1	-5.52732	2.86593
1	-5.47267	GO:0007507	M1	1	0	GO Biological Processes	19	heart development	19_GO:0032502 developmental process	-5.47267	2.46364	5.3878	30211	542	724	32	4.41989	0.763871	162|585|836|998|3084|4208|4763|5066|5532|5747|6474|6495|7798|8463|8751|8913|9475|9784|10052|10203|10395|10413|10427|10611|11174|26005|26508|51684|57178|65009|145873|171023	AP1B1|BBS4|CASP3|CDC42|NRG1|MEF2C|NF1|PAM|PPP3CB|PTK2|SHOX2|SIX1|LUZP1|TEAD2|ADAM15|CACNA1G|ROCK2|SNX17|GJC1|CALCRL|DLC1|YAP1|SEC24B|PDLIM5|ADAMTS6|C2CD3|HEYL|SUFU|ZMIZ1|NDRG4|MESP2|ASXL1	-3.00084	0	23	1	1	-5.47267	3.95317
1	-5.4573	GO:0060322	M1	1	0	GO Biological Processes	19	head development	19_GO:0032502 developmental process	-5.4573	2.17388	5.22865	30211	787	724	41	5.66298	0.859003	317|357|444|491|546|585|675|836|998|2020|3084|4211|4212|4763|5080|6714|7080|7337|7707|8867|8879|9919|10395|10427|10579|23380|26005|55553|55755|55773|57178|57555|59338|63950|65009|79109|80217|84197|84376|123016|153090	APAF1|SHROOM2|ASPH|ATP2B2|ATRX|BBS4|BRCA2|CASP3|CDC42|EN2|NRG1|MEIS1|MEIS2|NF1|PAX6|SRC|NKX2-1|UBE3A|ZNF148|SYNJ1|SGPL1|SEC16A|DLC1|SEC24B|TACC2|SRGAP2|C2CD3|SOX6|CDK5RAP2|TBC1D23|ZMIZ1|NLGN2|PLEKHA1|DMRTA2|NDRG4|MAPKAP1|CFAP43|POMK|HOOK3|TTC8|DAB2IP	-2.99375	0	24	1	1	-5.4573	2.98056
1	-5.42714	GO:0070848	M1	1	0	GO Biological Processes	19	response to growth factor	19_GO:0050896 response to stimulus	-5.42714	2.53922	5.39939	30211	493	724	30	4.14365	0.740683	317|836|960|2488|3694|4054|4208|4212|4691|4914|5290|5293|5468|5747|5906|6714|7337|8036|8576|9475|23527|26508|55553|56940|57154|57178|57556|57669|126520|153090	APAF1|CASP3|CD44|FSHB|ITGB6|LTBP3|MEF2C|MEIS2|NCL|NTRK1|PIK3CA|PIK3CD|PPARG|PTK2|RAP1A|SRC|UBE3A|SHOC2|STK16|ROCK2|ACAP2|HEYL|SOX6|DUSP22|SMURF1|ZMIZ1|SEMA6A|EPB41L5|PLK5|DAB2IP	-2.9717	0	25	1	1	-5.42714	4.07101
1	-5.38873	GO:0001953	M1	1	0	GO Biological Processes	19	negative regulation of cell-matrix adhesion	19_GO:0022610 biological adhesion	-5.38873	8.34558	7.28435	30211	40	724	8	1.10497	0.388502	2039|4763|6714|8751|9448|10395|23122|56940	DMTN|NF1|SRC|ADAM15|MAP4K4|DLC1|CLASP2|DUSP22	-2.94127	0	9	0	0	-7.54374	12.2729
1	-5.33184	GO:0051345	M1	1	0	GO Biological Processes	19	positive regulation of hydrolase activity	19_GO:0065007 biological regulation	-5.33184	2.38652	5.26923	30211	577	724	33	4.55801	0.775154	27|274|317|389|444|3297|4208|4345|4763|4914|5468|5906|6363|9104|9448|9475|9705|9905|10010|10395|22861|23108|23348|23380|23526|26999|51231|51735|57572|64411|114548|116985|129049	ABL2|BIN1|APAF1|RHOC|ASPH|HSF1|MEF2C|CD200|NF1|NTRK1|PPARG|RAP1A|CCL19|RGN|MAP4K4|ROCK2|ST18|SGSM2|TANK|DLC1|NLRP1|RAP1GAP2|DOCK9|SRGAP2|ARHGAP45|CYFIP2|VRK3|RAPGEF6|DOCK6|ARAP3|NLRP3|ARAP1|SGSM1	-2.89219	0	22	0	0	-5.52732	2.86593
1	-5.31324	GO:0098876	M1	1	0	GO Biological Processes	19	vesicle-mediated transport to the plasma membrane	19_GO:0051179 localization	-5.31324	4.63643	6.1753	30211	117	724	13	1.79558	0.493513	1785|2060|7879|9784|9919|23499|23527|25837|51699|57706|63971|79778|84079	DNM2|EPS15|RAB7A|SNX17|SEC16A|MACF1|ACAP2|RAB26|VPS29|DENND1A|KIF13A|MICALL2|ANKRD27	-2.88129	0	14	0	0	-7.20838	5.21599
1	-5.27561	GO:0022604	M1	1	0	GO Biological Processes	19	regulation of cell morphogenesis	19_GO:0032502 developmental process	-5.27561	3.00988	5.52803	30211	305	724	22	3.03867	0.637929	226|389|960|998|1742|1785|2035|2039|5747|5789|6714|9175|9699|10395|23136|23189|23499|54509|57154|84079|116985|152273	ALDOA|RHOC|CD44|CDC42|DLG4|DNM2|EPB41|DMTN|PTK2|PTPRD|SRC|MAP3K13|RIMS2|DLC1|EPB41L3|KANK1|MACF1|RHOF|SMURF1|ANKRD27|ARAP1|FGD5	-2.85121	0	26	1	1	-5.27561	3.00988
1	-5.25387	GO:0110020	M1	1	0	GO Biological Processes	19	regulation of actomyosin structure organization	19_GO:0050789 regulation of biological process	-5.25387	4.95777	6.24288	30211	101	724	12	1.65746	0.474485	389|585|998|4233|8500|9475|10395|22998|23122|84952|116985|123016	RHOC|BBS4|CDC42|MET|PPFIA1|ROCK2|DLC1|LIMCH1|CLASP2|CGNL1|ARAP1|TTC8	-2.83689	0	7	0	0	-8.17576	7.58689
1	-5.22104	GO:0044380	M1	1	0	GO Biological Processes	19	protein localization to cytoskeleton	19_GO:0051179 localization	-5.22104	7.94817	7.06064	30211	42	724	8	1.10497	0.388502	585|9585|9857|10540|22919|26005|84376|121441	BBS4|KIF20B|CEP350|DCTN2|MAPRE1|C2CD3|HOOK3|NEDD1	-2.81854	0	17	0	0	-6.11138	12.6998
1	-5.22151	GO:0060491	M1	1	0	GO Biological Processes	19	regulation of cell projection assembly	19_GO:0050789 regulation of biological process	-5.22151	3.60088	5.73881	30211	197	724	17	2.34807	0.562764	585|998|1540|1785|2039|5290|6363|6714|7226|7419|10152|10413|23189|26052|79874|116985|117177	BBS4|CDC42|CYLD|DNM2|DMTN|PIK3CA|CCL19|SRC|TRPM2|VDAC3|ABI2|YAP1|KANK1|DNM3|RABEP2|ARAP1|RAB3IP	-2.81854	0	27	1	1	-5.22151	6.29855
1	-5.20631	GO:0007517	M1	1	0	GO Biological Processes	19	muscle organ development	19_GO:0032502 developmental process	-5.20631	3.07469	5.51417	30211	285	724	21	2.90055	0.623705	58|1106|1756|2273|2317|3084|3142|3479|4208|4763|6474|6495|9215|10472|23060|26508|55553|56704|63950|78994|84976	ACTA1|CHD2|DMD|FHL1|FLNB|NRG1|HLX|IGF1|MEF2C|NF1|SHOX2|SIX1|LARGE1|ZBTB18|ZNF609|HEYL|SOX6|JPH1|DMRTA2|PRR14|DISP1	-2.81087	0	28	1	1	-5.20631	4.03818
1	-5.16316	GO:0060271	M1	1	0	GO Biological Processes	19	cilium assembly	19_GO:0009987 cellular process	-5.16316	2.96133	5.439	30211	310	724	22	3.03867	0.637929	585|5116|6738|8729|9857|22919|26005|57560|65250|79846|80216|80217|80321|84223|95681|117177|118491|123016|144535|152206|197335|255101	BBS4|PCNT|RO60|GBF1|CEP350|MAPRE1|C2CD3|IFT80|CPLANE1|CFAP69|ALPK1|CFAP43|CEP70|IQCG|CEP41|RAB3IP|CFAP70|TTC8|CFAP54|CCDC13|WDR90|CFAP65	-2.77467	0	5	0	0	-9.06374	3.45118
1	-5.15408	GO:0010639	M1	1	0	GO Biological Processes	19	negative regulation of organelle organization	19_GO:0048519 negative regulation of biological process	-5.15408	2.87348	5.39489	30211	334	724	23	3.1768	0.651801	546|585|1785|2039|3479|4233|5290|5468|6709|6714|7879|8500|10395|10413|22919|23122|23189|54464|55755|84079|84952|115209|116985	ATRX|BBS4|DNM2|DMTN|IGF1|MET|PIK3CA|PPARG|SPTAN1|SRC|RAB7A|PPFIA1|DLC1|YAP1|MAPRE1|CLASP2|KANK1|XRN1|CDK5RAP2|ANKRD27|CGNL1|OMA1|ARAP1	-2.77242	0	7	0	0	-8.17576	7.58689
1	-5.03376	GO:0006900	M1	1	0	GO Biological Processes	19	vesicle budding from membrane	19_GO:0051179 localization	-5.03376	6.47502	6.53979	30211	58	724	9	1.24309	0.411781	1759|8729|9919|10427|22937|25956|84364|92421|399687	DNM1|GBF1|SEC16A|SEC24B|SCAP|SEC31B|ARFGAP2|CHMP4C|MYO18A	-2.70602	0	33	1	1	-5.03376	20.864
1	-5.03483	GO:0032231	M1	1	0	GO Biological Processes	19	regulation of actin filament bundle assembly	19_GO:0050789 regulation of biological process	-5.03483	4.72391	6.01814	30211	106	724	12	1.65746	0.474485	389|585|998|4233|8500|9475|10395|22998|23122|84952|116985|123016	RHOC|BBS4|CDC42|MET|PPFIA1|ROCK2|DLC1|LIMCH1|CLASP2|CGNL1|ARAP1|TTC8	-2.70602	0	7	0	0	-8.17576	7.58689
1	-5.03483	GO:0006941	M1	1	0	GO Biological Processes	19	striated muscle contraction	19_GO:0032501 multicellular organismal process	-5.03483	4.72391	6.01814	30211	106	724	12	1.65746	0.474485	226|776|781|1756|1760|1837|3753|5290|8913|9826|10052|342667	ALDOA|CACNA1D|CACNA2D1|DMD|DMPK|DTNA|KCNE1|PIK3CA|CACNA1G|ARHGEF11|GJC1|STAC2	-2.70602	0	32	1	1	-5.03483	41.7279
1	-5.04909	GO:0019216	M1	1	0	GO Biological Processes	19	regulation of lipid metabolic process	19_GO:0008152 metabolic process	-5.04909	2.8311	5.31261	30211	339	724	23	3.1768	0.651801	20|585|998|1081|2488|2784|5164|5468|5747|6363|6714|8525|8898|9104|9611|9926|10580|22937|26137|26580|51422|79718|153090	ABCA2|BBS4|CDC42|CGA|FSHB|GNB3|PDK2|PPARG|PTK2|CCL19|SRC|DGKZ|MTMR2|RGN|NCOR1|LPGAT1|SORBS1|SCAP|ZBTB20|BSCL2|PRKAG2|TBL1XR1|DAB2IP	-2.70602	0	30	1	1	-5.04909	3.54551
1	-5.0395	GO:0071363	M1	1	0	GO Biological Processes	19	cellular response to growth factor stimulus	19_GO:0050896 response to stimulus	-5.0395	2.51806	5.16365	30211	464	724	28	3.8674	0.716598	317|836|960|2488|3694|4054|4208|4691|4914|5290|5293|5468|5747|5906|6714|7337|8036|8576|23527|26508|55553|56940|57154|57178|57556|57669|126520|153090	APAF1|CASP3|CD44|FSHB|ITGB6|LTBP3|MEF2C|NCL|NTRK1|PIK3CA|PIK3CD|PPARG|PTK2|RAP1A|SRC|UBE3A|SHOC2|STK16|ACAP2|HEYL|SOX6|DUSP22|SMURF1|ZMIZ1|SEMA6A|EPB41L5|PLK5|DAB2IP	-2.70602	0	25	0	0	-5.42714	4.07101
1	-5.05596	GO:0051668	M1	1	0	GO Biological Processes	19	localization within membrane	19_GO:0051179 localization	-5.05596	2.43075	5.13155	30211	515	724	30	4.14365	0.740683	1742|1785|1804|2060|5906|7879|9475|9784|9919|23122|23136|23148|23265|23499|23527|25837|51608|51699|51735|56288|57154|57555|57560|57706|63971|79778|84079|117177|123016|145567	DLG4|DNM2|DPP6|EPS15|RAP1A|RAB7A|ROCK2|SNX17|SEC16A|CLASP2|EPB41L3|NACAD|EXOC7|MACF1|ACAP2|RAB26|GET4|VPS29|RAPGEF6|PARD3|SMURF1|NLGN2|IFT80|DENND1A|KIF13A|MICALL2|ANKRD27|RAB3IP|TTC8|TTC7B	-2.70602	0	29	1	1	-5.05596	5.56372
1	-5.03053	GO:1902532	M1	1	0	GO Biological Processes	19	negative regulation of intracellular signal transduction	19_GO:0023052 signaling	-5.03053	2.38226	5.093	30211	543	724	31	4.28177	0.752384	27|960|1540|2122|3708|4233|4763|4987|5468|5771|6397|6714|9587|9611|10010|10395|11329|23189|25946|51231|57556|59338|79109|84447|84952|114548|143686|147699|153090|197131|284996	ABL2|CD44|CYLD|MECOM|ITPR1|MET|NF1|OPRL1|PPARG|PTPN2|SEC14L1|SRC|MAD2L1BP|NCOR1|TANK|DLC1|STK38|KANK1|ZNF385A|VRK3|SEMA6A|PLEKHA1|MAPKAP1|SYVN1|CGNL1|NLRP3|SESN3|PPM1N|DAB2IP|UBR1|RNF149	-2.70602	0	34	1	1	-5.03053	2.68251
1	-5.04115	GO:0006325	M1	1	0	GO Biological Processes	19	chromatin organization	19_GO:0009987 cellular process	-5.04115	2.34674	5.08176	30211	569	724	32	4.41989	0.763871	546|1106|2122|4674|5253|5934|6601|8242|9557|9611|10336|10445|10498|10927|11176|22880|22992|23512|29994|51460|51720|54799|56946|58499|58508|79718|79813|84939|125476|132660|152485|171023	ATRX|CHD2|MECOM|NAP1L2|PHF2|RBL2|SMARCC2|KDM5C|CHD1L|NCOR1|PCGF3|MCRS1|CARM1|SPIN1|BAZ2A|MORC2|KDM2A|SUZ12|BAZ2B|SFMBT1|UIMC1|MBTD1|EMSY|ZNF462|KMT2C|TBL1XR1|EHMT1|PWWP3A|INO80C|LIN54|ZNF827|ASXL1	-2.70602	0	31	1	1	-5.04115	2.34674
1	-5.07343	GO:0060341	M1	1	0	GO Biological Processes	19	regulation of cellular localization	19_GO:0051179 localization	-5.07343	2.11817	4.98375	30211	788	724	40	5.52486	0.849083	20|998|1742|1756|2035|2037|2039|3305|3753|4130|4600|4763|5116|5532|5906|6714|6810|7222|8500|8729|8898|8938|9475|9585|10413|10427|10445|10551|10580|10694|51112|51684|55107|56704|57555|65009|79778|89781|161291|342667	ABCA2|CDC42|DLG4|DMD|EPB41|EPB41L2|DMTN|HSPA1L|KCNE1|MAP1A|MX2|NF1|PCNT|PPP3CB|RAP1A|SRC|STX4|TRPC3|PPFIA1|GBF1|MTMR2|BAIAP3|ROCK2|KIF20B|YAP1|SEC24B|MCRS1|AGR2|SORBS1|CCT8|TRAPPC12|SUFU|ANO1|JPH1|NLGN2|NDRG4|MICALL2|HPS4|TMEM30B|STAC2	-2.70602	0	16	0	0	-6.31575	6.18191
1	-4.98062	GO:0006936	M1	1	0	GO Biological Processes	19	muscle contraction	19_GO:0032501 multicellular organismal process	-4.98062	3.30882	5.47126	30211	227	724	18	2.48619	0.57867	58|226|444|776|781|1756|1760|1837|3753|3778|5290|8913|9475|9826|10052|26509|55959|342667	ACTA1|ALDOA|ASPH|CACNA1D|CACNA2D1|DMD|DMPK|DTNA|KCNE1|KCNMA1|PIK3CA|CACNA1G|ROCK2|ARHGEF11|GJC1|MYOF|SULF2|STAC2	-2.66785	0	32	0	0	-5.03483	41.7279
1	-4.98373	GO:0032886	M1	1	0	GO Biological Processes	19	regulation of microtubule-based process	19_GO:0050789 regulation of biological process	-4.98373	3.18406	5.4226	30211	249	724	19	2.62431	0.594105	585|1540|4130|4233|6249|9104|9475|10142|22919|23122|23499|25790|55755|57606|79846|79866|80217|80321|92421	BBS4|CYLD|MAP1A|MET|CLIP1|RGN|ROCK2|AKAP9|MAPRE1|CLASP2|MACF1|CFAP45|CDK5RAP2|SLAIN2|CFAP69|BORA|CFAP43|CEP70|CHMP4C	-2.66785	0	11	0	0	-7.33445	7.58689
1	-4.9579	GO:0016482	M1	1	0	GO Biological Processes	19	cytosolic transport	19_GO:0051179 localization	-4.9579	4.0289	5.72876	30211	145	724	14	1.9337	0.511782	2060|7879|8675|8729|8938|9905|23085|29911|51699|55658|55773|84079|84376|150368	EPS15|RAB7A|STX16|GBF1|BAIAP3|SGSM2|ERC1|HOOK2|VPS29|RNF126|TBC1D23|ANKRD27|HOOK3|PHETA2	-2.65656	0	14	0	0	-7.20838	5.21599
1	-4.95905	GO:0003007	M1	1	0	GO Biological Processes	19	heart morphogenesis	19_GO:0032502 developmental process	-4.95905	3.17132	5.40188	30211	250	724	19	2.62431	0.594105	585|998|3084|4208|5747|6474|6495|8463|8751|10395|10413|10427|26005|26508|51684|57178|65009|145873|171023	BBS4|CDC42|NRG1|MEF2C|PTK2|SHOX2|SIX1|TEAD2|ADAM15|DLC1|YAP1|SEC24B|C2CD3|HEYL|SUFU|ZMIZ1|NDRG4|MESP2|ASXL1	-2.65656	0	23	0	0	-5.47267	3.95317
1	-4.93463	GO:0007420	M1	1	0	GO Biological Processes	19	brain development	19_GO:0032502 developmental process	-4.93463	2.13701	4.91374	30211	742	724	38	5.24862	0.828793	317|357|491|546|585|675|836|998|2020|3084|4211|4212|4763|5080|6714|7080|7337|7707|8867|9919|10395|10427|10579|23380|26005|55553|55755|55773|57178|57555|63950|65009|79109|80217|84197|84376|123016|153090	APAF1|SHROOM2|ATP2B2|ATRX|BBS4|BRCA2|CASP3|CDC42|EN2|NRG1|MEIS1|MEIS2|NF1|PAX6|SRC|NKX2-1|UBE3A|ZNF148|SYNJ1|SEC16A|DLC1|SEC24B|TACC2|SRGAP2|C2CD3|SOX6|CDK5RAP2|TBC1D23|ZMIZ1|NLGN2|DMRTA2|NDRG4|MAPKAP1|CFAP43|POMK|HOOK3|TTC8|DAB2IP	-2.63889	0	24	0	0	-5.4573	2.98056
1	-4.8887	GO:0061024	M1	1	0	GO Biological Processes	19	membrane organization	19_GO:0009987 cellular process	-4.8887	2.10257	4.86921	30211	774	724	39	5.38674	0.839015	20|274|745|998|1742|1759|1760|1785|4363|5789|6810|7879|8291|8675|8729|8867|9919|10427|22848|22937|23136|23200|25956|26509|51608|55288|57154|57476|57555|57716|79188|84286|84364|92421|115209|161291|221035|286410|399687	ABCA2|BIN1|MYRF|CDC42|DLG4|DNM1|DMPK|DNM2|ABCC1|PTPRD|STX4|RAB7A|DYSF|STX16|GBF1|SYNJ1|SEC16A|SEC24B|AAK1|SCAP|EPB41L3|ATP11B|SEC31B|MYOF|GET4|RHOT1|SMURF1|GRAMD1B|NLGN2|PRX|TMEM43|TMEM175|ARFGAP2|CHMP4C|OMA1|TMEM30B|REEP3|ATP11C|MYO18A	-2.5985	0	6	0	0	-8.33864	3.88862
1	-4.84974	GO:0008333	M1	1	0	GO Biological Processes	19	endosome to lysosome transport	19_GO:0051179 localization	-4.84974	6.15658	6.31702	30211	61	724	9	1.24309	0.411781	274|7879|22898|22906|23274|29911|63971|80700|84376	BIN1|RAB7A|DENND3|TRAK1|CLEC16A|HOOK2|KIF13A|UBXN6|HOOK3	-2.565	0	35	1	1	-4.84974	13.9093
1	-4.82804	GO:0044257	M1	1	0	GO Biological Processes	19	cellular protein catabolic process	19_GO:0008152 metabolic process	-4.82804	2.22374	4.89534	30211	638	724	34	4.69613	0.786242	1540|4850|7337|7879|8975|9736|10475|11059|22898|23053|23321|29761|51608|51619|54620|55658|55905|57154|57563|63891|64777|64854|79718|80700|81502|84164|84447|92421|115209|116138|130507|153090|197131|284996	CYLD|CNOT4|UBE3A|RAB7A|USP13|USP34|TRIM38|WWP1|DENND3|ZSWIM8|TRIM2|USP25|GET4|UBE2D4|FBXL19|RNF126|RNF114|SMURF1|KLHL8|RNF123|RMND5B|USP46|TBL1XR1|UBXN6|HM13|ASCC2|SYVN1|CHMP4C|OMA1|KLHDC3|UBR3|DAB2IP|UBR1|RNF149	-2.54869	0	36	1	1	-4.82804	3.36515
1	-4.81406	GO:0031175	M1	1	0	GO Biological Processes	19	neuron projection development	19_GO:0032502 developmental process	-4.81406	2.22026	4.88532	30211	639	724	34	4.69613	0.786242	585|836|998|1742|1785|2017|4130|4684|4756|4914|5080|5532|5747|5797|6405|9448|9585|9721|10427|23136|23162|23380|26999|55118|55607|55740|55773|56288|57465|57556|79778|84079|123016|153090	BBS4|CASP3|CDC42|DLG4|DNM2|CTTN|MAP1A|NCAM1|NEO1|NTRK1|PAX6|PPP3CB|PTK2|PTPRM|SEMA3F|MAP4K4|KIF20B|GPRIN2|SEC24B|EPB41L3|MAPK8IP3|SRGAP2|CYFIP2|CRTAC1|PPP1R9A|ENAH|TBC1D23|PARD3|TBC1D24|SEMA6A|MICALL2|ANKRD27|TTC8|DAB2IP	-2.54004	0	8	0	0	-7.66177	2.60412
1	-4.76881	GO:0003012	M1	1	0	GO Biological Processes	19	muscle system process	19_GO:0032501 multicellular organismal process	-4.76881	2.96996	5.19859	30211	281	724	20	2.76243	0.609107	58|226|444|776|781|1756|1760|1837|3479|3753|3778|5290|8913|9475|9826|10052|10611|26509|55959|342667	ACTA1|ALDOA|ASPH|CACNA1D|CACNA2D1|DMD|DMPK|DTNA|IGF1|KCNE1|KCNMA1|PIK3CA|CACNA1G|ROCK2|ARHGEF11|GJC1|PDLIM5|MYOF|SULF2|STAC2	-2.50005	0	32	0	0	-5.03483	41.7279
1	-4.75933	GO:0048638	M1	1	0	GO Biological Processes	19	regulation of developmental growth	19_GO:0040007 growth	-4.75933	2.79032	5.11625	30211	329	724	22	3.03867	0.637929	585|1081|1785|2017|2688|3142|3479|4208|5290|5617|5802|6405|6495|8879|9175|9699|10413|10551|23499|57154|57556|57678	BBS4|CGA|DNM2|CTTN|GH1|HLX|IGF1|MEF2C|PIK3CA|PRL|PTPRS|SEMA3F|SIX1|SGPL1|MAP3K13|RIMS2|YAP1|AGR2|MACF1|SMURF1|SEMA6A|GPAM	-2.49578	0	37	1	1	-4.75933	2.96293
1	-4.67774	GO:0120032	M1	1	0	GO Biological Processes	19	regulation of plasma membrane bounded cell projection assembly	19_GO:0050789 regulation of biological process	-4.67774	3.42383	5.32074	30211	195	724	16	2.20994	0.546347	585|998|1540|1785|2039|5290|6363|7226|7419|10152|10413|23189|26052|79874|116985|117177	BBS4|CDC42|CYLD|DNM2|DMTN|PIK3CA|CCL19|TRPM2|VDAC3|ABI2|YAP1|KANK1|DNM3|RABEP2|ARAP1|RAB3IP	-2.41933	0	27	0	0	-5.22151	6.29855
1	-4.62236	GO:0008610	M1	1	0	GO Biological Processes	19	lipid biosynthetic process	19_GO:0008152 metabolic process	-4.62236	2.26941	4.79428	30211	570	724	31	4.28177	0.752384	20|1584|2488|3631|3972|5066|5290|5293|5833|8525|8526|8867|8879|8898|9091|9215|9926|10390|23556|26301|27090|27306|27315|30815|51422|54872|55627|55902|57678|93517|145567	ABCA2|CYP11B1|FSHB|INPP4A|LHB|PAM|PIK3CA|PIK3CD|PCYT2|DGKZ|DGKE|SYNJ1|SGPL1|MTMR2|PIGQ|LARGE1|LPGAT1|CEPT1|PIGN|GBGT1|ST6GALNAC4|HPGDS|PGAP2|ST6GALNAC6|PRKAG2|PIGG|SMPD4|ACSS2|GPAM|SDR42E1|TTC7B	-2.36903	0	38	1	1	-4.62236	10.432
1	-4.59764	GO:0002520	M1	1	0	GO Biological Processes	19	immune system development	19_GO:0002376 immune system process	-4.59764	2.13833	4.71508	30211	683	724	35	4.83425	0.797142	675|836|998|2039|2120|2122|3694|4208|4211|4914|5293|5316|5395|5468|5532|5771|6363|6495|6547|6714|6738|6778|7163|7226|7518|8879|22985|23228|25946|54502|55008|55526|56262|84447|171023	BRCA2|CASP3|CDC42|DMTN|ETV6|MECOM|ITGB6|MEF2C|MEIS1|NTRK1|PIK3CD|PKNOX1|PMS2|PPARG|PPP3CB|PTPN2|CCL19|SIX1|SLC8A3|SRC|RO60|STAT6|TPD52|TRPM2|XRCC4|SGPL1|ACIN1|PLCL2|ZNF385A|RBM47|HERC6|DHTKD1|LRRC8A|SYVN1|ASXL1	-2.34933	0	39	1	1	-4.59764	2.52896
1	-4.57903	GO:0044057	M1	1	0	GO Biological Processes	19	regulation of system process	19_GO:0032501 multicellular organismal process	-4.57903	2.25753	4.76212	30211	573	724	31	4.28177	0.752384	274|491|745|776|781|1742|1756|1760|2017|2035|3479|3753|3778|4987|5468|6474|6547|6714|7222|8898|8913|9475|9699|10052|10142|10203|10699|22839|26164|56288|57555	BIN1|ATP2B2|MYRF|CACNA1D|CACNA2D1|DLG4|DMD|DMPK|CTTN|EPB41|IGF1|KCNE1|KCNMA1|OPRL1|PPARG|SHOX2|SLC8A3|SRC|TRPC3|MTMR2|CACNA1G|ROCK2|RIMS2|GJC1|AKAP9|CALCRL|CORIN|DLGAP4|MTG2|PARD3|NLGN2	-2.33568	0	40	1	1	-4.57903	2.25822
1	-4.56669	GO:0010812	M1	1	0	GO Biological Processes	19	negative regulation of cell-substrate adhesion	19_GO:0022610 biological adhesion	-4.56669	5.69017	5.97698	30211	66	724	9	1.24309	0.411781	2039|4763|6714|8751|9448|10395|23122|23189|56940	DMTN|NF1|SRC|ADAM15|MAP4K4|DLC1|CLASP2|KANK1|DUSP22	-2.33085	0	9	0	0	-7.54374	12.2729
1	-4.56021	GO:0048511	M1	1	0	GO Biological Processes	19	rhythmic process	19_GO:0048511 rhythmic process	-4.56021	2.9694	5.06482	30211	267	724	19	2.62431	0.594105	836|2488|4914|4987|5066|5241|5468|6714|7008|7080|7226|7337|8242|8879|9475|9611|10533|22992|59338	CASP3|FSHB|NTRK1|OPRL1|PAM|PGR|PPARG|SRC|TEF|NKX2-1|TRPM2|UBE3A|KDM5C|SGPL1|ROCK2|NCOR1|ATG7|KDM2A|PLEKHA1	-2.33085	0	41	1	1	-4.56021	6.3499
1	-4.55964	GO:0070201	M1	1	0	GO Biological Processes	19	regulation of establishment of protein localization	19_GO:0051179 localization	-4.55964	2.32713	4.78336	30211	520	724	29	4.00552	0.728758	998|2039|3305|3382|3479|3753|4345|4763|5066|5116|5468|5532|6714|6810|7226|8938|9585|10694|25807|51684|55107|56262|57555|57669|79778|84976|89781|161291|399687	CDC42|DMTN|HSPA1L|ICA1|IGF1|KCNE1|CD200|NF1|PAM|PCNT|PPARG|PPP3CB|SRC|STX4|TRPM2|BAIAP3|KIF20B|CCT8|RHBDD3|SUFU|ANO1|LRRC8A|NLGN2|EPB41L5|MICALL2|DISP1|HPS4|TMEM30B|MYO18A	-2.33085	0	16	0	0	-6.31575	6.18191
1	-4.54729	GO:0034453	M1	1	0	GO Biological Processes	19	microtubule anchoring	19_GO:0009987 cellular process	-4.54729	9.62952	6.89774	30211	26	724	6	0.828729	0.336922	585|9857|23122|84376|283726|399693	BBS4|CEP350|CLASP2|HOOK3|SAXO2|CCDC187	-2.32325	0	17	0	0	-6.11138	12.6998
1	-4.53323	GO:0031644	M1	1	0	GO Biological Processes	19	regulation of nervous system process	19_GO:0032501 multicellular organismal process	-4.53323	3.93089	5.40729	30211	138	724	13	1.79558	0.493513	745|1742|1760|4987|6547|6714|8898|9475|9699|10142|22839|56288|57555	MYRF|DLG4|DMPK|OPRL1|SLC8A3|SRC|MTMR2|ROCK2|RIMS2|AKAP9|DLGAP4|PARD3|NLGN2	-2.31388	0	42	1	1	-4.53323	41.7279
1	-4.51328	GO:0070252	M1	1	0	GO Biological Processes	19	actin-mediated cell contraction	19_GO:0009987 cellular process	-4.51328	5.60524	5.91315	30211	67	724	9	1.24309	0.411781	776|781|3753|5290|8913|10052|22998|57669|122786	CACNA1D|CACNA2D1|KCNE1|PIK3CA|CACNA1G|GJC1|LIMCH1|EPB41L5|FRMD6	-2.30318	0	32	0	0	-5.03483	41.7279
1	-4.51328	GO:0042698	M1	1	0	GO Biological Processes	19	ovulation cycle	19_GO:0048511 rhythmic process	-4.51328	5.60524	5.91315	30211	67	724	9	1.24309	0.411781	836|2488|4987|5066|5241|6714|7226|8879|59338	CASP3|FSHB|OPRL1|PAM|PGR|SRC|TRPM2|SGPL1|PLEKHA1	-2.30318	0	41	0	0	-4.56021	6.3499
1	-4.4837	GO:0044782	M1	1	0	GO Biological Processes	19	cilium organization	19_GO:0009987 cellular process	-4.4837	2.67643	4.8928	30211	343	724	22	3.03867	0.637929	585|5116|6738|8729|9857|22919|26005|57560|65250|79846|80216|80217|80321|84223|95681|117177|118491|123016|144535|152206|197335|255101	BBS4|PCNT|RO60|GBF1|CEP350|MAPRE1|C2CD3|IFT80|CPLANE1|CFAP69|ALPK1|CFAP43|CEP70|IQCG|CEP41|RAB3IP|CFAP70|TTC8|CFAP54|CCDC13|WDR90|CFAP65	-2.27814	0	5	0	0	-9.06374	3.45118
1	-4.46958	GO:0001944	M1	1	0	GO Biological Processes	19	vasculature development	19_GO:0032502 developmental process	-4.46958	2.30059	4.71513	30211	526	724	29	4.00552	0.728758	998|4208|4211|4691|4763|5080|5290|5316|5532|5747|6495|7342|7716|7798|8463|8751|8879|9784|10052|10203|10352|10413|10427|11174|23670|51684|57178|153090|154796	CDC42|MEF2C|MEIS1|NCL|NF1|PAX6|PIK3CA|PKNOX1|PPP3CB|PTK2|SIX1|UBP1|VEZF1|LUZP1|TEAD2|ADAM15|SGPL1|SNX17|GJC1|CALCRL|WARS2|YAP1|SEC24B|ADAMTS6|CEMIP2|SUFU|ZMIZ1|DAB2IP|AMOT	-2.27215	0	10	0	0	-7.42039	2.58827
1	-4.46875	GO:0030163	M1	1	0	GO Biological Processes	19	protein catabolic process	19_GO:0008152 metabolic process	-4.46875	2.10747	4.62151	30211	693	724	35	4.83425	0.797142	1540|4850|7337|7879|8805|8975|9736|10475|11059|22898|23053|23321|29761|51608|51619|54620|55658|55905|57154|57563|63891|64777|64854|79718|80700|81502|84164|84447|92421|115209|116138|130507|153090|197131|284996	CYLD|CNOT4|UBE3A|RAB7A|TRIM24|USP13|USP34|TRIM38|WWP1|DENND3|ZSWIM8|TRIM2|USP25|GET4|UBE2D4|FBXL19|RNF126|RNF114|SMURF1|KLHL8|RNF123|RMND5B|USP46|TBL1XR1|UBXN6|HM13|ASCC2|SYVN1|CHMP4C|OMA1|KLHDC3|UBR3|DAB2IP|UBR1|RNF149	-2.27215	0	36	0	0	-4.82804	3.36515
1	-4.45961	GO:0034330	M1	1	0	GO Biological Processes	19	cell junction organization	19_GO:0009987 cellular process	-4.45961	2.38193	4.74668	30211	473	724	27	3.72928	0.704191	389|998|1742|2017|3084|3691|4774|5789|5802|6547|6714|6780|8497|8500|8898|10052|10395|10580|23085|23136|26052|27134|56288|57555|79778|79983|143162	RHOC|CDC42|DLG4|CTTN|NRG1|ITGB4|NFIA|PTPRD|PTPRS|SLC8A3|SRC|STAU1|PPFIA4|PPFIA1|MTMR2|GJC1|DLC1|SORBS1|ERC1|EPB41L3|DNM3|TJP3|PARD3|NLGN2|MICALL2|POF1B|FRMPD2	-2.26741	0	43	1	1	-4.45961	2.7389
1	-4.44614	GO:1902743	M1	1	0	GO Biological Processes	19	regulation of lamellipodium organization	19_GO:0050789 regulation of biological process	-4.44614	6.29855	6.04955	30211	53	724	8	1.10497	0.388502	960|998|1785|2039|5290|6714|10152|23189	CD44|CDC42|DNM2|DMTN|PIK3CA|SRC|ABI2|KANK1	-2.25831	0	27	0	0	-5.22151	6.29855
1	-4.43854	GO:0042147	M1	1	0	GO Biological Processes	19	retrograde transport, endosome to Golgi	19_GO:0051179 localization	-4.43854	4.90916	5.65525	30211	85	724	10	1.38122	0.433752	7879|8675|8729|8938|9905|23085|51699|55658|55773|150368	RAB7A|STX16|GBF1|BAIAP3|SGSM2|ERC1|VPS29|RNF126|TBC1D23|PHETA2	-2.25503	0	14	0	0	-7.20838	5.21599
1	-4.42659	GO:0050847	M1	1	0	GO Biological Processes	19	progesterone receptor signaling pathway	19_GO:0023052 signaling	-4.42659	18.5457	8.24906	30211	9	724	4	0.552486	0.275479	5241|6714|7337|10413	PGR|SRC|UBE3A|YAP1	-2.24974	0	44	1	1	-4.42659	41.7279
1	-4.42054	GO:0051895	M1	1	0	GO Biological Processes	19	negative regulation of focal adhesion assembly	19_GO:0022610 biological adhesion	-4.42054	12.2729	7.285	30211	17	724	5	0.690608	0.307781	2039|6714|10395|23122|56940	DMTN|SRC|DLC1|CLASP2|DUSP22	-2.24974	0	9	0	0	-7.54374	12.2729
1	-4.42054	GO:0150118	M1	1	0	GO Biological Processes	19	negative regulation of cell-substrate junction organization	19_GO:0048519 negative regulation of biological process	-4.42054	12.2729	7.285	30211	17	724	5	0.690608	0.307781	2039|6714|10395|23122|56940	DMTN|SRC|DLC1|CLASP2|DUSP22	-2.24974	0	9	0	0	-7.54374	12.2729
1	-4.40939	GO:0001568	M1	1	0	GO Biological Processes	19	blood vessel development	19_GO:0032502 developmental process	-4.40939	2.32283	4.68791	30211	503	724	28	3.8674	0.716598	998|4208|4211|4691|4763|5080|5290|5316|5747|6495|7342|7716|7798|8463|8751|8879|9784|10052|10203|10352|10413|10427|11174|23670|51684|57178|153090|154796	CDC42|MEF2C|MEIS1|NCL|NF1|PAX6|PIK3CA|PKNOX1|PTK2|SIX1|UBP1|VEZF1|LUZP1|TEAD2|ADAM15|SGPL1|SNX17|GJC1|CALCRL|WARS2|YAP1|SEC24B|ADAMTS6|CEMIP2|SUFU|ZMIZ1|DAB2IP|AMOT	-2.24275	0	10	0	0	-7.42039	2.58827
1	-4.35054	GO:0061061	M1	1	0	GO Biological Processes	19	muscle structure development	19_GO:0032502 developmental process	-4.35054	2.34719	4.66203	30211	480	724	27	3.72928	0.704191	58|274|836|1106|1756|2273|2317|3084|3142|3479|4154|4208|4763|6474|6495|8291|9215|10472|10611|23060|26508|26509|55553|56704|63950|78994|84976	ACTA1|BIN1|CASP3|CHD2|DMD|FHL1|FLNB|NRG1|HLX|IGF1|MBNL1|MEF2C|NF1|SHOX2|SIX1|DYSF|LARGE1|ZBTB18|PDLIM5|ZNF609|HEYL|MYOF|SOX6|JPH1|DMRTA2|PRR14|DISP1	-2.1921	0	28	0	0	-5.20631	4.03818
1	-4.35315	GO:0030155	M1	1	0	GO Biological Processes	19	regulation of cell adhesion	19_GO:0022610 biological adhesion	-4.35315	2.03149	4.51285	30211	760	724	37	5.1105	0.818411	27|836|960|998|1307|1326|1785|2039|3142|3479|4763|5290|5747|5771|6363|6714|6810|7297|8751|9223|9448|9475|10395|10551|11326|22998|23122|23189|23499|25890|53827|56940|57178|57556|57669|57678|114548	ABL2|CASP3|CD44|CDC42|COL16A1|MAP3K8|DNM2|DMTN|HLX|IGF1|NF1|PIK3CA|PTK2|PTPN2|CCL19|SRC|STX4|TYK2|ADAM15|MAGI1|MAP4K4|ROCK2|DLC1|AGR2|VSIG4|LIMCH1|CLASP2|KANK1|MACF1|ABI3BP|FXYD5|DUSP22|ZMIZ1|SEMA6A|EPB41L5|GPAM|NLRP3	-2.1921	0	45	1	1	-4.35315	4.07101
1	-4.33387	GO:0032535	M1	1	0	GO Biological Processes	19	regulation of cellular component size	19_GO:0065007 biological regulation	-4.33387	2.61542	4.77007	30211	351	724	22	3.03867	0.637929	274|585|1785|2017|2039|2784|3778|5290|5802|6405|6709|9175|9897|11194|23108|23189|23499|26999|56262|57521|57556|114908	BIN1|BBS4|DNM2|CTTN|DMTN|GNB3|KCNMA1|PIK3CA|PTPRS|SEMA3F|SPTAN1|MAP3K13|WASHC5|ABCB8|RAP1GAP2|KANK1|MACF1|CYFIP2|LRRC8A|RPTOR|SEMA6A|TMEM123	-2.17946	0	46	1	1	-4.33387	3.26363
1	-4.28631	GO:0030097	M1	1	0	GO Biological Processes	19	hemopoiesis	19_GO:0002376 immune system process	-4.28631	2.17772	4.54249	30211	594	724	31	4.28177	0.752384	675|836|998|2039|2120|2122|3694|4208|4211|4914|5293|5316|5468|5532|5771|6363|6547|6714|6778|7163|7226|8879|22985|23228|25946|54502|55008|55526|56262|84447|171023	BRCA2|CASP3|CDC42|DMTN|ETV6|MECOM|ITGB6|MEF2C|MEIS1|NTRK1|PIK3CD|PKNOX1|PPARG|PPP3CB|PTPN2|CCL19|SLC8A3|SRC|STAT6|TPD52|TRPM2|SGPL1|ACIN1|PLCL2|ZNF385A|RBM47|HERC6|DHTKD1|LRRC8A|SYVN1|ASXL1	-2.13591	0	39	0	0	-4.59764	2.52896
1	-4.27911	GO:1990778	M1	1	0	GO Biological Processes	19	protein localization to cell periphery	19_GO:0051179 localization	-4.27911	3.04452	4.90906	30211	233	724	17	2.34807	0.562764	1742|1804|5906|7879|9475|9919|23122|23136|23265|23499|25837|51735|57154|57560|63971|123016|145567	DLG4|DPP6|RAP1A|RAB7A|ROCK2|SEC16A|CLASP2|EPB41L3|EXOC7|MACF1|RAB26|RAPGEF6|SMURF1|IFT80|KIF13A|TTC8|TTC7B	-2.13267	0	29	0	0	-5.05596	5.56372
1	-4.24463	GO:0032259	M1	1	0	GO Biological Processes	19	methylation	19_GO:0008152 metabolic process	-4.24463	2.72731	4.75871	30211	306	724	20	2.76243	0.609107	546|2122|4802|10498|11176|23091|23512|28989|51531|51611|58508|63935|65094|79133|79813|83640|84444|115294|124512|399818	ATRX|MECOM|NFYC|CARM1|BAZ2A|ZC3H13|SUZ12|NTMT1|TRMO|DPH5|KMT2C|PCIF1|JMJD4|NDUFAF5|EHMT1|RAMAC|DOT1L|PCMTD1|METTL23|EEF1AKMT2	-2.10212	0	21	0	0	-5.58892	3.87166
1	-4.23468	GO:0003015	M1	1	0	GO Biological Processes	19	heart process	19_GO:0032501 multicellular organismal process	-4.23468	4.25006	5.30186	30211	108	724	11	1.51934	0.454604	776|781|998|1756|3753|5290|6714|8913|10052|10413|79717	CACNA1D|CACNA2D1|CDC42|DMD|KCNE1|PIK3CA|SRC|CACNA1G|GJC1|YAP1|PPCS	-2.09607	0	32	0	0	-5.03483	41.7279
1	-4.2291	GO:0090407	M1	1	0	GO Biological Processes	19	organophosphate biosynthetic process	19_GO:0008152 metabolic process	-4.2291	2.30872	4.56708	30211	488	724	27	3.72928	0.704191	226|1635|1854|3631|5290|5293|5833|8525|8526|8867|8898|9091|9926|10390|23057|23498|23556|27315|51422|54872|54981|55902|57678|79717|122622|145567|221264	ALDOA|DCTD|DUT|INPP4A|PIK3CA|PIK3CD|PCYT2|DGKZ|DGKE|SYNJ1|MTMR2|PIGQ|LPGAT1|CEPT1|NMNAT2|HAAO|PIGN|PGAP2|PRKAG2|PIGG|NMRK1|ACSS2|GPAM|PPCS|ADSS1|TTC7B|AK9	-2.09435	0	38	0	0	-4.62236	10.432
1	-4.21216	GO:0051058	M1	1	0	GO Biological Processes	19	negative regulation of small GTPase mediated signal transduction	19_GO:0023052 signaling	-4.21216	5.85655	5.75072	30211	57	724	8	1.10497	0.388502	27|4233|4763|10395|23189|79109|84952|153090	ABL2|MET|NF1|DLC1|KANK1|MAPKAP1|CGNL1|DAB2IP	-2.08123	0	2	0	0	-12.4257	7.58689
1	-4.12556	GO:0051223	M1	1	0	GO Biological Processes	19	regulation of protein transport	19_GO:0051179 localization	-4.12556	2.27607	4.48549	30211	495	724	27	3.72928	0.704191	998|2039|3305|3382|3479|3753|4345|4763|5066|5116|5468|5532|6714|6810|7226|8938|9585|25807|51684|55107|56262|57555|79778|84976|89781|161291|399687	CDC42|DMTN|HSPA1L|ICA1|IGF1|KCNE1|CD200|NF1|PAM|PCNT|PPARG|PPP3CB|SRC|STX4|TRPM2|BAIAP3|KIF20B|RHBDD3|SUFU|ANO1|LRRC8A|NLGN2|MICALL2|DISP1|HPS4|TMEM30B|MYO18A	-2.00591	0	16	0	0	-6.31575	6.18191
1	-4.12556	GO:0001501	M1	1	0	GO Biological Processes	19	skeletal system development	19_GO:0032502 developmental process	-4.12556	2.27607	4.48549	30211	495	724	27	3.72928	0.704191	960|1112|1240|1302|2688|3479|3694|4054|4208|4211|4883|6474|6495|6714|8879|25946|29985|51684|54360|54799|55553|55790|55959|56243|57560|59338|171023	CD44|FOXN3|CMKLR1|COL11A2|GH1|IGF1|ITGB6|LTBP3|MEF2C|MEIS1|NPR3|SHOX2|SIX1|SRC|SGPL1|ZNF385A|SLC39A3|SUFU|CYTL1|MBTD1|SOX6|CSGALNACT1|SULF2|KIAA1217|IFT80|PLEKHA1|ASXL1	-2.00591	0	47	1	1	-4.12556	4.47085
1	-4.13107	GO:0000904	M1	1	0	GO Biological Processes	19	cell morphogenesis involved in differentiation	19_GO:0032502 developmental process	-4.13107	2.23828	4.47183	30211	522	724	28	3.8674	0.716598	836|998|1742|2317|4130|4208|4233|4684|4756|4914|5080|5532|5747|5797|6405|6714|10152|10427|23380|25946|55740|56288|57556|57669|79778|79983|122786|123016	CASP3|CDC42|DLG4|FLNB|MAP1A|MEF2C|MET|NCAM1|NEO1|NTRK1|PAX6|PPP3CB|PTK2|PTPRM|SEMA3F|SRC|ABI2|SEC24B|SRGAP2|ZNF385A|ENAH|PARD3|SEMA6A|EPB41L5|MICALL2|POF1B|FRMD6|TTC8	-2.00591	0	8	0	0	-7.66177	2.60412
1	-4.11171	GO:0060538	M1	1	0	GO Biological Processes	19	skeletal muscle organ development	19_GO:0032502 developmental process	-4.11171	3.8224	5.07277	30211	131	724	12	1.65746	0.474485	58|1756|2317|3142|4208|4763|6495|9215|10472|26508|63950|84976	ACTA1|DMD|FLNB|HLX|MEF2C|NF1|SIX1|LARGE1|ZBTB18|HEYL|DMRTA2|DISP1	-1.99576	0	28	0	0	-5.20631	4.03818
1	-4.10104	GO:0051603	M1	1	0	GO Biological Processes	19	proteolysis involved in cellular protein catabolic process	19_GO:0008152 metabolic process	-4.10104	2.12757	4.40107	30211	608	724	31	4.28177	0.752384	1540|4850|7337|8975|9736|10475|11059|23053|23321|29761|51608|51619|54620|55658|55905|57154|57563|63891|64777|64854|79718|80700|81502|84164|84447|92421|115209|116138|130507|197131|284996	CYLD|CNOT4|UBE3A|USP13|USP34|TRIM38|WWP1|ZSWIM8|TRIM2|USP25|GET4|UBE2D4|FBXL19|RNF126|RNF114|SMURF1|KLHL8|RNF123|RMND5B|USP46|TBL1XR1|UBXN6|HM13|ASCC2|SYVN1|CHMP4C|OMA1|KLHDC3|UBR3|UBR1|RNF149	-1.98876	0	36	0	0	-4.82804	3.36515
1	-4.07146	GO:0048729	M1	1	0	GO Biological Processes	19	tissue morphogenesis	19_GO:0032502 developmental process	-4.07146	2.18431	4.40846	30211	554	724	29	4.00552	0.728758	58|317|389|585|836|960|998|3084|3691|4208|4233|5241|6474|6495|6714|7080|7798|8463|9585|10395|10413|10427|26005|26508|51684|57669|65009|123016|145873	ACTA1|APAF1|RHOC|BBS4|CASP3|CD44|CDC42|NRG1|ITGB4|MEF2C|MET|PGR|SHOX2|SIX1|SRC|NKX2-1|LUZP1|TEAD2|KIF20B|DLC1|YAP1|SEC24B|C2CD3|HEYL|SUFU|EPB41L5|NDRG4|TTC8|MESP2	-1.96281	0	23	0	0	-5.47267	3.95317
1	-4.06706	GO:0045834	M1	1	0	GO Biological Processes	19	positive regulation of lipid metabolic process	19_GO:0048518 positive regulation of biological process	-4.06706	3.54551	4.94617	30211	153	724	13	1.79558	0.493513	998|1081|2488|5468|5747|6363|6714|8525|9104|9926|10580|22937|26137	CDC42|CGA|FSHB|PPARG|PTK2|CCL19|SRC|DGKZ|RGN|LPGAT1|SORBS1|SCAP|ZBTB20	-1.96201	0	30	0	0	-5.04909	3.54551
1	-4.06145	GO:0043473	M1	1	0	GO Biological Processes	19	pigmentation	19_GO:0043473 pigmentation	-4.06145	4.43914	5.23284	30211	94	724	10	1.38122	0.433752	357|585|1896|4208|4763|8975|10540|63971|84079|89781	SHROOM2|BBS4|EDA|MEF2C|NF1|USP13|DCTN2|KIF13A|ANKRD27|HPS4	-1.95998	0	48	1	1	-4.06145	41.7279
1	-4.05658	GO:0031346	M1	1	0	GO Biological Processes	19	positive regulation of cell projection organization	19_GO:0048518 positive regulation of biological process	-4.05658	2.56975	4.56794	30211	341	724	21	2.90055	0.623705	27|585|998|1742|1785|4914|5290|5789|5906|6363|6474|6714|9175|10152|23499|26052|65009|84079|116985|126520|153090	ABL2|BBS4|CDC42|DLG4|DNM2|NTRK1|PIK3CA|PTPRD|RAP1A|CCL19|SHOX2|SRC|MAP3K13|ABI2|MACF1|DNM3|NDRG4|ANKRD27|ARAP1|PLK5|DAB2IP	-1.95865	0	18	0	0	-6.03104	2.56975
1	-4.04756	GO:0046847	M1	1	0	GO Biological Processes	19	filopodium assembly	19_GO:0009987 cellular process	-4.04756	10.432	6.61163	30211	20	724	5	0.690608	0.307781	998|3691|23380|26052|152273	CDC42|ITGB4|SRGAP2|DNM3|FGD5	-1.95664	0	49	1	1	-4.04756	41.7279
1	-4.04965	GO:0030865	M1	1	0	GO Biological Processes	19	cortical cytoskeleton organization	19_GO:0009987 cellular process	-4.04965	5.56372	5.54464	30211	60	724	8	1.10497	0.388502	389|2035|2036|2037|9475|23136|29127|54509	RHOC|EPB41|EPB41L1|EPB41L2|ROCK2|EPB41L3|RACGAP1|RHOF	-1.95664	0	20	0	0	-5.61494	13.9093
1	-4.03285	GO:0060627	M1	1	0	GO Biological Processes	19	regulation of vesicle-mediated transport	19_GO:0051179 localization	-4.03285	2.20866	4.39455	30211	529	724	28	3.8674	0.716598	20|27|274|998|1138|1742|1785|5532|5575|5906|6363|6714|6810|7879|8291|8867|8898|8913|8938|9699|9784|10188|22848|23122|25837|65009|84079|399687	ABCA2|ABL2|BIN1|CDC42|CHRNA5|DLG4|DNM2|PPP3CB|PRKAR1B|RAP1A|CCL19|SRC|STX4|RAB7A|DYSF|SYNJ1|MTMR2|CACNA1G|BAIAP3|RIMS2|SNX17|TNK2|AAK1|CLASP2|RAB26|NDRG4|ANKRD27|MYO18A	-1.94539	0	50	1	1	-4.03285	3.03476
1	-4.01889	GO:0048534	M1	1	0	GO Biological Processes	19	hematopoietic or lymphoid organ development	19_GO:0002376 immune system process	-4.01889	2.07666	4.32417	30211	643	724	32	4.41989	0.763871	675|836|998|2039|2120|2122|3694|4208|4211|4914|5293|5316|5468|5532|5771|6363|6495|6547|6714|6778|7163|7226|8879|22985|23228|25946|54502|55008|55526|56262|84447|171023	BRCA2|CASP3|CDC42|DMTN|ETV6|MECOM|ITGB6|MEF2C|MEIS1|NTRK1|PIK3CD|PKNOX1|PPARG|PPP3CB|PTPN2|CCL19|SIX1|SLC8A3|SRC|STAT6|TPD52|TRPM2|SGPL1|ACIN1|PLCL2|ZNF385A|RBM47|HERC6|DHTKD1|LRRC8A|SYVN1|ASXL1	-1.93486	0	39	0	0	-4.59764	2.52896
1	-4.00536	GO:1901889	M1	1	0	GO Biological Processes	19	negative regulation of cell junction assembly	19_GO:0048519 negative regulation of biological process	-4.00536	7.82398	6.05187	30211	32	724	6	0.828729	0.336922	2039|6714|9475|10395|23122|56940	DMTN|SRC|ROCK2|DLC1|CLASP2|DUSP22	-1.92474	0	9	0	0	-7.54374	12.2729
1	-4.00035	GO:0040013	M1	1	0	GO Biological Processes	19	negative regulation of locomotion	19_GO:0040011 locomotion	-4.00035	2.42359	4.46832	30211	396	724	23	3.1768	0.651801	3084|4208|4345|4763|5468|5771|5797|6405|7080|8751|9104|10221|10395|22998|23122|23143|23189|23380|23613|56940|57556|65009|153090	NRG1|MEF2C|CD200|NF1|PPARG|PTPN2|PTPRM|SEMA3F|NKX2-1|ADAM15|RGN|TRIB1|DLC1|LIMCH1|CLASP2|LRCH1|KANK1|SRGAP2|ZMYND8|DUSP22|SEMA6A|NDRG4|DAB2IP	-1.92311	0	51	1	1	-4.00035	2.42359
1	-3.98007	GO:0022602	M1	1	0	GO Biological Processes	19	ovulation cycle process	19_GO:0048511 rhythmic process	-3.98007	6.3499	5.68987	30211	46	724	7	0.966851	0.363664	836|2488|5066|5241|6714|8879|59338	CASP3|FSHB|PAM|PGR|SRC|SGPL1|PLEKHA1	-1.90619	0	41	0	0	-4.56021	6.3499
1	-3.94599	GO:0030048	M1	1	0	GO Biological Processes	19	actin filament-based movement	19_GO:0009987 cellular process	-3.94599	4.30185	5.10373	30211	97	724	10	1.38122	0.433752	776|781|3753|4430|5290|8913|10052|22998|57669|122786	CACNA1D|CACNA2D1|KCNE1|MYO1B|PIK3CA|CACNA1G|GJC1|LIMCH1|EPB41L5|FRMD6	-1.88789	0	32	0	0	-5.03483	41.7279
1	-3.95318	GO:0071559	M1	1	0	GO Biological Processes	19	response to transforming growth factor beta	19_GO:0050896 response to stimulus	-3.95318	3.45518	4.83293	30211	157	724	13	1.79558	0.493513	317|2488|3694|4054|4208|5747|6714|8576|9475|55553|56940|57178|57669	APAF1|FSHB|ITGB6|LTBP3|MEF2C|PTK2|SRC|STK16|ROCK2|SOX6|DUSP22|ZMIZ1|EPB41L5	-1.88789	0	25	0	0	-5.42714	4.07101
1	-3.94539	GO:0008361	M1	1	0	GO Biological Processes	19	regulation of cell size	19_GO:0065007 biological regulation	-3.94539	3.26363	4.7596	30211	179	724	14	1.9337	0.511782	1785|2017|2784|3778|5802|6405|9175|11194|23108|23499|56262|57521|57556|114908	DNM2|CTTN|GNB3|KCNMA1|PTPRS|SEMA3F|MAP3K13|ABCB8|RAP1GAP2|MACF1|LRRC8A|RPTOR|SEMA6A|TMEM123	-1.88789	0	46	0	0	-4.33387	3.26363
1	-3.95517	GO:0045017	M1	1	0	GO Biological Processes	19	glycerolipid biosynthetic process	19_GO:0008152 metabolic process	-3.95517	2.98056	4.66204	30211	224	724	16	2.20994	0.546347	3631|5290|5293|5833|8525|8526|8867|8898|9091|9926|10390|23556|27315|54872|57678|145567	INPP4A|PIK3CA|PIK3CD|PCYT2|DGKZ|DGKE|SYNJ1|MTMR2|PIGQ|LPGAT1|CEPT1|PIGN|PGAP2|PIGG|GPAM|TTC7B	-1.88789	0	38	0	0	-4.62236	10.432
1	-3.95081	GO:0007610	M1	1	0	GO Biological Processes	19	behavior	19_GO:0007610 behavior	-3.95081	2.14939	4.31375	30211	563	724	29	4.00552	0.728758	20|27|585|836|1138|1742|3084|4130|4208|4211|4212|4763|4914|4987|5532|5575|6547|7337|8867|9611|25946|27306|57521|57555|64854|65009|79846|84197|130507	ABCA2|ABL2|BBS4|CASP3|CHRNA5|DLG4|NRG1|MAP1A|MEF2C|MEIS1|MEIS2|NF1|NTRK1|OPRL1|PPP3CB|PRKAR1B|SLC8A3|UBE3A|SYNJ1|NCOR1|ZNF385A|HPGDS|RPTOR|NLGN2|USP46|NDRG4|CFAP69|POMK|UBR3	-1.88789	0	52	1	1	-3.95081	2.87779
1	-3.92705	GO:0051497	M1	1	0	GO Biological Processes	19	negative regulation of stress fiber assembly	19_GO:0048519 negative regulation of biological process	-3.92705	7.58689	5.93228	30211	33	724	6	0.828729	0.336922	4233|8500|10395|23122|84952|116985	MET|PPFIA1|DLC1|CLASP2|CGNL1|ARAP1	-1.87594	0	7	0	0	-8.17576	7.58689
1	-3.92705	GO:0031116	M1	1	0	GO Biological Processes	19	positive regulation of microtubule polymerization	19_GO:0048518 positive regulation of biological process	-3.92705	7.58689	5.93228	30211	33	724	6	0.828729	0.336922	4233|6249|10142|22919|55755|57606	MET|CLIP1|AKAP9|MAPRE1|CDK5RAP2|SLAIN2	-1.87594	0	11	0	0	-7.33445	7.58689
1	-3.92363	GO:0006974	M1	1	0	GO Biological Processes	19	cellular response to DNA damage stimulus	19_GO:0050896 response to stimulus	-3.92363	2.00106	4.22654	30211	709	724	34	4.69613	0.786242	546|675|836|1112|2175|3297|3364|5395|7335|7518|8812|9557|9641|9923|10010|10413|10445|22880|22992|25946|27030|28992|51368|51455|51720|56946|80820|84164|84444|84939|125476|126520|152206|200558	ATRX|BRCA2|CASP3|FOXN3|FANCA|HSF1|HUS1|PMS2|UBE2V1|XRCC4|CCNK|CHD1L|IKBKE|ZBTB40|TANK|YAP1|MCRS1|MORC2|KDM2A|ZNF385A|MLH3|MACROD1|TEX264|REV1|UIMC1|EMSY|EEPD1|ASCC2|DOT1L|PWWP3A|INO80C|PLK5|CCDC13|APLF	-1.87568	0	53	1	1	-3.92363	2.00106
1	-3.9198	GO:0043254	M1	1	0	GO Biological Processes	19	regulation of protein-containing complex assembly	19_GO:0050789 regulation of biological process	-3.9198	2.39337	4.40136	30211	401	724	23	3.1768	0.651801	274|389|585|998|2017|2039|3084|3297|4233|6249|6709|6714|9641|10142|22919|23189|26999|51112|55755|57606|84079|152485|153090	BIN1|RHOC|BBS4|CDC42|CTTN|DMTN|NRG1|HSF1|MET|CLIP1|SPTAN1|SRC|IKBKE|AKAP9|MAPRE1|KANK1|CYFIP2|TRAPPC12|CDK5RAP2|SLAIN2|ANKRD27|ZNF827|DAB2IP	-1.87498	0	54	1	1	-3.9198	3.00201
1	-3.89774	GO:0051494	M1	1	0	GO Biological Processes	19	negative regulation of cytoskeleton organization	19_GO:0048519 negative regulation of biological process	-3.89774	3.41172	4.77768	30211	159	724	13	1.79558	0.493513	585|2039|4233|5290|6709|8500|10395|22919|23122|23189|55755|84952|116985	BBS4|DMTN|MET|PIK3CA|SPTAN1|PPFIA1|DLC1|MAPRE1|CLASP2|KANK1|CDK5RAP2|CGNL1|ARAP1	-1.85604	0	7	0	0	-8.17576	7.58689
1	-3.88367	GO:0046474	M1	1	0	GO Biological Processes	19	glycerophospholipid biosynthetic process	19_GO:0008152 metabolic process	-3.88367	3.06823	4.64442	30211	204	724	15	2.07182	0.529372	3631|5290|5293|5833|8525|8526|8867|8898|9091|10390|23556|27315|54872|57678|145567	INPP4A|PIK3CA|PIK3CD|PCYT2|DGKZ|DGKE|SYNJ1|MTMR2|PIGQ|CEPT1|PIGN|PGAP2|PIGG|GPAM|TTC7B	-1.84506	0	38	0	0	-4.62236	10.432
1	-3.86895	GO:0000165	M1	1	0	GO Biological Processes	19	MAPK cascade	19_GO:0023052 signaling	-3.86895	3.20984	4.68549	30211	182	724	14	1.9337	0.511782	1326|2887|3084|3297|3479|4208|4293|4763|5597|9175|9448|9459|10221|25807	MAP3K8|GRB10|NRG1|HSF1|IGF1|MEF2C|MAP3K9|NF1|MAPK6|MAP3K13|MAP4K4|ARHGEF6|TRIB1|RHBDD3	-1.83645	0	56	1	1	-3.86895	3.20984
1	-3.87042	GO:0010035	M1	1	0	GO Biological Processes	19	response to inorganic substance	19_GO:0050896 response to stimulus	-3.87042	2.19621	4.28184	30211	513	724	27	3.72928	0.704191	58|311|546|836|1584|1742|1785|2039|2742|3297|3778|3795|4208|4914|5066|5290|6363|6714|6778|7222|7226|7252|7337|7390|8913|23498|59338	ACTA1|ANXA11|ATRX|CASP3|CYP11B1|DLG4|DNM2|DMTN|GLRA2|HSF1|KCNMA1|KHK|MEF2C|NTRK1|PAM|PIK3CA|CCL19|SRC|STAT6|TRPC3|TRPM2|TSHB|UBE3A|UROS|CACNA1G|HAAO|PLEKHA1	-1.83645	0	55	1	1	-3.87042	2.19621
1	-3.84809	GO:0032456	M1	1	0	GO Biological Processes	19	endocytic recycling	19_GO:0051179 localization	-3.84809	5.21599	5.2905	30211	64	724	8	1.10497	0.388502	2060|7879|9784|23527|51699|57706|79778|84079	EPS15|RAB7A|SNX17|ACAP2|VPS29|DENND1A|MICALL2|ANKRD27	-1.81862	0	14	0	0	-7.20838	5.21599
1	-3.8351	GO:0046545	M1	1	0	GO Biological Processes	19	development of primary female sexual characteristics	19_GO:0022414 reproductive process	-3.8351	4.17279	4.97976	30211	100	724	10	1.38122	0.433752	675|836|2175|2488|5241|6714|7337|8879|10184|59338	BRCA2|CASP3|FANCA|FSHB|PGR|SRC|UBE3A|SGPL1|LHFPL2|PLEKHA1	-1.80864	0	41	0	0	-4.56021	6.3499
1	-3.81872	GO:0006897	M1	1	0	GO Biological Processes	19	endocytosis	19_GO:0051179 localization	-3.81872	2.21866	4.25724	30211	489	724	26	3.59116	0.691523	274|998|1456|1759|1785|2017|2060|4037|4973|6453|7337|7879|8867|9185|9784|10188|10203|22848|23048|23301|26052|29911|53373|57555|57706|79874	BIN1|CDC42|CSNK1G3|DNM1|DNM2|CTTN|EPS15|LRP3|OLR1|ITSN1|UBE3A|RAB7A|SYNJ1|REPS2|SNX17|TNK2|CALCRL|AAK1|FNBP1|EHBP1|DNM3|HOOK2|TPCN1|NLGN2|DENND1A|RABEP2	-1.7982	0	57	1	1	-3.81872	5.96113
1	-3.82069	GO:0032989	M1	1	0	GO Biological Processes	19	cellular component morphogenesis	19_GO:0032502 developmental process	-3.82069	2.11188	4.21058	30211	573	724	29	4.00552	0.728758	20|58|998|1742|1785|2017|3691|4130|4684|4756|4914|5080|5532|5747|5797|6405|8898|9448|9585|23136|23380|26999|55740|56288|57556|64753|84079|123016|153090	ABCA2|ACTA1|CDC42|DLG4|DNM2|CTTN|ITGB4|MAP1A|NCAM1|NEO1|NTRK1|PAX6|PPP3CB|PTK2|PTPRM|SEMA3F|MTMR2|MAP4K4|KIF20B|EPB41L3|SRGAP2|CYFIP2|ENAH|PARD3|SEMA6A|CCDC136|ANKRD27|TTC8|DAB2IP	-1.7982	0	8	0	0	-7.66177	2.60412
1	-3.80161	GO:0048488	M1	1	0	GO Biological Processes	19	synaptic vesicle endocytosis	19_GO:0051179 localization	-3.80161	5.96113	5.446	30211	49	724	7	0.966851	0.363664	274|1759|1785|6453|8867|26052|57555	BIN1|DNM1|DNM2|ITSN1|SYNJ1|DNM3|NLGN2	-1.78697	0	57	0	0	-3.81872	5.96113
1	-3.80161	GO:0140238	M1	1	0	GO Biological Processes	19	presynaptic endocytosis	19_GO:0051179 localization	-3.80161	5.96113	5.446	30211	49	724	7	0.966851	0.363664	274|1759|1785|6453|8867|26052|57555	BIN1|DNM1|DNM2|ITSN1|SYNJ1|DNM3|NLGN2	-1.78697	0	57	0	0	-3.81872	5.96113
1	-3.78796	GO:0030010	M1	1	0	GO Biological Processes	19	establishment of cell polarity	19_GO:0009987 cellular process	-3.78796	3.79345	4.82449	30211	121	724	11	1.51934	0.454604	998|5080|5747|6363|8729|9826|55755|56288|123016|154796|399687	CDC42|PAX6|PTK2|CCL19|GBF1|ARHGEF11|CDK5RAP2|PARD3|TTC8|AMOT|MYO18A	-1.77622	0	58	1	1	-3.78796	20.864
1	-3.77873	GO:0034260	M1	1	0	GO Biological Processes	19	negative regulation of GTPase activity	19_GO:0048519 negative regulation of biological process	-3.77873	7.15335	5.70748	30211	35	724	6	0.828729	0.336922	585|9104|23143|123016|153090|154796	BBS4|RGN|LRCH1|TTC8|DAB2IP|AMOT	-1.77188	0	59	1	1	-3.77873	7.15335
1	-3.77219	GO:0060249	M1	1	0	GO Biological Processes	19	anatomical structure homeostasis	19_GO:0065007 biological regulation	-3.77219	2.67296	4.41484	30211	281	724	18	2.48619	0.57867	226|491|585|1756|3694|4130|6714|7879|9079|9215|10413|23498|27134|54360|55277|64116|84286|145226	ALDOA|ATP2B2|BBS4|DMD|ITGB6|MAP1A|SRC|RAB7A|LDB2|LARGE1|YAP1|HAAO|TJP3|CYTL1|FGGY|SLC39A8|TMEM175|RDH12	-1.77188	0	60	1	1	-3.77219	2.67296
1	-3.77337	GO:0050890	M1	1	0	GO Biological Processes	19	cognition	19_GO:0032501 multicellular organismal process	-3.77337	2.59095	4.38303	30211	306	724	19	2.62431	0.594105	585|836|1742|4130|4208|4212|4763|4914|4987|5532|5575|6547|7337|8867|25946|65009|84197|123016|124512	BBS4|CASP3|DLG4|MAP1A|MEF2C|MEIS2|NF1|NTRK1|OPRL1|PPP3CB|PRKAR1B|SLC8A3|UBE3A|SYNJ1|ZNF385A|NDRG4|POMK|TTC8|METTL23	-1.77188	0	52	0	0	-3.95081	2.87779
1	-3.77694	GO:0003013	M1	1	0	GO Biological Processes	19	circulatory system process	19_GO:0032501 multicellular organismal process	-3.77694	2.20513	4.22308	30211	492	724	26	3.59116	0.691523	20|585|776|781|998|1584|1756|2784|3753|3778|4037|4363|4883|4973|4987|5290|5468|6714|8913|9475|10052|10413|10699|26509|27134|79717	ABCA2|BBS4|CACNA1D|CACNA2D1|CDC42|CYP11B1|DMD|GNB3|KCNE1|KCNMA1|LRP3|ABCC1|NPR3|OLR1|OPRL1|PIK3CA|PPARG|SRC|CACNA1G|ROCK2|GJC1|YAP1|CORIN|MYOF|TJP3|PPCS	-1.77188	0	32	0	0	-5.03483	41.7279
1	-3.7451	GO:0046580	M1	1	0	GO Biological Processes	19	negative regulation of Ras protein signal transduction	19_GO:0023052 signaling	-3.7451	5.84191	5.36918	30211	50	724	7	0.966851	0.363664	27|4233|4763|10395|23189|79109|153090	ABL2|MET|NF1|DLC1|KANK1|MAPKAP1|DAB2IP	-1.7476	0	2	0	0	-12.4257	7.58689
1	-3.74024	GO:0043414	M1	1	0	GO Biological Processes	19	macromolecule methylation	19_GO:0008152 metabolic process	-3.74024	2.74951	4.42218	30211	258	724	17	2.34807	0.562764	546|2122|4802|10498|11176|23091|23512|28989|51531|58508|63935|65094|79813|83640|84444|115294|399818	ATRX|MECOM|NFYC|CARM1|BAZ2A|ZC3H13|SUZ12|NTMT1|TRMO|KMT2C|PCIF1|JMJD4|EHMT1|RAMAC|DOT1L|PCMTD1|EEF1AKMT2	-1.74553	0	21	0	0	-5.58892	3.87166
1	-3.71988	GO:0030177	M1	1	0	GO Biological Processes	19	positive regulation of Wnt signaling pathway	19_GO:0023052 signaling	-3.71988	3.47733	4.66927	30211	144	724	12	1.65746	0.474485	1456|1896|6714|9679|9736|10413|10927|23189|23499|55959|79718|147699	CSNK1G3|EDA|SRC|FAM53B|USP34|YAP1|SPIN1|KANK1|MACF1|SULF2|TBL1XR1|PPM1N	-1.7328	0	61	1	1	-3.71988	3.47733
1	-3.72032	GO:0034329	M1	1	0	GO Biological Processes	19	cell junction assembly	19_GO:0009987 cellular process	-3.72032	2.7389	4.40393	30211	259	724	17	2.34807	0.562764	389|998|2017|3084|3691|5789|6714|10052|10395|10580|23136|26052|56288|57555|79778|79983|143162	RHOC|CDC42|CTTN|NRG1|ITGB4|PTPRD|SRC|GJC1|DLC1|SORBS1|EPB41L3|DNM3|PARD3|NLGN2|MICALL2|POF1B|FRMPD2	-1.7328	0	43	0	0	-4.45961	2.7389
1	-3.71923	GO:1904951	M1	1	0	GO Biological Processes	19	positive regulation of establishment of protein localization	19_GO:0051179 localization	-3.71923	2.56579	4.33504	30211	309	724	19	2.62431	0.594105	998|3305|3479|5116|5468|5532|6714|6810|7226|8938|9585|10694|55107|56262|57555|79778|89781|161291|399687	CDC42|HSPA1L|IGF1|PCNT|PPARG|PPP3CB|SRC|STX4|TRPM2|BAIAP3|KIF20B|CCT8|ANO1|LRRC8A|NLGN2|MICALL2|HPS4|TMEM30B|MYO18A	-1.7328	0	16	0	0	-6.31575	6.18191
1	-3.70837	GO:0032232	M1	1	0	GO Biological Processes	19	negative regulation of actin filament bundle assembly	19_GO:0048519 negative regulation of biological process	-3.70837	6.95465	5.60161	30211	36	724	6	0.828729	0.336922	4233|8500|10395|23122|84952|116985	MET|PPFIA1|DLC1|CLASP2|CGNL1|ARAP1	-1.72466	0	7	0	0	-8.17576	7.58689
1	-3.69559	GO:0006511	M1	1	0	GO Biological Processes	19	ubiquitin-dependent protein catabolic process	19_GO:0008152 metabolic process	-3.69559	2.14193	4.13992	30211	526	724	27	3.72928	0.704191	1540|4850|7337|8975|9736|10475|11059|23053|23321|29761|51608|51619|54620|55658|55905|57154|57563|64777|64854|79718|84164|84447|92421|116138|130507|197131|284996	CYLD|CNOT4|UBE3A|USP13|USP34|TRIM38|WWP1|ZSWIM8|TRIM2|USP25|GET4|UBE2D4|FBXL19|RNF126|RNF114|SMURF1|KLHL8|RMND5B|USP46|TBL1XR1|ASCC2|SYVN1|CHMP4C|KLHDC3|UBR3|UBR1|RNF149	-1.71459	0	36	0	0	-4.82804	3.36515
1	-3.68082	GO:0007264	M1	1	0	GO Biological Processes	19	small GTPase mediated signal transduction	19_GO:0023052 signaling	-3.68082	2.71791	4.36769	30211	261	724	17	2.34807	0.562764	389|998|3479|4763|5906|8036|9475|9826|10152|10188|10900|23348|51735|54509|55288|57572|257106	RHOC|CDC42|IGF1|NF1|RAP1A|SHOC2|ROCK2|ARHGEF11|ABI2|TNK2|RUNDC3A|DOCK9|RAPGEF6|RHOF|RHOT1|DOCK6|ARHGAP30	-1.70251	0	62	1	1	-3.68082	2.71791
1	-3.6639	GO:0035148	M1	1	0	GO Biological Processes	19	tube formation	19_GO:0032502 developmental process	-3.6639	3.42969	4.61133	30211	146	724	12	1.65746	0.474485	317|585|836|1896|6495|7798|8463|9585|10395|10427|51684|153090	APAF1|BBS4|CASP3|EDA|SIX1|LUZP1|TEAD2|KIF20B|DLC1|SEC24B|SUFU|DAB2IP	-1.68825	0	23	0	0	-5.47267	3.95317
1	-3.64036	GO:0031112	M1	1	0	GO Biological Processes	19	positive regulation of microtubule polymerization or depolymerization	19_GO:0048518 positive regulation of biological process	-3.64036	6.76669	5.49971	30211	37	724	6	0.828729	0.336922	4233|6249|10142|22919|55755|57606	MET|CLIP1|AKAP9|MAPRE1|CDK5RAP2|SLAIN2	-1.66737	0	11	0	0	-7.33445	7.58689
1	-3.58361	GO:1905515	M1	1	0	GO Biological Processes	19	non-motile cilium assembly	19_GO:0009987 cellular process	-3.58361	5.51123	5.15064	30211	53	724	7	0.966851	0.363664	585|9857|22919|26005|57560|123016|152206	BBS4|CEP350|MAPRE1|C2CD3|IFT80|TTC8|CCDC13	-1.61849	0	17	0	0	-6.11138	12.6998
1	-3.58573	GO:0051271	M1	1	0	GO Biological Processes	19	negative regulation of cellular component movement	19_GO:0051179 localization	-3.58573	2.37476	4.16347	30211	369	724	21	2.90055	0.623705	274|3084|4208|4345|4763|5468|5797|7080|8751|9104|10221|10395|22998|23122|23143|23189|23380|23613|56940|65009|153090	BIN1|NRG1|MEF2C|CD200|NF1|PPARG|PTPRM|NKX2-1|ADAM15|RGN|TRIB1|DLC1|LIMCH1|CLASP2|LRCH1|KANK1|SRGAP2|ZMYND8|DUSP22|NDRG4|DAB2IP	-1.61849	0	51	0	0	-4.00035	2.42359
1	-3.58862	GO:0009792	M1	1	0	GO Biological Processes	19	embryo development ending in birth or egg hatching	19_GO:0032502 developmental process	-3.58862	1.9901	3.99858	30211	650	724	31	4.28177	0.752384	317|585|675|836|3364|4154|4763|5080|6474|6495|7798|8463|9585|10395|10413|10427|23019|26005|29985|51684|54799|55959|56243|57178|57448|57669|79718|81502|130507|145873|154796	APAF1|BBS4|BRCA2|CASP3|HUS1|MBNL1|NF1|PAX6|SHOX2|SIX1|LUZP1|TEAD2|KIF20B|DLC1|YAP1|SEC24B|CNOT1|C2CD3|SLC39A3|SUFU|MBTD1|SULF2|KIAA1217|ZMIZ1|BIRC6|EPB41L5|TBL1XR1|HM13|UBR3|MESP2|AMOT	-1.61849	0	23	0	0	-5.47267	3.95317
1	-3.5681	GO:0043201	M1	1	0	GO Biological Processes	19	response to leucine	19_GO:0050896 response to stimulus	-3.5681	11.9223	6.40507	30211	14	724	4	0.552486	0.275479	5290|57521|143686|197131	PIK3CA|RPTOR|SESN3|UBR1	-1.61138	0	63	1	1	-3.5681	12.5184
1	-3.57374	GO:0009247	M1	1	0	GO Biological Processes	19	glycolipid biosynthetic process	19_GO:0008152 metabolic process	-3.57374	4.7689	4.94669	30211	70	724	8	1.10497	0.388502	9091|9215|23556|26301|27090|27315|30815|54872	PIGQ|LARGE1|PIGN|GBGT1|ST6GALNAC4|PGAP2|ST6GALNAC6|PIGG	-1.61138	0	38	0	0	-4.62236	10.432
1	-3.56812	GO:0006650	M1	1	0	GO Biological Processes	19	glycerophospholipid metabolic process	19_GO:0008152 metabolic process	-3.56812	2.57227	4.23033	30211	292	724	18	2.48619	0.57867	3631|5290|5293|5833|8525|8526|8867|8898|9091|9926|10390|23556|27315|54872|55627|57678|145567|347735	INPP4A|PIK3CA|PIK3CD|PCYT2|DGKZ|DGKE|SYNJ1|MTMR2|PIGQ|LPGAT1|CEPT1|PIGN|PGAP2|PIGG|SMPD4|GPAM|TTC7B|SERINC2	-1.61138	0	38	0	0	-4.62236	10.432
1	-3.56622	GO:0019941	M1	1	0	GO Biological Processes	19	modification-dependent protein catabolic process	19_GO:0008152 metabolic process	-3.56622	2.10197	4.03352	30211	536	724	27	3.72928	0.704191	1540|4850|7337|8975|9736|10475|11059|23053|23321|29761|51608|51619|54620|55658|55905|57154|57563|64777|64854|79718|84164|84447|92421|116138|130507|197131|284996	CYLD|CNOT4|UBE3A|USP13|USP34|TRIM38|WWP1|ZSWIM8|TRIM2|USP25|GET4|UBE2D4|FBXL19|RNF126|RNF114|SMURF1|KLHL8|RMND5B|USP46|TBL1XR1|ASCC2|SYVN1|CHMP4C|KLHDC3|UBR3|UBR1|RNF149	-1.61138	0	36	0	0	-4.82804	3.36515
1	-3.55505	GO:0071560	M1	1	0	GO Biological Processes	19	cellular response to transforming growth factor beta stimulus	19_GO:0050896 response to stimulus	-3.55505	3.33823	4.49843	30211	150	724	12	1.65746	0.474485	317|2488|3694|4054|4208|5747|6714|8576|55553|56940|57178|57669	APAF1|FSHB|ITGB6|LTBP3|MEF2C|PTK2|SRC|STK16|SOX6|DUSP22|ZMIZ1|EPB41L5	-1.6103	0	25	0	0	-5.42714	4.07101
1	-3.5574	GO:0072659	M1	1	0	GO Biological Processes	19	protein localization to plasma membrane	19_GO:0051179 localization	-3.5574	2.99585	4.38125	30211	195	724	14	1.9337	0.511782	1804|5906|7879|9475|9919|23122|23136|23499|25837|51735|57154|63971|123016|145567	DPP6|RAP1A|RAB7A|ROCK2|SEC16A|CLASP2|EPB41L3|MACF1|RAB26|RAPGEF6|SMURF1|KIF13A|TTC8|TTC7B	-1.6103	0	29	0	0	-5.05596	5.56372
1	-3.5516	GO:0008654	M1	1	0	GO Biological Processes	19	phospholipid biosynthetic process	19_GO:0008152 metabolic process	-3.5516	2.74752	4.28573	30211	243	724	16	2.20994	0.546347	3631|5290|5293|5833|8525|8526|8867|8898|9091|9926|10390|23556|27315|54872|57678|145567	INPP4A|PIK3CA|PIK3CD|PCYT2|DGKZ|DGKE|SYNJ1|MTMR2|PIGQ|LPGAT1|CEPT1|PIGN|PGAP2|PIGG|GPAM|TTC7B	-1.6103	0	38	0	0	-4.62236	10.432
1	-3.55016	GO:0051222	M1	1	0	GO Biological Processes	19	positive regulation of protein transport	19_GO:0051179 localization	-3.55016	2.56349	4.21397	30211	293	724	18	2.48619	0.57867	998|3305|3479|5116|5468|5532|6714|6810|7226|8938|9585|55107|56262|57555|79778|89781|161291|399687	CDC42|HSPA1L|IGF1|PCNT|PPARG|PPP3CB|SRC|STX4|TRPM2|BAIAP3|KIF20B|ANO1|LRRC8A|NLGN2|MICALL2|HPS4|TMEM30B|MYO18A	-1.6103	0	16	0	0	-6.31575	6.18191
1	-3.55432	GO:0040007	M1	1	0	GO Biological Processes	19	growth	19_GO:0040007 growth	-3.55432	2.36196	4.136	30211	371	724	21	2.90055	0.623705	546|675|1081|3479|5532|6405|6714|7337|8751|9215|10413|10611|26999|57178|57560|57669|59338|65009|79718|83931|123016	ATRX|BRCA2|CGA|IGF1|PPP3CB|SEMA3F|SRC|UBE3A|ADAM15|LARGE1|YAP1|PDLIM5|CYFIP2|ZMIZ1|IFT80|EPB41L5|PLEKHA1|NDRG4|TBL1XR1|STK40|TTC8	-1.6103	0	64	1	1	-3.55432	2.54438
1	-3.55512	GO:0042391	M1	1	0	GO Biological Processes	19	regulation of membrane potential	19_GO:0065007 biological regulation	-3.55512	2.25822	4.09329	30211	425	724	23	3.1768	0.651801	274|776|781|1138|1742|1756|1760|2273|2742|3753|3778|4208|6547|6714|8898|8913|9630|9699|10052|10142|23416|57555|64116	BIN1|CACNA1D|CACNA2D1|CHRNA5|DLG4|DMD|DMPK|FHL1|GLRA2|KCNE1|KCNMA1|MEF2C|SLC8A3|SRC|MTMR2|CACNA1G|GNA14|RIMS2|GJC1|AKAP9|KCNH3|NLGN2|SLC39A8	-1.6103	0	40	0	0	-4.57903	2.25822
1	-3.5438	GO:0006661	M1	1	0	GO Biological Processes	19	phosphatidylinositol biosynthetic process	19_GO:0008152 metabolic process	-3.5438	3.55819	4.56251	30211	129	724	11	1.51934	0.454604	3631|5290|5293|8526|8867|8898|9091|23556|27315|54872|145567	INPP4A|PIK3CA|PIK3CD|DGKE|SYNJ1|MTMR2|PIGQ|PIGN|PGAP2|PIGG|TTC7B	-1.60639	0	38	0	0	-4.62236	10.432
1	-3.53468	GO:0007163	M1	1	0	GO Biological Processes	19	establishment or maintenance of cell polarity	19_GO:0009987 cellular process	-3.53468	2.98056	4.3589	30211	196	724	14	1.9337	0.511782	389|998|5080|5747|6363|8729|9826|23122|54509|55755|56288|123016|154796|399687	RHOC|CDC42|PAX6|PTK2|CCL19|GBF1|ARHGEF11|CLASP2|RHOF|CDK5RAP2|PARD3|TTC8|AMOT|MYO18A	-1.5997	0	58	0	0	-3.78796	20.864
1	-3.52709	GO:0042552	M1	1	0	GO Biological Processes	19	myelination	19_GO:0032502 developmental process	-3.52709	3.82825	4.63513	30211	109	724	10	1.38122	0.433752	20|745|3084|3691|4763|6547|8898|23136|56288|57716	ABCA2|MYRF|NRG1|ITGB4|NF1|SLC8A3|MTMR2|EPB41L3|PARD3|PRX	-1.59694	0	65	1	1	-3.52709	7.45141
1	-3.52846	GO:0021915	M1	1	0	GO Biological Processes	19	neural tube development	19_GO:0032502 developmental process	-3.52846	3.31612	4.4708	30211	151	724	12	1.65746	0.474485	317|585|836|4763|5080|7798|8463|9585|10395|10427|26005|51684	APAF1|BBS4|CASP3|NF1|PAX6|LUZP1|TEAD2|KIF20B|DLC1|SEC24B|C2CD3|SUFU	-1.59694	0	23	0	0	-5.47267	3.95317
1	-3.52071	GO:0048812	M1	1	0	GO Biological Processes	19	neuron projection morphogenesis	19_GO:0032502 developmental process	-3.52071	2.20103	4.04485	30211	455	724	24	3.31492	0.665345	998|1742|1785|2017|4130|4684|4756|4914|5080|5532|5747|5797|6405|9448|9585|23136|23380|26999|55740|56288|57556|84079|123016|153090	CDC42|DLG4|DNM2|CTTN|MAP1A|NCAM1|NEO1|NTRK1|PAX6|PPP3CB|PTK2|PTPRM|SEMA3F|MAP4K4|KIF20B|EPB41L3|SRGAP2|CYFIP2|ENAH|PARD3|SEMA6A|ANKRD27|TTC8|DAB2IP	-1.59295	0	8	0	0	-7.66177	2.60412
1	-3.51081	GO:0030866	M1	1	0	GO Biological Processes	19	cortical actin cytoskeleton organization	19_GO:0009987 cellular process	-3.51081	6.41968	5.3068	30211	39	724	6	0.828729	0.336922	2035|2036|2037|9475|23136|29127	EPB41|EPB41L1|EPB41L2|ROCK2|EPB41L3|RACGAP1	-1.59015	0	20	0	0	-5.61494	13.9093
1	-3.51081	GO:0086091	M1	1	0	GO Biological Processes	19	regulation of heart rate by cardiac conduction	19_GO:0023052 signaling	-3.51081	6.41968	5.3068	30211	39	724	6	0.828729	0.336922	274|776|781|3753|8913|10142	BIN1|CACNA1D|CACNA2D1|KCNE1|CACNA1G|AKAP9	-1.59015	0	32	0	0	-5.03483	41.7279
1	-3.51081	GO:0098815	M1	1	0	GO Biological Processes	19	modulation of excitatory postsynaptic potential	19_GO:0023052 signaling	-3.51081	6.41968	5.3068	30211	39	724	6	0.828729	0.336922	1742|1760|6547|8898|9699|57555	DLG4|DMPK|SLC8A3|MTMR2|RIMS2|NLGN2	-1.59015	0	42	0	0	-4.53323	41.7279
1	-3.50212	GO:0070507	M1	1	0	GO Biological Processes	19	regulation of microtubule cytoskeleton organization	19_GO:0050789 regulation of biological process	-3.50212	3.29431	4.4434	30211	152	724	12	1.65746	0.474485	1540|4130|4233|6249|10142|22919|23122|55755|57606|79866|80321|92421	CYLD|MAP1A|MET|CLIP1|AKAP9|MAPRE1|CLASP2|CDK5RAP2|SLAIN2|BORA|CEP70|CHMP4C	-1.58381	0	11	0	0	-7.33445	7.58689
1	-3.48974	GO:0060348	M1	1	0	GO Biological Processes	19	bone development	19_GO:0032502 developmental process	-3.48974	2.95046	4.31463	30211	198	724	14	1.9337	0.511782	1112|2688|3479|3694|4054|4208|4211|6474|6714|25946|55790|55959|57560|171023	FOXN3|GH1|IGF1|ITGB6|LTBP3|MEF2C|MEIS1|SHOX2|SRC|ZNF385A|CSGALNACT1|SULF2|IFT80|ASXL1	-1.57375	0	47	0	0	-4.12556	4.47085
1	-3.47115	GO:0032465	M1	1	0	GO Biological Processes	19	regulation of cytokinesis	19_GO:0050789 regulation of biological process	-3.47115	4.12694	4.68103	30211	91	724	9	1.24309	0.411781	585|675|998|9585|29127|57448|63971|92421|126520	BBS4|BRCA2|CDC42|KIF20B|RACGAP1|BIRC6|KIF13A|CHMP4C|PLK5	-1.57281	0	67	1	1	-3.47115	4.12694
1	-3.46321	GO:0007272	M1	1	0	GO Biological Processes	19	ensheathment of neurons	19_GO:0032502 developmental process	-3.46321	3.75927	4.56354	30211	111	724	10	1.38122	0.433752	20|745|3084|3691|4763|6547|8898|23136|56288|57716	ABCA2|MYRF|NRG1|ITGB4|NF1|SLC8A3|MTMR2|EPB41L3|PARD3|PRX	-1.57281	0	65	0	0	-3.52709	7.45141
1	-3.46321	GO:0008366	M1	1	0	GO Biological Processes	19	axon ensheathment	19_GO:0032502 developmental process	-3.46321	3.75927	4.56354	30211	111	724	10	1.38122	0.433752	20|745|3084|3691|4763|6547|8898|23136|56288|57716	ABCA2|MYRF|NRG1|ITGB4|NF1|SLC8A3|MTMR2|EPB41L3|PARD3|PRX	-1.57281	0	65	0	0	-3.52709	7.45141
1	-3.47603	GO:0007051	M1	1	0	GO Biological Processes	19	spindle organization	19_GO:0009987 cellular process	-3.47603	3.27278	4.41623	30211	153	724	12	1.65746	0.474485	546|5116|9611|9897|10540|10579|22919|23122|23354|28989|29127|85378	ATRX|PCNT|NCOR1|WASHC5|DCTN2|TACC2|MAPRE1|CLASP2|HAUS5|NTMT1|RACGAP1|TUBGCP6	-1.57281	0	3	0	0	-10.7267	3.27278
1	-3.46292	GO:1902905	M1	1	0	GO Biological Processes	19	positive regulation of supramolecular fiber organization	19_GO:0048518 positive regulation of biological process	-3.46292	3.08217	4.34099	30211	176	724	13	1.79558	0.493513	274|389|998|2017|4233|6249|9475|10142|10152|22919|22998|55755|57606	BIN1|RHOC|CDC42|CTTN|MET|CLIP1|ROCK2|AKAP9|ABI2|MAPRE1|LIMCH1|CDK5RAP2|SLAIN2	-1.57281	0	11	0	0	-7.33445	7.58689
1	-3.46417	GO:0006887	M1	1	0	GO Biological Processes	19	exocytosis	19_GO:0051179 localization	-3.46417	2.80681	4.24346	30211	223	724	15	2.07182	0.529372	2039|5293|5532|6453|6810|8867|8938|9699|9900|23265|25837|55114|63910|117177|283849	DMTN|PIK3CD|PPP3CB|ITSN1|STX4|SYNJ1|BAIAP3|RIMS2|SV2A|EXOC7|RAB26|ARHGAP17|SLC17A9|RAB3IP|EXOC3L1	-1.57281	0	68	1	1	-3.46417	3.16921
1	-3.47159	GO:0043547	M1	1	0	GO Biological Processes	19	positive regulation of GTPase activity	19_GO:0065007 biological regulation	-3.47159	2.60799	4.17426	30211	272	724	17	2.34807	0.562764	274|4763|4914|5906|6363|9104|9448|9905|23108|23348|23380|23526|51735|57572|64411|116985|129049	BIN1|NF1|NTRK1|RAP1A|CCL19|RGN|MAP4K4|SGSM2|RAP1GAP2|DOCK9|SRGAP2|ARHGAP45|RAPGEF6|DOCK6|ARAP3|ARAP1|SGSM1	-1.57281	0	22	0	0	-5.52732	2.86593
1	-3.46179	GO:1901653	M1	1	0	GO Biological Processes	19	cellular response to peptide	19_GO:0050896 response to stimulus	-3.46179	2.52048	4.13321	30211	298	724	18	2.48619	0.57867	781|1584|2688|2798|2887|3297|3479|4149|4363|5164|5290|5468|5747|5771|6714|6778|10580|55107	CACNA2D1|CYP11B1|GH1|GNRHR|GRB10|HSF1|IGF1|MAX|ABCC1|PDK2|PIK3CA|PPARG|PTK2|PTPN2|SRC|STAT6|SORBS1|ANO1	-1.57281	0	15	0	0	-6.72268	2.89921
1	-3.48346	GO:0009611	M1	1	0	GO Biological Processes	19	response to wounding	19_GO:0050896 response to stimulus	-3.48346	2.23196	4.03171	30211	430	724	23	3.1768	0.651801	389|836|960|2159|3084|3479|3691|3694|4149|4763|4914|5080|5290|6714|8291|8525|8526|10413|23162|23499|26509|89781|92421	RHOC|CASP3|CD44|F10|NRG1|IGF1|ITGB4|ITGB6|MAX|NF1|NTRK1|PAX6|PIK3CA|SRC|DYSF|DGKZ|DGKE|YAP1|MAPK8IP3|MACF1|MYOF|HPS4|CHMP4C	-1.57281	0	66	1	1	-3.48346	2.30399
1	-3.46578	GO:0120039	M1	1	0	GO Biological Processes	19	plasma membrane bounded cell projection morphogenesis	19_GO:0032502 developmental process	-3.46578	2.18185	3.99798	30211	459	724	24	3.31492	0.665345	998|1742|1785|2017|4130|4684|4756|4914|5080|5532|5747|5797|6405|9448|9585|23136|23380|26999|55740|56288|57556|84079|123016|153090	CDC42|DLG4|DNM2|CTTN|MAP1A|NCAM1|NEO1|NTRK1|PAX6|PPP3CB|PTK2|PTPRM|SEMA3F|MAP4K4|KIF20B|EPB41L3|SRGAP2|CYFIP2|ENAH|PARD3|SEMA6A|ANKRD27|TTC8|DAB2IP	-1.57281	0	8	0	0	-7.66177	2.60412
1	-3.46648	GO:0090066	M1	1	0	GO Biological Processes	19	regulation of anatomical structure size	19_GO:0065007 biological regulation	-3.46648	2.14209	3.98144	30211	487	724	25	3.45304	0.67858	274|585|1785|2017|2039|2784|3778|4883|5290|5802|6405|6709|9175|9475|9897|11194|23108|23189|23499|26999|56262|57521|57556|114908|171023	BIN1|BBS4|DNM2|CTTN|DMTN|GNB3|KCNMA1|NPR3|PIK3CA|PTPRS|SEMA3F|SPTAN1|MAP3K13|ROCK2|WASHC5|ABCB8|RAP1GAP2|KANK1|MACF1|CYFIP2|LRRC8A|RPTOR|SEMA6A|TMEM123|ASXL1	-1.57281	0	46	0	0	-4.33387	3.26363
1	-3.46179	GO:0032446	M1	1	0	GO Biological Processes	19	protein modification by small protein conjugation	19_GO:0008152 metabolic process	-3.46179	1.90988	3.87473	30211	721	724	33	4.55801	0.775154	998|1911|2175|4850|7335|7337|8805|10336|10475|10533|11059|23053|23321|23512|26036|51239|51619|55008|55658|55905|57154|57448|57563|63891|64777|84447|116138|119504|130507|142689|197131|283450|284996	CDC42|PHC1|FANCA|CNOT4|UBE2V1|UBE3A|TRIM24|PCGF3|TRIM38|ATG7|WWP1|ZSWIM8|TRIM2|SUZ12|ZNF451|ANKRD39|UBE2D4|HERC6|RNF126|RNF114|SMURF1|BIRC6|KLHL8|RNF123|RMND5B|SYVN1|KLHDC3|ANAPC16|UBR3|ASB12|UBR1|HECTD4|RNF149	-1.57281	0	36	0	0	-4.82804	3.36515
1	-3.42716	GO:1901652	M1	1	0	GO Biological Processes	19	response to peptide	19_GO:0050896 response to stimulus	-3.42716	2.21139	3.98306	30211	434	724	23	3.1768	0.651801	781|1584|2688|2798|2887|3297|3479|3795|4149|4363|5164|5290|5468|5747|5771|6714|6778|9475|10580|22861|22937|55107|143686	CACNA2D1|CYP11B1|GH1|GNRHR|GRB10|HSF1|IGF1|KHK|MAX|ABCC1|PDK2|PIK3CA|PPARG|PTK2|PTPN2|SRC|STAT6|ROCK2|SORBS1|NLRP1|SCAP|ANO1|SESN3	-1.54252	0	15	0	0	-6.72268	2.89921
1	-3.42881	GO:0043632	M1	1	0	GO Biological Processes	19	modification-dependent macromolecule catabolic process	19_GO:0008152 metabolic process	-3.42881	2.0597	3.91913	30211	547	724	27	3.72928	0.704191	1540|4850|7337|8975|9736|10475|11059|23053|23321|29761|51608|51619|54620|55658|55905|57154|57563|64777|64854|79718|84164|84447|92421|116138|130507|197131|284996	CYLD|CNOT4|UBE3A|USP13|USP34|TRIM38|WWP1|ZSWIM8|TRIM2|USP25|GET4|UBE2D4|FBXL19|RNF126|RNF114|SMURF1|KLHL8|RMND5B|USP46|TBL1XR1|ASCC2|SYVN1|CHMP4C|KLHDC3|UBR3|UBR1|RNF149	-1.54252	0	36	0	0	-4.82804	3.36515
1	-3.41894	GO:0051046	M1	1	0	GO Biological Processes	19	regulation of secretion	19_GO:0051179 localization	-3.41894	1.99688	3.88442	30211	606	724	29	4.00552	0.728758	1138|3084|3382|3479|4208|4345|4763|4987|5066|5468|5532|5617|5906|6810|7226|7879|8913|8938|9699|9900|10699|23122|25807|25837|55107|56262|57555|84976|399687	CHRNA5|NRG1|ICA1|IGF1|MEF2C|CD200|NF1|OPRL1|PAM|PPARG|PPP3CB|PRL|RAP1A|STX4|TRPM2|RAB7A|CACNA1G|BAIAP3|RIMS2|SV2A|CORIN|CLASP2|RHBDD3|RAB26|ANO1|LRRC8A|NLGN2|DISP1|MYO18A	-1.53646	0	16	0	0	-6.31575	6.18191
1	-3.41167	GO:0048858	M1	1	0	GO Biological Processes	19	cell projection morphogenesis	19_GO:0032502 developmental process	-3.41167	2.163	3.95158	30211	463	724	24	3.31492	0.665345	998|1742|1785|2017|4130|4684|4756|4914|5080|5532|5747|5797|6405|9448|9585|23136|23380|26999|55740|56288|57556|84079|123016|153090	CDC42|DLG4|DNM2|CTTN|MAP1A|NCAM1|NEO1|NTRK1|PAX6|PPP3CB|PTK2|PTPRM|SEMA3F|MAP4K4|KIF20B|EPB41L3|SRGAP2|CYFIP2|ENAH|PARD3|SEMA6A|ANKRD27|TTC8|DAB2IP	-1.53134	0	8	0	0	-7.66177	2.60412
1	-3.39916	GO:0046488	M1	1	0	GO Biological Processes	19	phosphatidylinositol metabolic process	19_GO:0008152 metabolic process	-3.39916	3.20984	4.33605	30211	156	724	12	1.65746	0.474485	3631|5290|5293|8526|8867|8898|9091|9926|23556|27315|54872|145567	INPP4A|PIK3CA|PIK3CD|DGKE|SYNJ1|MTMR2|PIGQ|LPGAT1|PIGN|PGAP2|PIGG|TTC7B	-1.52096	0	38	0	0	-4.62236	10.432
1	-3.38516	GO:0036465	M1	1	0	GO Biological Processes	19	synaptic vesicle recycling	19_GO:0051179 localization	-3.38516	5.12448	4.88386	30211	57	724	7	0.966851	0.363664	274|1759|1785|6453|8867|26052|57555	BIN1|DNM1|DNM2|ITSN1|SYNJ1|DNM3|NLGN2	-1.5112	0	57	0	0	-3.81872	5.96113
1	-3.3864	GO:0042326	M1	1	0	GO Biological Processes	19	negative regulation of phosphorylation	19_GO:0048519 negative regulation of biological process	-3.3864	2.29394	3.98801	30211	382	724	21	2.90055	0.623705	836|1756|2039|2887|4763|5080|5468|5575|5771|6547|9104|9611|10221|11329|51422|55755|56288|56940|83891|153090|388324	CASP3|DMD|DMTN|GRB10|NF1|PAX6|PPARG|PRKAR1B|PTPN2|SLC8A3|RGN|NCOR1|TRIB1|STK38|PRKAG2|CDK5RAP2|PARD3|DUSP22|SNX25|DAB2IP|INCA1	-1.5112	0	69	1	1	-3.3864	3.42032
1	-3.37025	GO:0099504	M1	1	0	GO Biological Processes	19	synaptic vesicle cycle	19_GO:0051179 localization	-3.37025	3.66034	4.45921	30211	114	724	10	1.38122	0.433752	274|1759|1785|6453|6810|8867|9699|9900|26052|57555	BIN1|DNM1|DNM2|ITSN1|STX4|SYNJ1|RIMS2|SV2A|DNM3|NLGN2	-1.49839	0	57	0	0	-3.81872	5.96113
1	-3.36801	GO:0098655	M1	1	0	GO Biological Processes	19	cation transmembrane transport	19_GO:0051179 localization	-3.36801	1.956	3.83038	30211	640	724	30	4.14365	0.740683	357|491|776|781|3708|3753|3778|6363|6547|6583|7222|7226|8913|9497|11194|23416|29985|50617|51555|53373|55107|55238|60386|64116|80228|81855|84286|115286|118980|140803	SHROOM2|ATP2B2|CACNA1D|CACNA2D1|ITPR1|KCNE1|KCNMA1|CCL19|SLC8A3|SLC22A4|TRPC3|TRPM2|CACNA1G|SLC4A7|ABCB8|KCNH3|SLC39A3|ATP6V0A4|PEX5L|TPCN1|ANO1|SLC38A7|SLC25A19|SLC39A8|ORAI2|SFXN3|TMEM175|SLC25A26|SFXN2|TRPM6	-1.49824	0	70	1	1	-3.36801	7.36375
1	-3.36566	GO:0016567	M1	1	0	GO Biological Processes	19	protein ubiquitination	19_GO:0008152 metabolic process	-3.36566	1.93069	3.81734	30211	670	724	31	4.28177	0.752384	998|1911|2175|4850|7335|7337|8805|10336|10475|11059|23053|23321|23512|51239|51619|55008|55658|55905|57154|57448|57563|63891|64777|84447|116138|119504|130507|142689|197131|283450|284996	CDC42|PHC1|FANCA|CNOT4|UBE2V1|UBE3A|TRIM24|PCGF3|TRIM38|WWP1|ZSWIM8|TRIM2|SUZ12|ANKRD39|UBE2D4|HERC6|RNF126|RNF114|SMURF1|BIRC6|KLHL8|RNF123|RMND5B|SYVN1|KLHDC3|ANAPC16|UBR3|ASB12|UBR1|HECTD4|RNF149	-1.49797	0	36	0	0	-4.82804	3.36515
1	-3.34435	GO:0045936	M1	1	0	GO Biological Processes	19	negative regulation of phosphate metabolic process	19_GO:0048519 negative regulation of biological process	-3.34435	2.18123	3.91105	30211	440	724	23	3.1768	0.651801	20|836|1756|2039|2887|4763|5080|5468|5575|5771|6547|9104|9475|9611|10221|11329|51422|55755|56288|56940|83891|153090|388324	ABCA2|CASP3|DMD|DMTN|GRB10|NF1|PAX6|PPARG|PRKAR1B|PTPN2|SLC8A3|RGN|ROCK2|NCOR1|TRIB1|STK38|PRKAG2|CDK5RAP2|PARD3|DUSP22|SNX25|DAB2IP|INCA1	-1.47874	0	69	0	0	-3.3864	3.42032
1	-3.33999	GO:0046660	M1	1	0	GO Biological Processes	19	female sex differentiation	19_GO:0022414 reproductive process	-3.33999	3.62851	4.42521	30211	115	724	10	1.38122	0.433752	675|836|2175|2488|5241|6714|7337|8879|10184|59338	BRCA2|CASP3|FANCA|FSHB|PGR|SRC|UBE3A|SGPL1|LHFPL2|PLEKHA1	-1.47644	0	41	0	0	-4.56021	6.3499
1	-3.33201	GO:0014020	M1	1	0	GO Biological Processes	19	primary neural tube formation	19_GO:0032502 developmental process	-3.33201	3.95317	4.51732	30211	95	724	9	1.24309	0.411781	317|585|836|7798|8463|9585|10395|10427|51684	APAF1|BBS4|CASP3|LUZP1|TEAD2|KIF20B|DLC1|SEC24B|SUFU	-1.47129	0	23	0	0	-5.47267	3.95317
1	-3.33074	GO:0010563	M1	1	0	GO Biological Processes	19	negative regulation of phosphorus metabolic process	19_GO:0048519 negative regulation of biological process	-3.33074	2.17629	3.89917	30211	441	724	23	3.1768	0.651801	20|836|1756|2039|2887|4763|5080|5468|5575|5771|6547|9104|9475|9611|10221|11329|51422|55755|56288|56940|83891|153090|388324	ABCA2|CASP3|DMD|DMTN|GRB10|NF1|PAX6|PPARG|PRKAR1B|PTPN2|SLC8A3|RGN|ROCK2|NCOR1|TRIB1|STK38|PRKAG2|CDK5RAP2|PARD3|DUSP22|SNX25|DAB2IP|INCA1	-1.47129	0	69	0	0	-3.3864	3.42032
1	-3.32505	GO:2001224	M1	1	0	GO Biological Processes	19	positive regulation of neuron migration	19_GO:0040011 locomotion	-3.32505	10.432	5.91323	30211	16	724	4	0.552486	0.275479	9585|23060|57556|153090	KIF20B|ZNF609|SEMA6A|DAB2IP	-1.46763	0	71	1	1	-3.32505	41.7279
1	-3.3144	GO:0022011	M1	1	0	GO Biological Processes	19	myelination in peripheral nervous system	19_GO:0032502 developmental process	-3.3144	7.45141	5.35158	30211	28	724	5	0.690608	0.307781	3084|3691|4763|56288|57716	NRG1|ITGB4|NF1|PARD3|PRX	-1.46103	0	65	0	0	-3.52709	7.45141
1	-3.3144	GO:0032292	M1	1	0	GO Biological Processes	19	peripheral nervous system axon ensheathment	19_GO:0032502 developmental process	-3.3144	7.45141	5.35158	30211	28	724	5	0.690608	0.307781	3084|3691|4763|56288|57716	NRG1|ITGB4|NF1|PARD3|PRX	-1.46103	0	65	0	0	-3.52709	7.45141
1	-3.3085	GO:0060562	M1	1	0	GO Biological Processes	19	epithelial tube morphogenesis	19_GO:0032502 developmental process	-3.3085	2.44659	3.99189	30211	307	724	18	2.48619	0.57867	317|585|836|4208|4233|5241|6495|6714|7080|7798|8463|9585|10395|10413|10427|26005|51684|65009	APAF1|BBS4|CASP3|MEF2C|MET|PGR|SIX1|SRC|NKX2-1|LUZP1|TEAD2|KIF20B|DLC1|YAP1|SEC24B|C2CD3|SUFU|NDRG4	-1.45713	0	23	0	0	-5.47267	3.95317
1	-3.30368	GO:0002009	M1	1	0	GO Biological Processes	19	morphogenesis of an epithelium	19_GO:0032502 developmental process	-3.30368	2.16646	3.87549	30211	443	724	23	3.1768	0.651801	317|389|585|836|960|998|4208|4233|5241|6495|6714|7080|7798|8463|9585|10395|10413|10427|26005|51684|57669|65009|123016	APAF1|RHOC|BBS4|CASP3|CD44|CDC42|MEF2C|MET|PGR|SIX1|SRC|NKX2-1|LUZP1|TEAD2|KIF20B|DLC1|YAP1|SEC24B|C2CD3|SUFU|EPB41L5|NDRG4|TTC8	-1.4543	0	23	0	0	-5.47267	3.95317
1	-3.29843	GO:0008585	M1	1	0	GO Biological Processes	19	female gonad development	19_GO:0022414 reproductive process	-3.29843	3.91199	4.47779	30211	96	724	9	1.24309	0.411781	675|836|2175|2488|5241|6714|7337|8879|59338	BRCA2|CASP3|FANCA|FSHB|PGR|SRC|UBE3A|SGPL1|PLEKHA1	-1.45126	0	41	0	0	-4.56021	6.3499
1	-3.29273	GO:0006479	M1	1	0	GO Biological Processes	19	protein methylation	19_GO:0008152 metabolic process	-3.29273	3.32614	4.29157	30211	138	724	11	1.51934	0.454604	2122|4802|10498|23512|28989|58508|65094|79813|84444|115294|399818	MECOM|NFYC|CARM1|SUZ12|NTMT1|KMT2C|JMJD4|EHMT1|DOT1L|PCMTD1|EEF1AKMT2	-1.45126	0	21	0	0	-5.58892	3.87166
1	-3.29273	GO:0008213	M1	1	0	GO Biological Processes	19	protein alkylation	19_GO:0008152 metabolic process	-3.29273	3.32614	4.29157	30211	138	724	11	1.51934	0.454604	2122|4802|10498|23512|28989|58508|65094|79813|84444|115294|399818	MECOM|NFYC|CARM1|SUZ12|NTMT1|KMT2C|JMJD4|EHMT1|DOT1L|PCMTD1|EEF1AKMT2	-1.45126	0	21	0	0	-5.58892	3.87166
1	-3.2954	GO:2000146	M1	1	0	GO Biological Processes	19	negative regulation of cell motility	19_GO:0040011 locomotion	-3.2954	2.3118	3.92895	30211	361	724	20	2.76243	0.609107	3084|4208|4345|4763|5468|5797|7080|8751|9104|10221|10395|22998|23122|23143|23189|23380|23613|56940|65009|153090	NRG1|MEF2C|CD200|NF1|PPARG|PTPRM|NKX2-1|ADAM15|RGN|TRIB1|DLC1|LIMCH1|CLASP2|LRCH1|KANK1|SRGAP2|ZMYND8|DUSP22|NDRG4|DAB2IP	-1.45126	0	51	0	0	-4.00035	2.42359
1	-3.27452	GO:0086003	M1	1	0	GO Biological Processes	19	cardiac muscle cell contraction	19_GO:0032501 multicellular organismal process	-3.27452	5.8225	4.95864	30211	43	724	6	0.828729	0.336922	776|781|3753|5290|8913|10052	CACNA1D|CACNA2D1|KCNE1|PIK3CA|CACNA1G|GJC1	-1.43887	0	32	0	0	-5.03483	41.7279
1	-3.27452	GO:2001222	M1	1	0	GO Biological Processes	19	regulation of neuron migration	19_GO:0040011 locomotion	-3.27452	5.8225	4.95864	30211	43	724	6	0.828729	0.336922	3084|9585|23060|23380|57556|153090	NRG1|KIF20B|ZNF609|SRGAP2|SEMA6A|DAB2IP	-1.43887	0	71	0	0	-3.32505	41.7279
1	-3.27466	GO:0030100	M1	1	0	GO Biological Processes	19	regulation of endocytosis	19_GO:0051179 localization	-3.27466	2.80861	4.10132	30211	208	724	14	1.9337	0.511782	20|27|274|998|1742|1785|5532|6363|6714|8867|8898|9784|10188|22848	ABCA2|ABL2|BIN1|CDC42|DLG4|DNM2|PPP3CB|CCL19|SRC|SYNJ1|MTMR2|SNX17|TNK2|AAK1	-1.43887	0	50	0	0	-4.03285	3.03476
1	-3.26531	GO:0016571	M1	1	0	GO Biological Processes	19	histone methylation	19_GO:0008152 metabolic process	-3.26531	3.87166	4.43879	30211	97	724	9	1.24309	0.411781	2122|4802|10498|23512|28989|58508|65094|79813|84444	MECOM|NFYC|CARM1|SUZ12|NTMT1|KMT2C|JMJD4|EHMT1|DOT1L	-1.43159	0	21	0	0	-5.58892	3.87166
1	-3.25968	GO:1901137	M1	1	0	GO Biological Processes	19	carbohydrate derivative biosynthetic process	19_GO:0008152 metabolic process	-3.25968	2.03933	3.78979	30211	532	724	26	3.59116	0.691523	226|1635|1854|3479|9091|9215|11227|22906|23556|26301|27090|27315|30815|51363|51422|54360|54872|55790|55902|64116|79087|79717|84197|92370|122622|221264	ALDOA|DCTD|DUT|IGF1|PIGQ|LARGE1|GALNT5|TRAK1|PIGN|GBGT1|ST6GALNAC4|PGAP2|ST6GALNAC6|CHST15|PRKAG2|CYTL1|PIGG|CSGALNACT1|ACSS2|SLC39A8|ALG12|PPCS|POMK|PXYLP1|ADSS1|AK9	-1.42788	0	72	1	1	-3.25968	7.25703
1	-3.25018	GO:0048514	M1	1	0	GO Biological Processes	19	blood vessel morphogenesis	19_GO:0032502 developmental process	-3.25018	2.19096	3.84667	30211	419	724	22	3.03867	0.637929	998|4211|4691|4763|5290|5316|5747|6495|7342|7716|8463|8751|8879|10052|10203|10352|10413|10427|23670|57178|153090|154796	CDC42|MEIS1|NCL|NF1|PIK3CA|PKNOX1|PTK2|SIX1|UBP1|VEZF1|TEAD2|ADAM15|SGPL1|GJC1|CALCRL|WARS2|YAP1|SEC24B|CEMIP2|ZMIZ1|DAB2IP|AMOT	-1.42029	0	10	0	0	-7.42039	2.58827
1	-3.24144	GO:0003172	M1	1	0	GO Biological Processes	19	sinoatrial valve development	19_GO:0032502 developmental process	-3.24144	41.7279	9.02544	30211	2	724	2	0.276243	0.195063	4208|6474	MEF2C|SHOX2	-1.41579	0	73	1	1	-3.24144	41.7279
1	-3.24144	GO:1990910	M1	1	0	GO Biological Processes	19	response to hypobaric hypoxia	19_GO:0050896 response to stimulus	-3.24144	41.7279	9.02544	30211	2	724	2	0.276243	0.195063	3297|8751	HSF1|ADAM15	-1.41579	0	74	1	1	-3.24144	41.7279
1	-3.24001	GO:0046467	M1	1	0	GO Biological Processes	19	membrane lipid biosynthetic process	19_GO:0008152 metabolic process	-3.24001	3.27862	4.2344	30211	140	724	11	1.51934	0.454604	20|8879|9091|9215|23556|26301|27090|27315|30815|54872|55627	ABCA2|SGPL1|PIGQ|LARGE1|PIGN|GBGT1|ST6GALNAC4|PGAP2|ST6GALNAC6|PIGG|SMPD4	-1.41579	0	38	0	0	-4.62236	10.432
1	-3.22766	GO:1902904	M1	1	0	GO Biological Processes	19	negative regulation of supramolecular fiber organization	19_GO:0048519 negative regulation of biological process	-3.22766	3.07199	4.15627	30211	163	724	12	1.65746	0.474485	585|2039|4233|5290|6709|8500|10395|22919|23122|23189|84952|116985	BBS4|DMTN|MET|PIK3CA|SPTAN1|PPFIA1|DLC1|MAPRE1|CLASP2|KANK1|CGNL1|ARAP1	-1.40532	0	7	0	0	-8.17576	7.58689
1	-3.20657	GO:0014706	M1	1	0	GO Biological Processes	19	striated muscle tissue development	19_GO:0032502 developmental process	-3.20657	2.47169	3.92533	30211	287	724	17	2.34807	0.562764	58|998|1756|2317|3084|3142|4208|4763|6474|6495|8913|10052|10472|10611|26508|63950|65009	ACTA1|CDC42|DMD|FLNB|NRG1|HLX|MEF2C|NF1|SHOX2|SIX1|CACNA1G|GJC1|ZBTB18|PDLIM5|HEYL|DMRTA2|NDRG4	-1.3861	0	28	0	0	-5.20631	4.03818
1	-3.19389	GO:0007519	M1	1	0	GO Biological Processes	19	skeletal muscle tissue development	19_GO:0032502 developmental process	-3.19389	3.47733	4.26074	30211	120	724	10	1.38122	0.433752	58|1756|2317|3142|4208|4763|6495|10472|26508|63950	ACTA1|DMD|FLNB|HLX|MEF2C|NF1|SIX1|ZBTB18|HEYL|DMRTA2	-1.37897	0	28	0	0	-5.20631	4.03818
1	-3.19389	GO:0007041	M1	1	0	GO Biological Processes	19	lysosomal transport	19_GO:0051179 localization	-3.19389	3.47733	4.26074	30211	120	724	10	1.38122	0.433752	274|7879|22898|22906|23274|29911|63971|80700|84376|92421	BIN1|RAB7A|DENND3|TRAK1|CLEC16A|HOOK2|KIF13A|UBXN6|HOOK3|CHMP4C	-1.37897	0	35	0	0	-4.84974	13.9093
1	-3.19389	GO:0099003	M1	1	0	GO Biological Processes	19	vesicle-mediated transport in synapse	19_GO:0051179 localization	-3.19389	3.47733	4.26074	30211	120	724	10	1.38122	0.433752	274|1759|1785|6453|6810|8867|9699|9900|26052|57555	BIN1|DNM1|DNM2|ITSN1|STX4|SYNJ1|RIMS2|SV2A|DNM3|NLGN2	-1.37897	0	57	0	0	-3.81872	5.96113
1	-3.19058	GO:0031589	M1	1	0	GO Biological Processes	19	cell-substrate adhesion	19_GO:0022610 biological adhesion	-3.19058	2.88544	4.06344	30211	188	724	13	1.79558	0.493513	960|1896|2017|3691|3694|6714|8500|8751|10395|10580|23380|57669|79778	CD44|EDA|CTTN|ITGB4|ITGB6|SRC|PPFIA1|ADAM15|DLC1|SORBS1|SRGAP2|EPB41L5|MICALL2	-1.37833	0	75	1	1	-3.19058	6.18191
1	-3.18958	GO:0001933	M1	1	0	GO Biological Processes	19	negative regulation of protein phosphorylation	19_GO:0048519 negative regulation of biological process	-3.18958	2.32501	3.85576	30211	341	724	19	2.62431	0.594105	836|1756|2039|4763|5080|5468|5575|5771|6547|9104|10221|11329|51422|55755|56288|56940|83891|153090|388324	CASP3|DMD|DMTN|NF1|PAX6|PPARG|PRKAR1B|PTPN2|SLC8A3|RGN|TRIB1|STK38|PRKAG2|CDK5RAP2|PARD3|DUSP22|SNX25|DAB2IP|INCA1	-1.37833	0	69	0	0	-3.3864	3.42032
1	-3.17667	GO:0048589	M1	1	0	GO Biological Processes	19	developmental growth	19_GO:0040007 growth	-3.17667	2.26167	3.82099	30211	369	724	20	2.76243	0.609107	546|675|1081|3479|5532|6405|7337|8751|9215|10413|10611|26999|57178|57560|57669|59338|65009|79718|83931|123016	ATRX|BRCA2|CGA|IGF1|PPP3CB|SEMA3F|UBE3A|ADAM15|LARGE1|YAP1|PDLIM5|CYFIP2|ZMIZ1|IFT80|EPB41L5|PLEKHA1|NDRG4|TBL1XR1|STK40|TTC8	-1.36724	0	64	0	0	-3.55432	2.54438
1	-3.17279	GO:0006469	M1	1	0	GO Biological Processes	19	negative regulation of protein kinase activity	19_GO:0048519 negative regulation of biological process	-3.17279	2.74268	3.99936	30211	213	724	14	1.9337	0.511782	836|4763|5468|5575|5771|6547|9104|10221|11329|51422|55755|56940|153090|388324	CASP3|NF1|PPARG|PRKAR1B|PTPN2|SLC8A3|RGN|TRIB1|STK38|PRKAG2|CDK5RAP2|DUSP22|DAB2IP|INCA1	-1.36517	0	69	0	0	-3.3864	3.42032
1	-3.16286	GO:0016331	M1	1	0	GO Biological Processes	19	morphogenesis of embryonic epithelium	19_GO:0032502 developmental process	-3.16286	3.20984	4.15055	30211	143	724	11	1.51934	0.454604	317|585|836|6495|7798|8463|9585|10395|10427|51684|57669	APAF1|BBS4|CASP3|SIX1|LUZP1|TEAD2|KIF20B|DLC1|SEC24B|SUFU|EPB41L5	-1.35991	0	23	0	0	-5.47267	3.95317
1	-3.16549	GO:0032990	M1	1	0	GO Biological Processes	19	cell part morphogenesis	19_GO:0032502 developmental process	-3.16549	2.07774	3.73745	30211	482	724	24	3.31492	0.665345	998|1742|1785|2017|4130|4684|4756|4914|5080|5532|5747|5797|6405|9448|9585|23136|23380|26999|55740|56288|57556|84079|123016|153090	CDC42|DLG4|DNM2|CTTN|MAP1A|NCAM1|NEO1|NTRK1|PAX6|PPP3CB|PTK2|PTPRM|SEMA3F|MAP4K4|KIF20B|EPB41L3|SRGAP2|CYFIP2|ENAH|PARD3|SEMA6A|ANKRD27|TTC8|DAB2IP	-1.35991	0	8	0	0	-7.66177	2.60412
1	-3.16213	GO:0043009	M1	1	0	GO Biological Processes	19	chordate embryonic development	19_GO:0032502 developmental process	-3.16213	1.92386	3.669	30211	629	724	29	4.00552	0.728758	317|585|675|836|4154|4763|5080|6474|6495|7798|8463|9585|10395|10413|10427|23019|26005|29985|51684|54799|55959|56243|57178|57448|57669|79718|81502|145873|154796	APAF1|BBS4|BRCA2|CASP3|MBNL1|NF1|PAX6|SHOX2|SIX1|LUZP1|TEAD2|KIF20B|DLC1|YAP1|SEC24B|CNOT1|C2CD3|SLC39A3|SUFU|MBTD1|SULF2|KIAA1217|ZMIZ1|BIRC6|EPB41L5|TBL1XR1|HM13|MESP2|AMOT	-1.35991	0	23	0	0	-5.47267	3.95317
1	-3.15768	GO:0007611	M1	1	0	GO Biological Processes	19	learning or memory	19_GO:0007610 behavior	-3.15768	2.52896	3.90978	30211	264	724	16	2.20994	0.546347	836|1742|4130|4208|4212|4763|4914|4987|5532|5575|6547|7337|8867|25946|65009|84197	CASP3|DLG4|MAP1A|MEF2C|MEIS2|NF1|NTRK1|OPRL1|PPP3CB|PRKAR1B|SLC8A3|UBE3A|SYNJ1|ZNF385A|NDRG4|POMK	-1.35723	0	52	0	0	-3.95081	2.87779
1	-3.15285	GO:0042063	M1	1	0	GO Biological Processes	19	gliogenesis	19_GO:0032502 developmental process	-3.15285	2.72986	3.97932	30211	214	724	14	1.9337	0.511782	20|745|3084|3691|4763|5080|6547|23380|23512|55553|56288|57178|57716|153090	ABCA2|MYRF|NRG1|ITGB4|NF1|PAX6|SLC8A3|SRGAP2|SUZ12|SOX6|PARD3|ZMIZ1|PRX|DAB2IP	-1.3553	0	65	0	0	-3.52709	7.45141
1	-3.1522	GO:0040008	M1	1	0	GO Biological Processes	19	regulation of growth	19_GO:0040007 growth	-3.1522	1.89672	3.64984	30211	660	724	30	4.14365	0.740683	585|998|1081|1785|2017|2273|2688|3142|3479|4208|5290|5617|5802|6405|6495|8751|8879|9175|9699|9792|9826|10413|10551|23136|23499|57154|57521|57556|57678|153090	BBS4|CDC42|CGA|DNM2|CTTN|FHL1|GH1|HLX|IGF1|MEF2C|PIK3CA|PRL|PTPRS|SEMA3F|SIX1|ADAM15|SGPL1|MAP3K13|RIMS2|SERTAD2|ARHGEF11|YAP1|AGR2|EPB41L3|MACF1|SMURF1|RPTOR|SEMA6A|GPAM|DAB2IP	-1.3553	0	37	0	0	-4.75933	2.96293
1	-3.13723	GO:0006664	M1	1	0	GO Biological Processes	19	glycolipid metabolic process	19_GO:0008152 metabolic process	-3.13723	3.71833	4.28782	30211	101	724	9	1.24309	0.411781	20|9091|9215|23556|26301|27090|27315|30815|54872	ABCA2|PIGQ|LARGE1|PIGN|GBGT1|ST6GALNAC4|PGAP2|ST6GALNAC6|PIGG	-1.3456	0	38	0	0	-4.62236	10.432
1	-3.13775	GO:0001838	M1	1	0	GO Biological Processes	19	embryonic epithelial tube formation	19_GO:0032502 developmental process	-3.13775	3.42032	4.19738	30211	122	724	10	1.38122	0.433752	317|585|836|6495|7798|8463|9585|10395|10427|51684	APAF1|BBS4|CASP3|SIX1|LUZP1|TEAD2|KIF20B|DLC1|SEC24B|SUFU	-1.3456	0	23	0	0	-5.47267	3.95317
1	-3.13775	GO:0071901	M1	1	0	GO Biological Processes	19	negative regulation of protein serine/threonine kinase activity	19_GO:0048519 negative regulation of biological process	-3.13775	3.42032	4.19738	30211	122	724	10	1.38122	0.433752	836|4763|5468|5575|6547|11329|51422|55755|153090|388324	CASP3|NF1|PPARG|PRKAR1B|SLC8A3|STK38|PRKAG2|CDK5RAP2|DAB2IP|INCA1	-1.3456	0	69	0	0	-3.3864	3.42032
1	-3.12845	GO:0008015	M1	1	0	GO Biological Processes	19	blood circulation	19_GO:0032501 multicellular organismal process	-3.12845	2.19071	3.75646	30211	400	724	21	2.90055	0.623705	585|776|781|998|1584|1756|2784|3753|3778|4883|4973|4987|5290|5468|6714|8913|9475|10052|10699|26509|27134	BBS4|CACNA1D|CACNA2D1|CDC42|CYP11B1|DMD|GNB3|KCNE1|KCNMA1|NPR3|OLR1|OPRL1|PIK3CA|PPARG|SRC|CACNA1G|ROCK2|GJC1|CORIN|MYOF|TJP3	-1.34004	0	32	0	0	-5.03483	41.7279
1	-3.1282	GO:0046903	M1	1	0	GO Biological Processes	19	secretion	19_GO:0051179 localization	-3.1282	2.06489	3.70455	30211	485	724	24	3.31492	0.665345	1081|2039|2914|4763|4883|5066|5293|5532|5617|6453|6583|6810|7163|8867|8938|9699|9900|10551|23265|25837|55114|63910|117177|283849	CGA|DMTN|GRM4|NF1|NPR3|PAM|PIK3CD|PPP3CB|PRL|ITSN1|SLC22A4|STX4|TPD52|SYNJ1|BAIAP3|RIMS2|SV2A|AGR2|EXOC7|RAB26|ARHGAP17|SLC17A9|RAB3IP|EXOC3L1	-1.34004	0	68	0	0	-3.46417	3.16921
1	-3.11408	GO:0030336	M1	1	0	GO Biological Processes	19	negative regulation of cell migration	19_GO:0040011 locomotion	-3.11408	2.29142	3.78575	30211	346	724	19	2.62431	0.594105	3084|4208|4345|4763|5468|5797|7080|8751|10221|10395|22998|23122|23143|23189|23380|23613|56940|65009|153090	NRG1|MEF2C|CD200|NF1|PPARG|PTPRM|NKX2-1|ADAM15|TRIB1|DLC1|LIMCH1|CLASP2|LRCH1|KANK1|SRGAP2|ZMYND8|DUSP22|NDRG4|DAB2IP	-1.32937	0	51	0	0	-4.00035	2.42359
1	-3.1147	GO:0048732	M1	1	0	GO Biological Processes	19	gland development	19_GO:0032502 developmental process	-3.1147	2.18525	3.74396	30211	401	724	21	2.90055	0.623705	998|1081|1896|3084|3142|4233|4763|5066|5080|5241|5253|5290|5617|6495|6714|6778|7080|7337|9104|25807|171023	CDC42|CGA|EDA|NRG1|HLX|MET|NF1|PAM|PAX6|PGR|PHF2|PIK3CA|PRL|SIX1|SRC|STAT6|NKX2-1|UBE3A|RGN|RHBDD3|ASXL1	-1.32937	0	76	1	1	-3.1147	2.39422
1	-3.10627	GO:1903509	M1	1	0	GO Biological Processes	19	liposaccharide metabolic process	19_GO:0008152 metabolic process	-3.10627	3.68187	4.25128	30211	102	724	9	1.24309	0.411781	20|9091|9215|23556|26301|27090|27315|30815|54872	ABCA2|PIGQ|LARGE1|PIGN|GBGT1|ST6GALNAC4|PGAP2|ST6GALNAC6|PIGG	-1.32327	0	38	0	0	-4.62236	10.432
1	-3.10238	GO:0014044	M1	1	0	GO Biological Processes	19	Schwann cell development	19_GO:0032502 developmental process	-3.10238	6.73031	5.00182	30211	31	724	5	0.690608	0.307781	3084|3691|4763|56288|57716	NRG1|ITGB4|NF1|PARD3|PRX	-1.32109	0	65	0	0	-3.52709	7.45141
1	-3.08884	GO:0048639	M1	1	0	GO Biological Processes	19	positive regulation of developmental growth	19_GO:0040007 growth	-3.08884	2.96293	4.00971	30211	169	724	12	1.65746	0.474485	585|2688|3142|3479|4208|9175|9699|10413|10551|23499|57154|57678	BBS4|GH1|HLX|IGF1|MEF2C|MAP3K13|RIMS2|YAP1|AGR2|MACF1|SMURF1|GPAM	-1.30925	0	37	0	0	-4.75933	2.96293
1	-3.0768	GO:0040014	M1	1	0	GO Biological Processes	19	regulation of multicellular organism growth	19_GO:0040007 growth	-3.0768	4.56399	4.47233	30211	64	724	7	0.966851	0.363664	585|2688|3479|5290|5617|8879|57678	BBS4|GH1|IGF1|PIK3CA|PRL|SGPL1|GPAM	-1.2995	0	77	1	1	-3.0768	4.56399
1	-3.07571	GO:0001841	M1	1	0	GO Biological Processes	19	neural tube formation	19_GO:0032502 developmental process	-3.07571	3.64613	4.2152	30211	103	724	9	1.24309	0.411781	317|585|836|7798|8463|9585|10395|10427|51684	APAF1|BBS4|CASP3|LUZP1|TEAD2|KIF20B|DLC1|SEC24B|SUFU	-1.2995	0	23	0	0	-5.47267	3.95317
1	-3.07073	GO:0035050	M1	1	0	GO Biological Processes	19	embryonic heart tube development	19_GO:0032502 developmental process	-3.07073	4.02197	4.31989	30211	83	724	8	1.10497	0.388502	585|998|4208|8463|10413|26005|51684|65009	BBS4|CDC42|MEF2C|TEAD2|YAP1|C2CD3|SUFU|NDRG4	-1.2962	0	78	1	1	-3.07073	4.23327
1	-3.06055	GO:0030855	M1	1	0	GO Biological Processes	19	epithelial cell differentiation	19_GO:0032502 developmental process	-3.06055	1.97618	3.61699	30211	549	724	26	3.59116	0.691523	546|836|998|2317|3084|4208|4233|4914|5080|5241|5468|5906|6495|6714|7716|9497|10152|10413|10427|10551|27134|57669|79983|122786|123016|171023	ATRX|CASP3|CDC42|FLNB|NRG1|MEF2C|MET|NTRK1|PAX6|PGR|PPARG|RAP1A|SIX1|SRC|VEZF1|SLC4A7|ABI2|YAP1|SEC24B|AGR2|TJP3|EPB41L5|POF1B|FRMD6|TTC8|ASXL1	-1.28769	0	19	0	0	-5.72107	6.32241
1	-3.05589	GO:0043244	M1	1	0	GO Biological Processes	19	regulation of protein-containing complex disassembly	19_GO:0050789 regulation of biological process	-3.05589	3.33823	4.10478	30211	125	724	10	1.38122	0.433752	444|2039|4130|5290|6709|23122|23274|55239|65094|79443	ASPH|DMTN|MAP1A|PIK3CA|SPTAN1|CLASP2|CLEC16A|OGFOD1|JMJD4|FYCO1	-1.28636	0	80	1	1	-3.05589	3.33823
1	-3.05687	GO:0005975	M1	1	0	GO Biological Processes	19	carbohydrate metabolic process	19_GO:0008152 metabolic process	-3.05687	2.07736	3.65659	30211	462	724	23	3.1768	0.651801	226|2542|3795|5164|5255|5290|8867|8898|9091|9104|26301|27090|30815|51363|51422|55277|55526|55556|55790|83931|84197|115209|283450	ALDOA|SLC37A4|KHK|PDK2|PHKA1|PIK3CA|SYNJ1|MTMR2|PIGQ|RGN|GBGT1|ST6GALNAC4|ST6GALNAC6|CHST15|PRKAG2|FGGY|DHTKD1|ENOSF1|CSGALNACT1|STK40|POMK|OMA1|HECTD4	-1.28636	0	79	1	1	-3.05687	2.5918
1	-3.04319	GO:0051495	M1	1	0	GO Biological Processes	19	positive regulation of cytoskeleton organization	19_GO:0048518 positive regulation of biological process	-3.04319	2.78186	3.9115	30211	195	724	13	1.79558	0.493513	274|389|998|2017|4233|6249|9475|10142|10152|22919|22998|55755|57606	BIN1|RHOC|CDC42|CTTN|MET|CLIP1|ROCK2|AKAP9|ABI2|MAPRE1|LIMCH1|CDK5RAP2|SLAIN2	-1.27826	0	11	0	0	-7.33445	7.58689
1	-3.04276	GO:0051301	M1	1	0	GO Biological Processes	19	cell division	19_GO:0009987 cellular process	-3.04276	2.03551	3.62867	30211	492	724	24	3.31492	0.665345	311|389|585|2035|2037|8812|9475|9585|9897|22919|23122|23126|23354|29127|56288|57448|63971|79866|84790|92421|119504|121441|126520|221035	ANXA11|RHOC|BBS4|EPB41|EPB41L2|CCNK|ROCK2|KIF20B|WASHC5|MAPRE1|CLASP2|POGZ|HAUS5|RACGAP1|PARD3|BIRC6|KIF13A|BORA|TUBA1C|CHMP4C|ANAPC16|NEDD1|PLK5|REEP3	-1.27826	0	67	0	0	-3.47115	4.12694
1	-3.04534	GO:0034762	M1	1	0	GO Biological Processes	19	regulation of transmembrane transport	19_GO:0051179 localization	-3.04534	1.94251	3.59132	30211	580	724	27	3.72928	0.704191	274|776|781|1742|1756|1785|1804|2273|2688|2887|3479|3753|3778|4208|4987|8913|9104|10142|10580|23416|51422|53373|53827|56704|57555|79058|342667	BIN1|CACNA1D|CACNA2D1|DLG4|DMD|DNM2|DPP6|FHL1|GH1|GRB10|IGF1|KCNE1|KCNMA1|MEF2C|OPRL1|CACNA1G|RGN|AKAP9|SORBS1|KCNH3|PRKAG2|TPCN1|FXYD5|JPH1|NLGN2|ASPSCR1|STAC2	-1.27826	0	81	1	1	-3.04534	8.34558
1	-3.04121	GO:0043549	M1	1	0	GO Biological Processes	19	regulation of kinase activity	19_GO:0008152 metabolic process	-3.04121	1.80475	3.52795	30211	763	724	33	4.55801	0.775154	836|998|1742|2688|3084|3479|4233|4763|4914|5290|5468|5575|5747|5771|5906|5934|6363|6547|6714|8525|8812|9079|9104|9175|10221|11329|51422|55755|56940|57521|79866|153090|388324	CASP3|CDC42|DLG4|GH1|NRG1|IGF1|MET|NF1|NTRK1|PIK3CA|PPARG|PRKAR1B|PTK2|PTPN2|RAP1A|RBL2|CCL19|SLC8A3|SRC|DGKZ|CCNK|LDB2|RGN|MAP3K13|TRIB1|STK38|PRKAG2|CDK5RAP2|DUSP22|RPTOR|BORA|DAB2IP|INCA1	-1.27826	0	69	0	0	-3.3864	3.42032
1	-3.03717	GO:0016577	M1	1	0	GO Biological Processes	19	histone demethylation	19_GO:0008152 metabolic process	-3.03717	6.51998	4.89542	30211	32	724	5	0.690608	0.307781	5253|8242|22992|54620|65094	PHF2|KDM5C|KDM2A|FBXL19|JMJD4	-1.27585	0	82	1	1	-3.03717	20.864
1	-3.00751	GO:0042060	M1	1	0	GO Biological Processes	19	wound healing	19_GO:0050896 response to stimulus	-3.00751	2.30399	3.70926	30211	326	724	18	2.48619	0.57867	389|836|960|2159|3084|3479|3694|4763|5290|6714|8291|8525|8526|10413|23499|26509|89781|92421	RHOC|CASP3|CD44|F10|NRG1|IGF1|ITGB6|NF1|PIK3CA|SRC|DYSF|DGKZ|DGKE|YAP1|MACF1|MYOF|HPS4|CHMP4C	-1.24781	0	66	0	0	-3.48346	2.30399
1	-3.00244	GO:0071229	M1	1	0	GO Biological Processes	19	cellular response to acid chemical	19_GO:0050896 response to stimulus	-3.00244	3.92733	4.23487	30211	85	724	8	1.10497	0.388502	1307|2742|3297|5290|6495|57521|143686|197131	COL16A1|GLRA2|HSF1|PIK3CA|SIX1|RPTOR|SESN3|UBR1	-1.24437	0	63	0	0	-3.5681	12.5184
1	-2.99649	GO:0061337	M1	1	0	GO Biological Processes	19	cardiac conduction	19_GO:0023052 signaling	-2.99649	4.42569	4.36557	30211	66	724	7	0.966851	0.363664	274|776|781|3753|8913|10052|10142	BIN1|CACNA1D|CACNA2D1|KCNE1|CACNA1G|GJC1|AKAP9	-1.24323	0	32	0	0	-5.03483	41.7279
1	-2.99649	GO:0048709	M1	1	0	GO Biological Processes	19	oligodendrocyte differentiation	19_GO:0032502 developmental process	-2.99649	4.42569	4.36557	30211	66	724	7	0.966851	0.363664	20|745|3084|5080|6547|23512|55553	ABCA2|MYRF|NRG1|PAX6|SLC8A3|SUZ12|SOX6	-1.24323	0	65	0	0	-3.52709	7.45141
1	-2.99822	GO:0045137	M1	1	0	GO Biological Processes	19	development of primary sexual characteristics	19_GO:0022414 reproductive process	-2.99822	2.63149	3.82304	30211	222	724	14	1.9337	0.511782	546|675|836|2175|2488|3972|4914|5241|6714|7337|8751|8879|10184|59338	ATRX|BRCA2|CASP3|FANCA|FSHB|LHB|NTRK1|PGR|SRC|UBE3A|ADAM15|SGPL1|LHFPL2|PLEKHA1	-1.24323	0	41	0	0	-4.56021	6.3499
1	-2.98568	GO:0086070	M1	1	0	GO Biological Processes	19	SA node cell to atrial cardiac muscle cell communication	19_GO:0023052 signaling	-2.98568	13.9093	6.06926	30211	9	724	3	0.414365	0.238737	776|8913|10052	CACNA1D|CACNA1G|GJC1	-1.2419	0	32	0	0	-5.03483	41.7279
1	-2.98568	GO:1905719	M1	1	0	GO Biological Processes	19	protein localization to perinuclear region of cytoplasm	19_GO:0051179 localization	-2.98568	13.9093	6.06926	30211	9	724	3	0.414365	0.238737	29911|84376|729830	HOOK2|HOOK3|FHIP1A	-1.2419	0	35	0	0	-4.84974	13.9093
1	-2.98568	GO:0015917	M1	1	0	GO Biological Processes	19	aminophospholipid transport	19_GO:0051179 localization	-2.98568	13.9093	6.06926	30211	9	724	3	0.414365	0.238737	23200|161291|286410	ATP11B|TMEM30B|ATP11C	-1.2419	0	83	1	1	-2.98568	13.9093
1	-2.98568	GO:0006700	M1	1	0	GO Biological Processes	19	C21-steroid hormone biosynthetic process	19_GO:0008152 metabolic process	-2.98568	13.9093	6.06926	30211	9	724	3	0.414365	0.238737	1584|2488|3972	CYP11B1|FSHB|LHB	-1.2419	0	84	1	1	-2.98568	27.8186
1	-2.98568	GO:0033292	M1	1	0	GO Biological Processes	19	T-tubule organization	19_GO:0032502 developmental process	-2.98568	13.9093	6.06926	30211	9	724	3	0.414365	0.238737	274|8291|26509	BIN1|DYSF|MYOF	-1.2419	0	85	1	1	-2.98568	20.864
1	-2.9859	GO:0051960	M1	1	0	GO Biological Processes	19	regulation of nervous system development	19_GO:0032502 developmental process	-2.9859	2.09115	3.60862	30211	439	724	22	3.03867	0.637929	274|745|4763|4914|5080|5789|5802|6405|6474|8867|8898|9175|10413|23499|26508|51593|56288|57555|57556|63950|84079|84376	BIN1|MYRF|NF1|NTRK1|PAX6|PTPRD|PTPRS|SEMA3F|SHOX2|SYNJ1|MTMR2|MAP3K13|YAP1|MACF1|HEYL|SRRT|PARD3|NLGN2|SEMA6A|DMRTA2|ANKRD27|HOOK3	-1.2419	0	18	0	0	-6.03104	2.56975
1	-2.97437	GO:0003382	M1	1	0	GO Biological Processes	19	epithelial cell morphogenesis	19_GO:0032502 developmental process	-2.97437	6.32241	4.79346	30211	33	724	5	0.690608	0.307781	2317|4233|57669|79983|122786	FLNB|MET|EPB41L5|POF1B|FRMD6	-1.23679	0	19	0	0	-5.72107	6.32241
1	-2.97437	GO:0070536	M1	1	0	GO Biological Processes	19	protein K63-linked deubiquitination	19_GO:0008152 metabolic process	-2.97437	6.32241	4.79346	30211	33	724	5	0.690608	0.307781	1540|8975|29761|51720|55593	CYLD|USP13|USP25|UIMC1|OTUD5	-1.23679	0	86	1	1	-2.97437	6.32241
1	-2.97437	GO:0070050	M1	1	0	GO Biological Processes	19	neuron cellular homeostasis	19_GO:0065007 biological regulation	-2.97437	6.32241	4.79346	30211	33	724	5	0.690608	0.307781	491|4130|23498|55277|84286	ATP2B2|MAP1A|HAAO|FGGY|TMEM175	-1.23679	0	87	1	1	-2.97437	6.32241
1	-2.9767	GO:0050714	M1	1	0	GO Biological Processes	19	positive regulation of protein secretion	19_GO:0051179 localization	-2.9767	3.25999	4.01496	30211	128	724	10	1.38122	0.433752	3479|5468|5532|6810|7226|8938|55107|56262|57555|399687	IGF1|PPARG|PPP3CB|STX4|TRPM2|BAIAP3|ANO1|LRRC8A|NLGN2|MYO18A	-1.23679	0	16	0	0	-6.31575	6.18191
1	-2.96667	GO:0086001	M1	1	0	GO Biological Processes	19	cardiac muscle cell action potential	19_GO:0065007 biological regulation	-2.96667	5.10954	4.51118	30211	49	724	6	0.828729	0.336922	776|781|1756|3753|8913|10052	CACNA1D|CACNA2D1|DMD|KCNE1|CACNA1G|GJC1	-1.23215	0	32	0	0	-5.03483	41.7279
1	-2.96667	GO:0051489	M1	1	0	GO Biological Processes	19	regulation of filopodium assembly	19_GO:0050789 regulation of biological process	-2.96667	5.10954	4.51118	30211	49	724	6	0.828729	0.336922	998|2039|7226|26052|116985|117177	CDC42|DMTN|TRPM2|DNM3|ARAP1|RAB3IP	-1.23215	0	88	1	1	-2.96667	41.7279
1	-2.95749	GO:0032024	M1	1	0	GO Biological Processes	19	positive regulation of insulin secretion	19_GO:0023052 signaling	-2.95749	4.35963	4.31378	30211	67	724	7	0.966851	0.363664	5532|6810|7226|8938|55107|56262|57555	PPP3CB|STX4|TRPM2|BAIAP3|ANO1|LRRC8A|NLGN2	-1.2245	0	16	0	0	-6.31575	6.18191
1	-2.95423	GO:0046486	M1	1	0	GO Biological Processes	19	glycerolipid metabolic process	19_GO:0008152 metabolic process	-2.95423	2.22081	3.63589	30211	357	724	19	2.62431	0.594105	3631|5290|5293|5833|6583|8525|8526|8867|8898|9091|9926|10390|23556|27315|54872|55627|57678|145567|347735	INPP4A|PIK3CA|PIK3CD|PCYT2|SLC22A4|DGKZ|DGKE|SYNJ1|MTMR2|PIGQ|LPGAT1|CEPT1|PIGN|PGAP2|PIGG|SMPD4|GPAM|TTC7B|SERINC2	-1.22277	0	38	0	0	-4.62236	10.432
1	-2.95088	GO:0001101	M1	1	0	GO Biological Processes	19	response to acid chemical	19_GO:0050896 response to stimulus	-2.95088	3.23472	3.9856	30211	129	724	10	1.38122	0.433752	836|1307|2742|3297|4914|5290|6495|57521|143686|197131	CASP3|COL16A1|GLRA2|HSF1|NTRK1|PIK3CA|SIX1|RPTOR|SESN3|UBR1	-1.22097	0	63	0	0	-3.5681	12.5184
1	-2.94808	GO:0072657	M1	1	0	GO Biological Processes	19	protein localization to membrane	19_GO:0051179 localization	-2.94808	2.07695	3.57401	30211	442	724	22	3.03867	0.637929	1742|1804|5906|7879|9475|9919|23122|23136|23148|23265|23499|25837|51608|51735|56288|57154|57555|57560|63971|117177|123016|145567	DLG4|DPP6|RAP1A|RAB7A|ROCK2|SEC16A|CLASP2|EPB41L3|NACAD|EXOC7|MACF1|RAB26|GET4|RAPGEF6|PARD3|SMURF1|NLGN2|IFT80|KIF13A|RAB3IP|TTC8|TTC7B	-1.22097	0	29	0	0	-5.05596	5.56372
1	-2.9478	GO:0060284	M1	1	0	GO Biological Processes	19	regulation of cell development	19_GO:0032502 developmental process	-2.9478	2.00294	3.54348	30211	500	724	24	3.31492	0.665345	274|998|1785|2039|3479|4763|5080|5789|5802|6405|6474|8867|9175|9475|10221|10413|23189|23499|26508|51593|57556|63950|84079|84376	BIN1|CDC42|DNM2|DMTN|IGF1|NF1|PAX6|PTPRD|PTPRS|SEMA3F|SHOX2|SYNJ1|MAP3K13|ROCK2|TRIB1|YAP1|KANK1|MACF1|HEYL|SRRT|SEMA6A|DMRTA2|ANKRD27|HOOK3	-1.22097	0	18	0	0	-6.03104	2.56975
1	-2.9464	GO:0009725	M1	1	0	GO Biological Processes	19	response to hormone	19_GO:0050896 response to stimulus	-2.9464	1.79959	3.45552	30211	742	724	32	4.41989	0.763871	20|58|585|836|1584|2688|2798|2887|3297|3795|4149|4208|5066|5164|5241|5290|5468|5747|5771|6363|6714|6778|7080|7252|7337|8805|9475|10413|10580|22937|57178|143686	ABCA2|ACTA1|BBS4|CASP3|CYP11B1|GH1|GNRHR|GRB10|HSF1|KHK|MAX|MEF2C|PAM|PDK2|PGR|PIK3CA|PPARG|PTK2|PTPN2|CCL19|SRC|STAT6|NKX2-1|TSHB|UBE3A|TRIM24|ROCK2|YAP1|SORBS1|SCAP|ZMIZ1|SESN3	-1.22097	0	15	0	0	-6.72268	2.89921
1	-2.92533	GO:0072175	M1	1	0	GO Biological Processes	19	epithelial tube formation	19_GO:0032502 developmental process	-2.92533	3.20984	3.95654	30211	130	724	10	1.38122	0.433752	317|585|836|6495|7798|8463|9585|10395|10427|51684	APAF1|BBS4|CASP3|SIX1|LUZP1|TEAD2|KIF20B|DLC1|SEC24B|SUFU	-1.2014	0	23	0	0	-5.47267	3.95317
1	-2.923	GO:0032271	M1	1	0	GO Biological Processes	19	regulation of protein polymerization	19_GO:0050789 regulation of biological process	-2.923	2.69882	3.78653	30211	201	724	13	1.79558	0.493513	274|585|2017|2039|4233|6249|6709|10142|22919|23189|26999|55755|57606	BIN1|BBS4|CTTN|DMTN|MET|CLIP1|SPTAN1|AKAP9|MAPRE1|KANK1|CYFIP2|CDK5RAP2|SLAIN2	-1.20055	0	54	0	0	-3.9198	3.00201
1	-2.91385	GO:0006482	M1	1	0	GO Biological Processes	19	protein demethylation	19_GO:0008152 metabolic process	-2.91385	6.13646	4.69564	30211	34	724	5	0.690608	0.307781	5253|8242|22992|54620|65094	PHF2|KDM5C|KDM2A|FBXL19|JMJD4	-1.19878	0	82	0	0	-3.03717	20.864
1	-2.91385	GO:0008214	M1	1	0	GO Biological Processes	19	protein dealkylation	19_GO:0008152 metabolic process	-2.91385	6.13646	4.69564	30211	34	724	5	0.690608	0.307781	5253|8242|22992|54620|65094	PHF2|KDM5C|KDM2A|FBXL19|JMJD4	-1.19878	0	82	0	0	-3.03717	20.864
1	-2.91385	GO:0032228	M1	1	0	GO Biological Processes	19	regulation of synaptic transmission, GABAergic	19_GO:0023052 signaling	-2.91385	6.13646	4.69564	30211	34	724	5	0.690608	0.307781	4763|8938|23228|57555|64854	NF1|BAIAP3|PLCL2|NLGN2|USP46	-1.19878	0	89	1	1	-2.91385	20.864
1	-2.91796	GO:0050708	M1	1	0	GO Biological Processes	19	regulation of protein secretion	19_GO:0051179 localization	-2.91796	2.4838	3.70632	30211	252	724	15	2.07182	0.529372	3382|3479|4345|5066|5468|5532|6810|7226|8938|25807|55107|56262|57555|84976|399687	ICA1|IGF1|CD200|PAM|PPARG|PPP3CB|STX4|TRPM2|BAIAP3|RHBDD3|ANO1|LRRC8A|NLGN2|DISP1|MYO18A	-1.19878	0	16	0	0	-6.31575	6.18191
1	-2.91629	GO:0007162	M1	1	0	GO Biological Processes	19	negative regulation of cell adhesion	19_GO:0022610 biological adhesion	-2.91629	2.32582	3.64656	30211	305	724	17	2.34807	0.562764	836|2039|3142|4763|5747|5771|6714|8751|9448|10395|11326|23122|23189|53827|56940|57556|57669	CASP3|DMTN|HLX|NF1|PTK2|PTPN2|SRC|ADAM15|MAP4K4|DLC1|VSIG4|CLASP2|KANK1|FXYD5|DUSP22|SEMA6A|EPB41L5	-1.19878	0	9	0	0	-7.54374	12.2729
1	-2.90389	GO:0031110	M1	1	0	GO Biological Processes	19	regulation of microtubule polymerization or depolymerization	19_GO:0050789 regulation of biological process	-2.90389	3.79345	4.11208	30211	88	724	8	1.10497	0.388502	4130|4233|6249|10142|22919|23122|55755|57606	MAP1A|MET|CLIP1|AKAP9|MAPRE1|CLASP2|CDK5RAP2|SLAIN2	-1.19066	0	11	0	0	-7.33445	7.58689
1	-2.90044	GO:0090263	M1	1	0	GO Biological Processes	19	positive regulation of canonical Wnt signaling pathway	19_GO:0023052 signaling	-2.90044	3.44542	4.00773	30211	109	724	9	1.24309	0.411781	1456|1896|6714|9679|9736|10413|23189|79718|147699	CSNK1G3|EDA|SRC|FAM53B|USP34|YAP1|KANK1|TBL1XR1|PPM1N	-1.19066	0	61	0	0	-3.71988	3.47733
1	-2.89848	GO:0007034	M1	1	0	GO Biological Processes	19	vacuolar transport	19_GO:0051179 localization	-2.89848	2.98056	3.86105	30211	154	724	11	1.51934	0.454604	274|7879|22898|22906|23274|29911|57154|63971|80700|84376|92421	BIN1|RAB7A|DENND3|TRAK1|CLEC16A|HOOK2|SMURF1|KIF13A|UBXN6|HOOK3|CHMP4C	-1.19066	0	35	0	0	-4.84974	13.9093
1	-2.90098	GO:0060537	M1	1	0	GO Biological Processes	19	muscle tissue development	19_GO:0032502 developmental process	-2.90098	2.31822	3.63166	30211	306	724	17	2.34807	0.562764	58|998|1756|2317|3084|3142|4208|4763|6474|6495|8913|10052|10472|10611|26508|63950|65009	ACTA1|CDC42|DMD|FLNB|NRG1|HLX|MEF2C|NF1|SHOX2|SIX1|CACNA1G|GJC1|ZBTB18|PDLIM5|HEYL|DMRTA2|NDRG4	-1.19066	0	28	0	0	-5.20631	4.03818
1	-2.89974	GO:0045596	M1	1	0	GO Biological Processes	19	negative regulation of cell differentiation	19_GO:0032502 developmental process	-2.89974	1.8275	3.43273	30211	685	724	30	4.14365	0.740683	2039|3142|3479|4037|4054|4139|4211|4212|4763|5080|5468|5771|5802|6405|7080|10221|10413|23189|23461|23512|28959|51232|51684|55553|55755|55796|57556|84376|153090|171023	DMTN|HLX|IGF1|LRP3|LTBP3|MARK1|MEIS1|MEIS2|NF1|PAX6|PPARG|PTPN2|PTPRS|SEMA3F|NKX2-1|TRIB1|YAP1|KANK1|ABCA5|SUZ12|TMEM176B|CRIM1|SUFU|SOX6|CDK5RAP2|MBNL3|SEMA6A|HOOK3|DAB2IP|ASXL1	-1.19066	0	90	1	1	-2.89974	1.8275
1	-2.889	GO:0048193	M1	1	0	GO Biological Processes	19	Golgi vesicle transport	19_GO:0051179 localization	-2.889	2.38445	3.64691	30211	280	724	16	2.20994	0.546347	1785|2060|4430|8729|9905|9919|10427|22937|23499|25837|25956|51112|63971|79748|84364|399687	DNM2|EPS15|MYO1B|GBF1|SGSM2|SEC16A|SEC24B|SCAP|MACF1|RAB26|SEC31B|TRAPPC12|KIF13A|LMAN1L|ARFGAP2|MYO18A	-1.18404	0	33	0	0	-5.03376	20.864
1	-2.89002	GO:0043408	M1	1	0	GO Biological Processes	19	regulation of MAPK cascade	19_GO:0023052 signaling	-2.89002	1.82484	3.42424	30211	686	724	30	4.14365	0.740683	960|998|1540|2122|2688|2914|3084|3479|4763|4914|5468|5771|5906|6363|6714|9175|9448|9475|9506|9611|11329|23162|51231|55715|56940|57556|65009|83931|153090|284996	CD44|CDC42|CYLD|MECOM|GH1|GRM4|NRG1|IGF1|NF1|NTRK1|PPARG|PTPN2|RAP1A|CCL19|SRC|MAP3K13|MAP4K4|ROCK2|PAGE4|NCOR1|STK38|MAPK8IP3|VRK3|DOK4|DUSP22|SEMA6A|NDRG4|STK40|DAB2IP|RNF149	-1.18404	0	34	0	0	-5.03053	2.68251
1	-2.8817	GO:0003143	M1	1	0	GO Biological Processes	19	embryonic heart tube morphogenesis	19_GO:0032502 developmental process	-2.8817	4.23327	4.21317	30211	69	724	7	0.966851	0.363664	585|4208|8463|10413|26005|51684|65009	BBS4|MEF2C|TEAD2|YAP1|C2CD3|SUFU|NDRG4	-1.18101	0	78	0	0	-3.07073	4.23327
1	-2.8817	GO:0001570	M1	1	0	GO Biological Processes	19	vasculogenesis	19_GO:0032502 developmental process	-2.8817	4.23327	4.21317	30211	69	724	7	0.966851	0.363664	8463|8879|10052|10352|10413|57178|154796	TEAD2|SGPL1|GJC1|WARS2|YAP1|ZMIZ1|AMOT	-1.18101	0	91	1	1	-2.8817	7.36375
1	-2.8817	GO:0043550	M1	1	0	GO Biological Processes	19	regulation of lipid kinase activity	19_GO:0008152 metabolic process	-2.8817	4.23327	4.21317	30211	69	724	7	0.966851	0.363664	998|5747|5934|6363|6714|8525|153090	CDC42|PTK2|RBL2|CCL19|SRC|DGKZ|DAB2IP	-1.18101	0	92	1	1	-2.8817	10.432
1	-2.87432	GO:0033059	M1	1	0	GO Biological Processes	19	cellular pigmentation	19_GO:0043473 pigmentation	-2.87432	4.90916	4.37807	30211	51	724	6	0.828729	0.336922	357|585|10540|63971|84079|89781	SHROOM2|BBS4|DCTN2|KIF13A|ANKRD27|HPS4	-1.17645	0	48	0	0	-4.06145	41.7279
1	-2.87506	GO:0007160	M1	1	0	GO Biological Processes	19	cell-matrix adhesion	19_GO:0022610 biological adhesion	-2.87506	3.1612	3.89924	30211	132	724	10	1.38122	0.433752	960|1896|2017|3691|3694|6714|8500|8751|10395|10580	CD44|EDA|CTTN|ITGB4|ITGB6|SRC|PPFIA1|ADAM15|DLC1|SORBS1	-1.17645	0	75	0	0	-3.19058	6.18191
1	-2.87202	GO:0001843	M1	1	0	GO Biological Processes	19	neural tube closure	19_GO:0032502 developmental process	-2.87202	3.75082	4.07235	30211	89	724	8	1.10497	0.388502	317|585|836|8463|9585|10395|10427|51684	APAF1|BBS4|CASP3|TEAD2|KIF20B|DLC1|SEC24B|SUFU	-1.17556	0	23	0	0	-5.47267	3.95317
1	-2.86043	GO:0030111	M1	1	0	GO Biological Processes	19	regulation of Wnt signaling pathway	19_GO:0023052 signaling	-2.86043	2.23542	3.5683	30211	336	724	18	2.48619	0.57867	1456|1540|1896|2887|6714|9679|9736|10413|10927|23189|23499|27130|55593|55959|57560|79718|147699|153090	CSNK1G3|CYLD|EDA|GRB10|SRC|FAM53B|USP34|YAP1|SPIN1|KANK1|MACF1|INVS|OTUD5|SULF2|IFT80|TBL1XR1|PPM1N|DAB2IP	-1.16536	0	61	0	0	-3.71988	3.47733
1	-2.85546	GO:0031646	M1	1	0	GO Biological Processes	19	positive regulation of nervous system process	19_GO:0048518 positive regulation of biological process	-2.85546	5.96113	4.60164	30211	35	724	5	0.690608	0.307781	745|4987|9699|56288|57555	MYRF|OPRL1|RIMS2|PARD3|NLGN2	-1.16317	0	42	0	0	-4.53323	41.7279
1	-2.85678	GO:0006644	M1	1	0	GO Biological Processes	19	phospholipid metabolic process	19_GO:0008152 metabolic process	-2.85678	2.1781	3.54335	30211	364	724	19	2.62431	0.594105	20|3631|5290|5293|5833|8525|8526|8867|8898|9091|9926|10390|23556|27315|54872|55627|57678|145567|347735	ABCA2|INPP4A|PIK3CA|PIK3CD|PCYT2|DGKZ|DGKE|SYNJ1|MTMR2|PIGQ|LPGAT1|CEPT1|PIGN|PGAP2|PIGG|SMPD4|GPAM|TTC7B|SERINC2	-1.16317	0	38	0	0	-4.62236	10.432
1	-2.85209	GO:0070588	M1	1	0	GO Biological Processes	19	calcium ion transmembrane transport	19_GO:0051179 localization	-2.85209	2.78186	3.75711	30211	180	724	12	1.65746	0.474485	491|776|781|3708|6363|6547|7222|7226|8913|53373|80228|140803	ATP2B2|CACNA1D|CACNA2D1|ITPR1|CCL19|SLC8A3|TRPC3|TRPM2|CACNA1G|TPCN1|ORAI2|TRPM6	-1.16237	0	70	0	0	-3.36801	7.36375
1	-2.85189	GO:0060485	M1	1	0	GO Biological Processes	19	mesenchyme development	19_GO:0032502 developmental process	-2.85189	2.53996	3.67349	30211	230	724	14	1.9337	0.511782	58|998|3084|4208|6405|6495|8463|8751|9475|10413|26508|55593|57556|57669	ACTA1|CDC42|NRG1|MEF2C|SEMA3F|SIX1|TEAD2|ADAM15|ROCK2|YAP1|HEYL|OTUD5|SEMA6A|EPB41L5	-1.16237	0	93	1	1	-2.85189	3.14081
1	-2.84938	GO:0036092	M1	1	0	GO Biological Processes	19	phosphatidylinositol-3-phosphate biosynthetic process	19_GO:0008152 metabolic process	-2.84938	7.94817	4.99089	30211	21	724	4	0.552486	0.275479	3631|5290|5293|8867	INPP4A|PIK3CA|PIK3CD|SYNJ1	-1.16124	0	94	1	1	-2.84938	7.94817
1	-2.84486	GO:0051057	M1	1	0	GO Biological Processes	19	positive regulation of small GTPase mediated signal transduction	19_GO:0023052 signaling	-2.84486	4.17279	4.16429	30211	70	724	7	0.966851	0.363664	3084|3479|4914|6714|8036|9448|23263	NRG1|IGF1|NTRK1|SRC|SHOC2|MAP4K4|MCF2L	-1.15809	0	95	1	1	-2.84486	20.864
1	-2.83857	GO:0071233	M1	1	0	GO Biological Processes	19	cellular response to leucine	19_GO:0050896 response to stimulus	-2.83857	12.5184	5.70834	30211	10	724	3	0.414365	0.238737	57521|143686|197131	RPTOR|SESN3|UBR1	-1.156	0	63	0	0	-3.5681	12.5184
1	-2.83857	GO:0048194	M1	1	0	GO Biological Processes	19	Golgi vesicle budding	19_GO:0051179 localization	-2.83857	12.5184	5.70834	30211	10	724	3	0.414365	0.238737	8729|84364|399687	GBF1|ARFGAP2|MYO18A	-1.156	0	96	1	1	-2.83857	41.7279
1	-2.84063	GO:0060606	M1	1	0	GO Biological Processes	19	tube closure	19_GO:0032502 developmental process	-2.84063	3.70915	4.03319	30211	90	724	8	1.10497	0.388502	317|585|836|8463|9585|10395|10427|51684	APAF1|BBS4|CASP3|TEAD2|KIF20B|DLC1|SEC24B|SUFU	-1.156	0	23	0	0	-5.47267	3.95317
1	-2.83733	GO:0051090	M1	1	0	GO Biological Processes	19	regulation of DNA-binding transcription factor activity	19_GO:0008152 metabolic process	-2.83733	2.03551	3.4718	30211	451	724	22	3.03867	0.637929	1240|1540|1896|2175|3297|4345|4914|5468|6883|7027|7335|9175|9641|9684|10221|10475|23085|26508|51684|54360|114548|153090	CMKLR1|CYLD|EDA|FANCA|HSF1|CD200|NTRK1|PPARG|TAF12|TFDP1|UBE2V1|MAP3K13|IKBKE|LRRC14|TRIB1|TRIM38|ERC1|HEYL|SUFU|CYTL1|NLRP3|DAB2IP	-1.156	0	97	1	1	-2.83733	2.63545
1	-2.83416	GO:0071375	M1	1	0	GO Biological Processes	19	cellular response to peptide hormone stimulus	19_GO:0050896 response to stimulus	-2.83416	2.52896	3.65525	30211	231	724	14	1.9337	0.511782	1584|2688|2798|2887|3297|4149|5164|5290|5468|5747|5771|6714|6778|10580	CYP11B1|GH1|GNRHR|GRB10|HSF1|MAX|PDK2|PIK3CA|PPARG|PTK2|PTPN2|SRC|STAT6|SORBS1	-1.15553	0	15	0	0	-6.72268	2.89921
1	-2.83416	GO:0030099	M1	1	0	GO Biological Processes	19	myeloid cell differentiation	19_GO:0002376 immune system process	-2.83416	2.52896	3.65525	30211	231	724	14	1.9337	0.511782	836|998|2039|3694|4208|4211|5293|5316|5468|5771|6363|6714|22985|25946	CASP3|CDC42|DMTN|ITGB6|MEF2C|MEIS1|PIK3CD|PKNOX1|PPARG|PTPN2|CCL19|SRC|ACIN1|ZNF385A	-1.15553	0	39	0	0	-4.59764	2.52896
1	-2.8144	GO:0007276	M1	1	0	GO Biological Processes	19	gamete generation	19_GO:0022414 reproductive process	-2.8144	1.78423	3.34913	30211	725	724	31	4.28177	0.752384	546|585|675|1785|2120|2175|2488|5241|6714|7707|8879|9104|9897|10927|26064|27030|27125|29127|51460|55905|56262|57178|59338|64753|79846|80217|84223|84225|144535|168391|255101	ATRX|BBS4|BRCA2|DNM2|ETV6|FANCA|FSHB|PGR|SRC|ZNF148|SGPL1|RGN|WASHC5|SPIN1|RAI14|MLH3|AFF4|RACGAP1|SFMBT1|RNF114|LRRC8A|ZMIZ1|PLEKHA1|CCDC136|CFAP69|CFAP43|IQCG|ZMYND15|CFAP54|GALNTL5|CFAP65	-1.13711	0	98	1	1	-2.8144	5.96113
1	-2.80809	GO:0008016	M1	1	0	GO Biological Processes	19	regulation of heart contraction	19_GO:0032501 multicellular organismal process	-2.80809	2.62059	3.66605	30211	207	724	13	1.79558	0.493513	274|491|776|781|1756|1760|3753|6474|6547|8913|10052|10142|10699	BIN1|ATP2B2|CACNA1D|CACNA2D1|DMD|DMPK|KCNE1|SHOX2|SLC8A3|CACNA1G|GJC1|AKAP9|CORIN	-1.13348	0	32	0	0	-5.03483	41.7279
1	-2.80809	GO:0050807	M1	1	0	GO Biological Processes	19	regulation of synapse organization	19_GO:0050789 regulation of biological process	-2.80809	2.62059	3.66605	30211	207	724	13	1.79558	0.493513	998|1760|4208|4914|5789|6405|6495|7337|10152|10611|26052|57555|153090	CDC42|DMPK|MEF2C|NTRK1|PTPRD|SEMA3F|SIX1|UBE3A|ABI2|PDLIM5|DNM3|NLGN2|DAB2IP	-1.13348	0	99	1	1	-2.80809	3.79345
1	-2.79906	GO:0046785	M1	1	0	GO Biological Processes	19	microtubule polymerization	19_GO:0009987 cellular process	-2.79906	5.79554	4.51123	30211	36	724	5	0.690608	0.307781	10142|22919|23122|57606|85378	AKAP9|MAPRE1|CLASP2|SLAIN2|TUBGCP6	-1.12975	0	11	0	0	-7.33445	7.58689
1	-2.79906	GO:1902745	M1	1	0	GO Biological Processes	19	positive regulation of lamellipodium organization	19_GO:0048518 positive regulation of biological process	-2.79906	5.79554	4.51123	30211	36	724	5	0.690608	0.307781	998|1785|5290|6714|10152	CDC42|DNM2|PIK3CA|SRC|ABI2	-1.12975	0	27	0	0	-5.22151	6.29855
1	-2.79906	GO:0014037	M1	1	0	GO Biological Processes	19	Schwann cell differentiation	19_GO:0032502 developmental process	-2.79906	5.79554	4.51123	30211	36	724	5	0.690608	0.307781	3084|3691|4763|56288|57716	NRG1|ITGB4|NF1|PARD3|PRX	-1.12975	0	65	0	0	-3.52709	7.45141
1	-2.79906	GO:0007044	M1	1	0	GO Biological Processes	19	cell-substrate junction assembly	19_GO:0009987 cellular process	-2.79906	5.79554	4.51123	30211	36	724	5	0.690608	0.307781	2017|3691|6714|10395|10580	CTTN|ITGB4|SRC|DLC1|SORBS1	-1.12975	0	75	0	0	-3.19058	6.18191
1	-2.7912	GO:0006109	M1	1	0	GO Biological Processes	19	regulation of carbohydrate metabolic process	19_GO:0008152 metabolic process	-2.7912	2.73626	3.69152	30211	183	724	12	1.65746	0.474485	2784|3479|3795|5164|5771|6714|9104|9611|10580|11182|26137|51422	GNB3|IGF1|KHK|PDK2|PTPN2|SRC|RGN|NCOR1|SORBS1|SLC2A6|ZBTB20|PRKAG2	-1.1232	0	100	1	1	-2.7912	4.96761
1	-2.77129	GO:0006701	M1	1	0	GO Biological Processes	19	progesterone biosynthetic process	19_GO:0008152 metabolic process	-2.77129	27.8186	7.27889	30211	3	724	2	0.276243	0.195063	2488|3972	FSHB|LHB	-1.11743	0	84	0	0	-2.98568	27.8186
1	-2.77129	GO:0140300	M1	1	0	GO Biological Processes	19	serine import into mitochondrion	19_GO:0051179 localization	-2.77129	27.8186	7.27889	30211	3	724	2	0.276243	0.195063	81855|118980	SFXN3|SFXN2	-1.11743	0	102	1	1	-2.77129	27.8186
1	-2.77129	GO:0140632	M1	1	0	GO Biological Processes	19	inflammasome complex assembly	19_GO:0009987 cellular process	-2.77129	27.8186	7.27889	30211	3	724	2	0.276243	0.195063	22861|114548	NLRP1|NLRP3	-1.11743	0	103	1	1	-2.77129	41.7279
1	-2.77129	GO:0036506	M1	1	0	GO Biological Processes	19	maintenance of unfolded protein	19_GO:0065007 biological regulation	-2.77129	27.8186	7.27889	30211	3	724	2	0.276243	0.195063	8975|51608	USP13|GET4	-1.11743	0	104	1	1	-2.77129	27.8186
1	-2.77129	GO:1904378	M1	1	0	GO Biological Processes	19	maintenance of unfolded protein involved in ERAD pathway	19_GO:0050896 response to stimulus	-2.77129	27.8186	7.27889	30211	3	724	2	0.276243	0.195063	8975|51608	USP13|GET4	-1.11743	0	104	0	0	-2.77129	27.8186
1	-2.77129	GO:0071596	M1	1	0	GO Biological Processes	19	ubiquitin-dependent protein catabolic process via the N-end rule pathway	19_GO:0008152 metabolic process	-2.77129	27.8186	7.27889	30211	3	724	2	0.276243	0.195063	130507|197131	UBR3|UBR1	-1.11743	0	105	1	1	-2.77129	27.8186
1	-2.77129	GO:0006226	M1	1	0	GO Biological Processes	19	dUMP biosynthetic process	19_GO:0008152 metabolic process	-2.77129	27.8186	7.27889	30211	3	724	2	0.276243	0.195063	1635|1854	DCTD|DUT	-1.11743	0	106	1	1	-2.77129	27.8186
1	-2.77048	GO:0035024	M1	1	0	GO Biological Processes	19	negative regulation of Rho protein signal transduction	19_GO:0023052 signaling	-2.77048	7.58689	4.8428	30211	22	724	4	0.552486	0.275479	27|4233|10395|23189	ABL2|MET|DLC1|KANK1	-1.11743	0	2	0	0	-12.4257	7.58689
1	-2.77048	GO:0032288	M1	1	0	GO Biological Processes	19	myelin assembly	19_GO:0032502 developmental process	-2.77048	7.58689	4.8428	30211	22	724	4	0.552486	0.275479	20|3691|8898|23136	ABCA2|ITGB4|MTMR2|EPB41L3	-1.11743	0	107	1	1	-2.77048	41.7279
1	-2.77922	GO:0060047	M1	1	0	GO Biological Processes	19	heart contraction	19_GO:0032501 multicellular organismal process	-2.77922	3.62851	3.95652	30211	92	724	8	1.10497	0.388502	776|781|998|1756|3753|5290|8913|10052	CACNA1D|CACNA2D1|CDC42|DMD|KCNE1|PIK3CA|CACNA1G|GJC1	-1.11743	0	32	0	0	-5.03483	41.7279
1	-2.77766	GO:0045667	M1	1	0	GO Biological Processes	19	regulation of osteoblast differentiation	19_GO:0032502 developmental process	-2.77766	3.06823	3.78786	30211	136	724	10	1.38122	0.433752	3479|4037|4208|5468|5747|10413|51232|51684|55603|222663	IGF1|LRP3|MEF2C|PPARG|PTK2|YAP1|CRIM1|SUFU|TENT5A|SCUBE3	-1.11743	0	101	1	1	-2.77766	3.38334
1	-2.76997	GO:0010638	M1	1	0	GO Biological Processes	19	positive regulation of organelle organization	19_GO:0048518 positive regulation of biological process	-2.76997	1.97478	3.39463	30211	486	724	23	3.1768	0.651801	274|389|546|585|998|2017|3479|4233|6249|6714|8867|9475|9587|10142|10152|10694|22880|22919|22998|23019|55755|57606|79443	BIN1|RHOC|ATRX|BBS4|CDC42|CTTN|IGF1|MET|CLIP1|SRC|SYNJ1|ROCK2|MAD2L1BP|AKAP9|ABI2|CCT8|MORC2|MAPRE1|LIMCH1|CNOT1|CDK5RAP2|SLAIN2|FYCO1	-1.11743	0	11	0	0	-7.33445	7.58689
1	-2.76415	GO:0043200	M1	1	0	GO Biological Processes	19	response to amino acid	19_GO:0050896 response to stimulus	-2.76415	3.29431	3.84567	30211	114	724	9	1.24309	0.411781	836|1307|2742|3297|5290|6495|57521|143686|197131	CASP3|COL16A1|GLRA2|HSF1|PIK3CA|SIX1|RPTOR|SESN3|UBR1	-1.11414	0	63	0	0	-3.5681	12.5184
1	-2.76439	GO:0006816	M1	1	0	GO Biological Processes	19	calcium ion transport	19_GO:0051179 localization	-2.76439	2.48592	3.5832	30211	235	724	14	1.9337	0.511782	491|776|781|3708|6363|6547|7222|7226|8913|10203|53373|56704|80228|140803	ATP2B2|CACNA1D|CACNA2D1|ITPR1|CCL19|SLC8A3|TRPC3|TRPM2|CACNA1G|CALCRL|TPCN1|JPH1|ORAI2|TRPM6	-1.11414	0	70	0	0	-3.36801	7.36375
1	-2.74455	GO:0150115	M1	1	0	GO Biological Processes	19	cell-substrate junction organization	19_GO:0009987 cellular process	-2.74455	5.63891	4.42414	30211	37	724	5	0.690608	0.307781	2017|3691|6714|10395|10580	CTTN|ITGB4|SRC|DLC1|SORBS1	-1.10396	0	75	0	0	-3.19058	6.18191
1	-2.74455	GO:0090218	M1	1	0	GO Biological Processes	19	positive regulation of lipid kinase activity	19_GO:0048518 positive regulation of biological process	-2.74455	5.63891	4.42414	30211	37	724	5	0.690608	0.307781	998|5747|6363|6714|8525	CDC42|PTK2|CCL19|SRC|DGKZ	-1.10396	0	92	0	0	-2.8817	10.432
1	-2.74455	GO:0014065	M1	1	0	GO Biological Processes	19	phosphatidylinositol 3-kinase signaling	19_GO:0023052 signaling	-2.74455	5.63891	4.42414	30211	37	724	5	0.690608	0.307781	3479|4763|5290|5293|59338	IGF1|NF1|PIK3CA|PIK3CD|PLEKHA1	-1.10396	0	94	0	0	-2.84938	7.94817
1	-2.74401	GO:0072348	M1	1	0	GO Biological Processes	19	sulfur compound transport	19_GO:0051179 localization	-2.74401	4.63643	4.1909	30211	54	724	6	0.828729	0.336922	4363|29127|55238|56262|60386|115286	ABCC1|RACGAP1|SLC38A7|LRRC8A|SLC25A19|SLC25A26	-1.10396	0	108	1	1	-2.74401	4.63643
1	-2.74918	GO:0032273	M1	1	0	GO Biological Processes	19	positive regulation of protein polymerization	19_GO:0048518 positive regulation of biological process	-2.74918	3.5895	3.91898	30211	93	724	8	1.10497	0.388502	274|2017|4233|6249|10142|22919|55755|57606	BIN1|CTTN|MET|CLIP1|AKAP9|MAPRE1|CDK5RAP2|SLAIN2	-1.10396	0	11	0	0	-7.33445	7.58689
1	-2.74918	GO:0051258	M1	1	0	GO Biological Processes	19	protein polymerization	19_GO:0009987 cellular process	-2.74918	3.5895	3.91898	30211	93	724	8	1.10497	0.388502	2017|9897|10142|22919|23122|57606|79778|85378	CTTN|WASHC5|AKAP9|MAPRE1|CLASP2|SLAIN2|MICALL2|TUBGCP6	-1.10396	0	11	0	0	-7.33445	7.58689
1	-2.74724	GO:0033673	M1	1	0	GO Biological Processes	19	negative regulation of kinase activity	19_GO:0048519 negative regulation of biological process	-2.74724	2.47538	3.56542	30211	236	724	14	1.9337	0.511782	836|4763|5468|5575|5771|6547|9104|10221|11329|51422|55755|56940|153090|388324	CASP3|NF1|PPARG|PRKAR1B|PTPN2|SLC8A3|RGN|TRIB1|STK38|PRKAG2|CDK5RAP2|DUSP22|DAB2IP|INCA1	-1.10396	0	69	0	0	-3.3864	3.42032
1	-2.74798	GO:0010498	M1	1	0	GO Biological Processes	19	proteasomal protein catabolic process	19_GO:0008152 metabolic process	-2.74798	2.18344	3.45906	30211	344	724	18	2.48619	0.57867	8975|10475|11059|23053|23321|51608|54620|55658|57154|64777|79718|80700|81502|84164|84447|116138|130507|197131	USP13|TRIM38|WWP1|ZSWIM8|TRIM2|GET4|FBXL19|RNF126|SMURF1|RMND5B|TBL1XR1|UBXN6|HM13|ASCC2|SYVN1|KLHDC3|UBR3|UBR1	-1.10396	0	36	0	0	-4.82804	3.36515
1	-2.73831	GO:0048015	M1	1	0	GO Biological Processes	19	phosphatidylinositol-mediated signaling	19_GO:0023052 signaling	-2.73831	4.00131	4.02294	30211	73	724	7	0.966851	0.363664	3479|4763|4883|5290|5293|23228|59338	IGF1|NF1|NPR3|PIK3CA|PIK3CD|PLCL2|PLEKHA1	-1.10071	0	94	0	0	-2.84938	7.94817
1	-2.73831	GO:0071479	M1	1	0	GO Biological Processes	19	cellular response to ionizing radiation	19_GO:0050896 response to stimulus	-2.73831	4.00131	4.02294	30211	73	724	7	0.966851	0.363664	675|1785|3297|3364|3694|10010|10413	BRCA2|DNM2|HSF1|HUS1|ITGB6|TANK|YAP1	-1.10071	0	109	1	1	-2.73831	5.56372
1	-2.73571	GO:0032412	M1	1	0	GO Biological Processes	19	regulation of ion transmembrane transporter activity	19_GO:0051179 localization	-2.73571	2.37992	3.5219	30211	263	724	15	2.07182	0.529372	776|781|1742|1756|1785|2273|3753|4208|4987|9104|10142|53827|56704|57555|342667	CACNA1D|CACNA2D1|DLG4|DMD|DNM2|FHL1|KCNE1|MEF2C|OPRL1|RGN|AKAP9|FXYD5|JPH1|NLGN2|STAC2	-1.09933	0	81	0	0	-3.04534	8.34558
1	-2.73178	GO:0051302	M1	1	0	GO Biological Processes	19	regulation of cell division	19_GO:0050789 regulation of biological process	-2.73178	2.69212	3.62724	30211	186	724	12	1.65746	0.474485	585|675|998|4674|5080|5934|9585|29127|57448|63971|92421|126520	BBS4|BRCA2|CDC42|NAP1L2|PAX6|RBL2|KIF20B|RACGAP1|BIRC6|KIF13A|CHMP4C|PLK5	-1.09662	0	67	0	0	-3.47115	4.12694
1	-2.72829	GO:0010975	M1	1	0	GO Biological Processes	19	regulation of neuron projection development	19_GO:0032502 developmental process	-2.72829	2.03315	3.38507	30211	431	724	21	2.90055	0.623705	27|4139|4914|5789|5802|5906|6405|6474|7337|9175|10152|10498|10611|23189|23499|26052|57556|65009|84079|126520|153090	ABL2|MARK1|NTRK1|PTPRD|PTPRS|RAP1A|SEMA3F|SHOX2|UBE3A|MAP3K13|ABI2|CARM1|PDLIM5|KANK1|MACF1|DNM3|SEMA6A|NDRG4|ANKRD27|PLK5|DAB2IP	-1.09434	0	18	0	0	-6.03104	2.56975
1	-2.71958	GO:0043112	M1	1	0	GO Biological Processes	19	receptor metabolic process	19_GO:0008152 metabolic process	-2.71958	3.55131	3.88196	30211	94	724	8	1.10497	0.388502	1759|1785|3084|10203|26052|57154|83891|150368	DNM1|DNM2|NRG1|CALCRL|DNM3|SMURF1|SNX25|PHETA2	-1.08684	0	110	1	1	-2.71958	3.55131
1	-2.70805	GO:0120255	M1	1	0	GO Biological Processes	19	olefinic compound biosynthetic process	19_GO:0008152 metabolic process	-2.70805	11.3803	5.39552	30211	11	724	3	0.414365	0.238737	1584|2488|3972	CYP11B1|FSHB|LHB	-1.08259	0	84	0	0	-2.98568	27.8186
1	-2.70805	GO:0032329	M1	1	0	GO Biological Processes	19	serine transport	19_GO:0051179 localization	-2.70805	11.3803	5.39552	30211	11	724	3	0.414365	0.238737	55238|81855|118980	SLC38A7|SFXN3|SFXN2	-1.08259	0	102	0	0	-2.77129	27.8186
1	-2.70805	GO:2000392	M1	1	0	GO Biological Processes	19	regulation of lamellipodium morphogenesis	19_GO:0032502 developmental process	-2.70805	11.3803	5.39552	30211	11	724	3	0.414365	0.238737	960|6714|23189	CD44|SRC|KANK1	-1.08259	0	111	1	1	-2.70805	20.864
1	-2.70725	GO:0031333	M1	1	0	GO Biological Processes	19	negative regulation of protein-containing complex assembly	19_GO:0048519 negative regulation of biological process	-2.70725	3.00201	3.70699	30211	139	724	10	1.38122	0.433752	585|998|2039|3297|6709|6714|22919|23189|84079|152485	BBS4|CDC42|DMTN|HSF1|SPTAN1|SRC|MAPRE1|KANK1|ANKRD27|ZNF827	-1.08259	0	54	0	0	-3.9198	3.00201
1	-2.70725	GO:0050684	M1	1	0	GO Biological Processes	19	regulation of mRNA processing	19_GO:0008152 metabolic process	-2.70725	3.00201	3.70699	30211	139	724	10	1.38122	0.433752	3297|4154|4691|6433|6829|55147|55796|79171|146713|202559	HSF1|MBNL1|NCL|SFSWAP|SUPT5H|RBM23|MBNL3|RBM42|RBFOX3|KHDRBS2	-1.08259	0	112	1	1	-2.70725	3.241
1	-2.7123	GO:0051896	M1	1	0	GO Biological Processes	19	regulation of protein kinase B signaling	19_GO:0023052 signaling	-2.7123	2.67773	3.60609	30211	187	724	12	1.65746	0.474485	2159|3084|4150|4233|4914|5290|5293|5747|6363|6714|59338|143686	F10|NRG1|MAZ|MET|NTRK1|PIK3CA|PIK3CD|PTK2|CCL19|SRC|PLEKHA1|SESN3	-1.08259	0	92	0	0	-2.8817	10.432
1	-2.70694	GO:0043434	M1	1	0	GO Biological Processes	19	response to peptide hormone	19_GO:0050896 response to stimulus	-2.70694	2.16456	3.41886	30211	347	724	18	2.48619	0.57867	1584|2688|2798|2887|3297|3795|4149|5164|5290|5468|5747|5771|6714|6778|9475|10580|22937|143686	CYP11B1|GH1|GNRHR|GRB10|HSF1|KHK|MAX|PDK2|PIK3CA|PPARG|PTK2|PTPN2|SRC|STAT6|ROCK2|SORBS1|SCAP|SESN3	-1.08259	0	15	0	0	-6.72268	2.89921
1	-2.70259	GO:0031113	M1	1	0	GO Biological Processes	19	regulation of microtubule polymerization	19_GO:0050789 regulation of biological process	-2.70259	4.55213	4.13155	30211	55	724	6	0.828729	0.336922	4233|6249|10142|22919|55755|57606	MET|CLIP1|AKAP9|MAPRE1|CDK5RAP2|SLAIN2	-1.08179	0	11	0	0	-7.33445	7.58689
1	-2.70259	GO:0060998	M1	1	0	GO Biological Processes	19	regulation of dendritic spine development	19_GO:0032502 developmental process	-2.70259	4.55213	4.13155	30211	55	724	6	0.828729	0.336922	4208|5597|5802|7337|26052|57555	MEF2C|MAPK6|PTPRS|UBE3A|DNM3|NLGN2	-1.08179	0	113	1	1	-2.70259	20.864
1	-2.70405	GO:0009880	M1	1	0	GO Biological Processes	19	embryonic pattern specification	19_GO:0032502 developmental process	-2.70405	3.94723	3.9775	30211	74	724	7	0.966851	0.363664	4211|4212|6405|26005|57669|84976|145873	MEIS1|MEIS2|SEMA3F|C2CD3|EPB41L5|DISP1|MESP2	-1.08179	0	78	0	0	-3.07073	4.23327
1	-2.69817	GO:0050803	M1	1	0	GO Biological Processes	19	regulation of synapse structure or activity	19_GO:0065007 biological regulation	-2.69817	2.54677	3.54977	30211	213	724	13	1.79558	0.493513	998|1760|4208|4914|5789|6405|6495|7337|10152|10611|26052|57555|153090	CDC42|DMPK|MEF2C|NTRK1|PTPRD|SEMA3F|SIX1|UBE3A|ABI2|PDLIM5|DNM3|NLGN2|DAB2IP	-1.07854	0	99	0	0	-2.80809	3.79345
1	-2.69574	GO:0050650	M1	1	0	GO Biological Processes	19	chondroitin sulfate proteoglycan biosynthetic process	19_GO:0008152 metabolic process	-2.69574	7.25703	4.70375	30211	23	724	4	0.552486	0.275479	51363|54360|55790|92370	CHST15|CYTL1|CSGALNACT1|PXYLP1	-1.07845	0	72	0	0	-3.25968	7.25703
1	-2.69574	GO:2000114	M1	1	0	GO Biological Processes	19	regulation of establishment of cell polarity	19_GO:0050789 regulation of biological process	-2.69574	7.25703	4.70375	30211	23	724	4	0.552486	0.275479	9475|9585|23189|26030	ROCK2|KIF20B|KANK1|PLEKHG3	-1.07845	0	114	1	1	-2.69574	20.864
1	-2.69182	GO:0086002	M1	1	0	GO Biological Processes	19	cardiac muscle cell action potential involved in contraction	19_GO:0032501 multicellular organismal process	-2.69182	5.49051	4.34018	30211	38	724	5	0.690608	0.307781	776|781|3753|8913|10052	CACNA1D|CACNA2D1|KCNE1|CACNA1G|GJC1	-1.07686	0	32	0	0	-5.03483	41.7279
1	-2.69297	GO:0030705	M1	1	0	GO Biological Processes	19	cytoskeleton-dependent intracellular transport	19_GO:0051179 localization	-2.69297	2.66348	3.58509	30211	188	724	12	1.65746	0.474485	998|1780|4130|4430|22906|23162|29911|55288|63971|79443|84376|84790	CDC42|DYNC1I1|MAP1A|MYO1B|TRAK1|MAPK8IP3|HOOK2|RHOT1|KIF13A|FYCO1|HOOK3|TUBA1C	-1.07686	0	115	1	1	-2.69297	13.9093
1	-2.68828	GO:1903311	M1	1	0	GO Biological Processes	19	regulation of mRNA metabolic process	19_GO:0008152 metabolic process	-2.68828	2.27866	3.44628	30211	293	724	16	2.20994	0.546347	3297|4154|4691|6433|6829|9475|9641|23019|23112|55147|55603|55796|79072|79171|146713|202559	HSF1|MBNL1|NCL|SFSWAP|SUPT5H|ROCK2|IKBKE|CNOT1|TNRC6B|RBM23|TENT5A|MBNL3|FASTKD3|RBM42|RBFOX3|KHDRBS2	-1.07448	0	112	0	0	-2.70725	3.241
1	-2.6704	GO:0060048	M1	1	0	GO Biological Processes	19	cardiac muscle contraction	19_GO:0032501 multicellular organismal process	-2.6704	3.8946	3.93284	30211	75	724	7	0.966851	0.363664	776|781|1756|3753|5290|8913|10052	CACNA1D|CACNA2D1|DMD|KCNE1|PIK3CA|CACNA1G|GJC1	-1.05891	0	32	0	0	-5.03483	41.7279
1	-2.6704	GO:0071230	M1	1	0	GO Biological Processes	19	cellular response to amino acid stimulus	19_GO:0050896 response to stimulus	-2.6704	3.8946	3.93284	30211	75	724	7	0.966851	0.363664	1307|2742|3297|6495|57521|143686|197131	COL16A1|GLRA2|HSF1|SIX1|RPTOR|SESN3|UBR1	-1.05891	0	63	0	0	-3.5681	12.5184
1	-2.66162	GO:0006892	M1	1	0	GO Biological Processes	19	post-Golgi vesicle-mediated transport	19_GO:0051179 localization	-2.66162	3.47733	3.8094	30211	96	724	8	1.10497	0.388502	1785|2060|4430|8729|9919|23499|25837|63971	DNM2|EPS15|MYO1B|GBF1|SEC16A|MACF1|RAB26|KIF13A	-1.05345	0	29	0	0	-5.05596	5.56372
1	-2.66162	GO:0060840	M1	1	0	GO Biological Processes	19	artery development	19_GO:0032502 developmental process	-2.66162	3.47733	3.8094	30211	96	724	8	1.10497	0.388502	4763|6495|7798|9784|10427|11174|51684|57178	NF1|SIX1|LUZP1|SNX17|SEC24B|ADAMTS6|SUFU|ZMIZ1	-1.05345	0	116	1	1	-2.66162	3.70915
1	-2.6615	GO:0010212	M1	1	0	GO Biological Processes	19	response to ionizing radiation	19_GO:0050896 response to stimulus	-2.6615	2.95943	3.65427	30211	141	724	10	1.38122	0.433752	675|836|1785|3297|3364|3694|7518|10010|10413|51720	BRCA2|CASP3|DNM2|HSF1|HUS1|ITGB6|XRCC4|TANK|YAP1|UIMC1	-1.05345	0	109	0	0	-2.73831	5.56372
1	-2.65318	GO:0010038	M1	1	0	GO Biological Processes	19	response to metal ion	19_GO:0050896 response to stimulus	-2.65318	2.13989	3.3659	30211	351	724	18	2.48619	0.57867	58|311|836|1584|1742|2039|2742|3297|3778|3795|4208|5066|7222|7226|7252|7390|8913|23498	ACTA1|ANXA11|CASP3|CYP11B1|DLG4|DMTN|GLRA2|HSF1|KCNMA1|KHK|MEF2C|PAM|TRPC3|TRPM2|TSHB|UROS|CACNA1G|HAAO	-1.04627	0	55	0	0	-3.87042	2.19621
1	-2.64076	GO:0003352	M1	1	0	GO Biological Processes	19	regulation of cilium movement	19_GO:0051179 localization	-2.64076	5.34973	4.25914	30211	39	724	5	0.690608	0.307781	585|9104|25790|79846|80217	BBS4|RGN|CFAP45|CFAP69|CFAP43	-1.03499	0	117	1	1	-2.64076	11.9223
1	-2.63589	GO:0051897	M1	1	0	GO Biological Processes	19	positive regulation of protein kinase B signaling	19_GO:0023052 signaling	-2.63589	3.15589	3.69236	30211	119	724	9	1.24309	0.411781	2159|3084|4150|4233|5290|5293|5747|6363|6714	F10|NRG1|MAZ|MET|PIK3CA|PIK3CD|PTK2|CCL19|SRC	-1.03126	0	92	0	0	-2.8817	10.432
1	-2.62751	GO:0008406	M1	1	0	GO Biological Processes	19	gonad development	19_GO:0022414 reproductive process	-2.62751	2.49983	3.47443	30211	217	724	13	1.79558	0.493513	546|675|836|2175|2488|3972|4914|5241|6714|7337|8751|8879|59338	ATRX|BRCA2|CASP3|FANCA|FSHB|LHB|NTRK1|PGR|SRC|UBE3A|ADAM15|SGPL1|PLEKHA1	-1.02508	0	41	0	0	-4.56021	6.3499
1	-2.62745	GO:0006281	M1	1	0	GO Biological Processes	19	DNA repair	19_GO:0050896 response to stimulus	-2.62745	1.95739	3.27429	30211	469	724	22	3.03867	0.637929	546|675|2175|3297|3364|5395|7335|7518|9557|10445|22992|27030|51368|51455|51720|56946|80820|84164|84444|84939|125476|200558	ATRX|BRCA2|FANCA|HSF1|HUS1|PMS2|UBE2V1|XRCC4|CHD1L|MCRS1|KDM2A|MLH3|TEX264|REV1|UIMC1|EMSY|EEPD1|ASCC2|DOT1L|PWWP3A|INO80C|APLF	-1.02508	0	53	0	0	-3.92363	2.00106
1	-2.62598	GO:0051348	M1	1	0	GO Biological Processes	19	negative regulation of transferase activity	19_GO:0065007 biological regulation	-2.62598	2.31822	3.4093	30211	270	724	15	2.07182	0.529372	836|4763|5468|5575|5771|6547|6714|9104|10221|11329|51422|55755|56940|153090|388324	CASP3|NF1|PPARG|PRKAR1B|PTPN2|SLC8A3|SRC|RGN|TRIB1|STK38|PRKAG2|CDK5RAP2|DUSP22|DAB2IP|INCA1	-1.02474	0	69	0	0	-3.3864	3.42032
1	-2.62479	GO:0010560	M1	1	0	GO Biological Processes	19	positive regulation of glycoprotein biosynthetic process	19_GO:0048518 positive regulation of biological process	-2.62479	6.95465	4.57279	30211	24	724	4	0.552486	0.275479	20|3479|6363|92370	ABCA2|IGF1|CCL19|PXYLP1	-1.02467	0	118	1	1	-2.62479	41.7279
1	-2.62255	GO:0031122	M1	1	0	GO Biological Processes	19	cytoplasmic microtubule organization	19_GO:0009987 cellular process	-2.62255	4.39241	4.01701	30211	57	724	6	0.828729	0.336922	6249|29911|57606|84376|85378|152206	CLIP1|HOOK2|SLAIN2|HOOK3|TUBGCP6|CCDC13	-1.02467	0	35	0	0	-4.84974	13.9093
1	-2.62255	GO:0038127	M1	1	0	GO Biological Processes	19	ERBB signaling pathway	19_GO:0023052 signaling	-2.62255	4.39241	4.01701	30211	57	724	6	0.828729	0.336922	2886|3084|5290|5747|6714|9185	GRB7|NRG1|PIK3CA|PTK2|SRC|REPS2	-1.02467	0	92	0	0	-2.8817	10.432
1	-2.61914	GO:0010001	M1	1	0	GO Biological Processes	19	glial cell differentiation	19_GO:0032502 developmental process	-2.61914	2.74854	3.55047	30211	167	724	11	1.51934	0.454604	20|745|3084|3691|4763|5080|6547|23512|55553|56288|57716	ABCA2|MYRF|NRG1|ITGB4|NF1|PAX6|SLC8A3|SUZ12|SOX6|PARD3|PRX	-1.02237	0	65	0	0	-3.52709	7.45141
1	-2.60483	GO:0048017	M1	1	0	GO Biological Processes	19	inositol lipid-mediated signaling	19_GO:0023052 signaling	-2.60483	3.79345	3.8458	30211	77	724	7	0.966851	0.363664	3479|4763|4883|5290|5293|23228|59338	IGF1|NF1|NPR3|PIK3CA|PIK3CD|PLCL2|PLEKHA1	-1.01028	0	94	0	0	-2.84938	7.94817
1	-2.60528	GO:0120162	M1	1	0	GO Biological Processes	19	positive regulation of cold-induced thermogenesis	19_GO:0048518 positive regulation of biological process	-2.60528	3.40636	3.73874	30211	98	724	8	1.10497	0.388502	1240|1734|2887|3297|6778|26580|79813|115209	CMKLR1|DIO2|GRB10|HSF1|STAT6|BSCL2|EHMT1|OMA1	-1.01028	0	119	1	1	-2.60528	3.40636
1	-2.59898	GO:0048762	M1	1	0	GO Biological Processes	19	mesenchymal cell differentiation	19_GO:0032502 developmental process	-2.59898	2.73218	3.52782	30211	168	724	11	1.51934	0.454604	998|3084|4208|6405|6495|8751|9475|26508|55593|57556|57669	CDC42|NRG1|MEF2C|SEMA3F|SIX1|ADAM15|ROCK2|HEYL|OTUD5|SEMA6A|EPB41L5	-1.00554	0	93	0	0	-2.85189	3.14081
1	-2.59088	GO:0035865	M1	1	0	GO Biological Processes	19	cellular response to potassium ion	19_GO:0050896 response to stimulus	-2.59088	10.432	5.12066	30211	12	724	3	0.414365	0.238737	1584|1742|3297	CYP11B1|DLG4|HSF1	-1.00293	0	74	0	0	-3.24144	41.7279
1	-2.59088	GO:1903624	M1	1	0	GO Biological Processes	19	regulation of DNA catabolic process	19_GO:0008152 metabolic process	-2.59088	10.432	5.12066	30211	12	724	3	0.414365	0.238737	317|3297|9104	APAF1|HSF1|RGN	-1.00293	0	74	0	0	-3.24144	41.7279
1	-2.59088	GO:0007252	M1	1	0	GO Biological Processes	19	I-kappaB phosphorylation	19_GO:0023052 signaling	-2.59088	10.432	5.12066	30211	12	724	3	0.414365	0.238737	9641|23085|153090	IKBKE|ERC1|DAB2IP	-1.00293	0	121	1	1	-2.59088	10.432
1	-2.59129	GO:0006903	M1	1	0	GO Biological Processes	19	vesicle targeting	19_GO:0051179 localization	-2.59129	5.21599	4.18084	30211	40	724	5	0.690608	0.307781	8729|9919|23122|55773|84364	GBF1|SEC16A|CLASP2|TBC1D23|ARFGAP2	-1.00293	0	96	0	0	-2.83857	41.7279
1	-2.59363	GO:0034654	M1	1	0	GO Biological Processes	19	nucleobase-containing compound biosynthetic process	19_GO:0008152 metabolic process	-2.59363	1.74351	3.15949	30211	718	724	30	4.14365	0.740683	226|1635|1854|3297|4150|4152|5316|5468|6738|6829|6883|7027|8805|8812|8939|10025|10379|10927|11176|23057|23498|51422|51455|54981|55902|64116|79717|84448|122622|221264	ALDOA|DCTD|DUT|HSF1|MAZ|MBD1|PKNOX1|PPARG|RO60|SUPT5H|TAF12|TFDP1|TRIM24|CCNK|FUBP3|MED16|IRF9|SPIN1|BAZ2A|NMNAT2|HAAO|PRKAG2|REV1|NMRK1|ACSS2|SLC39A8|PPCS|ABLIM2|ADSS1|AK9	-1.00293	0	120	1	1	-2.59363	2.031
1	-2.58617	GO:0031647	M1	1	0	GO Biological Processes	19	regulation of protein stability	19_GO:0065007 biological regulation	-2.58617	2.22549	3.34259	30211	300	724	16	2.20994	0.546347	444|836|3479|6714|8805|8975|9919|10694|22848|23162|51608|58525|84447|89781|92703|284996	ASPH|CASP3|IGF1|SRC|TRIM24|USP13|SEC16A|CCT8|AAK1|MAPK8IP3|GET4|WIZ|SYVN1|HPS4|TMEM183A|RNF149	-0.999316	0	122	1	1	-2.58617	2.22549
1	-2.58017	GO:0031334	M1	1	0	GO Biological Processes	19	positive regulation of protein-containing complex assembly	19_GO:0048518 positive regulation of biological process	-2.58017	2.58111	3.46185	30211	194	724	12	1.65746	0.474485	274|389|2017|3084|4233|6249|6714|10142|22919|55755|57606|153090	BIN1|RHOC|CTTN|NRG1|MET|CLIP1|SRC|AKAP9|MAPRE1|CDK5RAP2|SLAIN2|DAB2IP	-0.998725	0	11	0	0	-7.33445	7.58689
1	-2.58184	GO:0021700	M1	1	0	GO Biological Processes	19	developmental maturation	19_GO:0032502 developmental process	-2.58184	2.37476	3.39247	30211	246	724	14	1.9337	0.511782	675|1742|2688|3479|4763|4774|5241|5468|6363|8938|9897|23294|57560|84079	BRCA2|DLG4|GH1|IGF1|NF1|NFIA|PGR|PPARG|CCL19|BAIAP3|WASHC5|ANKS1A|IFT80|ANKRD27	-0.998725	0	124	1	1	-2.58184	2.37476
1	-2.58037	GO:0007548	M1	1	0	GO Biological Processes	19	sex differentiation	19_GO:0022414 reproductive process	-2.58037	2.29274	3.3621	30211	273	724	15	2.07182	0.529372	546|675|836|2175|2488|3972|4914|5241|6714|7337|8751|8879|10184|59338|63950	ATRX|BRCA2|CASP3|FANCA|FSHB|LHB|NTRK1|PGR|SRC|UBE3A|ADAM15|SGPL1|LHFPL2|PLEKHA1|DMRTA2	-0.998725	0	41	0	0	-4.56021	6.3499
1	-2.58037	GO:0022898	M1	1	0	GO Biological Processes	19	regulation of transmembrane transporter activity	19_GO:0051179 localization	-2.58037	2.29274	3.3621	30211	273	724	15	2.07182	0.529372	776|781|1742|1756|1785|2273|3753|4208|4987|9104|10142|53827|56704|57555|342667	CACNA1D|CACNA2D1|DLG4|DMD|DNM2|FHL1|KCNE1|MEF2C|OPRL1|RGN|AKAP9|FXYD5|JPH1|NLGN2|STAC2	-0.998725	0	81	0	0	-3.04534	8.34558
1	-2.58211	GO:0009896	M1	1	0	GO Biological Processes	19	positive regulation of catabolic process	19_GO:0048518 positive regulation of biological process	-2.58211	1.90804	3.21795	30211	503	724	23	3.1768	0.651801	20|3297|3479|5747|6829|7879|8975|9104|9475|10221|10475|10533|11059|23019|23053|23112|25807|26137|53373|57154|79443|143686|153090	ABCA2|HSF1|IGF1|PTK2|SUPT5H|RAB7A|USP13|RGN|ROCK2|TRIB1|TRIM38|ATG7|WWP1|CNOT1|ZSWIM8|TNRC6B|RHBDD3|ZBTB20|TPCN1|SMURF1|FYCO1|SESN3|DAB2IP	-0.998725	0	123	1	1	-2.58211	1.96999
1	-2.57288	GO:0060402	M1	1	0	GO Biological Processes	19	calcium ion transport into cytosol	19_GO:0051179 localization	-2.57288	3.74481	3.80336	30211	78	724	7	0.966851	0.363664	781|3708|6363|6547|7226|53373|56704	CACNA2D1|ITPR1|CCL19|SLC8A3|TRPM2|TPCN1|JPH1	-0.994515	0	70	0	0	-3.36801	7.36375
1	-2.57275	GO:0007612	M1	1	0	GO Biological Processes	19	learning	19_GO:0007610 behavior	-2.57275	2.87779	3.55158	30211	145	724	10	1.38122	0.433752	1742|4130|4212|4763|4987|5532|6547|7337|8867|65009	DLG4|MAP1A|MEIS2|NF1|OPRL1|PPP3CB|SLC8A3|UBE3A|SYNJ1|NDRG4	-0.994515	0	52	0	0	-3.95081	2.87779
1	-2.57448	GO:0007018	M1	1	0	GO Biological Processes	19	microtubule-based movement	19_GO:0009987 cellular process	-2.57448	2.10393	3.28778	30211	357	724	18	2.48619	0.57867	998|1780|4130|9585|22906|23162|25790|55288|63971|79443|79846|80217|84223|118491|144535|202500|255101|374654	CDC42|DYNC1I1|MAP1A|KIF20B|TRAK1|MAPK8IP3|CFAP45|RHOT1|KIF13A|FYCO1|CFAP69|CFAP43|IQCG|CFAP70|CFAP54|TCTE1|CFAP65|KIF7	-0.994515	0	115	0	0	-2.69297	13.9093
1	-2.55729	GO:0007020	M1	1	0	GO Biological Processes	19	microtubule nucleation	19_GO:0009987 cellular process	-2.55729	6.67646	4.44912	30211	25	724	4	0.552486	0.275479	10142|23122|57606|85378	AKAP9|CLASP2|SLAIN2|TUBGCP6	-0.981187	0	11	0	0	-7.33445	7.58689
1	-2.55729	GO:0045022	M1	1	0	GO Biological Processes	19	early endosome to late endosome transport	19_GO:0051179 localization	-2.55729	6.67646	4.44912	30211	25	724	4	0.552486	0.275479	7879|29911|84079|84376	RAB7A|HOOK2|ANKRD27|HOOK3	-0.981187	0	35	0	0	-4.84974	13.9093
1	-2.55112	GO:0018108	M1	1	0	GO Biological Processes	19	peptidyl-tyrosine phosphorylation	19_GO:0008152 metabolic process	-2.55112	2.85808	3.52646	30211	146	724	10	1.38122	0.433752	27|4233|4914|5747|6714|7297|8576|8711|10152|10188	ABL2|MET|NTRK1|PTK2|SRC|TYK2|STK16|TNK1|ABI2|TNK2	-0.979236	0	4	0	0	-10.5408	2.92095
1	-2.55112	GO:0120161	M1	1	0	GO Biological Processes	19	regulation of cold-induced thermogenesis	19_GO:0032501 multicellular organismal process	-2.55112	2.85808	3.52646	30211	146	724	10	1.38122	0.433752	1240|1734|2887|3297|4883|6778|23228|26580|79813|115209	CMKLR1|DIO2|GRB10|HSF1|NPR3|STAT6|PLCL2|BSCL2|EHMT1|OMA1	-0.979236	0	119	0	0	-2.60528	3.40636
1	-2.55112	GO:0007030	M1	1	0	GO Biological Processes	19	Golgi organization	19_GO:0009987 cellular process	-2.55112	2.85808	3.52646	30211	146	724	10	1.38122	0.433752	998|8675|8729|9919|23122|51112|79748|93643|126520|399687	CDC42|STX16|GBF1|SEC16A|CLASP2|TRAPPC12|LMAN1L|TJAP1|PLK5|MYO18A	-0.979236	0	125	1	1	-2.55112	2.85808
1	-2.55263	GO:0045785	M1	1	0	GO Biological Processes	19	positive regulation of cell adhesion	19_GO:0022610 biological adhesion	-2.55263	1.96477	3.21637	30211	446	724	21	2.90055	0.623705	960|998|1307|1326|1785|2039|3142|3479|5290|6363|6714|6810|7297|9223|9448|10551|25890|57178|57669|57678|114548	CD44|CDC42|COL16A1|MAP3K8|DNM2|DMTN|HLX|IGF1|PIK3CA|CCL19|SRC|STX4|TYK2|MAGI1|MAP4K4|AGR2|ABI3BP|ZMIZ1|EPB41L5|GPAM|NLRP3	-0.979236	0	45	0	0	-4.35315	4.07101
1	-2.54333	GO:0010591	M1	1	0	GO Biological Processes	19	regulation of lamellipodium assembly	19_GO:0050789 regulation of biological process	-2.54333	5.08877	4.10512	30211	41	724	5	0.690608	0.307781	998|1785|2039|5290|10152	CDC42|DNM2|DMTN|PIK3CA|ABI2	-0.97355	0	27	0	0	-5.22151	6.29855
1	-2.54421	GO:0080135	M1	1	0	GO Biological Processes	19	regulation of cellular response to stress	19_GO:0050896 response to stimulus	-2.54421	1.74871	3.1221	30211	692	724	29	4.00552	0.728758	960|998|1540|2122|3297|4233|5771|5802|6363|7226|7335|8975|9448|9475|9506|9611|10551|23126|23162|23201|25946|29761|51720|54799|56940|79109|84447|84883|153090	CD44|CDC42|CYLD|MECOM|HSF1|MET|PTPN2|PTPRS|CCL19|TRPM2|UBE2V1|USP13|MAP4K4|ROCK2|PAGE4|NCOR1|AGR2|POGZ|MAPK8IP3|FAM168A|ZNF385A|USP25|UIMC1|MBTD1|DUSP22|MAPKAP1|SYVN1|AIFM2|DAB2IP	-0.97355	0	34	0	0	-5.03053	2.68251
1	-2.54146	GO:0014068	M1	1	0	GO Biological Processes	19	positive regulation of phosphatidylinositol 3-kinase signaling	19_GO:0023052 signaling	-2.54146	3.69741	3.76163	30211	79	724	7	0.966851	0.363664	2688|3479|4150|4914|5747|6714|7337	GH1|IGF1|MAZ|NTRK1|PTK2|SRC|UBE3A	-0.972727	0	92	0	0	-2.8817	10.432
1	-2.54012	GO:0033365	M1	1	0	GO Biological Processes	19	protein localization to organelle	19_GO:0051179 localization	-2.54012	1.7676	3.12669	30211	661	724	28	3.8674	0.716598	546|585|675|1742|5080|6495|7518|7879|8729|9585|9679|9857|9913|9919|10540|22919|23177|23265|26005|27130|51025|51555|51608|57154|57560|84376|121441|152485	ATRX|BBS4|BRCA2|DLG4|PAX6|SIX1|XRCC4|RAB7A|GBF1|KIF20B|FAM53B|CEP350|SUPT7L|SEC16A|DCTN2|MAPRE1|CEP68|EXOC7|C2CD3|INVS|PAM16|PEX5L|GET4|SMURF1|IFT80|HOOK3|NEDD1|ZNF827	-0.972426	0	17	0	0	-6.11138	12.6998
1	-2.5297	GO:0016579	M1	1	0	GO Biological Processes	19	protein deubiquitination	19_GO:0008152 metabolic process	-2.5297	2.83863	3.50154	30211	147	724	10	1.38122	0.433752	1540|6883|8975|9736|9913|29761|51720|55593|64854|171023	CYLD|TAF12|USP13|USP34|SUPT7L|USP25|UIMC1|OTUD5|USP46|ASXL1	-0.963042	0	86	0	0	-2.97437	6.32241
1	-2.52365	GO:0031023	M1	1	0	GO Biological Processes	19	microtubule organizing center organization	19_GO:0009987 cellular process	-2.52365	3.30518	3.63613	30211	101	724	8	1.10497	0.388502	585|675|9475|23122|23177|23354|26005|55755	BBS4|BRCA2|ROCK2|CLASP2|CEP68|HAUS5|C2CD3|CDK5RAP2	-0.958619	0	126	1	1	-2.52365	4.7689
1	-2.5232	GO:0018130	M1	1	0	GO Biological Processes	19	heterocycle biosynthetic process	19_GO:0008152 metabolic process	-2.5232	1.69024	3.08047	30211	790	724	32	4.41989	0.763871	226|1635|1854|3297|4150|4152|5316|5468|6738|6829|6883|7027|7390|8805|8812|8939|9104|10025|10379|10927|11176|23057|23498|51422|51455|54981|55902|64116|79717|84448|122622|221264	ALDOA|DCTD|DUT|HSF1|MAZ|MBD1|PKNOX1|PPARG|RO60|SUPT5H|TAF12|TFDP1|UROS|TRIM24|CCNK|FUBP3|RGN|MED16|IRF9|SPIN1|BAZ2A|NMNAT2|HAAO|PRKAG2|REV1|NMRK1|ACSS2|SLC39A8|PPCS|ABLIM2|ADSS1|AK9	-0.958619	0	120	0	0	-2.59363	2.031
1	-2.5201	GO:0045216	M1	1	0	GO Biological Processes	19	cell-cell junction organization	19_GO:0009987 cellular process	-2.5201	2.66864	3.43886	30211	172	724	11	1.51934	0.454604	389|998|6714|10052|23136|27134|56288|57555|79778|79983|143162	RHOC|CDC42|SRC|GJC1|EPB41L3|TJP3|PARD3|NLGN2|MICALL2|POF1B|FRMPD2	-0.956549	0	127	1	1	-2.5201	3.59723
1	-2.51497	GO:1904375	M1	1	0	GO Biological Processes	19	regulation of protein localization to cell periphery	19_GO:0051179 localization	-2.51497	3.02864	3.54695	30211	124	724	9	1.24309	0.411781	20|2035|2037|5906|6810|8500|10551|10580|342667	ABCA2|EPB41|EPB41L2|RAP1A|STX4|PPFIA1|AGR2|SORBS1|STAC2	-0.953479	0	128	1	1	-2.51497	3.73683
1	-2.51565	GO:0032409	M1	1	0	GO Biological Processes	19	regulation of transporter activity	19_GO:0065007 biological regulation	-2.51565	2.189	3.27027	30211	305	724	16	2.20994	0.546347	776|781|1742|1756|1785|2273|3753|4208|4987|5468|9104|10142|53827|56704|57555|342667	CACNA1D|CACNA2D1|DLG4|DMD|DNM2|FHL1|KCNE1|MEF2C|OPRL1|PPARG|RGN|AKAP9|FXYD5|JPH1|NLGN2|STAC2	-0.953479	0	81	0	0	-3.04534	8.34558
1	-2.5079	GO:0060541	M1	1	0	GO Biological Processes	19	respiratory system development	19_GO:0032502 developmental process	-2.5079	2.52896	3.38224	30211	198	724	12	1.65746	0.474485	1896|3694|4054|5241|6495|7080|10413|10427|10551|83931|84976|171023	EDA|ITGB6|LTBP3|PGR|SIX1|NKX2-1|YAP1|SEC24B|AGR2|STK40|DISP1|ASXL1	-0.947436	0	129	1	1	-2.5079	4.74181
1	-2.50373	GO:0032386	M1	1	0	GO Biological Processes	19	regulation of intracellular transport	19_GO:0051179 localization	-2.50373	2.12388	3.23633	30211	334	724	17	2.34807	0.562764	20|998|2039|3305|3753|4600|4763|5116|6714|8898|9585|10427|51684|65009|79778|89781|161291	ABCA2|CDC42|DMTN|HSPA1L|KCNE1|MX2|NF1|PCNT|SRC|MTMR2|KIF20B|SEC24B|SUFU|NDRG4|MICALL2|HPS4|TMEM30B	-0.944287	0	16	0	0	-6.31575	6.18191
1	-2.4968	GO:0010907	M1	1	0	GO Biological Processes	19	positive regulation of glucose metabolic process	19_GO:0048518 positive regulation of biological process	-2.4968	4.96761	4.03183	30211	42	724	5	0.690608	0.307781	3479|5771|6714|9104|10580	IGF1|PTPN2|SRC|RGN|SORBS1	-0.938377	0	100	0	0	-2.7912	4.96761
1	-2.49296	GO:0035459	M1	1	0	GO Biological Processes	19	vesicle cargo loading	19_GO:0051179 localization	-2.49296	6.41968	4.33205	30211	26	724	4	0.552486	0.275479	10427|22937|25956|63971	SEC24B|SCAP|SEC31B|KIF13A	-0.937587	0	33	0	0	-5.03376	20.864
1	-2.49296	GO:0032878	M1	1	0	GO Biological Processes	19	regulation of establishment or maintenance of cell polarity	19_GO:0050789 regulation of biological process	-2.49296	6.41968	4.33205	30211	26	724	4	0.552486	0.275479	9475|9585|23189|26030	ROCK2|KIF20B|KANK1|PLEKHG3	-0.937587	0	114	0	0	-2.69574	20.864
1	-2.49296	GO:0038179	M1	1	0	GO Biological Processes	19	neurotrophin signaling pathway	19_GO:0023052 signaling	-2.49296	6.41968	4.33205	30211	26	724	4	0.552486	0.275479	836|4914|5906|6714	CASP3|NTRK1|RAP1A|SRC	-0.937587	0	130	1	1	-2.49296	20.864
1	-2.47722	GO:0050893	M1	1	0	GO Biological Processes	19	sensory processing	19_GO:0032501 multicellular organismal process	-2.47722	20.864	6.22546	30211	4	724	2	0.276243	0.195063	585|123016	BBS4|TTC8	-0.936777	0	58	0	0	-3.78796	20.864
1	-2.47722	GO:0006231	M1	1	0	GO Biological Processes	19	dTMP biosynthetic process	19_GO:0008152 metabolic process	-2.47722	20.864	6.22546	30211	4	724	2	0.276243	0.195063	1635|1854	DCTD|DUT	-0.936777	0	106	0	0	-2.77129	27.8186
1	-2.47722	GO:0099039	M1	1	0	GO Biological Processes	19	sphingolipid translocation	19_GO:0051179 localization	-2.47722	20.864	6.22546	30211	4	724	2	0.276243	0.195063	20|4363	ABCA2|ABCC1	-0.936777	0	107	0	0	-2.77048	41.7279
1	-2.47722	GO:1903899	M1	1	0	GO Biological Processes	19	positive regulation of PERK-mediated unfolded protein response	19_GO:0023052 signaling	-2.47722	20.864	6.22546	30211	4	724	2	0.276243	0.195063	5771|10551	PTPN2|AGR2	-0.936777	0	131	0	0	-2.48469	41.7279
1	-2.47722	GO:2000741	M1	1	0	GO Biological Processes	19	positive regulation of mesenchymal stem cell differentiation	19_GO:0032502 developmental process	-2.47722	20.864	6.22546	30211	4	724	2	0.276243	0.195063	4054|55553	LTBP3|SOX6	-0.936777	0	132	1	1	-2.47722	20.864
1	-2.47722	GO:0003383	M1	1	0	GO Biological Processes	19	apical constriction	19_GO:0032502 developmental process	-2.47722	20.864	6.22546	30211	4	724	2	0.276243	0.195063	57669|122786	EPB41L5|FRMD6	-0.936777	0	133	1	1	-2.47722	41.7279
1	-2.47722	GO:0034465	M1	1	0	GO Biological Processes	19	response to carbon monoxide	19_GO:0050896 response to stimulus	-2.47722	20.864	6.22546	30211	4	724	2	0.276243	0.195063	1785|3778	DNM2|KCNMA1	-0.936777	0	134	1	1	-2.47722	41.7279
1	-2.47722	GO:0007296	M1	1	0	GO Biological Processes	19	vitellogenesis	19_GO:0022414 reproductive process	-2.47722	20.864	6.22546	30211	4	724	2	0.276243	0.195063	2120|57178	ETV6|ZMIZ1	-0.936777	0	135	1	1	-2.47722	20.864
1	-2.47722	GO:1990079	M1	1	0	GO Biological Processes	19	cartilage homeostasis	19_GO:0032501 multicellular organismal process	-2.47722	20.864	6.22546	30211	4	724	2	0.276243	0.195063	54360|64116	CYTL1|SLC39A8	-0.936777	0	136	1	1	-2.47722	41.7279
1	-2.47722	GO:1904978	M1	1	0	GO Biological Processes	19	regulation of endosome organization	19_GO:0050789 regulation of biological process	-2.47722	20.864	6.22546	30211	4	724	2	0.276243	0.195063	7879|8867	RAB7A|SYNJ1	-0.936777	0	137	1	1	-2.47722	20.864
1	-2.48469	GO:0061000	M1	1	0	GO Biological Processes	19	negative regulation of dendritic spine development	19_GO:0032502 developmental process	-2.48469	9.62952	4.87639	30211	13	724	3	0.414365	0.238737	5802|7337|26052	PTPRS|UBE3A|DNM3	-0.936777	0	113	0	0	-2.70259	20.864
1	-2.48469	GO:0048011	M1	1	0	GO Biological Processes	19	neurotrophin TRK receptor signaling pathway	19_GO:0023052 signaling	-2.48469	9.62952	4.87639	30211	13	724	3	0.414365	0.238737	836|4914|6714	CASP3|NTRK1|SRC	-0.936777	0	130	0	0	-2.49296	20.864
1	-2.48469	GO:1900103	M1	1	0	GO Biological Processes	19	positive regulation of endoplasmic reticulum unfolded protein response	19_GO:0023052 signaling	-2.48469	9.62952	4.87639	30211	13	724	3	0.414365	0.238737	5771|10551|153090	PTPN2|AGR2|DAB2IP	-0.936777	0	131	1	1	-2.48469	41.7279
1	-2.48749	GO:0018212	M1	1	0	GO Biological Processes	19	peptidyl-tyrosine modification	19_GO:0008152 metabolic process	-2.48749	2.80053	3.45234	30211	149	724	10	1.38122	0.433752	27|4233|4914|5747|6714|7297|8576|8711|10152|10188	ABL2|MET|NTRK1|PTK2|SRC|TYK2|STK16|TNK1|ABI2|TNK2	-0.936777	0	4	0	0	-10.5408	2.92095
1	-2.47782	GO:0140352	M1	1	0	GO Biological Processes	19	export from cell	19_GO:0051179 localization	-2.47782	1.97295	3.15769	30211	423	724	20	2.76243	0.609107	1081|2039|2914|3753|4363|4763|5293|5532|6453|6810|8867|8938|9699|9900|23265|25837|55114|63910|117177|283849	CGA|DMTN|GRM4|KCNE1|ABCC1|NF1|PIK3CD|PPP3CB|ITSN1|STX4|SYNJ1|BAIAP3|RIMS2|SV2A|EXOC7|RAB26|ARHGAP17|SLC17A9|RAB3IP|EXOC3L1	-0.936777	0	68	0	0	-3.46417	3.16921
1	-2.47273	GO:0099601	M1	1	0	GO Biological Processes	19	regulation of neurotransmitter receptor activity	19_GO:0023052 signaling	-2.47273	4.10438	3.803	30211	61	724	6	0.828729	0.336922	1742|4208|6714|10142|22839|57555	DLG4|MEF2C|SRC|AKAP9|DLGAP4|NLGN2	-0.933257	0	138	1	1	-2.47273	7.36375
1	-2.47106	GO:0048024	M1	1	0	GO Biological Processes	19	regulation of mRNA splicing, via spliceosome	19_GO:0008152 metabolic process	-2.47106	3.241	3.56984	30211	103	724	8	1.10497	0.388502	4154|4691|6433|55147|55796|79171|146713|202559	MBNL1|NCL|SFSWAP|RBM23|MBNL3|RBM42|RBFOX3|KHDRBS2	-0.932563	0	112	0	0	-2.70725	3.241
1	-2.45162	GO:0097581	M1	1	0	GO Biological Processes	19	lamellipodium organization	19_GO:0009987 cellular process	-2.45162	4.85208	3.96083	30211	43	724	5	0.690608	0.307781	2017|2039|9459|23380|84448	CTTN|DMTN|ARHGEF6|SRGAP2|ABLIM2	-0.915068	0	139	1	1	-2.45162	4.85208
1	-2.45162	GO:0106027	M1	1	0	GO Biological Processes	19	neuron projection organization	19_GO:0009987 cellular process	-2.45162	4.85208	3.96083	30211	43	724	5	0.690608	0.307781	998|1742|2017|4130|8898	CDC42|DLG4|CTTN|MAP1A|MTMR2	-0.915068	0	140	1	1	-2.45162	7.58689
1	-2.44789	GO:0006259	M1	1	0	GO Biological Processes	19	DNA metabolic process	19_GO:0008152 metabolic process	-2.44789	1.72135	3.03238	30211	703	724	29	4.00552	0.728758	546|675|2175|3297|3364|5395|7335|7518|9557|10445|11176|22992|27030|51368|51455|51720|56946|79725|79813|80820|84164|84444|84939|116138|125476|152485|200558|353274|399687	ATRX|BRCA2|FANCA|HSF1|HUS1|PMS2|UBE2V1|XRCC4|CHD1L|MCRS1|BAZ2A|KDM2A|MLH3|TEX264|REV1|UIMC1|EMSY|THAP9|EHMT1|EEPD1|ASCC2|DOT1L|PWWP3A|KLHDC3|INO80C|ZNF827|APLF|ZNF445|MYO18A	-0.912308	0	53	0	0	-3.92363	2.00106
1	-2.4461	GO:0008360	M1	1	0	GO Biological Processes	19	regulation of cell shape	19_GO:0032502 developmental process	-2.4461	2.76344	3.40395	30211	151	724	10	1.38122	0.433752	226|389|2035|2039|5747|10395|23136|54509|116985|152273	ALDOA|RHOC|EPB41|DMTN|PTK2|DLC1|EPB41L3|RHOF|ARAP1|FGD5	-0.911486	0	26	0	0	-5.27561	3.00988
1	-2.43724	GO:0046579	M1	1	0	GO Biological Processes	19	positive regulation of Ras protein signal transduction	19_GO:0023052 signaling	-2.43724	4.03818	3.75235	30211	62	724	6	0.828729	0.336922	3084|3479|4914|8036|9448|23263	NRG1|IGF1|NTRK1|SHOC2|MAP4K4|MCF2L	-0.906464	0	95	0	0	-2.84486	20.864
1	-2.43724	GO:0048663	M1	1	0	GO Biological Processes	19	neuron fate commitment	19_GO:0032502 developmental process	-2.43724	4.03818	3.75235	30211	62	724	6	0.828729	0.336922	998|3084|5080|6495|51684|63950	CDC42|NRG1|PAX6|SIX1|SUFU|DMRTA2	-0.906464	0	142	1	1	-2.43724	4.31668
1	-2.43785	GO:0006643	M1	1	0	GO Biological Processes	19	membrane lipid metabolic process	19_GO:0008152 metabolic process	-2.43785	2.47889	3.30456	30211	202	724	12	1.65746	0.474485	20|8879|9091|9215|23556|26301|27090|27315|30815|54872|55627|347735	ABCA2|SGPL1|PIGQ|LARGE1|PIGN|GBGT1|ST6GALNAC4|PGAP2|ST6GALNAC6|PIGG|SMPD4|SERINC2	-0.906464	0	38	0	0	-4.62236	10.432
1	-2.43785	GO:1902115	M1	1	0	GO Biological Processes	19	regulation of organelle assembly	19_GO:0050789 regulation of biological process	-2.43785	2.47889	3.30456	30211	202	724	12	1.65746	0.474485	585|1540|1785|5789|6714|7419|10413|23019|51112|55755|79874|92421	BBS4|CYLD|DNM2|PTPRD|SRC|VDAC3|YAP1|CNOT1|TRAPPC12|CDK5RAP2|RABEP2|CHMP4C	-0.906464	0	141	1	1	-2.43785	3.85181
1	-2.43153	GO:0035774	M1	1	0	GO Biological Processes	19	positive regulation of insulin secretion involved in cellular response to glucose stimulus	19_GO:0023052 signaling	-2.43153	6.18191	4.22098	30211	27	724	4	0.552486	0.275479	5532|6810|8938|55107	PPP3CB|STX4|BAIAP3|ANO1	-0.906461	0	16	0	0	-6.31575	6.18191
1	-2.43153	GO:0086019	M1	1	0	GO Biological Processes	19	cell-cell signaling involved in cardiac conduction	19_GO:0023052 signaling	-2.43153	6.18191	4.22098	30211	27	724	4	0.552486	0.275479	776|781|8913|10052	CACNA1D|CACNA2D1|CACNA1G|GJC1	-0.906461	0	32	0	0	-5.03483	41.7279
1	-2.43153	GO:0098927	M1	1	0	GO Biological Processes	19	vesicle-mediated transport between endosomal compartments	19_GO:0051179 localization	-2.43153	6.18191	4.22098	30211	27	724	4	0.552486	0.275479	7879|29911|84079|84376	RAB7A|HOOK2|ANKRD27|HOOK3	-0.906461	0	35	0	0	-4.84974	13.9093
1	-2.43153	GO:0035640	M1	1	0	GO Biological Processes	19	exploration behavior	19_GO:0007610 behavior	-2.43153	6.18191	4.22098	30211	27	724	4	0.552486	0.275479	27|1742|7337|57555	ABL2|DLG4|UBE3A|NLGN2	-0.906461	0	42	0	0	-4.53323	41.7279
1	-2.43153	GO:0048041	M1	1	0	GO Biological Processes	19	focal adhesion assembly	19_GO:0022610 biological adhesion	-2.43153	6.18191	4.22098	30211	27	724	4	0.552486	0.275479	2017|6714|10395|10580	CTTN|SRC|DLC1|SORBS1	-0.906461	0	75	0	0	-3.19058	6.18191
1	-2.43153	GO:1903020	M1	1	0	GO Biological Processes	19	positive regulation of glycoprotein metabolic process	19_GO:0048518 positive regulation of biological process	-2.43153	6.18191	4.22098	30211	27	724	4	0.552486	0.275479	20|3479|6363|92370	ABCA2|IGF1|CCL19|PXYLP1	-0.906461	0	118	0	0	-2.62479	41.7279
1	-2.4269	GO:0045927	M1	1	0	GO Biological Processes	19	positive regulation of growth	19_GO:0040007 growth	-2.4269	2.28199	3.22776	30211	256	724	14	1.9337	0.511782	585|998|2688|3142|3479|4208|9175|9699|10413|10551|23499|57154|57521|57678	BBS4|CDC42|GH1|HLX|IGF1|MEF2C|MAP3K13|RIMS2|YAP1|AGR2|MACF1|SMURF1|RPTOR|GPAM	-0.902768	0	37	0	0	-4.75933	2.96293
1	-2.42311	GO:0045055	M1	1	0	GO Biological Processes	19	regulated exocytosis	19_GO:0051179 localization	-2.42311	2.93399	3.43581	30211	128	724	9	1.24309	0.411781	2039|5293|5532|6810|8867|9699|9900|25837|55114	DMTN|PIK3CD|PPP3CB|STX4|SYNJ1|RIMS2|SV2A|RAB26|ARHGAP17	-0.902693	0	68	0	0	-3.46417	3.16921
1	-2.42386	GO:0045862	M1	1	0	GO Biological Processes	19	positive regulation of proteolysis	19_GO:0048518 positive regulation of biological process	-2.42386	2.03551	3.13604	30211	369	724	18	2.48619	0.57867	317|444|3297|5468|5747|6714|8975|9104|9475|9705|10010|10221|10395|22861|26999|57154|114548|153090	APAF1|ASPH|HSF1|PPARG|PTK2|SRC|USP13|RGN|ROCK2|ST18|TANK|TRIB1|DLC1|NLRP1|CYFIP2|SMURF1|NLRP3|DAB2IP	-0.902693	0	143	1	1	-2.42386	2.62623
1	-2.42307	GO:1903530	M1	1	0	GO Biological Processes	19	regulation of secretion by cell	19_GO:0051179 localization	-2.42307	1.82417	3.05374	30211	549	724	24	3.31492	0.665345	1138|3382|3479|4208|4345|4763|5066|5468|5532|5906|6810|7226|7879|8913|8938|9699|23122|25807|25837|55107|56262|57555|84976|399687	CHRNA5|ICA1|IGF1|MEF2C|CD200|NF1|PAM|PPARG|PPP3CB|RAP1A|STX4|TRPM2|RAB7A|CACNA1G|BAIAP3|RIMS2|CLASP2|RHBDD3|RAB26|ANO1|LRRC8A|NLGN2|DISP1|MYO18A	-0.902693	0	16	0	0	-6.31575	6.18191
1	-2.42415	GO:0030001	M1	1	0	GO Biological Processes	19	metal ion transport	19_GO:0051179 localization	-2.42415	1.77566	3.0351	30211	611	724	26	3.59116	0.691523	357|491|776|781|1785|3708|3753|3778|6363|6547|6583|7222|7226|8913|9497|10203|11194|23416|29985|53373|55238|56704|64116|80228|84286|140803	SHROOM2|ATP2B2|CACNA1D|CACNA2D1|DNM2|ITPR1|KCNE1|KCNMA1|CCL19|SLC8A3|SLC22A4|TRPC3|TRPM2|CACNA1G|SLC4A7|CALCRL|ABCB8|KCNH3|SLC39A3|TPCN1|SLC38A7|JPH1|SLC39A8|ORAI2|TMEM175|TRPM6	-0.902693	0	70	0	0	-3.36801	7.36375
1	-2.41986	GO:0002027	M1	1	0	GO Biological Processes	19	regulation of heart rate	19_GO:0032501 multicellular organismal process	-2.41986	3.17927	3.50516	30211	105	724	8	1.10497	0.388502	274|776|781|1756|3753|6474|8913|10142	BIN1|CACNA1D|CACNA2D1|DMD|KCNE1|SHOX2|CACNA1G|AKAP9	-0.901345	0	32	0	0	-5.03483	41.7279
1	-2.41995	GO:0050808	M1	1	0	GO Biological Processes	19	synapse organization	19_GO:0009987 cellular process	-2.41995	2.20394	3.19419	30211	284	724	15	2.07182	0.529372	998|1742|2017|3084|4774|5789|5802|6547|6780|8497|8500|8898|23085|26052|57555	CDC42|DLG4|CTTN|NRG1|NFIA|PTPRD|PTPRS|SLC8A3|STAU1|PPFIA4|PPFIA1|MTMR2|ERC1|DNM3|NLGN2	-0.901345	0	43	0	0	-4.45961	2.7389
1	-2.40774	GO:0048286	M1	1	0	GO Biological Processes	19	lung alveolus development	19_GO:0032502 developmental process	-2.40774	4.74181	3.89198	30211	44	724	5	0.690608	0.307781	3694|4054|5241|83931|171023	ITGB6|LTBP3|PGR|STK40|ASXL1	-0.89015	0	129	0	0	-2.5079	4.74181
1	-2.40077	GO:0045859	M1	1	0	GO Biological Processes	19	regulation of protein kinase activity	19_GO:0008152 metabolic process	-2.40077	1.74675	3.00392	30211	645	724	27	3.72928	0.704191	836|1742|2688|3084|3479|4763|5290|5468|5575|5747|5771|5906|6363|6547|6714|8812|9104|9175|10221|11329|51422|55755|56940|57521|79866|153090|388324	CASP3|DLG4|GH1|NRG1|IGF1|NF1|PIK3CA|PPARG|PRKAR1B|PTK2|PTPN2|RAP1A|CCL19|SLC8A3|SRC|CCNK|RGN|MAP3K13|TRIB1|STK38|PRKAG2|CDK5RAP2|DUSP22|RPTOR|BORA|DAB2IP|INCA1	-0.884112	0	69	0	0	-3.3864	3.42032
1	-2.39476	GO:0120034	M1	1	0	GO Biological Processes	19	positive regulation of plasma membrane bounded cell projection assembly	19_GO:0048518 positive regulation of biological process	-2.39476	3.14928	3.4734	30211	106	724	8	1.10497	0.388502	585|998|1785|5290|6363|10152|26052|116985	BBS4|CDC42|DNM2|PIK3CA|CCL19|ABI2|DNM3|ARAP1	-0.879031	0	27	0	0	-5.22151	6.29855
1	-2.3877	GO:0090110	M1	1	0	GO Biological Processes	19	COPII-coated vesicle cargo loading	19_GO:0051179 localization	-2.3877	8.94169	4.6572	30211	14	724	3	0.414365	0.238737	10427|22937|25956	SEC24B|SCAP|SEC31B	-0.876416	0	33	0	0	-5.03376	20.864
1	-2.3877	GO:0090660	M1	1	0	GO Biological Processes	19	cerebrospinal fluid circulation	19_GO:0051179 localization	-2.3877	8.94169	4.6572	30211	14	724	3	0.414365	0.238737	25790|80217|144535	CFAP45|CFAP43|CFAP54	-0.876416	0	144	1	1	-2.3877	10.432
1	-2.3877	GO:0048009	M1	1	0	GO Biological Processes	19	insulin-like growth factor receptor signaling pathway	19_GO:0023052 signaling	-2.3877	8.94169	4.6572	30211	14	724	3	0.414365	0.238737	2887|3479|51232	GRB10|IGF1|CRIM1	-0.876416	0	145	1	1	-2.3877	41.7279
1	-2.3885	GO:0043409	M1	1	0	GO Biological Processes	19	negative regulation of MAPK cascade	19_GO:0023052 signaling	-2.3885	2.56428	3.28912	30211	179	724	11	1.51934	0.454604	1540|2122|4763|5468|5771|9611|11329|51231|57556|153090|284996	CYLD|MECOM|NF1|PPARG|PTPN2|NCOR1|STK38|VRK3|SEMA6A|DAB2IP|RNF149	-0.876416	0	34	0	0	-5.03053	2.68251
1	-2.38755	GO:0032940	M1	1	0	GO Biological Processes	19	secretion by cell	19_GO:0051179 localization	-2.38755	2.01909	3.099	30211	372	724	18	2.48619	0.57867	1081|2039|2914|4763|5293|5532|6453|6810|8867|8938|9699|9900|23265|25837|55114|63910|117177|283849	CGA|DMTN|GRM4|NF1|PIK3CD|PPP3CB|ITSN1|STX4|SYNJ1|BAIAP3|RIMS2|SV2A|EXOC7|RAB26|ARHGAP17|SLC17A9|RAB3IP|EXOC3L1	-0.876416	0	68	0	0	-3.46417	3.16921
1	-2.38552	GO:0043484	M1	1	0	GO Biological Processes	19	regulation of RNA splicing	19_GO:0008152 metabolic process	-2.38552	2.7096	3.33282	30211	154	724	10	1.38122	0.433752	4154|4691|6433|54845|55147|55796|57716|79171|146713|202559	MBNL1|NCL|SFSWAP|ESRP1|RBM23|MBNL3|PRX|RBM42|RBFOX3|KHDRBS2	-0.875508	0	112	0	0	-2.70725	3.241
1	-2.38482	GO:2000147	M1	1	0	GO Biological Processes	19	positive regulation of cell motility	19_GO:0040011 locomotion	-2.38482	1.7863	3.00662	30211	584	724	25	3.45304	0.67858	389|1081|1240|2039|2159|2488|2886|3479|4150|4233|5293|5747|6363|6405|6714|6810|9448|9475|9585|23060|23122|57556|57669|79846|153090	RHOC|CGA|CMKLR1|DMTN|F10|FSHB|GRB7|IGF1|MAZ|MET|PIK3CD|PTK2|CCL19|SEMA3F|SRC|STX4|MAP4K4|ROCK2|KIF20B|ZNF609|CLASP2|SEMA6A|EPB41L5|CFAP69|DAB2IP	-0.875508	0	9	0	0	-7.54374	12.2729
1	-2.37279	GO:0010592	M1	1	0	GO Biological Processes	19	positive regulation of lamellipodium assembly	19_GO:0048518 positive regulation of biological process	-2.37279	5.96113	4.11536	30211	28	724	4	0.552486	0.275479	998|1785|5290|10152	CDC42|DNM2|PIK3CA|ABI2	-0.866199	0	27	0	0	-5.22151	6.29855
1	-2.37279	GO:0007288	M1	1	0	GO Biological Processes	19	sperm axoneme assembly	19_GO:0040011 locomotion	-2.37279	5.96113	4.11536	30211	28	724	4	0.552486	0.275479	79846|80217|84223|255101	CFAP69|CFAP43|IQCG|CFAP65	-0.866199	0	98	0	0	-2.8144	5.96113
1	-2.37279	GO:0042059	M1	1	0	GO Biological Processes	19	negative regulation of epidermal growth factor receptor signaling pathway	19_GO:0023052 signaling	-2.37279	5.96113	4.11536	30211	28	724	4	0.552486	0.275479	5771|7879|55658|153090	PTPN2|RAB7A|RNF126|DAB2IP	-0.866199	0	131	0	0	-2.48469	41.7279
1	-2.36844	GO:0048857	M1	1	0	GO Biological Processes	19	neural nucleus development	19_GO:0032502 developmental process	-2.36844	3.91199	3.65416	30211	64	724	6	0.828729	0.336922	998|7080|7707|9919|10427|79109	CDC42|NKX2-1|ZNF148|SEC16A|SEC24B|MAPKAP1	-0.862751	0	146	1	1	-2.36844	3.91199
1	-2.36508	GO:0006110	M1	1	0	GO Biological Processes	19	regulation of glycolytic process	19_GO:0008152 metabolic process	-2.36508	4.63643	3.82518	30211	45	724	5	0.690608	0.307781	3479|9611|11182|26137|51422	IGF1|NCOR1|SLC2A6|ZBTB20|PRKAG2	-0.860295	0	147	1	1	-2.36508	4.63643
1	-2.36353	GO:0046889	M1	1	0	GO Biological Processes	19	positive regulation of lipid biosynthetic process	19_GO:0048518 positive regulation of biological process	-2.36353	3.43642	3.52468	30211	85	724	7	0.966851	0.363664	1081|2488|9104|9926|10580|22937|26137	CGA|FSHB|RGN|LPGAT1|SORBS1|SCAP|ZBTB20	-0.859649	0	148	1	1	-2.36353	20.864
1	-2.33945	GO:0010817	M1	1	0	GO Biological Processes	19	regulation of hormone levels	19_GO:0065007 biological regulation	-2.33945	1.85083	2.99383	30211	496	724	22	3.03867	0.637929	1081|1584|1734|2488|2784|3382|3972|5468|5532|6810|7226|8879|8938|9699|10699|55107|56262|57555|59338|84976|145226|283849	CGA|CYP11B1|DIO2|FSHB|GNB3|ICA1|LHB|PPARG|PPP3CB|STX4|TRPM2|SGPL1|BAIAP3|RIMS2|CORIN|ANO1|LRRC8A|NLGN2|PLEKHA1|DISP1|RDH12|EXOC3L1	-0.836463	0	84	0	0	-2.98568	27.8186
1	-2.33508	GO:1902017	M1	1	0	GO Biological Processes	19	regulation of cilium assembly	19_GO:0050789 regulation of biological process	-2.33508	3.85181	3.60654	30211	65	724	6	0.828729	0.336922	585|1540|1785|7419|10413|79874	BBS4|CYLD|DNM2|VDAC3|YAP1|RABEP2	-0.835062	0	141	0	0	-2.43785	3.85181
1	-2.33552	GO:0007098	M1	1	0	GO Biological Processes	19	centrosome cycle	19_GO:0009987 cellular process	-2.33552	3.39646	3.48726	30211	86	724	7	0.966851	0.363664	585|675|9475|23177|23354|26005|55755	BBS4|BRCA2|ROCK2|CEP68|HAUS5|C2CD3|CDK5RAP2	-0.835062	0	126	0	0	-2.52365	4.7689
1	-2.33447	GO:0016485	M1	1	0	GO Biological Processes	19	protein processing	19_GO:0008152 metabolic process	-2.33447	2.52202	3.22711	30211	182	724	11	1.51934	0.454604	317|444|745|836|10699|26005|26999|63929|81502|84976|115209	APAF1|ASPH|MYRF|CASP3|CORIN|C2CD3|CYFIP2|XPNPEP3|HM13|DISP1|OMA1	-0.835062	0	149	1	1	-2.33447	20.864
1	-2.33674	GO:0061448	M1	1	0	GO Biological Processes	19	connective tissue development	19_GO:0032502 developmental process	-2.33674	2.40738	3.19146	30211	208	724	12	1.65746	0.474485	585|960|1302|4208|5290|6474|54360|55553|55790|55959|57560|79718	BBS4|CD44|COL11A2|MEF2C|PIK3CA|SHOX2|CYTL1|SOX6|CSGALNACT1|SULF2|IFT80|TBL1XR1	-0.835062	0	47	0	0	-4.12556	4.47085
1	-2.32214	GO:0031667	M1	1	0	GO Biological Processes	19	response to nutrient levels	19_GO:0050896 response to stimulus	-2.32214	1.90974	3.00172	30211	437	724	20	2.76243	0.609107	317|585|2688|3297|4149|4914|5164|5468|5617|6714|7252|9506|10533|10631|23274|51422|57521|79718|115209|143686	APAF1|BBS4|GH1|HSF1|MAX|NTRK1|PDK2|PPARG|PRL|SRC|TSHB|PAGE4|ATG7|POSTN|CLEC16A|PRKAG2|RPTOR|TBL1XR1|OMA1|SESN3	-0.823613	0	150	1	1	-2.32214	1.90974
1	-2.31653	GO:0090114	M1	1	0	GO Biological Processes	19	COPII-coated vesicle budding	19_GO:0051179 localization	-2.31653	5.75557	4.01474	30211	29	724	4	0.552486	0.275479	9919|10427|22937|25956	SEC16A|SEC24B|SCAP|SEC31B	-0.821541	0	33	0	0	-5.03376	20.864
1	-2.31653	GO:0060295	M1	1	0	GO Biological Processes	19	regulation of cilium movement involved in cell motility	19_GO:0040011 locomotion	-2.31653	5.75557	4.01474	30211	29	724	4	0.552486	0.275479	585|9104|25790|79846	BBS4|RGN|CFAP45|CFAP69	-0.821541	0	117	0	0	-2.64076	11.9223
1	-2.31653	GO:1902019	M1	1	0	GO Biological Processes	19	regulation of cilium-dependent cell motility	19_GO:0040011 locomotion	-2.31653	5.75557	4.01474	30211	29	724	4	0.552486	0.275479	585|9104|25790|79846	BBS4|RGN|CFAP45|CFAP69	-0.821541	0	117	0	0	-2.64076	11.9223
1	-2.31756	GO:0030335	M1	1	0	GO Biological Processes	19	positive regulation of cell migration	19_GO:0040011 locomotion	-2.31756	1.78834	2.95064	30211	560	724	24	3.31492	0.665345	389|1081|1240|2039|2159|2488|2886|3479|4150|4233|5293|5747|6363|6405|6714|6810|9448|9475|9585|23060|23122|57556|57669|153090	RHOC|CGA|CMKLR1|DMTN|F10|FSHB|GRB7|IGF1|MAZ|MET|PIK3CD|PTK2|CCL19|SEMA3F|SRC|STX4|MAP4K4|ROCK2|KIF20B|ZNF609|CLASP2|SEMA6A|EPB41L5|DAB2IP	-0.821541	0	9	0	0	-7.54374	12.2729
1	-2.30991	GO:0051091	M1	1	0	GO Biological Processes	19	positive regulation of DNA-binding transcription factor activity	19_GO:0008152 metabolic process	-2.30991	2.21284	3.10141	30211	264	724	14	1.9337	0.511782	1896|3297|4345|4914|5468|6883|7027|7335|9175|9641|10475|23085|54360|114548	EDA|HSF1|CD200|NTRK1|PPARG|TAF12|TFDP1|UBE2V1|MAP3K13|IKBKE|TRIM38|ERC1|CYTL1|NLRP3	-0.815807	0	97	0	0	-2.83733	2.63545
1	-2.29853	GO:0070102	M1	1	0	GO Biological Processes	19	interleukin-6-mediated signaling pathway	19_GO:0023052 signaling	-2.29853	8.34558	4.45889	30211	15	724	3	0.414365	0.238737	6714|9705|10413	SRC|ST18|YAP1	-0.806184	0	44	0	0	-4.42659	41.7279
1	-2.29853	GO:0150011	M1	1	0	GO Biological Processes	19	regulation of neuron projection arborization	19_GO:0032502 developmental process	-2.29853	8.34558	4.45889	30211	15	724	3	0.414365	0.238737	1742|9175|23499	DLG4|MAP3K13|MACF1	-0.806184	0	151	1	1	-2.29853	20.864
1	-2.2976	GO:0048259	M1	1	0	GO Biological Processes	19	regulation of receptor-mediated endocytosis	19_GO:0051179 localization	-2.2976	3.03476	3.35002	30211	110	724	8	1.10497	0.388502	20|1742|1785|6363|8867|8898|10188|22848	ABCA2|DLG4|DNM2|CCL19|SYNJ1|MTMR2|TNK2|AAK1	-0.806126	0	50	0	0	-4.03285	3.03476
1	-2.29335	GO:0032870	M1	1	0	GO Biological Processes	19	cellular response to hormone stimulus	19_GO:0050896 response to stimulus	-2.29335	1.86444	2.95961	30211	470	724	21	2.90055	0.623705	585|1584|2688|2798|2887|3297|4149|4208|5164|5241|5290|5468|5747|5771|6714|6778|7337|8805|10413|10580|57178	BBS4|CYP11B1|GH1|GNRHR|GRB10|HSF1|MAX|MEF2C|PDK2|PGR|PIK3CA|PPARG|PTK2|PTPN2|SRC|STAT6|UBE3A|TRIM24|YAP1|SORBS1|ZMIZ1	-0.80362	0	15	0	0	-6.72268	2.89921
1	-2.29335	GO:0009991	M1	1	0	GO Biological Processes	19	response to extracellular stimulus	19_GO:0050896 response to stimulus	-2.29335	1.86444	2.95961	30211	470	724	21	2.90055	0.623705	58|317|585|2688|3297|4149|4914|5164|5468|5617|6714|7252|9506|10533|10631|23274|51422|57521|79718|115209|143686	ACTA1|APAF1|BBS4|GH1|HSF1|MAX|NTRK1|PDK2|PPARG|PRL|SRC|TSHB|PAGE4|ATG7|POSTN|CLEC16A|PRKAG2|RPTOR|TBL1XR1|OMA1|SESN3	-0.80362	0	150	0	0	-2.32214	1.90974
1	-2.28079	GO:1904892	M1	1	0	GO Biological Processes	19	regulation of receptor signaling pathway via STAT	19_GO:0023052 signaling	-2.28079	3.31926	3.41407	30211	88	724	7	0.966851	0.363664	2688|5468|5617|5771|5789|7297|84444	GH1|PPARG|PRL|PTPN2|PTPRD|TYK2|DOT1L	-0.792798	0	152	1	1	-2.28079	3.31926
1	-2.28158	GO:0009101	M1	1	0	GO Biological Processes	19	glycoprotein biosynthetic process	19_GO:0008152 metabolic process	-2.28158	2.19621	3.07053	30211	266	724	14	1.9337	0.511782	3479|9215|11227|22906|26301|27090|30815|51363|54360|55790|64116|79087|84197|92370	IGF1|LARGE1|GALNT5|TRAK1|GBGT1|ST6GALNAC4|ST6GALNAC6|CHST15|CYTL1|CSGALNACT1|SLC39A8|ALG12|POMK|PXYLP1	-0.792798	0	72	0	0	-3.25968	7.25703
1	-2.27408	GO:0014066	M1	1	0	GO Biological Processes	19	regulation of phosphatidylinositol 3-kinase signaling	19_GO:0023052 signaling	-2.27408	3.00742	3.32005	30211	111	724	8	1.10497	0.388502	2688|3479|4150|4914|5747|6714|7337|153090	GH1|IGF1|MAZ|NTRK1|PTK2|SRC|UBE3A|DAB2IP	-0.787821	0	92	0	0	-2.8817	10.432
1	-2.27477	GO:0051272	M1	1	0	GO Biological Processes	19	positive regulation of cellular component movement	19_GO:0051179 localization	-2.27477	1.75033	2.89901	30211	596	724	25	3.45304	0.67858	389|1081|1240|2039|2159|2488|2886|3479|4150|4233|5293|5747|6363|6405|6714|6810|9448|9475|9585|23060|23122|57556|57669|79846|153090	RHOC|CGA|CMKLR1|DMTN|F10|FSHB|GRB7|IGF1|MAZ|MET|PIK3CD|PTK2|CCL19|SEMA3F|SRC|STX4|MAP4K4|ROCK2|KIF20B|ZNF609|CLASP2|SEMA6A|EPB41L5|CFAP69|DAB2IP	-0.787821	0	9	0	0	-7.54374	12.2729
1	-2.26232	GO:0086046	M1	1	0	GO Biological Processes	19	membrane depolarization during SA node cell action potential	19_GO:0023052 signaling	-2.26232	16.6912	5.49823	30211	5	724	2	0.276243	0.195063	776|8913	CACNA1D|CACNA1G	-0.787142	0	32	0	0	-5.03483	41.7279
1	-2.26232	GO:1903995	M1	1	0	GO Biological Processes	19	regulation of non-membrane spanning protein tyrosine kinase activity	19_GO:0008152 metabolic process	-2.26232	16.6912	5.49823	30211	5	724	2	0.276243	0.195063	6714|56940	SRC|DUSP22	-0.787142	0	44	0	0	-4.42659	41.7279
1	-2.26232	GO:0009177	M1	1	0	GO Biological Processes	19	pyrimidine deoxyribonucleoside monophosphate biosynthetic process	19_GO:0008152 metabolic process	-2.26232	16.6912	5.49823	30211	5	724	2	0.276243	0.195063	1635|1854	DCTD|DUT	-0.787142	0	106	0	0	-2.77129	27.8186
1	-2.26232	GO:2000653	M1	1	0	GO Biological Processes	19	regulation of genetic imprinting	19_GO:0008152 metabolic process	-2.26232	16.6912	5.49823	30211	5	724	2	0.276243	0.195063	5290|353274	PIK3CA|ZNF445	-0.787142	0	154	1	1	-2.26232	20.864
1	-2.26232	GO:1905516	M1	1	0	GO Biological Processes	19	positive regulation of fertilization	19_GO:0022414 reproductive process	-2.26232	16.6912	5.49823	30211	5	724	2	0.276243	0.195063	10184|79846	LHFPL2|CFAP69	-0.787142	0	155	1	1	-2.26232	16.6912
1	-2.26232	GO:2000172	M1	1	0	GO Biological Processes	19	regulation of branching morphogenesis of a nerve	19_GO:0032502 developmental process	-2.26232	16.6912	5.49823	30211	5	724	2	0.276243	0.195063	6474|9175	SHOX2|MAP3K13	-0.787142	0	156	1	1	-2.26232	41.7279
1	-2.26232	GO:0014722	M1	1	0	GO Biological Processes	19	regulation of skeletal muscle contraction by calcium ion signaling	19_GO:0023052 signaling	-2.26232	16.6912	5.49823	30211	5	724	2	0.276243	0.195063	1756|1760	DMD|DMPK	-0.787142	0	157	1	1	-2.26232	41.7279
1	-2.26256	GO:0043001	M1	1	0	GO Biological Processes	19	Golgi to plasma membrane protein transport	19_GO:0051179 localization	-2.26256	5.56372	3.9187	30211	30	724	4	0.552486	0.275479	9919|23499|25837|63971	SEC16A|MACF1|RAB26|KIF13A	-0.787142	0	29	0	0	-5.05596	5.56372
1	-2.26256	GO:0099623	M1	1	0	GO Biological Processes	19	regulation of cardiac muscle cell membrane repolarization	19_GO:0051179 localization	-2.26256	5.56372	3.9187	30211	30	724	4	0.552486	0.275479	776|781|3753|10142	CACNA1D|CACNA2D1|KCNE1|AKAP9	-0.787142	0	81	0	0	-3.04534	8.34558
1	-2.26256	GO:0010165	M1	1	0	GO Biological Processes	19	response to X-ray	19_GO:0050896 response to stimulus	-2.26256	5.56372	3.9187	30211	30	724	4	0.552486	0.275479	675|836|1785|7518	BRCA2|CASP3|DNM2|XRCC4	-0.787142	0	109	0	0	-2.73831	5.56372
1	-2.26256	GO:0031929	M1	1	0	GO Biological Processes	19	TOR signaling	19_GO:0023052 signaling	-2.26256	5.56372	3.9187	30211	30	724	4	0.552486	0.275479	23274|57521|79109|143686	CLEC16A|RPTOR|MAPKAP1|SESN3	-0.787142	0	153	1	1	-2.26256	11.9223
1	-2.27033	GO:1904377	M1	1	0	GO Biological Processes	19	positive regulation of protein localization to cell periphery	19_GO:0051179 localization	-2.27033	3.73683	3.5141	30211	67	724	6	0.828729	0.336922	2035|2037|6810|10551|10580|342667	EPB41|EPB41L2|STX4|AGR2|SORBS1|STAC2	-0.787142	0	128	0	0	-2.51497	3.73683
1	-2.26533	GO:1904062	M1	1	0	GO Biological Processes	19	regulation of cation transmembrane transport	19_GO:0051179 localization	-2.26533	2.00956	2.98963	30211	353	724	17	2.34807	0.562764	274|776|781|1742|1756|1785|1804|2273|3753|4208|4987|9104|10142|53827|56704|57555|342667	BIN1|CACNA1D|CACNA2D1|DLG4|DMD|DNM2|DPP6|FHL1|KCNE1|MEF2C|OPRL1|RGN|AKAP9|FXYD5|JPH1|NLGN2|STAC2	-0.787142	0	81	0	0	-3.04534	8.34558
1	-2.25338	GO:0006886	M1	1	0	GO Biological Processes	19	intracellular protein transport	19_GO:0051179 localization	-2.25338	1.70189	2.86126	30211	662	724	27	3.72928	0.704191	162|2017|4130|6810|7879|8675|9679|9699|9784|9919|10427|22906|23148|23162|25956|51025|51555|51608|51699|56288|57154|63971|79058|81502|84447|89781|117177	AP1B1|CTTN|MAP1A|STX4|RAB7A|STX16|FAM53B|RIMS2|SNX17|SEC16A|SEC24B|TRAK1|NACAD|MAPK8IP3|SEC31B|PAM16|PEX5L|GET4|VPS29|PARD3|SMURF1|KIF13A|ASPSCR1|HM13|SYVN1|HPS4|RAB3IP	-0.779043	0	158	1	1	-2.25338	1.70189
1	-2.25086	GO:0021987	M1	1	0	GO Biological Processes	19	cerebral cortex development	19_GO:0032502 developmental process	-2.25086	2.98056	3.29042	30211	112	724	8	1.10497	0.388502	585|4763|5080|10579|23380|57178|63950|153090	BBS4|NF1|PAX6|TACC2|SRGAP2|ZMIZ1|DMRTA2|DAB2IP	-0.778939	0	24	0	0	-5.4573	2.98056
1	-2.25121	GO:0046546	M1	1	0	GO Biological Processes	19	development of primary male sexual characteristics	19_GO:0022414 reproductive process	-2.25121	2.76141	3.22593	30211	136	724	9	1.24309	0.411781	546|2175|2488|3972|4914|8751|8879|10184|59338	ATRX|FANCA|FSHB|LHB|NTRK1|ADAM15|SGPL1|LHFPL2|PLEKHA1	-0.778939	0	41	0	0	-4.56021	6.3499
1	-2.25077	GO:0044262	M1	1	0	GO Biological Processes	19	cellular carbohydrate metabolic process	19_GO:0008152 metabolic process	-2.25077	2.5918	3.17327	30211	161	724	10	1.38122	0.433752	3795|5255|8867|8898|51422|55277|55556|55790|83931|84197	KHK|PHKA1|SYNJ1|MTMR2|PRKAG2|FGGY|ENOSF1|CSGALNACT1|STK40|POMK	-0.778939	0	79	0	0	-3.05687	2.5918
1	-2.24797	GO:0040017	M1	1	0	GO Biological Processes	19	positive regulation of locomotion	19_GO:0040011 locomotion	-2.24797	1.74157	2.87249	30211	599	724	25	3.45304	0.67858	389|1081|1240|2039|2159|2488|2886|3479|4150|4233|5293|5747|6363|6405|6714|6810|9448|9475|9585|23060|23122|57556|57669|79846|153090	RHOC|CGA|CMKLR1|DMTN|F10|FSHB|GRB7|IGF1|MAZ|MET|PIK3CD|PTK2|CCL19|SEMA3F|SRC|STX4|MAP4K4|ROCK2|KIF20B|ZNF609|CLASP2|SEMA6A|EPB41L5|CFAP69|DAB2IP	-0.776977	0	9	0	0	-7.54374	12.2729
1	-2.24394	GO:0061951	M1	1	0	GO Biological Processes	19	establishment of protein localization to plasma membrane	19_GO:0051179 localization	-2.24394	4.34666	3.636	30211	48	724	5	0.690608	0.307781	7879|9919|23499|25837|63971	RAB7A|SEC16A|MACF1|RAB26|KIF13A	-0.776267	0	29	0	0	-5.05596	5.56372
1	-2.24394	GO:0007173	M1	1	0	GO Biological Processes	19	epidermal growth factor receptor signaling pathway	19_GO:0023052 signaling	-2.24394	4.34666	3.636	30211	48	724	5	0.690608	0.307781	2886|5290|5747|6714|9185	GRB7|PIK3CA|PTK2|SRC|REPS2	-0.776267	0	92	0	0	-2.8817	10.432
1	-2.24394	GO:1902003	M1	1	0	GO Biological Processes	19	regulation of amyloid-beta formation	19_GO:0008152 metabolic process	-2.24394	4.34666	3.636	30211	48	724	5	0.690608	0.307781	20|274|836|3479|9475	ABCA2|BIN1|CASP3|IGF1|ROCK2	-0.776267	0	159	1	1	-2.24394	41.7279
1	-2.24394	GO:0048483	M1	1	0	GO Biological Processes	19	autonomic nervous system development	19_GO:0032502 developmental process	-2.24394	4.34666	3.636	30211	48	724	5	0.690608	0.307781	3142|4763|4914|6405|6495	HLX|NF1|NTRK1|SEMA3F|SIX1	-0.776267	0	160	1	1	-2.24394	41.7279
1	-2.23889	GO:0046626	M1	1	0	GO Biological Processes	19	regulation of insulin receptor signaling pathway	19_GO:0023052 signaling	-2.23889	3.68187	3.4692	30211	68	724	6	0.828729	0.336922	2887|5771|6714|10580|23189|143686	GRB10|PTPN2|SRC|SORBS1|KANK1|SESN3	-0.77205	0	100	0	0	-2.7912	4.96761
1	-2.23223	GO:0050680	M1	1	0	GO Biological Processes	19	negative regulation of epithelial cell proliferation	19_GO:0048519 negative regulation of biological process	-2.23223	2.5758	3.15117	30211	162	724	10	1.38122	0.433752	675|4208|4763|5080|5468|5617|5797|9104|57560|153090	BRCA2|MEF2C|NF1|PAX6|PPARG|PRL|PTPRM|RGN|IFT80|DAB2IP	-0.766214	0	161	1	1	-2.23223	2.74526
1	-2.2249	GO:0006351	M1	1	0	GO Biological Processes	19	transcription, DNA-templated	19_GO:0008152 metabolic process	-2.2249	1.94586	2.93062	30211	386	724	18	2.48619	0.57867	3297|4150|4152|5316|5468|6738|6829|6883|7027|8805|8812|8939|10025|10379|10927|11176|64116|84448	HSF1|MAZ|MBD1|PKNOX1|PPARG|RO60|SUPT5H|TAF12|TFDP1|TRIM24|CCNK|FUBP3|MED16|IRF9|SPIN1|BAZ2A|SLC39A8|ABLIM2	-0.759703	0	120	0	0	-2.59363	2.031
1	-2.21609	GO:0035641	M1	1	0	GO Biological Processes	19	locomotory exploration behavior	19_GO:0007610 behavior	-2.21609	7.82398	4.27819	30211	16	724	3	0.414365	0.238737	1742|7337|57555	DLG4|UBE3A|NLGN2	-0.755796	0	42	0	0	-4.53323	41.7279
1	-2.21609	GO:0035864	M1	1	0	GO Biological Processes	19	response to potassium ion	19_GO:0050896 response to stimulus	-2.21609	7.82398	4.27819	30211	16	724	3	0.414365	0.238737	1584|1742|3297	CYP11B1|DLG4|HSF1	-0.755796	0	74	0	0	-3.24144	41.7279
1	-2.21609	GO:0003356	M1	1	0	GO Biological Processes	19	regulation of cilium beat frequency	19_GO:0051179 localization	-2.21609	7.82398	4.27819	30211	16	724	3	0.414365	0.238737	585|25790|80217	BBS4|CFAP45|CFAP43	-0.755796	0	117	0	0	-2.64076	11.9223
1	-2.21609	GO:0006828	M1	1	0	GO Biological Processes	19	manganese ion transport	19_GO:0051179 localization	-2.21609	7.82398	4.27819	30211	16	724	3	0.414365	0.238737	7222|7226|64116	TRPC3|TRPM2|SLC39A8	-0.755796	0	136	0	0	-2.47722	41.7279
1	-2.21609	GO:0014819	M1	1	0	GO Biological Processes	19	regulation of skeletal muscle contraction	19_GO:0032501 multicellular organismal process	-2.21609	7.82398	4.27819	30211	16	724	3	0.414365	0.238737	1756|1760|6547	DMD|DMPK|SLC8A3	-0.755796	0	157	0	0	-2.26232	41.7279
1	-2.21609	GO:0070198	M1	1	0	GO Biological Processes	19	protein localization to chromosome, telomeric region	19_GO:0051179 localization	-2.21609	7.82398	4.27819	30211	16	724	3	0.414365	0.238737	546|675|152485	ATRX|BRCA2|ZNF827	-0.755796	0	162	1	1	-2.21609	41.7279
1	-2.21075	GO:0006506	M1	1	0	GO Biological Processes	19	GPI anchor biosynthetic process	19_GO:0008152 metabolic process	-2.21075	5.38425	3.82689	30211	31	724	4	0.552486	0.275479	9091|23556|27315|54872	PIGQ|PIGN|PGAP2|PIGG	-0.75531	0	38	0	0	-4.62236	10.432
1	-2.21075	GO:0090162	M1	1	0	GO Biological Processes	19	establishment of epithelial cell polarity	19_GO:0009987 cellular process	-2.21075	5.38425	3.82689	30211	31	724	4	0.552486	0.275479	998|56288|123016|399687	CDC42|PARD3|TTC8|MYO18A	-0.75531	0	58	0	0	-3.78796	20.864
1	-2.21075	GO:0050931	M1	1	0	GO Biological Processes	19	pigment cell differentiation	19_GO:0043473 pigmentation	-2.21075	5.38425	3.82689	30211	31	724	4	0.552486	0.275479	4208|8975|84079|89781	MEF2C|USP13|ANKRD27|HPS4	-0.75531	0	73	0	0	-3.24144	41.7279
1	-2.21075	GO:0006884	M1	1	0	GO Biological Processes	19	cell volume homeostasis	19_GO:0065007 biological regulation	-2.21075	5.38425	3.82689	30211	31	724	4	0.552486	0.275479	2784|3778|11194|56262	GNB3|KCNMA1|ABCB8|LRRC8A	-0.75531	0	163	1	1	-2.21075	20.864
1	-2.21388	GO:0005996	M1	1	0	GO Biological Processes	19	monosaccharide metabolic process	19_GO:0008152 metabolic process	-2.21388	2.55999	3.12924	30211	163	724	10	1.38122	0.433752	226|2542|3795|5164|5290|9104|51363|55277|115209|283450	ALDOA|SLC37A4|KHK|PDK2|PIK3CA|RGN|CHST15|FGGY|OMA1|HECTD4	-0.75531	0	79	0	0	-3.05687	2.5918
1	-2.2136	GO:0099111	M1	1	0	GO Biological Processes	19	microtubule-based transport	19_GO:0051179 localization	-2.2136	2.42861	3.08712	30211	189	724	11	1.51934	0.454604	998|1780|4130|22906|23162|25790|55288|63971|79443|80217|144535	CDC42|DYNC1I1|MAP1A|TRAK1|MAPK8IP3|CFAP45|RHOT1|KIF13A|FYCO1|CFAP43|CFAP54	-0.75531	0	115	0	0	-2.69297	13.9093
1	-2.20807	GO:0097553	M1	1	0	GO Biological Processes	19	calcium ion transmembrane import into cytosol	19_GO:0051179 localization	-2.20807	3.62851	3.42514	30211	69	724	6	0.828729	0.336922	781|3708|6363|6547|7226|53373	CACNA2D1|ITPR1|CCL19|SLC8A3|TRPM2|TPCN1	-0.753435	0	70	0	0	-3.36801	7.36375
1	-2.20444	GO:0051047	M1	1	0	GO Biological Processes	19	positive regulation of secretion	19_GO:0051179 localization	-2.20444	2.0864	2.96321	30211	300	724	15	2.07182	0.529372	3479|4987|5468|5532|5617|6810|7226|7879|8913|8938|23122|55107|56262|57555|399687	IGF1|OPRL1|PPARG|PPP3CB|PRL|STX4|TRPM2|RAB7A|CACNA1G|BAIAP3|CLASP2|ANO1|LRRC8A|NLGN2|MYO18A	-0.75061	0	16	0	0	-6.31575	6.18191
1	-2.20181	GO:0090277	M1	1	0	GO Biological Processes	19	positive regulation of peptide hormone secretion	19_GO:0023052 signaling	-2.20181	3.20984	3.30813	30211	91	724	7	0.966851	0.363664	5532|6810|7226|8938|55107|56262|57555	PPP3CB|STX4|TRPM2|BAIAP3|ANO1|LRRC8A|NLGN2	-0.749578	0	16	0	0	-6.31575	6.18191
1	-2.20254	GO:0097659	M1	1	0	GO Biological Processes	19	nucleic acid-templated transcription	19_GO:0008152 metabolic process	-2.20254	1.93583	2.90715	30211	388	724	18	2.48619	0.57867	3297|4150|4152|5316|5468|6738|6829|6883|7027|8805|8812|8939|10025|10379|10927|11176|64116|84448	HSF1|MAZ|MBD1|PKNOX1|PPARG|RO60|SUPT5H|TAF12|TFDP1|TRIM24|CCNK|FUBP3|MED16|IRF9|SPIN1|BAZ2A|SLC39A8|ABLIM2	-0.749578	0	120	0	0	-2.59363	2.031
1	-2.19648	GO:0019438	M1	1	0	GO Biological Processes	19	aromatic compound biosynthetic process	19_GO:0008152 metabolic process	-2.19648	1.61898	2.77854	30211	799	724	31	4.28177	0.752384	226|1635|1854|3297|4150|4152|5316|5468|6738|6829|6883|7027|7390|8805|8812|8939|10025|10379|10927|11176|23057|23498|51422|51455|54981|55902|64116|79717|84448|122622|221264	ALDOA|DCTD|DUT|HSF1|MAZ|MBD1|PKNOX1|PPARG|RO60|SUPT5H|TAF12|TFDP1|UROS|TRIM24|CCNK|FUBP3|MED16|IRF9|SPIN1|BAZ2A|NMNAT2|HAAO|PRKAG2|REV1|NMRK1|ACSS2|SLC39A8|PPCS|ABLIM2|ADSS1|AK9	-0.745049	0	120	0	0	-2.59363	2.031
1	-2.19423	GO:0098660	M1	1	0	GO Biological Processes	19	inorganic ion transmembrane transport	19_GO:0051179 localization	-2.19423	1.70318	2.81067	30211	637	724	26	3.59116	0.691523	357|491|776|781|2542|2742|3708|3753|3778|6363|6547|7222|7226|8913|9497|11194|23416|29985|50617|53373|55107|56262|64116|80228|84286|140803	SHROOM2|ATP2B2|CACNA1D|CACNA2D1|SLC37A4|GLRA2|ITPR1|KCNE1|KCNMA1|CCL19|SLC8A3|TRPC3|TRPM2|CACNA1G|SLC4A7|ABCB8|KCNH3|SLC39A3|ATP6V0A4|TPCN1|ANO1|LRRC8A|SLC39A8|ORAI2|TMEM175|TRPM6	-0.743595	0	70	0	0	-3.36801	7.36375
1	-2.19076	GO:0009100	M1	1	0	GO Biological Processes	19	glycoprotein metabolic process	19_GO:0008152 metabolic process	-2.19076	2.02317	2.92844	30211	330	724	16	2.20994	0.546347	3479|9215|11227|22906|26301|27090|30815|51363|54360|55790|55959|64116|79087|84197|84447|92370	IGF1|LARGE1|GALNT5|TRAK1|GBGT1|ST6GALNAC4|ST6GALNAC6|CHST15|CYTL1|CSGALNACT1|SULF2|SLC39A8|ALG12|POMK|SYVN1|PXYLP1	-0.740921	0	72	0	0	-3.25968	7.25703
1	-2.1849	GO:0043068	M1	1	0	GO Biological Processes	19	positive regulation of programmed cell death	19_GO:0048518 positive regulation of biological process	-2.1849	1.76748	2.82782	30211	543	724	23	3.1768	0.651801	274|317|836|998|1540|1785|3778|4208|4293|4763|4914|5293|5468|5771|6714|10395|10533|23097|54870|84883|115209|153090|388324	BIN1|APAF1|CASP3|CDC42|CYLD|DNM2|KCNMA1|MEF2C|MAP3K9|NF1|NTRK1|PIK3CD|PPARG|PTPN2|SRC|DLC1|ATG7|CDK19|QRICH1|AIFM2|OMA1|DAB2IP|INCA1	-0.735854	0	164	1	1	-2.1849	1.8275
1	-2.17767	GO:0070646	M1	1	0	GO Biological Processes	19	protein modification by small protein removal	19_GO:0008152 metabolic process	-2.17767	2.52896	3.08585	30211	165	724	10	1.38122	0.433752	1540|6883|8975|9736|9913|29761|51720|55593|64854|171023	CYLD|TAF12|USP13|USP34|SUPT7L|USP25|UIMC1|OTUD5|USP46|ASXL1	-0.729407	0	86	0	0	-2.97437	6.32241
1	-2.17627	GO:0019217	M1	1	0	GO Biological Processes	19	regulation of fatty acid metabolic process	19_GO:0008152 metabolic process	-2.17627	3.17495	3.2738	30211	92	724	7	0.966851	0.363664	5164|5468|9104|9611|9926|22937|51422	PDK2|PPARG|RGN|NCOR1|LPGAT1|SCAP|PRKAG2	-0.728806	0	30	0	0	-5.04909	3.54551
1	-2.17071	GO:0046328	M1	1	0	GO Biological Processes	19	regulation of JNK cascade	19_GO:0023052 signaling	-2.17071	2.68251	3.12663	30211	140	724	9	1.24309	0.411781	998|1540|2122|6363|9448|9611|23162|56940|153090	CDC42|CYLD|MECOM|CCL19|MAP4K4|NCOR1|MAPK8IP3|DUSP22|DAB2IP	-0.725599	0	34	0	0	-5.03053	2.68251
1	-2.17167	GO:0050767	M1	1	0	GO Biological Processes	19	regulation of neurogenesis	19_GO:0032502 developmental process	-2.17167	1.96503	2.89035	30211	361	724	17	2.34807	0.562764	274|4763|5080|5789|5802|6405|6474|8867|9175|10413|23499|26508|51593|57556|63950|84079|84376	BIN1|NF1|PAX6|PTPRD|PTPRS|SEMA3F|SHOX2|SYNJ1|MAP3K13|YAP1|MACF1|HEYL|SRRT|SEMA6A|DMRTA2|ANKRD27|HOOK3	-0.725599	0	18	0	0	-6.03104	2.56975
1	-2.17136	GO:0048598	M1	1	0	GO Biological Processes	19	embryonic morphogenesis	19_GO:0032502 developmental process	-2.17136	1.73866	2.80469	30211	576	724	24	3.31492	0.665345	317|585|836|3142|3691|4154|4208|5080|6474|6495|7798|8463|9475|9585|10395|10413|10427|26005|29985|51684|57669|65009|145873|154796	APAF1|BBS4|CASP3|HLX|ITGB4|MBNL1|MEF2C|PAX6|SHOX2|SIX1|LUZP1|TEAD2|ROCK2|KIF20B|DLC1|YAP1|SEC24B|C2CD3|SLC39A3|SUFU|EPB41L5|NDRG4|MESP2|AMOT	-0.725599	0	23	0	0	-5.47267	3.95317
1	-2.16838	GO:0070509	M1	1	0	GO Biological Processes	19	calcium ion import	19_GO:0051179 localization	-2.16838	4.17279	3.5183	30211	50	724	5	0.690608	0.307781	776|781|6547|7226|8913	CACNA1D|CACNA2D1|SLC8A3|TRPM2|CACNA1G	-0.724058	0	70	0	0	-3.36801	7.36375
1	-2.16093	GO:0006505	M1	1	0	GO Biological Processes	19	GPI anchor metabolic process	19_GO:0008152 metabolic process	-2.16093	5.21599	3.73896	30211	32	724	4	0.552486	0.275479	9091|23556|27315|54872	PIGQ|PIGN|PGAP2|PIGG	-0.721284	0	38	0	0	-4.62236	10.432
1	-2.16093	GO:0120316	M1	1	0	GO Biological Processes	19	sperm flagellum assembly	19_GO:0040011 locomotion	-2.16093	5.21599	3.73896	30211	32	724	4	0.552486	0.275479	79846|80217|84223|255101	CFAP69|CFAP43|IQCG|CFAP65	-0.721284	0	98	0	0	-2.8144	5.96113
1	-2.16093	GO:1901185	M1	1	0	GO Biological Processes	19	negative regulation of ERBB signaling pathway	19_GO:0023052 signaling	-2.16093	5.21599	3.73896	30211	32	724	4	0.552486	0.275479	5771|7879|55658|153090	PTPN2|RAB7A|RNF126|DAB2IP	-0.721284	0	131	0	0	-2.48469	41.7279
1	-2.16093	GO:0045761	M1	1	0	GO Biological Processes	19	regulation of adenylate cyclase activity	19_GO:0065007 biological regulation	-2.16093	5.21599	3.73896	30211	32	724	4	0.552486	0.275479	776|4763|4883|10142	CACNA1D|NF1|NPR3|AKAP9	-0.721284	0	160	0	0	-2.24394	41.7279
1	-2.16391	GO:0010952	M1	1	0	GO Biological Processes	19	positive regulation of peptidase activity	19_GO:0048518 positive regulation of biological process	-2.16391	2.39066	3.02903	30211	192	724	11	1.51934	0.454604	317|444|3297|5468|9475|9705|10010|10395|22861|26999|114548	APAF1|ASPH|HSF1|PPARG|ROCK2|ST18|TANK|DLC1|NLRP1|CYFIP2|NLRP3	-0.721284	0	143	0	0	-2.42386	2.62623
1	-2.16323	GO:0034765	M1	1	0	GO Biological Processes	19	regulation of ion transmembrane transport	19_GO:0051179 localization	-2.16323	1.81426	2.82671	30211	483	724	21	2.90055	0.623705	274|776|781|1742|1756|1785|1804|2273|3753|3778|4208|4987|8913|9104|10142|23416|53373|53827|56704|57555|342667	BIN1|CACNA1D|CACNA2D1|DLG4|DMD|DNM2|DPP6|FHL1|KCNE1|KCNMA1|MEF2C|OPRL1|CACNA1G|RGN|AKAP9|KCNH3|TPCN1|FXYD5|JPH1|NLGN2|STAC2	-0.721284	0	81	0	0	-3.04534	8.34558
1	-2.15112	GO:0051225	M1	1	0	GO Biological Processes	19	spindle assembly	19_GO:0009987 cellular process	-2.15112	3.14081	3.23993	30211	93	724	7	0.966851	0.363664	9611|9897|22919|23122|23354|29127|85378	NCOR1|WASHC5|MAPRE1|CLASP2|HAUS5|RACGAP1|TUBGCP6	-0.715336	0	3	0	0	-10.7267	3.27278
1	-2.15112	GO:0002793	M1	1	0	GO Biological Processes	19	positive regulation of peptide secretion	19_GO:0051179 localization	-2.15112	3.14081	3.23993	30211	93	724	7	0.966851	0.363664	5532|6810|7226|8938|55107|56262|57555	PPP3CB|STX4|TRPM2|BAIAP3|ANO1|LRRC8A|NLGN2	-0.715336	0	16	0	0	-6.31575	6.18191
1	-2.15112	GO:0030516	M1	1	0	GO Biological Processes	19	regulation of axon extension	19_GO:0040007 growth	-2.15112	3.14081	3.23993	30211	93	724	7	0.966851	0.363664	1785|2017|5802|6405|9175|23499|57556	DNM2|CTTN|PTPRS|SEMA3F|MAP3K13|MACF1|SEMA6A	-0.715336	0	46	0	0	-4.33387	3.26363
1	-2.15112	GO:0007229	M1	1	0	GO Biological Processes	19	integrin-mediated signaling pathway	19_GO:0023052 signaling	-2.15112	3.14081	3.23993	30211	93	724	7	0.966851	0.363664	998|1307|3691|3694|5747|6714|8751	CDC42|COL16A1|ITGB4|ITGB6|PTK2|SRC|ADAM15	-0.715336	0	92	0	0	-2.8817	10.432
1	-2.15112	GO:0014033	M1	1	0	GO Biological Processes	19	neural crest cell differentiation	19_GO:0032502 developmental process	-2.15112	3.14081	3.23993	30211	93	724	7	0.966851	0.363664	998|3084|4208|6405|6495|55593|57556	CDC42|NRG1|MEF2C|SEMA3F|SIX1|OTUD5|SEMA6A	-0.715336	0	93	0	0	-2.85189	3.14081
1	-2.13948	GO:0086012	M1	1	0	GO Biological Processes	19	membrane depolarization during cardiac muscle cell action potential	19_GO:0065007 biological regulation	-2.13948	7.36375	4.1125	30211	17	724	3	0.414365	0.238737	776|781|8913	CACNA1D|CACNA2D1|CACNA1G	-0.709808	0	32	0	0	-5.03483	41.7279
1	-2.13948	GO:0098703	M1	1	0	GO Biological Processes	19	calcium ion import across plasma membrane	19_GO:0051179 localization	-2.13948	7.36375	4.1125	30211	17	724	3	0.414365	0.238737	781|6547|7226	CACNA2D1|SLC8A3|TRPM2	-0.709808	0	70	0	0	-3.36801	7.36375
1	-2.13948	GO:0048339	M1	1	0	GO Biological Processes	19	paraxial mesoderm development	19_GO:0032502 developmental process	-2.13948	7.36375	4.1125	30211	17	724	3	0.414365	0.238737	8463|10413|57669	TEAD2|YAP1|EPB41L5	-0.709808	0	91	0	0	-2.8817	7.36375
1	-2.13948	GO:2000811	M1	1	0	GO Biological Processes	19	negative regulation of anoikis	19_GO:0048519 negative regulation of biological process	-2.13948	7.36375	4.1125	30211	17	724	3	0.414365	0.238737	5290|5747|6714	PIK3CA|PTK2|SRC	-0.709808	0	92	0	0	-2.8817	10.432
1	-2.13948	GO:0006901	M1	1	0	GO Biological Processes	19	vesicle coating	19_GO:0051179 localization	-2.13948	7.36375	4.1125	30211	17	724	3	0.414365	0.238737	8729|9919|84364	GBF1|SEC16A|ARFGAP2	-0.709808	0	96	0	0	-2.83857	41.7279
1	-2.13948	GO:1903358	M1	1	0	GO Biological Processes	19	regulation of Golgi organization	19_GO:0050789 regulation of biological process	-2.13948	7.36375	4.1125	30211	17	724	3	0.414365	0.238737	1785|9659|10142	DNM2|PDE4DIP|AKAP9	-0.709808	0	134	0	0	-2.47722	41.7279
1	-2.13948	GO:2000369	M1	1	0	GO Biological Processes	19	regulation of clathrin-dependent endocytosis	19_GO:0051179 localization	-2.13948	7.36375	4.1125	30211	17	724	3	0.414365	0.238737	1785|10188|22848	DNM2|TNK2|AAK1	-0.709808	0	134	0	0	-2.47722	41.7279
1	-2.13948	GO:0098962	M1	1	0	GO Biological Processes	19	regulation of postsynaptic neurotransmitter receptor activity	19_GO:0023052 signaling	-2.13948	7.36375	4.1125	30211	17	724	3	0.414365	0.238737	6714|10142|22839	SRC|AKAP9|DLGAP4	-0.709808	0	138	0	0	-2.47273	7.36375
1	-2.13203	GO:0006893	M1	1	0	GO Biological Processes	19	Golgi to plasma membrane transport	19_GO:0051179 localization	-2.13203	4.09097	3.46173	30211	51	724	5	0.690608	0.307781	1785|9919|23499|25837|63971	DNM2|SEC16A|MACF1|RAB26|KIF13A	-0.703552	0	29	0	0	-5.05596	5.56372
1	-2.13172	GO:0045598	M1	1	0	GO Biological Processes	19	regulation of fat cell differentiation	19_GO:0032502 developmental process	-2.13172	2.64473	3.07828	30211	142	724	9	1.24309	0.411781	1240|2784|4037|5468|6495|10413|10498|25946|171023	CMKLR1|GNB3|LRP3|PPARG|SIX1|YAP1|CARM1|ZNF385A|ASXL1	-0.703552	0	165	1	1	-2.13172	3.11402
1	-2.12633	GO:0007179	M1	1	0	GO Biological Processes	19	transforming growth factor beta receptor signaling pathway	19_GO:0023052 signaling	-2.12633	3.1074	3.20652	30211	94	724	7	0.966851	0.363664	2488|3694|4054|5747|6714|56940|57178	FSHB|ITGB6|LTBP3|PTK2|SRC|DUSP22|ZMIZ1	-0.699679	0	25	0	0	-5.42714	4.07101
1	-2.12633	GO:0060401	M1	1	0	GO Biological Processes	19	cytosolic calcium ion transport	19_GO:0051179 localization	-2.12633	3.1074	3.20652	30211	94	724	7	0.966851	0.363664	781|3708|6363|6547|7226|53373|56704	CACNA2D1|ITPR1|CCL19|SLC8A3|TRPM2|TPCN1|JPH1	-0.699679	0	70	0	0	-3.36801	7.36375
1	-2.12534	GO:0022407	M1	1	0	GO Biological Processes	19	regulation of cell-cell adhesion	19_GO:0022610 biological adhesion	-2.12534	1.83017	2.79898	30211	456	724	20	2.76243	0.609107	836|960|1326|2039|3142|3479|5290|5747|5771|6363|6714|7297|9223|11326|53827|56940|57178|57669|57678|114548	CASP3|CD44|MAP3K8|DMTN|HLX|IGF1|PIK3CA|PTK2|PTPN2|CCL19|SRC|TYK2|MAGI1|VSIG4|FXYD5|DUSP22|ZMIZ1|EPB41L5|GPAM|NLRP3	-0.699433	0	45	0	0	-4.35315	4.07101
1	-2.11903	GO:0007040	M1	1	0	GO Biological Processes	19	lysosome organization	19_GO:0009987 cellular process	-2.11903	3.47733	3.29772	30211	72	724	6	0.828729	0.336922	7879|9897|29911|84286|84376|89781	RAB7A|WASHC5|HOOK2|TMEM175|HOOK3|HPS4	-0.696872	0	35	0	0	-4.84974	13.9093
1	-2.11903	GO:0080171	M1	1	0	GO Biological Processes	19	lytic vacuole organization	19_GO:0009987 cellular process	-2.11903	3.47733	3.29772	30211	72	724	6	0.828729	0.336922	7879|9897|29911|84286|84376|89781	RAB7A|WASHC5|HOOK2|TMEM175|HOOK3|HPS4	-0.696872	0	35	0	0	-4.84974	13.9093
1	-2.11903	GO:0033143	M1	1	0	GO Biological Processes	19	regulation of intracellular steroid hormone receptor signaling pathway	19_GO:0023052 signaling	-2.11903	3.47733	3.29772	30211	72	724	6	0.828729	0.336922	6714|9611|10413|10498|23019|26508	SRC|NCOR1|YAP1|CARM1|CNOT1|HEYL	-0.696872	0	44	0	0	-4.42659	41.7279
1	-2.11903	GO:0002062	M1	1	0	GO Biological Processes	19	chondrocyte differentiation	19_GO:0032502 developmental process	-2.11903	3.47733	3.29772	30211	72	724	6	0.828729	0.336922	4208|6474|54360|55553|55959|57560	MEF2C|SHOX2|CYTL1|SOX6|SULF2|IFT80	-0.696872	0	47	0	0	-4.12556	4.47085
1	-2.11914	GO:0010506	M1	1	0	GO Biological Processes	19	regulation of autophagy	19_GO:0008152 metabolic process	-2.11914	1.98704	2.85089	30211	336	724	16	2.20994	0.546347	27|836|2017|3708|4233|5290|6829|8975|10475|10533|23265|23274|53373|57521|79443|143686	ABL2|CASP3|CTTN|ITPR1|MET|PIK3CA|SUPT5H|USP13|TRIM38|ATG7|EXOC7|CLEC16A|TPCN1|RPTOR|FYCO1|SESN3	-0.696872	0	166	1	1	-2.11914	1.98704
1	-2.1175	GO:0001578	M1	1	0	GO Biological Processes	19	microtubule bundle formation	19_GO:0009987 cellular process	-2.1175	2.82901	3.11928	30211	118	724	8	1.10497	0.388502	6249|22919|55755|79846|80217|84223|89796|255101	CLIP1|MAPRE1|CDK5RAP2|CFAP69|CFAP43|IQCG|NAV1|CFAP65	-0.69608	0	98	0	0	-2.8144	5.96113
1	-2.11298	GO:0043552	M1	1	0	GO Biological Processes	19	positive regulation of phosphatidylinositol 3-kinase activity	19_GO:0048518 positive regulation of biological process	-2.11298	5.05793	3.65465	30211	33	724	4	0.552486	0.275479	998|5747|6363|6714	CDC42|PTK2|CCL19|SRC	-0.695547	0	92	0	0	-2.8817	10.432
1	-2.11298	GO:0097061	M1	1	0	GO Biological Processes	19	dendritic spine organization	19_GO:0009987 cellular process	-2.11298	5.05793	3.65465	30211	33	724	4	0.552486	0.275479	998|1742|2017|8898	CDC42|DLG4|CTTN|MTMR2	-0.695547	0	140	0	0	-2.45162	7.58689
1	-2.11298	GO:0015695	M1	1	0	GO Biological Processes	19	organic cation transport	19_GO:0051179 localization	-2.11298	5.05793	3.65465	30211	33	724	4	0.552486	0.275479	6397|6583|60386|115286	SEC14L1|SLC22A4|SLC25A19|SLC25A26	-0.695547	0	167	1	1	-2.11298	41.7279
1	-2.11298	GO:0050858	M1	1	0	GO Biological Processes	19	negative regulation of antigen receptor-mediated signaling pathway	19_GO:0002376 immune system process	-2.11298	5.05793	3.65465	30211	33	724	4	0.552486	0.275479	5771|8525|23228|56940	PTPN2|DGKZ|PLCL2|DUSP22	-0.695547	0	168	1	1	-2.11298	41.7279
1	-2.11298	GO:0070059	M1	1	0	GO Biological Processes	19	intrinsic apoptotic signaling pathway in response to endoplasmic reticulum stress	19_GO:0023052 signaling	-2.11298	5.05793	3.65465	30211	33	724	4	0.552486	0.275479	317|3708|54870|153090	APAF1|ITPR1|QRICH1|DAB2IP	-0.695547	0	169	1	1	-2.11298	5.05793
1	-2.11253	GO:2001056	M1	1	0	GO Biological Processes	19	positive regulation of cysteine-type endopeptidase activity	19_GO:0048518 positive regulation of biological process	-2.11253	2.62623	3.05441	30211	143	724	9	1.24309	0.411781	317|444|3297|5468|9705|10395|22861|26999|114548	APAF1|ASPH|HSF1|PPARG|ST18|DLC1|NLRP1|CYFIP2|NLRP3	-0.695547	0	143	0	0	-2.42386	2.62623
1	-2.09317	GO:1904778	M1	1	0	GO Biological Processes	19	positive regulation of protein localization to cell cortex	19_GO:0051179 localization	-2.09317	13.9093	4.95528	30211	6	724	2	0.276243	0.195063	2035|2037	EPB41|EPB41L2	-0.692086	0	20	0	0	-5.61494	13.9093
1	-2.09317	GO:0097151	M1	1	0	GO Biological Processes	19	positive regulation of inhibitory postsynaptic potential	19_GO:0023052 signaling	-2.09317	13.9093	4.95528	30211	6	724	2	0.276243	0.195063	9699|57555	RIMS2|NLGN2	-0.692086	0	42	0	0	-4.53323	41.7279
1	-2.09317	GO:0098828	M1	1	0	GO Biological Processes	19	modulation of inhibitory postsynaptic potential	19_GO:0023052 signaling	-2.09317	13.9093	4.95528	30211	6	724	2	0.276243	0.195063	9699|57555	RIMS2|NLGN2	-0.692086	0	42	0	0	-4.53323	41.7279
1	-2.09317	GO:0021814	M1	1	0	GO Biological Processes	19	cell motility involved in cerebral cortex radial glia guided migration	19_GO:0040011 locomotion	-2.09317	13.9093	4.95528	30211	6	724	2	0.276243	0.195063	23380|153090	SRGAP2|DAB2IP	-0.692086	0	49	0	0	-4.04756	41.7279
1	-2.09317	GO:0035964	M1	1	0	GO Biological Processes	19	COPI-coated vesicle budding	19_GO:0051179 localization	-2.09317	13.9093	4.95528	30211	6	724	2	0.276243	0.195063	8729|84364	GBF1|ARFGAP2	-0.692086	0	96	0	0	-2.83857	41.7279
1	-2.09317	GO:0048200	M1	1	0	GO Biological Processes	19	Golgi transport vesicle coating	19_GO:0051179 localization	-2.09317	13.9093	4.95528	30211	6	724	2	0.276243	0.195063	8729|84364	GBF1|ARFGAP2	-0.692086	0	96	0	0	-2.83857	41.7279
1	-2.09317	GO:0048205	M1	1	0	GO Biological Processes	19	COPI coating of Golgi vesicle	19_GO:0051179 localization	-2.09317	13.9093	4.95528	30211	6	724	2	0.276243	0.195063	8729|84364	GBF1|ARFGAP2	-0.692086	0	96	0	0	-2.83857	41.7279
1	-2.09317	GO:0072383	M1	1	0	GO Biological Processes	19	plus-end-directed vesicle transport along microtubule	19_GO:0051179 localization	-2.09317	13.9093	4.95528	30211	6	724	2	0.276243	0.195063	63971|79443	KIF13A|FYCO1	-0.692086	0	115	0	0	-2.69297	13.9093
1	-2.09317	GO:0051599	M1	1	0	GO Biological Processes	19	response to hydrostatic pressure	19_GO:0050896 response to stimulus	-2.09317	13.9093	4.95528	30211	6	724	2	0.276243	0.195063	4914|5290	NTRK1|PIK3CA	-0.692086	0	130	0	0	-2.49296	20.864
1	-2.09317	GO:0070200	M1	1	0	GO Biological Processes	19	establishment of protein localization to telomere	19_GO:0051179 localization	-2.09317	13.9093	4.95528	30211	6	724	2	0.276243	0.195063	675|152485	BRCA2|ZNF827	-0.692086	0	162	0	0	-2.21609	41.7279
1	-2.09317	GO:1903790	M1	1	0	GO Biological Processes	19	guanine nucleotide transmembrane transport	19_GO:0051179 localization	-2.09317	13.9093	4.95528	30211	6	724	2	0.276243	0.195063	56262|63910	LRRC8A|SLC17A9	-0.692086	0	171	1	1	-2.09317	13.9093
1	-2.09317	GO:0071604	M1	1	0	GO Biological Processes	19	transforming growth factor beta production	19_GO:0032501 multicellular organismal process	-2.09317	13.9093	4.95528	30211	6	724	2	0.276243	0.195063	3694|4054	ITGB6|LTBP3	-0.692086	0	172	1	1	-2.09317	20.864
1	-2.09317	GO:0090315	M1	1	0	GO Biological Processes	19	negative regulation of protein targeting to membrane	19_GO:0051179 localization	-2.09317	13.9093	4.95528	30211	6	724	2	0.276243	0.195063	2039|3753	DMTN|KCNE1	-0.692086	0	173	1	1	-2.09317	20.864
1	-2.09317	GO:0045627	M1	1	0	GO Biological Processes	19	positive regulation of T-helper 1 cell differentiation	19_GO:0022610 biological adhesion	-2.09317	13.9093	4.95528	30211	6	724	2	0.276243	0.195063	3142|6363	HLX|CCL19	-0.692086	0	174	1	1	-2.09317	41.7279
1	-2.09317	GO:0010657	M1	1	0	GO Biological Processes	19	muscle cell apoptotic process	19_GO:0009987 cellular process	-2.09317	13.9093	4.95528	30211	6	724	2	0.276243	0.195063	317|1760	APAF1|DMPK	-0.692086	0	175	1	1	-2.09317	41.7279
1	-2.09317	GO:1904528	M1	1	0	GO Biological Processes	19	positive regulation of microtubule binding	19_GO:0065007 biological regulation	-2.09317	13.9093	4.95528	30211	6	724	2	0.276243	0.195063	3297|22919	HSF1|MAPRE1	-0.692086	0	176	1	1	-2.09317	20.864
1	-2.09317	GO:2000405	M1	1	0	GO Biological Processes	19	negative regulation of T cell migration	19_GO:0040011 locomotion	-2.09317	13.9093	4.95528	30211	6	724	2	0.276243	0.195063	4345|23143	CD200|LRCH1	-0.692086	0	177	1	1	-2.09317	41.7279
1	-2.09317	GO:0010571	M1	1	0	GO Biological Processes	19	positive regulation of nuclear cell cycle DNA replication	19_GO:0048518 positive regulation of biological process	-2.09317	13.9093	4.95528	30211	6	724	2	0.276243	0.195063	546|58525	ATRX|WIZ	-0.692086	0	178	1	1	-2.09317	41.7279
1	-2.09658	GO:0030166	M1	1	0	GO Biological Processes	19	proteoglycan biosynthetic process	19_GO:0008152 metabolic process	-2.09658	4.0123	3.4066	30211	52	724	5	0.690608	0.307781	3479|51363|54360|55790|92370	IGF1|CHST15|CYTL1|CSGALNACT1|PXYLP1	-0.692086	0	72	0	0	-3.25968	7.25703
1	-2.10191	GO:1901379	M1	1	0	GO Biological Processes	19	regulation of potassium ion transmembrane transport	19_GO:0051179 localization	-2.10191	3.07469	3.17355	30211	95	724	7	0.966851	0.363664	274|776|1785|1804|2273|3753|10142	BIN1|CACNA1D|DNM2|DPP6|FHL1|KCNE1|AKAP9	-0.692086	0	81	0	0	-3.04534	8.34558
1	-2.10722	GO:0015698	M1	1	0	GO Biological Processes	19	inorganic anion transport	19_GO:0051179 localization	-2.10722	2.46911	3.00097	30211	169	724	10	1.38122	0.433752	2542|2742|4363|7419|9497|23155|29127|55107|56262|64116	SLC37A4|GLRA2|ABCC1|VDAC3|SLC4A7|CLCC1|RACGAP1|ANO1|LRRC8A|SLC39A8	-0.692086	0	108	0	0	-2.74401	4.63643
1	-2.10546	GO:0008283	M1	1	0	GO Biological Processes	19	cell population proliferation	19_GO:0009987 cellular process	-2.10546	1.792	2.76674	30211	489	724	21	2.90055	0.623705	675|2120|2122|2488|3479|4208|4883|5532|6714|6778|8975|10413|10579|23189|23228|29127|55239|57560|65009|84376|160492	BRCA2|ETV6|MECOM|FSHB|IGF1|MEF2C|NPR3|PPP3CB|SRC|STAT6|USP13|YAP1|TACC2|KANK1|PLCL2|RACGAP1|OGFOD1|IFT80|NDRG4|HOOK3|LMNTD1	-0.692086	0	170	1	1	-2.10546	1.792
1	-2.08377	GO:0048167	M1	1	0	GO Biological Processes	19	regulation of synaptic plasticity	19_GO:0023052 signaling	-2.08377	2.32998	2.93459	30211	197	724	11	1.51934	0.454604	1742|4130|4208|4763|5532|6547|6780|6810|9699|23085|392862	DLG4|MAP1A|MEF2C|NF1|PPP3CB|SLC8A3|STAU1|STX4|RIMS2|ERC1|GRID2IP	-0.683647	0	13	0	0	-7.21552	3.02235
1	-2.08331	GO:0032774	M1	1	0	GO Biological Processes	19	RNA biosynthetic process	19_GO:0008152 metabolic process	-2.08331	1.88246	2.78046	30211	399	724	18	2.48619	0.57867	3297|4150|4152|5316|5468|6738|6829|6883|7027|8805|8812|8939|10025|10379|10927|11176|64116|84448	HSF1|MAZ|MBD1|PKNOX1|PPARG|RO60|SUPT5H|TAF12|TFDP1|TRIM24|CCNK|FUBP3|MED16|IRF9|SPIN1|BAZ2A|SLC39A8|ABLIM2	-0.683647	0	120	0	0	-2.59363	2.031
1	-2.07957	GO:0140694	M1	1	0	GO Biological Processes	19	non-membrane-bounded organelle assembly	19_GO:0009987 cellular process	-2.07957	2.01909	2.82606	30211	310	724	15	2.07182	0.529372	58|2886|9611|9897|22907|22919|23122|23126|23354|26005|26580|29127|55239|55755|85378	ACTA1|GRB7|NCOR1|WASHC5|DHX30|MAPRE1|CLASP2|POGZ|HAUS5|C2CD3|BSCL2|RACGAP1|OGFOD1|CDK5RAP2|TUBGCP6	-0.680614	0	3	0	0	-10.7267	3.27278
1	-2.07785	GO:0010769	M1	1	0	GO Biological Processes	19	regulation of cell morphogenesis involved in differentiation	19_GO:0032502 developmental process	-2.07785	3.04266	3.14101	30211	96	724	7	0.966851	0.363664	998|1785|2039|5747|5789|23189|84079	CDC42|DNM2|DMTN|PTK2|PTPRD|KANK1|ANKRD27	-0.679599	0	27	0	0	-5.22151	6.29855
1	-2.06801	GO:1902656	M1	1	0	GO Biological Processes	19	calcium ion import into cytosol	19_GO:0051179 localization	-2.06801	6.95465	3.95976	30211	18	724	3	0.414365	0.238737	781|6547|7226	CACNA2D1|SLC8A3|TRPM2	-0.672037	0	70	0	0	-3.36801	7.36375
1	-2.06801	GO:0043217	M1	1	0	GO Biological Processes	19	myelin maintenance	19_GO:0032502 developmental process	-2.06801	6.95465	3.95976	30211	18	724	3	0.414365	0.238737	745|23136|57716	MYRF|EPB41L3|PRX	-0.672037	0	179	1	1	-2.06801	6.95465
1	-2.06801	GO:0060396	M1	1	0	GO Biological Processes	19	growth hormone receptor signaling pathway	19_GO:0023052 signaling	-2.06801	6.95465	3.95976	30211	18	724	3	0.414365	0.238737	2688|5747|6778	GH1|PTK2|STAT6	-0.672037	0	180	1	1	-2.06801	6.95465
1	-2.06678	GO:0071108	M1	1	0	GO Biological Processes	19	protein K48-linked deubiquitination	19_GO:0008152 metabolic process	-2.06678	4.90916	3.57367	30211	34	724	4	0.552486	0.275479	8975|9736|29761|55593	USP13|USP34|USP25|OTUD5	-0.672037	0	86	0	0	-2.97437	6.32241
1	-2.0671	GO:0048232	M1	1	0	GO Biological Processes	19	male gamete generation	19_GO:0022414 reproductive process	-2.0671	1.70318	2.69817	30211	588	724	24	3.31492	0.665345	546|585|675|1785|2175|2488|8879|9104|26064|27030|27125|29127|51460|55905|56262|59338|64753|79846|80217|84223|84225|144535|168391|255101	ATRX|BBS4|BRCA2|DNM2|FANCA|FSHB|SGPL1|RGN|RAI14|MLH3|AFF4|RACGAP1|SFMBT1|RNF114|LRRC8A|PLEKHA1|CCDC136|CFAP69|CFAP43|IQCG|ZMYND15|CFAP54|GALNTL5|CFAP65	-0.672037	0	98	0	0	-2.8144	5.96113
1	-2.06199	GO:0031109	M1	1	0	GO Biological Processes	19	microtubule polymerization or depolymerization	19_GO:0009987 cellular process	-2.06199	3.93659	3.35282	30211	53	724	5	0.690608	0.307781	10142|22919|23122|57606|85378	AKAP9|MAPRE1|CLASP2|SLAIN2|TUBGCP6	-0.669348	0	11	0	0	-7.33445	7.58689
1	-2.06199	GO:0030518	M1	1	0	GO Biological Processes	19	intracellular steroid hormone receptor signaling pathway	19_GO:0023052 signaling	-2.06199	3.93659	3.35282	30211	53	724	5	0.690608	0.307781	5241|6714|7337|10413|57178	PGR|SRC|UBE3A|YAP1|ZMIZ1	-0.669348	0	44	0	0	-4.42659	41.7279
1	-2.06238	GO:0045669	M1	1	0	GO Biological Processes	19	positive regulation of osteoblast differentiation	19_GO:0032502 developmental process	-2.06238	3.38334	3.21649	30211	74	724	6	0.828729	0.336922	3479|4037|4208|10413|55603|222663	IGF1|LRP3|MEF2C|YAP1|TENT5A|SCUBE3	-0.669348	0	101	0	0	-2.77766	3.38334
1	-2.05614	GO:0062013	M1	1	0	GO Biological Processes	19	positive regulation of small molecule metabolic process	19_GO:0048518 positive regulation of biological process	-2.05614	2.57227	2.98402	30211	146	724	9	1.24309	0.411781	3479|5468|5771|6714|9104|9926|10580|22937|26137	IGF1|PPARG|PTPN2|SRC|RGN|LPGAT1|SORBS1|SCAP|ZBTB20	-0.664801	0	100	0	0	-2.7912	4.96761
1	-2.05606	GO:1905475	M1	1	0	GO Biological Processes	19	regulation of protein localization to membrane	19_GO:0051179 localization	-2.05606	2.42604	2.93889	30211	172	724	10	1.38122	0.433752	1742|2039|3753|5906|6810|8500|10551|10580|57555|342667	DLG4|DMTN|KCNE1|RAP1A|STX4|PPFIA1|AGR2|SORBS1|NLGN2|STAC2	-0.664801	0	128	0	0	-2.51497	3.73683
1	-2.05413	GO:0001508	M1	1	0	GO Biological Processes	19	action potential	19_GO:0065007 biological regulation	-2.05413	3.01129	3.1089	30211	97	724	7	0.966851	0.363664	776|781|1756|3753|8913|9630|10052	CACNA1D|CACNA2D1|DMD|KCNE1|CACNA1G|GNA14|GJC1	-0.664261	0	32	0	0	-5.03483	41.7279
1	-2.05413	GO:0000910	M1	1	0	GO Biological Processes	19	cytokinesis	19_GO:0009987 cellular process	-2.05413	3.01129	3.1089	30211	97	724	7	0.966851	0.363664	311|389|585|9475|9897|29127|92421	ANXA11|RHOC|BBS4|ROCK2|WASHC5|RACGAP1|CHMP4C	-0.664261	0	67	0	0	-3.47115	4.12694
1	-2.04978	GO:0062012	M1	1	0	GO Biological Processes	19	regulation of small molecule metabolic process	19_GO:0008152 metabolic process	-2.04978	1.95218	2.77493	30211	342	724	16	2.20994	0.546347	2784|3479|3795|5164|5468|5771|6714|9056|9104|9611|9926|10580|11182|22937|26137|51422	GNB3|IGF1|KHK|PDK2|PPARG|PTPN2|SRC|SLC7A7|RGN|NCOR1|LPGAT1|SORBS1|SLC2A6|SCAP|ZBTB20|PRKAG2	-0.660601	0	100	0	0	-2.7912	4.96761
1	-2.04891	GO:0071900	M1	1	0	GO Biological Processes	19	regulation of protein serine/threonine kinase activity	19_GO:0008152 metabolic process	-2.04891	1.90692	2.7579	30211	372	724	17	2.34807	0.562764	836|2688|4763|5468|5575|6363|6547|6714|8812|9175|10221|11329|51422|55755|57521|153090|388324	CASP3|GH1|NF1|PPARG|PRKAR1B|CCL19|SLC8A3|SRC|CCNK|MAP3K13|TRIB1|STK38|PRKAG2|CDK5RAP2|RPTOR|DAB2IP|INCA1	-0.660422	0	69	0	0	-3.3864	3.42032
1	-2.04509	GO:0098656	M1	1	0	GO Biological Processes	19	anion transmembrane transport	19_GO:0051179 localization	-2.04509	2.20588	2.8576	30211	227	724	12	1.65746	0.474485	2542|2742|4363|7419|9497|55107|55238|56262|60386|64116|81855|118980	SLC37A4|GLRA2|ABCC1|VDAC3|SLC4A7|ANO1|SLC38A7|LRRC8A|SLC25A19|SLC39A8|SFXN3|SFXN2	-0.657284	0	108	0	0	-2.74401	4.63643
1	-2.04086	GO:0050801	M1	1	0	GO Biological Processes	19	ion homeostasis	19_GO:0065007 biological regulation	-2.04086	1.60492	2.63583	30211	754	724	29	4.00552	0.728758	27|491|781|1240|1742|1760|2273|3708|3778|4756|4987|5164|6363|6547|6714|7222|7226|7337|7879|8805|8913|9104|9497|9900|50617|53373|56704|64116|84286	ABL2|ATP2B2|CACNA2D1|CMKLR1|DLG4|DMPK|FHL1|ITPR1|KCNMA1|NEO1|OPRL1|PDK2|CCL19|SLC8A3|SRC|TRPC3|TRPM2|UBE3A|RAB7A|TRIM24|CACNA1G|RGN|SLC4A7|SV2A|ATP6V0A4|TPCN1|JPH1|SLC39A8|TMEM175	-0.653745	0	70	0	0	-3.36801	7.36375
1	-2.03773	GO:0097193	M1	1	0	GO Biological Processes	19	intrinsic apoptotic signaling pathway	19_GO:0023052 signaling	-2.03773	2.55477	2.96095	30211	147	724	9	1.24309	0.411781	317|675|836|3708|5164|9641|23368|54870|153090	APAF1|BRCA2|CASP3|ITPR1|PDK2|IKBKE|PPP1R13B|QRICH1|DAB2IP	-0.651991	0	169	0	0	-2.11298	5.05793
1	-2.03773	GO:0051701	M1	1	0	GO Biological Processes	19	biological process involved in interaction with host	19_GO:0044419 biological process involved in interspecies interaction between organisms	-2.03773	2.55477	2.96095	30211	147	724	9	1.24309	0.411781	2060|3694|4684|6714|7879|10533|11059|53373|92421	EPS15|ITGB6|NCAM1|SRC|RAB7A|ATG7|WWP1|TPCN1|CHMP4C	-0.651991	0	181	1	1	-2.03773	9.27287
1	-2.03483	GO:0050848	M1	1	0	GO Biological Processes	19	regulation of calcium-mediated signaling	19_GO:0023052 signaling	-2.03483	3.33823	3.17691	30211	75	724	6	0.828729	0.336922	1240|3084|3479|3708|5164|9104	CMKLR1|NRG1|IGF1|ITPR1|PDK2|RGN	-0.650883	0	95	0	0	-2.84486	20.864
1	-2.03389	GO:0046887	M1	1	0	GO Biological Processes	19	positive regulation of hormone secretion	19_GO:0023052 signaling	-2.03389	2.73626	3.01106	30211	122	724	8	1.10497	0.388502	5468|5532|6810|7226|8938|55107|56262|57555	PPARG|PPP3CB|STX4|TRPM2|BAIAP3|ANO1|LRRC8A|NLGN2	-0.650883	0	16	0	0	-6.31575	6.18191
1	-2.03389	GO:0048593	M1	1	0	GO Biological Processes	19	camera-type eye morphogenesis	19_GO:0032502 developmental process	-2.03389	2.73626	3.01106	30211	122	724	8	1.10497	0.388502	357|585|4211|4763|5080|5797|10152|123016	SHROOM2|BBS4|MEIS1|NF1|PAX6|PTPRM|ABI2|TTC8	-0.650883	0	182	1	1	-2.03389	5.69017
1	-2.03389	GO:0010811	M1	1	0	GO Biological Processes	19	positive regulation of cell-substrate adhesion	19_GO:0022610 biological adhesion	-2.03389	2.73626	3.01106	30211	122	724	8	1.10497	0.388502	998|1307|1785|2039|9448|10551|25890|57669	CDC42|COL16A1|DNM2|DMTN|MAP4K4|AGR2|ABI3BP|EPB41L5	-0.650883	0	183	1	1	-2.03389	20.864
1	-2.0332	GO:1903522	M1	1	0	GO Biological Processes	19	regulation of blood circulation	19_GO:0032501 multicellular organismal process	-2.0332	2.11899	2.81736	30211	256	724	13	1.79558	0.493513	274|491|776|781|1756|1760|3753|6474|6547|8913|10052|10142|10699	BIN1|ATP2B2|CACNA1D|CACNA2D1|DMD|DMPK|KCNE1|SHOX2|SLC8A3|CACNA1G|GJC1|AKAP9|CORIN	-0.650866	0	32	0	0	-5.03483	41.7279
1	-2.03114	GO:0051052	M1	1	0	GO Biological Processes	19	regulation of DNA metabolic process	19_GO:0008152 metabolic process	-2.03114	1.85916	2.72419	30211	404	724	18	2.48619	0.57867	317|546|3297|5290|6714|6778|7027|7335|9104|10445|10694|23126|23201|51720|54464|54799|125476|200558	APAF1|ATRX|HSF1|PIK3CA|SRC|STAT6|TFDP1|UBE2V1|RGN|MCRS1|CCT8|POGZ|FAM168A|UIMC1|XRN1|MBTD1|INO80C|APLF	-0.649485	0	184	1	1	-2.03114	1.95906
1	-2.02824	GO:0034204	M1	1	0	GO Biological Processes	19	lipid translocation	19_GO:0051179 localization	-2.02824	3.86369	3.30034	30211	54	724	5	0.690608	0.307781	20|4363|23200|161291|286410	ABCA2|ABCC1|ATP11B|TMEM30B|ATP11C	-0.647945	0	83	0	0	-2.98568	13.9093
1	-2.02824	GO:0060632	M1	1	0	GO Biological Processes	19	regulation of microtubule-based movement	19_GO:0051179 localization	-2.02824	3.86369	3.30034	30211	54	724	5	0.690608	0.307781	585|9104|25790|79846|80217	BBS4|RGN|CFAP45|CFAP69|CFAP43	-0.647945	0	117	0	0	-2.64076	11.9223
1	-2.02647	GO:0043065	M1	1	0	GO Biological Processes	19	positive regulation of apoptotic process	19_GO:0048518 positive regulation of biological process	-2.02647	1.73538	2.67374	30211	529	724	22	3.03867	0.637929	274|317|836|998|1540|1785|3778|4208|4293|4763|5293|5468|5771|6714|10395|10533|23097|54870|84883|115209|153090|388324	BIN1|APAF1|CASP3|CDC42|CYLD|DNM2|KCNMA1|MEF2C|MAP3K9|NF1|PIK3CD|PPARG|PTPN2|SRC|DLC1|ATG7|CDK19|QRICH1|AIFM2|OMA1|DAB2IP|INCA1	-0.646847	0	164	0	0	-2.1849	1.8275
1	-2.02222	GO:0033146	M1	1	0	GO Biological Processes	19	regulation of intracellular estrogen receptor signaling pathway	19_GO:0023052 signaling	-2.02222	4.7689	3.49581	30211	35	724	4	0.552486	0.275479	6714|10413|10498|23019	SRC|YAP1|CARM1|CNOT1	-0.646634	0	44	0	0	-4.42659	41.7279
1	-2.02222	GO:0050654	M1	1	0	GO Biological Processes	19	chondroitin sulfate proteoglycan metabolic process	19_GO:0008152 metabolic process	-2.02222	4.7689	3.49581	30211	35	724	4	0.552486	0.275479	51363|54360|55790|92370	CHST15|CYTL1|CSGALNACT1|PXYLP1	-0.646634	0	72	0	0	-3.25968	7.25703
1	-2.02222	GO:0051298	M1	1	0	GO Biological Processes	19	centrosome duplication	19_GO:0009987 cellular process	-2.02222	4.7689	3.49581	30211	35	724	4	0.552486	0.275479	675|9475|26005|55755	BRCA2|ROCK2|C2CD3|CDK5RAP2	-0.646634	0	126	0	0	-2.52365	4.7689
1	-2.02222	GO:1905898	M1	1	0	GO Biological Processes	19	positive regulation of response to endoplasmic reticulum stress	19_GO:0048518 positive regulation of biological process	-2.02222	4.7689	3.49581	30211	35	724	4	0.552486	0.275479	5771|8975|10551|153090	PTPN2|USP13|AGR2|DAB2IP	-0.646634	0	131	0	0	-2.48469	41.7279
1	-2.02222	GO:0030032	M1	1	0	GO Biological Processes	19	lamellipodium assembly	19_GO:0009987 cellular process	-2.02222	4.7689	3.49581	30211	35	724	4	0.552486	0.275479	2039|9459|23380|84448	DMTN|ARHGEF6|SRGAP2|ABLIM2	-0.646634	0	139	0	0	-2.45162	4.85208
1	-2.02271	GO:0010950	M1	1	0	GO Biological Processes	19	positive regulation of endopeptidase activity	19_GO:0048518 positive regulation of biological process	-2.02271	2.39816	2.89822	30211	174	724	10	1.38122	0.433752	317|444|3297|5468|9475|9705|10395|22861|26999|114548	APAF1|ASPH|HSF1|PPARG|ROCK2|ST18|DLC1|NLRP1|CYFIP2|NLRP3	-0.646634	0	143	0	0	-2.42386	2.62623
1	-2.01659	GO:0030900	M1	1	0	GO Biological Processes	19	forebrain development	19_GO:0032502 developmental process	-2.01659	1.89166	2.72255	30211	375	724	17	2.34807	0.562764	317|546|585|836|3084|4763|5080|6714|7080|10395|10579|23380|57178|63950|84376|123016|153090	APAF1|ATRX|BBS4|CASP3|NRG1|NF1|PAX6|SRC|NKX2-1|DLC1|TACC2|SRGAP2|ZMIZ1|DMRTA2|HOOK3|TTC8|DAB2IP	-0.641675	0	24	0	0	-5.4573	2.98056
1	-2.01361	GO:0010906	M1	1	0	GO Biological Processes	19	regulation of glucose metabolic process	19_GO:0008152 metabolic process	-2.01361	2.71401	2.98469	30211	123	724	8	1.10497	0.388502	2784|3479|3795|5164|5771|6714|9104|10580	GNB3|IGF1|KHK|PDK2|PTPN2|SRC|RGN|SORBS1	-0.639363	0	100	0	0	-2.7912	4.96761
1	-2.00776	GO:0006029	M1	1	0	GO Biological Processes	19	proteoglycan metabolic process	19_GO:0008152 metabolic process	-2.00776	3.29431	3.138	30211	76	724	6	0.828729	0.336922	3479|51363|54360|55790|55959|92370	IGF1|CHST15|CYTL1|CSGALNACT1|SULF2|PXYLP1	-0.634175	0	72	0	0	-3.25968	7.25703
1	-2.00108	GO:0035329	M1	1	0	GO Biological Processes	19	hippo signaling	19_GO:0023052 signaling	-2.00108	6.58862	3.81825	30211	19	724	3	0.414365	0.238737	8463|10413|154796	TEAD2|YAP1|AMOT	-0.630151	0	91	0	0	-2.8817	7.36375
1	-2.00108	GO:0097202	M1	1	0	GO Biological Processes	19	activation of cysteine-type endopeptidase activity	19_GO:0048518 positive regulation of biological process	-2.00108	6.58862	3.81825	30211	19	724	3	0.414365	0.238737	317|444|26999	APAF1|ASPH|CYFIP2	-0.630151	0	149	0	0	-2.33447	20.864
1	-2.00108	GO:0071378	M1	1	0	GO Biological Processes	19	cellular response to growth hormone stimulus	19_GO:0050896 response to stimulus	-2.00108	6.58862	3.81825	30211	19	724	3	0.414365	0.238737	2688|5747|6778	GH1|PTK2|STAT6	-0.630151	0	180	0	0	-2.06801	6.95465
1	-2.00108	GO:0030220	M1	1	0	GO Biological Processes	19	platelet formation	19_GO:0002376 immune system process	-2.00108	6.58862	3.81825	30211	19	724	3	0.414365	0.238737	836|4208|25946	CASP3|MEF2C|ZNF385A	-0.630151	0	185	1	1	-2.00108	20.864
1	-1.99529	GO:0007249	M1	1	0	GO Biological Processes	19	I-kappaB kinase/NF-kappaB signaling	19_GO:0023052 signaling	-1.99529	3.79345	3.24911	30211	55	724	5	0.690608	0.307781	9475|9641|10010|23085|153090	ROCK2|IKBKE|TANK|ERC1|DAB2IP	-0.626341	0	121	0	0	-2.59088	10.432
1	-1.99529	GO:0043470	M1	1	0	GO Biological Processes	19	regulation of carbohydrate catabolic process	19_GO:0008152 metabolic process	-1.99529	3.79345	3.24911	30211	55	724	5	0.690608	0.307781	3479|9611|11182|26137|51422	IGF1|NCOR1|SLC2A6|ZBTB20|PRKAG2	-0.626341	0	147	0	0	-2.36508	4.63643
1	-1.99529	GO:1902991	M1	1	0	GO Biological Processes	19	regulation of amyloid precursor protein catabolic process	19_GO:0008152 metabolic process	-1.99529	3.79345	3.24911	30211	55	724	5	0.690608	0.307781	20|274|836|3479|9475	ABCA2|BIN1|CASP3|IGF1|ROCK2	-0.626341	0	159	0	0	-2.24394	41.7279
1	-1.99368	GO:0062197	M1	1	0	GO Biological Processes	19	cellular response to chemical stress	19_GO:0050896 response to stimulus	-1.99368	2.09445	2.7718	30211	259	724	13	1.79558	0.493513	836|3297|4363|5164|5290|6714|6778|6780|6810|7226|10533|57465|59338	CASP3|HSF1|ABCC1|PDK2|PIK3CA|SRC|STAT6|STAU1|STX4|TRPM2|ATG7|TBC1D24|PLEKHA1	-0.62539	0	186	1	1	-1.99368	3.11402
1	-1.99179	GO:0042593	M1	1	0	GO Biological Processes	19	glucose homeostasis	19_GO:0065007 biological regulation	-1.99179	2.26112	2.82497	30211	203	724	11	1.51934	0.454604	1584|5080|5164|5290|5468|5771|26137|56262|79058|143686|283450	CYP11B1|PAX6|PDK2|PIK3CA|PPARG|PTPN2|ZBTB20|LRRC8A|ASPSCR1|SESN3|HECTD4	-0.624157	0	187	1	1	-1.99179	2.26112
1	-1.9888	GO:0031331	M1	1	0	GO Biological Processes	19	positive regulation of cellular catabolic process	19_GO:0048518 positive regulation of biological process	-1.9888	1.80599	2.66556	30211	439	724	19	2.62431	0.594105	20|3297|3479|5747|6829|8975|9104|9475|10221|10475|23019|23053|23112|26137|53373|57154|79443|143686|153090	ABCA2|HSF1|IGF1|PTK2|SUPT5H|USP13|RGN|ROCK2|TRIB1|TRIM38|CNOT1|ZSWIM8|TNRC6B|ZBTB20|TPCN1|SMURF1|FYCO1|SESN3|DAB2IP	-0.621823	0	123	0	0	-2.58211	1.96999
1	-1.98363	GO:0010675	M1	1	0	GO Biological Processes	19	regulation of cellular carbohydrate metabolic process	19_GO:0008152 metabolic process	-1.98363	2.50367	2.89286	30211	150	724	9	1.24309	0.411781	2784|3479|3795|5164|5771|6714|9104|9611|10580	GNB3|IGF1|KHK|PDK2|PTPN2|SRC|RGN|NCOR1|SORBS1	-0.617308	0	100	0	0	-2.7912	4.96761
1	-1.98117	GO:0045913	M1	1	0	GO Biological Processes	19	positive regulation of carbohydrate metabolic process	19_GO:0048518 positive regulation of biological process	-1.98117	3.25152	3.09972	30211	77	724	6	0.828729	0.336922	3479|5771|6714|9104|10580|26137	IGF1|PTPN2|SRC|RGN|SORBS1|ZBTB20	-0.616813	0	100	0	0	-2.7912	4.96761
1	-1.98117	GO:0046425	M1	1	0	GO Biological Processes	19	regulation of receptor signaling pathway via JAK-STAT	19_GO:0023052 signaling	-1.98117	3.25152	3.09972	30211	77	724	6	0.828729	0.336922	2688|5617|5771|5789|7297|84444	GH1|PRL|PTPN2|PTPRD|TYK2|DOT1L	-0.616813	0	152	0	0	-2.28079	3.31926
1	-1.98117	GO:1902414	M1	1	0	GO Biological Processes	19	protein localization to cell junction	19_GO:0051179 localization	-1.98117	3.25152	3.09972	30211	77	724	6	0.828729	0.336922	1742|4130|23162|27134|57555|84952	DLG4|MAP1A|MAPK8IP3|TJP3|NLGN2|CGNL1	-0.616813	0	188	1	1	-1.98117	20.864
1	-1.97688	GO:0033500	M1	1	0	GO Biological Processes	19	carbohydrate homeostasis	19_GO:0065007 biological regulation	-1.97688	2.25003	2.80708	30211	204	724	11	1.51934	0.454604	1584|5080|5164|5290|5468|5771|26137|56262|79058|143686|283450	CYP11B1|PAX6|PDK2|PIK3CA|PPARG|PTPN2|ZBTB20|LRRC8A|ASPSCR1|SESN3|HECTD4	-0.613176	0	187	0	0	-1.99179	2.26112
1	-1.97377	GO:0001764	M1	1	0	GO Biological Processes	19	neuron migration	19_GO:0040011 locomotion	-1.97377	2.67059	2.93272	30211	125	724	8	1.10497	0.388502	585|4139|4208|4756|5080|57178|84197|89796	BBS4|MARK1|MEF2C|NEO1|PAX6|ZMIZ1|POMK|NAV1	-0.611365	0	189	1	1	-1.97377	2.67059
1	-1.97425	GO:0050678	M1	1	0	GO Biological Processes	19	regulation of epithelial cell proliferation	19_GO:0050789 regulation of biological process	-1.97425	1.8717	2.67593	30211	379	724	17	2.34807	0.562764	675|998|3479|4208|4763|5080|5241|5293|5468|5617|5797|6495|9104|10413|57521|57560|153090	BRCA2|CDC42|IGF1|MEF2C|NF1|PAX6|PGR|PIK3CD|PPARG|PRL|PTPRM|SIX1|RGN|YAP1|RPTOR|IFT80|DAB2IP	-0.611365	0	161	0	0	-2.23223	2.74526
1	-1.95396	GO:0086015	M1	1	0	GO Biological Processes	19	SA node cell action potential	19_GO:0023052 signaling	-1.95396	11.9223	4.52854	30211	7	724	2	0.276243	0.195063	776|8913	CACNA1D|CACNA1G	-0.60811	0	32	0	0	-5.03483	41.7279
1	-1.95396	GO:0086018	M1	1	0	GO Biological Processes	19	SA node cell to atrial cardiac muscle cell signaling	19_GO:0023052 signaling	-1.95396	11.9223	4.52854	30211	7	724	2	0.276243	0.195063	776|8913	CACNA1D|CACNA1G	-0.60811	0	32	0	0	-5.03483	41.7279
1	-1.95396	GO:0140331	M1	1	0	GO Biological Processes	19	aminophospholipid translocation	19_GO:0051179 localization	-1.95396	11.9223	4.52854	30211	7	724	2	0.276243	0.195063	161291|286410	TMEM30B|ATP11C	-0.60811	0	83	0	0	-2.98568	13.9093
1	-1.95396	GO:0090166	M1	1	0	GO Biological Processes	19	Golgi disassembly	19_GO:0009987 cellular process	-1.95396	11.9223	4.52854	30211	7	724	2	0.276243	0.195063	8729|126520	GBF1|PLK5	-0.60811	0	96	0	0	-2.83857	41.7279
1	-1.95396	GO:0046073	M1	1	0	GO Biological Processes	19	dTMP metabolic process	19_GO:0008152 metabolic process	-1.95396	11.9223	4.52854	30211	7	724	2	0.276243	0.195063	1635|1854	DCTD|DUT	-0.60811	0	106	0	0	-2.77129	27.8186
1	-1.95396	GO:0061002	M1	1	0	GO Biological Processes	19	negative regulation of dendritic spine morphogenesis	19_GO:0032502 developmental process	-1.95396	11.9223	4.52854	30211	7	724	2	0.276243	0.195063	7337|26052	UBE3A|DNM3	-0.60811	0	113	0	0	-2.70259	20.864
1	-1.95396	GO:0072386	M1	1	0	GO Biological Processes	19	plus-end-directed organelle transport along microtubule	19_GO:0051179 localization	-1.95396	11.9223	4.52854	30211	7	724	2	0.276243	0.195063	63971|79443	KIF13A|FYCO1	-0.60811	0	115	0	0	-2.69297	13.9093
1	-1.95396	GO:0060613	M1	1	0	GO Biological Processes	19	fat pad development	19_GO:0032502 developmental process	-1.95396	11.9223	4.52854	30211	7	724	2	0.276243	0.195063	585|79718	BBS4|TBL1XR1	-0.60811	0	117	0	0	-2.64076	11.9223
1	-1.95396	GO:0035630	M1	1	0	GO Biological Processes	19	bone mineralization involved in bone maturation	19_GO:0110148 biomineralization	-1.95396	11.9223	4.52854	30211	7	724	2	0.276243	0.195063	3479|57560	IGF1|IFT80	-0.60811	0	118	0	0	-2.62479	41.7279
1	-1.95396	GO:1903896	M1	1	0	GO Biological Processes	19	positive regulation of IRE1-mediated unfolded protein response	19_GO:0023052 signaling	-1.95396	11.9223	4.52854	30211	7	724	2	0.276243	0.195063	10551|153090	AGR2|DAB2IP	-0.60811	0	131	0	0	-2.48469	41.7279
1	-1.95396	GO:0038203	M1	1	0	GO Biological Processes	19	TORC2 signaling	19_GO:0023052 signaling	-1.95396	11.9223	4.52854	30211	7	724	2	0.276243	0.195063	79109|143686	MAPKAP1|SESN3	-0.60811	0	153	0	0	-2.26256	11.9223
1	-1.95396	GO:0001408	M1	1	0	GO Biological Processes	19	guanine nucleotide transport	19_GO:0051179 localization	-1.95396	11.9223	4.52854	30211	7	724	2	0.276243	0.195063	56262|63910	LRRC8A|SLC17A9	-0.60811	0	171	0	0	-2.09317	13.9093
1	-1.95396	GO:0050882	M1	1	0	GO Biological Processes	19	voluntary musculoskeletal movement	19_GO:0032501 multicellular organismal process	-1.95396	11.9223	4.52854	30211	7	724	2	0.276243	0.195063	3708|4130	ITPR1|MAP1A	-0.60811	0	188	0	0	-1.98117	20.864
1	-1.95396	GO:0021796	M1	1	0	GO Biological Processes	19	cerebral cortex regionalization	19_GO:0032502 developmental process	-1.95396	11.9223	4.52854	30211	7	724	2	0.276243	0.195063	5080|63950	PAX6|DMRTA2	-0.60811	0	190	1	1	-1.95396	41.7279
1	-1.95396	GO:0060331	M1	1	0	GO Biological Processes	19	negative regulation of response to interferon-gamma	19_GO:0044419 biological process involved in interspecies interaction between organisms	-1.95396	11.9223	4.52854	30211	7	724	2	0.276243	0.195063	5468|5771	PPARG|PTPN2	-0.60811	0	191	1	1	-1.95396	41.7279
1	-1.95396	GO:0060336	M1	1	0	GO Biological Processes	19	negative regulation of interferon-gamma-mediated signaling pathway	19_GO:0044419 biological process involved in interspecies interaction between organisms	-1.95396	11.9223	4.52854	30211	7	724	2	0.276243	0.195063	5468|5771	PPARG|PTPN2	-0.60811	0	191	0	0	-1.95396	41.7279
1	-1.95396	GO:0009744	M1	1	0	GO Biological Processes	19	response to sucrose	19_GO:0050896 response to stimulus	-1.95396	11.9223	4.52854	30211	7	724	2	0.276243	0.195063	3795|10203	KHK|CALCRL	-0.60811	0	192	1	1	-1.95396	41.7279
1	-1.95396	GO:0034285	M1	1	0	GO Biological Processes	19	response to disaccharide	19_GO:0050896 response to stimulus	-1.95396	11.9223	4.52854	30211	7	724	2	0.276243	0.195063	3795|10203	KHK|CALCRL	-0.60811	0	192	0	0	-1.95396	41.7279
1	-1.95396	GO:0032483	M1	1	0	GO Biological Processes	19	regulation of Rab protein signal transduction	19_GO:0023052 signaling	-1.95396	11.9223	4.52854	30211	7	724	2	0.276243	0.195063	22898|57706	DENND3|DENND1A	-0.60811	0	193	1	1	-1.95396	11.9223
1	-1.9631	GO:0010676	M1	1	0	GO Biological Processes	19	positive regulation of cellular carbohydrate metabolic process	19_GO:0048518 positive regulation of biological process	-1.9631	3.72571	3.19906	30211	56	724	5	0.690608	0.307781	3479|5771|6714|9104|10580	IGF1|PTPN2|SRC|RGN|SORBS1	-0.60811	0	100	0	0	-2.7912	4.96761
1	-1.9631	GO:0043954	M1	1	0	GO Biological Processes	19	cellular component maintenance	19_GO:0009987 cellular process	-1.9631	3.72571	3.19906	30211	56	724	5	0.690608	0.307781	1742|2017|8898|23085|57555	DLG4|CTTN|MTMR2|ERC1|NLGN2	-0.60811	0	140	0	0	-2.45162	7.58689
1	-1.95505	GO:0072384	M1	1	0	GO Biological Processes	19	organelle transport along microtubule	19_GO:0051179 localization	-1.95505	3.20984	3.06208	30211	78	724	6	0.828729	0.336922	998|1780|22906|55288|63971|79443	CDC42|DYNC1I1|TRAK1|RHOT1|KIF13A|FYCO1	-0.60811	0	115	0	0	-2.69297	13.9093
1	-1.95505	GO:0010827	M1	1	0	GO Biological Processes	19	regulation of glucose transmembrane transport	19_GO:0051179 localization	-1.95505	3.20984	3.06208	30211	78	724	6	0.828729	0.336922	2688|2887|3479|10580|51422|79058	GH1|GRB10|IGF1|SORBS1|PRKAG2|ASPSCR1	-0.60811	0	145	0	0	-2.3877	41.7279
1	-1.9542	GO:0007368	M1	1	0	GO Biological Processes	19	determination of left/right symmetry	19_GO:0032502 developmental process	-1.9542	2.64939	2.90712	30211	126	724	8	1.10497	0.388502	162|585|4208|25790|26005|51684|65009|84976	AP1B1|BBS4|MEF2C|CFAP45|C2CD3|SUFU|NDRG4|DISP1	-0.60811	0	78	0	0	-3.07073	4.23327
1	-1.96776	GO:0060828	M1	1	0	GO Biological Processes	19	regulation of canonical Wnt signaling pathway	19_GO:0023052 signaling	-1.96776	2.0784	2.74177	30211	261	724	13	1.79558	0.493513	1456|1540|1896|6714|9679|9736|10413|23189|27130|55593|79718|147699|153090	CSNK1G3|CYLD|EDA|SRC|FAM53B|USP34|YAP1|KANK1|INVS|OTUD5|TBL1XR1|PPM1N|DAB2IP	-0.60811	0	61	0	0	-3.71988	3.47733
1	-1.96778	GO:0010632	M1	1	0	GO Biological Processes	19	regulation of epithelial cell migration	19_GO:0040011 locomotion	-1.96778	2.01445	2.72001	30211	290	724	14	1.9337	0.511782	4208|4233|4763|5293|5468|5747|5797|6714|9448|9475|23122|23499|57669|153090	MEF2C|MET|NF1|PIK3CD|PPARG|PTK2|PTPRM|SRC|MAP4K4|ROCK2|CLASP2|MACF1|EPB41L5|DAB2IP	-0.60811	0	9	0	0	-7.54374	12.2729
1	-1.95028	GO:0007389	M1	1	0	GO Biological Processes	19	pattern specification process	19_GO:0032502 developmental process	-1.95028	1.78968	2.62367	30211	443	724	19	2.62431	0.594105	162|444|585|4208|4211|4212|5080|6405|6495|25790|26005|26508|51684|57669|63950|65009|84976|123016|145873	AP1B1|ASPH|BBS4|MEF2C|MEIS1|MEIS2|PAX6|SEMA3F|SIX1|CFAP45|C2CD3|HEYL|SUFU|EPB41L5|DMRTA2|NDRG4|DISP1|TTC8|MESP2	-0.605054	0	78	0	0	-3.07073	4.23327
1	-1.94743	GO:0018209	M1	1	0	GO Biological Processes	19	peptidyl-serine modification	19_GO:0008152 metabolic process	-1.94743	2.22819	2.7716	30211	206	724	11	1.51934	0.454604	1456|1760|4139|6714|8569|9175|9475|9641|11329|28989|51231	CSNK1G3|DMPK|MARK1|SRC|MKNK1|MAP3K13|ROCK2|IKBKE|STK38|NTMT1|VRK3	-0.602828	0	194	1	1	-1.94743	2.28021
1	-1.94366	GO:1903131	M1	1	0	GO Biological Processes	19	mononuclear cell differentiation	19_GO:0002376 immune system process	-1.94366	2.00065	2.69234	30211	292	724	14	1.9337	0.511782	3694|4914|5293|5316|5468|5532|5771|6363|6778|7163|7226|23228|56262|84447	ITGB6|NTRK1|PIK3CD|PKNOX1|PPARG|PPP3CB|PTPN2|CCL19|STAT6|TPD52|TRPM2|PLCL2|LRRC8A|SYVN1	-0.599681	0	39	0	0	-4.59764	2.52896
1	-1.94192	GO:0019058	M1	1	0	GO Biological Processes	19	viral life cycle	19_GO:0016032 viral process	-1.94192	2.33117	2.79896	30211	179	724	10	1.38122	0.433752	998|2060|3694|4684|4774|7879|9475|11059|53373|92421	CDC42|EPS15|ITGB6|NCAM1|NFIA|RAB7A|ROCK2|WWP1|TPCN1|CHMP4C	-0.598564	0	181	0	0	-2.03773	9.27287
1	-1.93819	GO:0048199	M1	1	0	GO Biological Processes	19	vesicle targeting, to, from or within Golgi	19_GO:0051179 localization	-1.93819	6.25919	3.68658	30211	20	724	3	0.414365	0.238737	8729|9919|84364	GBF1|SEC16A|ARFGAP2	-0.598016	0	96	0	0	-2.83857	41.7279
1	-1.93819	GO:1902004	M1	1	0	GO Biological Processes	19	positive regulation of amyloid-beta formation	19_GO:0048518 positive regulation of biological process	-1.93819	6.25919	3.68658	30211	20	724	3	0.414365	0.238737	20|836|9475	ABCA2|CASP3|ROCK2	-0.598016	0	159	0	0	-2.24394	41.7279
1	-1.93819	GO:0036344	M1	1	0	GO Biological Processes	19	platelet morphogenesis	19_GO:0032502 developmental process	-1.93819	6.25919	3.68658	30211	20	724	3	0.414365	0.238737	836|4208|25946	CASP3|MEF2C|ZNF385A	-0.598016	0	185	0	0	-2.00108	20.864
1	-1.93766	GO:0120033	M1	1	0	GO Biological Processes	19	negative regulation of plasma membrane bounded cell projection assembly	19_GO:0048519 negative regulation of biological process	-1.93766	4.51112	3.34857	30211	37	724	4	0.552486	0.275479	1785|10413|23189|117177	DNM2|YAP1|KANK1|RAB3IP	-0.598016	0	196	1	1	-1.93766	20.864
1	-1.93766	GO:0003161	M1	1	0	GO Biological Processes	19	cardiac conduction system development	19_GO:0032502 developmental process	-1.93766	4.51112	3.34857	30211	37	724	4	0.552486	0.275479	998|3084|6474|8913	CDC42|NRG1|SHOX2|CACNA1G	-0.598016	0	197	1	1	-1.93766	7.58689
1	-1.93885	GO:0009895	M1	1	0	GO Biological Processes	19	negative regulation of catabolic process	19_GO:0048519 negative regulation of biological process	-1.93885	1.94385	2.6681	30211	322	724	15	2.07182	0.529372	3084|4130|4233|5290|8898|9104|9611|9641|10533|23274|26580|29761|51684|55603|153090	NRG1|MAP1A|MET|PIK3CA|MTMR2|RGN|NCOR1|IKBKE|ATG7|CLEC16A|BSCL2|USP25|SUFU|TENT5A|DAB2IP	-0.598016	0	195	1	1	-1.93885	1.94385
1	-1.93489	GO:0010942	M1	1	0	GO Biological Processes	19	positive regulation of cell death	19_GO:0048518 positive regulation of biological process	-1.93489	1.65806	2.55987	30211	604	724	24	3.31492	0.665345	274|317|836|998|1540|1785|3778|4208|4293|4763|4914|5293|5468|5771|6714|7226|10395|10533|23097|54870|84883|115209|153090|388324	BIN1|APAF1|CASP3|CDC42|CYLD|DNM2|KCNMA1|MEF2C|MAP3K9|NF1|NTRK1|PIK3CD|PPARG|PTPN2|SRC|TRPM2|DLC1|ATG7|CDK19|QRICH1|AIFM2|OMA1|DAB2IP|INCA1	-0.595864	0	164	0	0	-2.1849	1.8275
1	-1.93287	GO:0032868	M1	1	0	GO Biological Processes	19	response to insulin	19_GO:0050896 response to stimulus	-1.93287	2.21742	2.75402	30211	207	724	11	1.51934	0.454604	2887|3795|4149|5164|5290|5468|5771|6714|10580|22937|143686	GRB10|KHK|MAX|PDK2|PIK3CA|PPARG|PTPN2|SRC|SORBS1|SCAP|SESN3	-0.594461	0	100	0	0	-2.7912	4.96761
1	-1.93166	GO:0043551	M1	1	0	GO Biological Processes	19	regulation of phosphatidylinositol 3-kinase activity	19_GO:0008152 metabolic process	-1.93166	3.66034	3.15015	30211	57	724	5	0.690608	0.307781	998|5747|6363|6714|153090	CDC42|PTK2|CCL19|SRC|DAB2IP	-0.593858	0	92	0	0	-2.8817	10.432
1	-1.92938	GO:0007269	M1	1	0	GO Biological Processes	19	neurotransmitter secretion	19_GO:0023052 signaling	-1.92938	3.16921	3.02503	30211	79	724	6	0.828729	0.336922	2914|4763|6810|8867|9699|9900	GRM4|NF1|STX4|SYNJ1|RIMS2|SV2A	-0.592803	0	68	0	0	-3.46417	3.16921
1	-1.92938	GO:0099643	M1	1	0	GO Biological Processes	19	signal release from synapse	19_GO:0023052 signaling	-1.92938	3.16921	3.02503	30211	79	724	6	0.828729	0.336922	2914|4763|6810|8867|9699|9900	GRM4|NF1|STX4|SYNJ1|RIMS2|SV2A	-0.592803	0	68	0	0	-3.46417	3.16921
1	-1.92564	GO:0007346	M1	1	0	GO Biological Processes	19	regulation of mitotic cell cycle	19_GO:0050789 regulation of biological process	-1.92564	1.7496	2.58577	30211	477	724	20	2.76243	0.609107	675|998|1112|1540|2273|3297|3364|3479|4212|5934|7027|8729|9585|9587|51720|55755|57521|79866|92421|126520	BRCA2|CDC42|FOXN3|CYLD|FHL1|HSF1|HUS1|IGF1|MEIS2|RBL2|TFDP1|GBF1|KIF20B|MAD2L1BP|UIMC1|CDK5RAP2|RPTOR|BORA|CHMP4C|PLK5	-0.589676	0	198	1	1	-1.92564	3.36515
1	-1.9206	GO:0001558	M1	1	0	GO Biological Processes	19	regulation of cell growth	19_GO:0040007 growth	-1.9206	1.80988	2.60314	30211	415	724	18	2.48619	0.57867	998|1785|2017|2273|3479|5802|6405|8751|9175|9699|9792|9826|10413|23136|23499|57154|57521|57556	CDC42|DNM2|CTTN|FHL1|IGF1|PTPRS|SEMA3F|ADAM15|MAP3K13|RIMS2|SERTAD2|ARHGEF11|YAP1|EPB41L3|MACF1|SMURF1|RPTOR|SEMA6A	-0.585246	0	37	0	0	-4.75933	2.96293
1	-1.91874	GO:0035335	M1	1	0	GO Biological Processes	19	peptidyl-tyrosine dephosphorylation	19_GO:0008152 metabolic process	-1.91874	2.83588	2.92449	30211	103	724	7	0.966851	0.363664	5771|5789|5797|5802|8898|27143|56940	PTPN2|PTPRD|PTPRM|PTPRS|MTMR2|PALD1|DUSP22	-0.584604	0	199	1	1	-1.91874	2.83588
1	-1.91889	GO:0016071	M1	1	0	GO Biological Processes	19	mRNA metabolic process	19_GO:0008152 metabolic process	-1.91889	1.65259	2.54287	30211	606	724	24	3.31492	0.665345	3297|4154|5468|6433|6883|9887|9904|22985|23019|23091|23524|25766|51593|54039|54464|54845|55147|55796|63935|79833|83640|146713|202559|283989	HSF1|MBNL1|PPARG|SFSWAP|TAF12|SMG7|RBM19|ACIN1|CNOT1|ZC3H13|SRRM2|PRPF40B|SRRT|PCBP3|XRN1|ESRP1|RBM23|MBNL3|PCIF1|GEMIN6|RAMAC|RBFOX3|KHDRBS2|TSEN54	-0.584604	0	112	0	0	-2.70725	3.241
1	-1.914	GO:0006898	M1	1	0	GO Biological Processes	19	receptor-mediated endocytosis	19_GO:0051179 localization	-1.914	2.43864	2.80459	30211	154	724	9	1.24309	0.411781	1759|1785|2017|2060|4037|6453|9784|10203|26052	DNM1|DNM2|CTTN|EPS15|LRP3|ITSN1|SNX17|CALCRL|DNM3	-0.58108	0	57	0	0	-3.81872	5.96113
1	-1.91404	GO:0042330	M1	1	0	GO Biological Processes	19	taxis	19_GO:0040011 locomotion	-1.91404	1.71821	2.56318	30211	510	724	21	2.90055	0.623705	1240|3084|4046|4233|4363|4684|4756|4914|5080|5293|5747|5797|6363|6405|7226|8729|55740|57555|57556|123016|154796	CMKLR1|NRG1|LSP1|MET|ABCC1|NCAM1|NEO1|NTRK1|PAX6|PIK3CD|PTK2|PTPRM|CCL19|SEMA3F|TRPM2|GBF1|ENAH|NLGN2|SEMA6A|TTC8|AMOT	-0.58108	0	8	0	0	-7.66177	2.60412
1	-1.90689	GO:0002521	M1	1	0	GO Biological Processes	19	leukocyte differentiation	19_GO:0002376 immune system process	-1.90689	1.88069	2.61549	30211	355	724	16	2.20994	0.546347	998|3694|4914|5293|5316|5468|5532|5771|6363|6714|6778|7163|7226|23228|56262|84447	CDC42|ITGB6|NTRK1|PIK3CD|PKNOX1|PPARG|PPP3CB|PTPN2|CCL19|SRC|STAT6|TPD52|TRPM2|PLCL2|LRRC8A|SYVN1	-0.574578	0	39	0	0	-4.59764	2.52896
1	-1.90092	GO:1900024	M1	1	0	GO Biological Processes	19	regulation of substrate adhesion-dependent cell spreading	19_GO:0022610 biological adhesion	-1.90092	3.59723	3.10234	30211	58	724	5	0.690608	0.307781	998|1785|2039|5747|23189	CDC42|DNM2|DMTN|PTK2|KANK1	-0.571028	0	27	0	0	-5.22151	6.29855
1	-1.90092	GO:0035904	M1	1	0	GO Biological Processes	19	aorta development	19_GO:0032502 developmental process	-1.90092	3.59723	3.10234	30211	58	724	5	0.690608	0.307781	6495|9784|10427|11174|51684	SIX1|SNX17|SEC24B|ADAMTS6|SUFU	-0.571028	0	116	0	0	-2.66162	3.70915
1	-1.90092	GO:0043297	M1	1	0	GO Biological Processes	19	apical junction assembly	19_GO:0009987 cellular process	-1.90092	3.59723	3.10234	30211	58	724	5	0.690608	0.307781	389|56288|79778|79983|143162	RHOC|PARD3|MICALL2|POF1B|FRMPD2	-0.571028	0	127	0	0	-2.5201	3.59723
1	-1.90092	GO:0071709	M1	1	0	GO Biological Processes	19	membrane assembly	19_GO:0009987 cellular process	-1.90092	3.59723	3.10234	30211	58	724	5	0.690608	0.307781	5789|6810|57555|92421|221035	PTPRD|STX4|NLGN2|CHMP4C|REEP3	-0.571028	0	200	1	1	-1.90092	3.59723
1	-1.89748	GO:1901385	M1	1	0	GO Biological Processes	19	regulation of voltage-gated calcium channel activity	19_GO:0051179 localization	-1.89748	4.39241	3.27884	30211	38	724	4	0.552486	0.275479	781|1756|4987|342667	CACNA2D1|DMD|OPRL1|STAC2	-0.568187	0	81	0	0	-3.04534	8.34558
1	-1.88462	GO:0010720	M1	1	0	GO Biological Processes	19	positive regulation of cell development	19_GO:0032502 developmental process	-1.88462	1.96697	2.62412	30211	297	724	14	1.9337	0.511782	274|998|1785|2039|5080|5789|6474|8867|9175|10221|23499|51593|63950|84079	BIN1|CDC42|DNM2|DMTN|PAX6|PTPRD|SHOX2|SYNJ1|MAP3K13|TRIB1|MACF1|SRRT|DMRTA2|ANKRD27	-0.556531	0	18	0	0	-6.03104	2.56975
1	-1.88462	GO:0072001	M1	1	0	GO Biological Processes	19	renal system development	19_GO:0032502 developmental process	-1.88462	1.96697	2.62412	30211	297	724	14	1.9337	0.511782	162|317|4208|4763|4774|6495|8879|9104|9784|11174|26508|55959|123016|171023	AP1B1|APAF1|MEF2C|NF1|NFIA|SIX1|SGPL1|RGN|SNX17|ADAMTS6|HEYL|SULF2|TTC8|ASXL1	-0.556531	0	201	1	1	-1.88462	3.03476
1	-1.87892	GO:0030318	M1	1	0	GO Biological Processes	19	melanocyte differentiation	19_GO:0043473 pigmentation	-1.87892	5.96113	3.56359	30211	21	724	3	0.414365	0.238737	4208|8975|89781	MEF2C|USP13|HPS4	-0.555599	0	73	0	0	-3.24144	41.7279
1	-1.87892	GO:0035020	M1	1	0	GO Biological Processes	19	regulation of Rac protein signal transduction	19_GO:0023052 signaling	-1.87892	5.96113	3.56359	30211	21	724	3	0.414365	0.238737	1785|4763|55114	DNM2|NF1|ARHGAP17	-0.555599	0	160	0	0	-2.24394	41.7279
1	-1.87892	GO:0046716	M1	1	0	GO Biological Processes	19	muscle cell cellular homeostasis	19_GO:0065007 biological regulation	-1.87892	5.96113	3.56359	30211	21	724	3	0.414365	0.238737	226|1756|9215	ALDOA|DMD|LARGE1	-0.555599	0	203	1	1	-1.87892	6.41968
1	-1.87935	GO:0007032	M1	1	0	GO Biological Processes	19	endosome organization	19_GO:0009987 cellular process	-1.87935	3.09096	2.95268	30211	81	724	6	0.828729	0.336922	1759|9897|29911|84376|92421|150368	DNM1|WASHC5|HOOK2|HOOK3|CHMP4C|PHETA2	-0.555599	0	35	0	0	-4.84974	13.9093
1	-1.87935	GO:0030512	M1	1	0	GO Biological Processes	19	negative regulation of transforming growth factor beta receptor signaling pathway	19_GO:0023052 signaling	-1.87935	3.09096	2.95268	30211	81	724	6	0.828729	0.336922	1785|5468|7080|26036|57154|83891	DNM2|PPARG|NKX2-1|ZNF451|SMURF1|SNX25	-0.555599	0	110	0	0	-2.71958	3.55131
1	-1.87981	GO:0018105	M1	1	0	GO Biological Processes	19	peptidyl-serine phosphorylation	19_GO:0008152 metabolic process	-1.87981	2.28021	2.72191	30211	183	724	10	1.38122	0.433752	1456|1760|4139|6714|8569|9175|9475|9641|11329|51231	CSNK1G3|DMPK|MARK1|SRC|MKNK1|MAP3K13|ROCK2|IKBKE|STK38|VRK3	-0.555599	0	194	0	0	-1.94743	2.28021
1	-1.87981	GO:0001667	M1	1	0	GO Biological Processes	19	ameboidal-type cell migration	19_GO:0040011 locomotion	-1.87981	2.28021	2.72191	30211	183	724	10	1.38122	0.433752	998|3691|5290|6405|8879|23189|23380|57556|57669|154796	CDC42|ITGB4|PIK3CA|SEMA3F|SGPL1|KANK1|SRGAP2|SEMA6A|EPB41L5|AMOT	-0.555599	0	202	1	1	-1.87981	2.28021
1	-1.88053	GO:0030162	M1	1	0	GO Biological Processes	19	regulation of proteolysis	19_GO:0008152 metabolic process	-1.88053	1.57252	2.47593	30211	743	724	28	3.8674	0.716598	20|274|317|444|960|3297|4130|5468|5747|6714|7337|8975|9104|9475|9705|10010|10221|10395|22861|26005|26999|29761|51232|51684|57154|57448|114548|153090	ABCA2|BIN1|APAF1|ASPH|CD44|HSF1|MAP1A|PPARG|PTK2|SRC|UBE3A|USP13|RGN|ROCK2|ST18|TANK|TRIB1|DLC1|NLRP1|C2CD3|CYFIP2|USP25|CRIM1|SUFU|SMURF1|BIRC6|NLRP3|DAB2IP	-0.555599	0	143	0	0	-2.42386	2.62623
1	-1.87816	GO:0035303	M1	1	0	GO Biological Processes	19	regulation of dephosphorylation	19_GO:0008152 metabolic process	-1.87816	2.56787	2.80715	30211	130	724	8	1.10497	0.388502	4208|6714|8898|9104|9475|9887|10395|51231	MEF2C|SRC|MTMR2|RGN|ROCK2|SMG7|DLC1|VRK3	-0.555429	0	204	1	1	-1.87816	3.42032
1	-1.86358	GO:0055001	M1	1	0	GO Biological Processes	19	muscle cell development	19_GO:0032502 developmental process	-1.86358	2.39205	2.74019	30211	157	724	9	1.24309	0.411781	58|274|1756|3479|6474|6495|8291|10611|26509	ACTA1|BIN1|DMD|IGF1|SHOX2|SIX1|DYSF|PDLIM5|MYOF	-0.542035	0	28	0	0	-5.20631	4.03818
1	-1.86358	GO:0051216	M1	1	0	GO Biological Processes	19	cartilage development	19_GO:0032502 developmental process	-1.86358	2.39205	2.74019	30211	157	724	9	1.24309	0.411781	960|1302|4208|6474|54360|55553|55790|55959|57560	CD44|COL11A2|MEF2C|SHOX2|CYTL1|SOX6|CSGALNACT1|SULF2|IFT80	-0.542035	0	47	0	0	-4.12556	4.47085
1	-1.86106	GO:0045787	M1	1	0	GO Biological Processes	19	positive regulation of cell cycle	19_GO:0048518 positive regulation of biological process	-1.86106	1.90249	2.57907	30211	329	724	15	2.07182	0.529372	546|675|998|3297|3479|4212|6714|7027|8812|9475|9585|9587|29127|57521|58525	ATRX|BRCA2|CDC42|HSF1|IGF1|MEIS2|SRC|TFDP1|CCNK|ROCK2|KIF20B|MAD2L1BP|RACGAP1|RPTOR|WIZ	-0.540111	0	205	1	1	-1.86106	1.90249
1	-1.8586	GO:0060306	M1	1	0	GO Biological Processes	19	regulation of membrane repolarization	19_GO:0051179 localization	-1.8586	4.27978	3.21148	30211	39	724	4	0.552486	0.275479	776|781|3753|10142	CACNA1D|CACNA2D1|KCNE1|AKAP9	-0.538829	0	81	0	0	-3.04534	8.34558
1	-1.8586	GO:0016578	M1	1	0	GO Biological Processes	19	histone deubiquitination	19_GO:0008152 metabolic process	-1.8586	4.27978	3.21148	30211	39	724	4	0.552486	0.275479	6883|9913|51720|171023	TAF12|SUPT7L|UIMC1|ASXL1	-0.538829	0	206	1	1	-1.8586	4.31668
1	-1.85496	GO:1905897	M1	1	0	GO Biological Processes	19	regulation of response to endoplasmic reticulum stress	19_GO:0050896 response to stimulus	-1.85496	3.05326	2.91735	30211	82	724	6	0.828729	0.336922	5771|8975|10551|29761|84447|153090	PTPN2|USP13|AGR2|USP25|SYVN1|DAB2IP	-0.536365	0	131	0	0	-2.48469	41.7279
1	-1.85518	GO:0042542	M1	1	0	GO Biological Processes	19	response to hydrogen peroxide	19_GO:0050896 response to stimulus	-1.85518	2.75562	2.83722	30211	106	724	7	0.966851	0.363664	836|3297|6714|6778|7226|7337|59338	CASP3|HSF1|SRC|STAT6|TRPM2|UBE3A|PLEKHA1	-0.536365	0	186	0	0	-1.99368	3.11402
1	-1.85215	GO:0022412	M1	1	0	GO Biological Processes	19	cellular process involved in reproduction in multicellular organism	19_GO:0022414 reproductive process	-1.85215	1.81426	2.53937	30211	391	724	17	2.34807	0.562764	585|675|2120|2175|2488|6714|9897|27030|27125|57178|64753|79846|80217|84223|84225|168391|255101	BBS4|BRCA2|ETV6|FANCA|FSHB|SRC|WASHC5|MLH3|AFF4|ZMIZ1|CCDC136|CFAP69|CFAP43|IQCG|ZMYND15|GALNTL5|CFAP65	-0.534135	0	98	0	0	-2.8144	5.96113
1	-1.83592	GO:0016254	M1	1	0	GO Biological Processes	19	preassembly of GPI anchor in ER membrane	19_GO:0008152 metabolic process	-1.83592	10.432	4.18073	30211	8	724	2	0.276243	0.195063	23556|54872	PIGN|PIGG	-0.532887	0	38	0	0	-4.62236	10.432
1	-1.83592	GO:0033034	M1	1	0	GO Biological Processes	19	positive regulation of myeloid cell apoptotic process	19_GO:0048518 positive regulation of biological process	-1.83592	10.432	4.18073	30211	8	724	2	0.276243	0.195063	4208|5293	MEF2C|PIK3CD	-0.532887	0	73	0	0	-3.24144	41.7279
1	-1.83592	GO:0007172	M1	1	0	GO Biological Processes	19	signal complex assembly	19_GO:0023052 signaling	-1.83592	10.432	4.18073	30211	8	724	2	0.276243	0.195063	5747|6714	PTK2|SRC	-0.532887	0	92	0	0	-2.8817	10.432
1	-1.83592	GO:0070973	M1	1	0	GO Biological Processes	19	protein localization to endoplasmic reticulum exit site	19_GO:0051179 localization	-1.83592	10.432	4.18073	30211	8	724	2	0.276243	0.195063	8729|9919	GBF1|SEC16A	-0.532887	0	96	0	0	-2.83857	41.7279
1	-1.83592	GO:0009221	M1	1	0	GO Biological Processes	19	pyrimidine deoxyribonucleotide biosynthetic process	19_GO:0008152 metabolic process	-1.83592	10.432	4.18073	30211	8	724	2	0.276243	0.195063	1635|1854	DCTD|DUT	-0.532887	0	106	0	0	-2.77129	27.8186
1	-1.83592	GO:2000586	M1	1	0	GO Biological Processes	19	regulation of platelet-derived growth factor receptor-beta signaling pathway	19_GO:0023052 signaling	-1.83592	10.432	4.18073	30211	8	724	2	0.276243	0.195063	5771|6714	PTPN2|SRC	-0.532887	0	131	0	0	-2.48469	41.7279
1	-1.83592	GO:0060430	M1	1	0	GO Biological Processes	19	lung saccule development	19_GO:0032502 developmental process	-1.83592	10.432	4.18073	30211	8	724	2	0.276243	0.195063	4054|171023	LTBP3|ASXL1	-0.532887	0	132	0	0	-2.47722	20.864
1	-1.83592	GO:2000739	M1	1	0	GO Biological Processes	19	regulation of mesenchymal stem cell differentiation	19_GO:0032502 developmental process	-1.83592	10.432	4.18073	30211	8	724	2	0.276243	0.195063	4054|55553	LTBP3|SOX6	-0.532887	0	132	0	0	-2.47722	20.864
1	-1.83592	GO:0120197	M1	1	0	GO Biological Processes	19	mucociliary clearance	19_GO:0051179 localization	-1.83592	10.432	4.18073	30211	8	724	2	0.276243	0.195063	80217|144535	CFAP43|CFAP54	-0.532887	0	144	0	0	-2.3877	10.432
1	-1.83592	GO:0150012	M1	1	0	GO Biological Processes	19	positive regulation of neuron projection arborization	19_GO:0032502 developmental process	-1.83592	10.432	4.18073	30211	8	724	2	0.276243	0.195063	1742|9175	DLG4|MAP3K13	-0.532887	0	151	0	0	-2.29853	20.864
1	-1.83592	GO:0051823	M1	1	0	GO Biological Processes	19	regulation of synapse structural plasticity	19_GO:0050789 regulation of biological process	-1.83592	10.432	4.18073	30211	8	724	2	0.276243	0.195063	998|1760	CDC42|DMPK	-0.532887	0	157	0	0	-2.26232	41.7279
1	-1.83592	GO:0045762	M1	1	0	GO Biological Processes	19	positive regulation of adenylate cyclase activity	19_GO:0065007 biological regulation	-1.83592	10.432	4.18073	30211	8	724	2	0.276243	0.195063	776|4763	CACNA1D|NF1	-0.532887	0	160	0	0	-2.24394	41.7279
1	-1.83592	GO:0099640	M1	1	0	GO Biological Processes	19	axo-dendritic protein transport	19_GO:0051179 localization	-1.83592	10.432	4.18073	30211	8	724	2	0.276243	0.195063	4130|23162	MAP1A|MAPK8IP3	-0.532887	0	188	0	0	-1.98117	20.864
1	-1.83592	GO:0099641	M1	1	0	GO Biological Processes	19	anterograde axonal protein transport	19_GO:0051179 localization	-1.83592	10.432	4.18073	30211	8	724	2	0.276243	0.195063	4130|23162	MAP1A|MAPK8IP3	-0.532887	0	188	0	0	-1.98117	20.864
1	-1.83592	GO:1905383	M1	1	0	GO Biological Processes	19	protein localization to presynapse	19_GO:0051179 localization	-1.83592	10.432	4.18073	30211	8	724	2	0.276243	0.195063	4130|23162	MAP1A|MAPK8IP3	-0.532887	0	188	0	0	-1.98117	20.864
1	-1.83592	GO:0001840	M1	1	0	GO Biological Processes	19	neural plate development	19_GO:0032502 developmental process	-1.83592	10.432	4.18073	30211	8	724	2	0.276243	0.195063	26005|57669	C2CD3|EPB41L5	-0.532887	0	207	1	1	-1.83592	20.864
1	-1.83592	GO:1905276	M1	1	0	GO Biological Processes	19	regulation of epithelial tube formation	19_GO:0032502 developmental process	-1.83592	10.432	4.18073	30211	8	724	2	0.276243	0.195063	5293|6495	PIK3CD|SIX1	-0.532887	0	208	1	1	-1.83592	20.864
1	-1.83592	GO:1905278	M1	1	0	GO Biological Processes	19	positive regulation of epithelial tube formation	19_GO:0032502 developmental process	-1.83592	10.432	4.18073	30211	8	724	2	0.276243	0.195063	5293|6495	PIK3CD|SIX1	-0.532887	0	208	0	0	-1.83592	20.864
1	-1.83592	GO:0038202	M1	1	0	GO Biological Processes	19	TORC1 signaling	19_GO:0023052 signaling	-1.83592	10.432	4.18073	30211	8	724	2	0.276243	0.195063	23274|57521	CLEC16A|RPTOR	-0.532887	0	209	1	1	-1.83592	41.7279
1	-1.83592	GO:0070127	M1	1	0	GO Biological Processes	19	tRNA aminoacylation for mitochondrial protein translation	19_GO:0008152 metabolic process	-1.83592	10.432	4.18073	30211	8	724	2	0.276243	0.195063	10352|55157	WARS2|DARS2	-0.532887	0	210	1	1	-1.83592	41.7279
1	-1.8415	GO:0008286	M1	1	0	GO Biological Processes	19	insulin receptor signaling pathway	19_GO:0023052 signaling	-1.8415	3.47733	3.0098	30211	60	724	5	0.690608	0.307781	2887|5164|5290|5771|10580	GRB10|PDK2|PIK3CA|PTPN2|SORBS1	-0.532887	0	100	0	0	-2.7912	4.96761
1	-1.8415	GO:0046324	M1	1	0	GO Biological Processes	19	regulation of glucose import	19_GO:0051179 localization	-1.8415	3.47733	3.0098	30211	60	724	5	0.690608	0.307781	2887|3479|10580|51422|79058	GRB10|IGF1|SORBS1|PRKAG2|ASPSCR1	-0.532887	0	145	0	0	-2.3877	41.7279
1	-1.8415	GO:0032387	M1	1	0	GO Biological Processes	19	negative regulation of intracellular transport	19_GO:0051179 localization	-1.8415	3.47733	3.0098	30211	60	724	5	0.690608	0.307781	20|2039|3753|4763|51684	ABCA2|DMTN|KCNE1|NF1|SUFU	-0.532887	0	173	0	0	-2.09317	20.864
1	-1.8415	GO:0070997	M1	1	0	GO Biological Processes	19	neuron death	19_GO:0009987 cellular process	-1.8415	3.47733	3.0098	30211	60	724	5	0.690608	0.307781	317|836|4149|22861|57465	APAF1|CASP3|MAX|NLRP1|TBC1D24	-0.532887	0	175	0	0	-2.09317	41.7279
1	-1.84143	GO:0010565	M1	1	0	GO Biological Processes	19	regulation of cellular ketone metabolic process	19_GO:0008152 metabolic process	-1.84143	2.52896	2.75856	30211	132	724	8	1.10497	0.388502	5164|5468|9056|9104|9611|9926|22937|51422	PDK2|PPARG|SLC7A7|RGN|NCOR1|LPGAT1|SCAP|PRKAG2	-0.532887	0	30	0	0	-5.04909	3.54551
1	-1.83686	GO:0031400	M1	1	0	GO Biological Processes	19	negative regulation of protein modification process	19_GO:0048519 negative regulation of biological process	-1.83686	1.68841	2.4788	30211	519	724	21	2.90055	0.623705	836|1756|2039|4763|5080|5468|5575|5771|6547|9104|9475|10221|11329|26036|51422|55755|56288|56940|83891|153090|388324	CASP3|DMD|DMTN|NF1|PAX6|PPARG|PRKAR1B|PTPN2|SLC8A3|RGN|ROCK2|TRIB1|STK38|ZNF451|PRKAG2|CDK5RAP2|PARD3|DUSP22|SNX25|DAB2IP|INCA1	-0.532887	0	69	0	0	-3.3864	3.42032
1	-1.83464	GO:0046777	M1	1	0	GO Biological Processes	19	protein autophosphorylation	19_GO:0008152 metabolic process	-1.83464	2.24344	2.66543	30211	186	724	10	1.38122	0.433752	4293|4914|5747|6714|8569|8576|8711|8805|9175|22848	MAP3K9|NTRK1|PTK2|SRC|MKNK1|STK16|TNK1|TRIM24|MAP3K13|AAK1	-0.532806	0	4	0	0	-10.5408	2.92095
1	-1.83464	GO:0007626	M1	1	0	GO Biological Processes	19	locomotory behavior	19_GO:0007610 behavior	-1.83464	2.24344	2.66543	30211	186	724	10	1.38122	0.433752	20|1742|3084|4211|5532|7337|9611|25946|27306|57555	ABCA2|DLG4|NRG1|MEIS1|PPP3CB|UBE3A|NCOR1|ZNF385A|HPGDS|NLGN2	-0.532806	0	211	1	1	-1.83464	2.24344
1	-1.83415	GO:0009165	M1	1	0	GO Biological Processes	19	nucleotide biosynthetic process	19_GO:0008152 metabolic process	-1.83415	2.14489	2.63367	30211	214	724	11	1.51934	0.454604	226|1635|1854|23057|23498|51422|54981|55902|79717|122622|221264	ALDOA|DCTD|DUT|NMNAT2|HAAO|PRKAG2|NMRK1|ACSS2|PPCS|ADSS1|AK9	-0.532806	0	212	1	1	-1.83415	5.00735
1	-1.83079	GO:0046661	M1	1	0	GO Biological Processes	19	male sex differentiation	19_GO:0022414 reproductive process	-1.83079	2.36196	2.69808	30211	159	724	9	1.24309	0.411781	546|2175|2488|3972|4914|8751|8879|10184|59338	ATRX|FANCA|FSHB|LHB|NTRK1|ADAM15|SGPL1|LHFPL2|PLEKHA1	-0.530013	0	41	0	0	-4.56021	6.3499
1	-1.82292	GO:0032401	M1	1	0	GO Biological Processes	19	establishment of melanosome localization	19_GO:0043473 pigmentation	-1.82292	5.69017	3.4483	30211	22	724	3	0.414365	0.238737	357|585|10540	SHROOM2|BBS4|DCTN2	-0.527739	0	48	0	0	-4.06145	41.7279
1	-1.82292	GO:0070977	M1	1	0	GO Biological Processes	19	bone maturation	19_GO:0032502 developmental process	-1.82292	5.69017	3.4483	30211	22	724	3	0.414365	0.238737	2688|3479|57560	GH1|IGF1|IFT80	-0.527739	0	118	0	0	-2.62479	41.7279
1	-1.82292	GO:0006929	M1	1	0	GO Biological Processes	19	substrate-dependent cell migration	19_GO:0040011 locomotion	-1.82292	5.69017	3.4483	30211	22	724	3	0.414365	0.238737	2017|23294|57669	CTTN|ANKS1A|EPB41L5	-0.527739	0	133	0	0	-2.47722	41.7279
1	-1.82292	GO:0048485	M1	1	0	GO Biological Processes	19	sympathetic nervous system development	19_GO:0032502 developmental process	-1.82292	5.69017	3.4483	30211	22	724	3	0.414365	0.238737	4763|4914|6405	NF1|NTRK1|SEMA3F	-0.527739	0	160	0	0	-2.24394	41.7279
1	-1.82292	GO:0045624	M1	1	0	GO Biological Processes	19	positive regulation of T-helper cell differentiation	19_GO:0022610 biological adhesion	-1.82292	5.69017	3.4483	30211	22	724	3	0.414365	0.238737	3142|6363|114548	HLX|CCL19|NLRP3	-0.527739	0	174	0	0	-2.09317	41.7279
1	-1.82292	GO:0002089	M1	1	0	GO Biological Processes	19	lens morphogenesis in camera-type eye	19_GO:0032502 developmental process	-1.82292	5.69017	3.4483	30211	22	724	3	0.414365	0.238737	357|4211|10152	SHROOM2|MEIS1|ABI2	-0.527739	0	182	0	0	-2.03389	5.69017
1	-1.82338	GO:0009855	M1	1	0	GO Biological Processes	19	determination of bilateral symmetry	19_GO:0032502 developmental process	-1.82338	2.50995	2.73459	30211	133	724	8	1.10497	0.388502	162|585|4208|25790|26005|51684|65009|84976	AP1B1|BBS4|MEF2C|CFAP45|C2CD3|SUFU|NDRG4|DISP1	-0.527739	0	78	0	0	-3.07073	4.23327
1	-1.82338	GO:0052126	M1	1	0	GO Biological Processes	19	movement in host environment	19_GO:0044419 biological process involved in interspecies interaction between organisms	-1.82338	2.50995	2.73459	30211	133	724	8	1.10497	0.388502	2060|3694|4684|6714|7879|11059|53373|92421	EPS15|ITGB6|NCAM1|SRC|RAB7A|WWP1|TPCN1|CHMP4C	-0.527739	0	181	0	0	-2.03773	9.27287
1	-1.82735	GO:0043161	M1	1	0	GO Biological Processes	19	proteasome-mediated ubiquitin-dependent protein catabolic process	19_GO:0008152 metabolic process	-1.82735	1.93441	2.55722	30211	302	724	14	1.9337	0.511782	10475|11059|23053|23321|54620|55658|57154|64777|79718|84164|84447|116138|130507|197131	TRIM38|WWP1|ZSWIM8|TRIM2|FBXL19|RNF126|SMURF1|RMND5B|TBL1XR1|ASCC2|SYVN1|KLHDC3|UBR3|UBR1	-0.527739	0	36	0	0	-4.82804	3.36515
1	-1.82495	GO:0002683	M1	1	0	GO Biological Processes	19	negative regulation of immune system process	19_GO:0002376 immune system process	-1.82495	1.7673	2.49622	30211	425	724	18	2.48619	0.57867	836|3142|4345|4763|5468|5532|5771|6714|6778|8525|10221|11326|23143|23228|25807|28959|56940|57678	CASP3|HLX|CD200|NF1|PPARG|PPP3CB|PTPN2|SRC|STAT6|DGKZ|TRIB1|VSIG4|LRCH1|PLCL2|RHBDD3|TMEM176B|DUSP22|GPAM	-0.527739	0	51	0	0	-4.00035	2.42359
1	-1.82096	GO:0048066	M1	1	0	GO Biological Processes	19	developmental pigmentation	19_GO:0043473 pigmentation	-1.82096	4.17279	3.14634	30211	40	724	4	0.552486	0.275479	4208|8975|84079|89781	MEF2C|USP13|ANKRD27|HPS4	-0.526334	0	73	0	0	-3.24144	41.7279
1	-1.81276	GO:0035306	M1	1	0	GO Biological Processes	19	positive regulation of dephosphorylation	19_GO:0048518 positive regulation of biological process	-1.81276	3.42032	2.96499	30211	61	724	5	0.690608	0.307781	4208|6714|9104|10395|51231	MEF2C|SRC|RGN|DLC1|VRK3	-0.520903	0	204	0	0	-1.87816	3.42032
1	-1.81276	GO:0008154	M1	1	0	GO Biological Processes	19	actin polymerization or depolymerization	19_GO:0009987 cellular process	-1.81276	3.42032	2.96499	30211	61	724	5	0.690608	0.307781	2017|9897|10152|55740|79778	CTTN|WASHC5|ABI2|ENAH|MICALL2	-0.520903	0	213	1	1	-1.81276	3.42032
1	-1.81423	GO:0061387	M1	1	0	GO Biological Processes	19	regulation of extent of cell growth	19_GO:0040007 growth	-1.81423	2.70459	2.78071	30211	108	724	7	0.966851	0.363664	1785|2017|5802|6405|9175|23499|57556	DNM2|CTTN|PTPRS|SEMA3F|MAP3K13|MACF1|SEMA6A	-0.520903	0	46	0	0	-4.33387	3.26363
1	-1.81423	GO:0021782	M1	1	0	GO Biological Processes	19	glial cell development	19_GO:0032502 developmental process	-1.81423	2.70459	2.78071	30211	108	724	7	0.966851	0.363664	20|745|3084|3691|4763|56288|57716	ABCA2|MYRF|NRG1|ITGB4|NF1|PARD3|PRX	-0.520903	0	65	0	0	-3.52709	7.45141
1	-1.81304	GO:0042176	M1	1	0	GO Biological Processes	19	regulation of protein catabolic process	19_GO:0008152 metabolic process	-1.81304	1.79588	2.4949	30211	395	724	17	2.34807	0.562764	20|3084|4130|5747|7337|7879|8975|9104|10221|10533|11059|25807|25837|29761|51684|57154|153090	ABCA2|NRG1|MAP1A|PTK2|UBE3A|RAB7A|USP13|RGN|TRIB1|ATG7|WWP1|RHBDD3|RAB26|USP25|SUFU|SMURF1|DAB2IP	-0.520903	0	123	0	0	-2.58211	1.96999
1	-1.80742	GO:0099175	M1	1	0	GO Biological Processes	19	regulation of postsynapse organization	19_GO:0050789 regulation of biological process	-1.80742	2.98056	2.84826	30211	84	724	6	0.828729	0.336922	5789|6405|7337|10152|10611|26052	PTPRD|SEMA3F|UBE3A|ABI2|PDLIM5|DNM3	-0.517713	0	99	0	0	-2.80809	3.79345
1	-1.80554	GO:0009799	M1	1	0	GO Biological Processes	19	specification of symmetry	19_GO:0032502 developmental process	-1.80554	2.49122	2.71085	30211	134	724	8	1.10497	0.388502	162|585|4208|25790|26005|51684|65009|84976	AP1B1|BBS4|MEF2C|CFAP45|C2CD3|SUFU|NDRG4|DISP1	-0.517713	0	78	0	0	-3.07073	4.23327
1	-1.80554	GO:0043467	M1	1	0	GO Biological Processes	19	regulation of generation of precursor metabolites and energy	19_GO:0008152 metabolic process	-1.80554	2.49122	2.71085	30211	134	724	8	1.10497	0.388502	3479|3795|5290|9611|10580|11182|26137|51422	IGF1|KHK|PIK3CA|NCOR1|SORBS1|SLC2A6|ZBTB20|PRKAG2	-0.517713	0	147	0	0	-2.36508	4.63643
1	-1.80554	GO:0014074	M1	1	0	GO Biological Processes	19	response to purine-containing compound	19_GO:0050896 response to stimulus	-1.80554	2.49122	2.71085	30211	134	724	8	1.10497	0.388502	2039|3753|5906|7222|7226|10142|10498|54464	DMTN|KCNE1|RAP1A|TRPC3|TRPM2|AKAP9|CARM1|XRN1	-0.517713	0	173	0	0	-2.09317	20.864
1	-1.80518	GO:0031345	M1	1	0	GO Biological Processes	19	negative regulation of cell projection organization	19_GO:0048519 negative regulation of biological process	-1.80518	2.21957	2.62838	30211	188	724	10	1.38122	0.433752	1785|5802|6405|7337|10413|10498|23189|26052|57556|117177	DNM2|PTPRS|SEMA3F|UBE3A|YAP1|CARM1|KANK1|DNM3|SEMA6A|RAB3IP	-0.517713	0	46	0	0	-4.33387	3.26363
1	-1.80692	GO:1901293	M1	1	0	GO Biological Processes	19	nucleoside phosphate biosynthetic process	19_GO:0008152 metabolic process	-1.80692	2.12503	2.60014	30211	216	724	11	1.51934	0.454604	226|1635|1854|23057|23498|51422|54981|55902|79717|122622|221264	ALDOA|DCTD|DUT|NMNAT2|HAAO|PRKAG2|NMRK1|ACSS2|PPCS|ADSS1|AK9	-0.517713	0	212	0	0	-1.83415	5.00735
1	-1.80737	GO:1903532	M1	1	0	GO Biological Processes	19	positive regulation of secretion by cell	19_GO:0051179 localization	-1.80737	1.97979	2.5529	30211	274	724	13	1.79558	0.493513	3479|5468|5532|6810|7226|7879|8913|8938|23122|55107|56262|57555|399687	IGF1|PPARG|PPP3CB|STX4|TRPM2|RAB7A|CACNA1G|BAIAP3|CLASP2|ANO1|LRRC8A|NLGN2|MYO18A	-0.517713	0	16	0	0	-6.31575	6.18191
1	-1.80735	GO:0001655	M1	1	0	GO Biological Processes	19	urogenital system development	19_GO:0032502 developmental process	-1.80735	1.87401	2.5168	30211	334	724	15	2.07182	0.529372	162|317|4208|4763|4774|6495|7337|8879|9104|9784|11174|26508|55959|123016|171023	AP1B1|APAF1|MEF2C|NF1|NFIA|SIX1|UBE3A|SGPL1|RGN|SNX17|ADAMTS6|HEYL|SULF2|TTC8|ASXL1	-0.517713	0	201	0	0	-1.88462	3.03476
1	-1.80371	GO:0000278	M1	1	0	GO Biological Processes	19	mitotic cell cycle	19_GO:0009987 cellular process	-1.80371	1.63221	2.42587	30211	588	724	23	3.1768	0.651801	389|585|675|1112|1785|3364|5080|5116|6249|7027|9475|10540|10579|23122|23126|29127|51720|55755|84790|85378|92421|126520|221035	RHOC|BBS4|BRCA2|FOXN3|DNM2|HUS1|PAX6|PCNT|CLIP1|TFDP1|ROCK2|DCTN2|TACC2|CLASP2|POGZ|RACGAP1|UIMC1|CDK5RAP2|TUBA1C|TUBGCP6|CHMP4C|PLK5|REEP3	-0.51679	0	214	1	1	-1.80371	2.43413
1	-1.7973	GO:0010564	M1	1	0	GO Biological Processes	19	regulation of cell cycle process	19_GO:0050789 regulation of biological process	-1.7973	1.57693	2.39863	30211	688	724	26	3.59116	0.691523	274|546|585|675|998|1112|2273|3364|3479|5934|7027|9475|9585|9587|29127|51720|55755|57448|57521|58525|63971|79866|84444|92421|126520|153090	BIN1|ATRX|BBS4|BRCA2|CDC42|FOXN3|FHL1|HUS1|IGF1|RBL2|TFDP1|ROCK2|KIF20B|MAD2L1BP|RACGAP1|UIMC1|CDK5RAP2|BIRC6|RPTOR|WIZ|KIF13A|BORA|DOT1L|CHMP4C|PLK5|DAB2IP	-0.510924	0	198	0	0	-1.92564	3.36515
1	-1.79063	GO:1901654	M1	1	0	GO Biological Processes	19	response to ketone	19_GO:0050896 response to stimulus	-1.79063	2.20783	2.61002	30211	189	724	10	1.38122	0.433752	3297|5290|6363|6714|7337|8751|9475|10413|10631|54464	HSF1|PIK3CA|CCL19|SRC|UBE3A|ADAM15|ROCK2|YAP1|POSTN|XRN1	-0.504807	0	45	0	0	-4.35315	4.07101
1	-1.78448	GO:0045124	M1	1	0	GO Biological Processes	19	regulation of bone resorption	19_GO:0032501 multicellular organismal process	-1.78448	4.07101	3.0833	30211	41	724	4	0.552486	0.275479	2488|4054|4763|6714	FSHB|LTBP3|NF1|SRC	-0.504061	0	25	0	0	-5.42714	4.07101
1	-1.78448	GO:0031295	M1	1	0	GO Biological Processes	19	T cell costimulation	19_GO:0022610 biological adhesion	-1.78448	4.07101	3.0833	30211	41	724	4	0.552486	0.275479	1326|5290|6363|6714	MAP3K8|PIK3CA|CCL19|SRC	-0.504061	0	45	0	0	-4.35315	4.07101
1	-1.78448	GO:0047496	M1	1	0	GO Biological Processes	19	vesicle transport along microtubule	19_GO:0051179 localization	-1.78448	4.07101	3.0833	30211	41	724	4	0.552486	0.275479	1780|22906|63971|79443	DYNC1I1|TRAK1|KIF13A|FYCO1	-0.504061	0	115	0	0	-2.69297	13.9093
1	-1.78448	GO:2000008	M1	1	0	GO Biological Processes	19	regulation of protein localization to cell surface	19_GO:0051179 localization	-1.78448	4.07101	3.0833	30211	41	724	4	0.552486	0.275479	20|4130|6810|8729	ABCA2|MAP1A|STX4|GBF1	-0.504061	0	215	1	1	-1.78448	20.864
1	-1.78464	GO:0070936	M1	1	0	GO Biological Processes	19	protein K48-linked ubiquitination	19_GO:0008152 metabolic process	-1.78464	3.36515	2.92111	30211	62	724	5	0.690608	0.307781	7337|10475|51619|55658|84447	UBE3A|TRIM38|UBE2D4|RNF126|SYVN1	-0.504061	0	36	0	0	-4.82804	3.36515
1	-1.78464	GO:0097035	M1	1	0	GO Biological Processes	19	regulation of membrane lipid distribution	19_GO:0065007 biological regulation	-1.78464	3.36515	2.92111	30211	62	724	5	0.690608	0.307781	20|4363|23200|161291|286410	ABCA2|ABCC1|ATP11B|TMEM30B|ATP11C	-0.504061	0	83	0	0	-2.98568	13.9093
1	-1.78464	GO:0098586	M1	1	0	GO Biological Processes	19	cellular response to virus	19_GO:0044419 biological process involved in interspecies interaction between organisms	-1.78464	3.36515	2.92111	30211	62	724	5	0.690608	0.307781	6363|8729|9641|57705|114548	CCL19|GBF1|IKBKE|WDFY4|NLRP3	-0.504061	0	174	0	0	-2.09317	41.7279
1	-1.78464	GO:0010972	M1	1	0	GO Biological Processes	19	negative regulation of G2/M transition of mitotic cell cycle	19_GO:0048519 negative regulation of biological process	-1.78464	3.36515	2.92111	30211	62	724	5	0.690608	0.307781	1112|2273|3364|51720|92421	FOXN3|FHL1|HUS1|UIMC1|CHMP4C	-0.504061	0	198	0	0	-1.92564	3.36515
1	-1.78464	GO:0044091	M1	1	0	GO Biological Processes	19	membrane biogenesis	19_GO:0009987 cellular process	-1.78464	3.36515	2.92111	30211	62	724	5	0.690608	0.307781	5789|6810|57555|92421|221035	PTPRD|STX4|NLGN2|CHMP4C|REEP3	-0.504061	0	200	0	0	-1.90092	3.59723
1	-1.78789	GO:0008584	M1	1	0	GO Biological Processes	19	male gonad development	19_GO:0022414 reproductive process	-1.78789	2.47276	2.68732	30211	135	724	8	1.10497	0.388502	546|2175|2488|3972|4914|8751|8879|59338	ATRX|FANCA|FSHB|LHB|NTRK1|ADAM15|SGPL1|PLEKHA1	-0.504061	0	41	0	0	-4.56021	6.3499
1	-1.78341	GO:2001233	M1	1	0	GO Biological Processes	19	regulation of apoptotic signaling pathway	19_GO:0023052 signaling	-1.78341	1.8192	2.47414	30211	367	724	16	2.20994	0.546347	317|960|1540|2017|3479|4150|4763|5771|6714|6810|10413|25946|57448|84447|153090|388324	APAF1|CD44|CYLD|CTTN|IGF1|MAZ|NF1|PTPN2|SRC|STX4|YAP1|ZNF385A|BIRC6|SYVN1|DAB2IP|INCA1	-0.503533	0	216	1	1	-1.78341	2.18185
1	-1.77874	GO:0016032	M1	1	0	GO Biological Processes	19	viral process	19_GO:0016032 viral process	-1.77874	2.02727	2.54016	30211	247	724	12	1.65746	0.474485	998|2060|3694|4684|4774|7879|9475|10533|11059|27090|53373|92421	CDC42|EPS15|ITGB6|NCAM1|NFIA|RAB7A|ROCK2|ATG7|WWP1|ST6GALNAC4|TPCN1|CHMP4C	-0.49939	0	181	0	0	-2.03773	9.27287
1	-1.77622	GO:0043433	M1	1	0	GO Biological Processes	19	negative regulation of DNA-binding transcription factor activity	19_GO:0008152 metabolic process	-1.77622	2.19621	2.59179	30211	190	724	10	1.38122	0.433752	1240|1540|4345|7027|9684|10221|26508|51684|114548|153090	CMKLR1|CYLD|CD200|TFDP1|LRRC14|TRIB1|HEYL|SUFU|NLRP3|DAB2IP	-0.497407	0	97	0	0	-2.83733	2.63545
1	-1.77437	GO:0043266	M1	1	0	GO Biological Processes	19	regulation of potassium ion transport	19_GO:0051179 localization	-1.77437	2.65541	2.72547	30211	110	724	7	0.966851	0.363664	274|776|1785|1804|2273|3753|10142	BIN1|CACNA1D|DNM2|DPP6|FHL1|KCNE1|AKAP9	-0.496097	0	81	0	0	-3.04534	8.34558
1	-1.76988	GO:0051905	M1	1	0	GO Biological Processes	19	establishment of pigment granule localization	19_GO:0043473 pigmentation	-1.76988	5.44277	3.33987	30211	23	724	3	0.414365	0.238737	357|585|10540	SHROOM2|BBS4|DCTN2	-0.494802	0	48	0	0	-4.06145	41.7279
1	-1.76988	GO:0010640	M1	1	0	GO Biological Processes	19	regulation of platelet-derived growth factor receptor signaling pathway	19_GO:0023052 signaling	-1.76988	5.44277	3.33987	30211	23	724	3	0.414365	0.238737	5771|6714|65009	PTPN2|SRC|NDRG4	-0.494802	0	131	0	0	-2.48469	41.7279
1	-1.76988	GO:0003016	M1	1	0	GO Biological Processes	19	respiratory system process	19_GO:0032501 multicellular organismal process	-1.76988	5.44277	3.33987	30211	23	724	3	0.414365	0.238737	80217|83931|144535	CFAP43|STK40|CFAP54	-0.494802	0	144	0	0	-2.3877	10.432
1	-1.76988	GO:0010893	M1	1	0	GO Biological Processes	19	positive regulation of steroid biosynthetic process	19_GO:0048518 positive regulation of biological process	-1.76988	5.44277	3.33987	30211	23	724	3	0.414365	0.238737	1081|2488|22937	CGA|FSHB|SCAP	-0.494802	0	148	0	0	-2.36353	20.864
1	-1.76988	GO:0032527	M1	1	0	GO Biological Processes	19	protein exit from endoplasmic reticulum	19_GO:0051179 localization	-1.76988	5.44277	3.33987	30211	23	724	3	0.414365	0.238737	9919|81502|84447	SEC16A|HM13|SYVN1	-0.494802	0	218	1	1	-1.76988	41.7279
1	-1.77059	GO:0034248	M1	1	0	GO Biological Processes	19	regulation of cellular amide metabolic process	19_GO:0008152 metabolic process	-1.77059	1.66278	2.40516	30211	527	724	21	2.90055	0.623705	20|274|836|1734|2886|3479|4691|5164|8569|8672|9475|23019|23112|25946|26164|51611|54464|55239|63935|65094|79072	ABCA2|BIN1|CASP3|DIO2|GRB7|IGF1|NCL|PDK2|MKNK1|EIF4G3|ROCK2|CNOT1|TNRC6B|ZNF385A|MTG2|DPH5|XRN1|OGFOD1|PCIF1|JMJD4|FASTKD3	-0.494802	0	217	1	1	-1.77059	1.66278
1	-1.76893	GO:0055080	M1	1	0	GO Biological Processes	19	cation homeostasis	19_GO:0065007 biological regulation	-1.76893	1.56781	2.36775	30211	692	724	26	3.59116	0.691523	27|491|781|1240|1742|1760|3708|3778|4756|4987|5164|6363|6547|7222|7226|7337|7879|8805|9104|9497|9900|50617|53373|56704|64116|84286	ABL2|ATP2B2|CACNA2D1|CMKLR1|DLG4|DMPK|ITPR1|KCNMA1|NEO1|OPRL1|PDK2|CCL19|SLC8A3|TRPC3|TRPM2|UBE3A|RAB7A|TRIM24|RGN|SLC4A7|SV2A|ATP6V0A4|TPCN1|JPH1|SLC39A8|TMEM175	-0.494386	0	70	0	0	-3.36801	7.36375
1	-1.76142	GO:0034103	M1	1	0	GO Biological Processes	19	regulation of tissue remodeling	19_GO:0032501 multicellular organismal process	-1.76142	2.91125	2.7812	30211	86	724	6	0.828729	0.336922	2488|4054|4763|5468|6714|9475	FSHB|LTBP3|NF1|PPARG|SRC|ROCK2	-0.488459	0	25	0	0	-5.42714	4.07101
1	-1.76142	GO:1900542	M1	1	0	GO Biological Processes	19	regulation of purine nucleotide metabolic process	19_GO:0008152 metabolic process	-1.76142	2.91125	2.7812	30211	86	724	6	0.828729	0.336922	3479|5164|9611|11182|26137|51422	IGF1|PDK2|NCOR1|SLC2A6|ZBTB20|PRKAG2	-0.488459	0	147	0	0	-2.36508	4.63643
1	-1.76142	GO:0007029	M1	1	0	GO Biological Processes	19	endoplasmic reticulum organization	19_GO:0009987 cellular process	-1.76142	2.91125	2.7812	30211	86	724	6	0.828729	0.336922	9919|25956|51608|55627|79748|221035	SEC16A|SEC31B|GET4|SMPD4|LMAN1L|REEP3	-0.488459	0	219	1	1	-1.76142	2.91125
1	-1.75712	GO:0001947	M1	1	0	GO Biological Processes	19	heart looping	19_GO:0032502 developmental process	-1.75712	3.31174	2.87812	30211	63	724	5	0.690608	0.307781	585|4208|26005|51684|65009	BBS4|MEF2C|C2CD3|SUFU|NDRG4	-0.484685	0	78	0	0	-3.07073	4.23327
1	-1.74911	GO:0050879	M1	1	0	GO Biological Processes	19	multicellular organismal movement	19_GO:0032501 multicellular organismal process	-1.74911	3.97409	3.02223	30211	42	724	4	0.552486	0.275479	1760|3708|4130|342667	DMPK|ITPR1|MAP1A|STAC2	-0.478261	0	188	0	0	-1.98117	20.864
1	-1.74911	GO:0050881	M1	1	0	GO Biological Processes	19	musculoskeletal movement	19_GO:0032501 multicellular organismal process	-1.74911	3.97409	3.02223	30211	42	724	4	0.552486	0.275479	1760|3708|4130|342667	DMPK|ITPR1|MAP1A|STAC2	-0.478261	0	188	0	0	-1.98117	20.864
1	-1.74911	GO:0090503	M1	1	0	GO Biological Processes	19	RNA phosphodiester bond hydrolysis, exonucleolytic	19_GO:0008152 metabolic process	-1.74911	3.97409	3.02223	30211	42	724	4	0.552486	0.275479	23019|54464|79033|81875	CNOT1|XRN1|ERI3|ISG20L2	-0.478261	0	220	1	1	-1.74911	41.7279
1	-1.74775	GO:0045664	M1	1	0	GO Biological Processes	19	regulation of neuron differentiation	19_GO:0032502 developmental process	-1.74775	2.17333	2.55565	30211	192	724	10	1.38122	0.433752	274|4208|4211|4674|5080|6495|9175|26508|54845|55755	BIN1|MEF2C|MEIS1|NAP1L2|PAX6|SIX1|MAP3K13|HEYL|ESRP1|CDK5RAP2	-0.477425	0	221	1	1	-1.74775	2.17333
1	-1.74395	GO:1903706	M1	1	0	GO Biological Processes	19	regulation of hemopoiesis	19_GO:0002376 immune system process	-1.74395	1.79959	2.42819	30211	371	724	16	2.20994	0.546347	2175|2488|3142|3297|4208|4211|4212|4763|4850|5771|6363|10221|22985|28959|57178|114548	FANCA|FSHB|HLX|HSF1|MEF2C|MEIS1|MEIS2|NF1|CNOT4|PTPN2|CCL19|TRIB1|ACIN1|TMEM176B|ZMIZ1|NLRP3	-0.474152	0	222	1	1	-1.74395	2.00615
1	-1.74195	GO:0090257	M1	1	0	GO Biological Processes	19	regulation of muscle system process	19_GO:0032501 multicellular organismal process	-1.74195	2.00294	2.49515	30211	250	724	12	1.65746	0.474485	274|1756|1760|2017|3479|3778|5468|6547|7222|9475|10142|10203	BIN1|DMD|DMPK|CTTN|IGF1|KCNMA1|PPARG|SLC8A3|TRPC3|ROCK2|AKAP9|CALCRL	-0.472669	0	40	0	0	-4.57903	2.25822
1	-1.73709	GO:0010959	M1	1	0	GO Biological Processes	19	regulation of metal ion transport	19_GO:0051179 localization	-1.73709	1.76023	2.40748	30211	403	724	17	2.34807	0.562764	274|776|781|1756|1760|1785|1804|2035|2273|3753|4987|7222|9104|10142|53827|56704|342667	BIN1|CACNA1D|CACNA2D1|DMD|DMPK|DNM2|DPP6|EPB41|FHL1|KCNE1|OPRL1|TRPC3|RGN|AKAP9|FXYD5|JPH1|STAC2	-0.468341	0	81	0	0	-3.04534	8.34558
1	-1.73367	GO:1904776	M1	1	0	GO Biological Processes	19	regulation of protein localization to cell cortex	19_GO:0051179 localization	-1.73367	9.27287	3.88946	30211	9	724	2	0.276243	0.195063	2035|2037	EPB41|EPB41L2	-0.467524	0	20	0	0	-5.61494	13.9093
1	-1.73367	GO:0046078	M1	1	0	GO Biological Processes	19	dUMP metabolic process	19_GO:0008152 metabolic process	-1.73367	9.27287	3.88946	30211	9	724	2	0.276243	0.195063	1635|1854	DCTD|DUT	-0.467524	0	106	0	0	-2.77129	27.8186
1	-1.73367	GO:0060296	M1	1	0	GO Biological Processes	19	regulation of cilium beat frequency involved in ciliary motility	19_GO:0040011 locomotion	-1.73367	9.27287	3.88946	30211	9	724	2	0.276243	0.195063	585|25790	BBS4|CFAP45	-0.467524	0	117	0	0	-2.64076	11.9223
1	-1.73367	GO:0075509	M1	1	0	GO Biological Processes	19	endocytosis involved in viral entry into host cell	19_GO:0016032 viral process	-1.73367	9.27287	3.88946	30211	9	724	2	0.276243	0.195063	2060|53373	EPS15|TPCN1	-0.467524	0	181	0	0	-2.03773	9.27287
1	-1.73367	GO:0085020	M1	1	0	GO Biological Processes	19	protein K6-linked ubiquitination	19_GO:0008152 metabolic process	-1.73367	9.27287	3.88946	30211	9	724	2	0.276243	0.195063	51239|51619	ANKRD39|UBE2D4	-0.467524	0	223	1	1	-1.73367	9.27287
1	-1.73017	GO:1902750	M1	1	0	GO Biological Processes	19	negative regulation of cell cycle G2/M phase transition	19_GO:0048519 negative regulation of biological process	-1.73017	3.25999	2.83599	30211	64	724	5	0.690608	0.307781	1112|2273|3364|51720|92421	FOXN3|FHL1|HUS1|UIMC1|CHMP4C	-0.465585	0	198	0	0	-1.92564	3.36515
1	-1.73017	GO:0009988	M1	1	0	GO Biological Processes	19	cell-cell recognition	19_GO:0009987 cellular process	-1.73017	3.25999	2.83599	30211	64	724	5	0.690608	0.307781	226|3305|6363|10694|30815	ALDOA|HSPA1L|CCL19|CCT8|ST6GALNAC6	-0.465585	0	224	1	1	-1.73017	3.25999
1	-1.73017	GO:0045995	M1	1	0	GO Biological Processes	19	regulation of embryonic development	19_GO:0032502 developmental process	-1.73017	3.25999	2.83599	30211	64	724	5	0.690608	0.307781	9904|23122|29127|79813|154796	RBM19|CLASP2|RACGAP1|EHMT1|AMOT	-0.465585	0	225	1	1	-1.73017	3.25999
1	-1.62043	GO:0010045	M1	1	0	GO Biological Processes	19	response to nickel cation	19_GO:0050896 response to stimulus	-1.62043	41.7279	6.38184	30211	1	724	1	0.138122	0.138026	8913	CACNA1G	-0.462385	0	32	0	0	-5.03483	41.7279
1	-1.62043	GO:0007630	M1	1	0	GO Biological Processes	19	jump response	19_GO:0007610 behavior	-1.62043	41.7279	6.38184	30211	1	724	1	0.138122	0.138026	57555	NLGN2	-0.462385	0	42	0	0	-4.53323	41.7279
1	-1.62043	GO:1904032	M1	1	0	GO Biological Processes	19	regulation of t-SNARE clustering	19_GO:0051179 localization	-1.62043	41.7279	6.38184	30211	1	724	1	0.138122	0.138026	57555	NLGN2	-0.462385	0	42	0	0	-4.53323	41.7279
1	-1.62043	GO:1904034	M1	1	0	GO Biological Processes	19	positive regulation of t-SNARE clustering	19_GO:0051179 localization	-1.62043	41.7279	6.38184	30211	1	724	1	0.138122	0.138026	57555	NLGN2	-0.462385	0	42	0	0	-4.53323	41.7279
1	-1.62043	GO:0001545	M1	1	0	GO Biological Processes	19	primary ovarian follicle growth	19_GO:0048511 rhythmic process	-1.62043	41.7279	6.38184	30211	1	724	1	0.138122	0.138026	6714	SRC	-0.462385	0	44	0	0	-4.42659	41.7279
1	-1.62043	GO:0008057	M1	1	0	GO Biological Processes	19	eye pigment granule organization	19_GO:0043473 pigmentation	-1.62043	41.7279	6.38184	30211	1	724	1	0.138122	0.138026	357	SHROOM2	-0.462385	0	48	0	0	-4.06145	41.7279
1	-1.62043	GO:0003363	M1	1	0	GO Biological Processes	19	lamellipodium assembly involved in ameboidal cell migration	19_GO:0040011 locomotion	-1.62043	41.7279	6.38184	30211	1	724	1	0.138122	0.138026	23380	SRGAP2	-0.462385	0	49	0	0	-4.04756	41.7279
1	-1.62043	GO:0106089	M1	1	0	GO Biological Processes	19	negative regulation of cell adhesion involved in sprouting angiogenesis	19_GO:0022610 biological adhesion	-1.62043	41.7279	6.38184	30211	1	724	1	0.138122	0.138026	57556	SEMA6A	-0.462385	0	71	0	0	-3.32505	41.7279
1	-1.62043	GO:0003185	M1	1	0	GO Biological Processes	19	sinoatrial valve morphogenesis	19_GO:0032502 developmental process	-1.62043	41.7279	6.38184	30211	1	724	1	0.138122	0.138026	4208	MEF2C	-0.462385	0	73	0	0	-3.24144	41.7279
1	-1.62043	GO:0061408	M1	1	0	GO Biological Processes	19	positive regulation of transcription from RNA polymerase II promoter in response to heat stress	19_GO:0048518 positive regulation of biological process	-1.62043	41.7279	6.38184	30211	1	724	1	0.138122	0.138026	3297	HSF1	-0.462385	0	74	0	0	-3.24144	41.7279
1	-1.62043	GO:1904843	M1	1	0	GO Biological Processes	19	cellular response to nitroglycerin	19_GO:0050896 response to stimulus	-1.62043	41.7279	6.38184	30211	1	724	1	0.138122	0.138026	3297	HSF1	-0.462385	0	74	0	0	-3.24144	41.7279
1	-1.62043	GO:0030037	M1	1	0	GO Biological Processes	19	actin filament reorganization involved in cell cycle	19_GO:0009987 cellular process	-1.62043	41.7279	6.38184	30211	1	724	1	0.138122	0.138026	116985	ARAP1	-0.462385	0	88	0	0	-2.96667	41.7279
1	-1.62043	GO:1903420	M1	1	0	GO Biological Processes	19	protein localization to endoplasmic reticulum tubular network	19_GO:0051179 localization	-1.62043	41.7279	6.38184	30211	1	724	1	0.138122	0.138026	8729	GBF1	-0.462385	0	96	0	0	-2.83857	41.7279
1	-1.62043	GO:1904784	M1	1	0	GO Biological Processes	19	NLRP1 inflammasome complex assembly	19_GO:0009987 cellular process	-1.62043	41.7279	6.38184	30211	1	724	1	0.138122	0.138026	22861	NLRP1	-0.462385	0	103	0	0	-2.77129	41.7279
1	-1.62043	GO:0150110	M1	1	0	GO Biological Processes	19	negative regulation of cholesterol esterification	19_GO:0048519 negative regulation of biological process	-1.62043	41.7279	6.38184	30211	1	724	1	0.138122	0.138026	20	ABCA2	-0.462385	0	107	0	0	-2.77048	41.7279
1	-1.62043	GO:0060283	M1	1	0	GO Biological Processes	19	negative regulation of oocyte development	19_GO:0022414 reproductive process	-1.62043	41.7279	6.38184	30211	1	724	1	0.138122	0.138026	3479	IGF1	-0.462385	0	118	0	0	-2.62479	41.7279
1	-1.62043	GO:1904073	M1	1	0	GO Biological Processes	19	regulation of trophectodermal cell proliferation	19_GO:0040007 growth	-1.62043	41.7279	6.38184	30211	1	724	1	0.138122	0.138026	3479	IGF1	-0.462385	0	118	0	0	-2.62479	41.7279
1	-1.62043	GO:1904075	M1	1	0	GO Biological Processes	19	positive regulation of trophectodermal cell proliferation	19_GO:0040007 growth	-1.62043	41.7279	6.38184	30211	1	724	1	0.138122	0.138026	3479	IGF1	-0.462385	0	118	0	0	-2.62479	41.7279
1	-1.62043	GO:1902205	M1	1	0	GO Biological Processes	19	regulation of interleukin-2-mediated signaling pathway	19_GO:0023052 signaling	-1.62043	41.7279	6.38184	30211	1	724	1	0.138122	0.138026	5771	PTPN2	-0.462385	0	131	0	0	-2.48469	41.7279
1	-1.62043	GO:1902206	M1	1	0	GO Biological Processes	19	negative regulation of interleukin-2-mediated signaling pathway	19_GO:0023052 signaling	-1.62043	41.7279	6.38184	30211	1	724	1	0.138122	0.138026	5771	PTPN2	-0.462385	0	131	0	0	-2.48469	41.7279
1	-1.62043	GO:1902215	M1	1	0	GO Biological Processes	19	negative regulation of interleukin-4-mediated signaling pathway	19_GO:0023052 signaling	-1.62043	41.7279	6.38184	30211	1	724	1	0.138122	0.138026	5771	PTPN2	-0.462385	0	131	0	0	-2.48469	41.7279
1	-1.62043	GO:1902233	M1	1	0	GO Biological Processes	19	negative regulation of positive thymic T cell selection	19_GO:0022610 biological adhesion	-1.62043	41.7279	6.38184	30211	1	724	1	0.138122	0.138026	5771	PTPN2	-0.462385	0	131	0	0	-2.48469	41.7279
1	-1.62043	GO:0006931	M1	1	0	GO Biological Processes	19	substrate-dependent cell migration, cell attachment to substrate	19_GO:0022610 biological adhesion	-1.62043	41.7279	6.38184	30211	1	724	1	0.138122	0.138026	57669	EPB41L5	-0.462385	0	133	0	0	-2.47722	41.7279
1	-1.62043	GO:0071245	M1	1	0	GO Biological Processes	19	cellular response to carbon monoxide	19_GO:0050896 response to stimulus	-1.62043	41.7279	6.38184	30211	1	724	1	0.138122	0.138026	1785	DNM2	-0.462385	0	134	0	0	-2.47722	41.7279
1	-1.62043	GO:0030026	M1	1	0	GO Biological Processes	19	cellular manganese ion homeostasis	19_GO:0065007 biological regulation	-1.62043	41.7279	6.38184	30211	1	724	1	0.138122	0.138026	64116	SLC39A8	-0.462385	0	136	0	0	-2.47722	41.7279
1	-1.62043	GO:0061757	M1	1	0	GO Biological Processes	19	leukocyte adhesion to arterial endothelial cell	19_GO:0022610 biological adhesion	-1.62043	41.7279	6.38184	30211	1	724	1	0.138122	0.138026	64116	SLC39A8	-0.462385	0	136	0	0	-2.47722	41.7279
1	-1.62043	GO:0097080	M1	1	0	GO Biological Processes	19	plasma membrane selenite transport	19_GO:0051179 localization	-1.62043	41.7279	6.38184	30211	1	724	1	0.138122	0.138026	64116	SLC39A8	-0.462385	0	136	0	0	-2.47722	41.7279
1	-1.62043	GO:1990540	M1	1	0	GO Biological Processes	19	mitochondrial manganese ion transmembrane transport	19_GO:0051179 localization	-1.62043	41.7279	6.38184	30211	1	724	1	0.138122	0.138026	64116	SLC39A8	-0.462385	0	136	0	0	-2.47722	41.7279
1	-1.62043	GO:1904738	M1	1	0	GO Biological Processes	19	vascular associated smooth muscle cell migration	19_GO:0040011 locomotion	-1.62043	41.7279	6.38184	30211	1	724	1	0.138122	0.138026	2887	GRB10	-0.462385	0	145	0	0	-2.3877	41.7279
1	-1.62043	GO:1905492	M1	1	0	GO Biological Processes	19	positive regulation of branching morphogenesis of a nerve	19_GO:0032502 developmental process	-1.62043	41.7279	6.38184	30211	1	724	1	0.138122	0.138026	9175	MAP3K13	-0.462385	0	156	0	0	-2.26232	41.7279
1	-1.62043	GO:0014853	M1	1	0	GO Biological Processes	19	regulation of excitatory postsynaptic membrane potential involved in skeletal muscle contraction	19_GO:0023052 signaling	-1.62043	41.7279	6.38184	30211	1	724	1	0.138122	0.138026	1760	DMPK	-0.462385	0	157	0	0	-2.26232	41.7279
1	-1.62043	GO:0150033	M1	1	0	GO Biological Processes	19	negative regulation of protein localization to lysosome	19_GO:0051179 localization	-1.62043	41.7279	6.38184	30211	1	724	1	0.138122	0.138026	9475	ROCK2	-0.462385	0	159	0	0	-2.24394	41.7279
1	-1.62043	GO:0061534	M1	1	0	GO Biological Processes	19	gamma-aminobutyric acid secretion, neurotransmission	19_GO:0023052 signaling	-1.62043	41.7279	6.38184	30211	1	724	1	0.138122	0.138026	4763	NF1	-0.462385	0	160	0	0	-2.24394	41.7279
1	-1.62043	GO:0061535	M1	1	0	GO Biological Processes	19	glutamate secretion, neurotransmission	19_GO:0023052 signaling	-1.62043	41.7279	6.38184	30211	1	724	1	0.138122	0.138026	4763	NF1	-0.462385	0	160	0	0	-2.24394	41.7279
1	-1.62043	GO:1904791	M1	1	0	GO Biological Processes	19	negative regulation of shelterin complex assembly	19_GO:0048519 negative regulation of biological process	-1.62043	41.7279	6.38184	30211	1	724	1	0.138122	0.138026	152485	ZNF827	-0.462385	0	162	0	0	-2.21609	41.7279
1	-1.62043	GO:0030302	M1	1	0	GO Biological Processes	19	deoxynucleotide transport	19_GO:0051179 localization	-1.62043	41.7279	6.38184	30211	1	724	1	0.138122	0.138026	60386	SLC25A19	-0.462385	0	167	0	0	-2.11298	41.7279
1	-1.62043	GO:1903996	M1	1	0	GO Biological Processes	19	negative regulation of non-membrane spanning protein tyrosine kinase activity	19_GO:0048519 negative regulation of biological process	-1.62043	41.7279	6.38184	30211	1	724	1	0.138122	0.138026	56940	DUSP22	-0.462385	0	168	0	0	-2.11298	41.7279
1	-1.62043	GO:2000549	M1	1	0	GO Biological Processes	19	positive regulation of dendritic cell dendrite assembly	19_GO:0048518 positive regulation of biological process	-1.62043	41.7279	6.38184	30211	1	724	1	0.138122	0.138026	6363	CCL19	-0.462385	0	174	0	0	-2.09317	41.7279
1	-1.62043	GO:0072414	M1	1	0	GO Biological Processes	19	response to mitotic cell cycle checkpoint signaling	19_GO:0050896 response to stimulus	-1.62043	41.7279	6.38184	30211	1	724	1	0.138122	0.138026	317	APAF1	-0.462385	0	175	0	0	-2.09317	41.7279
1	-1.62043	GO:0072432	M1	1	0	GO Biological Processes	19	response to G1 DNA damage checkpoint signaling	19_GO:0050896 response to stimulus	-1.62043	41.7279	6.38184	30211	1	724	1	0.138122	0.138026	317	APAF1	-0.462385	0	175	0	0	-2.09317	41.7279
1	-1.62043	GO:0150070	M1	1	0	GO Biological Processes	19	regulation of arginase activity	19_GO:0065007 biological regulation	-1.62043	41.7279	6.38184	30211	1	724	1	0.138122	0.138026	4345	CD200	-0.462385	0	177	0	0	-2.09317	41.7279
1	-1.62043	GO:0150072	M1	1	0	GO Biological Processes	19	positive regulation of arginase activity	19_GO:0065007 biological regulation	-1.62043	41.7279	6.38184	30211	1	724	1	0.138122	0.138026	4345	CD200	-0.462385	0	177	0	0	-2.09317	41.7279
1	-1.62043	GO:0035120	M1	1	0	GO Biological Processes	19	post-embryonic appendage morphogenesis	19_GO:0032502 developmental process	-1.62043	41.7279	6.38184	30211	1	724	1	0.138122	0.138026	546	ATRX	-0.462385	0	178	0	0	-2.09317	41.7279
1	-1.62043	GO:0035127	M1	1	0	GO Biological Processes	19	post-embryonic limb morphogenesis	19_GO:0032502 developmental process	-1.62043	41.7279	6.38184	30211	1	724	1	0.138122	0.138026	546	ATRX	-0.462385	0	178	0	0	-2.09317	41.7279
1	-1.62043	GO:0035128	M1	1	0	GO Biological Processes	19	post-embryonic forelimb morphogenesis	19_GO:0032502 developmental process	-1.62043	41.7279	6.38184	30211	1	724	1	0.138122	0.138026	546	ATRX	-0.462385	0	178	0	0	-2.09317	41.7279
1	-1.62043	GO:1901580	M1	1	0	GO Biological Processes	19	regulation of telomeric RNA transcription from RNA pol II promoter	19_GO:0008152 metabolic process	-1.62043	41.7279	6.38184	30211	1	724	1	0.138122	0.138026	546	ATRX	-0.462385	0	178	0	0	-2.09317	41.7279
1	-1.62043	GO:1901581	M1	1	0	GO Biological Processes	19	negative regulation of telomeric RNA transcription from RNA pol II promoter	19_GO:0048519 negative regulation of biological process	-1.62043	41.7279	6.38184	30211	1	724	1	0.138122	0.138026	546	ATRX	-0.462385	0	178	0	0	-2.09317	41.7279
1	-1.62043	GO:1901582	M1	1	0	GO Biological Processes	19	positive regulation of telomeric RNA transcription from RNA pol II promoter	19_GO:0048518 positive regulation of biological process	-1.62043	41.7279	6.38184	30211	1	724	1	0.138122	0.138026	546	ATRX	-0.462385	0	178	0	0	-2.09317	41.7279
1	-1.62043	GO:0003322	M1	1	0	GO Biological Processes	19	pancreatic A cell development	19_GO:0032502 developmental process	-1.62043	41.7279	6.38184	30211	1	724	1	0.138122	0.138026	5080	PAX6	-0.462385	0	190	0	0	-1.95396	41.7279
1	-1.62043	GO:0021905	M1	1	0	GO Biological Processes	19	forebrain-midbrain boundary formation	19_GO:0032502 developmental process	-1.62043	41.7279	6.38184	30211	1	724	1	0.138122	0.138026	5080	PAX6	-0.462385	0	190	0	0	-1.95396	41.7279
1	-1.62043	GO:1903064	M1	1	0	GO Biological Processes	19	positive regulation of reverse cholesterol transport	19_GO:0051179 localization	-1.62043	41.7279	6.38184	30211	1	724	1	0.138122	0.138026	23461	ABCA5	-0.462385	0	191	0	0	-1.95396	41.7279
1	-1.62043	GO:1904597	M1	1	0	GO Biological Processes	19	negative regulation of connective tissue replacement involved in inflammatory response wound healing	19_GO:0048519 negative regulation of biological process	-1.62043	41.7279	6.38184	30211	1	724	1	0.138122	0.138026	5468	PPARG	-0.462385	0	191	0	0	-1.95396	41.7279
1	-1.62043	GO:1905204	M1	1	0	GO Biological Processes	19	negative regulation of connective tissue replacement	19_GO:0048519 negative regulation of biological process	-1.62043	41.7279	6.38184	30211	1	724	1	0.138122	0.138026	5468	PPARG	-0.462385	0	191	0	0	-1.95396	41.7279
1	-1.62043	GO:0071324	M1	1	0	GO Biological Processes	19	cellular response to disaccharide stimulus	19_GO:0050896 response to stimulus	-1.62043	41.7279	6.38184	30211	1	724	1	0.138122	0.138026	10203	CALCRL	-0.462385	0	192	0	0	-1.95396	41.7279
1	-1.62043	GO:0071329	M1	1	0	GO Biological Processes	19	cellular response to sucrose stimulus	19_GO:0050896 response to stimulus	-1.62043	41.7279	6.38184	30211	1	724	1	0.138122	0.138026	10203	CALCRL	-0.462385	0	192	0	0	-1.95396	41.7279
1	-1.62043	GO:1904766	M1	1	0	GO Biological Processes	19	negative regulation of macroautophagy by TORC1 signaling	19_GO:0023052 signaling	-1.62043	41.7279	6.38184	30211	1	724	1	0.138122	0.138026	23274	CLEC16A	-0.462385	0	209	0	0	-1.83592	41.7279
1	-1.62043	GO:0070183	M1	1	0	GO Biological Processes	19	mitochondrial tryptophanyl-tRNA aminoacylation	19_GO:0008152 metabolic process	-1.62043	41.7279	6.38184	30211	1	724	1	0.138122	0.138026	10352	WARS2	-0.462385	0	210	0	0	-1.83592	41.7279
1	-1.62043	GO:0061960	M1	1	0	GO Biological Processes	19	regulation of heme oxygenase activity	19_GO:0065007 biological regulation	-1.62043	41.7279	6.38184	30211	1	724	1	0.138122	0.138026	81502	HM13	-0.462385	0	218	0	0	-1.76988	41.7279
1	-1.62043	GO:1905794	M1	1	0	GO Biological Processes	19	response to puromycin	19_GO:0050896 response to stimulus	-1.62043	41.7279	6.38184	30211	1	724	1	0.138122	0.138026	54464	XRN1	-0.462385	0	220	0	0	-1.74911	41.7279
1	-1.62043	GO:1905795	M1	1	0	GO Biological Processes	19	cellular response to puromycin	19_GO:0050896 response to stimulus	-1.62043	41.7279	6.38184	30211	1	724	1	0.138122	0.138026	54464	XRN1	-0.462385	0	220	0	0	-1.74911	41.7279
1	-1.62043	GO:0090216	M1	1	0	GO Biological Processes	19	positive regulation of 1-phosphatidylinositol-4-phosphate 5-kinase activity	19_GO:0048518 positive regulation of biological process	-1.62043	41.7279	6.38184	30211	1	724	1	0.138122	0.138026	8525	DGKZ	-0.462385	0	231	0	0	-1.67166	41.7279
1	-1.62043	GO:0106135	M1	1	0	GO Biological Processes	19	negative regulation of cardiac muscle cell contraction	19_GO:0051179 localization	-1.62043	41.7279	6.38184	30211	1	724	1	0.138122	0.138026	274	BIN1	-0.462385	0	232	0	0	-1.67166	41.7279
1	-1.62043	GO:1903946	M1	1	0	GO Biological Processes	19	negative regulation of ventricular cardiac muscle cell action potential	19_GO:0051179 localization	-1.62043	41.7279	6.38184	30211	1	724	1	0.138122	0.138026	274	BIN1	-0.462385	0	232	0	0	-1.67166	41.7279
1	-1.62043	GO:0015805	M1	1	0	GO Biological Processes	19	S-adenosyl-L-methionine transport	19_GO:0051179 localization	-1.62043	41.7279	6.38184	30211	1	724	1	0.138122	0.138026	115286	SLC25A26	-0.462385	0	241	1	1	-1.62043	41.7279
1	-1.62043	GO:1901962	M1	1	0	GO Biological Processes	19	S-adenosyl-L-methionine transmembrane transport	19_GO:0051179 localization	-1.62043	41.7279	6.38184	30211	1	724	1	0.138122	0.138026	115286	SLC25A26	-0.462385	0	241	0	0	-1.62043	41.7279
1	-1.62043	GO:0015821	M1	1	0	GO Biological Processes	19	methionine transport	19_GO:0051179 localization	-1.62043	41.7279	6.38184	30211	1	724	1	0.138122	0.138026	55238	SLC38A7	-0.462385	0	242	1	1	-1.62043	41.7279
1	-1.62043	GO:0018032	M1	1	0	GO Biological Processes	19	protein amidation	19_GO:0008152 metabolic process	-1.62043	41.7279	6.38184	30211	1	724	1	0.138122	0.138026	5066	PAM	-0.462385	0	243	1	1	-1.62043	41.7279
1	-1.62043	GO:0062112	M1	1	0	GO Biological Processes	19	fatty acid primary amide biosynthetic process	19_GO:0008152 metabolic process	-1.62043	41.7279	6.38184	30211	1	724	1	0.138122	0.138026	5066	PAM	-0.462385	0	243	0	0	-1.62043	41.7279
1	-1.62043	GO:0062126	M1	1	0	GO Biological Processes	19	fatty acid primary amide metabolic process	19_GO:0008152 metabolic process	-1.62043	41.7279	6.38184	30211	1	724	1	0.138122	0.138026	5066	PAM	-0.462385	0	243	0	0	-1.62043	41.7279
1	-1.62043	GO:0007225	M1	1	0	GO Biological Processes	19	patched ligand maturation	19_GO:0008152 metabolic process	-1.62043	41.7279	6.38184	30211	1	724	1	0.138122	0.138026	84976	DISP1	-0.462385	0	244	1	1	-1.62043	41.7279
1	-1.62043	GO:0048075	M1	1	0	GO Biological Processes	19	positive regulation of eye pigmentation	19_GO:0043473 pigmentation	-1.62043	41.7279	6.38184	30211	1	724	1	0.138122	0.138026	89781	HPS4	-0.462385	0	245	1	1	-1.62043	41.7279
1	-1.62043	GO:0035037	M1	1	0	GO Biological Processes	19	sperm entry	19_GO:0022414 reproductive process	-1.62043	41.7279	6.38184	30211	1	724	1	0.138122	0.138026	7337	UBE3A	-0.462385	0	246	1	1	-1.62043	41.7279
1	-1.62043	GO:1905528	M1	1	0	GO Biological Processes	19	positive regulation of Golgi lumen acidification	19_GO:0048518 positive regulation of biological process	-1.62043	41.7279	6.38184	30211	1	724	1	0.138122	0.138026	7337	UBE3A	-0.462385	0	246	0	0	-1.62043	41.7279
1	-1.62043	GO:1903011	M1	1	0	GO Biological Processes	19	negative regulation of bone development	19_GO:0032502 developmental process	-1.62043	41.7279	6.38184	30211	1	724	1	0.138122	0.138026	9104	RGN	-0.462385	0	247	1	1	-1.62043	41.7279
1	-1.62043	GO:1903611	M1	1	0	GO Biological Processes	19	negative regulation of calcium-dependent ATPase activity	19_GO:0065007 biological regulation	-1.62043	41.7279	6.38184	30211	1	724	1	0.138122	0.138026	9104	RGN	-0.462385	0	247	0	0	-1.62043	41.7279
1	-1.62043	GO:1903627	M1	1	0	GO Biological Processes	19	regulation of dUTP diphosphatase activity	19_GO:0065007 biological regulation	-1.62043	41.7279	6.38184	30211	1	724	1	0.138122	0.138026	9104	RGN	-0.462385	0	247	0	0	-1.62043	41.7279
1	-1.62043	GO:1903629	M1	1	0	GO Biological Processes	19	positive regulation of dUTP diphosphatase activity	19_GO:0065007 biological regulation	-1.62043	41.7279	6.38184	30211	1	724	1	0.138122	0.138026	9104	RGN	-0.462385	0	247	0	0	-1.62043	41.7279
1	-1.62043	GO:1903631	M1	1	0	GO Biological Processes	19	negative regulation of aminoacyl-tRNA ligase activity	19_GO:0065007 biological regulation	-1.62043	41.7279	6.38184	30211	1	724	1	0.138122	0.138026	9104	RGN	-0.462385	0	247	0	0	-1.62043	41.7279
1	-1.62043	GO:1903633	M1	1	0	GO Biological Processes	19	regulation of leucine-tRNA ligase activity	19_GO:0065007 biological regulation	-1.62043	41.7279	6.38184	30211	1	724	1	0.138122	0.138026	9104	RGN	-0.462385	0	247	0	0	-1.62043	41.7279
1	-1.62043	GO:1903634	M1	1	0	GO Biological Processes	19	negative regulation of leucine-tRNA ligase activity	19_GO:0065007 biological regulation	-1.62043	41.7279	6.38184	30211	1	724	1	0.138122	0.138026	9104	RGN	-0.462385	0	247	0	0	-1.62043	41.7279
1	-1.62043	GO:0034729	M1	1	0	GO Biological Processes	19	histone H3-K79 methylation	19_GO:0008152 metabolic process	-1.62043	41.7279	6.38184	30211	1	724	1	0.138122	0.138026	84444	DOT1L	-0.462385	0	248	1	1	-1.62043	41.7279
1	-1.62043	GO:1904980	M1	1	0	GO Biological Processes	19	positive regulation of endosome organization	19_GO:0048518 positive regulation of biological process	-1.62043	41.7279	6.38184	30211	1	724	1	0.138122	0.138026	8867	SYNJ1	-0.462385	0	249	1	1	-1.62043	41.7279
1	-1.62043	GO:0039519	M1	1	0	GO Biological Processes	19	modulation by virus of host autophagy	19_GO:0016032 viral process	-1.62043	41.7279	6.38184	30211	1	724	1	0.138122	0.138026	10533	ATG7	-0.462385	0	250	1	1	-1.62043	41.7279
1	-1.62043	GO:0039521	M1	1	0	GO Biological Processes	19	suppression by virus of host autophagy	19_GO:0016032 viral process	-1.62043	41.7279	6.38184	30211	1	724	1	0.138122	0.138026	10533	ATG7	-0.462385	0	250	0	0	-1.62043	41.7279
1	-1.62043	GO:0075071	M1	1	0	GO Biological Processes	19	modulation by symbiont of host autophagy	19_GO:0044419 biological process involved in interspecies interaction between organisms	-1.62043	41.7279	6.38184	30211	1	724	1	0.138122	0.138026	10533	ATG7	-0.462385	0	250	0	0	-1.62043	41.7279
1	-1.62043	GO:0140321	M1	1	0	GO Biological Processes	19	negative regulation by symbiont of host autophagy	19_GO:0044419 biological process involved in interspecies interaction between organisms	-1.62043	41.7279	6.38184	30211	1	724	1	0.138122	0.138026	10533	ATG7	-0.462385	0	250	0	0	-1.62043	41.7279
1	-1.62043	GO:2000616	M1	1	0	GO Biological Processes	19	negative regulation of histone H3-K9 acetylation	19_GO:0048519 negative regulation of biological process	-1.62043	41.7279	6.38184	30211	1	724	1	0.138122	0.138026	26036	ZNF451	-0.462385	0	251	1	1	-1.62043	41.7279
1	-1.62043	GO:0061736	M1	1	0	GO Biological Processes	19	engulfment of target by autophagosome	19_GO:0008152 metabolic process	-1.62043	41.7279	6.38184	30211	1	724	1	0.138122	0.138026	57154	SMURF1	-0.462385	0	252	1	1	-1.62043	41.7279
1	-1.62043	GO:0061753	M1	1	0	GO Biological Processes	19	substrate localization to autophagosome	19_GO:0051179 localization	-1.62043	41.7279	6.38184	30211	1	724	1	0.138122	0.138026	57154	SMURF1	-0.462385	0	252	0	0	-1.62043	41.7279
1	-1.62043	GO:0071629	M1	1	0	GO Biological Processes	19	cytoplasm protein quality control by the ubiquitin-proteasome system	19_GO:0050896 response to stimulus	-1.62043	41.7279	6.38184	30211	1	724	1	0.138122	0.138026	55658	RNF126	-0.462385	0	253	1	1	-1.62043	41.7279
1	-1.62043	GO:0140455	M1	1	0	GO Biological Processes	19	cytoplasm protein quality control	19_GO:0008152 metabolic process	-1.62043	41.7279	6.38184	30211	1	724	1	0.138122	0.138026	55658	RNF126	-0.462385	0	253	0	0	-1.62043	41.7279
1	-1.62043	GO:0021503	M1	1	0	GO Biological Processes	19	neural fold bending	19_GO:0032502 developmental process	-1.62043	41.7279	6.38184	30211	1	724	1	0.138122	0.138026	7798	LUZP1	-0.462385	0	254	1	1	-1.62043	41.7279
1	-1.62043	GO:0061450	M1	1	0	GO Biological Processes	19	trophoblast cell migration	19_GO:0040011 locomotion	-1.62043	41.7279	6.38184	30211	1	724	1	0.138122	0.138026	3691	ITGB4	-0.462385	0	255	1	1	-1.62043	41.7279
1	-1.62043	GO:0018011	M1	1	0	GO Biological Processes	19	N-terminal peptidyl-alanine methylation	19_GO:0008152 metabolic process	-1.62043	41.7279	6.38184	30211	1	724	1	0.138122	0.138026	28989	NTMT1	-0.462385	0	256	1	1	-1.62043	41.7279
1	-1.62043	GO:0018012	M1	1	0	GO Biological Processes	19	N-terminal peptidyl-alanine trimethylation	19_GO:0008152 metabolic process	-1.62043	41.7279	6.38184	30211	1	724	1	0.138122	0.138026	28989	NTMT1	-0.462385	0	256	0	0	-1.62043	41.7279
1	-1.62043	GO:0018013	M1	1	0	GO Biological Processes	19	N-terminal peptidyl-glycine methylation	19_GO:0008152 metabolic process	-1.62043	41.7279	6.38184	30211	1	724	1	0.138122	0.138026	28989	NTMT1	-0.462385	0	256	0	0	-1.62043	41.7279
1	-1.62043	GO:0018016	M1	1	0	GO Biological Processes	19	N-terminal peptidyl-proline dimethylation	19_GO:0008152 metabolic process	-1.62043	41.7279	6.38184	30211	1	724	1	0.138122	0.138026	28989	NTMT1	-0.462385	0	256	0	0	-1.62043	41.7279
1	-1.62043	GO:0018194	M1	1	0	GO Biological Processes	19	peptidyl-alanine modification	19_GO:0008152 metabolic process	-1.62043	41.7279	6.38184	30211	1	724	1	0.138122	0.138026	28989	NTMT1	-0.462385	0	256	0	0	-1.62043	41.7279
1	-1.62043	GO:0035568	M1	1	0	GO Biological Processes	19	N-terminal peptidyl-proline methylation	19_GO:0008152 metabolic process	-1.62043	41.7279	6.38184	30211	1	724	1	0.138122	0.138026	28989	NTMT1	-0.462385	0	256	0	0	-1.62043	41.7279
1	-1.62043	GO:0035570	M1	1	0	GO Biological Processes	19	N-terminal peptidyl-serine methylation	19_GO:0008152 metabolic process	-1.62043	41.7279	6.38184	30211	1	724	1	0.138122	0.138026	28989	NTMT1	-0.462385	0	256	0	0	-1.62043	41.7279
1	-1.62043	GO:0035572	M1	1	0	GO Biological Processes	19	N-terminal peptidyl-serine dimethylation	19_GO:0008152 metabolic process	-1.62043	41.7279	6.38184	30211	1	724	1	0.138122	0.138026	28989	NTMT1	-0.462385	0	256	0	0	-1.62043	41.7279
1	-1.62043	GO:0035573	M1	1	0	GO Biological Processes	19	N-terminal peptidyl-serine trimethylation	19_GO:0008152 metabolic process	-1.62043	41.7279	6.38184	30211	1	724	1	0.138122	0.138026	28989	NTMT1	-0.462385	0	256	0	0	-1.62043	41.7279
1	-1.62043	GO:0030961	M1	1	0	GO Biological Processes	19	peptidyl-arginine hydroxylation	19_GO:0008152 metabolic process	-1.62043	41.7279	6.38184	30211	1	724	1	0.138122	0.138026	79133	NDUFAF5	-0.462385	0	257	1	1	-1.62043	41.7279
1	-1.62043	GO:0036031	M1	1	0	GO Biological Processes	19	recruitment of mRNA capping enzyme to RNA polymerase II holoenzyme complex	19_GO:0008152 metabolic process	-1.62043	41.7279	6.38184	30211	1	724	1	0.138122	0.138026	83640	RAMAC	-0.462385	0	258	1	1	-1.62043	41.7279
1	-1.62043	GO:0042669	M1	1	0	GO Biological Processes	19	regulation of inner ear auditory receptor cell fate specification	19_GO:0032502 developmental process	-1.62043	41.7279	6.38184	30211	1	724	1	0.138122	0.138026	54845	ESRP1	-0.462385	0	259	1	1	-1.62043	41.7279
1	-1.62043	GO:0019449	M1	1	0	GO Biological Processes	19	L-cysteine catabolic process to hypotaurine	19_GO:0008152 metabolic process	-1.62043	41.7279	6.38184	30211	1	724	1	0.138122	0.138026	51380	CSAD	-0.462385	0	260	1	1	-1.62043	41.7279
1	-1.62043	GO:0019452	M1	1	0	GO Biological Processes	19	L-cysteine catabolic process to taurine	19_GO:0008152 metabolic process	-1.62043	41.7279	6.38184	30211	1	724	1	0.138122	0.138026	51380	CSAD	-0.462385	0	260	0	0	-1.62043	41.7279
1	-1.62043	GO:0019481	M1	1	0	GO Biological Processes	19	L-alanine catabolic process, by transamination	19_GO:0008152 metabolic process	-1.62043	41.7279	6.38184	30211	1	724	1	0.138122	0.138026	64902	AGXT2	-0.462385	0	261	1	1	-1.62043	41.7279
1	-1.62043	GO:0006174	M1	1	0	GO Biological Processes	19	dADP phosphorylation	19_GO:0008152 metabolic process	-1.62043	41.7279	6.38184	30211	1	724	1	0.138122	0.138026	221264	AK9	-0.462385	0	262	1	1	-1.62043	41.7279
1	-1.62043	GO:0006186	M1	1	0	GO Biological Processes	19	dGDP phosphorylation	19_GO:0008152 metabolic process	-1.62043	41.7279	6.38184	30211	1	724	1	0.138122	0.138026	221264	AK9	-0.462385	0	262	0	0	-1.62043	41.7279
1	-1.62043	GO:0006756	M1	1	0	GO Biological Processes	19	AMP phosphorylation	19_GO:0008152 metabolic process	-1.62043	41.7279	6.38184	30211	1	724	1	0.138122	0.138026	221264	AK9	-0.462385	0	262	0	0	-1.62043	41.7279
1	-1.62043	GO:0061508	M1	1	0	GO Biological Processes	19	CDP phosphorylation	19_GO:0008152 metabolic process	-1.62043	41.7279	6.38184	30211	1	724	1	0.138122	0.138026	221264	AK9	-0.462385	0	262	0	0	-1.62043	41.7279
1	-1.62043	GO:0061565	M1	1	0	GO Biological Processes	19	dAMP phosphorylation	19_GO:0008152 metabolic process	-1.62043	41.7279	6.38184	30211	1	724	1	0.138122	0.138026	221264	AK9	-0.462385	0	262	0	0	-1.62043	41.7279
1	-1.62043	GO:0061566	M1	1	0	GO Biological Processes	19	CMP phosphorylation	19_GO:0008152 metabolic process	-1.62043	41.7279	6.38184	30211	1	724	1	0.138122	0.138026	221264	AK9	-0.462385	0	262	0	0	-1.62043	41.7279
1	-1.62043	GO:0061567	M1	1	0	GO Biological Processes	19	dCMP phosphorylation	19_GO:0008152 metabolic process	-1.62043	41.7279	6.38184	30211	1	724	1	0.138122	0.138026	221264	AK9	-0.462385	0	262	0	0	-1.62043	41.7279
1	-1.62043	GO:0061568	M1	1	0	GO Biological Processes	19	GDP phosphorylation	19_GO:0008152 metabolic process	-1.62043	41.7279	6.38184	30211	1	724	1	0.138122	0.138026	221264	AK9	-0.462385	0	262	0	0	-1.62043	41.7279
1	-1.62043	GO:0061569	M1	1	0	GO Biological Processes	19	UDP phosphorylation	19_GO:0008152 metabolic process	-1.62043	41.7279	6.38184	30211	1	724	1	0.138122	0.138026	221264	AK9	-0.462385	0	262	0	0	-1.62043	41.7279
1	-1.62043	GO:0061570	M1	1	0	GO Biological Processes	19	dCDP phosphorylation	19_GO:0008152 metabolic process	-1.62043	41.7279	6.38184	30211	1	724	1	0.138122	0.138026	221264	AK9	-0.462385	0	262	0	0	-1.62043	41.7279
1	-1.62043	GO:0061571	M1	1	0	GO Biological Processes	19	TDP phosphorylation	19_GO:0008152 metabolic process	-1.62043	41.7279	6.38184	30211	1	724	1	0.138122	0.138026	221264	AK9	-0.462385	0	262	0	0	-1.62043	41.7279
1	-1.62043	GO:1901409	M1	1	0	GO Biological Processes	19	positive regulation of phosphorylation of RNA polymerase II C-terminal domain	19_GO:0048518 positive regulation of biological process	-1.62043	41.7279	6.38184	30211	1	724	1	0.138122	0.138026	8812	CCNK	-0.462385	0	263	1	1	-1.62043	41.7279
1	-1.62043	GO:2001163	M1	1	0	GO Biological Processes	19	regulation of phosphorylation of RNA polymerase II C-terminal domain serine 2 residues	19_GO:0008152 metabolic process	-1.62043	41.7279	6.38184	30211	1	724	1	0.138122	0.138026	8812	CCNK	-0.462385	0	263	0	0	-1.62043	41.7279
1	-1.62043	GO:2001165	M1	1	0	GO Biological Processes	19	positive regulation of phosphorylation of RNA polymerase II C-terminal domain serine 2 residues	19_GO:0048518 positive regulation of biological process	-1.62043	41.7279	6.38184	30211	1	724	1	0.138122	0.138026	8812	CCNK	-0.462385	0	263	0	0	-1.62043	41.7279
1	-1.62043	GO:0046588	M1	1	0	GO Biological Processes	19	negative regulation of calcium-dependent cell-cell adhesion	19_GO:0022610 biological adhesion	-1.62043	41.7279	6.38184	30211	1	724	1	0.138122	0.138026	53827	FXYD5	-0.462385	0	264	1	1	-1.62043	41.7279
1	-1.62043	GO:0070145	M1	1	0	GO Biological Processes	19	mitochondrial asparaginyl-tRNA aminoacylation	19_GO:0008152 metabolic process	-1.62043	41.7279	6.38184	30211	1	724	1	0.138122	0.138026	55157	DARS2	-0.462385	0	265	1	1	-1.62043	41.7279
1	-1.62043	GO:0070267	M1	1	0	GO Biological Processes	19	oncosis	19_GO:0065007 biological regulation	-1.62043	41.7279	6.38184	30211	1	724	1	0.138122	0.138026	114908	TMEM123	-0.462385	0	266	1	1	-1.62043	41.7279
1	-1.62043	GO:1904108	M1	1	0	GO Biological Processes	19	protein localization to ciliary inversin compartment	19_GO:0051179 localization	-1.62043	41.7279	6.38184	30211	1	724	1	0.138122	0.138026	27130	INVS	-0.462385	0	267	1	1	-1.62043	41.7279
1	-1.64363	GO:0086067	M1	1	0	GO Biological Processes	19	AV node cell to bundle of His cell communication	19_GO:0023052 signaling	-1.64363	8.34558	3.64036	30211	10	724	2	0.276243	0.195063	8913|10052	CACNA1G|GJC1	-0.462385	0	32	0	0	-5.03483	41.7279
1	-1.64363	GO:0097105	M1	1	0	GO Biological Processes	19	presynaptic membrane assembly	19_GO:0032502 developmental process	-1.64363	8.34558	3.64036	30211	10	724	2	0.276243	0.195063	5789|57555	PTPRD|NLGN2	-0.462385	0	42	0	0	-4.53323	41.7279
1	-1.64363	GO:1902510	M1	1	0	GO Biological Processes	19	regulation of apoptotic DNA fragmentation	19_GO:0008152 metabolic process	-1.64363	8.34558	3.64036	30211	10	724	2	0.276243	0.195063	317|3297	APAF1|HSF1	-0.462385	0	74	0	0	-3.24144	41.7279
1	-1.64363	GO:1901387	M1	1	0	GO Biological Processes	19	positive regulation of voltage-gated calcium channel activity	19_GO:0051179 localization	-1.64363	8.34558	3.64036	30211	10	724	2	0.276243	0.195063	781|342667	CACNA2D1|STAC2	-0.462385	0	81	0	0	-3.04534	8.34558
1	-1.64363	GO:0009157	M1	1	0	GO Biological Processes	19	deoxyribonucleoside monophosphate biosynthetic process	19_GO:0008152 metabolic process	-1.64363	8.34558	3.64036	30211	10	724	2	0.276243	0.195063	1635|1854	DCTD|DUT	-0.462385	0	106	0	0	-2.77129	27.8186
1	-1.64363	GO:0034454	M1	1	0	GO Biological Processes	19	microtubule anchoring at centrosome	19_GO:0009987 cellular process	-1.64363	8.34558	3.64036	30211	10	724	2	0.276243	0.195063	585|84376	BBS4|HOOK3	-0.462385	0	117	0	0	-2.64076	11.9223
1	-1.64363	GO:0071421	M1	1	0	GO Biological Processes	19	manganese ion transmembrane transport	19_GO:0051179 localization	-1.64363	8.34558	3.64036	30211	10	724	2	0.276243	0.195063	7226|64116	TRPM2|SLC39A8	-0.462385	0	136	0	0	-2.47722	41.7279
1	-1.64363	GO:1902959	M1	1	0	GO Biological Processes	19	regulation of aspartic-type endopeptidase activity involved in amyloid precursor protein catabolic process	19_GO:0008152 metabolic process	-1.64363	8.34558	3.64036	30211	10	724	2	0.276243	0.195063	274|9475	BIN1|ROCK2	-0.462385	0	159	0	0	-2.24394	41.7279
1	-1.64363	GO:0045625	M1	1	0	GO Biological Processes	19	regulation of T-helper 1 cell differentiation	19_GO:0002376 immune system process	-1.64363	8.34558	3.64036	30211	10	724	2	0.276243	0.195063	3142|6363	HLX|CCL19	-0.462385	0	174	0	0	-2.09317	41.7279
1	-1.64363	GO:1904526	M1	1	0	GO Biological Processes	19	regulation of microtubule binding	19_GO:0065007 biological regulation	-1.64363	8.34558	3.64036	30211	10	724	2	0.276243	0.195063	3297|22919	HSF1|MAPRE1	-0.462385	0	176	0	0	-2.09317	20.864
1	-1.64363	GO:0030214	M1	1	0	GO Biological Processes	19	hyaluronan catabolic process	19_GO:0008152 metabolic process	-1.64363	8.34558	3.64036	30211	10	724	2	0.276243	0.195063	960|23670	CD44|CEMIP2	-0.462385	0	233	1	1	-1.64363	8.34558
1	-1.64363	GO:0006646	M1	1	0	GO Biological Processes	19	phosphatidylethanolamine biosynthetic process	19_GO:0008152 metabolic process	-1.64363	8.34558	3.64036	30211	10	724	2	0.276243	0.195063	5833|10390	PCYT2|CEPT1	-0.462385	0	234	1	1	-1.64363	8.34558
1	-1.64363	GO:0001553	M1	1	0	GO Biological Processes	19	luteinization	19_GO:0048511 rhythmic process	-1.64363	8.34558	3.64036	30211	10	724	2	0.276243	0.195063	8879|59338	SGPL1|PLEKHA1	-0.462385	0	235	1	1	-1.64363	8.34558
1	-1.64363	GO:0033327	M1	1	0	GO Biological Processes	19	Leydig cell differentiation	19_GO:0022414 reproductive process	-1.64363	8.34558	3.64036	30211	10	724	2	0.276243	0.195063	8879|59338	SGPL1|PLEKHA1	-0.462385	0	235	0	0	-1.64363	8.34558
1	-1.64363	GO:0099566	M1	1	0	GO Biological Processes	19	regulation of postsynaptic cytosolic calcium ion concentration	19_GO:0065007 biological regulation	-1.64363	8.34558	3.64036	30211	10	724	2	0.276243	0.195063	491|3708	ATP2B2|ITPR1	-0.462385	0	236	1	1	-1.64363	8.34558
1	-1.71954	GO:0032400	M1	1	0	GO Biological Processes	19	melanosome localization	19_GO:0043473 pigmentation	-1.71954	5.21599	3.23761	30211	24	724	3	0.414365	0.238737	357|585|10540	SHROOM2|BBS4|DCTN2	-0.462385	0	48	0	0	-4.06145	41.7279
1	-1.71954	GO:0021801	M1	1	0	GO Biological Processes	19	cerebral cortex radial glia-guided migration	19_GO:0040011 locomotion	-1.71954	5.21599	3.23761	30211	24	724	3	0.414365	0.238737	23380|57178|153090	SRGAP2|ZMIZ1|DAB2IP	-0.462385	0	49	0	0	-4.04756	41.7279
1	-1.71954	GO:0022030	M1	1	0	GO Biological Processes	19	telencephalon glial cell migration	19_GO:0040011 locomotion	-1.71954	5.21599	3.23761	30211	24	724	3	0.414365	0.238737	23380|57178|153090	SRGAP2|ZMIZ1|DAB2IP	-0.462385	0	49	0	0	-4.04756	41.7279
1	-1.71954	GO:0061162	M1	1	0	GO Biological Processes	19	establishment of monopolar cell polarity	19_GO:0009987 cellular process	-1.71954	5.21599	3.23761	30211	24	724	3	0.414365	0.238737	998|8729|123016	CDC42|GBF1|TTC8	-0.462385	0	58	0	0	-3.78796	20.864
1	-1.71954	GO:0001778	M1	1	0	GO Biological Processes	19	plasma membrane repair	19_GO:0050896 response to stimulus	-1.71954	5.21599	3.23761	30211	24	724	3	0.414365	0.238737	8291|26509|92421	DYSF|MYOF|CHMP4C	-0.462385	0	85	0	0	-2.98568	20.864
1	-1.71954	GO:0035994	M1	1	0	GO Biological Processes	19	response to muscle stretch	19_GO:0050896 response to stimulus	-1.71954	5.21599	3.23761	30211	24	724	3	0.414365	0.238737	1756|5290|5747	DMD|PIK3CA|PTK2	-0.462385	0	92	0	0	-2.8817	10.432
1	-1.71954	GO:2000209	M1	1	0	GO Biological Processes	19	regulation of anoikis	19_GO:0050789 regulation of biological process	-1.71954	5.21599	3.23761	30211	24	724	3	0.414365	0.238737	5290|5747|6714	PIK3CA|PTK2|SRC	-0.462385	0	92	0	0	-2.8817	10.432
1	-1.71954	GO:0071577	M1	1	0	GO Biological Processes	19	zinc ion transmembrane transport	19_GO:0051179 localization	-1.71954	5.21599	3.23761	30211	24	724	3	0.414365	0.238737	7226|29985|64116	TRPM2|SLC39A3|SLC39A8	-0.462385	0	136	0	0	-2.47722	41.7279
1	-1.71954	GO:0051647	M1	1	0	GO Biological Processes	19	nucleus localization	19_GO:0051179 localization	-1.71954	5.21599	3.23761	30211	24	724	3	0.414365	0.238737	274|998|84376	BIN1|CDC42|HOOK3	-0.462385	0	226	1	1	-1.71954	20.864
1	-1.71954	GO:0045649	M1	1	0	GO Biological Processes	19	regulation of macrophage differentiation	19_GO:0002376 immune system process	-1.71954	5.21599	3.23761	30211	24	724	3	0.414365	0.238737	3297|5771|10221	HSF1|PTPN2|TRIB1	-0.462385	0	227	1	1	-1.71954	20.864
1	-1.67166	GO:2000463	M1	1	0	GO Biological Processes	19	positive regulation of excitatory postsynaptic potential	19_GO:0023052 signaling	-1.67166	5.00735	3.1409	30211	25	724	3	0.414365	0.238737	1742|9699|57555	DLG4|RIMS2|NLGN2	-0.462385	0	42	0	0	-4.53323	41.7279
1	-1.67166	GO:0098751	M1	1	0	GO Biological Processes	19	bone cell development	19_GO:0032502 developmental process	-1.67166	5.00735	3.1409	30211	25	724	3	0.414365	0.238737	4211|6714|25946	MEIS1|SRC|ZNF385A	-0.462385	0	44	0	0	-4.42659	41.7279
1	-1.67166	GO:0051875	M1	1	0	GO Biological Processes	19	pigment granule localization	19_GO:0043473 pigmentation	-1.67166	5.00735	3.1409	30211	25	724	3	0.414365	0.238737	357|585|10540	SHROOM2|BBS4|DCTN2	-0.462385	0	48	0	0	-4.06145	41.7279
1	-1.67166	GO:0061339	M1	1	0	GO Biological Processes	19	establishment or maintenance of monopolar cell polarity	19_GO:0009987 cellular process	-1.67166	5.00735	3.1409	30211	25	724	3	0.414365	0.238737	998|8729|123016	CDC42|GBF1|TTC8	-0.462385	0	58	0	0	-3.78796	20.864
1	-1.67166	GO:0060307	M1	1	0	GO Biological Processes	19	regulation of ventricular cardiac muscle cell membrane repolarization	19_GO:0051179 localization	-1.67166	5.00735	3.1409	30211	25	724	3	0.414365	0.238737	781|3753|10142	CACNA2D1|KCNE1|AKAP9	-0.462385	0	81	0	0	-3.04534	8.34558
1	-1.67166	GO:0036336	M1	1	0	GO Biological Processes	19	dendritic cell migration	19_GO:0040011 locomotion	-1.67166	5.00735	3.1409	30211	25	724	3	0.414365	0.238737	998|6363|7226	CDC42|CCL19|TRPM2	-0.462385	0	92	0	0	-2.8817	10.432
1	-1.67166	GO:0030878	M1	1	0	GO Biological Processes	19	thyroid gland development	19_GO:0032502 developmental process	-1.67166	5.00735	3.1409	30211	25	724	3	0.414365	0.238737	1081|6495|7080	CGA|SIX1|NKX2-1	-0.462385	0	148	0	0	-2.36353	20.864
1	-1.67166	GO:1902993	M1	1	0	GO Biological Processes	19	positive regulation of amyloid precursor protein catabolic process	19_GO:0048518 positive regulation of biological process	-1.67166	5.00735	3.1409	30211	25	724	3	0.414365	0.238737	20|836|9475	ABCA2|CASP3|ROCK2	-0.462385	0	159	0	0	-2.24394	41.7279
1	-1.67166	GO:0050860	M1	1	0	GO Biological Processes	19	negative regulation of T cell receptor signaling pathway	19_GO:0002376 immune system process	-1.67166	5.00735	3.1409	30211	25	724	3	0.414365	0.238737	5771|8525|56940	PTPN2|DGKZ|DUSP22	-0.462385	0	168	0	0	-2.11298	41.7279
1	-1.67166	GO:0009435	M1	1	0	GO Biological Processes	19	NAD biosynthetic process	19_GO:0008152 metabolic process	-1.67166	5.00735	3.1409	30211	25	724	3	0.414365	0.238737	23057|23498|54981	NMNAT2|HAAO|NMRK1	-0.462385	0	212	0	0	-1.83415	5.00735
1	-1.67166	GO:0046835	M1	1	0	GO Biological Processes	19	carbohydrate phosphorylation	19_GO:0008152 metabolic process	-1.67166	5.00735	3.1409	30211	25	724	3	0.414365	0.238737	3795|55277|84197	KHK|FGGY|POMK	-0.462385	0	230	1	1	-1.67166	5.00735
1	-1.67166	GO:0046339	M1	1	0	GO Biological Processes	19	diacylglycerol metabolic process	19_GO:0008152 metabolic process	-1.67166	5.00735	3.1409	30211	25	724	3	0.414365	0.238737	8525|8526|57678	DGKZ|DGKE|GPAM	-0.462385	0	231	1	1	-1.67166	41.7279
1	-1.67166	GO:0045932	M1	1	0	GO Biological Processes	19	negative regulation of muscle contraction	19_GO:0048519 negative regulation of biological process	-1.67166	5.00735	3.1409	30211	25	724	3	0.414365	0.238737	274|3778|10203	BIN1|KCNMA1|CALCRL	-0.462385	0	232	1	1	-1.67166	41.7279
1	-1.62604	GO:0008207	M1	1	0	GO Biological Processes	19	C21-steroid hormone metabolic process	19_GO:0008152 metabolic process	-1.62604	4.81476	3.04921	30211	26	724	3	0.414365	0.238737	1584|2488|3972	CYP11B1|FSHB|LHB	-0.462385	0	84	0	0	-2.98568	27.8186
1	-1.62604	GO:0048799	M1	1	0	GO Biological Processes	19	animal organ maturation	19_GO:0032502 developmental process	-1.62604	4.81476	3.04921	30211	26	724	3	0.414365	0.238737	2688|3479|57560	GH1|IGF1|IFT80	-0.462385	0	118	0	0	-2.62479	41.7279
1	-1.62604	GO:0051894	M1	1	0	GO Biological Processes	19	positive regulation of focal adhesion assembly	19_GO:0022610 biological adhesion	-1.62604	4.81476	3.04921	30211	26	724	3	0.414365	0.238737	1307|9448|57669	COL16A1|MAP4K4|EPB41L5	-0.462385	0	183	0	0	-2.03389	20.864
1	-1.62604	GO:0001573	M1	1	0	GO Biological Processes	19	ganglioside metabolic process	19_GO:0008152 metabolic process	-1.62604	4.81476	3.04921	30211	26	724	3	0.414365	0.238737	20|27090|30815	ABCA2|ST6GALNAC4|ST6GALNAC6	-0.462385	0	240	1	1	-1.62604	4.81476
1	-1.7148	GO:0086065	M1	1	0	GO Biological Processes	19	cell communication involved in cardiac conduction	19_GO:0023052 signaling	-1.7148	3.88167	2.96301	30211	43	724	4	0.552486	0.275479	776|781|8913|10052	CACNA1D|CACNA2D1|CACNA1G|GJC1	-0.462385	0	32	0	0	-5.03483	41.7279
1	-1.7148	GO:0031294	M1	1	0	GO Biological Processes	19	lymphocyte costimulation	19_GO:0002376 immune system process	-1.7148	3.88167	2.96301	30211	43	724	4	0.552486	0.275479	1326|5290|6363|6714	MAP3K8|PIK3CA|CCL19|SRC	-0.462385	0	45	0	0	-4.35315	4.07101
1	-1.7148	GO:0042446	M1	1	0	GO Biological Processes	19	hormone biosynthetic process	19_GO:0008152 metabolic process	-1.7148	3.88167	2.96301	30211	43	724	4	0.552486	0.275479	1584|1734|2488|3972	CYP11B1|DIO2|FSHB|LHB	-0.462385	0	84	0	0	-2.98568	27.8186
1	-1.7148	GO:0060425	M1	1	0	GO Biological Processes	19	lung morphogenesis	19_GO:0032502 developmental process	-1.7148	3.88167	2.96301	30211	43	724	4	0.552486	0.275479	7080|10413|10427|83931	NKX2-1|YAP1|SEC24B|STK40	-0.462385	0	129	0	0	-2.5079	4.74181
1	-1.7148	GO:0090317	M1	1	0	GO Biological Processes	19	negative regulation of intracellular protein transport	19_GO:0051179 localization	-1.7148	3.88167	2.96301	30211	43	724	4	0.552486	0.275479	2039|3753|4763|51684	DMTN|KCNE1|NF1|SUFU	-0.462385	0	173	0	0	-2.09317	20.864
1	-1.7148	GO:0035272	M1	1	0	GO Biological Processes	19	exocrine system development	19_GO:0032502 developmental process	-1.7148	3.88167	2.96301	30211	43	724	4	0.552486	0.275479	998|1896|5080|25837	CDC42|EDA|PAX6|RAB26	-0.462385	0	228	1	1	-1.7148	20.864
1	-1.68149	GO:0061001	M1	1	0	GO Biological Processes	19	regulation of dendritic spine morphogenesis	19_GO:0032502 developmental process	-1.68149	3.79345	2.90556	30211	44	724	4	0.552486	0.275479	7337|10152|10611|26052	UBE3A|ABI2|PDLIM5|DNM3	-0.462385	0	99	0	0	-2.80809	3.79345
1	-1.68149	GO:0021762	M1	1	0	GO Biological Processes	19	substantia nigra development	19_GO:0032502 developmental process	-1.68149	3.79345	2.90556	30211	44	724	4	0.552486	0.275479	998|7707|9919|79109	CDC42|ZNF148|SEC16A|MAPKAP1	-0.462385	0	146	0	0	-2.36844	3.91199
1	-1.68149	GO:0010799	M1	1	0	GO Biological Processes	19	regulation of peptidyl-threonine phosphorylation	19_GO:0008152 metabolic process	-1.68149	3.79345	2.90556	30211	44	724	4	0.552486	0.275479	2039|51422|56288|57521	DMTN|PRKAG2|PARD3|RPTOR	-0.462385	0	229	1	1	-1.68149	7.58689
1	-1.64913	GO:0060976	M1	1	0	GO Biological Processes	19	coronary vasculature development	19_GO:0032502 developmental process	-1.64913	3.70915	2.84977	30211	45	724	4	0.552486	0.275479	9784|10427|11174|51684	SNX17|SEC24B|ADAMTS6|SUFU	-0.462385	0	116	0	0	-2.66162	3.70915
1	-1.64913	GO:1990090	M1	1	0	GO Biological Processes	19	cellular response to nerve growth factor stimulus	19_GO:0050896 response to stimulus	-1.64913	3.70915	2.84977	30211	45	724	4	0.552486	0.275479	4914|5906|7337|23527	NTRK1|RAP1A|UBE3A|ACAP2	-0.462385	0	130	0	0	-2.49296	20.864
1	-1.67794	GO:0000281	M1	1	0	GO Biological Processes	19	mitotic cytokinesis	19_GO:0009987 cellular process	-1.67794	3.1612	2.75416	30211	66	724	5	0.690608	0.307781	389|585|9475|29127|92421	RHOC|BBS4|ROCK2|RACGAP1|CHMP4C	-0.462385	0	67	0	0	-3.47115	4.12694
1	-1.67794	GO:0070988	M1	1	0	GO Biological Processes	19	demethylation	19_GO:0008152 metabolic process	-1.67794	3.1612	2.75416	30211	66	724	5	0.690608	0.307781	5253|8242|22992|54620|65094	PHF2|KDM5C|KDM2A|FBXL19|JMJD4	-0.462385	0	82	0	0	-3.03717	20.864
1	-1.67794	GO:1900076	M1	1	0	GO Biological Processes	19	regulation of cellular response to insulin stimulus	19_GO:0050896 response to stimulus	-1.67794	3.1612	2.75416	30211	66	724	5	0.690608	0.307781	2887|5771|6714|10580|23189	GRB10|PTPN2|SRC|SORBS1|KANK1	-0.462385	0	100	0	0	-2.7912	4.96761
1	-1.65263	GO:0014902	M1	1	0	GO Biological Processes	19	myotube differentiation	19_GO:0032502 developmental process	-1.65263	3.11402	2.71441	30211	67	724	5	0.690608	0.307781	58|3479|4208|6495|26509	ACTA1|IGF1|MEF2C|SIX1|MYOF	-0.462385	0	28	0	0	-5.20631	4.03818
1	-1.65263	GO:0061371	M1	1	0	GO Biological Processes	19	determination of heart left/right asymmetry	19_GO:0032502 developmental process	-1.65263	3.11402	2.71441	30211	67	724	5	0.690608	0.307781	585|4208|26005|51684|65009	BBS4|MEF2C|C2CD3|SUFU|NDRG4	-0.462385	0	78	0	0	-3.07073	4.23327
1	-1.65263	GO:1901016	M1	1	0	GO Biological Processes	19	regulation of potassium ion transmembrane transporter activity	19_GO:0051179 localization	-1.65263	3.11402	2.71441	30211	67	724	5	0.690608	0.307781	776|1785|2273|3753|10142	CACNA1D|DNM2|FHL1|KCNE1|AKAP9	-0.462385	0	81	0	0	-3.04534	8.34558
1	-1.65263	GO:0099518	M1	1	0	GO Biological Processes	19	vesicle cytoskeletal trafficking	19_GO:0051179 localization	-1.65263	3.11402	2.71441	30211	67	724	5	0.690608	0.307781	1780|4430|22906|63971|79443	DYNC1I1|MYO1B|TRAK1|KIF13A|FYCO1	-0.462385	0	115	0	0	-2.69297	13.9093
1	-1.65263	GO:0045600	M1	1	0	GO Biological Processes	19	positive regulation of fat cell differentiation	19_GO:0032502 developmental process	-1.65263	3.11402	2.71441	30211	67	724	5	0.690608	0.307781	1240|5468|6495|10498|25946	CMKLR1|PPARG|SIX1|CARM1|ZNF385A	-0.462385	0	165	0	0	-2.13172	3.11402
1	-1.65263	GO:0070301	M1	1	0	GO Biological Processes	19	cellular response to hydrogen peroxide	19_GO:0050896 response to stimulus	-1.65263	3.11402	2.71441	30211	67	724	5	0.690608	0.307781	3297|6714|6778|7226|59338	HSF1|SRC|STAT6|TRPM2|PLEKHA1	-0.462385	0	186	0	0	-1.99368	3.11402
1	-1.62782	GO:0046854	M1	1	0	GO Biological Processes	19	phosphatidylinositol phosphate biosynthetic process	19_GO:0008152 metabolic process	-1.62782	3.06823	2.6754	30211	68	724	5	0.690608	0.307781	3631|5290|5293|8867|145567	INPP4A|PIK3CA|PIK3CD|SYNJ1|TTC7B	-0.462385	0	94	0	0	-2.84938	7.94817
1	-1.62782	GO:0007589	M1	1	0	GO Biological Processes	19	body fluid secretion	19_GO:0051179 localization	-1.62782	3.06823	2.6754	30211	68	724	5	0.690608	0.307781	4883|5066|5617|6583|10551	NPR3|PAM|PRL|SLC22A4|AGR2	-0.462385	0	239	1	1	-1.62782	3.06823
1	-1.7169	GO:1901879	M1	1	0	GO Biological Processes	19	regulation of protein depolymerization	19_GO:0050789 regulation of biological process	-1.7169	2.84508	2.71605	30211	88	724	6	0.828729	0.336922	444|2039|4130|5290|6709|23122	ASPH|DMTN|MAP1A|PIK3CA|SPTAN1|CLASP2	-0.462385	0	80	0	0	-3.05589	3.33823
1	-1.7169	GO:0006140	M1	1	0	GO Biological Processes	19	regulation of nucleotide metabolic process	19_GO:0008152 metabolic process	-1.7169	2.84508	2.71605	30211	88	724	6	0.828729	0.336922	3479|5164|9611|11182|26137|51422	IGF1|PDK2|NCOR1|SLC2A6|ZBTB20|PRKAG2	-0.462385	0	147	0	0	-2.36508	4.63643
1	-1.69517	GO:0018022	M1	1	0	GO Biological Processes	19	peptidyl-lysine methylation	19_GO:0008152 metabolic process	-1.69517	2.81312	2.68416	30211	89	724	6	0.828729	0.336922	2122|4802|58508|79813|84444|399818	MECOM|NFYC|KMT2C|EHMT1|DOT1L|EEF1AKMT2	-0.462385	0	21	0	0	-5.58892	3.87166
1	-1.69517	GO:0099173	M1	1	0	GO Biological Processes	19	postsynapse organization	19_GO:0009987 cellular process	-1.69517	2.81312	2.68416	30211	89	724	6	0.828729	0.336922	998|1742|2017|8898|26052|57555	CDC42|DLG4|CTTN|MTMR2|DNM3|NLGN2	-0.462385	0	140	0	0	-2.45162	7.58689
1	-1.67378	GO:0003333	M1	1	0	GO Biological Processes	19	amino acid transmembrane transport	19_GO:0051179 localization	-1.67378	2.78186	2.65271	30211	90	724	6	0.828729	0.336922	6583|9056|55238|56262|81855|118980	SLC22A4|SLC7A7|SLC38A7|LRRC8A|SFXN3|SFXN2	-0.462385	0	102	0	0	-2.77129	27.8186
1	-1.65273	GO:1901019	M1	1	0	GO Biological Processes	19	regulation of calcium ion transmembrane transporter activity	19_GO:0051179 localization	-1.65273	2.75129	2.62169	30211	91	724	6	0.828729	0.336922	781|1756|4987|9104|56704|342667	CACNA2D1|DMD|OPRL1|RGN|JPH1|STAC2	-0.462385	0	81	0	0	-3.04534	8.34558
1	-1.71653	GO:0060294	M1	1	0	GO Biological Processes	19	cilium movement involved in cell motility	19_GO:0040011 locomotion	-1.71653	2.58491	2.64488	30211	113	724	7	0.966851	0.363664	25790|79846|80217|84223|144535|202500|255101	CFAP45|CFAP69|CFAP43|IQCG|CFAP54|TCTE1|CFAP65	-0.462385	0	98	0	0	-2.8144	5.96113
1	-1.66091	GO:0035637	M1	1	0	GO Biological Processes	19	multicellular organismal signaling	19_GO:0023052 signaling	-1.66091	2.51806	2.56685	30211	116	724	7	0.966851	0.363664	274|776|781|3753|8913|10052|10142	BIN1|CACNA1D|CACNA2D1|KCNE1|CACNA1G|GJC1|AKAP9	-0.462385	0	32	0	0	-5.03483	41.7279
1	-1.64285	GO:0006865	M1	1	0	GO Biological Processes	19	amino acid transport	19_GO:0051179 localization	-1.64285	2.49654	2.54139	30211	117	724	7	0.966851	0.363664	4763|6583|9056|55238|56262|81855|118980	NF1|SLC22A4|SLC7A7|SLC38A7|LRRC8A|SFXN3|SFXN2	-0.462385	0	102	0	0	-2.77129	27.8186
1	-1.64285	GO:0042752	M1	1	0	GO Biological Processes	19	regulation of circadian rhythm	19_GO:0048511 rhythmic process	-1.64285	2.49654	2.54139	30211	117	724	7	0.966851	0.363664	4987|5468|7080|7337|9475|10533|22992	OPRL1|PPARG|NKX2-1|UBE3A|ROCK2|ATG7|KDM2A	-0.462385	0	237	1	1	-1.64285	2.49654
1	-1.71925	GO:0007009	M1	1	0	GO Biological Processes	19	plasma membrane organization	19_GO:0009987 cellular process	-1.71925	2.40161	2.59526	30211	139	724	8	1.10497	0.388502	274|745|6810|8291|23136|26509|57716|92421	BIN1|MYRF|STX4|DYSF|EPB41L3|MYOF|PRX|CHMP4C	-0.462385	0	179	0	0	-2.06801	6.95465
1	-1.70256	GO:0030522	M1	1	0	GO Biological Processes	19	intracellular receptor signaling pathway	19_GO:0023052 signaling	-1.70256	2.38445	2.57275	30211	140	724	8	1.10497	0.388502	1540|5241|5468|6714|7337|10413|57178|80216	CYLD|PGR|PPARG|SRC|UBE3A|YAP1|ZMIZ1|ALPK1	-0.462385	0	44	0	0	-4.42659	41.7279
1	-1.68606	GO:0050806	M1	1	0	GO Biological Processes	19	positive regulation of synaptic transmission	19_GO:0023052 signaling	-1.68606	2.36754	2.55042	30211	141	724	8	1.10497	0.388502	1742|4914|6547|6780|6810|8938|9699|57555	DLG4|NTRK1|SLC8A3|STAU1|STX4|BAIAP3|RIMS2|NLGN2	-0.462385	0	13	0	0	-7.21552	3.02235
1	-1.68606	GO:0019318	M1	1	0	GO Biological Processes	19	hexose metabolic process	19_GO:0008152 metabolic process	-1.68606	2.36754	2.55042	30211	141	724	8	1.10497	0.388502	226|2542|3795|5164|5290|51363|115209|283450	ALDOA|SLC37A4|KHK|PDK2|PIK3CA|CHST15|OMA1|HECTD4	-0.462385	0	79	0	0	-3.05687	2.5918
1	-1.68606	GO:0015748	M1	1	0	GO Biological Processes	19	organophosphate ester transport	19_GO:0051179 localization	-1.68606	2.36754	2.55042	30211	141	724	8	1.10497	0.388502	2542|4363|23200|56262|60386|63910|161291|286410	SLC37A4|ABCC1|ATP11B|LRRC8A|SLC25A19|SLC17A9|TMEM30B|ATP11C	-0.462385	0	83	0	0	-2.98568	13.9093
1	-1.63761	GO:0033135	M1	1	0	GO Biological Processes	19	regulation of peptidyl-serine phosphorylation	19_GO:0008152 metabolic process	-1.63761	2.31822	2.48458	30211	144	724	8	1.10497	0.388502	960|1756|2039|5290|10142|23228|57521|79109	CD44|DMD|DMTN|PIK3CA|AKAP9|PLCL2|RPTOR|MAPKAP1	-0.462385	0	238	1	1	-1.63761	2.31822
1	-1.6761	GO:0021543	M1	1	0	GO Biological Processes	19	pallium development	19_GO:0032502 developmental process	-1.6761	2.2222	2.4966	30211	169	724	9	1.24309	0.411781	585|836|4763|5080|10579|23380|57178|63950|153090	BBS4|CASP3|NF1|PAX6|TACC2|SRGAP2|ZMIZ1|DMRTA2|DAB2IP	-0.462385	0	24	0	0	-5.4573	2.98056
1	-1.64691	GO:0051099	M1	1	0	GO Biological Processes	19	positive regulation of binding	19_GO:0065007 biological regulation	-1.64691	2.19621	2.45801	30211	171	724	9	1.24309	0.411781	2035|3297|3479|4233|5080|5468|22919|23228|57669	EPB41|HSF1|IGF1|MET|PAX6|PPARG|MAPRE1|PLCL2|EPB41L5	-0.462385	0	176	0	0	-2.09317	20.864
1	-1.67867	GO:0032872	M1	1	0	GO Biological Processes	19	regulation of stress-activated MAPK cascade	19_GO:0023052 signaling	-1.67867	2.11817	2.46722	30211	197	724	10	1.38122	0.433752	998|1540|2122|6363|9448|9506|9611|23162|56940|153090	CDC42|CYLD|MECOM|CCL19|MAP4K4|PAGE4|NCOR1|MAPK8IP3|DUSP22|DAB2IP	-0.462385	0	34	0	0	-5.03053	2.68251
1	-1.66521	GO:0042445	M1	1	0	GO Biological Processes	19	hormone metabolic process	19_GO:0008152 metabolic process	-1.66521	2.10747	2.44985	30211	198	724	10	1.38122	0.433752	1081|1584|1734|2488|3972|8879|10699|59338|84976|145226	CGA|CYP11B1|DIO2|FSHB|LHB|SGPL1|CORIN|PLEKHA1|DISP1|RDH12	-0.462385	0	84	0	0	-2.98568	27.8186
1	-1.63861	GO:0070302	M1	1	0	GO Biological Processes	19	regulation of stress-activated protein kinase signaling cascade	19_GO:0023052 signaling	-1.63861	2.0864	2.41542	30211	200	724	10	1.38122	0.433752	998|1540|2122|6363|9448|9506|9611|23162|56940|153090	CDC42|CYLD|MECOM|CCL19|MAP4K4|PAGE4|NCOR1|MAPK8IP3|DUSP22|DAB2IP	-0.462385	0	34	0	0	-5.03053	2.68251
1	-1.70212	GO:0033157	M1	1	0	GO Biological Processes	19	regulation of intracellular protein transport	19_GO:0051179 localization	-1.70212	2.04914	2.46956	30211	224	724	11	1.51934	0.454604	998|2039|3305|3753|4763|5116|9585|51684|79778|89781|161291	CDC42|DMTN|HSPA1L|KCNE1|NF1|PCNT|KIF20B|SUFU|MICALL2|HPS4|TMEM30B	-0.462385	0	16	0	0	-6.31575	6.18191
1	-1.68946	GO:0000209	M1	1	0	GO Biological Processes	19	protein polyubiquitination	19_GO:0008152 metabolic process	-1.68946	2.04003	2.45362	30211	225	724	11	1.51934	0.454604	7335|7337|10475|11059|23321|51239|51619|55658|55905|57154|84447	UBE2V1|UBE3A|TRIM38|WWP1|TRIM2|ANKRD39|UBE2D4|RNF126|RNF114|SMURF1|SYVN1	-0.462385	0	36	0	0	-4.82804	3.36515
1	-1.68946	GO:0048705	M1	1	0	GO Biological Processes	19	skeletal system morphogenesis	19_GO:0032502 developmental process	-1.68946	2.04003	2.45362	30211	225	724	11	1.51934	0.454604	1112|4054|4208|6474|6495|8879|29985|55553|55790|57560|59338	FOXN3|LTBP3|MEF2C|SHOX2|SIX1|SGPL1|SLC39A3|SOX6|CSGALNACT1|IFT80|PLEKHA1	-0.462385	0	47	0	0	-4.12556	4.47085
1	-1.6769	GO:0006366	M1	1	0	GO Biological Processes	19	transcription by RNA polymerase II	19_GO:0008152 metabolic process	-1.6769	2.031	2.43777	30211	226	724	11	1.51934	0.454604	4150|4152|5316|5468|6829|6883|7027|8805|8812|10025|10379	MAZ|MBD1|PKNOX1|PPARG|SUPT5H|TAF12|TFDP1|TRIM24|CCNK|MED16|IRF9	-0.462385	0	120	0	0	-2.59363	2.031
1	-1.6398	GO:2000116	M1	1	0	GO Biological Processes	19	regulation of cysteine-type endopeptidase activity	19_GO:0008152 metabolic process	-1.6398	2.0044	2.39068	30211	229	724	11	1.51934	0.454604	317|444|960|3297|5468|6714|9705|10395|22861|26999|114548	APAF1|ASPH|CD44|HSF1|PPARG|SRC|ST18|DLC1|NLRP1|CYFIP2|NLRP3	-0.462385	0	143	0	0	-2.42386	2.62623
1	-1.63608	GO:0042692	M1	1	0	GO Biological Processes	19	muscle cell differentiation	19_GO:0032502 developmental process	-1.63608	1.93334	2.36377	30211	259	724	12	1.65746	0.474485	58|274|836|1756|3084|3479|4208|6474|6495|8291|10611|26509	ACTA1|BIN1|CASP3|DMD|NRG1|IGF1|MEF2C|SHOX2|SIX1|DYSF|PDLIM5|MYOF	-0.462385	0	28	0	0	-5.20631	4.03818
1	-1.62761	GO:0018205	M1	1	0	GO Biological Processes	19	peptidyl-lysine modification	19_GO:0008152 metabolic process	-1.62761	1.87056	2.33421	30211	290	724	13	1.79558	0.493513	675|2122|4802|6883|9913|10445|26036|51105|54799|58508|79813|84444|399818	BRCA2|MECOM|NFYC|TAF12|SUPT7L|MCRS1|ZNF451|PHF20L1|MBTD1|KMT2C|EHMT1|DOT1L|EEF1AKMT2	-0.462385	0	21	0	0	-5.58892	3.87166
1	-1.69668	GO:0090287	M1	1	0	GO Biological Processes	19	regulation of cellular response to growth factor stimulus	19_GO:0050896 response to stimulus	-1.69668	1.86048	2.40171	30211	314	724	14	1.9337	0.511782	1785|2887|4756|5468|7080|26036|26999|51232|55959|57154|57556|83891|153090|222663	DNM2|GRB10|NEO1|PPARG|NKX2-1|ZNF451|CYFIP2|CRIM1|SULF2|SMURF1|SEMA6A|SNX25|DAB2IP|SCUBE3	-0.462385	0	110	0	0	-2.71958	3.55131
1	-1.72446	GO:0050863	M1	1	0	GO Biological Processes	19	regulation of T cell activation	19_GO:0002376 immune system process	-1.72446	1.83017	2.41936	30211	342	724	15	2.07182	0.529372	836|1326|2175|3142|3479|5290|5771|6363|6714|7297|11326|56940|57178|57678|114548	CASP3|MAP3K8|FANCA|HLX|IGF1|PIK3CA|PTPN2|CCL19|SRC|TYK2|VSIG4|DUSP22|ZMIZ1|GPAM|NLRP3	-0.462385	0	45	0	0	-4.35315	4.07101
1	-1.70431	GO:1903037	M1	1	0	GO Biological Processes	19	regulation of leukocyte cell-cell adhesion	19_GO:0022610 biological adhesion	-1.70431	1.81953	2.3954	30211	344	724	15	2.07182	0.529372	836|960|1326|3142|3479|5290|5771|6363|6714|7297|11326|56940|57178|57678|114548	CASP3|CD44|MAP3K8|HLX|IGF1|PIK3CA|PTPN2|CCL19|SRC|TYK2|VSIG4|DUSP22|ZMIZ1|GPAM|NLRP3	-0.462385	0	45	0	0	-4.35315	4.07101
1	-1.65812	GO:0061564	M1	1	0	GO Biological Processes	19	axon development	19_GO:0032502 developmental process	-1.65812	1.75696	2.32682	30211	380	724	16	2.20994	0.546347	836|4130|4684|4756|4914|5080|5532|5747|5797|6405|23162|55118|55740|56288|57556|123016	CASP3|MAP1A|NCAM1|NEO1|NTRK1|PAX6|PPP3CB|PTK2|PTPRM|SEMA3F|MAPK8IP3|CRTAC1|ENAH|PARD3|SEMA6A|TTC8	-0.462385	0	8	0	0	-7.66177	2.60412
1	-1.66408	GO:0048667	M1	1	0	GO Biological Processes	19	cell morphogenesis involved in neuron differentiation	19_GO:0032502 developmental process	-1.66408	1.72597	2.322	30211	411	724	17	2.34807	0.562764	998|1742|4130|4208|4684|4756|4914|5080|5532|5747|5797|6405|10427|55740|56288|57556|123016	CDC42|DLG4|MAP1A|MEF2C|NCAM1|NEO1|NTRK1|PAX6|PPP3CB|PTK2|PTPRM|SEMA3F|SEC24B|ENAH|PARD3|SEMA6A|TTC8	-0.462385	0	8	0	0	-7.66177	2.60412
1	-1.64627	GO:0099537	M1	1	0	GO Biological Processes	19	trans-synaptic signaling	19_GO:0023052 signaling	-1.64627	1.71761	2.30092	30211	413	724	17	2.34807	0.562764	1138|1742|1837|2742|2914|4208|4763|5789|6810|8867|8913|9699|9900|10052|10142|23085|57555	CHRNA5|DLG4|DTNA|GLRA2|GRM4|MEF2C|NF1|PTPRD|STX4|SYNJ1|CACNA1G|RIMS2|SV2A|GJC1|AKAP9|ERC1|NLGN2	-0.462385	0	68	0	0	-3.46417	3.16921
1	-1.67226	GO:0099536	M1	1	0	GO Biological Processes	19	synaptic signaling	19_GO:0023052 signaling	-1.67226	1.69933	2.3208	30211	442	724	18	2.48619	0.57867	1138|1742|1837|2742|2914|3084|4208|4763|5789|6810|8867|8913|9699|9900|10052|10142|23085|57555	CHRNA5|DLG4|DTNA|GLRA2|GRM4|NRG1|MEF2C|NF1|PTPRD|STX4|SYNJ1|CACNA1G|RIMS2|SV2A|GJC1|AKAP9|ERC1|NLGN2	-0.462385	0	68	0	0	-3.46417	3.16921
1	-1.62961	GO:0006820	M1	1	0	GO Biological Processes	19	anion transport	19_GO:0051179 localization	-1.62961	1.68032	2.27065	30211	447	724	18	2.48619	0.57867	2542|2742|4363|4763|7419|9056|9497|11182|23155|29127|55107|55238|56262|60386|63910|64116|81855|118980	SLC37A4|GLRA2|ABCC1|NF1|VDAC3|SLC7A7|SLC4A7|SLC2A6|CLCC1|RACGAP1|ANO1|SLC38A7|LRRC8A|SLC25A19|SLC17A9|SLC39A8|SFXN3|SFXN2	-0.462385	0	108	0	0	-2.74401	4.63643
1	-1.68224	GO:0033674	M1	1	0	GO Biological Processes	19	positive regulation of kinase activity	19_GO:0048518 positive regulation of biological process	-1.68224	1.67617	2.32253	30211	473	724	19	2.62431	0.594105	998|1742|2688|3084|3479|4233|4914|5290|5747|5906|6363|6714|8525|8812|9175|51422|57521|79866|153090	CDC42|DLG4|GH1|NRG1|IGF1|MET|NTRK1|PIK3CA|PTK2|RAP1A|CCL19|SRC|DGKZ|CCNK|MAP3K13|PRKAG2|RPTOR|BORA|DAB2IP	-0.462385	0	69	0	0	-3.3864	3.42032
1	-1.72642	GO:1903047	M1	1	0	GO Biological Processes	19	mitotic cell cycle process	19_GO:0009987 cellular process	-1.72642	1.66912	2.36405	30211	500	724	20	2.76243	0.609107	389|585|675|1112|1785|3364|5080|5116|7027|9475|10540|10579|23122|23126|29127|51720|55755|92421|126520|221035	RHOC|BBS4|BRCA2|FOXN3|DNM2|HUS1|PAX6|PCNT|TFDP1|ROCK2|DCTN2|TACC2|CLASP2|POGZ|RACGAP1|UIMC1|CDK5RAP2|CHMP4C|PLK5|REEP3	-0.462385	0	214	0	0	-1.80371	2.43413
1	-1.67756	GO:0006935	M1	1	0	GO Biological Processes	19	chemotaxis	19_GO:0040011 locomotion	-1.67756	1.64932	2.30808	30211	506	724	20	2.76243	0.609107	1240|3084|4046|4233|4363|4684|4756|4914|5080|5293|5747|5797|6363|6405|7226|8729|55740|57556|123016|154796	CMKLR1|NRG1|LSP1|MET|ABCC1|NCAM1|NEO1|NTRK1|PAX6|PIK3CD|PTK2|PTPRM|CCL19|SEMA3F|TRPM2|GBF1|ENAH|SEMA6A|TTC8|AMOT	-0.462385	0	8	0	0	-7.66177	2.60412
1	-1.69723	GO:0007283	M1	1	0	GO Biological Processes	19	spermatogenesis	19_GO:0022414 reproductive process	-1.69723	1.61338	2.31453	30211	569	724	22	3.03867	0.637929	546|585|675|1785|2488|8879|9104|26064|27125|29127|51460|55905|56262|59338|64753|79846|80217|84223|84225|144535|168391|255101	ATRX|BBS4|BRCA2|DNM2|FSHB|SGPL1|RGN|RAI14|AFF4|RACGAP1|SFMBT1|RNF114|LRRC8A|PLEKHA1|CCDC136|CFAP69|CFAP43|IQCG|ZMYND15|CFAP54|GALNTL5|CFAP65	-0.462385	0	98	0	0	-2.8144	5.96113
1	-1.68207	GO:0098662	M1	1	0	GO Biological Processes	19	inorganic cation transmembrane transport	19_GO:0051179 localization	-1.68207	1.60773	2.29731	30211	571	724	22	3.03867	0.637929	357|491|776|781|3708|3753|3778|6363|6547|7222|7226|8913|9497|11194|23416|29985|50617|53373|64116|80228|84286|140803	SHROOM2|ATP2B2|CACNA1D|CACNA2D1|ITPR1|KCNE1|KCNMA1|CCL19|SLC8A3|TRPC3|TRPM2|CACNA1G|SLC4A7|ABCB8|KCNH3|SLC39A3|ATP6V0A4|TPCN1|SLC39A8|ORAI2|TMEM175|TRPM6	-0.462385	0	70	0	0	-3.36801	7.36375
1	-1.69967	GO:0098771	M1	1	0	GO Biological Processes	19	inorganic ion homeostasis	19_GO:0065007 biological regulation	-1.69967	1.54548	2.29138	30211	702	724	26	3.59116	0.691523	27|491|781|1240|1742|1760|3708|3778|4756|4987|5164|6363|6547|7222|7226|7337|7879|8805|9104|9497|9900|50617|53373|56704|64116|84286	ABL2|ATP2B2|CACNA2D1|CMKLR1|DLG4|DMPK|ITPR1|KCNMA1|NEO1|OPRL1|PDK2|CCL19|SLC8A3|TRPC3|TRPM2|UBE3A|RAB7A|TRIM24|RGN|SLC4A7|SV2A|ATP6V0A4|TPCN1|JPH1|SLC39A8|TMEM175	-0.462385	0	70	0	0	-3.36801	7.36375
1	-1.63288	GO:0055082	M1	1	0	GO Biological Processes	19	cellular chemical homeostasis	19_GO:0065007 biological regulation	-1.63288	1.51026	2.21124	30211	746	724	27	3.72928	0.704191	20|27|491|781|1240|1742|1760|3708|3778|4987|5290|6363|6547|7222|7226|7337|7879|9104|9497|9900|26137|50617|53373|56262|56704|64116|84286	ABCA2|ABL2|ATP2B2|CACNA2D1|CMKLR1|DLG4|DMPK|ITPR1|KCNMA1|OPRL1|PIK3CA|CCL19|SLC8A3|TRPC3|TRPM2|UBE3A|RAB7A|RGN|SLC4A7|SV2A|ZBTB20|ATP6V0A4|TPCN1|LRRC8A|JPH1|SLC39A8|TMEM175	-0.462385	0	70	0	0	-3.36801	7.36375
1	-1.61826	GO:0007286	M1	1	0	GO Biological Processes	19	spermatid development	19_GO:0022414 reproductive process	-1.61826	2.17082	2.41994	30211	173	724	9	1.24309	0.411781	585|27125|64753|79846|80217|84223|84225|168391|255101	BBS4|AFF4|CCDC136|CFAP69|CFAP43|IQCG|ZMYND15|GALNTL5|CFAP65	-0.461028	0	98	0	0	-2.8144	5.96113
1	-1.61826	GO:0010469	M1	1	0	GO Biological Processes	19	regulation of signaling receptor activity	19_GO:0023052 signaling	-1.61826	2.17082	2.41994	30211	173	724	9	1.24309	0.411781	1081|1742|2488|4208|5468|6714|10142|22839|57555	CGA|DLG4|FSHB|MEF2C|PPARG|SRC|AKAP9|DLGAP4|NLGN2	-0.461028	0	138	0	0	-2.47273	7.36375
1	-1.61697	GO:0022409	M1	1	0	GO Biological Processes	19	positive regulation of cell-cell adhesion	19_GO:0022610 biological adhesion	-1.61697	1.86413	2.321	30211	291	724	13	1.79558	0.493513	960|1326|2039|3142|3479|5290|6363|6714|7297|9223|57178|57678|114548	CD44|MAP3K8|DMTN|HLX|IGF1|PIK3CA|CCL19|SRC|TYK2|MAGI1|ZMIZ1|GPAM|NLRP3	-0.460145	0	45	0	0	-4.35315	4.07101
1	-1.61161	GO:0006885	M1	1	0	GO Biological Processes	19	regulation of pH	19_GO:0065007 biological regulation	-1.61161	2.69212	2.56088	30211	93	724	6	0.828729	0.336922	5164|7337|7879|9497|50617|84286	PDK2|UBE3A|RAB7A|SLC4A7|ATP6V0A4|TMEM175	-0.45519	0	137	0	0	-2.47722	20.864
1	-1.6064	GO:0048562	M1	1	0	GO Biological Processes	19	embryonic organ morphogenesis	19_GO:0032502 developmental process	-1.6064	1.85775	2.30785	30211	292	724	13	1.79558	0.493513	585|3142|4208|5080|6474|6495|8463|10413|10427|26005|29985|51684|65009	BBS4|HLX|MEF2C|PAX6|SHOX2|SIX1|TEAD2|YAP1|SEC24B|C2CD3|SLC39A3|SUFU|NDRG4	-0.450384	0	23	0	0	-5.47267	3.95317
1	-1.60414	GO:0030324	M1	1	0	GO Biological Processes	19	lung development	19_GO:0032502 developmental process	-1.60414	2.15834	2.40111	30211	174	724	9	1.24309	0.411781	3694|4054|5241|7080|10413|10427|10551|83931|171023	ITGB6|LTBP3|PGR|NKX2-1|YAP1|SEC24B|AGR2|STK40|ASXL1	-0.448521	0	129	0	0	-2.5079	4.74181
1	-1.59162	GO:0045732	M1	1	0	GO Biological Processes	19	positive regulation of protein catabolic process	19_GO:0048518 positive regulation of biological process	-1.59162	1.96999	2.32901	30211	233	724	11	1.51934	0.454604	20|5747|7879|8975|9104|10221|10533|11059|25807|57154|153090	ABCA2|PTK2|RAB7A|USP13|RGN|TRIB1|ATG7|WWP1|RHBDD3|SMURF1|DAB2IP	-0.436409	0	123	0	0	-2.58211	1.96999
1	-1.59072	GO:0050796	M1	1	0	GO Biological Processes	19	regulation of insulin secretion	19_GO:0023052 signaling	-1.59072	2.27091	2.42035	30211	147	724	8	1.10497	0.388502	3382|5532|6810|7226|8938|55107|56262|57555	ICA1|PPP3CB|STX4|TRPM2|BAIAP3|ANO1|LRRC8A|NLGN2	-0.43631	0	16	0	0	-6.31575	6.18191
1	-1.59111	GO:0031330	M1	1	0	GO Biological Processes	19	negative regulation of cellular catabolic process	19_GO:0048519 negative regulation of biological process	-1.59111	1.90393	2.30707	30211	263	724	12	1.65746	0.474485	4130|4233|5290|8898|9104|9641|10533|23274|29761|51684|55603|153090	MAP1A|MET|PIK3CA|MTMR2|RGN|IKBKE|ATG7|CLEC16A|USP25|SUFU|TENT5A|DAB2IP	-0.43631	0	195	0	0	-1.93885	1.94385
1	-1.59002	GO:1902850	M1	1	0	GO Biological Processes	19	microtubule cytoskeleton organization involved in mitosis	19_GO:0009987 cellular process	-1.59002	2.43413	2.46655	30211	120	724	7	0.966851	0.363664	5080|5116|10540|10579|23122|29127|55755	PAX6|PCNT|DCTN2|TACC2|CLASP2|RACGAP1|CDK5RAP2	-0.436012	0	214	0	0	-1.80371	2.43413
1	-1.58712	GO:0032008	M1	1	0	GO Biological Processes	19	positive regulation of TOR signaling	19_GO:0023052 signaling	-1.58712	3.55131	2.74282	30211	47	724	4	0.552486	0.275479	5290|23274|55593|57521	PIK3CA|CLEC16A|OTUD5|RPTOR	-0.434045	0	63	0	0	-3.5681	12.5184
1	-1.58712	GO:1990089	M1	1	0	GO Biological Processes	19	response to nerve growth factor	19_GO:0050896 response to stimulus	-1.58712	3.55131	2.74282	30211	47	724	4	0.552486	0.275479	4914|5906|7337|23527	NTRK1|RAP1A|UBE3A|ACAP2	-0.434045	0	130	0	0	-2.49296	20.864
1	-1.58685	GO:0043269	M1	1	0	GO Biological Processes	19	regulation of ion transport	19_GO:0051179 localization	-1.58685	1.52292	2.16922	30211	685	724	25	3.45304	0.67858	274|776|781|1742|1756|1760|1785|1804|2035|2273|3753|3778|4208|4987|7222|8913|9104|9900|10142|23416|53373|53827|56704|57555|342667	BIN1|CACNA1D|CACNA2D1|DLG4|DMD|DMPK|DNM2|DPP6|EPB41|FHL1|KCNE1|KCNMA1|MEF2C|OPRL1|TRPC3|CACNA1G|RGN|SV2A|AKAP9|KCNH3|TPCN1|FXYD5|JPH1|NLGN2|STAC2	-0.434045	0	81	0	0	-3.04534	8.34558
1	-1.58251	GO:0019079	M1	1	0	GO Biological Processes	19	viral genome replication	19_GO:0016032 viral process	-1.58251	4.63643	2.96209	30211	27	724	3	0.414365	0.238737	998|4774|9475	CDC42|NFIA|ROCK2	-0.432103	0	159	0	0	-2.24394	41.7279
1	-1.58251	GO:0019359	M1	1	0	GO Biological Processes	19	nicotinamide nucleotide biosynthetic process	19_GO:0008152 metabolic process	-1.58251	4.63643	2.96209	30211	27	724	3	0.414365	0.238737	23057|23498|54981	NMNAT2|HAAO|NMRK1	-0.432103	0	212	0	0	-1.83415	5.00735
1	-1.58251	GO:0019363	M1	1	0	GO Biological Processes	19	pyridine nucleotide biosynthetic process	19_GO:0008152 metabolic process	-1.58251	4.63643	2.96209	30211	27	724	3	0.414365	0.238737	23057|23498|54981	NMNAT2|HAAO|NMRK1	-0.432103	0	212	0	0	-1.83415	5.00735
1	-1.58251	GO:0007205	M1	1	0	GO Biological Processes	19	protein kinase C-activating G protein-coupled receptor signaling pathway	19_GO:0023052 signaling	-1.58251	4.63643	2.96209	30211	27	724	3	0.414365	0.238737	8525|8526|56288	DGKZ|DGKE|PARD3	-0.432103	0	231	0	0	-1.67166	41.7279
1	-1.58251	GO:0032438	M1	1	0	GO Biological Processes	19	melanosome organization	19_GO:0043473 pigmentation	-1.58251	4.63643	2.96209	30211	27	724	3	0.414365	0.238737	357|63971|89781	SHROOM2|KIF13A|HPS4	-0.432103	0	245	0	0	-1.62043	41.7279
1	-1.58251	GO:0018126	M1	1	0	GO Biological Processes	19	protein hydroxylation	19_GO:0008152 metabolic process	-1.58251	4.63643	2.96209	30211	27	724	3	0.414365	0.238737	444|55239|65094	ASPH|OGFOD1|JMJD4	-0.432103	0	268	1	1	-1.58251	20.864
1	-1.57966	GO:0051966	M1	1	0	GO Biological Processes	19	regulation of synaptic transmission, glutamatergic	19_GO:0023052 signaling	-1.57966	2.98056	2.59949	30211	70	724	5	0.690608	0.307781	2914|4208|4914|8525|57555	GRM4|MEF2C|NTRK1|DGKZ|NLGN2	-0.430054	0	269	1	1	-1.57966	2.98056
1	-1.5798	GO:0001894	M1	1	0	GO Biological Processes	19	tissue homeostasis	19_GO:0032501 multicellular organismal process	-1.5798	1.96157	2.31379	30211	234	724	11	1.51934	0.454604	585|1756|3694|6714|7879|9079|10413|27134|54360|64116|145226	BBS4|DMD|ITGB6|SRC|RAB7A|LDB2|YAP1|TJP3|CYTL1|SLC39A8|RDH12	-0.430054	0	60	0	0	-3.77219	2.67296
1	-1.56335	GO:0072578	M1	1	0	GO Biological Processes	19	neurotransmitter-gated ion channel clustering	19_GO:0051179 localization	-1.56335	7.58689	3.42376	30211	11	724	2	0.276243	0.195063	1742|57555	DLG4|NLGN2	-0.426668	0	42	0	0	-4.53323	41.7279
1	-1.56335	GO:0097090	M1	1	0	GO Biological Processes	19	presynaptic membrane organization	19_GO:0009987 cellular process	-1.56335	7.58689	3.42376	30211	11	724	2	0.276243	0.195063	5789|57555	PTPRD|NLGN2	-0.426668	0	42	0	0	-4.53323	41.7279
1	-1.56335	GO:2001223	M1	1	0	GO Biological Processes	19	negative regulation of neuron migration	19_GO:0040011 locomotion	-1.56335	7.58689	3.42376	30211	11	724	2	0.276243	0.195063	3084|23380	NRG1|SRGAP2	-0.426668	0	49	0	0	-4.04756	41.7279
1	-1.56335	GO:0090527	M1	1	0	GO Biological Processes	19	actin filament reorganization	19_GO:0009987 cellular process	-1.56335	7.58689	3.42376	30211	11	724	2	0.276243	0.195063	2039|116985	DMTN|ARAP1	-0.426668	0	88	0	0	-2.96667	41.7279
1	-1.56335	GO:0048308	M1	1	0	GO Biological Processes	19	organelle inheritance	19_GO:0009987 cellular process	-1.56335	7.58689	3.42376	30211	11	724	2	0.276243	0.195063	8729|126520	GBF1|PLK5	-0.426668	0	96	0	0	-2.83857	41.7279
1	-1.56335	GO:0048313	M1	1	0	GO Biological Processes	19	Golgi inheritance	19_GO:0009987 cellular process	-1.56335	7.58689	3.42376	30211	11	724	2	0.276243	0.195063	8729|126520	GBF1|PLK5	-0.426668	0	96	0	0	-2.83857	41.7279
1	-1.56335	GO:2000644	M1	1	0	GO Biological Processes	19	regulation of receptor catabolic process	19_GO:0008152 metabolic process	-1.56335	7.58689	3.42376	30211	11	724	2	0.276243	0.195063	20|8898	ABCA2|MTMR2	-0.426668	0	107	0	0	-2.77048	41.7279
1	-1.56335	GO:1903897	M1	1	0	GO Biological Processes	19	regulation of PERK-mediated unfolded protein response	19_GO:0023052 signaling	-1.56335	7.58689	3.42376	30211	11	724	2	0.276243	0.195063	5771|10551	PTPN2|AGR2	-0.426668	0	131	0	0	-2.48469	41.7279
1	-1.56335	GO:0032525	M1	1	0	GO Biological Processes	19	somite rostral/caudal axis specification	19_GO:0032502 developmental process	-1.56335	7.58689	3.42376	30211	11	724	2	0.276243	0.195063	57669|145873	EPB41L5|MESP2	-0.426668	0	133	0	0	-2.47722	41.7279
1	-1.56335	GO:0097062	M1	1	0	GO Biological Processes	19	dendritic spine maintenance	19_GO:0009987 cellular process	-1.56335	7.58689	3.42376	30211	11	724	2	0.276243	0.195063	2017|8898	CTTN|MTMR2	-0.426668	0	140	0	0	-2.45162	7.58689
1	-1.56335	GO:0043276	M1	1	0	GO Biological Processes	19	anoikis	19_GO:0009987 cellular process	-1.56335	7.58689	3.42376	30211	11	724	2	0.276243	0.195063	5290|7027	PIK3CA|TFDP1	-0.426668	0	154	0	0	-2.26232	20.864
1	-1.56335	GO:0046929	M1	1	0	GO Biological Processes	19	negative regulation of neurotransmitter secretion	19_GO:0023052 signaling	-1.56335	7.58689	3.42376	30211	11	724	2	0.276243	0.195063	4763|5906	NF1|RAP1A	-0.426668	0	160	0	0	-2.24394	41.7279
1	-1.56335	GO:0002327	M1	1	0	GO Biological Processes	19	immature B cell differentiation	19_GO:0002376 immune system process	-1.56335	7.58689	3.42376	30211	11	724	2	0.276243	0.195063	56262|84447	LRRC8A|SYVN1	-0.426668	0	171	0	0	-2.09317	13.9093
1	-1.56335	GO:0045628	M1	1	0	GO Biological Processes	19	regulation of T-helper 2 cell differentiation	19_GO:0002376 immune system process	-1.56335	7.58689	3.42376	30211	11	724	2	0.276243	0.195063	3142|114548	HLX|NLRP3	-0.426668	0	174	0	0	-2.09317	41.7279
1	-1.56335	GO:0003163	M1	1	0	GO Biological Processes	19	sinoatrial node development	19_GO:0032502 developmental process	-1.56335	7.58689	3.42376	30211	11	724	2	0.276243	0.195063	6474|8913	SHOX2|CACNA1G	-0.426668	0	197	0	0	-1.93766	7.58689
1	-1.56335	GO:0021561	M1	1	0	GO Biological Processes	19	facial nerve development	19_GO:0032502 developmental process	-1.56335	7.58689	3.42376	30211	11	724	2	0.276243	0.195063	6405|6495	SEMA3F|SIX1	-0.426668	0	208	0	0	-1.83592	20.864
1	-1.56335	GO:0021610	M1	1	0	GO Biological Processes	19	facial nerve morphogenesis	19_GO:0032502 developmental process	-1.56335	7.58689	3.42376	30211	11	724	2	0.276243	0.195063	6405|6495	SEMA3F|SIX1	-0.426668	0	208	0	0	-1.83592	20.864
1	-1.56335	GO:0086100	M1	1	0	GO Biological Processes	19	endothelin receptor signaling pathway	19_GO:0023052 signaling	-1.56335	7.58689	3.42376	30211	11	724	2	0.276243	0.195063	998|6495	CDC42|SIX1	-0.426668	0	208	0	0	-1.83592	20.864
1	-1.56335	GO:0086103	M1	1	0	GO Biological Processes	19	G protein-coupled receptor signaling pathway involved in heart process	19_GO:0023052 signaling	-1.56335	7.58689	3.42376	30211	11	724	2	0.276243	0.195063	998|6714	CDC42|SRC	-0.426668	0	226	0	0	-1.71954	20.864
1	-1.56335	GO:0060788	M1	1	0	GO Biological Processes	19	ectodermal placode formation	19_GO:0032502 developmental process	-1.56335	7.58689	3.42376	30211	11	724	2	0.276243	0.195063	1896|6495	EDA|SIX1	-0.426668	0	228	0	0	-1.7148	20.864
1	-1.56335	GO:0071697	M1	1	0	GO Biological Processes	19	ectodermal placode morphogenesis	19_GO:0032502 developmental process	-1.56335	7.58689	3.42376	30211	11	724	2	0.276243	0.195063	1896|6495	EDA|SIX1	-0.426668	0	228	0	0	-1.7148	20.864
1	-1.56335	GO:2000480	M1	1	0	GO Biological Processes	19	negative regulation of cAMP-dependent protein kinase activity	19_GO:0048519 negative regulation of biological process	-1.56335	7.58689	3.42376	30211	11	724	2	0.276243	0.195063	5575|51422	PRKAR1B|PRKAG2	-0.426668	0	229	0	0	-1.68149	7.58689
1	-1.56335	GO:2000615	M1	1	0	GO Biological Processes	19	regulation of histone H3-K9 acetylation	19_GO:0008152 metabolic process	-1.56335	7.58689	3.42376	30211	11	724	2	0.276243	0.195063	4674|26036	NAP1L2|ZNF451	-0.426668	0	251	0	0	-1.62043	41.7279
1	-1.56335	GO:0030033	M1	1	0	GO Biological Processes	19	microvillus assembly	19_GO:0009987 cellular process	-1.56335	7.58689	3.42376	30211	11	724	2	0.276243	0.195063	51735|53827	RAPGEF6|FXYD5	-0.426668	0	264	0	0	-1.62043	41.7279
1	-1.56335	GO:0006449	M1	1	0	GO Biological Processes	19	regulation of translational termination	19_GO:0008152 metabolic process	-1.56335	7.58689	3.42376	30211	11	724	2	0.276243	0.195063	55239|65094	OGFOD1|JMJD4	-0.426668	0	268	0	0	-1.58251	20.864
1	-1.56335	GO:0140467	M1	1	0	GO Biological Processes	19	integrated stress response signaling	19_GO:0050896 response to stimulus	-1.56335	7.58689	3.42376	30211	11	724	2	0.276243	0.195063	54870|115209	QRICH1|OMA1	-0.426668	0	271	1	1	-1.56335	7.58689
1	-1.56335	GO:0018026	M1	1	0	GO Biological Processes	19	peptidyl-lysine monomethylation	19_GO:0008152 metabolic process	-1.56335	7.58689	3.42376	30211	11	724	2	0.276243	0.195063	79813|399818	EHMT1|EEF1AKMT2	-0.426668	0	272	1	1	-1.56335	7.58689
1	-1.57174	GO:0061640	M1	1	0	GO Biological Processes	19	cytoskeleton-dependent cytokinesis	19_GO:0009987 cellular process	-1.57174	2.63545	2.50166	30211	95	724	6	0.828729	0.336922	389|585|9475|9897|29127|92421	RHOC|BBS4|ROCK2|WASHC5|RACGAP1|CHMP4C	-0.426668	0	67	0	0	-3.47115	4.12694
1	-1.57174	GO:0032088	M1	1	0	GO Biological Processes	19	negative regulation of NF-kappaB transcription factor activity	19_GO:0008152 metabolic process	-1.57174	2.63545	2.50166	30211	95	724	6	0.828729	0.336922	1240|1540|4345|9684|114548|153090	CMKLR1|CYLD|CD200|LRRC14|NLRP3|DAB2IP	-0.426668	0	97	0	0	-2.83733	2.63545
1	-1.57285	GO:0006888	M1	1	0	GO Biological Processes	19	endoplasmic reticulum to Golgi vesicle-mediated transport	19_GO:0051179 localization	-1.57285	2.41401	2.4421	30211	121	724	7	0.966851	0.363664	8729|9919|10427|22937|25956|51112|79748	GBF1|SEC16A|SEC24B|SCAP|SEC31B|TRAPPC12|LMAN1L	-0.426668	0	33	0	0	-5.03376	20.864
1	-1.57542	GO:0010970	M1	1	0	GO Biological Processes	19	transport along microtubule	19_GO:0051179 localization	-1.57542	2.25556	2.39929	30211	148	724	8	1.10497	0.388502	998|1780|4130|22906|23162|55288|63971|79443	CDC42|DYNC1I1|MAP1A|TRAK1|MAPK8IP3|RHOT1|KIF13A|FYCO1	-0.426668	0	115	0	0	-2.69297	13.9093
1	-1.56807	GO:0043588	M1	1	0	GO Biological Processes	19	skin development	19_GO:0032502 developmental process	-1.56807	1.95322	2.29863	30211	235	724	11	1.51934	0.454604	836|1896|2317|3691|3694|4233|4763|5080|9079|10413|51684	CASP3|EDA|FLNB|ITGB4|ITGB6|MET|NF1|PAX6|LDB2|YAP1|SUFU	-0.426668	0	270	1	1	-1.56807	1.95322
1	-1.56904	GO:0030003	M1	1	0	GO Biological Processes	19	cellular cation homeostasis	19_GO:0065007 biological regulation	-1.56904	1.54797	2.16024	30211	620	724	23	3.1768	0.651801	27|491|781|1240|1742|1760|3708|3778|4987|6363|6547|7222|7226|7337|7879|9104|9497|9900|50617|53373|56704|64116|84286	ABL2|ATP2B2|CACNA2D1|CMKLR1|DLG4|DMPK|ITPR1|KCNMA1|OPRL1|CCL19|SLC8A3|TRPC3|TRPM2|UBE3A|RAB7A|RGN|SLC4A7|SV2A|ATP6V0A4|TPCN1|JPH1|SLC39A8|TMEM175	-0.426668	0	70	0	0	-3.36801	7.36375
1	-1.56256	GO:0048736	M1	1	0	GO Biological Processes	19	appendage development	19_GO:0032502 developmental process	-1.56256	2.12176	2.34535	30211	177	724	9	1.24309	0.411781	444|546|3691|4154|5066|6474|26005|29985|57560	ASPH|ATRX|ITGB4|MBNL1|PAM|SHOX2|C2CD3|SLC39A3|IFT80	-0.426648	0	273	1	1	-1.56256	2.12176
1	-1.56256	GO:0060173	M1	1	0	GO Biological Processes	19	limb development	19_GO:0032502 developmental process	-1.56256	2.12176	2.34535	30211	177	724	9	1.24309	0.411781	444|546|3691|4154|5066|6474|26005|29985|57560	ASPH|ATRX|ITGB4|MBNL1|PAM|SHOX2|C2CD3|SLC39A3|IFT80	-0.426648	0	273	0	0	-1.56256	2.12176
1	-1.56028	GO:0016525	M1	1	0	GO Biological Processes	19	negative regulation of angiogenesis	19_GO:0032502 developmental process	-1.56028	2.24042	2.37839	30211	149	724	8	1.10497	0.388502	4763|5468|5617|5797|9475|57556|153090|154796	NF1|PPARG|PRL|PTPRM|ROCK2|SEMA6A|DAB2IP|AMOT	-0.424941	0	161	0	0	-2.23223	2.74526
1	-1.56008	GO:0048871	M1	1	0	GO Biological Processes	19	multicellular organismal homeostasis	19_GO:0032501 multicellular organismal process	-1.56008	1.74351	2.22062	30211	359	724	15	2.07182	0.529372	585|1756|3694|4233|5290|6714|7226|7879|9079|10413|27134|54360|64116|115209|145226	BBS4|DMD|ITGB6|MET|PIK3CA|SRC|TRPM2|RAB7A|LDB2|YAP1|TJP3|CYTL1|SLC39A8|OMA1|RDH12	-0.424941	0	60	0	0	-3.77219	2.67296
1	-1.55738	GO:0045747	M1	1	0	GO Biological Processes	19	positive regulation of Notch signaling pathway	19_GO:0023052 signaling	-1.55738	3.47733	2.69151	30211	48	724	4	0.552486	0.275479	6714|10413|22848|57178	SRC|YAP1|AAK1|ZMIZ1	-0.423778	0	44	0	0	-4.42659	41.7279
1	-1.55738	GO:0048546	M1	1	0	GO Biological Processes	19	digestive tract morphogenesis	19_GO:0032502 developmental process	-1.55738	3.47733	2.69151	30211	48	724	4	0.552486	0.275479	3142|6474|10551|57669	HLX|SHOX2|AGR2|EPB41L5	-0.423778	0	133	0	0	-2.47722	41.7279
1	-1.55738	GO:0060324	M1	1	0	GO Biological Processes	19	face development	19_GO:0032502 developmental process	-1.55738	3.47733	2.69151	30211	48	724	4	0.552486	0.275479	444|585|8879|59338	ASPH|BBS4|SGPL1|PLEKHA1	-0.423778	0	235	0	0	-1.64363	8.34558
1	-1.55738	GO:0001885	M1	1	0	GO Biological Processes	19	endothelial cell development	19_GO:0032502 developmental process	-1.55738	3.47733	2.69151	30211	48	724	4	0.552486	0.275479	4233|5906|7716|27134	MET|RAP1A|VEZF1|TJP3	-0.423778	0	274	1	1	-1.55738	3.47733
1	-1.55589	GO:0001889	M1	1	0	GO Biological Processes	19	liver development	19_GO:0032502 developmental process	-1.55589	2.39422	2.4179	30211	122	724	7	0.966851	0.363664	3142|4233|4763|5253|5290|9104|25807	HLX|MET|NF1|PHF2|PIK3CA|RGN|RHBDD3	-0.423056	0	76	0	0	-3.1147	2.39422
1	-1.55589	GO:0007043	M1	1	0	GO Biological Processes	19	cell-cell junction assembly	19_GO:0009987 cellular process	-1.55589	2.39422	2.4179	30211	122	724	7	0.966851	0.363664	389|10052|23136|56288|79778|79983|143162	RHOC|GJC1|EPB41L3|PARD3|MICALL2|POF1B|FRMPD2	-0.423056	0	127	0	0	-2.5201	3.59723
1	-1.55226	GO:0051153	M1	1	0	GO Biological Processes	19	regulation of striated muscle cell differentiation	19_GO:0032502 developmental process	-1.55226	2.60799	2.47262	30211	96	724	6	0.828729	0.336922	1760|3084|3479|4208|6474|55553	DMPK|NRG1|IGF1|MEF2C|SHOX2|SOX6	-0.41981	0	28	0	0	-5.20631	4.03818
1	-1.54895	GO:0030323	M1	1	0	GO Biological Processes	19	respiratory tube development	19_GO:0032502 developmental process	-1.54895	2.10984	2.32702	30211	178	724	9	1.24309	0.411781	3694|4054|5241|7080|10413|10427|10551|83931|171023	ITGB6|LTBP3|PGR|NKX2-1|YAP1|SEC24B|AGR2|STK40|ASXL1	-0.417263	0	129	0	0	-2.5079	4.74181
1	-1.54895	GO:0043523	M1	1	0	GO Biological Processes	19	regulation of neuron apoptotic process	19_GO:0050789 regulation of biological process	-1.54895	2.01584	2.298	30211	207	724	10	1.38122	0.433752	836|998|2020|2914|4208|4763|4914|5290|6495|23321	CASP3|CDC42|EN2|GRM4|MEF2C|NF1|NTRK1|PIK3CA|SIX1|TRIM2	-0.417263	0	275	1	1	-1.54895	2.01584
1	-1.54735	GO:0006338	M1	1	0	GO Biological Processes	19	chromatin remodeling	19_GO:0009987 cellular process	-1.54735	1.87541	2.25135	30211	267	724	12	1.65746	0.474485	546|4674|6601|8242|9557|10445|11176|22880|29994|125476|132660|152485	ATRX|NAP1L2|SMARCC2|KDM5C|CHD1L|MCRS1|BAZ2A|MORC2|BAZ2B|INO80C|LIN54|ZNF827	-0.416044	0	31	0	0	-5.04115	2.34674
1	-1.54531	GO:0007033	M1	1	0	GO Biological Processes	19	vacuole organization	19_GO:0009987 cellular process	-1.54531	2.22549	2.35767	30211	150	724	8	1.10497	0.388502	7879|9897|10533|29911|57154|84286|84376|89781	RAB7A|WASHC5|ATG7|HOOK2|SMURF1|TMEM175|HOOK3|HPS4	-0.415143	0	35	0	0	-4.84974	13.9093
1	-1.54531	GO:0007292	M1	1	0	GO Biological Processes	19	female gamete generation	19_GO:0022414 reproductive process	-1.54531	2.22549	2.35767	30211	150	724	8	1.10497	0.388502	675|2120|2488|5241|6714|9897|27030|57178	BRCA2|ETV6|FSHB|PGR|SRC|WASHC5|MLH3|ZMIZ1	-0.415143	0	135	0	0	-2.47722	20.864
1	-1.54531	GO:0048592	M1	1	0	GO Biological Processes	19	eye morphogenesis	19_GO:0032502 developmental process	-1.54531	2.22549	2.35767	30211	150	724	8	1.10497	0.388502	357|585|4211|4763|5080|5797|10152|123016	SHROOM2|BBS4|MEIS1|NF1|PAX6|PTPRM|ABI2|TTC8	-0.415143	0	182	0	0	-2.03389	5.69017
1	-1.5409	GO:0001958	M1	1	0	GO Biological Processes	19	endochondral ossification	19_GO:0032502 developmental process	-1.5409	4.47085	2.87914	30211	28	724	3	0.414365	0.238737	4208|55790|57560	MEF2C|CSGALNACT1|IFT80	-0.414141	0	47	0	0	-4.12556	4.47085
1	-1.5409	GO:0036075	M1	1	0	GO Biological Processes	19	replacement ossification	19_GO:0032501 multicellular organismal process	-1.5409	4.47085	2.87914	30211	28	724	3	0.414365	0.238737	4208|55790|57560	MEF2C|CSGALNACT1|IFT80	-0.414141	0	47	0	0	-4.12556	4.47085
1	-1.5409	GO:0060996	M1	1	0	GO Biological Processes	19	dendritic spine development	19_GO:0032502 developmental process	-1.5409	4.47085	2.87914	30211	28	724	3	0.414365	0.238737	998|1742|23380	CDC42|DLG4|SRGAP2	-0.414141	0	49	0	0	-4.04756	41.7279
1	-1.5409	GO:0070076	M1	1	0	GO Biological Processes	19	histone lysine demethylation	19_GO:0008152 metabolic process	-1.5409	4.47085	2.87914	30211	28	724	3	0.414365	0.238737	5253|8242|22992	PHF2|KDM5C|KDM2A	-0.414141	0	82	0	0	-3.03717	20.864
1	-1.5409	GO:0042181	M1	1	0	GO Biological Processes	19	ketone biosynthetic process	19_GO:0008152 metabolic process	-1.5409	4.47085	2.87914	30211	28	724	3	0.414365	0.238737	1584|2488|3972	CYP11B1|FSHB|LHB	-0.414141	0	84	0	0	-2.98568	27.8186
1	-1.5409	GO:0006829	M1	1	0	GO Biological Processes	19	zinc ion transport	19_GO:0051179 localization	-1.5409	4.47085	2.87914	30211	28	724	3	0.414365	0.238737	7226|29985|64116	TRPM2|SLC39A3|SLC39A8	-0.414141	0	136	0	0	-2.47722	41.7279
1	-1.5409	GO:0048753	M1	1	0	GO Biological Processes	19	pigment granule organization	19_GO:0043473 pigmentation	-1.5409	4.47085	2.87914	30211	28	724	3	0.414365	0.238737	357|63971|89781	SHROOM2|KIF13A|HPS4	-0.414141	0	245	0	0	-1.62043	41.7279
1	-1.5409	GO:1903779	M1	1	0	GO Biological Processes	19	regulation of cardiac conduction	19_GO:0023052 signaling	-1.5409	4.47085	2.87914	30211	28	724	3	0.414365	0.238737	491|6547|10699	ATP2B2|SLC8A3|CORIN	-0.414141	0	276	1	1	-1.5409	20.864
1	-1.5409	GO:0018195	M1	1	0	GO Biological Processes	19	peptidyl-arginine modification	19_GO:0008152 metabolic process	-1.5409	4.47085	2.87914	30211	28	724	3	0.414365	0.238737	10498|65094|79133	CARM1|JMJD4|NDUFAF5	-0.414141	0	277	1	1	-1.5409	20.864
1	-1.53657	GO:0006470	M1	1	0	GO Biological Processes	19	protein dephosphorylation	19_GO:0008152 metabolic process	-1.53657	2.00615	2.28161	30211	208	724	10	1.38122	0.433752	5532|5771|5789|5797|5802|8898|27143|54704|56940|147699	PPP3CB|PTPN2|PTPRD|PTPRM|PTPRS|MTMR2|PALD1|PDP1|DUSP22|PPM1N	-0.41094	0	199	0	0	-1.91874	2.83588
1	-1.53657	GO:0045637	M1	1	0	GO Biological Processes	19	regulation of myeloid cell differentiation	19_GO:0002376 immune system process	-1.53657	2.00615	2.28161	30211	208	724	10	1.38122	0.433752	2488|3297|4208|4211|4212|4763|4850|5771|10221|22985	FSHB|HSF1|MEF2C|MEIS1|MEIS2|NF1|CNOT4|PTPN2|TRIB1|ACIN1	-0.41094	0	222	0	0	-1.74395	2.00615
1	-1.5366	GO:0097190	M1	1	0	GO Biological Processes	19	apoptotic signaling pathway	19_GO:0023052 signaling	-1.5366	1.86841	2.23756	30211	268	724	12	1.65746	0.474485	317|675|836|3708|4763|5164|8879|9641|23368|54870|55288|153090	APAF1|BRCA2|CASP3|ITPR1|NF1|PDK2|SGPL1|IKBKE|PPP1R13B|QRICH1|RHOT1|DAB2IP	-0.41094	0	169	0	0	-2.11298	5.05793
1	-1.53547	GO:0048515	M1	1	0	GO Biological Processes	19	spermatid differentiation	19_GO:0022414 reproductive process	-1.53547	2.09805	2.3088	30211	179	724	9	1.24309	0.411781	585|27125|64753|79846|80217|84223|84225|168391|255101	BBS4|AFF4|CCDC136|CFAP69|CFAP43|IQCG|ZMYND15|GALNTL5|CFAP65	-0.410225	0	98	0	0	-2.8144	5.96113
1	-1.53307	GO:0060349	M1	1	0	GO Biological Processes	19	bone morphogenesis	19_GO:0032502 developmental process	-1.53307	2.58111	2.44395	30211	97	724	6	0.828729	0.336922	1112|4054|4208|6474|55790|57560	FOXN3|LTBP3|MEF2C|SHOX2|CSGALNACT1|IFT80	-0.408201	0	47	0	0	-4.12556	4.47085
1	-1.53049	GO:2000181	M1	1	0	GO Biological Processes	19	negative regulation of blood vessel morphogenesis	19_GO:0032502 developmental process	-1.53049	2.21075	2.3371	30211	151	724	8	1.10497	0.388502	4763|5468|5617|5797|9475|57556|153090|154796	NF1|PPARG|PRL|PTPRM|ROCK2|SEMA6A|DAB2IP|AMOT	-0.405993	0	161	0	0	-2.23223	2.74526
1	-1.52844	GO:0046850	M1	1	0	GO Biological Processes	19	regulation of bone remodeling	19_GO:0032501 multicellular organismal process	-1.52844	3.40636	2.64154	30211	49	724	4	0.552486	0.275479	2488|4054|4763|6714	FSHB|LTBP3|NF1|SRC	-0.405439	0	25	0	0	-5.42714	4.07101
1	-1.52844	GO:0051209	M1	1	0	GO Biological Processes	19	release of sequestered calcium ion into cytosol	19_GO:0051179 localization	-1.52844	3.40636	2.64154	30211	49	724	4	0.552486	0.275479	3708|6363|7226|53373	ITPR1|CCL19|TRPM2|TPCN1	-0.405439	0	70	0	0	-3.36801	7.36375
1	-1.52844	GO:0045332	M1	1	0	GO Biological Processes	19	phospholipid translocation	19_GO:0051179 localization	-1.52844	3.40636	2.64154	30211	49	724	4	0.552486	0.275479	4363|23200|161291|286410	ABCC1|ATP11B|TMEM30B|ATP11C	-0.405439	0	83	0	0	-2.98568	13.9093
1	-1.52844	GO:0035924	M1	1	0	GO Biological Processes	19	cellular response to vascular endothelial growth factor stimulus	19_GO:0050896 response to stimulus	-1.52844	3.40636	2.64154	30211	49	724	4	0.552486	0.275479	5290|5293|57556|153090	PIK3CA|PIK3CD|SEMA6A|DAB2IP	-0.405439	0	94	0	0	-2.84938	7.94817
1	-1.52592	GO:0051962	M1	1	0	GO Biological Processes	19	positive regulation of nervous system development	19_GO:0032502 developmental process	-1.52592	1.86147	2.22384	30211	269	724	12	1.65746	0.474485	274|4914|5080|5789|6474|8867|9175|23499|51593|57555|63950|84079	BIN1|NTRK1|PAX6|PTPRD|SHOX2|SYNJ1|MAP3K13|MACF1|SRRT|NLGN2|DMRTA2|ANKRD27	-0.403294	0	18	0	0	-6.03104	2.56975
1	-1.52212	GO:2001257	M1	1	0	GO Biological Processes	19	regulation of cation channel activity	19_GO:0051179 localization	-1.52212	2.0864	2.2907	30211	180	724	9	1.24309	0.411781	781|1742|1756|3753|4208|4987|56704|57555|342667	CACNA2D1|DLG4|DMD|KCNE1|MEF2C|OPRL1|JPH1|NLGN2|STAC2	-0.399869	0	81	0	0	-3.04534	8.34558
1	-1.51583	GO:1901343	M1	1	0	GO Biological Processes	19	negative regulation of vasculature development	19_GO:0032502 developmental process	-1.51583	2.19621	2.3167	30211	152	724	8	1.10497	0.388502	4763|5468|5617|5797|9475|57556|153090|154796	NF1|PPARG|PRL|PTPRM|ROCK2|SEMA6A|DAB2IP|AMOT	-0.393951	0	161	0	0	-2.23223	2.74526
1	-1.51508	GO:0007268	M1	1	0	GO Biological Processes	19	chemical synaptic transmission	19_GO:0023052 signaling	-1.51508	1.68598	2.15312	30211	396	724	16	2.20994	0.546347	1138|1742|1837|2742|2914|4208|4763|6810|8867|8913|9699|9900|10052|10142|23085|57555	CHRNA5|DLG4|DTNA|GLRA2|GRM4|MEF2C|NF1|STX4|SYNJ1|CACNA1G|RIMS2|SV2A|GJC1|AKAP9|ERC1|NLGN2	-0.393947	0	68	0	0	-3.46417	3.16921
1	-1.51508	GO:0098916	M1	1	0	GO Biological Processes	19	anterograde trans-synaptic signaling	19_GO:0023052 signaling	-1.51508	1.68598	2.15312	30211	396	724	16	2.20994	0.546347	1138|1742|1837|2742|2914|4208|4763|6810|8867|8913|9699|9900|10052|10142|23085|57555	CHRNA5|DLG4|DTNA|GLRA2|GRM4|MEF2C|NF1|STX4|SYNJ1|CACNA1G|RIMS2|SV2A|GJC1|AKAP9|ERC1|NLGN2	-0.393947	0	68	0	0	-3.46417	3.16921
1	-1.51088	GO:0034968	M1	1	0	GO Biological Processes	19	histone lysine methylation	19_GO:0008152 metabolic process	-1.51088	2.85808	2.49056	30211	73	724	5	0.690608	0.307781	2122|4802|58508|79813|84444	MECOM|NFYC|KMT2C|EHMT1|DOT1L	-0.391604	0	21	0	0	-5.58892	3.87166
1	-1.51088	GO:0043401	M1	1	0	GO Biological Processes	19	steroid hormone mediated signaling pathway	19_GO:0023052 signaling	-1.51088	2.85808	2.49056	30211	73	724	5	0.690608	0.307781	5241|6714|7337|10413|57178	PGR|SRC|UBE3A|YAP1|ZMIZ1	-0.391604	0	44	0	0	-4.42659	41.7279
1	-1.51088	GO:0042058	M1	1	0	GO Biological Processes	19	regulation of epidermal growth factor receptor signaling pathway	19_GO:0023052 signaling	-1.51088	2.85808	2.49056	30211	73	724	5	0.690608	0.307781	5771|7879|10551|55658|153090	PTPN2|RAB7A|AGR2|RNF126|DAB2IP	-0.391604	0	131	0	0	-2.48469	41.7279
1	-1.51088	GO:0048662	M1	1	0	GO Biological Processes	19	negative regulation of smooth muscle cell proliferation	19_GO:0048519 negative regulation of biological process	-1.51088	2.85808	2.49056	30211	73	724	5	0.690608	0.307781	4208|4883|5468|10221|65009	MEF2C|NPR3|PPARG|TRIB1|NDRG4	-0.391604	0	227	0	0	-1.71954	20.864
1	-1.51209	GO:0071695	M1	1	0	GO Biological Processes	19	anatomical structure maturation	19_GO:0032502 developmental process	-1.51209	1.98704	2.24909	30211	210	724	10	1.38122	0.433752	675|2688|3479|4763|5241|5468|6363|9897|23294|57560	BRCA2|GH1|IGF1|NF1|PGR|PPARG|CCL19|WASHC5|ANKS1A|IFT80	-0.391604	0	124	0	0	-2.58184	2.37476
1	-1.50889	GO:0010721	M1	1	0	GO Biological Processes	19	negative regulation of cell development	19_GO:0032502 developmental process	-1.50889	2.07487	2.27272	30211	181	724	9	1.24309	0.411781	2039|3479|4763|5080|5802|6405|23189|57556|84376	DMTN|IGF1|NF1|PAX6|PTPRS|SEMA3F|KANK1|SEMA6A|HOOK3	-0.389986	0	46	0	0	-4.33387	3.26363
1	-1.50795	GO:0002694	M1	1	0	GO Biological Processes	19	regulation of leukocyte activation	19_GO:0002376 immune system process	-1.50795	1.52582	2.08823	30211	629	724	23	3.1768	0.651801	836|1326|2175|3142|3479|4208|4345|5290|5771|6363|6714|6778|6810|7297|9473|11326|25807|56940|57178|57678|114548|200558|399687	CASP3|MAP3K8|FANCA|HLX|IGF1|MEF2C|CD200|PIK3CA|PTPN2|CCL19|SRC|STAT6|STX4|TYK2|THEMIS2|VSIG4|RHBDD3|DUSP22|ZMIZ1|GPAM|NLRP3|APLF|MYO18A	-0.389414	0	45	0	0	-4.35315	4.07101
1	-1.50627	GO:0061008	M1	1	0	GO Biological Processes	19	hepaticobiliary system development	19_GO:0032502 developmental process	-1.50627	2.33676	2.34669	30211	125	724	7	0.966851	0.363664	3142|4233|4763|5253|5290|9104|25807	HLX|MET|NF1|PHF2|PIK3CA|RGN|RHBDD3	-0.388479	0	76	0	0	-3.1147	2.39422
1	-1.50627	GO:0043280	M1	1	0	GO Biological Processes	19	positive regulation of cysteine-type endopeptidase activity involved in apoptotic process	19_GO:0048518 positive regulation of biological process	-1.50627	2.33676	2.34669	30211	125	724	7	0.966851	0.363664	317|3297|5468|9705|10395|22861|114548	APAF1|HSF1|PPARG|ST18|DLC1|NLRP1|NLRP3	-0.388479	0	143	0	0	-2.42386	2.62623
1	-1.50107	GO:0051491	M1	1	0	GO Biological Processes	19	positive regulation of filopodium assembly	19_GO:0048518 positive regulation of biological process	-1.50107	4.31668	2.8	30211	29	724	3	0.414365	0.238737	998|26052|116985	CDC42|DNM3|ARAP1	-0.38736	0	88	0	0	-2.96667	41.7279
1	-1.50107	GO:0048665	M1	1	0	GO Biological Processes	19	neuron fate specification	19_GO:0032502 developmental process	-1.50107	4.31668	2.8	30211	29	724	3	0.414365	0.238737	6495|51684|63950	SIX1|SUFU|DMRTA2	-0.38736	0	142	0	0	-2.43724	4.31668
1	-1.50107	GO:0035521	M1	1	0	GO Biological Processes	19	monoubiquitinated histone deubiquitination	19_GO:0008152 metabolic process	-1.50107	4.31668	2.8	30211	29	724	3	0.414365	0.238737	6883|9913|171023	TAF12|SUPT7L|ASXL1	-0.38736	0	206	0	0	-1.8586	4.31668
1	-1.50107	GO:0035522	M1	1	0	GO Biological Processes	19	monoubiquitinated histone H2A deubiquitination	19_GO:0008152 metabolic process	-1.50107	4.31668	2.8	30211	29	724	3	0.414365	0.238737	6883|9913|171023	TAF12|SUPT7L|ASXL1	-0.38736	0	206	0	0	-1.8586	4.31668
1	-1.50107	GO:0007435	M1	1	0	GO Biological Processes	19	salivary gland morphogenesis	19_GO:0032502 developmental process	-1.50107	4.31668	2.8	30211	29	724	3	0.414365	0.238737	998|1896|5080	CDC42|EDA|PAX6	-0.38736	0	228	0	0	-1.7148	20.864
1	-1.50107	GO:0051654	M1	1	0	GO Biological Processes	19	establishment of mitochondrion localization	19_GO:0051179 localization	-1.50107	4.31668	2.8	30211	29	724	3	0.414365	0.238737	4139|22906|55288	MARK1|TRAK1|RHOT1	-0.38736	0	278	1	1	-1.50107	4.31668
1	-1.50107	GO:0050686	M1	1	0	GO Biological Processes	19	negative regulation of mRNA processing	19_GO:0048519 negative regulation of biological process	-1.50107	4.31668	2.8	30211	29	724	3	0.414365	0.238737	6433|6829|79171	SFSWAP|SUPT5H|RBM42	-0.38736	0	279	1	1	-1.50107	4.31668
1	-1.50026	GO:0061178	M1	1	0	GO Biological Processes	19	regulation of insulin secretion involved in cellular response to glucose stimulus	19_GO:0023052 signaling	-1.50026	3.33823	2.59286	30211	50	724	4	0.552486	0.275479	5532|6810|8938|55107	PPP3CB|STX4|BAIAP3|ANO1	-0.38736	0	16	0	0	-6.31575	6.18191
1	-1.50026	GO:0051283	M1	1	0	GO Biological Processes	19	negative regulation of sequestering of calcium ion	19_GO:0051179 localization	-1.50026	3.33823	2.59286	30211	50	724	4	0.552486	0.275479	3708|6363|7226|53373	ITPR1|CCL19|TRPM2|TPCN1	-0.38736	0	70	0	0	-3.36801	7.36375
1	-1.50026	GO:0048013	M1	1	0	GO Biological Processes	19	ephrin receptor signaling pathway	19_GO:0023052 signaling	-1.50026	3.33823	2.59286	30211	50	724	4	0.552486	0.275479	4914|5747|6714|23294	NTRK1|PTK2|SRC|ANKS1A	-0.38736	0	92	0	0	-2.8817	10.432
1	-1.50026	GO:0070830	M1	1	0	GO Biological Processes	19	bicellular tight junction assembly	19_GO:0009987 cellular process	-1.50026	3.33823	2.59286	30211	50	724	4	0.552486	0.275479	56288|79778|79983|143162	PARD3|MICALL2|POF1B|FRMPD2	-0.38736	0	127	0	0	-2.5201	3.59723
1	-1.50026	GO:0031638	M1	1	0	GO Biological Processes	19	zymogen activation	19_GO:0008152 metabolic process	-1.50026	3.33823	2.59286	30211	50	724	4	0.552486	0.275479	317|444|26999|115209	APAF1|ASPH|CYFIP2|OMA1	-0.38736	0	149	0	0	-2.33447	20.864
1	-1.50132	GO:2001236	M1	1	0	GO Biological Processes	19	regulation of extrinsic apoptotic signaling pathway	19_GO:0023052 signaling	-1.50132	2.18185	2.29645	30211	153	724	8	1.10497	0.388502	1540|2017|3479|4763|6714|6810|10413|57448	CYLD|CTTN|IGF1|NF1|SRC|STX4|YAP1|BIRC6	-0.38736	0	216	0	0	-1.78341	2.18185
1	-1.50001	GO:0001505	M1	1	0	GO Biological Processes	19	regulation of neurotransmitter levels	19_GO:0065007 biological regulation	-1.50001	1.97763	2.23297	30211	211	724	10	1.38122	0.433752	1138|2914|4208|4763|5906|6810|8867|8938|9699|9900	CHRNA5|GRM4|MEF2C|NF1|RAP1A|STX4|SYNJ1|BAIAP3|RIMS2|SV2A	-0.38736	0	68	0	0	-3.46417	3.16921
1	-1.49101	GO:0043476	M1	1	0	GO Biological Processes	19	pigment accumulation	19_GO:0043473 pigmentation	-1.49101	6.95465	3.23281	30211	12	724	2	0.276243	0.195063	357|84079	SHROOM2|ANKRD27	-0.386684	0	48	0	0	-4.06145	41.7279
[truncated: 369 more rows]

## Sheet: GO-CC
_MEMBER_MyList	_LogP_MyList	GO	_PATTERN_	_RANK_	GiniIndex	Category	CategoryID	Description	PARENT_GO	LogP	Enrichment	Z-score	#TotalGeneInLibrary	#GeneInGO	#GeneInHitList	#GeneInGOAndHitList	%InGO	STDV %InGO	GeneID	Hits	Log(q-value)	EvidenceCutoff	GROUP_ID	FirstInGroupByEnrichment	FirstInGroupByLogP	BestLogPInGroup	BestEnrichmentInGroup	URL
[truncated: 241 more rows]

[truncated: 2 more sheets: GO-MF, KEGG]
