# Supplementary material for: Screening of Differentially Expressed Genes and miRNAs in Hypothalamus and Pituitary Gland of Sheep under Different Photoperiods
Source: Genes (Basel). 2022 Jun 19;13(6):1091. doi: 10.3390/genes13061091 (PMC9222358; doi:10.3390/genes13061091)
Supplement: Supplementary file 1 [file genes-13-01091-s001.zip › Table S7.xlsx]

## Sheet: GO-BP
GO	Category	CategoryID	Description	PARENT_GO	Enrichment	Z-score	#TotalGeneInLibrary	#GeneInGO	#GeneInHitList	#GeneInGOAndHitList	%InGO	STDV %InGO	GeneID	Hits	Log(q-value)	BestLogPInGroup	BestEnrichmentInGroup
GO:0050804	GO Biological Processes	19	modulation of chemical synaptic transmission	19_GO:0023052 signaling	4.69069	15.9694	30211	428	1249	83	6.64532	0.704766	43|114|183|348|773|816|991|1201|1395|1627|1759|1855|1906|2185|2332|2648|2670|2890|2894|2897|2899|2902|2903|2911|2913|2914|2915|3060|3766|4130|4137|4208|4311|4763|4983|5020|5413|5532|5590|5728|5789|5906|5923|6376|6507|6529|6547|6558|6809|7143|7804|8398|8938|9066|9378|9699|10142|10368|10675|10814|11170|22839|22854|22986|22999|23025|23085|23154|23373|23394|25837|26037|26059|27092|28964|55607|56853|5…	ACHE|ADCY8|AGT|APOE|CACNA1A|CAMK2B|CDC20|CLN3|CRHR2|DBN1|DNM1|DVL1|EDN1|PTK2B|FMR1|KAT2A|GFAP|GRIA1|GRID1|GRIK1|GRIK3|GRIN1|GRIN2A|GRM1|GRM3|GRM4|GRM5|HCRT|KCNJ10|MAP1A|MAPT|MEF2C|MME|NF1|OPHN1|OXT|SEPTIN5|PPP3CB|PRKCZ|PTEN|PTPRD|RAP1A|RASGRF1|CX3CL1|SLC1A3|SLC6A1|SLC8A3|SLC12A2|STX3|TNR|LRP8|PLA2G6|BAIAP3|SYT7|NRXN1|RIMS2|AKAP9|CACNG3|CSPG5|CPLX2|FAM107A|DLGAP4|NTNG1|SORCS3|RIMS1|UNC13A|ERC1|NCD…	-27.7919	-31.755	5.40243
GO:0099177	GO Biological Processes	19	regulation of trans-synaptic signaling	19_GO:0023052 signaling	4.67976	15.9409	30211	429	1249	83	6.64532	0.704766	43|114|183|348|773|816|991|1201|1395|1627|1759|1855|1906|2185|2332|2648|2670|2890|2894|2897|2899|2902|2903|2911|2913|2914|2915|3060|3766|4130|4137|4208|4311|4763|4983|5020|5413|5532|5590|5728|5789|5906|5923|6376|6507|6529|6547|6558|6809|7143|7804|8398|8938|9066|9378|9699|10142|10368|10675|10814|11170|22839|22854|22986|22999|23025|23085|23154|23373|23394|25837|26037|26059|27092|28964|55607|56853|5…	ACHE|ADCY8|AGT|APOE|CACNA1A|CAMK2B|CDC20|CLN3|CRHR2|DBN1|DNM1|DVL1|EDN1|PTK2B|FMR1|KAT2A|GFAP|GRIA1|GRID1|GRIK1|GRIK3|GRIN1|GRIN2A|GRM1|GRM3|GRM4|GRM5|HCRT|KCNJ10|MAP1A|MAPT|MEF2C|MME|NF1|OPHN1|OXT|SEPTIN5|PPP3CB|PRKCZ|PTEN|PTPRD|RAP1A|RASGRF1|CX3CL1|SLC1A3|SLC6A1|SLC8A3|SLC12A2|STX3|TNR|LRP8|PLA2G6|BAIAP3|SYT7|NRXN1|RIMS2|AKAP9|CACNG3|CSPG5|CPLX2|FAM107A|DLGAP4|NTNG1|SORCS3|RIMS1|UNC13A|ERC1|NCD…	-27.7919	-31.755	5.40243
GO:0031344	GO Biological Processes	19	regulation of cell projection organization	19_GO:0050789 regulation of biological process	3.82317	14.9792	30211	639	1249	101	8.08647	0.771415	112|183|348|466|547|816|818|832|960|991|1201|1608|1627|1785|1855|1857|1902|2011|2185|2332|2596|2648|2670|2803|2889|4067|4099|4134|4137|4139|4155|4897|4916|4919|5064|5337|5365|5454|5653|5728|5789|5792|5802|5906|5962|6376|6624|7143|7248|7804|7869|8499|8829|9638|9738|9762|10152|10413|10512|10716|10807|22854|22902|23043|23064|23072|23189|23327|23373|23394|23499|25791|26037|26051|26052|53335|55558|557…	ADCY6|AGT|APOE|ATF1|KIF1A|CAMK2B|CAMK2G|CAPZB|CD44|CDC20|CLN3|DGKG|DBN1|DNM2|DVL1|DVL3|LPAR1|MARK2|PTK2B|FMR1|GAP43|KAT2A|GFAP|GOLGA4|RAPGEF1|LYN|MAG|MAP4|MAPT|MARK1|MBP|NRCAM|NTRK3|ROR1|PALM|PLD1|PLXNB3|POU3F2|KLK6|PTEN|PTPRD|PTPRF|PTPRS|RAP1A|RDX|CX3CL1|FSCN1|TNR|TSC1|LRP8|SEMA3B|PPFIA2|NRP1|FEZ1|CCP110|LZTS3|ABI2|YAP1|SEMA3C|TBR1|ENTR1|NTNG1|RUFY3|TNIK|SETX|HECW1|KANK1|NEDD4L|CRTC1|ADNP|MACF1|…	-27.0746	-30.7854	4.15295
GO:0120035	GO Biological Processes	19	regulation of plasma membrane bounded cell projection organization	19_GO:0050789 regulation of biological process	3.81099	14.7107	30211	622	1249	98	7.84628	0.760864	112|183|348|466|547|816|818|832|960|991|1201|1608|1627|1785|1855|1902|2011|2185|2332|2596|2670|2803|2889|4067|4099|4134|4137|4139|4155|4897|4916|4919|5064|5337|5365|5454|5653|5728|5789|5792|5802|5906|5962|6376|6624|7143|7248|7804|7869|8499|8829|9638|9738|9762|10152|10413|10512|10716|10807|22854|22902|23043|23064|23072|23189|23327|23373|23394|23499|25791|26037|26051|26052|53335|55558|55704|55835|5…	ADCY6|AGT|APOE|ATF1|KIF1A|CAMK2B|CAMK2G|CAPZB|CD44|CDC20|CLN3|DGKG|DBN1|DNM2|DVL1|LPAR1|MARK2|PTK2B|FMR1|GAP43|GFAP|GOLGA4|RAPGEF1|LYN|MAG|MAP4|MAPT|MARK1|MBP|NRCAM|NTRK3|ROR1|PALM|PLD1|PLXNB3|POU3F2|KLK6|PTEN|PTPRD|PTPRF|PTPRS|RAP1A|RDX|CX3CL1|FSCN1|TNR|TSC1|LRP8|SEMA3B|PPFIA2|NRP1|FEZ1|CCP110|LZTS3|ABI2|YAP1|SEMA3C|TBR1|ENTR1|NTNG1|RUFY3|TNIK|SETX|HECW1|KANK1|NEDD4L|CRTC1|ADNP|MACF1|NGEF|SIPA1L…	-26.1705	-30.7854	4.15295
GO:0099536	GO Biological Processes	19	synaptic signaling	19_GO:0023052 signaling	4.37795	14.8568	30211	442	1249	80	6.40512	0.692801	40|43|321|348|773|784|1140|1267|1393|1488|1837|1855|2555|2557|2561|2572|2744|2890|2894|2897|2899|2902|2903|2911|2913|2914|2915|3060|3084|3358|4155|4208|4763|4988|5025|5100|5354|5367|5368|5413|5728|5789|5816|6196|6506|6507|6529|6571|6750|6809|6854|7804|8001|8618|8867|8913|9066|9378|9379|9381|9699|9899|10142|10675|10814|22895|22999|23025|23085|23095|23373|26059|50488|57555|79608|89848|112476|147381…	ASIC2|ACHE|APBA2|APOE|CACNA1A|CACNB3|CHRNB1|CNP|CRHBP|CTBP2|DTNA|DVL1|GABRA2|GABRA4|GABRB2|GAD2|GLS|GRIA1|GRID1|GRIK1|GRIK3|GRIN1|GRIN2A|GRM1|GRM3|GRM4|GRM5|HCRT|NRG1|HTR2C|MBP|MEF2C|NF1|OPRM1|P2RX4|PCDH8|PLP1|PMCH|PNOC|SEPTIN5|PTEN|PTPRD|PVALB|RPS6KA2|SLC1A2|SLC1A3|SLC6A1|SLC18A2|SST|STX3|SYN2|LRP8|GLRA3|CADPS|SYNJ1|CACNA1G|SYT7|NRXN1|NRXN2|OTOF|RIMS2|SV2B|AKAP9|CSPG5|CPLX2|RPH3A|RIMS1|UNC13A|ER…	-24.9796	-31.755	5.40243
GO:0099537	GO Biological Processes	19	trans-synaptic signaling	19_GO:0023052 signaling	4.50966	14.9138	30211	413	1249	77	6.16493	0.680559	40|43|321|348|773|784|1140|1267|1393|1488|1837|1855|2555|2557|2561|2572|2744|2890|2894|2897|2899|2902|2903|2911|2913|2914|2915|3060|3358|4155|4208|4763|4988|5025|5100|5354|5367|5368|5413|5728|5789|5816|6196|6506|6507|6529|6571|6750|6809|6854|7804|8001|8618|8867|8913|9066|9378|9379|9381|9699|9899|10142|10675|10814|22895|22999|23025|23085|23095|26059|50488|57555|79608|89848|112476|147381|341359	ASIC2|ACHE|APBA2|APOE|CACNA1A|CACNB3|CHRNB1|CNP|CRHBP|CTBP2|DTNA|DVL1|GABRA2|GABRA4|GABRB2|GAD2|GLS|GRIA1|GRID1|GRIK1|GRIK3|GRIN1|GRIN2A|GRM1|GRM3|GRM4|GRM5|HCRT|HTR2C|MBP|MEF2C|NF1|OPRM1|P2RX4|PCDH8|PLP1|PMCH|PNOC|SEPTIN5|PTEN|PTPRD|PVALB|RPS6KA2|SLC1A2|SLC1A3|SLC6A1|SLC18A2|SST|STX3|SYN2|LRP8|GLRA3|CADPS|SYNJ1|CACNA1G|SYT7|NRXN1|NRXN2|OTOF|RIMS2|SV2B|AKAP9|CSPG5|CPLX2|RPH3A|RIMS1|UNC13A|ERC1|KI…	-24.8827	-31.755	5.40243
GO:0007268	GO Biological Processes	19	chemical synaptic transmission	19_GO:0023052 signaling	4.58109	14.8966	30211	396	1249	75	6.0048	0.672235	40|43|321|348|773|784|1140|1267|1393|1488|1837|1855|2555|2557|2561|2572|2744|2890|2894|2897|2899|2902|2903|2911|2913|2914|2915|3060|3358|4155|4208|4763|4988|5025|5100|5354|5367|5368|5413|5728|5816|6196|6506|6507|6529|6571|6750|6809|6854|7804|8001|8618|8867|8913|9066|9378|9379|9381|9699|9899|10142|10814|22895|22999|23025|23085|23095|26059|50488|57555|79608|89848|112476|147381|341359	ASIC2|ACHE|APBA2|APOE|CACNA1A|CACNB3|CHRNB1|CNP|CRHBP|CTBP2|DTNA|DVL1|GABRA2|GABRA4|GABRB2|GAD2|GLS|GRIA1|GRID1|GRIK1|GRIK3|GRIN1|GRIN2A|GRM1|GRM3|GRM4|GRM5|HCRT|HTR2C|MBP|MEF2C|NF1|OPRM1|P2RX4|PCDH8|PLP1|PMCH|PNOC|SEPTIN5|PTEN|PVALB|RPS6KA2|SLC1A2|SLC1A3|SLC6A1|SLC18A2|SST|STX3|SYN2|LRP8|GLRA3|CADPS|SYNJ1|CACNA1G|SYT7|NRXN1|NRXN2|OTOF|RIMS2|SV2B|AKAP9|CPLX2|RPH3A|RIMS1|UNC13A|ERC1|KIF1B|ERC2|MIN…	-24.7397	-31.755	5.40243
GO:0098916	GO Biological Processes	19	anterograde trans-synaptic signaling	19_GO:0023052 signaling	4.58109	14.8966	30211	396	1249	75	6.0048	0.672235	40|43|321|348|773|784|1140|1267|1393|1488|1837|1855|2555|2557|2561|2572|2744|2890|2894|2897|2899|2902|2903|2911|2913|2914|2915|3060|3358|4155|4208|4763|4988|5025|5100|5354|5367|5368|5413|5728|5816|6196|6506|6507|6529|6571|6750|6809|6854|7804|8001|8618|8867|8913|9066|9378|9379|9381|9699|9899|10142|10814|22895|22999|23025|23085|23095|26059|50488|57555|79608|89848|112476|147381|341359	ASIC2|ACHE|APBA2|APOE|CACNA1A|CACNB3|CHRNB1|CNP|CRHBP|CTBP2|DTNA|DVL1|GABRA2|GABRA4|GABRB2|GAD2|GLS|GRIA1|GRID1|GRIK1|GRIK3|GRIN1|GRIN2A|GRM1|GRM3|GRM4|GRM5|HCRT|HTR2C|MBP|MEF2C|NF1|OPRM1|P2RX4|PCDH8|PLP1|PMCH|PNOC|SEPTIN5|PTEN|PVALB|RPS6KA2|SLC1A2|SLC1A3|SLC6A1|SLC18A2|SST|STX3|SYN2|LRP8|GLRA3|CADPS|SYNJ1|CACNA1G|SYT7|NRXN1|NRXN2|OTOF|RIMS2|SV2B|AKAP9|CPLX2|RPH3A|RIMS1|UNC13A|ERC1|KIF1B|ERC2|MIN…	-24.7397	-31.755	5.40243
GO:0031175	GO Biological Processes	19	neuron projection development	19_GO:0032502 developmental process	3.52034	13.3725	30211	639	1249	93	7.44596	0.742808	214|348|1267|1627|1785|1855|1906|2011|2185|2596|2670|2676|2824|3975|4067|4099|4130|4134|4137|4684|4744|4897|4929|4983|5015|5354|5365|5532|5588|5590|5727|5728|5747|5792|5923|6469|6683|6809|7143|7368|7477|7804|7869|8301|8506|8522|8828|8829|8936|9252|9378|9448|9585|9638|9721|10006|10013|10427|10512|10675|22854|22954|23022|23043|23136|23154|23162|23181|23380|26999|27023|50488|51347|55118|55558|55607|…	ALCAM|APOE|CNP|DBN1|DNM2|DVL1|EDN1|MARK2|PTK2B|GAP43|GFAP|GFRA3|GPM6B|LHX1|LYN|MAG|MAP1A|MAP4|MAPT|NCAM1|NEFH|NRCAM|NR4A2|OPHN1|OTX2|PLP1|PLXNB3|PPP3CB|PRKCQ|PRKCZ|PTCH1|PTEN|PTK2|PTPRF|RASGRF1|SHH|SPAST|STX3|TNR|UGT8|WNT7B|LRP8|SEMA3B|PICALM|CNTNAP1|GAS7|NRP2|NRP1|WASF1|RPS6KA5|NRXN1|MAP4K4|KIF20B|FEZ1|GPRIN2|ABI1|HDAC6|SEC24B|SEMA3C|CSPG5|NTNG1|TRIM32|PALLD|TNIK|EPB41L3|NCDN|MAPK8IP3|DIP2A|SRGA…	-22.367	-25.6006	3.60471
GO:0010975	GO Biological Processes	19	regulation of neuron projection development	19_GO:0032502 developmental process	4.15295	13.691	30211	431	1249	74	5.92474	0.668023	112|183|348|466|547|816|818|991|1608|1627|1855|1902|2011|2185|2670|2803|2889|4067|4099|4137|4139|4155|4897|4916|4919|5365|5454|5653|5728|5789|5792|5802|5906|6376|7143|7248|7804|7869|8499|8829|9638|9762|10152|10512|10716|22854|22902|23043|23064|23072|23189|23327|23373|23394|23499|25791|26037|26052|53335|55558|55704|57498|57554|57556|65009|65981|80128|81565|84879|85442|85458|114788|157285|221074	ADCY6|AGT|APOE|ATF1|KIF1A|CAMK2B|CAMK2G|CDC20|DGKG|DBN1|DVL1|LPAR1|MARK2|PTK2B|GFAP|GOLGA4|RAPGEF1|LYN|MAG|MAPT|MARK1|MBP|NRCAM|NTRK3|ROR1|PLXNB3|POU3F2|KLK6|PTEN|PTPRD|PTPRF|PTPRS|RAP1A|CX3CL1|TNR|TSC1|LRP8|SEMA3B|PPFIA2|NRP1|FEZ1|LZTS3|ABI2|SEMA3C|TBR1|NTNG1|RUFY3|TNIK|SETX|HECW1|KANK1|NEDD4L|CRTC1|ADNP|MACF1|NGEF|SIPA1L1|DNM3|BCL11A|PLXNA3|CCDC88A|KIDINS220|LRRC7|SEMA6A|NDRG4|CAPRIN2|TRIM46|ND…	-21.6867	-30.7854	4.15295
GO:0032989	GO Biological Processes	19	cellular component morphogenesis	19_GO:0032502 developmental process	3.50369	12.5654	30211	573	1249	83	6.64532	0.704766	214|287|1267|1465|1627|1785|1855|1906|2068|2596|2676|3691|3975|4099|4130|4629|4684|4744|4897|4929|4983|5015|5156|5339|5365|5532|5588|5590|5727|5728|5747|5990|6469|6683|7143|7168|7368|7477|7804|7869|8301|8506|8522|8828|8829|8936|9252|9378|9448|9585|9638|10006|10013|10087|10512|10675|10763|11155|22854|23022|23043|23136|23181|23380|26999|27023|50488|51347|55558|55740|56288|57498|57556|64753|66000|80…	ALCAM|ANK2|CNP|CSRP1|DBN1|DNM2|DVL1|EDN1|ERCC2|GAP43|GFRA3|ITGB4|LHX1|MAG|MAP1A|MYH11|NCAM1|NEFH|NRCAM|NR4A2|OPHN1|OTX2|PDGFRA|PLEC|PLXNB3|PPP3CB|PRKCQ|PRKCZ|PTCH1|PTEN|PTK2|RFX2|SHH|SPAST|TNR|TPM1|UGT8|WNT7B|LRP8|SEMA3B|PICALM|CNTNAP1|GAS7|NRP2|NRP1|WASF1|RPS6KA5|NRXN1|MAP4K4|KIF20B|FEZ1|ABI1|HDAC6|CERT1|SEMA3C|CSPG5|NES|LDB3|NTNG1|PALLD|TNIK|EPB41L3|DIP2A|SRGAP2|CYFIP2|FOXB1|MINK1|TAOK3|PLXNA3|…	-19.5877	-25.6006	3.60471
GO:0000902	GO Biological Processes	19	cell morphogenesis	19_GO:0032502 developmental process	3.19873	11.9793	30211	673	1249	89	7.1257	0.727914	214|832|1267|1306|1627|1785|1855|1906|2317|2596|2676|3084|3708|3975|4130|4208|4684|4744|4897|4929|4983|5015|5339|5365|5532|5588|5590|5727|5728|5747|6469|6507|6683|7143|7368|7477|7804|7869|8301|8506|8522|8828|8829|8936|9252|9378|9448|9585|9638|10006|10013|10087|10152|10413|10427|10512|10675|10763|10979|22854|23022|23043|23136|23181|23380|23671|26999|27023|50488|51176|51347|55558|55740|56288|57498|…	ALCAM|CAPZB|CNP|COL15A1|DBN1|DNM2|DVL1|EDN1|FLNB|GAP43|GFRA3|NRG1|ITPR1|LHX1|MAP1A|MEF2C|NCAM1|NEFH|NRCAM|NR4A2|OPHN1|OTX2|PLEC|PLXNB3|PPP3CB|PRKCQ|PRKCZ|PTCH1|PTEN|PTK2|SHH|SLC1A3|SPAST|TNR|UGT8|WNT7B|LRP8|SEMA3B|PICALM|CNTNAP1|GAS7|NRP2|NRP1|WASF1|RPS6KA5|NRXN1|MAP4K4|KIF20B|FEZ1|ABI1|HDAC6|CERT1|ABI2|YAP1|SEC24B|SEMA3C|CSPG5|NES|FERMT2|NTNG1|PALLD|TNIK|EPB41L3|DIP2A|SRGAP2|TMEFF2|CYFIP2|FOXB1|…	-18.4675	-25.6006	3.60471
GO:0007610	GO Biological Processes	19	behavior	19_GO:0007610 behavior	3.39407	11.9079	30211	563	1249	79	6.32506	0.688752	109|114|183|348|551|680|1140|1201|1267|1393|1855|1981|2648|2744|2890|2894|2902|2903|2911|2915|3060|3084|3358|3766|4130|4137|4208|4311|4763|4886|4929|4987|4988|5020|5025|5108|5309|5367|5413|5532|5590|5728|5923|6310|6506|6507|6529|6547|6571|7143|7248|8301|8398|8528|8867|9112|9378|9379|9455|9698|10347|10499|10716|22986|23152|23373|23394|27023|28964|51083|51286|54207|57521|57555|64478|65009|84630|848…	ADCY3|ADCY8|AGT|APOE|AVP|BRS3|CHRNB1|CLN3|CNP|CRHBP|DVL1|EIF4G1|KAT2A|GLS|GRIA1|GRID1|GRIN1|GRIN2A|GRM1|GRM5|HCRT|NRG1|HTR2C|KCNJ10|MAP1A|MAPT|MEF2C|MME|NF1|NPY1R|NR4A2|OPRL1|OPRM1|OXT|P2RX4|PCM1|PITX3|PMCH|SEPTIN5|PPP3CB|PRKCZ|PTEN|RASGRF1|ATXN1|SLC1A2|SLC1A3|SLC6A1|SLC8A3|SLC18A2|TNR|TSC1|PICALM|PLA2G6|DDO|SYNJ1|MTA1|NRXN1|NRXN2|HOMER2|PUM1|ABCA7|NCOA2|TBR1|SORCS3|CIC|CRTC1|ADNP|FOXB1|GIT1|GAL|…	-17.7078	-20.7817	4.83763
GO:0032990	GO Biological Processes	19	cell part morphogenesis	19_GO:0032502 developmental process	3.56298	11.7794	30211	482	1249	71	5.68455	0.655176	214|1267|1627|1785|1855|1906|2596|2676|3975|4130|4684|4744|4897|4929|4983|5015|5339|5365|5532|5588|5590|5727|5728|5747|6469|6683|7143|7368|7477|7804|7869|8301|8506|8522|8828|8829|8936|9252|9378|9448|9585|9638|10006|10013|10087|10512|10675|10763|22854|23022|23043|23136|23181|23380|26999|27023|50488|51347|55558|55740|56288|57498|57556|66000|80128|81565|85440|91624|123016|139065|170302	ALCAM|CNP|DBN1|DNM2|DVL1|EDN1|GAP43|GFRA3|LHX1|MAP1A|NCAM1|NEFH|NRCAM|NR4A2|OPHN1|OTX2|PLEC|PLXNB3|PPP3CB|PRKCQ|PRKCZ|PTCH1|PTEN|PTK2|SHH|SPAST|TNR|UGT8|WNT7B|LRP8|SEMA3B|PICALM|CNTNAP1|GAS7|NRP2|NRP1|WASF1|RPS6KA5|NRXN1|MAP4K4|KIF20B|FEZ1|ABI1|HDAC6|CERT1|SEMA3C|CSPG5|NES|NTNG1|PALLD|TNIK|EPB41L3|DIP2A|SRGAP2|CYFIP2|FOXB1|MINK1|TAOK3|PLXNA3|ENAH|PARD3|KIDINS220|SEMA6A|TMEM108|TRIM46|NDEL1|DOCK7|…	-16.8797	-25.6006	3.60471
GO:0048858	GO Biological Processes	19	cell projection morphogenesis	19_GO:0032502 developmental process	3.60471	11.7291	30211	463	1249	69	5.52442	0.646431	214|1267|1627|1785|1855|1906|2596|2676|3975|4130|4684|4744|4897|4929|4983|5015|5365|5532|5588|5590|5727|5728|5747|6469|6683|7143|7368|7477|7804|7869|8301|8506|8522|8828|8829|8936|9252|9378|9448|9585|9638|10006|10013|10512|10675|10763|22854|23022|23043|23136|23181|23380|26999|27023|50488|51347|55558|55740|56288|57498|57556|66000|80128|81565|85440|91624|123016|139065|170302	ALCAM|CNP|DBN1|DNM2|DVL1|EDN1|GAP43|GFRA3|LHX1|MAP1A|NCAM1|NEFH|NRCAM|NR4A2|OPHN1|OTX2|PLXNB3|PPP3CB|PRKCQ|PRKCZ|PTCH1|PTEN|PTK2|SHH|SPAST|TNR|UGT8|WNT7B|LRP8|SEMA3B|PICALM|CNTNAP1|GAS7|NRP2|NRP1|WASF1|RPS6KA5|NRXN1|MAP4K4|KIF20B|FEZ1|ABI1|HDAC6|SEMA3C|CSPG5|NES|NTNG1|PALLD|TNIK|EPB41L3|DIP2A|SRGAP2|CYFIP2|FOXB1|MINK1|TAOK3|PLXNA3|ENAH|PARD3|KIDINS220|SEMA6A|TMEM108|TRIM46|NDEL1|DOCK7|NEXN|TTC8|S…	-16.6452	-25.6006	3.60471
GO:0048167	GO Biological Processes	19	regulation of synaptic plasticity	19_GO:0023052 signaling	5.40243	12.8738	30211	197	1249	44	3.52282	0.521646	114|183|348|816|991|1201|1395|1627|2185|2332|2648|2670|2890|2902|2903|2915|3766|4130|4137|4208|4311|4763|5532|5590|5728|5923|6376|6547|6809|7143|9066|9699|10814|11170|22986|22999|23085|23154|23373|26037|26059|57537|79772|112476	ADCY8|AGT|APOE|CAMK2B|CDC20|CLN3|CRHR2|DBN1|PTK2B|FMR1|KAT2A|GFAP|GRIA1|GRIN1|GRIN2A|GRM5|KCNJ10|MAP1A|MAPT|MEF2C|MME|NF1|PPP3CB|PRKCZ|PTEN|RASGRF1|CX3CL1|SLC8A3|STX3|TNR|SYT7|RIMS2|CPLX2|FAM107A|SORCS3|RIMS1|ERC1|NCDN|CRTC1|SIPA1L1|ERC2|SORCS2|MCTP1|PRRT2	-16.59	-31.755	5.40243
GO:0034330	GO Biological Processes	19	cell junction organization	19_GO:0009987 cellular process	3.5285	11.5101	30211	473	1249	69	5.52442	0.646431	43|287|348|784|1140|1488|1627|1855|2185|2555|2561|2705|2915|3084|3691|3987|4137|4301|4744|4771|4774|4897|4983|5064|5339|5728|5789|5792|5802|6376|6529|6547|6624|7143|7248|7368|7477|8497|8499|8506|8829|8936|9378|9379|10013|10395|10580|10979|22854|23025|23085|23136|23181|26052|26059|51564|55920|56288|57555|63827|66000|79629|79778|83660|94030|145581|147381|375790|392617	ACHE|ANK2|APOE|CACNB3|CHRNB1|CTBP2|DBN1|DVL1|PTK2B|GABRA2|GABRB2|GJB1|GRM5|NRG1|ITGB4|LIMS1|MAPT|AFDN|NEFH|NF2|NFIA|NRCAM|OPHN1|PALM|PLEC|PTEN|PTPRD|PTPRF|PTPRS|CX3CL1|SLC6A1|SLC8A3|FSCN1|TNR|TSC1|UGT8|WNT7B|PPFIA4|PPFIA2|CNTNAP1|NRP1|WASF1|NRXN1|NRXN2|HDAC6|DLC1|SORBS1|FERMT2|NTNG1|UNC13A|ERC1|EPB41L3|DIP2A|DNM3|ERC2|HDAC7|RCC2|PARD3|NLGN2|BCAN|TMEM108|OCEL1|MICALL2|TLN2|LRRC4B|LRFN5|CBLN2|AGRN|…	-16.1801	-19.1375	4.17331
GO:0022604	GO Biological Processes	19	regulation of cell morphogenesis	19_GO:0032502 developmental process	4.28249	11.9651	30211	305	1249	54	4.32346	0.575489	81|752|816|832|960|1627|1785|1855|1857|1902|2011|2035|2185|2266|2768|3987|4628|5064|5365|5747|5789|5962|7168|7804|8829|9362|9699|10395|10675|10979|22854|22999|23025|23136|23189|23327|23499|30011|53335|54509|55558|55920|57194|57471|57699|65981|84879|113251|116985|121512|152273|152503|157285|445815	ACTN4|FMNL1|CAMK2B|CAPZB|CD44|DBN1|DNM2|DVL1|DVL3|LPAR1|MARK2|EPB41|PTK2B|FGG|GNA12|LIMS1|MYH10|PALM|PLXNB3|PTK2|PTPRD|RDX|TPM1|LRP8|NRP1|CPNE6|RIMS2|DLC1|CSPG5|FERMT2|NTNG1|RIMS1|UNC13A|EPB41L3|KANK1|NEDD4L|MACF1|SH3KBP1|BCL11A|RHOF|PLXNA3|RCC2|ATP10A|ERMN|CPNE5|CAPRIN2|MFSD2A|LARP4|ARAP1|FGD4|FGD5|SH3D19|PRAG1|PALM2AKAP2	-15.9811	-18.9136	4.28249
GO:0048812	GO Biological Processes	19	neuron projection morphogenesis	19_GO:0032502 developmental process	3.56177	11.4341	30211	455	1249	67	5.36429	0.637533	214|1267|1627|1785|1855|1906|2596|2676|3975|4130|4684|4744|4897|4929|4983|5015|5365|5532|5588|5590|5727|5728|5747|6469|6683|7143|7368|7477|7804|7869|8301|8506|8522|8828|8829|8936|9252|9378|9448|9585|9638|10006|10013|10512|22854|23022|23043|23136|23181|23380|26999|27023|50488|51347|55558|55740|56288|57498|57556|66000|80128|81565|85440|91624|123016|139065|170302	ALCAM|CNP|DBN1|DNM2|DVL1|EDN1|GAP43|GFRA3|LHX1|MAP1A|NCAM1|NEFH|NRCAM|NR4A2|OPHN1|OTX2|PLXNB3|PPP3CB|PRKCQ|PRKCZ|PTCH1|PTEN|PTK2|SHH|SPAST|TNR|UGT8|WNT7B|LRP8|SEMA3B|PICALM|CNTNAP1|GAS7|NRP2|NRP1|WASF1|RPS6KA5|NRXN1|MAP4K4|KIF20B|FEZ1|ABI1|HDAC6|SEMA3C|NTNG1|PALLD|TNIK|EPB41L3|DIP2A|SRGAP2|CYFIP2|FOXB1|MINK1|TAOK3|PLXNA3|ENAH|PARD3|KIDINS220|SEMA6A|TMEM108|TRIM46|NDEL1|DOCK7|NEXN|TTC8|SLITRK4|ARX	-15.9087	-25.6006	3.60471
GO:0044089	GO Biological Processes	19	positive regulation of cellular component biogenesis	19_GO:0048518 positive regulation of biological process	3.43442	11.3175	30211	493	1249	70	5.60448	0.650822	21|40|183|274|1307|1785|1902|1981|2185|2332|3084|3987|4137|4771|5020|5064|5789|5899|6249|6376|6624|7037|7099|7168|7248|8739|8829|9079|9146|9378|9448|9738|9793|10142|10152|10807|10979|22880|22998|23122|23187|23394|26052|28964|29899|50807|51535|53407|55160|55626|55704|55835|57482|57555|64787|64805|79953|81565|84630|89795|89848|90102|90678|94030|96459|116985|122664|139065|147381|375790	ABCA3|ASIC2|AGT|BIN1|COL16A1|DNM2|LPAR1|EIF4G1|PTK2B|FMR1|NRG1|LIMS1|MAPT|NF2|OXT|PALM|PTPRD|RALB|CLIP1|CX3CL1|FSCN1|TFRC|TLR4|TPM1|TSC1|HRK|NRP1|LDB2|HGS|NRXN1|MAP4K4|CCP110|CKAP5|AKAP9|ABI2|ENTR1|FERMT2|MORC2|LIMCH1|CLASP2|PHLDB1|ADNP|DNM3|GIT1|GPSM2|ASAP1|PPHLN1|STX18|ARHGEF10L|AMBRA1|CCDC88A|CENPJ|CRACD|NLGN2|EPS8L2|P2RY12|SYNDIG1|NDEL1|TTBK1|NAV3|FCHSD1|PHLDB2|LRSAM1|LRRC4B|FNIP1|ARAP1|TPPP2…	-15.8618	-18.7486	4.2685
GO:0120039	GO Biological Processes	19	plasma membrane bounded cell projection morphogenesis	19_GO:0032502 developmental process	3.53073	11.3458	30211	459	1249	67	5.36429	0.637533	214|1267|1627|1785|1855|1906|2596|2676|3975|4130|4684|4744|4897|4929|4983|5015|5365|5532|5588|5590|5727|5728|5747|6469|6683|7143|7368|7477|7804|7869|8301|8506|8522|8828|8829|8936|9252|9378|9448|9585|9638|10006|10013|10512|22854|23022|23043|23136|23181|23380|26999|27023|50488|51347|55558|55740|56288|57498|57556|66000|80128|81565|85440|91624|123016|139065|170302	ALCAM|CNP|DBN1|DNM2|DVL1|EDN1|GAP43|GFRA3|LHX1|MAP1A|NCAM1|NEFH|NRCAM|NR4A2|OPHN1|OTX2|PLXNB3|PPP3CB|PRKCQ|PRKCZ|PTCH1|PTEN|PTK2|SHH|SPAST|TNR|UGT8|WNT7B|LRP8|SEMA3B|PICALM|CNTNAP1|GAS7|NRP2|NRP1|WASF1|RPS6KA5|NRXN1|MAP4K4|KIF20B|FEZ1|ABI1|HDAC6|SEMA3C|NTNG1|PALLD|TNIK|EPB41L3|DIP2A|SRGAP2|CYFIP2|FOXB1|MINK1|TAOK3|PLXNA3|ENAH|PARD3|KIDINS220|SEMA6A|TMEM108|TRIM46|NDEL1|DOCK7|NEXN|TTC8|SLITRK4|ARX	-15.7554	-25.6006	3.60471
GO:0060322	GO Biological Processes	19	head development	19_GO:0032502 developmental process	2.82759	10.7884	30211	787	1249	92	7.36589	0.739123	317|444|490|491|652|666|1021|1267|1280|1638|1745|1750|2648|2902|2903|3084|3975|4155|4763|4771|4897|4929|4983|5015|5108|5156|5209|5309|5354|5454|5455|5727|5728|5894|6271|6310|6469|6506|6513|6867|7080|7143|7248|7289|7477|7804|8828|8829|8867|9625|9638|10215|10395|10427|10579|10716|10763|10844|23017|23054|23152|23380|23705|26160|26468|27023|28964|50488|51176|51286|51654|53615|55558|57447|57555|63827|…	APAF1|ASPH|ATP2B1|ATP2B2|BMP4|BOK|CDK6|CNP|COL2A1|DCT|DLX1|DLX6|KAT2A|GRIN1|GRIN2A|NRG1|LHX1|MBP|NF1|NF2|NRCAM|NR4A2|OPHN1|OTX2|PCM1|PDGFRA|PFKFB3|PITX3|PLP1|POU3F2|POU3F3|PTCH1|PTEN|RAF1|S100A1|ATXN1|SHH|SLC1A2|SLC2A1|TACC1|NKX2-1|TNR|TSC1|TULP3|WNT7B|LRP8|NRP2|NRP1|SYNJ1|AATK|FEZ1|OLIG2|DLC1|SEC24B|TACC2|TBR1|NES|TUBGCP2|FAIM2|NCOA6|CIC|SRGAP2|CADM1|IFT172|LHX6|FOXB1|GIT1|MINK1|LEF1|CEND1|CDK5R…	-15.7554	-18.6008	4.25532
GO:0030029	GO Biological Processes	19	actin filament-based process	19_GO:0009987 cellular process	3.13401	10.9831	30211	602	1249	78	6.245	0.684671	81|287|408|752|776|817|832|1201|1465|1627|1756|2035|2037|2185|2317|3752|4620|4628|4629|4763|4771|4983|5156|5339|5358|6242|6464|6624|6709|7018|7168|8476|8522|8829|8913|8936|9749|10006|10152|10395|10580|11155|11170|22885|22902|22954|22998|23022|23043|23092|23136|23189|23327|23380|23527|26037|30011|50488|54509|54566|55114|55160|55607|55740|57471|57553|79778|83543|84327|116985|116986|121512|122786|15…	ACTN4|ANK2|ARRB1|FMNL1|CACNA1D|CAMK2D|CAPZB|CLN3|CSRP1|DBN1|DMD|EPB41|EPB41L2|PTK2B|FLNB|KCND3|MYH2|MYH10|MYH11|NF1|NF2|OPHN1|PDGFRA|PLEC|PLS3|RTKN|SHC1|FSCN1|SPTAN1|TF|TPM1|CDC42BPA|GAS7|NRP1|CACNA1G|WASF1|PHACTR2|ABI1|ABI2|DLC1|SORBS1|LDB3|FAM107A|ABLIM3|RUFY3|TRIM32|LIMCH1|PALLD|TNIK|ARHGAP26|EPB41L3|KANK1|NEDD4L|SRGAP2|ACAP2|SIPA1L1|SH3KBP1|MINK1|RHOF|EPB41L4B|ARHGAP17|ARHGEF10L|PPP1R9A|ENAH|…	-15.5928	-18.4189	3.13401
GO:0051960	GO Biological Processes	19	regulation of nervous system development	19_GO:0032502 developmental process	3.52629	11.0727	30211	439	1249	64	5.1241	0.623886	40|274|745|816|1627|1638|1745|2670|2803|2915|4067|4099|4137|4155|4311|4673|4763|4771|4916|4988|5020|5108|5309|5365|5728|5789|5802|6376|6469|6663|7143|7804|7869|8829|8867|9283|9378|10215|10413|10419|10512|22902|22954|23013|23175|23394|23499|30812|55558|56288|57555|57556|65981|79953|80128|80237|81565|84630|85440|85458|94030|139065|147381|375790	ASIC2|BIN1|MYRF|CAMK2B|DBN1|DCT|DLX1|GFAP|GOLGA4|GRM5|LYN|MAG|MAPT|MBP|MME|NAP1L1|NF1|NF2|NTRK3|OPRM1|OXT|PCM1|PITX3|PLXNB3|PTEN|PTPRD|PTPRS|CX3CL1|SHH|SOX10|TNR|LRP8|SEMA3B|NRP1|SYNJ1|GPR37L1|NRXN1|OLIG2|YAP1|PRMT5|SEMA3C|RUFY3|TRIM32|SPEN|LPIN1|ADNP|MACF1|SOX8|PLXNA3|PARD3|NLGN2|SEMA6A|CAPRIN2|SYNDIG1|TRIM46|ELL3|NDEL1|TTBK1|DOCK7|DIXDC1|LRRC4B|SLITRK4|CBLN2|AGRN	-14.9656	-30.7854	4.15295
GO:0007420	GO Biological Processes	19	brain development	19_GO:0032502 developmental process	2.80348	10.3293	30211	742	1249	86	6.88551	0.716466	317|490|491|652|666|1021|1267|1638|1745|2648|2902|2903|3084|3975|4155|4763|4771|4897|4929|4983|5015|5108|5209|5309|5354|5454|5455|5727|5728|6271|6310|6469|6506|6513|6867|7080|7143|7248|7289|7477|7804|8828|8829|8867|9625|9638|10215|10395|10427|10579|10716|10763|10844|23017|23054|23152|23380|23705|26160|26468|27023|28964|50488|51176|51286|51654|53615|55558|57447|57555|63827|64211|64805|65009|66000|…	APAF1|ATP2B1|ATP2B2|BMP4|BOK|CDK6|CNP|DCT|DLX1|KAT2A|GRIN1|GRIN2A|NRG1|LHX1|MBP|NF1|NF2|NRCAM|NR4A2|OPHN1|OTX2|PCM1|PFKFB3|PITX3|PLP1|POU3F2|POU3F3|PTCH1|PTEN|S100A1|ATXN1|SHH|SLC1A2|SLC2A1|TACC1|NKX2-1|TNR|TSC1|TULP3|WNT7B|LRP8|NRP2|NRP1|SYNJ1|AATK|FEZ1|OLIG2|DLC1|SEC24B|TACC2|TBR1|NES|TUBGCP2|FAIM2|NCOA6|CIC|SRGAP2|CADM1|IFT172|LHX6|FOXB1|GIT1|MINK1|LEF1|CEND1|CDK5RAP1|MBD3|PLXNA3|NDRG2|NLGN2|B…	-14.3874	-18.6008	4.25532
GO:0050808	GO Biological Processes	19	synapse organization	19_GO:0009987 cellular process	4.17331	11.1579	30211	284	1249	49	3.92314	0.549345	43|348|784|1140|1488|1627|1855|2555|2561|2915|3084|4137|4744|4774|4897|4983|5064|5728|5789|5792|5802|6376|6529|6547|7143|7248|7477|8497|8499|8506|8829|8936|9378|9379|10013|22854|23025|23085|23181|26052|26059|57555|63827|66000|94030|145581|147381|375790|392617	ACHE|APOE|CACNB3|CHRNB1|CTBP2|DBN1|DVL1|GABRA2|GABRB2|GRM5|NRG1|MAPT|NEFH|NFIA|NRCAM|OPHN1|PALM|PTEN|PTPRD|PTPRF|PTPRS|CX3CL1|SLC6A1|SLC8A3|TNR|TSC1|WNT7B|PPFIA4|PPFIA2|CNTNAP1|NRP1|WASF1|NRXN1|NRXN2|HDAC6|NTNG1|UNC13A|ERC1|DIP2A|DNM3|ERC2|NLGN2|BCAN|TMEM108|LRRC4B|LRFN5|CBLN2|AGRN|ELFN1	-13.9687	-19.1375	4.17331
GO:0030036	GO Biological Processes	19	actin cytoskeleton organization	19_GO:0009987 cellular process	3.09071	10.1804	30211	540	1249	69	5.52442	0.646431	81|408|752|832|1201|1465|1627|1756|2035|2037|2185|2317|4628|4629|4763|4771|4983|5156|5339|5358|6242|6464|6624|6709|7018|7168|8476|8522|8829|8936|9749|10006|10152|10395|10580|11155|11170|22885|22902|22954|22998|23022|23043|23092|23136|23189|26037|30011|50488|54509|54566|55114|55160|55607|55740|57471|57553|79778|83543|84327|116985|116986|121512|122786|152273|154796|154810|254102|399687	ACTN4|ARRB1|FMNL1|CAPZB|CLN3|CSRP1|DBN1|DMD|EPB41|EPB41L2|PTK2B|FLNB|MYH10|MYH11|NF1|NF2|OPHN1|PDGFRA|PLEC|PLS3|RTKN|SHC1|FSCN1|SPTAN1|TF|TPM1|CDC42BPA|GAS7|NRP1|WASF1|PHACTR2|ABI1|ABI2|DLC1|SORBS1|LDB3|FAM107A|ABLIM3|RUFY3|TRIM32|LIMCH1|PALLD|TNIK|ARHGAP26|EPB41L3|KANK1|SIPA1L1|SH3KBP1|MINK1|RHOF|EPB41L4B|ARHGAP17|ARHGEF10L|PPP1R9A|ENAH|ERMN|MICAL3|MICALL2|AIF1L|ZBED3|ARAP1|AGAP2|FGD4|FRMD6|FGD5…	-13.2733	-18.4189	3.13401
GO:0007017	GO Biological Processes	19	microtubule-based process	19_GO:0009987 cellular process	2.69462	9.84574	30211	763	1249	85	6.80544	0.712594	109|361|547|991|1107|1176|1201|1267|1855|2011|3835|4130|4134|4137|4139|4744|4751|5108|5414|5590|6249|6651|6683|6867|7461|7756|8120|8555|8674|8936|9055|9585|9738|9787|9793|10013|10142|10540|10579|10844|23046|23095|23122|23162|23380|25999|26065|26160|27019|27436|29899|51203|54462|55288|55700|55704|55835|56288|57562|66000|79649|80128|80217|81492|81551|81565|84142|84327|85413|85440|89796|89941|90102|…	ADCY3|AQP4|KIF1A|CDC20|CHD3|AP3S1|CLN3|CNP|DVL1|MARK2|KIF22|MAP1A|MAP4|MAPT|MARK1|NEFH|NEK2|PCM1|SEPTIN4|PRKCZ|CLIP1|SON|SPAST|TACC1|CLIP2|ZNF207|AP3B2|CDC14B|VAMP4|WASF1|PRC1|KIF20B|CCP110|DLGAP5|CKAP5|HDAC6|AKAP9|DCTN2|TACC2|TUBGCP2|KIF21B|KIF1B|CLASP2|MAPK8IP3|SRGAP2|CLIP3|LSM14A|IFT172|DNAI1|EML4|GPSM2|NUSAP1|CCSER2|RHOT1|MAP7D1|CCDC88A|CENPJ|PARD3|CEP126|TMEM108|MAP7D3|TRIM46|CFAP43|RSPH6A|S…	-13.1998	-15.9405	4.51867
GO:0031644	GO Biological Processes	19	regulation of nervous system process	19_GO:0032501 multicellular organismal process	5.78412	11.6976	30211	138	1249	33	2.64211	0.453816	183|551|745|1855|1906|2185|2332|2902|2911|3060|3358|4099|4987|4988|5020|5590|5728|6547|6663|7143|9378|9699|10142|11343|22839|22999|23175|27092|56288|56853|57555|57596|66000	AGT|AVP|MYRF|DVL1|EDN1|PTK2B|FMR1|GRIN1|GRM1|HCRT|HTR2C|MAG|OPRL1|OPRM1|OXT|PRKCZ|PTEN|SLC8A3|SOX10|TNR|NRXN1|RIMS2|AKAP9|MGLL|DLGAP4|RIMS1|LPIN1|CACNG4|PARD3|CELF4|NLGN2|BEGAIN|TMEM108	-13.0624	-15.7878	5.78412
GO:0000904	GO Biological Processes	19	cell morphogenesis involved in differentiation	19_GO:0032502 developmental process	3.10461	10.0728	30211	522	1249	67	5.36429	0.637533	214|1267|1306|1855|1906|2317|2596|2676|3975|4130|4208|4684|4744|4897|4929|4983|5015|5365|5532|5588|5727|5728|5747|6469|6507|6683|7143|7804|7869|8301|8506|8828|8829|9252|9378|9638|10006|10013|10152|10427|10512|10979|22854|23022|23181|23380|23671|27023|50488|51176|55558|55740|56288|57498|57556|79778|79955|80128|81565|84879|85440|91624|122786|123016|139065|169044|170302	ALCAM|CNP|COL15A1|DVL1|EDN1|FLNB|GAP43|GFRA3|LHX1|MAP1A|MEF2C|NCAM1|NEFH|NRCAM|NR4A2|OPHN1|OTX2|PLXNB3|PPP3CB|PRKCQ|PTCH1|PTEN|PTK2|SHH|SLC1A3|SPAST|TNR|LRP8|SEMA3B|PICALM|CNTNAP1|NRP2|NRP1|RPS6KA5|NRXN1|FEZ1|ABI1|HDAC6|ABI2|SEC24B|SEMA3C|FERMT2|NTNG1|PALLD|DIP2A|SRGAP2|TMEFF2|FOXB1|MINK1|LEF1|PLXNA3|ENAH|PARD3|KIDINS220|SEMA6A|MICALL2|PDZD7|TRIM46|NDEL1|MFSD2A|DOCK7|NEXN|FRMD6|TTC8|SLITRK4|COL22…	-12.9685	-25.6006	3.60471
GO:0001505	GO Biological Processes	19	regulation of neurotransmitter levels	19_GO:0065007 biological regulation	4.58543	10.8534	30211	211	1249	40	3.20256	0.498195	43|1201|1488|1855|2332|2555|2572|2670|2824|2914|3060|3766|4208|4763|5413|5906|6506|6507|6529|6571|6809|6854|8618|8867|8938|9066|9378|9379|9381|9699|10675|10814|22895|22999|23025|26059|28964|51222|79772|112476	ACHE|CLN3|CTBP2|DVL1|FMR1|GABRA2|GAD2|GFAP|GPM6B|GRM4|HCRT|KCNJ10|MEF2C|NF1|SEPTIN5|RAP1A|SLC1A2|SLC1A3|SLC6A1|SLC18A2|STX3|SYN2|CADPS|SYNJ1|BAIAP3|SYT7|NRXN1|NRXN2|OTOF|RIMS2|CSPG5|CPLX2|RPH3A|RIMS1|UNC13A|ERC2|GIT1|ZNF219|MCTP1|PRRT2	-12.5327	-15.2265	6.12358
GO:0061564	GO Biological Processes	19	axon development	19_GO:0032502 developmental process	3.50092	10.1882	30211	380	1249	55	4.40352	0.58055	214|1267|1855|1906|2011|2596|2676|3975|4099|4130|4137|4684|4744|4897|4929|4983|5015|5354|5365|5532|5588|5727|5728|5747|6469|6683|7143|7869|8301|8506|8828|8829|9252|9378|9638|10013|10512|10675|22854|22954|23022|23162|27023|55118|55558|55740|56288|57556|80128|81565|85440|91624|123016|139065|170302	ALCAM|CNP|DVL1|EDN1|MARK2|GAP43|GFRA3|LHX1|MAG|MAP1A|MAPT|NCAM1|NEFH|NRCAM|NR4A2|OPHN1|OTX2|PLP1|PLXNB3|PPP3CB|PRKCQ|PTCH1|PTEN|PTK2|SHH|SPAST|TNR|SEMA3B|PICALM|CNTNAP1|NRP2|NRP1|RPS6KA5|NRXN1|FEZ1|HDAC6|SEMA3C|CSPG5|NTNG1|TRIM32|PALLD|MAPK8IP3|FOXB1|CRTAC1|PLXNA3|ENAH|PARD3|SEMA6A|TRIM46|NDEL1|DOCK7|NEXN|TTC8|SLITRK4|ARX	-12.5327	-25.6006	3.60471
GO:0060284	GO Biological Processes	19	regulation of cell development	19_GO:0032502 developmental process	3.09608	9.8147	30211	500	1249	64	5.1241	0.623886	81|274|652|816|1627|1638|1745|1785|2266|2670|2803|2915|3479|3987|4067|4099|4137|4155|4311|4673|4763|4771|4880|4916|4988|5108|5309|5365|5728|5789|5802|6376|6469|6663|7143|7804|7869|8829|8867|9283|10215|10413|10419|10512|10675|10979|22902|22954|23013|23189|23394|23499|30812|53335|55558|55920|57556|65981|80128|80237|81565|84630|85440|85458	ACTN4|BIN1|BMP4|CAMK2B|DBN1|DCT|DLX1|DNM2|FGG|GFAP|GOLGA4|GRM5|IGF1|LIMS1|LYN|MAG|MAPT|MBP|MME|NAP1L1|NF1|NF2|NPPC|NTRK3|OPRM1|PCM1|PITX3|PLXNB3|PTEN|PTPRD|PTPRS|CX3CL1|SHH|SOX10|TNR|LRP8|SEMA3B|NRP1|SYNJ1|GPR37L1|OLIG2|YAP1|PRMT5|SEMA3C|CSPG5|FERMT2|RUFY3|TRIM32|SPEN|KANK1|ADNP|MACF1|SOX8|BCL11A|PLXNA3|RCC2|SEMA6A|CAPRIN2|TRIM46|ELL3|NDEL1|TTBK1|DOCK7|DIXDC1	-12.274	-30.7854	4.15295
GO:0048667	GO Biological Processes	19	cell morphogenesis involved in neuron differentiation	19_GO:0032502 developmental process	3.35456	9.98079	30211	411	1249	57	4.56365	0.590516	214|1267|1855|1906|2596|2676|3975|4130|4208|4684|4744|4897|4929|4983|5015|5365|5532|5588|5727|5728|5747|6469|6507|6683|7143|7804|7869|8301|8506|8828|8829|9252|9378|9638|10006|10013|10427|10512|22854|23022|23181|27023|50488|55558|55740|56288|57498|57556|79955|80128|81565|84879|85440|91624|123016|139065|170302	ALCAM|CNP|DVL1|EDN1|GAP43|GFRA3|LHX1|MAP1A|MEF2C|NCAM1|NEFH|NRCAM|NR4A2|OPHN1|OTX2|PLXNB3|PPP3CB|PRKCQ|PTCH1|PTEN|PTK2|SHH|SLC1A3|SPAST|TNR|LRP8|SEMA3B|PICALM|CNTNAP1|NRP2|NRP1|RPS6KA5|NRXN1|FEZ1|ABI1|HDAC6|SEC24B|SEMA3C|NTNG1|PALLD|DIP2A|FOXB1|MINK1|PLXNA3|ENAH|PARD3|KIDINS220|SEMA6A|PDZD7|TRIM46|NDEL1|MFSD2A|DOCK7|NEXN|TTC8|SLITRK4|ARX	-12.2496	-25.6006	3.60471
GO:0044057	GO Biological Processes	19	regulation of system process	19_GO:0032501 multicellular organismal process	2.91271	9.5994	30211	573	1249	69	5.52442	0.646431	40|183|274|287|348|490|491|492|551|745|776|816|817|818|1393|1756|1824|1855|1906|2023|2035|2185|2266|2332|2587|2744|2902|2911|3060|3358|3479|3752|4099|4987|4988|5020|5025|5590|5728|6271|6547|6663|7143|7168|8913|9378|9472|9569|9699|9732|10062|10142|10203|10659|11343|22839|22999|23175|27092|51083|56288|56853|57555|57596|64111|65125|66000|80149|84525	ASIC2|AGT|BIN1|ANK2|APOE|ATP2B1|ATP2B2|ATP2B3|AVP|MYRF|CACNA1D|CAMK2B|CAMK2D|CAMK2G|CRHBP|DMD|DSC2|DVL1|EDN1|ENO1|EPB41|PTK2B|FGG|FMR1|GALR1|GLS|GRIN1|GRM1|HCRT|HTR2C|IGF1|KCND3|MAG|OPRL1|OPRM1|OXT|P2RX4|PRKCZ|PTEN|S100A1|SLC8A3|SOX10|TNR|TPM1|CACNA1G|NRXN1|AKAP6|GTF2IRD1|RIMS2|DOCK4|NR1H3|AKAP9|CALCRL|CELF2|MGLL|DLGAP4|RIMS1|LPIN1|CACNG4|GAL|PARD3|CELF4|NLGN2|BEGAIN|NPVF|WNK1|TMEM108|ZC3H12A|HOPX	-12.06	-15.7878	5.78412
GO:0097435	GO Biological Processes	19	supramolecular fiber organization	19_GO:0009987 cellular process	3.01193	9.62928	30211	522	1249	65	5.20416	0.628476	408|832|1280|1302|1303|1465|1627|1855|2185|2670|4137|4629|4744|4763|4921|5108|5156|5339|5358|6249|6469|6624|7018|7168|7461|7756|8522|8936|9793|10006|10142|10152|10516|10580|10844|11155|11170|22902|23122|25999|26160|30011|50509|54509|55114|55607|55704|55740|55835|57471|57553|57562|79649|79778|81551|81565|83543|84171|84327|116985|122664|140766|152206|284001|344148	ARRB1|CAPZB|COL2A1|COL11A2|COL12A1|CSRP1|DBN1|DVL1|PTK2B|GFAP|MAPT|MYH11|NEFH|NF1|DDR2|PCM1|PDGFRA|PLEC|PLS3|CLIP1|SHH|FSCN1|TF|TPM1|CLIP2|ZNF207|GAS7|WASF1|CKAP5|ABI1|AKAP9|ABI2|FBLN5|SORBS1|TUBGCP2|LDB3|FAM107A|RUFY3|CLASP2|CLIP3|IFT172|SH3KBP1|COL5A3|RHOF|ARHGAP17|PPP1R9A|CCDC88A|ENAH|CENPJ|ERMN|MICAL3|CEP126|MAP7D3|MICALL2|STMN4|NDEL1|AIF1L|LOXL4|ZBED3|ARAP1|TPPP2|ADAMTS14|CCDC13|CCDC57|NCKAP5	-11.9513	-18.4189	3.13401
GO:0007611	GO Biological Processes	19	learning or memory	19_GO:0007610 behavior	4.03136	10.2732	30211	264	1249	44	3.52282	0.521646	109|114|183|348|1201|1393|2648|2890|2902|2903|2915|4130|4137|4208|4311|4763|4987|5020|5532|5590|5728|5923|6310|6529|6547|7143|7248|8301|8398|8867|9378|9379|10347|10716|22986|23152|23373|23394|27023|28964|54207|64478|65009|84630	ADCY3|ADCY8|AGT|APOE|CLN3|CRHBP|KAT2A|GRIA1|GRIN1|GRIN2A|GRM5|MAP1A|MAPT|MEF2C|MME|NF1|OPRL1|OXT|PPP3CB|PRKCZ|PTEN|RASGRF1|ATXN1|SLC6A1|SLC8A3|TNR|TSC1|PICALM|PLA2G6|SYNJ1|NRXN1|NRXN2|ABCA7|TBR1|SORCS3|CIC|CRTC1|ADNP|FOXB1|GIT1|KCNK10|CSMD1|NDRG4|TTBK1	-11.9121	-20.7817	4.83763
GO:0051056	GO Biological Processes	19	regulation of small GTPase mediated signal transduction	19_GO:0023052 signaling	3.80215	10.1122	30211	299	1249	47	3.76301	0.538465	348|408|1785|1902|2840|3084|3479|4254|4763|4983|5894|5923|5962|6453|7410|8829|9448|9901|9909|10395|23092|23108|23189|23380|25791|26030|26037|27352|50619|51306|54509|55114|55160|55667|55701|57148|57568|57636|64787|79109|116985|121512|152273|154796|157285|221938|257106	APOE|ARRB1|DNM2|LPAR1|GPR17|NRG1|IGF1|KITLG|NF1|OPHN1|RAF1|RASGRF1|RDX|ITSN1|VAV2|NRP1|MAP4K4|SRGAP3|DENND4B|DLC1|ARHGAP26|RAP1GAP2|KANK1|SRGAP2|NGEF|PLEKHG3|SIPA1L1|SGSM3|DEF6|FAM13B|RHOF|ARHGAP17|ARHGEF10L|DENND4C|ARHGEF40|RALGAPB|SIPA1L2|ARHGAP23|EPS8L2|MAPKAP1|ARAP1|FGD4|FGD5|AMOT|PRAG1|MMD2|ARHGAP30	-11.8635	-14.4715	3.90131
GO:0050767	GO Biological Processes	19	regulation of neurogenesis	19_GO:0032502 developmental process	3.48417	9.86062	30211	361	1249	52	4.16333	0.565204	274|816|1627|1638|1745|2670|2803|2915|4067|4099|4137|4155|4311|4673|4763|4771|4916|4988|5108|5309|5365|5728|5789|5802|6376|6469|6663|7143|7804|7869|8829|8867|9283|10215|10413|10419|10512|22902|22954|23013|23394|23499|30812|55558|57556|65981|80128|80237|81565|84630|85440|85458	BIN1|CAMK2B|DBN1|DCT|DLX1|GFAP|GOLGA4|GRM5|LYN|MAG|MAPT|MBP|MME|NAP1L1|NF1|NF2|NTRK3|OPRM1|PCM1|PITX3|PLXNB3|PTEN|PTPRD|PTPRS|CX3CL1|SHH|SOX10|TNR|LRP8|SEMA3B|NRP1|SYNJ1|GPR37L1|OLIG2|YAP1|PRMT5|SEMA3C|RUFY3|TRIM32|SPEN|ADNP|MACF1|SOX8|PLXNA3|SEMA6A|CAPRIN2|TRIM46|ELL3|NDEL1|TTBK1|DOCK7|DIXDC1	-11.7354	-30.7854	4.15295
GO:0042063	GO Biological Processes	19	gliogenesis	19_GO:0032502 developmental process	4.40812	10.3902	30211	214	1249	39	3.1225	0.492132	666|745|1021|1267|2068|2185|2596|2670|3084|3691|3766|4067|4099|4137|4763|4771|4919|5025|5339|5354|5454|5728|6376|6469|6547|6663|7099|7804|8506|9968|10215|10397|10675|23380|30812|51176|56288|56978|64805	BOK|MYRF|CDK6|CNP|ERCC2|PTK2B|GAP43|GFAP|NRG1|ITGB4|KCNJ10|LYN|MAG|MAPT|NF1|NF2|ROR1|P2RX4|PLEC|PLP1|POU3F2|PTEN|CX3CL1|SHH|SLC8A3|SOX10|TLR4|LRP8|CNTNAP1|MED12|OLIG2|NDRG1|CSPG5|SRGAP2|SOX8|LEF1|PARD3|PRDM8|P2RY12	-11.6833	-14.269	8.06272
GO:0051962	GO Biological Processes	19	positive regulation of nervous system development	19_GO:0032502 developmental process	3.95643	10.1145	30211	269	1249	44	3.52282	0.521646	40|274|816|1627|1638|2670|2803|2915|4067|4099|4137|4311|4673|4988|5020|5365|5789|6376|6469|6663|7804|8829|8867|9378|10215|10419|22902|22954|23013|23394|23499|30812|55558|57555|65981|79953|80237|81565|84630|85458|94030|139065|147381|375790	ASIC2|BIN1|CAMK2B|DBN1|DCT|GFAP|GOLGA4|GRM5|LYN|MAG|MAPT|MME|NAP1L1|OPRM1|OXT|PLXNB3|PTPRD|CX3CL1|SHH|SOX10|LRP8|NRP1|SYNJ1|NRXN1|OLIG2|PRMT5|RUFY3|TRIM32|SPEN|ADNP|MACF1|SOX8|PLXNA3|NLGN2|CAPRIN2|SYNDIG1|ELL3|NDEL1|TTBK1|DIXDC1|LRRC4B|SLITRK4|CBLN2|AGRN	-11.6523	-30.7854	4.15295
GO:0050890	GO Biological Processes	19	cognition	19_GO:0032501 multicellular organismal process	3.71517	9.91354	30211	306	1249	47	3.76301	0.538465	109|114|183|348|1201|1393|2648|2890|2902|2903|2915|4130|4137|4208|4311|4763|4987|5020|5532|5590|5728|5923|6310|6529|6547|7143|7248|8301|8398|8867|9378|9379|10347|10716|11170|22986|23152|23373|23394|27023|28964|54207|64478|65009|84630|84879|123016	ADCY3|ADCY8|AGT|APOE|CLN3|CRHBP|KAT2A|GRIA1|GRIN1|GRIN2A|GRM5|MAP1A|MAPT|MEF2C|MME|NF1|OPRL1|OXT|PPP3CB|PRKCZ|PTEN|RASGRF1|ATXN1|SLC6A1|SLC8A3|TNR|TSC1|PICALM|PLA2G6|SYNJ1|NRXN1|NRXN2|ABCA7|TBR1|FAM107A|SORCS3|CIC|CRTC1|ADNP|FOXB1|GIT1|KCNK10|CSMD1|NDRG4|TTBK1|MFSD2A|TTC8	-11.5158	-20.7817	4.83763
GO:0043269	GO Biological Processes	19	regulation of ion transport	19_GO:0051179 localization	2.64834	9.06215	30211	685	1249	75	6.0048	0.672235	40|81|183|274|287|490|551|623|773|776|784|816|817|818|823|1393|1756|1785|1906|2035|2185|2332|2824|2902|2915|3060|3742|3752|3766|3773|4067|4208|4987|4988|5020|5025|5354|5923|6376|6529|6536|6558|6786|6845|7018|8398|8514|8832|8913|9066|9104|9455|9472|10142|10368|23072|23327|27092|30820|50488|51083|53373|53822|53827|54207|56479|56704|57555|64805|65125|117531|149111|154215|286183|341359	ASIC2|ACTN4|AGT|BIN1|ANK2|ATP2B1|AVP|BDKRB1|CACNA1A|CACNA1D|CACNB3|CAMK2B|CAMK2D|CAMK2G|CAPN1|CRHBP|DMD|DNM2|EDN1|EPB41|PTK2B|FMR1|GPM6B|GRIN1|GRM5|HCRT|KCNA6|KCND3|KCNJ10|KCNJ16|LYN|MEF2C|OPRL1|OPRM1|OXT|P2RX4|PLP1|RASGRF1|CX3CL1|SLC6A1|SLC6A9|SLC12A2|STIM1|VAMP7|TF|PLA2G6|KCNAB2|CD84|CACNA1G|SYT7|RGN|HOMER2|AKAP6|AKAP9|CACNG3|HECW1|NEDD4L|CACNG4|KCNIP1|MINK1|GAL|TPCN1|FXYD7|FXYD5|KCNK10|KCNQ5|J…	-11.1683	-13.7226	3.42285
GO:0042391	GO Biological Processes	19	regulation of membrane potential	19_GO:0065007 biological regulation	3.18714	9.42992	30211	425	1249	56	4.48359	0.585559	40|274|287|666|776|784|817|1140|1201|1756|1824|1855|1906|2185|2332|2555|2557|2561|2890|2892|2894|2897|2899|2902|2903|2911|2915|3060|3752|3766|4137|4208|4897|4988|5025|5590|5728|6547|8001|8506|8514|8913|9378|9472|9699|10142|10401|22999|23327|23373|54207|56853|57555|64116|66000|340273	ASIC2|BIN1|ANK2|BOK|CACNA1D|CACNB3|CAMK2D|CHRNB1|CLN3|DMD|DSC2|DVL1|EDN1|PTK2B|FMR1|GABRA2|GABRA4|GABRB2|GRIA1|GRIA3|GRID1|GRIK1|GRIK3|GRIN1|GRIN2A|GRM1|GRM5|HCRT|KCND3|KCNJ10|MAPT|MEF2C|NRCAM|OPRM1|P2RX4|PRKCZ|PTEN|SLC8A3|GLRA3|CNTNAP1|KCNAB2|CACNA1G|NRXN1|AKAP6|RIMS2|AKAP9|PIAS3|RIMS1|NEDD4L|CRTC1|KCNK10|CELF4|NLGN2|SLC39A8|TMEM108|ABCB5	-11.1419	-15.7878	5.78412
GO:0040008	GO Biological Processes	19	regulation of growth	19_GO:0040007 growth	2.67536	9.03723	30211	660	1249	73	5.84468	0.663776	183|348|551|623|652|817|1627|1785|1906|1981|2023|2185|2261|2596|2719|2803|3479|4099|4137|4208|4880|4886|4897|5454|5588|5727|5728|5802|6464|6595|7143|7869|8643|8829|9362|9472|9699|10413|10512|10516|10675|11170|22902|22954|22999|23025|23136|23327|23394|23499|51754|53335|55558|57521|57556|57699|57805|60676|65981|80128|81565|83737|84525|84678|84879|85407|112398|123879|170302|220296|221927|283219|3757…	AGT|APOE|AVP|BDKRB1|BMP4|CAMK2D|DBN1|DNM2|EDN1|EIF4G1|ENO1|PTK2B|FGFR3|GAP43|GPC3|GOLGA4|IGF1|MAG|MAPT|MEF2C|NPPC|NPY1R|NRCAM|POU3F2|PRKCQ|PTCH1|PTEN|PTPRS|SHC1|SMARCA2|TNR|SEMA3B|PTCH2|NRP1|CPNE6|AKAP6|RIMS2|YAP1|SEMA3C|FBLN5|CSPG5|FAM107A|RUFY3|TRIM32|RIMS1|UNC13A|EPB41L3|NEDD4L|ADNP|MACF1|TMEM8B|BCL11A|PLXNA3|RPTOR|SEMA6A|CPNE5|CCAR2|PAPPA2|CAPRIN2|TRIM46|NDEL1|ITCH|HOPX|KDM2B|MFSD2A|NKD1|EGLN…	-11.0598	-13.5944	4.96167
GO:0031346	GO Biological Processes	19	positive regulation of cell projection organization	19_GO:0048518 positive regulation of biological process	3.47572	9.54779	30211	341	1249	49	3.92314	0.549345	183|348|466|816|1627|1785|1855|1857|2011|2185|2332|2648|2803|2889|4067|4137|4916|4919|5064|5365|5789|5906|6376|6624|7804|8829|9638|9738|10152|10807|22902|23064|23373|23394|23499|26052|55558|55704|55835|57498|57554|64787|64805|65009|65981|81565|85458|116985|375790	AGT|APOE|ATF1|CAMK2B|DBN1|DNM2|DVL1|DVL3|MARK2|PTK2B|FMR1|KAT2A|GOLGA4|RAPGEF1|LYN|MAPT|NTRK3|ROR1|PALM|PLXNB3|PTPRD|RAP1A|CX3CL1|FSCN1|LRP8|NRP1|FEZ1|CCP110|ABI2|ENTR1|RUFY3|SETX|CRTC1|ADNP|MACF1|DNM3|PLXNA3|CCDC88A|CENPJ|KIDINS220|LRRC7|EPS8L2|P2RY12|NDRG4|CAPRIN2|NDEL1|DIXDC1|ARAP1|AGRN	-10.9755	-30.7854	4.15295
GO:0000226	GO Biological Processes	19	microtubule cytoskeleton organization	19_GO:0009987 cellular process	2.87844	8.98158	30211	521	1249	62	4.96397	0.614579	991|1107|1267|1855|2011|4130|4134|4137|4139|4744|4751|5108|5590|6249|6651|6683|6867|7461|7756|8555|8674|9055|9738|9787|9793|10142|10540|10579|10844|23122|23380|25999|26065|26160|27019|27436|29899|51203|54462|55700|55704|55835|56288|57562|79649|80128|80217|81492|81551|81565|84142|84327|85440|89796|90102|122664|152206|165186|256714|284001|285331|344148	CDC20|CHD3|CNP|DVL1|MARK2|MAP1A|MAP4|MAPT|MARK1|NEFH|NEK2|PCM1|PRKCZ|CLIP1|SON|SPAST|TACC1|CLIP2|ZNF207|CDC14B|VAMP4|PRC1|CCP110|DLGAP5|CKAP5|AKAP9|DCTN2|TACC2|TUBGCP2|CLASP2|SRGAP2|CLIP3|LSM14A|IFT172|DNAI1|EML4|GPSM2|NUSAP1|CCSER2|MAP7D1|CCDC88A|CENPJ|PARD3|CEP126|MAP7D3|TRIM46|CFAP43|RSPH6A|STMN4|NDEL1|ABRAXAS1|ZBED3|DOCK7|NAV1|PHLDB2|TPPP2|CCDC13|TOGARAM2|MAP7D2|CCDC57|CCDC66|NCKAP5	-10.5198	-15.9405	4.51867
GO:0006836	GO Biological Processes	19	neurotransmitter transport	19_GO:0051179 localization	5.35463	10.3727	30211	131	1249	29	2.32186	0.426123	1488|1855|2555|2914|3766|4763|5413|6506|6507|6529|6534|6536|6571|6809|6854|8618|8867|9066|9378|9379|9381|9699|9899|10814|22895|22999|23025|26059|112476	CTBP2|DVL1|GABRA2|GRM4|KCNJ10|NF1|SEPTIN5|SLC1A2|SLC1A3|SLC6A1|SLC6A7|SLC6A9|SLC18A2|STX3|SYN2|CADPS|SYNJ1|SYT7|NRXN1|NRXN2|OTOF|RIMS2|SV2B|CPLX2|RPH3A|RIMS1|UNC13A|ERC2|PRRT2	-10.5198	-15.2265	6.12358
GO:0001558	GO Biological Processes	19	regulation of cell growth	19_GO:0040007 growth	3.14737	9.14734	30211	415	1249	54	4.32346	0.575489	183|348|551|623|817|1627|1785|1906|1981|2023|2185|2803|3479|4099|4137|4897|5588|5802|6595|7143|7869|8643|8829|9362|9472|9699|10413|10512|10516|11170|22902|22954|22999|23025|23136|23327|23394|23499|53335|55558|57521|57556|57699|57805|60676|65981|80128|81565|83737|84678|84879|112398|123879|221927	AGT|APOE|AVP|BDKRB1|CAMK2D|DBN1|DNM2|EDN1|EIF4G1|ENO1|PTK2B|GOLGA4|IGF1|MAG|MAPT|NRCAM|PRKCQ|PTPRS|SMARCA2|TNR|SEMA3B|PTCH2|NRP1|CPNE6|AKAP6|RIMS2|YAP1|SEMA3C|FBLN5|FAM107A|RUFY3|TRIM32|RIMS1|UNC13A|EPB41L3|NEDD4L|ADNP|MACF1|BCL11A|PLXNA3|RPTOR|SEMA6A|CPNE5|CCAR2|PAPPA2|CAPRIN2|TRIM46|NDEL1|ITCH|KDM2B|MFSD2A|EGLN2|DCUN1D3|BRAT1	-10.4963	-13.5944	4.96167
GO:0051493	GO Biological Processes	19	regulation of cytoskeleton organization	19_GO:0050789 regulation of biological process	2.85651	8.91133	30211	525	1249	62	4.96397	0.614579	274|832|1201|1627|1902|1906|2011|2185|2648|2824|4130|4137|4771|4916|5156|5747|5962|6249|6376|6624|6683|6709|7168|7248|8829|8936|9793|10013|10142|10152|10395|10763|10979|11064|11170|22998|23122|23187|23189|23671|25999|26999|28964|29899|54509|55114|55160|55558|55704|55835|56890|57482|79866|81551|85458|89795|89848|90102|91624|116985|123016|221074	BIN1|CAPZB|CLN3|DBN1|LPAR1|EDN1|MARK2|PTK2B|KAT2A|GPM6B|MAP1A|MAPT|NF2|NTRK3|PDGFRA|PTK2|RDX|CLIP1|CX3CL1|FSCN1|SPAST|SPTAN1|TPM1|TSC1|NRP1|WASF1|CKAP5|HDAC6|AKAP9|ABI2|DLC1|NES|FERMT2|CNTRL|FAM107A|LIMCH1|CLASP2|PHLDB1|KANK1|TMEFF2|CLIP3|CYFIP2|GIT1|GPSM2|RHOF|ARHGAP17|ARHGEF10L|PLXNA3|CCDC88A|CENPJ|MDM1|CRACD|BORA|STMN4|DIXDC1|NAV3|FCHSD1|PHLDB2|NEXN|ARAP1|TTC8|SLC39A12	-10.3965	-18.7486	4.2685
GO:0050807	GO Biological Processes	19	regulation of synapse organization	19_GO:0050789 regulation of biological process	4.20663	9.61363	30211	207	1249	36	2.88231	0.473411	40|348|547|816|991|1201|1627|1981|4208|4897|4916|5020|5100|5728|5789|7804|8499|8828|9378|9758|9762|10152|22859|23394|25791|26037|26052|57555|65981|79012|79953|94030|139065|145581|147381|375790	ASIC2|APOE|KIF1A|CAMK2B|CDC20|CLN3|DBN1|EIF4G1|MEF2C|NRCAM|NTRK3|OXT|PCDH8|PTEN|PTPRD|LRP8|PPFIA2|NRP2|NRXN1|FRMPD4|LZTS3|ABI2|ADGRL1|ADNP|NGEF|SIPA1L1|DNM3|NLGN2|CAPRIN2|CAMKV|SYNDIG1|LRRC4B|SLITRK4|LRFN5|CBLN2|AGRN	-10.1043	-12.5845	7.03655
GO:0042552	GO Biological Processes	19	myelination	19_GO:0032502 developmental process	5.76965	10.3596	30211	109	1249	26	2.08167	0.403977	287|745|2068|3084|3691|3766|4099|4155|4763|5339|5354|5454|5653|5728|6547|6663|7248|7368|8506|8537|9444|10215|10397|23136|51090|56288	ANK2|MYRF|ERCC2|NRG1|ITGB4|KCNJ10|MAG|MBP|NF1|PLEC|PLP1|POU3F2|KLK6|PTEN|SLC8A3|SOX10|TSC1|UGT8|CNTNAP1|BCAS1|QKI|OLIG2|NDRG1|EPB41L3|PLLP|PARD3	-10.086	-14.269	8.06272
GO:0030900	GO Biological Processes	19	forebrain development	19_GO:0032502 developmental process	3.22509	9.00398	30211	375	1249	50	4.0032	0.554691	317|652|1021|1267|1638|1745|2648|3084|3975|4763|4771|4929|4983|5015|5108|5454|5455|5728|6469|6506|6513|6867|7080|7143|7248|7477|7804|8828|8829|9638|10215|10395|10579|10716|23380|26468|27023|51176|55558|63827|64211|64805|66000|81565|84678|84879|85440|85458|123016|170302	APAF1|BMP4|CDK6|CNP|DCT|DLX1|KAT2A|NRG1|LHX1|NF1|NF2|NR4A2|OPHN1|OTX2|PCM1|POU3F2|POU3F3|PTEN|SHH|SLC1A2|SLC2A1|TACC1|NKX2-1|TNR|TSC1|WNT7B|LRP8|NRP2|NRP1|FEZ1|OLIG2|DLC1|TACC2|TBR1|SRGAP2|LHX6|FOXB1|LEF1|PLXNA3|BCAN|LHX5|P2RY12|TMEM108|NDEL1|KDM2B|MFSD2A|DOCK7|DIXDC1|TTC8|ARX	-10.0215	-18.6008	4.25532
GO:0010001	GO Biological Processes	19	glial cell differentiation	19_GO:0032502 developmental process	4.63486	9.78157	30211	167	1249	32	2.56205	0.447071	666|745|1021|1267|2068|2596|2670|3084|3691|3766|4067|4099|4137|4763|4919|5339|5354|5454|5728|6469|6547|6663|7099|8506|9968|10215|10397|10675|30812|51176|56288|56978	BOK|MYRF|CDK6|CNP|ERCC2|GAP43|GFAP|NRG1|ITGB4|KCNJ10|LYN|MAG|MAPT|NF1|ROR1|PLEC|PLP1|POU3F2|PTEN|SHH|SLC8A3|SOX10|TLR4|CNTNAP1|MED12|OLIG2|NDRG1|CSPG5|SOX8|LEF1|PARD3|PRDM8	-9.99665	-14.269	8.06272
GO:0051640	GO Biological Processes	19	organelle localization	19_GO:0051179 localization	2.93346	8.77299	30211	470	1249	57	4.56365	0.590516	81|274|547|1176|1201|1488|1759|1785|2011|2648|3835|4067|4134|4137|4139|5108|5413|5590|5730|5873|6683|6809|6854|7462|8120|8301|8499|8675|8867|8936|9638|9787|10013|10142|10540|10814|23025|23122|27436|29899|51112|51203|55288|56288|64837|65009|79953|80128|81565|84327|84364|85440|89941|157769|221927|283489|440503	ACTN4|BIN1|KIF1A|AP3S1|CLN3|CTBP2|DNM1|DNM2|MARK2|KAT2A|KIF22|LYN|MAP4|MAPT|MARK1|PCM1|SEPTIN5|PRKCZ|PTGDS|RAB27A|SPAST|STX3|SYN2|LAT2|AP3B2|PICALM|PPFIA2|STX16|SYNJ1|WASF1|FEZ1|DLGAP5|HDAC6|AKAP9|DCTN2|CPLX2|UNC13A|CLASP2|EML4|GPSM2|TRAPPC12|NUSAP1|RHOT1|PARD3|KLC2|NDRG4|SYNDIG1|TRIM46|NDEL1|ZBED3|ARFGAP2|DOCK7|RHOT2|FAM91A1|BRAT1|CHAMP1|PLIN5	-9.92774	-12.3752	6.20209
GO:0007272	GO Biological Processes	19	ensheathment of neurons	19_GO:0032502 developmental process	5.66569	10.2267	30211	111	1249	26	2.08167	0.403977	287|745|2068|3084|3691|3766|4099|4155|4763|5339|5354|5454|5653|5728|6547|6663|7248|7368|8506|8537|9444|10215|10397|23136|51090|56288	ANK2|MYRF|ERCC2|NRG1|ITGB4|KCNJ10|MAG|MBP|NF1|PLEC|PLP1|POU3F2|KLK6|PTEN|SLC8A3|SOX10|TSC1|UGT8|CNTNAP1|BCAS1|QKI|OLIG2|NDRG1|EPB41L3|PLLP|PARD3	-9.92734	-14.269	8.06272
GO:0008366	GO Biological Processes	19	axon ensheathment	19_GO:0032502 developmental process	5.66569	10.2267	30211	111	1249	26	2.08167	0.403977	287|745|2068|3084|3691|3766|4099|4155|4763|5339|5354|5454|5653|5728|6547|6663|7248|7368|8506|8537|9444|10215|10397|23136|51090|56288	ANK2|MYRF|ERCC2|NRG1|ITGB4|KCNJ10|MAG|MBP|NF1|PLEC|PLP1|POU3F2|KLK6|PTEN|SLC8A3|SOX10|TSC1|UGT8|CNTNAP1|BCAS1|QKI|OLIG2|NDRG1|EPB41L3|PLLP|PARD3	-9.92734	-14.269	8.06272
GO:0046903	GO Biological Processes	19	secretion	19_GO:0051179 localization	2.8926	8.72579	30211	485	1249	58	4.64371	0.595424	286|818|1036|1393|1488|1855|1906|2266|2914|4067|4253|4763|5244|5322|5413|5532|5730|5866|5873|5894|6453|6583|6809|6845|6854|7163|7462|8618|8867|8938|9066|9378|9379|9381|9612|9699|10516|10814|11031|11069|22841|22895|22999|23025|23265|25837|26059|27023|51083|55114|55763|57553|64840|85413|94122|112476|128989|341359	ANK1|CAMK2G|CDO1|CRHBP|CTBP2|DVL1|EDN1|FGG|GRM4|LYN|MIA2|NF1|ABCB4|PLA2G5|SEPTIN5|PPP3CB|PTGDS|RAB3IL1|RAB27A|RAF1|ITSN1|SLC22A4|STX3|VAMP7|SYN2|TPD52|LAT2|CADPS|SYNJ1|BAIAP3|SYT7|NRXN1|NRXN2|OTOF|NCOR2|RIMS2|FBLN5|CPLX2|RAB31|RAPGEF4|RAB11FIP2|RPH3A|RIMS1|UNC13A|EXOC7|RAB26|ERC2|FOXB1|GAL|ARHGAP17|EXOC1|MICAL3|PORCN|SLC22A16|SYTL5|PRRT2|TANGO2|SYT10	-9.89825	-15.2265	6.12358
GO:0007409	GO Biological Processes	19	axonogenesis	19_GO:0032502 developmental process	3.3241	8.97636	30211	342	1249	47	3.76301	0.538465	214|1267|1855|1906|2596|2676|3975|4130|4684|4744|4897|4929|4983|5015|5365|5532|5588|5727|5728|5747|6469|6683|7143|7869|8301|8506|8828|8829|9252|9378|9638|10013|10512|22854|23022|27023|55558|55740|56288|57556|80128|81565|85440|91624|123016|139065|170302	ALCAM|CNP|DVL1|EDN1|GAP43|GFRA3|LHX1|MAP1A|NCAM1|NEFH|NRCAM|NR4A2|OPHN1|OTX2|PLXNB3|PPP3CB|PRKCQ|PTCH1|PTEN|PTK2|SHH|SPAST|TNR|SEMA3B|PICALM|CNTNAP1|NRP2|NRP1|RPS6KA5|NRXN1|FEZ1|HDAC6|SEMA3C|NTNG1|PALLD|FOXB1|PLXNA3|ENAH|PARD3|SEMA6A|TRIM46|NDEL1|DOCK7|NEXN|TTC8|SLITRK4|ARX	-9.83815	-25.6006	3.60471
GO:0060627	GO Biological Processes	19	regulation of vesicle-mediated transport	19_GO:0051179 localization	2.78918	8.6214	30211	529	1249	61	4.88391	0.609859	274|348|408|1201|1785|1855|2266|2332|2719|3190|4067|4983|5322|5337|5413|5414|5532|5873|5906|5962|6845|7018|7447|8291|8301|8398|8618|8674|8829|8832|8867|8913|8938|9066|9146|9699|9711|9765|9779|9847|10062|10188|10347|10675|10814|11031|11069|23122|23327|25837|25999|28964|53407|64127|65009|79772|84251|90678|112476|341359|399687	BIN1|APOE|ARRB1|CLN3|DNM2|DVL1|FGG|FMR1|GPC3|HNRNPK|LYN|OPHN1|PLA2G5|PLD1|SEPTIN5|SEPTIN4|PPP3CB|RAB27A|RAP1A|RDX|VAMP7|TF|VSNL1|DYSF|PICALM|PLA2G6|CADPS|VAMP4|NRP1|CD84|SYNJ1|CACNA1G|BAIAP3|SYT7|HGS|RIMS2|RUBCN|ZFYVE16|TBC1D5|C2CD5|NR1H3|TNK2|ABCA7|CSPG5|CPLX2|RAB31|RAPGEF4|CLASP2|NEDD4L|RAB26|CLIP3|GIT1|STX18|NOD2|NDRG4|MCTP1|SGIP1|LRSAM1|PRRT2|SYT10|MYO18A	-9.82198	-12.2317	3.20566
GO:0050803	GO Biological Processes	19	regulation of synapse structure or activity	19_GO:0065007 biological regulation	4.08814	9.39253	30211	213	1249	36	2.88231	0.473411	40|348|547|816|991|1201|1627|1981|4208|4897|4916|5020|5100|5728|5789|7804|8499|8828|9378|9758|9762|10152|22859|23394|25791|26037|26052|57555|65981|79012|79953|94030|139065|145581|147381|375790	ASIC2|APOE|KIF1A|CAMK2B|CDC20|CLN3|DBN1|EIF4G1|MEF2C|NRCAM|NTRK3|OXT|PCDH8|PTEN|PTPRD|LRP8|PPFIA2|NRP2|NRXN1|FRMPD4|LZTS3|ABI2|ADGRL1|ADNP|NGEF|SIPA1L1|DNM3|NLGN2|CAPRIN2|CAMKV|SYNDIG1|LRRC4B|SLITRK4|LRFN5|CBLN2|AGRN	-9.79713	-12.5845	7.03655
GO:0032940	GO Biological Processes	19	secretion by cell	19_GO:0051179 localization	3.18607	8.81021	30211	372	1249	49	3.92314	0.549345	286|818|1393|1488|1855|1906|2266|2914|4067|4253|4763|5413|5532|5730|5866|5873|5894|6453|6809|6845|6854|7462|8618|8867|8938|9066|9378|9379|9381|9699|10814|11031|11069|22841|22895|22999|23025|23265|25837|26059|51083|55114|55763|57553|64840|94122|112476|128989|341359	ANK1|CAMK2G|CRHBP|CTBP2|DVL1|EDN1|FGG|GRM4|LYN|MIA2|NF1|SEPTIN5|PPP3CB|PTGDS|RAB3IL1|RAB27A|RAF1|ITSN1|STX3|VAMP7|SYN2|LAT2|CADPS|SYNJ1|BAIAP3|SYT7|NRXN1|NRXN2|OTOF|RIMS2|CPLX2|RAB31|RAPGEF4|RAB11FIP2|RPH3A|RIMS1|UNC13A|EXOC7|RAB26|ERC2|GAL|ARHGAP17|EXOC1|MICAL3|PORCN|SYTL5|PRRT2|TANGO2|SYT10	-9.65334	-15.2265	6.12358
GO:0051345	GO Biological Processes	19	positive regulation of hydrolase activity	19_GO:0065007 biological regulation	2.68291	8.47612	30211	577	1249	64	5.1241	0.623886	183|274|317|444|666|1857|1902|2185|2261|2768|2889|2902|2903|3987|4067|4137|4155|4208|4301|4763|4916|5156|5322|5330|5590|5660|5906|5923|6300|6376|7248|8301|9104|9448|9628|9779|10062|10392|10395|10979|11069|22841|23108|23151|23380|23786|25791|26037|26999|27352|50807|51735|55920|57148|57568|64805|81565|84630|85440|115704|116985|125058|375790|440503	AGT|BIN1|APAF1|ASPH|BOK|DVL3|LPAR1|PTK2B|FGFR3|GNA12|RAPGEF1|GRIN1|GRIN2A|LIMS1|LYN|MAPT|MBP|MEF2C|AFDN|NF1|NTRK3|PDGFRA|PLA2G5|PLCB2|PRKCZ|PSAP|RAP1A|RASGRF1|MAPK12|CX3CL1|TSC1|PICALM|RGN|MAP4K4|RGS6|TBC1D5|NR1H3|NOD1|DLC1|FERMT2|RAPGEF4|RAB11FIP2|RAP1GAP2|GRAMD4|SRGAP2|BCL2L13|NGEF|SIPA1L1|CYFIP2|SGSM3|ASAP1|RAPGEF6|RCC2|RALGAPB|SIPA1L2|P2RY12|NDEL1|TTBK1|DOCK7|EVI5L|ARAP1|TBC1D16|AGRN|PLIN5	-9.65195	-12.0404	3.39483
GO:0043087	GO Biological Processes	19	regulation of GTPase activity	19_GO:0065007 biological regulation	3.18965	8.72804	30211	364	1249	48	3.84307	0.543937	274|1857|2185|2889|3987|4301|4763|4916|5365|5747|5906|5923|5962|6376|7248|7410|8301|9104|9448|9628|9779|10979|11069|22841|23108|23143|23380|25791|26037|27352|50807|51735|55558|55920|57148|57568|65125|81565|85440|115704|116985|121512|123016|125058|132864|152273|154796|375790	BIN1|DVL3|PTK2B|RAPGEF1|LIMS1|AFDN|NF1|NTRK3|PLXNB3|PTK2|RAP1A|RASGRF1|RDX|CX3CL1|TSC1|VAV2|PICALM|RGN|MAP4K4|RGS6|TBC1D5|FERMT2|RAPGEF4|RAB11FIP2|RAP1GAP2|LRCH1|SRGAP2|NGEF|SIPA1L1|SGSM3|ASAP1|RAPGEF6|PLXNA3|RCC2|RALGAPB|SIPA1L2|WNK1|NDEL1|DOCK7|EVI5L|ARAP1|FGD4|TTC8|TBC1D16|CPEB2|FGD5|AMOT|AGRN	-9.45245	-12.0404	3.39483
GO:0007215	GO Biological Processes	19	glutamate receptor signaling pathway	19_GO:0023052 signaling	8.9391	11.1903	30211	46	1249	17	1.36109	0.327858	1201|2185|2332|2890|2892|2893|2894|2897|2899|2902|2903|2911|2913|2914|2915|5354|9455	CLN3|PTK2B|FMR1|GRIA1|GRIA3|GRIA4|GRID1|GRIK1|GRIK3|GRIN1|GRIN2A|GRM1|GRM3|GRM4|GRM5|PLP1|HOMER2	-9.44316	-11.8181	10.9946
GO:0021782	GO Biological Processes	19	glial cell development	19_GO:0032502 developmental process	5.59911	9.94313	30211	108	1249	25	2.0016	0.396294	745|1021|2068|2670|3084|3691|3766|4067|4099|4137|4763|4919|5339|5354|5454|5728|6469|6663|7099|8506|9968|10397|10675|56288|56978	MYRF|CDK6|ERCC2|GFAP|NRG1|ITGB4|KCNJ10|LYN|MAG|MAPT|NF1|ROR1|PLEC|PLP1|POU3F2|PTEN|SHH|SOX10|TLR4|CNTNAP1|MED12|NDRG1|CSPG5|PARD3|PRDM8	-9.41866	-14.269	8.06272
GO:0045055	GO Biological Processes	19	regulated exocytosis	19_GO:0051179 localization	5.10219	9.65834	30211	128	1249	27	2.16173	0.411504	1393|1488|4067|5413|5532|5730|5873|6809|6845|6854|7462|8618|8867|9066|9381|9699|10814|11031|11069|22841|22999|23025|25837|26059|55114|112476|341359	CRHBP|CTBP2|LYN|SEPTIN5|PPP3CB|PTGDS|RAB27A|STX3|VAMP7|SYN2|LAT2|CADPS|SYNJ1|SYT7|OTOF|RIMS2|CPLX2|RAB31|RAPGEF4|RAB11FIP2|RIMS1|UNC13A|RAB26|ERC2|ARHGAP17|PRRT2|SYT10	-9.28302	-15.2265	6.12358
GO:1901888	GO Biological Processes	19	regulation of cell junction assembly	19_GO:0050789 regulation of biological process	4.09153	9.13231	30211	201	1249	34	2.72218	0.460452	40|183|1307|1981|2824|2889|3987|4208|4916|5020|5728|5747|5789|5906|7248|8829|9378|9448|10395|10979|11170|22998|23122|23394|23499|55920|57555|79953|90102|94030|139065|145581|147381|375790	ASIC2|AGT|COL16A1|EIF4G1|GPM6B|RAPGEF1|LIMS1|MEF2C|NTRK3|OXT|PTEN|PTK2|PTPRD|RAP1A|TSC1|NRP1|NRXN1|MAP4K4|DLC1|FERMT2|FAM107A|LIMCH1|CLASP2|ADNP|MACF1|RCC2|NLGN2|SYNDIG1|PHLDB2|LRRC4B|SLITRK4|LRFN5|CBLN2|AGRN	-9.22151	-11.5707	4.29145
GO:0140352	GO Biological Processes	19	export from cell	19_GO:0051179 localization	2.97348	8.48839	30211	423	1249	52	4.16333	0.565204	286|490|492|818|1393|1488|1855|1906|2266|2914|3752|4067|4253|4763|5413|5532|5730|5866|5873|5894|6453|6809|6845|6854|7462|8618|8867|8938|9066|9378|9379|9381|9699|10814|11031|11069|22841|22895|22999|23025|23265|25837|26059|51083|55114|55763|57553|64840|94122|112476|128989|341359	ANK1|ATP2B1|ATP2B3|CAMK2G|CRHBP|CTBP2|DVL1|EDN1|FGG|GRM4|KCND3|LYN|MIA2|NF1|SEPTIN5|PPP3CB|PTGDS|RAB3IL1|RAB27A|RAF1|ITSN1|STX3|VAMP7|SYN2|LAT2|CADPS|SYNJ1|BAIAP3|SYT7|NRXN1|NRXN2|OTOF|RIMS2|CPLX2|RAB31|RAPGEF4|RAB11FIP2|RPH3A|RIMS1|UNC13A|EXOC7|RAB26|ERC2|GAL|ARHGAP17|EXOC1|MICAL3|PORCN|SYTL5|PRRT2|TANGO2|SYT10	-9.22151	-15.2265	6.12358
GO:0051129	GO Biological Processes	19	negative regulation of cellular component organization	19_GO:0048519 negative regulation of biological process	2.44003	7.91103	30211	684	1249	69	5.52442	0.646431	112|348|551|652|666|832|1785|1902|2648|2670|3479|4099|4134|4137|4155|5365|5590|5728|5802|5894|5962|6196|6709|7037|7143|7153|7248|7756|7869|8301|8829|9638|9711|9738|10013|10062|10347|10395|10413|10512|11170|22902|23122|23189|23671|25791|25999|26052|28978|53335|55558|55920|56890|57143|57482|57556|65057|79772|80128|84749|89795|90102|90678|112476|115209|115704|116985|152485|157285	ADCY6|APOE|AVP|BMP4|BOK|CAPZB|DNM2|LPAR1|KAT2A|GFAP|IGF1|MAG|MAP4|MAPT|MBP|PLXNB3|PRKCZ|PTEN|PTPRS|RAF1|RDX|RPS6KA2|SPTAN1|TFRC|TNR|TOP2A|TSC1|ZNF207|SEMA3B|PICALM|NRP1|FEZ1|RUBCN|CCP110|HDAC6|NR1H3|ABCA7|DLC1|YAP1|SEMA3C|FAM107A|RUFY3|CLASP2|KANK1|TMEFF2|NGEF|CLIP3|DNM3|TMEM14A|BCL11A|PLXNA3|RCC2|MDM1|ADCK1|CRACD|SEMA6A|ACD|MCTP1|TRIM46|USP30|NAV3|PHLDB2|LRSAM1|PRRT2|OMA1|EVI5L|ARAP1|ZNF827|PRAG1	-8.66277	-11.0055	2.53469
GO:0050769	GO Biological Processes	19	positive regulation of neurogenesis	19_GO:0032502 developmental process	3.81345	8.73729	30211	222	1249	35	2.80224	0.466982	274|816|1627|1638|2670|2803|2915|4067|4099|4137|4311|4673|4988|5365|5789|6376|6469|6663|7804|8829|8867|10215|10419|22902|22954|23013|23394|23499|30812|55558|65981|80237|81565|84630|85458	BIN1|CAMK2B|DBN1|DCT|GFAP|GOLGA4|GRM5|LYN|MAG|MAPT|MME|NAP1L1|OPRM1|PLXNB3|PTPRD|CX3CL1|SHH|SOX10|LRP8|NRP1|SYNJ1|OLIG2|PRMT5|RUFY3|TRIM32|SPEN|ADNP|MACF1|SOX8|PLXNA3|CAPRIN2|ELL3|NDEL1|TTBK1|DIXDC1	-8.65011	-30.7854	4.15295
GO:0006887	GO Biological Processes	19	exocytosis	19_GO:0051179 localization	3.79635	8.70386	30211	223	1249	35	2.80224	0.466982	286|1393|1488|4067|5413|5532|5730|5866|5873|6453|6809|6845|6854|7462|8618|8867|8938|9066|9381|9699|10814|11031|11069|22841|22999|23025|23265|25837|26059|55114|55763|57553|94122|112476|341359	ANK1|CRHBP|CTBP2|LYN|SEPTIN5|PPP3CB|PTGDS|RAB3IL1|RAB27A|ITSN1|STX3|VAMP7|SYN2|LAT2|CADPS|SYNJ1|BAIAP3|SYT7|OTOF|RIMS2|CPLX2|RAB31|RAPGEF4|RAB11FIP2|RIMS1|UNC13A|EXOC7|RAB26|ERC2|ARHGAP17|EXOC1|MICAL3|SYTL5|PRRT2|SYT10	-8.59934	-15.2265	6.12358
GO:0010720	GO Biological Processes	19	positive regulation of cell development	19_GO:0032502 developmental process	3.3391	8.41265	30211	297	1249	41	3.28263	0.504176	274|652|816|1627|1638|1785|2266|2670|2803|2915|3987|4067|4099|4137|4311|4673|4988|5365|5789|6376|6469|6663|7804|8829|8867|10215|10419|10675|10979|22902|22954|23013|23394|23499|30812|55558|65981|80237|81565|84630|85458	BIN1|BMP4|CAMK2B|DBN1|DCT|DNM2|FGG|GFAP|GOLGA4|GRM5|LIMS1|LYN|MAG|MAPT|MME|NAP1L1|OPRM1|PLXNB3|PTPRD|CX3CL1|SHH|SOX10|LRP8|NRP1|SYNJ1|OLIG2|PRMT5|CSPG5|FERMT2|RUFY3|TRIM32|SPEN|ADNP|MACF1|SOX8|PLXNA3|CAPRIN2|ELL3|NDEL1|TTBK1|DIXDC1	-8.51425	-30.7854	4.15295
GO:0051046	GO Biological Processes	19	regulation of secretion	19_GO:0051179 localization	2.51461	7.82162	30211	606	1249	63	5.04404	0.619254	43|114|183|240|348|551|1393|1855|1906|2266|2332|2587|3060|3084|3358|3479|4067|4208|4628|4763|4987|4988|5020|5025|5029|5413|5414|5532|5873|5906|6529|6558|6845|7099|7447|8398|8618|8832|8913|8938|9066|9146|9699|10062|10675|10814|11069|22999|23122|25837|28964|51083|55107|55763|57555|64111|65125|79651|79772|90007|114899|341359|399687	ACHE|ADCY8|AGT|ALOX5|APOE|AVP|CRHBP|DVL1|EDN1|FGG|FMR1|GALR1|HCRT|NRG1|HTR2C|IGF1|LYN|MEF2C|MYH10|NF1|OPRL1|OPRM1|OXT|P2RX4|P2RY2|SEPTIN5|SEPTIN4|PPP3CB|RAB27A|RAP1A|SLC6A1|SLC12A2|VAMP7|TLR4|VSNL1|PLA2G6|CADPS|CD84|CACNA1G|BAIAP3|SYT7|HGS|RIMS2|NR1H3|CSPG5|CPLX2|RAPGEF4|RIMS1|CLASP2|RAB26|GIT1|GAL|ANO1|EXOC1|NLGN2|NPVF|WNK1|RHBDF2|MCTP1|MIDN|C1QTNF3|SYT10|MYO18A	-8.32763	-10.6462	5.37514
GO:0048638	GO Biological Processes	19	regulation of developmental growth	19_GO:0040007 growth	3.16137	8.18586	30211	329	1249	43	3.44275	0.515898	348|652|1627|1785|1906|2261|2803|3479|4099|4137|4208|4880|4886|4897|5454|5727|5728|5802|7143|7869|8829|9362|9472|9699|10413|10512|22902|22999|23025|23327|23394|23499|53335|55558|57556|57699|80128|81565|84525|84879|85407|170302|375790	APOE|BMP4|DBN1|DNM2|EDN1|FGFR3|GOLGA4|IGF1|MAG|MAPT|MEF2C|NPPC|NPY1R|NRCAM|POU3F2|PTCH1|PTEN|PTPRS|TNR|SEMA3B|NRP1|CPNE6|AKAP6|RIMS2|YAP1|SEMA3C|RUFY3|RIMS1|UNC13A|NEDD4L|ADNP|MACF1|BCL11A|PLXNA3|SEMA6A|CPNE5|TRIM46|NDEL1|HOPX|MFSD2A|NKD1|ARX|AGRN	-8.23022	-13.5944	4.96167
GO:0034762	GO Biological Processes	19	regulation of transmembrane transport	19_GO:0051179 localization	2.54393	7.79668	30211	580	1249	61	4.88391	0.609859	40|81|183|274|287|623|773|776|784|817|823|1393|1756|1785|1906|2185|2332|2719|2887|2915|3479|3742|3752|3766|3773|4067|4208|4987|4988|5354|5923|6376|6506|6536|6786|8398|8514|8913|9104|9472|9847|10142|10368|10580|23072|23327|25999|27092|30820|50488|51083|53373|53822|53827|54207|56479|56704|57555|65125|117531|149111	ASIC2|ACTN4|AGT|BIN1|ANK2|BDKRB1|CACNA1A|CACNA1D|CACNB3|CAMK2D|CAPN1|CRHBP|DMD|DNM2|EDN1|PTK2B|FMR1|GPC3|GRB10|GRM5|IGF1|KCNA6|KCND3|KCNJ10|KCNJ16|LYN|MEF2C|OPRL1|OPRM1|PLP1|RASGRF1|CX3CL1|SLC1A2|SLC6A9|STIM1|PLA2G6|KCNAB2|CACNA1G|RGN|AKAP6|C2CD5|AKAP9|CACNG3|SORBS1|HECW1|NEDD4L|CLIP3|CACNG4|KCNIP1|MINK1|GAL|TPCN1|FXYD7|FXYD5|KCNK10|KCNQ5|JPH1|NLGN2|WNK1|TMC1|CNIH3	-8.2271	-13.7226	3.42285
GO:0099504	GO Biological Processes	19	synaptic vesicle cycle	19_GO:0051179 localization	5.09224	9.09064	30211	114	1249	24	1.92154	0.388445	274|1488|1759|1785|4983|5413|6453|6571|6809|6854|8301|8618|8867|9066|9381|9699|10814|22999|23025|26052|26059|57555|79953|112476	BIN1|CTBP2|DNM1|DNM2|OPHN1|SEPTIN5|ITSN1|SLC18A2|STX3|SYN2|PICALM|CADPS|SYNJ1|SYT7|OTOF|RIMS2|CPLX2|RIMS1|UNC13A|DNM3|ERC2|NLGN2|SYNDIG1|PRRT2	-8.1073	-15.2265	6.12358
GO:0034765	GO Biological Processes	19	regulation of ion transmembrane transport	19_GO:0051179 localization	2.70427	7.84098	30211	483	1249	54	4.32346	0.575489	40|81|183|274|287|623|773|776|784|817|823|1393|1756|1785|1906|2185|2332|2915|3742|3752|3766|3773|4067|4208|4987|4988|5354|5923|6376|6536|6786|8398|8514|8913|9104|9472|10142|10368|23072|23327|27092|30820|50488|51083|53373|53822|53827|54207|56479|56704|57555|65125|117531|149111	ASIC2|ACTN4|AGT|BIN1|ANK2|BDKRB1|CACNA1A|CACNA1D|CACNB3|CAMK2D|CAPN1|CRHBP|DMD|DNM2|EDN1|PTK2B|FMR1|GRM5|KCNA6|KCND3|KCNJ10|KCNJ16|LYN|MEF2C|OPRL1|OPRM1|PLP1|RASGRF1|CX3CL1|SLC6A9|STIM1|PLA2G6|KCNAB2|CACNA1G|RGN|AKAP6|AKAP9|CACNG3|HECW1|NEDD4L|CACNG4|KCNIP1|MINK1|GAL|TPCN1|FXYD7|FXYD5|KCNK10|KCNQ5|JPH1|NLGN2|WNK1|TMC1|CNIH3	-8.08869	-13.7226	3.42285
GO:0007269	GO Biological Processes	19	neurotransmitter secretion	19_GO:0023052 signaling	6.12358	9.46925	30211	79	1249	20	1.60128	0.355179	1488|1855|2914|4763|5413|6809|6854|8618|8867|9066|9378|9379|9381|9699|10814|22895|22999|23025|26059|112476	CTBP2|DVL1|GRM4|NF1|SEPTIN5|STX3|SYN2|CADPS|SYNJ1|SYT7|NRXN1|NRXN2|OTOF|RIMS2|CPLX2|RPH3A|RIMS1|UNC13A|ERC2|PRRT2	-8.03867	-15.2265	6.12358
GO:0099643	GO Biological Processes	19	signal release from synapse	19_GO:0023052 signaling	6.12358	9.46925	30211	79	1249	20	1.60128	0.355179	1488|1855|2914|4763|5413|6809|6854|8618|8867|9066|9378|9379|9381|9699|10814|22895|22999|23025|26059|112476	CTBP2|DVL1|GRM4|NF1|SEPTIN5|STX3|SYN2|CADPS|SYNJ1|SYT7|NRXN1|NRXN2|OTOF|RIMS2|CPLX2|RPH3A|RIMS1|UNC13A|ERC2|PRRT2	-8.03867	-15.2265	6.12358
GO:0021537	GO Biological Processes	19	telencephalon development	19_GO:0032502 developmental process	3.5254	8.27601	30211	247	1249	36	2.88231	0.473411	652|1021|1745|2648|3084|3975|4763|4771|5454|5455|5728|6469|6506|6513|6867|7143|7248|7804|9638|10579|10716|23380|26468|27023|51176|55558|63827|64211|64805|66000|81565|84678|84879|85458|123016|170302	BMP4|CDK6|DLX1|KAT2A|NRG1|LHX1|NF1|NF2|POU3F2|POU3F3|PTEN|SHH|SLC1A2|SLC2A1|TACC1|TNR|TSC1|LRP8|FEZ1|TACC2|TBR1|SRGAP2|LHX6|FOXB1|LEF1|PLXNA3|BCAN|LHX5|P2RY12|TMEM108|NDEL1|KDM2B|MFSD2A|DIXDC1|TTC8|ARX	-7.99584	-18.6008	4.25532
GO:0023061	GO Biological Processes	19	signal release	19_GO:0023052 signaling	4.31381	8.64507	30211	157	1249	28	2.24179	0.418883	818|1488|1855|1906|2914|4067|4763|5413|5894|6809|6854|8618|8867|9066|9378|9379|9381|9699|10814|11069|22841|22895|22999|23025|26059|51083|64840|112476	CAMK2G|CTBP2|DVL1|EDN1|GRM4|LYN|NF1|SEPTIN5|RAF1|STX3|SYN2|CADPS|SYNJ1|SYT7|NRXN1|NRXN2|OTOF|RIMS2|CPLX2|RAPGEF4|RAB11FIP2|RPH3A|RIMS1|UNC13A|ERC2|GAL|PORCN|PRRT2	-7.93423	-15.2265	6.12358
GO:0008361	GO Biological Processes	19	regulation of cell size	19_GO:0065007 biological regulation	4.05388	8.50998	30211	179	1249	30	2.40192	0.43323	348|361|1201|1627|1785|1906|2803|4099|4137|4897|5728|5802|5962|6558|7143|7248|7410|7869|8829|10512|22902|23108|23394|23499|55558|57521|57556|80128|81565|114908	APOE|AQP4|CLN3|DBN1|DNM2|EDN1|GOLGA4|MAG|MAPT|NRCAM|PTEN|PTPRS|RDX|SLC12A2|TNR|TSC1|VAV2|SEMA3B|NRP1|SEMA3C|RUFY3|RAP1GAP2|ADNP|MACF1|PLXNA3|RPTOR|SEMA6A|TRIM46|NDEL1|TMEM123	-7.91917	-13.5944	4.96167
GO:1903530	GO Biological Processes	19	regulation of secretion by cell	19_GO:0051179 localization	2.5554	7.63782	30211	549	1249	58	4.64371	0.595424	43|114|183|240|348|551|1393|1855|1906|2266|2332|2587|3060|3358|3479|4067|4208|4628|4763|4988|5020|5025|5413|5414|5532|5873|5906|6558|6845|7099|7447|8398|8618|8832|8913|8938|9066|9146|9699|10062|10675|10814|11069|22999|23122|25837|28964|51083|55107|55763|57555|64111|79651|79772|90007|114899|341359|399687	ACHE|ADCY8|AGT|ALOX5|APOE|AVP|CRHBP|DVL1|EDN1|FGG|FMR1|GALR1|HCRT|HTR2C|IGF1|LYN|MEF2C|MYH10|NF1|OPRM1|OXT|P2RX4|SEPTIN5|SEPTIN4|PPP3CB|RAB27A|RAP1A|SLC12A2|VAMP7|TLR4|VSNL1|PLA2G6|CADPS|CD84|CACNA1G|BAIAP3|SYT7|HGS|RIMS2|NR1H3|CSPG5|CPLX2|RAPGEF4|RIMS1|CLASP2|RAB26|GIT1|GAL|ANO1|EXOC1|NLGN2|NPVF|RHBDF2|MCTP1|MIDN|C1QTNF3|SYT10|MYO18A	-7.85923	-10.6462	5.37514
GO:0051656	GO Biological Processes	19	establishment of organelle localization	19_GO:0051179 localization	3.0412	7.88371	30211	342	1249	43	3.44275	0.515898	81|547|1176|1201|1759|1785|3835|4067|4134|4137|4139|5108|5413|5590|5730|5873|6683|7462|8120|8301|8499|8867|8936|9638|9787|10013|10540|10814|23122|27436|29899|51112|51203|55288|56288|80128|81565|84327|84364|85440|89941|157769|283489	ACTN4|KIF1A|AP3S1|CLN3|DNM1|DNM2|KIF22|LYN|MAP4|MAPT|MARK1|PCM1|SEPTIN5|PRKCZ|PTGDS|RAB27A|SPAST|LAT2|AP3B2|PICALM|PPFIA2|SYNJ1|WASF1|FEZ1|DLGAP5|HDAC6|DCTN2|CPLX2|CLASP2|EML4|GPSM2|TRAPPC12|NUSAP1|RHOT1|PARD3|TRIM46|NDEL1|ZBED3|ARFGAP2|DOCK7|RHOT2|FAM91A1|CHAMP1	-7.73659	-12.3752	6.20209
GO:0048709	GO Biological Processes	19	oligodendrocyte differentiation	19_GO:0032502 developmental process	6.59677	9.45244	30211	66	1249	18	1.44115	0.337226	666|745|1267|2068|3084|3766|4067|4099|5354|5728|6469|6547|6663|8506|9968|10215|30812|56978	BOK|MYRF|CNP|ERCC2|NRG1|KCNJ10|LYN|MAG|PLP1|PTEN|SHH|SLC8A3|SOX10|CNTNAP1|MED12|OLIG2|SOX8|PRDM8	-7.68658	-14.269	8.06272
GO:0099003	GO Biological Processes	19	vesicle-mediated transport in synapse	19_GO:0051179 localization	4.83763	8.74737	30211	120	1249	24	1.92154	0.388445	274|1488|1759|1785|4983|5413|6453|6571|6809|6854|8301|8618|8867|9066|9381|9699|10814|22999|23025|26052|26059|57555|79953|112476	BIN1|CTBP2|DNM1|DNM2|OPHN1|SEPTIN5|ITSN1|SLC18A2|STX3|SYN2|PICALM|CADPS|SYNJ1|SYT7|OTOF|RIMS2|CPLX2|RIMS1|UNC13A|DNM3|ERC2|NLGN2|SYNDIG1|PRRT2	-7.66793	-15.2265	6.12358
GO:0007507	GO Biological Processes	19	heart development	19_GO:0032502 developmental process	2.54377	7.53137	30211	542	1249	57	4.56365	0.590516	162|183|287|652|1280|1855|1906|2274|2648|2719|3084|4208|4209|4629|4763|4886|4916|5020|5156|5339|5532|5727|5728|5747|6196|6261|6464|6469|7168|7248|7403|7468|7547|8828|8829|8913|9968|10087|10203|10395|10413|10427|10512|10848|11064|11155|23054|23210|26160|27019|53615|56999|65009|80114|84525|145873|284086	AP1B1|AGT|ANK2|BMP4|COL2A1|DVL1|EDN1|FHL2|KAT2A|GPC3|NRG1|MEF2C|MEF2D|MYH11|NF1|NPY1R|NTRK3|OXT|PDGFRA|PLEC|PPP3CB|PTCH1|PTEN|PTK2|RPS6KA2|RYR1|SHC1|SHH|TPM1|TSC1|KDM6A|NSD2|ZIC3|NRP2|NRP1|CACNA1G|MED12|CERT1|CALCRL|DLC1|YAP1|SEC24B|SEMA3C|PPP1R13L|CNTRL|LDB3|NCOA6|JMJD6|IFT172|DNAI1|MBD3|ADAMTS9|NDRG4|BICC1|HOPX|MESP2|NEK8	-7.63917	-9.88252	2.86439
GO:0061024	GO Biological Processes	19	membrane organization	19_GO:0009987 cellular process	2.25006	7.31639	30211	774	1249	72	5.76461	0.659494	21|274|287|348|666|745|1140|1201|1267|1759|1785|1855|4155|4481|4897|5244|5322|5339|5728|5789|6449|6683|6809|6843|6845|8291|8301|8674|8675|8867|9066|9135|9146|9378|9379|9381|10087|10347|10397|10427|22872|22999|23023|23065|23120|23136|23175|25956|26509|28978|51411|51608|53407|55288|55704|56904|57194|57555|57605|57655|81565|83394|84286|84364|84879|89848|89941|112476|115209|121601|375790|399687	ABCA3|BIN1|ANK2|APOE|BOK|MYRF|CHRNB1|CLN3|CNP|DNM1|DNM2|DVL1|MBP|MSR1|NRCAM|ABCB4|PLA2G5|PLEC|PTEN|PTPRD|SGTA|SPAST|STX3|VAMP1|VAMP7|DYSF|PICALM|VAMP4|STX16|SYNJ1|SYT7|RABEP1|HGS|NRXN1|NRXN2|OTOF|CERT1|ABCA7|NDRG1|SEC24B|SEC31A|RIMS1|TMCC1|EMC1|ATP10B|EPB41L3|LPIN1|SEC31B|MYOF|TMEM14A|BIN2|GET4|STX18|RHOT1|CCDC88A|SH3GLB2|ATP10A|NLGN2|PITPNM2|GRAMD1A|NDEL1|PITPNM3|TMEM175|ARFGAP2|MFSD2A|FCHSD1|RH…	-7.60045	-9.83889	2.35163
GO:0010638	GO Biological Processes	19	positive regulation of organelle organization	19_GO:0048518 positive regulation of biological process	2.6378	7.55894	30211	486	1249	53	4.24339	0.570374	274|666|1902|1906|2185|3479|4137|4751|4771|4916|5322|5588|5899|6249|6376|6624|6683|7168|7248|8398|8739|8829|8867|8936|9738|9787|9793|9847|10142|10152|10763|10807|10979|22880|22998|28964|29899|50807|51203|51535|53407|55160|55558|55626|55704|55835|57143|57482|65057|89795|89848|90678|112476	BIN1|BOK|LPAR1|EDN1|PTK2B|IGF1|MAPT|NEK2|NF2|NTRK3|PLA2G5|PRKCQ|RALB|CLIP1|CX3CL1|FSCN1|SPAST|TPM1|TSC1|PLA2G6|HRK|NRP1|SYNJ1|WASF1|CCP110|DLGAP5|CKAP5|C2CD5|AKAP9|ABI2|NES|ENTR1|FERMT2|MORC2|LIMCH1|GIT1|GPSM2|ASAP1|NUSAP1|PPHLN1|STX18|ARHGEF10L|PLXNA3|AMBRA1|CCDC88A|CENPJ|ADCK1|CRACD|ACD|NAV3|FCHSD1|LRSAM1|PRRT2	-7.57108	-18.7486	4.2685
GO:0001952	GO Biological Processes	19	regulation of cell-matrix adhesion	19_GO:0022610 biological adhesion	4.71964	8.58418	30211	123	1249	24	1.92154	0.388445	1021|1307|2185|2824|3987|4763|4771|5590|5728|5747|6376|7248|8829|9448|10395|10979|11170|22998|23122|23499|50488|55920|55966|90102	CDK6|COL16A1|PTK2B|GPM6B|LIMS1|NF1|NF2|PRKCZ|PTEN|PTK2|CX3CL1|TSC1|NRP1|MAP4K4|DLC1|FERMT2|FAM107A|LIMCH1|CLASP2|MACF1|MINK1|RCC2|AJAP1|PHLDB2	-7.45358	-9.68237	6.14302
GO:0007612	GO Biological Processes	19	learning	19_GO:0007610 behavior	4.33719	8.36506	30211	145	1249	26	2.08167	0.403977	109|183|1201|2902|2903|2915|4130|4763|4987|5532|6310|6529|6547|7143|7248|8867|9378|9379|10347|10716|22986|23152|27023|28964|64478|65009	ADCY3|AGT|CLN3|GRIN1|GRIN2A|GRM5|MAP1A|NF1|OPRL1|PPP3CB|ATXN1|SLC6A1|SLC8A3|TNR|TSC1|SYNJ1|NRXN1|NRXN2|ABCA7|TBR1|SORCS3|CIC|FOXB1|GIT1|CSMD1|NDRG4	-7.35786	-20.7817	4.83763
GO:1904062	GO Biological Processes	19	regulation of cation transmembrane transport	19_GO:0051179 localization	2.94643	7.63904	30211	353	1249	43	3.44275	0.515898	81|183|274|287|623|776|784|817|823|1393|1756|1785|1906|2185|2332|4067|4208|4987|4988|5354|5923|6376|6536|6786|8398|8514|9104|9472|10142|10368|23072|23327|27092|30820|50488|51083|53822|53827|56704|57555|65125|117531|149111	ACTN4|AGT|BIN1|ANK2|BDKRB1|CACNA1D|CACNB3|CAMK2D|CAPN1|CRHBP|DMD|DNM2|EDN1|PTK2B|FMR1|LYN|MEF2C|OPRL1|OPRM1|PLP1|RASGRF1|CX3CL1|SLC6A9|STIM1|PLA2G6|KCNAB2|RGN|AKAP6|AKAP9|CACNG3|HECW1|NEDD4L|CACNG4|KCNIP1|MINK1|GAL|FXYD7|FXYD5|JPH1|NLGN2|WNK1|TMC1|CNIH3	-7.33611	-13.7226	3.42285
GO:0060998	GO Biological Processes	19	regulation of dendritic spine development	19_GO:0032502 developmental process	7.03655	9.3052	30211	55	1249	16	1.28102	0.318198	348|547|816|1627|2332|4208|5597|5728|5802|7804|8499|25791|26052|50807|57555|65981	APOE|KIF1A|CAMK2B|DBN1|FMR1|MEF2C|MAPK6|PTEN|PTPRS|LRP8|PPFIA2|NGEF|DNM3|ASAP1|NLGN2|CAPRIN2	-7.15195	-12.5845	7.03655
GO:0120032	GO Biological Processes	19	regulation of plasma membrane bounded cell projection assembly	19_GO:0050789 regulation of biological process	3.72125	7.91685	30211	195	1249	30	2.40192	0.43323	832|1201|1785|2332|2596|4134|5064|5337|5365|5962|6624|8829|9738|10152|10413|10807|23189|26051|26052|55704|55835|55920|64787|64805|79874|81565|115704|116985|170690|375790	CAPZB|CLN3|DNM2|FMR1|GAP43|MAP4|PALM|PLD1|PLXNB3|RDX|FSCN1|NRP1|CCP110|ABI2|YAP1|ENTR1|KANK1|PPP1R16B|DNM3|CCDC88A|CENPJ|RCC2|EPS8L2|P2RY12|RABEP2|NDEL1|EVI5L|ARAP1|ADAMTS16|AGRN	-7.04156	-9.25167	5.83852
GO:0060491	GO Biological Processes	19	regulation of cell projection assembly	19_GO:0050789 regulation of biological process	3.68347	7.84713	30211	197	1249	30	2.40192	0.43323	832|1201|1785|2332|2596|4134|5064|5337|5365|5962|6624|8829|9738|10152|10413|10807|23189|26051|26052|55704|55835|55920|64787|64805|79874|81565|115704|116985|170690|375790	CAPZB|CLN3|DNM2|FMR1|GAP43|MAP4|PALM|PLD1|PLXNB3|RDX|FSCN1|NRP1|CCP110|ABI2|YAP1|ENTR1|KANK1|PPP1R16B|DNM3|CCDC88A|CENPJ|RCC2|EPS8L2|P2RY12|RABEP2|NDEL1|EVI5L|ARAP1|ADAMTS16|AGRN	-6.93672	-9.25167	5.83852
GO:0080135	GO Biological Processes	19	regulation of cellular response to stress	19_GO:0050896 response to stimulus	2.27201	7.02966	30211	692	1249	65	5.20416	0.628476	114|240|652|666|960|1021|1201|1393|1981|2023|2122|2185|2332|3190|4067|4137|4671|4988|5052|5728|5792|5802|5883|5893|6449|7099|7143|7187|7188|7248|7468|7477|8295|9283|9448|9506|10013|10062|10347|10392|10516|10869|22846|22881|22954|23043|23162|23201|29761|50488|51347|51720|54832|57805|64127|64210|79109|80149|80237|80303|81565|83737|84142|84883|85458	ADCY8|ALOX5|BMP4|BOK|CD44|CDK6|CLN3|CRHBP|EIF4G1|ENO1|MECOM|PTK2B|FMR1|HNRNPK|LYN|MAPT|NAIP|OPRM1|PRDX1|PTEN|PTPRF|PTPRS|RAD9A|RAD52|SGTA|TLR4|TNR|TRAF3|TRAF5|TSC1|NSD2|WNT7B|TRRAP|GPR37L1|MAP4K4|PAGE4|HDAC6|NR1H3|ABCA7|NOD1|FBLN5|USP19|VASH1|ANKRD6|TRIM32|TNIK|MAPK8IP3|FAM168A|USP25|MINK1|TAOK3|UIMC1|VPS13C|CCAR2|NOD2|MMS19|MAPKAP1|ZC3H12A|ELL3|EFHD1|NDEL1|ITCH|ABRAXAS1|AIFM2|DIXDC1	-6.90781	-9.10887	3.56457
GO:0043547	GO Biological Processes	19	positive regulation of GTPase activity	19_GO:0065007 biological regulation	3.20137	7.57359	30211	272	1249	36	2.88231	0.473411	274|1857|2185|2889|3987|4301|4763|4916|5906|5923|6376|7248|8301|9104|9448|9628|9779|10979|11069|22841|23108|23380|25791|26037|27352|50807|51735|55920|57148|57568|81565|85440|115704|116985|125058|375790	BIN1|DVL3|PTK2B|RAPGEF1|LIMS1|AFDN|NF1|NTRK3|RAP1A|RASGRF1|CX3CL1|TSC1|PICALM|RGN|MAP4K4|RGS6|TBC1D5|FERMT2|RAPGEF4|RAB11FIP2|RAP1GAP2|SRGAP2|NGEF|SIPA1L1|SGSM3|ASAP1|RAPGEF6|RCC2|RALGAPB|SIPA1L2|NDEL1|DOCK7|EVI5L|ARAP1|TBC1D16|AGRN	-6.89152	-12.0404	3.39483
GO:1901699	GO Biological Processes	19	cellular response to nitrogen compound	19_GO:0050896 response to stimulus	2.33462	7.0415	30211	632	1249	61	4.88391	0.609859	43|112|114|183|773|1176|1288|1291|1307|1393|1395|1785|1906|2332|2561|2774|2875|2887|2889|2890|2915|3358|3479|4067|4208|4929|4988|5025|5029|5156|5590|5747|5899|5906|6261|6464|6506|6507|6778|7099|8462|9472|9847|10142|10392|10580|10603|11031|23175|27019|53335|55107|55667|57085|57521|64127|64805|64900|81565|132864|375790	ACHE|ADCY6|ADCY8|AGT|CACNA1A|AP3S1|COL4A6|COL6A1|COL16A1|CRHBP|CRHR2|DNM2|EDN1|FMR1|GABRB2|GNAL|GPT|GRB10|RAPGEF1|GRIA1|GRM5|HTR2C|IGF1|LYN|MEF2C|NR4A2|OPRM1|P2RX4|P2RY2|PDGFRA|PRKCZ|PTK2|RALB|RAP1A|RYR1|SHC1|SLC1A2|SLC1A3|STAT6|TLR4|KLF11|AKAP6|C2CD5|AKAP9|NOD1|SORBS1|SH2B2|RAB31|LPIN1|DNAI1|BCL11A|ANO1|DENND4C|AGTRAP|RPTOR|NOD2|P2RY12|LPIN3|NDEL1|CPEB2|AGRN	-6.84751	-9.03971	3.22509
GO:0007264	GO Biological Processes	19	small GTPase mediated signal transduction	19_GO:0023052 signaling	3.24362	7.55986	30211	261	1249	35	2.80224	0.466982	2768|2889|3479|4763|5337|5899|5906|5923|6242|7410|8625|8936|9077|9732|10044|10045|10152|10188|10256|10287|11069|27314|27352|29899|51735|54509|55288|55704|57646|64787|85440|85442|89941|115703|257106	GNA12|RAPGEF1|IGF1|NF1|PLD1|RALB|RAP1A|RASGRF1|RTKN|VAV2|RFXANK|WASF1|DIRAS3|DOCK4|SH2D3C|SH2D3A|ABI2|TNK2|CNKSR1|RGS19|RAPGEF4|RAB30|SGSM3|GPSM2|RAPGEF6|RHOF|RHOT1|CCDC88A|USP28|EPS8L2|DOCK7|KNDC1|RHOT2|ARHGAP33|ARHGAP30	-6.82076	-9.00859	3.24362
GO:0031345	GO Biological Processes	19	negative regulation of cell projection organization	19_GO:0048519 negative regulation of biological process	3.73115	7.80081	30211	188	1249	29	2.32186	0.426123	112|348|832|1785|1902|2670|4099|4134|4155|5365|5728|5802|7143|7248|7869|8829|9738|10413|10512|22902|23189|25791|26052|53335|55558|57556|80128|115704|157285	ADCY6|APOE|CAPZB|DNM2|LPAR1|GFAP|MAG|MAP4|MBP|PLXNB3|PTEN|PTPRS|TNR|TSC1|SEMA3B|NRP1|CCP110|YAP1|SEMA3C|RUFY3|KANK1|NGEF|DNM3|BCL11A|PLXNA3|SEMA6A|TRIM46|EVI5L|PRAG1	-6.81038	-8.99389	4.94758
GO:0032412	GO Biological Processes	19	regulation of ion transmembrane transporter activity	19_GO:0051179 localization	3.21896	7.50559	30211	263	1249	35	2.80224	0.466982	81|287|776|784|817|823|1393|1756|1785|1906|2185|2332|2915|4208|4987|4988|5923|6536|6786|8398|9104|9472|10142|10368|23072|23327|27092|50488|51083|53822|53827|56704|57555|65125|149111	ACTN4|ANK2|CACNA1D|CACNB3|CAMK2D|CAPN1|CRHBP|DMD|DNM2|EDN1|PTK2B|FMR1|GRM5|MEF2C|OPRL1|OPRM1|RASGRF1|SLC6A9|STIM1|PLA2G6|RGN|AKAP6|AKAP9|CACNG3|HECW1|NEDD4L|CACNG4|MINK1|GAL|FXYD7|FXYD5|JPH1|NLGN2|WNK1|CNIH3	-6.73964	-13.7226	3.42285
GO:0120031	GO Biological Processes	19	plasma membrane bounded cell projection assembly	19_GO:0009987 cellular process	2.72799	7.21562	30211	399	1249	45	3.60288	0.527322	832|3691|3766|4750|4983|5108|5990|6624|7410|8555|8829|9459|10013|22885|22897|23043|23380|26052|26160|27019|29070|50807|51735|53827|55704|55835|57348|57562|64805|65062|65250|80217|81492|83543|118491|121512|123016|144535|146845|152206|152273|284001|285331|317662|647309	CAPZB|ITGB4|KCNJ10|NEK1|OPHN1|PCM1|RFX2|FSCN1|VAV2|CDC14B|NRP1|ARHGEF6|HDAC6|ABLIM3|CEP164|TNIK|SRGAP2|DNM3|IFT172|DNAI1|CCDC113|ASAP1|RAPGEF6|FXYD5|CCDC88A|CENPJ|TTYH1|CEP126|P2RY12|TMEM237|CPLANE1|CFAP43|RSPH6A|AIF1L|CFAP70|FGD4|TTC8|CFAP54|CFAP52|CCDC13|FGD5|CCDC57|CCDC66|FAM149B1|GMNC	-6.70739	-8.88239	2.72799
GO:0030031	GO Biological Processes	19	cell projection assembly	19_GO:0009987 cellular process	2.6811	7.1611	30211	415	1249	46	3.68295	0.532927	832|3691|3766|4744|4750|4983|5108|5990|6624|7410|8555|8829|9459|10013|22885|22897|23043|23380|26052|26160|27019|29070|50807|51735|53827|55704|55835|57348|57562|64805|65062|65250|80217|81492|83543|118491|121512|123016|144535|146845|152206|152273|284001|285331|317662|647309	CAPZB|ITGB4|KCNJ10|NEFH|NEK1|OPHN1|PCM1|RFX2|FSCN1|VAV2|CDC14B|NRP1|ARHGEF6|HDAC6|ABLIM3|CEP164|TNIK|SRGAP2|DNM3|IFT172|DNAI1|CCDC113|ASAP1|RAPGEF6|FXYD5|CCDC88A|CENPJ|TTYH1|CEP126|P2RY12|TMEM237|CPLANE1|CFAP43|RSPH6A|AIF1L|CFAP70|FGD4|TTC8|CFAP54|CFAP52|CCDC13|FGD5|CCDC57|CCDC66|FAM149B1|GMNC	-6.65101	-8.88239	2.72799
GO:1905114	GO Biological Processes	19	cell surface receptor signaling pathway involved in cell-cell signaling	19_GO:0023052 signaling	2.95717	7.29775	30211	319	1249	39	3.1225	0.492132	652|1140|1452|1855|1857|1906|2011|2902|2903|3060|4139|4208|4919|4929|4988|5025|5728|6425|6469|7088|7090|7477|7479|8001|9209|9968|10979|23043|23240|23499|51176|54994|57447|57805|64840|84327|85407|85458|154810	BMP4|CHRNB1|CSNK1A1|DVL1|DVL3|EDN1|MARK2|GRIN1|GRIN2A|HCRT|MARK1|MEF2C|ROR1|NR4A2|OPRM1|P2RX4|PTEN|SFRP5|SHH|TLE1|TLE3|WNT7B|WNT8B|GLRA3|LRRFIP2|MED12|FERMT2|TNIK|TMEM131L|MACF1|LEF1|GID8|NDRG2|CCAR2|PORCN|ZBED3|NKD1|DIXDC1|AMOTL1	-6.60822	-8.77486	3.83471
GO:0001934	GO Biological Processes	19	positive regulation of protein phosphorylation	19_GO:0048518 positive regulation of biological process	2.21111	6.8401	30211	722	1249	66	5.28423	0.633025	114|183|408|551|651|652|960|1201|1855|1857|1906|1981|2011|2185|2261|2332|2915|3084|3093|3479|4067|4254|4916|4921|5590|5747|5894|5899|5906|6376|7037|7099|7804|8398|8817|8829|9252|10006|10013|10044|10045|10142|10188|10220|10979|22998|23043|23394|25999|51347|51704|55704|57521|64127|65125|65981|79109|79866|84630|84632|85440|85442|96459|116986|221927|221938	ADCY8|AGT|ARRB1|AVP|BMP3|BMP4|CD44|CLN3|DVL1|DVL3|EDN1|EIF4G1|MARK2|PTK2B|FGFR3|FMR1|GRM5|NRG1|UBE2K|IGF1|LYN|KITLG|NTRK3|DDR2|PRKCZ|PTK2|RAF1|RALB|RAP1A|CX3CL1|TFRC|TLR4|LRP8|PLA2G6|FGF18|NRP1|RPS6KA5|ABI1|HDAC6|SH2D3C|SH2D3A|AKAP9|TNK2|GDF11|FERMT2|LIMCH1|TNIK|ADNP|CLIP3|TAOK3|GPRC5B|CCDC88A|RPTOR|NOD2|WNK1|CAPRIN2|MAPKAP1|BORA|TTBK1|AFAP1L2|DOCK7|KNDC1|FNIP1|AGAP2|BRAT1|MMD2	-6.59602	-8.75855	3.07849
GO:0007188	GO Biological Processes	19	adenylate cyclase-modulating G protein-coupled receptor signaling pathway	19_GO:0023052 signaling	3.38	7.50771	30211	229	1249	32	2.56205	0.447071	109|112|113|114|576|776|1395|1902|1906|2587|2768|2774|2899|2911|2913|2914|2915|4886|4987|4988|5064|5660|5745|5746|9283|9699|10203|11069|22859|53637|64805|89894	ADCY3|ADCY6|ADCY7|ADCY8|ADGRB2|CACNA1D|CRHR2|LPAR1|EDN1|GALR1|GNA12|GNAL|GRIK3|GRM1|GRM3|GRM4|GRM5|NPY1R|OPRL1|OPRM1|PALM|PSAP|PTH1R|PTH2R|GPR37L1|RIMS2|CALCRL|RAPGEF4|ADGRL1|S1PR5|P2RY12|TMEM116	-6.58469	-8.74314	4.903
GO:0035239	GO Biological Processes	19	tube morphogenesis	19_GO:0032502 developmental process	2.26878	6.84938	30211	661	1249	62	4.96397	0.614579	317|348|652|1296|1306|1855|1857|1896|1906|2185|2648|2719|3975|4208|4763|4897|5156|5727|5728|5747|6376|6461|6464|6469|6663|7080|7248|7289|7410|7477|7547|8817|8828|8829|9444|9585|9968|10203|10352|10395|10413|10427|10736|22846|23210|26160|30812|51162|51176|51564|51752|56999|64344|64478|65009|80149|84678|153572|154796|154810|169044|170690	APAF1|APOE|BMP4|COL8A2|COL15A1|DVL1|DVL3|EDA|EDN1|PTK2B|KAT2A|GPC3|LHX1|MEF2C|NF1|NRCAM|PDGFRA|PTCH1|PTEN|PTK2|CX3CL1|SHB|SHC1|SHH|SOX10|NKX2-1|TSC1|TULP3|VAV2|WNT7B|ZIC3|FGF18|NRP2|NRP1|QKI|KIF20B|MED12|CALCRL|WARS2|DLC1|YAP1|SEC24B|SIX2|VASH1|JMJD6|IFT172|SOX8|EGFL7|LEF1|HDAC7|ERAP1|ADAMTS9|HIF3A|CSMD1|NDRG4|ZC3H12A|KDM2B|IRX2|AMOT|AMOTL1|COL22A1|ADAMTS16	-6.5379	-8.6923	2.45387
GO:0051495	GO Biological Processes	19	positive regulation of cytoskeleton organization	19_GO:0048518 positive regulation of biological process	3.59721	7.55598	30211	195	1249	29	2.32186	0.426123	274|1902|1906|2185|4137|4771|4916|6249|6376|6683|7168|7248|8829|8936|9793|10142|10152|10763|10979|22998|28964|29899|55160|55558|55704|55835|57482|89795|89848	BIN1|LPAR1|EDN1|PTK2B|MAPT|NF2|NTRK3|CLIP1|CX3CL1|SPAST|TPM1|TSC1|NRP1|WASF1|CKAP5|AKAP9|ABI2|NES|FERMT2|LIMCH1|GIT1|GPSM2|ARHGEF10L|PLXNA3|CCDC88A|CENPJ|CRACD|NAV3|FCHSD1	-6.4663	-18.7486	4.2685
GO:0032535	GO Biological Processes	19	regulation of cellular component size	19_GO:0065007 biological regulation	2.8254	7.14345	30211	351	1249	41	3.28263	0.504176	274|348|361|832|1201|1627|1785|1906|2185|2803|4099|4137|4897|5728|5802|5962|6558|6709|7143|7248|7410|7477|7869|8301|8829|10512|22902|23108|23189|23394|23499|26999|50809|55558|57482|57521|57556|80128|81565|89848|114908	BIN1|APOE|AQP4|CAPZB|CLN3|DBN1|DNM2|EDN1|PTK2B|GOLGA4|MAG|MAPT|NRCAM|PTEN|PTPRS|RDX|SLC12A2|SPTAN1|TNR|TSC1|VAV2|WNT7B|SEMA3B|PICALM|NRP1|SEMA3C|RUFY3|RAP1GAP2|KANK1|ADNP|MACF1|CYFIP2|HP1BP3|PLXNA3|CRACD|RPTOR|SEMA6A|TRIM46|NDEL1|FCHSD1|TMEM123	-6.45146	-13.5944	4.96167
GO:0051966	GO Biological Processes	19	regulation of synaptic transmission, glutamatergic	19_GO:0023052 signaling	5.87427	8.47855	30211	70	1249	17	1.36109	0.327858	1201|2185|2897|2899|2911|2913|2914|2915|4208|4983|7143|8398|9378|10368|23025|27092|57555	CLN3|PTK2B|GRIK1|GRIK3|GRM1|GRM3|GRM4|GRM5|MEF2C|OPHN1|TNR|PLA2G6|NRXN1|CACNG3|UNC13A|CACNG4|NLGN2	-6.42998	-8.57249	5.87427
GO:0010976	GO Biological Processes	19	positive regulation of neuron projection development	19_GO:0032502 developmental process	4.03136	7.729	30211	150	1249	25	2.0016	0.396294	183|348|466|816|1627|1855|2011|2185|2889|4067|4916|4919|5365|5906|6376|7804|9638|23064|23373|23394|57498|57554|65009|65981|81565	AGT|APOE|ATF1|CAMK2B|DBN1|DVL1|MARK2|PTK2B|RAPGEF1|LYN|NTRK3|ROR1|PLXNB3|RAP1A|CX3CL1|LRP8|FEZ1|SETX|CRTC1|ADNP|KIDINS220|LRRC7|NDRG4|CAPRIN2|NDEL1	-6.41465	-30.7854	4.15295
GO:0071417	GO Biological Processes	19	cellular response to organonitrogen compound	19_GO:0050896 response to stimulus	2.36394	6.84526	30211	573	1249	56	4.48359	0.585559	112|114|183|773|1176|1288|1291|1307|1393|1395|1785|1906|2561|2774|2875|2887|2889|2915|3358|3479|4067|4208|4929|4988|5025|5029|5156|5590|5747|5906|6261|6464|6506|6507|6778|7099|8462|9472|9847|10142|10392|10580|10603|11031|23175|27019|53335|55107|55667|57085|57521|64127|64805|64900|81565|132864	ADCY6|ADCY8|AGT|CACNA1A|AP3S1|COL4A6|COL6A1|COL16A1|CRHBP|CRHR2|DNM2|EDN1|GABRB2|GNAL|GPT|GRB10|RAPGEF1|GRM5|HTR2C|IGF1|LYN|MEF2C|NR4A2|OPRM1|P2RX4|P2RY2|PDGFRA|PRKCZ|PTK2|RAP1A|RYR1|SHC1|SLC1A2|SLC1A3|STAT6|TLR4|KLF11|AKAP6|C2CD5|AKAP9|NOD1|SORBS1|SH2B2|RAB31|LPIN1|DNAI1|BCL11A|ANO1|DENND4C|AGTRAP|RPTOR|NOD2|P2RY12|LPIN3|NDEL1|CPEB2	-6.40916	-9.03971	3.22509
GO:0008360	GO Biological Processes	19	regulation of cell shape	19_GO:0032502 developmental process	4.00466	7.68655	30211	151	1249	25	2.0016	0.396294	752|1902|2011|2035|2185|2768|4628|5064|5365|5747|5962|7168|10395|10979|23136|30011|54509|55558|57194|57471|116985|121512|152273|157285|445815	FMNL1|LPAR1|MARK2|EPB41|PTK2B|GNA12|MYH10|PALM|PLXNB3|PTK2|RDX|TPM1|DLC1|FERMT2|EPB41L3|SH3KBP1|RHOF|PLXNA3|ATP10A|ERMN|ARAP1|FGD4|FGD5|PRAG1|PALM2AKAP2	-6.36091	-18.9136	4.28249
GO:0022898	GO Biological Processes	19	regulation of transmembrane transporter activity	19_GO:0051179 localization	3.10104	7.24182	30211	273	1249	35	2.80224	0.466982	81|287|776|784|817|823|1393|1756|1785|1906|2185|2332|2915|4208|4987|4988|5923|6536|6786|8398|9104|9472|10142|10368|23072|23327|27092|50488|51083|53822|53827|56704|57555|65125|149111	ACTN4|ANK2|CACNA1D|CACNB3|CAMK2D|CAPN1|CRHBP|DMD|DNM2|EDN1|PTK2B|FMR1|GRM5|MEF2C|OPRL1|OPRM1|RASGRF1|SLC6A9|STIM1|PLA2G6|RGN|AKAP6|AKAP9|CACNG3|HECW1|NEDD4L|CACNG4|MINK1|GAL|FXYD7|FXYD5|JPH1|NLGN2|WNK1|CNIH3	-6.35796	-13.7226	3.42285
GO:0030307	GO Biological Processes	19	positive regulation of cell growth	19_GO:0040007 growth	3.85823	7.59847	30211	163	1249	26	2.08167	0.403977	551|1627|1906|1981|2185|2803|3479|4137|8829|9362|9472|9699|10413|22902|22954|22999|23025|23327|23394|23499|57521|57699|81565|84678|84879|221927	AVP|DBN1|EDN1|EIF4G1|PTK2B|GOLGA4|IGF1|MAPT|NRP1|CPNE6|AKAP6|RIMS2|YAP1|RUFY3|TRIM32|RIMS1|UNC13A|NEDD4L|ADNP|MACF1|RPTOR|CPNE5|NDEL1|KDM2B|MFSD2A|BRAT1	-6.32576	-13.5944	4.96167
GO:0051893	GO Biological Processes	19	regulation of focal adhesion assembly	19_GO:0022610 biological adhesion	6.14302	8.48597	30211	63	1249	16	1.28102	0.318198	1307|2824|3987|5728|5747|7248|8829|9448|10395|10979|11170|22998|23122|23499|55920|90102	COL16A1|GPM6B|LIMS1|PTEN|PTK2|TSC1|NRP1|MAP4K4|DLC1|FERMT2|FAM107A|LIMCH1|CLASP2|MACF1|RCC2|PHLDB2	-6.29568	-9.68237	6.14302
GO:0090109	GO Biological Processes	19	regulation of cell-substrate junction assembly	19_GO:0050789 regulation of biological process	6.14302	8.48597	30211	63	1249	16	1.28102	0.318198	1307|2824|3987|5728|5747|7248|8829|9448|10395|10979|11170|22998|23122|23499|55920|90102	COL16A1|GPM6B|LIMS1|PTEN|PTK2|TSC1|NRP1|MAP4K4|DLC1|FERMT2|FAM107A|LIMCH1|CLASP2|MACF1|RCC2|PHLDB2	-6.29568	-9.68237	6.14302
GO:0090066	GO Biological Processes	19	regulation of anatomical structure size	19_GO:0065007 biological regulation	2.48338	6.85341	30211	487	1249	50	4.0032	0.554691	40|112|183|274|348|361|490|551|832|1201|1627|1785|1906|2185|2266|2803|4099|4137|4897|5029|5728|5802|5962|6558|6709|7143|7248|7410|7477|7869|8301|8398|8829|9732|10512|22902|23108|23189|23394|23499|26999|50809|55558|57482|57521|57556|80128|81565|89848|114908	ASIC2|ADCY6|AGT|BIN1|APOE|AQP4|ATP2B1|AVP|CAPZB|CLN3|DBN1|DNM2|EDN1|PTK2B|FGG|GOLGA4|MAG|MAPT|NRCAM|P2RY2|PTEN|PTPRS|RDX|SLC12A2|SPTAN1|TNR|TSC1|VAV2|WNT7B|SEMA3B|PICALM|PLA2G6|NRP1|DOCK4|SEMA3C|RUFY3|RAP1GAP2|KANK1|ADNP|MACF1|CYFIP2|HP1BP3|PLXNA3|CRACD|RPTOR|SEMA6A|TRIM46|NDEL1|FCHSD1|TMEM123	-6.28502	-13.5944	4.96167
GO:0010959	GO Biological Processes	19	regulation of metal ion transport	19_GO:0051179 localization	2.64089	6.88665	30211	403	1249	44	3.52282	0.521646	81|183|274|287|490|623|776|784|816|817|818|1756|1785|2035|2185|2332|2902|3060|4067|4987|5025|5354|6376|6536|6786|7018|8398|8514|8832|9104|9455|9472|10142|23072|23327|30820|51083|53822|53827|56704|65125|117531|154215|286183	ACTN4|AGT|BIN1|ANK2|ATP2B1|BDKRB1|CACNA1D|CACNB3|CAMK2B|CAMK2D|CAMK2G|DMD|DNM2|EPB41|PTK2B|FMR1|GRIN1|HCRT|LYN|OPRL1|P2RX4|PLP1|CX3CL1|SLC6A9|STIM1|TF|PLA2G6|KCNAB2|CD84|RGN|HOMER2|AKAP6|AKAP9|HECW1|NEDD4L|KCNIP1|GAL|FXYD7|FXYD5|JPH1|WNK1|TMC1|NKAIN2|NKAIN3	-6.15768	-13.7226	3.42285
GO:0007613	GO Biological Processes	19	memory	19_GO:0007610 behavior	4.3618	7.72663	30211	122	1249	22	1.76141	0.372212	114|348|2648|2890|2903|4130|4137|5020|5532|5590|5923|6310|6529|6547|8398|10347|22986|23152|23373|23394|54207|64478	ADCY8|APOE|KAT2A|GRIA1|GRIN2A|MAP1A|MAPT|OXT|PPP3CB|PRKCZ|RASGRF1|ATXN1|SLC6A1|SLC8A3|PLA2G6|ABCA7|SORCS3|CIC|CRTC1|ADNP|KCNK10|CSMD1	-6.15531	-20.7817	4.83763
GO:0051301	GO Biological Processes	19	cell division	19_GO:0009987 cellular process	2.45815	6.77187	30211	492	1249	50	4.0032	0.554691	991|1021|1211|1452|1638|2035|2037|2068|3070|4134|4628|4750|4751|5339|5413|5414|5454|5455|5899|6242|6651|6683|6867|7153|7756|9055|9585|9793|10600|10807|11064|22897|23122|23276|27436|29899|51176|51203|51550|55752|55835|55920|56288|57553|57695|64682|79866|85440|85458|121441	CDC20|CDK6|CLTA|CSNK1A1|DCT|EPB41|EPB41L2|ERCC2|HELLS|MAP4|MYH10|NEK1|NEK2|PLEC|SEPTIN5|SEPTIN4|POU3F2|POU3F3|RALB|RTKN|SON|SPAST|TACC1|TOP2A|ZNF207|PRC1|KIF20B|CKAP5|USP16|ENTR1|CNTRL|CEP164|CLASP2|KLHL18|EML4|GPSM2|LEF1|NUSAP1|CINP|SEPTIN11|CENPJ|RCC2|PARD3|MICAL3|USP37|ANAPC1|BORA|DOCK7|DIXDC1|NEDD1	-6.14878	-8.25025	2.45815
GO:0035235	GO Biological Processes	19	ionotropic glutamate receptor signaling pathway	19_GO:0023052 signaling	10.9946	9.73857	30211	22	1249	10	0.800641	0.252169	1201|2185|2890|2892|2893|2894|2897|2899|2902|5354	CLN3|PTK2B|GRIA1|GRIA3|GRIA4|GRID1|GRIK1|GRIK3|GRIN1|PLP1	-6.14023	-11.8181	10.9946
GO:0030516	GO Biological Processes	19	regulation of axon extension	19_GO:0040007 growth	4.94167	7.90588	30211	93	1249	19	1.52122	0.346326	348|1627|1785|2803|4099|4137|4897|5802|7143|7869|8829|10512|22902|23394|23499|55558|57556|80128|81565	APOE|DBN1|DNM2|GOLGA4|MAG|MAPT|NRCAM|PTPRS|TNR|SEMA3B|NRP1|SEMA3C|RUFY3|ADNP|MACF1|PLXNA3|SEMA6A|TRIM46|NDEL1	-6.05752	-13.5944	4.96167
GO:0010810	GO Biological Processes	19	regulation of cell-substrate adhesion	19_GO:0022610 biological adhesion	3.34398	7.19631	30211	217	1249	30	2.40192	0.43323	81|1021|1307|1758|1785|2185|2266|2824|3987|4763|4771|5590|5728|5747|6376|7248|8829|9448|10395|10675|10979|11170|22998|23122|23189|23499|50488|55920|55966|90102	ACTN4|CDK6|COL16A1|DMP1|DNM2|PTK2B|FGG|GPM6B|LIMS1|NF1|NF2|PRKCZ|PTEN|PTK2|CX3CL1|TSC1|NRP1|MAP4K4|DLC1|CSPG5|FERMT2|FAM107A|LIMCH1|CLASP2|KANK1|MACF1|MINK1|RCC2|AJAP1|PHLDB2	-6.04131	-9.68237	6.14302
GO:0006468	GO Biological Processes	19	protein phosphorylation	19_GO:0008152 metabolic process	2.17693	6.54261	30211	700	1249	63	5.04404	0.619254	332|551|652|816|817|818|1021|1198|1452|1456|1906|2011|2185|2261|2915|4067|4139|4750|4751|4916|4919|4921|5156|5532|5588|5590|5597|5747|5891|5894|6196|6300|7099|7297|8476|8569|9252|9448|9625|10006|10152|10188|10290|10922|23031|23043|23085|23604|26750|50488|51347|54861|57143|65125|79012|80122|84630|139728|140803|157285|221938|284086|341676	BIRC5|AVP|BMP4|CAMK2B|CAMK2D|CAMK2G|CDK6|CLK3|CSNK1A1|CSNK1G3|EDN1|MARK2|PTK2B|FGFR3|GRM5|LYN|MARK1|NEK1|NEK2|NTRK3|ROR1|DDR2|PDGFRA|PPP3CB|PRKCQ|PRKCZ|MAPK6|PTK2|MOK|RAF1|RPS6KA2|MAPK12|TLR4|TYK2|CDC42BPA|MKNK1|RPS6KA5|MAP4K4|AATK|ABI1|ABI2|TNK2|SPEG|FASTK|MAST3|TNIK|ERC1|DAPK2|RPS6KC1|MINK1|TAOK3|SNRK|ADCK1|WNK1|CAMKV|MAP3K19|TTBK1|PNCK|TRPM6|PRAG1|MMD2|NEK8|NEK5	-6.04131	-8.12877	2.75972
GO:0021543	GO Biological Processes	19	pallium development	19_GO:0032502 developmental process	3.72125	7.36699	30211	169	1249	26	2.08167	0.403977	1021|1745|4763|4771|5454|5455|5728|6513|6867|7248|7804|9638|10579|10716|23380|26468|51176|55558|63827|64211|64805|66000|81565|84879|85458|170302	CDK6|DLX1|NF1|NF2|POU3F2|POU3F3|PTEN|SLC2A1|TACC1|TSC1|LRP8|FEZ1|TACC2|TBR1|SRGAP2|LHX6|LEF1|PLXNA3|BCAN|LHX5|P2RY12|TMEM108|NDEL1|MFSD2A|DIXDC1|ARX	-6.02578	-18.6008	4.25532
GO:0099175	GO Biological Processes	19	regulation of postsynapse organization	19_GO:0050789 regulation of biological process	5.18318	7.97278	30211	84	1249	18	1.44115	0.337226	348|547|816|1627|4897|4916|5728|5789|7804|8499|8828|9762|10152|25791|26037|26052|65981|94030	APOE|KIF1A|CAMK2B|DBN1|NRCAM|NTRK3|PTEN|PTPRD|LRP8|PPFIA2|NRP2|LZTS3|ABI2|NGEF|SIPA1L1|DNM3|CAPRIN2|LRRC4B	-6.02302	-12.5845	7.03655
GO:0043408	GO Biological Processes	19	regulation of MAPK cascade	19_GO:0023052 signaling	2.1861	6.52576	30211	686	1249	62	4.96397	0.614579	183|348|408|652|960|1857|1902|1906|2122|2185|2261|2266|2911|2914|2915|3084|3358|3479|4067|4254|4671|4763|4771|4916|4988|5052|5156|5322|5590|5728|5894|5906|6376|6464|7099|7187|7188|7477|8817|8829|9283|9448|9506|10347|10392|10419|10979|22881|23043|23162|50488|51347|57447|57556|64127|65009|80149|81606|83737|85458|113277|284996	AGT|APOE|ARRB1|BMP4|CD44|DVL3|LPAR1|EDN1|MECOM|PTK2B|FGFR3|FGG|GRM1|GRM4|GRM5|NRG1|HTR2C|IGF1|LYN|KITLG|NAIP|NF1|NF2|NTRK3|OPRM1|PRDX1|PDGFRA|PLA2G5|PRKCZ|PTEN|RAF1|RAP1A|CX3CL1|SHC1|TLR4|TRAF3|TRAF5|WNT7B|FGF18|NRP1|GPR37L1|MAP4K4|PAGE4|ABCA7|NOD1|PRMT5|FERMT2|ANKRD6|TNIK|MAPK8IP3|MINK1|TAOK3|NDRG2|SEMA6A|NOD2|NDRG4|ZC3H12A|LBH|ITCH|DIXDC1|TMEM106A|RNF149	-6.00058	-9.10887	3.56457
GO:0060341	GO Biological Processes	19	regulation of cellular localization	19_GO:0051179 localization	2.0873	6.42262	30211	788	1249	68	5.44436	0.642001	114|287|623|652|817|1201|1756|2035|2037|2185|2719|2824|2902|4067|4130|4137|4744|4763|4771|5025|5108|5532|5590|5728|5899|5906|5962|6376|6469|6536|6809|6845|7037|7447|8301|8398|8514|8832|8938|9472|9585|9638|9847|10347|10413|10427|10580|10807|10979|22885|22902|23327|25999|29899|51112|53407|55107|55704|56704|57555|64328|65009|79608|79778|80128|80149|81565|285331	ADCY8|ANK2|BDKRB1|BMP4|CAMK2D|CLN3|DMD|EPB41|EPB41L2|PTK2B|GPC3|GPM6B|GRIN1|LYN|MAP1A|MAPT|NEFH|NF1|NF2|P2RX4|PCM1|PPP3CB|PRKCZ|PTEN|RALB|RAP1A|RDX|CX3CL1|SHH|SLC6A9|STX3|VAMP7|TFRC|VSNL1|PICALM|PLA2G6|KCNAB2|CD84|BAIAP3|AKAP6|KIF20B|FEZ1|C2CD5|ABCA7|YAP1|SEC24B|SORBS1|ENTR1|FERMT2|ABLIM3|RUFY3|NEDD4L|CLIP3|GPSM2|TRAPPC12|STX18|ANO1|CCDC88A|JPH1|NLGN2|XPO4|NDRG4|RIC3|MICALL2|TRIM46|ZC3H12A|NDEL1|…	-5.91605	-7.98994	2.0873
GO:0007422	GO Biological Processes	19	peripheral nervous system development	19_GO:0032502 developmental process	5.34024	7.91905	30211	77	1249	17	1.36109	0.327858	40|576|2676|3084|3691|4744|4763|5339|5454|6663|7368|8506|9968|10397|30812|56288|60484	ASIC2|ADGRB2|GFRA3|NRG1|ITGB4|NEFH|NF1|PLEC|POU3F2|SOX10|UGT8|CNTNAP1|MED12|NDRG1|SOX8|PARD3|HAPLN2	-5.8264	-14.269	8.06272
GO:0150116	GO Biological Processes	19	regulation of cell-substrate junction organization	19_GO:0050789 regulation of biological process	5.69133	8.04266	30211	68	1249	16	1.28102	0.318198	1307|2824|3987|5728|5747|7248|8829|9448|10395|10979|11170|22998|23122|23499|55920|90102	COL16A1|GPM6B|LIMS1|PTEN|PTK2|TSC1|NRP1|MAP4K4|DLC1|FERMT2|FAM107A|LIMCH1|CLASP2|MACF1|RCC2|PHLDB2	-5.82571	-9.68237	6.14302
GO:0009611	GO Biological Processes	19	response to wounding	19_GO:0050896 response to stimulus	2.53132	6.64159	30211	430	1249	45	3.60288	0.527322	960|1465|1606|1608|2266|2596|2670|2768|2903|3084|3479|3691|3705|4067|4099|4763|4916|4988|5025|5156|5339|5653|5873|5894|6376|6469|6506|6507|7099|7168|7410|8291|9066|10413|10675|22846|23162|23499|23671|26509|50808|51090|54566|64805|118812	CD44|CSRP1|DGKA|DGKG|FGG|GAP43|GFAP|GNA12|GRIN2A|NRG1|IGF1|ITGB4|ITPK1|LYN|MAG|NF1|NTRK3|OPRM1|P2RX4|PDGFRA|PLEC|KLK6|RAB27A|RAF1|CX3CL1|SHH|SLC1A2|SLC1A3|TLR4|TPM1|VAV2|DYSF|SYT7|YAP1|CSPG5|VASH1|MAPK8IP3|MACF1|TMEFF2|MYOF|AK3|PLLP|EPB41L4B|P2RY12|MORN4	-5.80943	-7.87341	2.53132
GO:1902903	GO Biological Processes	19	regulation of supramolecular fiber organization	19_GO:0050789 regulation of biological process	2.64457	6.65488	30211	375	1249	41	3.28263	0.504176	274|348|832|1627|1902|1906|2185|4130|4137|4771|5962|6249|6376|6683|6709|7168|7248|8829|8936|9793|10013|10142|10152|10395|10979|22998|23122|23189|23671|25999|26999|28964|55160|55704|57482|89795|89848|90102|116985|123016|221074	BIN1|APOE|CAPZB|DBN1|LPAR1|EDN1|PTK2B|MAP1A|MAPT|NF2|RDX|CLIP1|CX3CL1|SPAST|SPTAN1|TPM1|TSC1|NRP1|WASF1|CKAP5|HDAC6|AKAP9|ABI2|DLC1|FERMT2|LIMCH1|CLASP2|KANK1|TMEFF2|CLIP3|CYFIP2|GIT1|ARHGEF10L|CCDC88A|CRACD|NAV3|FCHSD1|PHLDB2|ARAP1|TTC8|SLC39A12	-5.70475	-18.7486	4.2685
GO:0032409	GO Biological Processes	19	regulation of transporter activity	19_GO:0065007 biological regulation	2.85499	6.7617	30211	305	1249	36	2.88231	0.473411	81|287|776|784|817|823|1393|1756|1785|1906|2185|2332|2915|4208|4987|4988|5923|6536|6786|8398|9104|9472|10062|10142|10368|23072|23327|27092|50488|51083|53822|53827|56704|57555|65125|149111	ACTN4|ANK2|CACNA1D|CACNB3|CAMK2D|CAPN1|CRHBP|DMD|DNM2|EDN1|PTK2B|FMR1|GRM5|MEF2C|OPRL1|OPRM1|RASGRF1|SLC6A9|STIM1|PLA2G6|RGN|AKAP6|NR1H3|AKAP9|CACNG3|HECW1|NEDD4L|CACNG4|MINK1|GAL|FXYD7|FXYD5|JPH1|NLGN2|WNK1|CNIH3	-5.69219	-13.7226	3.42285
GO:0099601	GO Biological Processes	19	regulation of neurotransmitter receptor activity	19_GO:0023052 signaling	5.94791	8.03313	30211	61	1249	15	1.20096	0.308219	823|1393|2185|4208|4988|5923|6536|10142|10368|22839|27092|50488|57555|57596|149111	CAPN1|CRHBP|PTK2B|MEF2C|OPRM1|RASGRF1|SLC6A9|AKAP9|CACNG3|DLGAP4|CACNG4|MINK1|NLGN2|BEGAIN|CNIH3	-5.66446	-7.71875	7.69623
GO:0032970	GO Biological Processes	19	regulation of actin filament-based process	19_GO:0050789 regulation of biological process	2.59159	6.58672	30211	392	1249	42	3.36269	0.510076	274|287|817|832|1627|1824|1902|1906|2185|2824|4771|4916|5156|5962|6376|6624|6709|7168|7248|8829|8936|10142|10152|10395|10979|11170|22998|23122|23189|23671|26999|54509|55114|55160|55704|57482|85458|89848|90102|116985|122786|123016	BIN1|ANK2|CAMK2D|CAPZB|DBN1|DSC2|LPAR1|EDN1|PTK2B|GPM6B|NF2|NTRK3|PDGFRA|RDX|CX3CL1|FSCN1|SPTAN1|TPM1|TSC1|NRP1|WASF1|AKAP9|ABI2|DLC1|FERMT2|FAM107A|LIMCH1|CLASP2|KANK1|TMEFF2|CYFIP2|RHOF|ARHGAP17|ARHGEF10L|CCDC88A|CRACD|DIXDC1|FCHSD1|PHLDB2|ARAP1|FRMD6|TTC8	-5.63323	-18.7486	4.2685
GO:0007411	GO Biological Processes	19	axon guidance	19_GO:0040011 locomotion	3.19667	6.89883	30211	227	1249	30	2.40192	0.43323	214|1855|1906|2596|2676|3975|4684|4897|4983|5015|5365|5588|5727|5747|6469|7143|7869|8828|8829|9252|9378|9638|10512|23022|55558|55740|57556|91624|123016|170302	ALCAM|DVL1|EDN1|GAP43|GFRA3|LHX1|NCAM1|NRCAM|OPHN1|OTX2|PLXNB3|PRKCQ|PTCH1|PTK2|SHH|TNR|SEMA3B|NRP2|NRP1|RPS6KA5|NRXN1|FEZ1|SEMA3C|PALLD|PLXNA3|ENAH|SEMA6A|NEXN|TTC8|ARX	-5.6249	-25.6006	3.60471
GO:0097485	GO Biological Processes	19	neuron projection guidance	19_GO:0040011 locomotion	3.18265	6.87	30211	228	1249	30	2.40192	0.43323	214|1855|1906|2596|2676|3975|4684|4897|4983|5015|5365|5588|5727|5747|6469|7143|7869|8828|8829|9252|9378|9638|10512|23022|55558|55740|57556|91624|123016|170302	ALCAM|DVL1|EDN1|GAP43|GFRA3|LHX1|NCAM1|NRCAM|OPHN1|OTX2|PLXNB3|PRKCQ|PTCH1|PTK2|SHH|TNR|SEMA3B|NRP2|NRP1|RPS6KA5|NRXN1|FEZ1|SEMA3C|PALLD|PLXNA3|ENAH|SEMA6A|NEXN|TTC8|ARX	-5.584	-25.6006	3.60471
GO:0051668	GO Biological Processes	19	localization within membrane	19_GO:0051179 localization	2.34836	6.4092	30211	515	1249	50	4.0032	0.554691	286|287|348|784|1201|1785|1855|2803|2903|4301|5064|5590|5660|5727|5906|5962|6449|6809|9135|9146|9378|9379|9847|10368|10807|10979|11031|23043|23065|23122|23136|23265|23499|23527|25837|27092|51114|51608|51735|55667|55704|55763|56288|57554|57555|79778|123016|130617|253832|375790	ANK1|ANK2|APOE|CACNB3|CLN3|DNM2|DVL1|GOLGA4|GRIN2A|AFDN|PALM|PRKCZ|PSAP|PTCH1|RAP1A|RDX|SGTA|STX3|RABEP1|HGS|NRXN1|NRXN2|C2CD5|CACNG3|ENTR1|FERMT2|RAB31|TNIK|EMC1|CLASP2|EPB41L3|EXOC7|MACF1|ACAP2|RAB26|CACNG4|ZDHHC9|GET4|RAPGEF6|DENND4C|CCDC88A|EXOC1|PARD3|LRRC7|NLGN2|MICALL2|TTC8|ZFAND2B|ZDHHC20|AGRN	-5.56336	-7.60507	2.80292
GO:0043009	GO Biological Processes	19	chordate embryonic development	19_GO:0032502 developmental process	2.19193	6.27343	30211	629	1249	57	4.56365	0.590516	317|652|1280|1627|1745|1855|1857|1906|2068|2648|2768|3231|3705|3955|3975|4751|4763|5100|5156|5423|5727|5745|6241|6469|6663|6949|7248|7289|7477|9585|9644|9817|9968|10006|10087|10395|10413|10427|10512|10736|22846|23764|26160|27023|30812|51176|53615|56243|56853|57498|79718|79893|81565|84525|84678|145873|154796	APAF1|BMP4|COL2A1|DBN1|DLX1|DVL1|DVL3|EDN1|ERCC2|KAT2A|GNA12|HOXD1|ITPK1|LFNG|LHX1|NEK2|NF1|PCDH8|PDGFRA|POLB|PTCH1|PTH1R|RRM2|SHH|SOX10|TCOF1|TSC1|TULP3|WNT7B|KIF20B|SH3PXD2A|KEAP1|MED12|ABI1|CERT1|DLC1|YAP1|SEC24B|SEMA3C|SIX2|VASH1|MAFF|IFT172|FOXB1|SOX8|LEF1|MBD3|KIAA1217|CELF4|KIDINS220|TBL1XR1|GGNBP2|NDEL1|HOPX|KDM2B|MESP2|AMOT	-5.47772	-7.51633	3.80488
GO:0048589	GO Biological Processes	19	developmental growth	19_GO:0040007 growth	2.62202	6.51026	30211	369	1249	40	3.20256	0.498195	183|214|652|1855|1906|2068|2261|2596|2648|3479|3975|4880|4921|5339|5532|5590|5653|5660|5728|6469|6506|6663|7477|8828|8829|8936|9215|9968|10013|10413|10848|23371|26999|55558|65009|66000|79718|81565|123016|344758	AGT|ALCAM|BMP4|DVL1|EDN1|ERCC2|FGFR3|GAP43|KAT2A|IGF1|LHX1|NPPC|DDR2|PLEC|PPP3CB|PRKCZ|KLK6|PSAP|PTEN|SHH|SLC1A2|SOX10|WNT7B|NRP2|NRP1|WASF1|LARGE1|MED12|HDAC6|YAP1|PPP1R13L|TNS2|CYFIP2|PLXNA3|NDRG4|TMEM108|TBL1XR1|NDEL1|TTC8|GPR149	-5.45426	-7.48962	4.33221
GO:0010256	GO Biological Processes	19	endomembrane system organization	19_GO:0009987 cellular process	2.35163	6.35455	30211	504	1249	49	3.92314	0.549345	274|287|745|1201|1452|1759|5339|5728|5873|5990|6449|6683|6809|8291|8674|8675|8938|9066|9146|9381|10087|10347|10397|10419|22872|23023|23065|23122|23136|23175|25956|26509|27314|51112|51411|51608|53407|54808|64753|81562|81565|84067|84327|112476|121601|124626|128989|165679|399687	BIN1|ANK2|MYRF|CLN3|CSNK1A1|DNM1|PLEC|PTEN|RAB27A|RFX2|SGTA|SPAST|STX3|DYSF|VAMP4|STX16|BAIAP3|SYT7|HGS|OTOF|CERT1|ABCA7|NDRG1|PRMT5|SEC31A|TMCC1|EMC1|CLASP2|EPB41L3|LPIN1|SEC31B|MYOF|RAB30|TRAPPC12|BIN2|GET4|STX18|DYM|CCDC136|LMAN2L|NDEL1|FHIP1B|ZBED3|PRRT2|ANO4|ZPBP2|TANGO2|SPTSSB|MYO18A	-5.45426	-9.83889	2.35163
GO:0098815	GO Biological Processes	19	modulation of excitatory postsynaptic potential	19_GO:0023052 signaling	7.44251	8.36041	30211	39	1249	12	0.960769	0.276014	1855|2185|2902|5590|5728|6547|9378|9699|22999|56853|57555|66000	DVL1|PTK2B|GRIN1|PRKCZ|PTEN|SLC8A3|NRXN1|RIMS2|RIMS1|CELF4|NLGN2|TMEM108	-5.45426	-7.48373	8.70773
GO:0043410	GO Biological Processes	19	positive regulation of MAPK cascade	19_GO:0023052 signaling	2.36945	6.34681	30211	490	1249	48	3.84307	0.543937	348|408|652|960|1857|1902|1906|2185|2261|2266|2911|2914|2915|3084|3358|3479|4254|4671|4916|4988|5156|5322|5590|5728|5894|5906|6376|6464|7099|7187|7188|7477|8817|8829|9283|10347|10392|10979|22881|23043|23162|50488|51347|64127|65009|80149|85458|113277	APOE|ARRB1|BMP4|CD44|DVL3|LPAR1|EDN1|PTK2B|FGFR3|FGG|GRM1|GRM4|GRM5|NRG1|HTR2C|IGF1|KITLG|NAIP|NTRK3|OPRM1|PDGFRA|PLA2G5|PRKCZ|PTEN|RAF1|RAP1A|CX3CL1|SHC1|TLR4|TRAF3|TRAF5|WNT7B|FGF18|NRP1|GPR37L1|ABCA7|NOD1|FERMT2|ANKRD6|TNIK|MAPK8IP3|MINK1|TAOK3|NOD2|NDRG4|ZC3H12A|DIXDC1|TMEM106A	-5.42008	-9.10887	3.56457
GO:0034329	GO Biological Processes	19	cell junction assembly	19_GO:0009987 cellular process	2.9885	6.67428	30211	259	1249	32	2.56205	0.447071	43|287|1855|2185|2555|2561|2705|3084|3691|4301|4897|4983|5339|5728|5789|6624|7368|8506|9378|9379|10395|10580|10979|23136|26052|51564|55920|56288|57555|79629|79778|83660	ACHE|ANK2|DVL1|PTK2B|GABRA2|GABRB2|GJB1|NRG1|ITGB4|AFDN|NRCAM|OPHN1|PLEC|PTEN|PTPRD|FSCN1|UGT8|CNTNAP1|NRXN1|NRXN2|DLC1|SORBS1|FERMT2|EPB41L3|DNM3|HDAC7|RCC2|PARD3|NLGN2|OCEL1|MICALL2|TLN2	-5.40716	-7.43064	2.9885
GO:0040007	GO Biological Processes	19	growth	19_GO:0040007 growth	2.60789	6.47121	30211	371	1249	40	3.20256	0.498195	183|214|652|1855|1906|2068|2261|2596|2648|3479|3975|4880|4921|5339|5532|5590|5653|5660|5728|6469|6506|6663|7477|8828|8829|8936|9215|9968|10013|10413|10848|23371|26999|55558|65009|66000|79718|81565|123016|344758	AGT|ALCAM|BMP4|DVL1|EDN1|ERCC2|FGFR3|GAP43|KAT2A|IGF1|LHX1|NPPC|DDR2|PLEC|PPP3CB|PRKCZ|KLK6|PSAP|PTEN|SHH|SLC1A2|SOX10|WNT7B|NRP2|NRP1|WASF1|LARGE1|MED12|HDAC6|YAP1|PPP1R13L|TNS2|CYFIP2|PLXNA3|NDRG4|TMEM108|TBL1XR1|NDEL1|TTC8|GPR149	-5.40447	-7.48962	4.33221
GO:0009792	GO Biological Processes	19	embryo development ending in birth or egg hatching	19_GO:0032502 developmental process	2.15833	6.1997	30211	650	1249	58	4.64371	0.595424	317|652|1280|1627|1745|1855|1857|1906|2068|2648|2768|3231|3705|3955|3975|4751|4763|5100|5156|5423|5727|5745|6241|6469|6663|6949|7248|7289|7477|9585|9644|9817|9968|10006|10087|10395|10413|10427|10512|10736|22846|23764|26160|27023|30812|51176|53615|56243|56853|57498|79718|79893|81565|84525|84678|130507|145873|154796	APAF1|BMP4|COL2A1|DBN1|DLX1|DVL1|DVL3|EDN1|ERCC2|KAT2A|GNA12|HOXD1|ITPK1|LFNG|LHX1|NEK2|NF1|PCDH8|PDGFRA|POLB|PTCH1|PTH1R|RRM2|SHH|SOX10|TCOF1|TSC1|TULP3|WNT7B|KIF20B|SH3PXD2A|KEAP1|MED12|ABI1|CERT1|DLC1|YAP1|SEC24B|SEMA3C|SIX2|VASH1|MAFF|IFT172|FOXB1|SOX8|LEF1|MBD3|KIAA1217|CELF4|KIDINS220|TBL1XR1|GGNBP2|NDEL1|HOPX|KDM2B|UBR3|MESP2|AMOT	-5.38496	-7.51633	3.80488
GO:1903829	GO Biological Processes	19	positive regulation of protein localization	19_GO:0051179 localization	2.44051	6.36462	30211	446	1249	45	3.60288	0.527322	43|114|1201|1855|2035|2037|2266|3479|4130|4137|4628|5108|5532|5590|5962|6469|6809|7037|7099|7447|8398|8938|9585|9847|10347|10413|10580|10807|10979|22885|22902|25999|29899|51112|55107|55704|55763|55835|57555|64328|79608|79778|80149|114899|399687	ACHE|ADCY8|CLN3|DVL1|EPB41|EPB41L2|FGG|IGF1|MAP1A|MAPT|MYH10|PCM1|PPP3CB|PRKCZ|RDX|SHH|STX3|TFRC|TLR4|VSNL1|PLA2G6|BAIAP3|KIF20B|C2CD5|ABCA7|YAP1|SORBS1|ENTR1|FERMT2|ABLIM3|RUFY3|CLIP3|GPSM2|TRAPPC12|ANO1|CCDC88A|EXOC1|CENPJ|NLGN2|XPO4|RIC3|MICALL2|ZC3H12A|C1QTNF3|MYO18A	-5.3834	-10.6462	5.37514
GO:0003013	GO Biological Processes	19	circulatory system process	19_GO:0032501 multicellular organismal process	2.35982	6.31523	30211	492	1249	48	3.84307	0.543937	40|112|183|287|348|490|551|623|680|776|817|1756|1906|2266|2768|3752|4037|4886|4987|5020|5025|5029|5339|6196|6506|6507|6513|6529|6536|6558|6866|7037|7168|8398|8913|9283|9732|10413|10848|10979|23327|26509|51752|57085|65125|84879|92745|170690	ASIC2|ADCY6|AGT|ANK2|APOE|ATP2B1|AVP|BDKRB1|BRS3|CACNA1D|CAMK2D|DMD|EDN1|FGG|GNA12|KCND3|LRP3|NPY1R|OPRL1|OXT|P2RX4|P2RY2|PLEC|RPS6KA2|SLC1A2|SLC1A3|SLC2A1|SLC6A1|SLC6A9|SLC12A2|TAC3|TFRC|TPM1|PLA2G6|CACNA1G|GPR37L1|DOCK4|YAP1|PPP1R13L|FERMT2|NEDD4L|MYOF|ERAP1|AGTRAP|WNK1|MFSD2A|SLC38A5|ADAMTS16	-5.38019	-7.39193	4.03136
GO:0051258	GO Biological Processes	19	protein polymerization	19_GO:0009987 cellular process	4.68158	7.38422	30211	93	1249	18	1.44115	0.337226	2266|3093|4137|7756|8522|8936|9793|10142|10844|11170|22954|23122|55835|79649|79778|81565|122664|284001	FGG|UBE2K|MAPT|ZNF207|GAS7|WASF1|CKAP5|AKAP9|TUBGCP2|FAM107A|TRIM32|CLASP2|CENPJ|MAP7D3|MICALL2|NDEL1|TPPP2|CCDC57	-5.36643	-7.37242	7.39082
GO:0060078	GO Biological Processes	19	regulation of postsynaptic membrane potential	19_GO:0065007 biological regulation	4.68158	7.38422	30211	93	1249	18	1.44115	0.337226	1140|2555|2557|2561|2890|2892|2894|2897|2899|2902|2903|2911|2915|3060|4208|4988|5025|8001	CHRNB1|GABRA2|GABRA4|GABRB2|GRIA1|GRIA3|GRID1|GRIK1|GRIK3|GRIN1|GRIN2A|GRM1|GRM5|HCRT|MEF2C|OPRM1|P2RX4|GLRA3	-5.36643	-7.37242	4.68158
GO:0010977	GO Biological Processes	19	negative regulation of neuron projection development	19_GO:0032502 developmental process	3.91279	7.06998	30211	136	1249	22	1.76141	0.372212	112|348|1902|2670|4099|4155|5728|5802|7143|7248|7869|8829|10512|22902|23189|25791|26052|53335|55558|57556|80128|157285	ADCY6|APOE|LPAR1|GFAP|MAG|MBP|PTEN|PTPRS|TNR|TSC1|SEMA3B|NRP1|SEMA3C|RUFY3|KANK1|NGEF|DNM3|BCL11A|PLXNA3|SEMA6A|TRIM46|PRAG1	-5.36334	-8.99389	4.94758
GO:0051480	GO Biological Processes	19	regulation of cytosolic calcium ion concentration	19_GO:0065007 biological regulation	2.75561	6.51501	30211	316	1249	36	2.88231	0.473411	114|183|490|491|492|551|623|666|773|784|1201|1902|1906|2185|2587|2840|2890|2902|2903|2911|2915|3060|3358|3708|4987|5020|5025|5156|6261|6376|6547|8398|9472|53373|56704|79608	ADCY8|AGT|ATP2B1|ATP2B2|ATP2B3|AVP|BDKRB1|BOK|CACNA1A|CACNB3|CLN3|LPAR1|EDN1|PTK2B|GALR1|GPR17|GRIA1|GRIN1|GRIN2A|GRM1|GRM5|HCRT|HTR2C|ITPR1|OPRL1|OXT|P2RX4|PDGFRA|RYR1|CX3CL1|SLC8A3|PLA2G6|AKAP6|TPCN1|JPH1|RIC3	-5.3517	-7.35201	2.95633
GO:0032886	GO Biological Processes	19	regulation of microtubule-based process	19_GO:0050789 regulation of biological process	3.01138	6.61835	30211	249	1249	31	2.48199	0.440211	2011|2648|4130|4137|4744|6249|6683|9104|9638|9793|10013|10142|11170|23122|23187|23499|25999|28964|29899|54461|55835|56890|79866|80128|80217|81551|85458|89795|90102|122664|221074	MARK2|KAT2A|MAP1A|MAPT|NEFH|CLIP1|SPAST|RGN|FEZ1|CKAP5|HDAC6|AKAP9|FAM107A|CLASP2|PHLDB1|MACF1|CLIP3|GIT1|GPSM2|FBXW5|CENPJ|MDM1|BORA|TRIM46|CFAP43|STMN4|DIXDC1|NAV3|PHLDB2|TPPP2|SLC39A12	-5.29872	-7.29622	4.57614
GO:0070925	GO Biological Processes	19	organelle assembly	19_GO:0009987 cellular process	2.0369	6.01222	30211	760	1249	64	5.1241	0.623886	21|991|1201|1465|2886|3766|4137|4629|4750|4751|5108|5156|5322|5339|5728|5990|6169|7168|7756|7812|8555|9055|9066|9146|9378|9379|9738|9787|10013|10844|11155|22885|22897|23122|23215|26065|26160|27019|29070|50807|51411|55626|55835|57555|57562|58476|64753|65062|65250|80217|81492|84142|84286|118491|123016|124626|144535|146845|152206|165186|284001|285331|317662|647309	ABCA3|CDC20|CLN3|CSRP1|GRB7|KCNJ10|MAPT|MYH11|NEK1|NEK2|PCM1|PDGFRA|PLA2G5|PLEC|PTEN|RFX2|RPL38|TPM1|ZNF207|CSDE1|CDC14B|PRC1|SYT7|HGS|NRXN1|NRXN2|CCP110|DLGAP5|HDAC6|TUBGCP2|LDB3|ABLIM3|CEP164|CLASP2|PRRC2C|LSM14A|IFT172|DNAI1|CCDC113|ASAP1|BIN2|AMBRA1|CENPJ|NLGN2|CEP126|TP53INP2|CCDC136|TMEM237|CPLANE1|CFAP43|RSPH6A|ABRAXAS1|TMEM175|CFAP70|TTC8|ZPBP2|CFAP54|CFAP52|CCDC13|TOGARAM2|CCDC57|CCDC66|…	-5.16888	-7.16359	2.0369
GO:0042176	GO Biological Processes	19	regulation of protein catabolic process	19_GO:0008152 metabolic process	2.51067	6.27604	30211	395	1249	41	3.28263	0.504176	348|991|1452|1855|2185|2332|2670|2719|2768|2903|3084|3093|4130|4983|5728|5747|5962|6449|6469|9104|9146|9781|9817|10444|10869|22954|23072|23327|23640|25837|27352|29761|57805|79888|80011|83737|85407|112398|114881|116986|152503	APOE|CDC20|CSNK1A1|DVL1|PTK2B|FMR1|GFAP|GPC3|GNA12|GRIN2A|NRG1|UBE2K|MAP1A|OPHN1|PTEN|PTK2|RDX|SGTA|SHH|RGN|HGS|RNF144A|KEAP1|ZER1|USP19|TRIM32|HECW1|NEDD4L|HSPBP1|RAB26|SGSM3|USP25|CCAR2|LPCAT1|PSME3IP1|ITCH|NKD1|EGLN2|OSBPL7|AGAP2|SH3D19	-5.14271	-7.13465	2.69911
GO:1902905	GO Biological Processes	19	positive regulation of supramolecular fiber organization	19_GO:0048518 positive regulation of biological process	3.43582	6.73022	30211	176	1249	25	2.0016	0.396294	274|348|1902|1906|2185|4137|4771|6249|6376|6683|7168|7248|8829|8936|9793|10142|10152|10979|22998|28964|55160|55704|57482|89795|89848	BIN1|APOE|LPAR1|EDN1|PTK2B|MAPT|NF2|CLIP1|CX3CL1|SPAST|TPM1|TSC1|NRP1|WASF1|CKAP5|AKAP9|ABI2|FERMT2|LIMCH1|GIT1|ARHGEF10L|CCDC88A|CRACD|NAV3|FCHSD1	-5.13198	-18.7486	4.2685
GO:0043549	GO Biological Processes	19	regulation of kinase activity	19_GO:0008152 metabolic process	2.02889	5.97785	30211	763	1249	64	5.1241	0.623886	114|183|348|652|1033|1855|1857|1906|2011|2185|2261|2915|3084|3479|4067|4137|4254|4298|4763|4771|4916|4919|4921|5156|5339|5590|5728|5747|5899|5906|6464|6547|7099|7248|7410|7804|8817|9077|9079|9104|9146|9711|10006|10979|23394|51347|51654|51704|55626|55704|55861|57521|64127|64793|64805|65125|79866|79893|84166|84630|84632|90007|116986|221938	ADCY8|AGT|APOE|BMP4|CDKN3|DVL1|DVL3|EDN1|MARK2|PTK2B|FGFR3|GRM5|NRG1|IGF1|LYN|MAPT|KITLG|MLLT1|NF1|NF2|NTRK3|ROR1|DDR2|PDGFRA|PLEC|PRKCZ|PTEN|PTK2|RALB|RAP1A|SHC1|SLC8A3|TLR4|TSC1|VAV2|LRP8|FGF18|DIRAS3|LDB2|RGN|HGS|RUBCN|ABI1|FERMT2|ADNP|TAOK3|CDK5RAP1|GPRC5B|AMBRA1|CCDC88A|DBNDD2|RPTOR|NOD2|CEP85|P2RY12|WNK1|BORA|GGNBP2|NLRC5|TTBK1|AFAP1L2|MIDN|AGAP2|MMD2	-5.11487	-8.75855	3.07849
GO:0051646	GO Biological Processes	19	mitochondrion localization	19_GO:0051179 localization	6.28892	7.77269	30211	50	1249	13	1.04083	0.287169	2011|2648|4137|4139|6683|8936|9638|10013|55288|84327|89941|221927|440503	MARK2|KAT2A|MAPT|MARK1|SPAST|WASF1|FEZ1|HDAC6|RHOT1|ZBED3|RHOT2|BRAT1|PLIN5	-5.10121	-7.0834	6.9109
GO:0014003	GO Biological Processes	19	oligodendrocyte development	19_GO:0032502 developmental process	6.9109	7.9605	30211	42	1249	12	0.960769	0.276014	745|2068|3766|4067|4099|5354|5728|6469|6663|8506|9968|56978	MYRF|ERCC2|KCNJ10|LYN|MAG|PLP1|PTEN|SHH|SOX10|CNTNAP1|MED12|PRDM8	-5.10121	-14.269	8.06272
GO:0050806	GO Biological Processes	19	positive regulation of synaptic transmission	19_GO:0023052 signaling	3.77404	6.85642	30211	141	1249	22	1.76141	0.372212	114|1395|2185|2332|2670|2903|4311|5020|5590|5728|6507|6547|6809|7143|8938|9378|9699|10368|22999|23373|27092|57555	ADCY8|CRHR2|PTK2B|FMR1|GFAP|GRIN2A|MME|OXT|PRKCZ|PTEN|SLC1A3|SLC8A3|STX3|TNR|BAIAP3|NRXN1|RIMS2|CACNG3|RIMS1|CRTC1|CACNG4|NLGN2	-5.09944	-7.48373	8.70773
GO:0021761	GO Biological Processes	19	limbic system development	19_GO:0032502 developmental process	4.25532	7.0379	30211	108	1249	19	1.52122	0.346326	1021|1745|4763|4771|5454|5728|7248|7804|8828|8829|9638|10716|27023|51176|55558|63827|64211|66000|84879	CDK6|DLX1|NF1|NF2|POU3F2|PTEN|TSC1|LRP8|NRP2|NRP1|FEZ1|TBR1|FOXB1|LEF1|PLXNA3|BCAN|LHX5|TMEM108|MFSD2A	-5.07353	-18.6008	4.25532
GO:0061387	GO Biological Processes	19	regulation of extent of cell growth	19_GO:0040007 growth	4.25532	7.0379	30211	108	1249	19	1.52122	0.346326	348|1627|1785|2803|4099|4137|4897|5802|7143|7869|8829|10512|22902|23394|23499|55558|57556|80128|81565	APOE|DBN1|DNM2|GOLGA4|MAG|MAPT|NRCAM|PTPRS|TNR|SEMA3B|NRP1|SEMA3C|RUFY3|ADNP|MACF1|PLXNA3|SEMA6A|TRIM46|NDEL1	-5.07353	-13.5944	4.96167
GO:0045927	GO Biological Processes	19	positive regulation of growth	19_GO:0040007 growth	2.92903	6.43676	30211	256	1249	31	2.48199	0.440211	551|1627|1906|1981|2185|2803|3479|4137|4208|5454|8829|9362|9472|9699|10413|22902|22954|22999|23025|23327|23394|23499|57521|57699|81565|84525|84678|84879|170302|221927|375790	AVP|DBN1|EDN1|EIF4G1|PTK2B|GOLGA4|IGF1|MAPT|MEF2C|POU3F2|NRP1|CPNE6|AKAP6|RIMS2|YAP1|RUFY3|TRIM32|RIMS1|UNC13A|NEDD4L|ADNP|MACF1|RPTOR|CPNE5|NDEL1|HOPX|KDM2B|MFSD2A|ARX|BRAT1|AGRN	-5.04911	-13.5944	4.96167
GO:0006898	GO Biological Processes	19	receptor-mediated endocytosis	19_GO:0051179 localization	3.61252	6.74977	30211	154	1249	23	1.84147	0.380422	43|160|348|408|1201|1211|1759|1785|2890|4037|4360|4481|6453|7037|8301|8936|10203|10368|11031|26052|27092|66000|84251	ACHE|AP2A1|APOE|ARRB1|CLN3|CLTA|DNM1|DNM2|GRIA1|LRP3|MRC1|MSR1|ITSN1|TFRC|PICALM|WASF1|CALCRL|CACNG3|RAB31|DNM3|CACNG4|TMEM108|SGIP1	-5.04421	-7.00933	4.68158
GO:0050770	GO Biological Processes	19	regulation of axonogenesis	19_GO:0032502 developmental process	3.61252	6.74977	30211	154	1249	23	1.84147	0.380422	1627|2011|2803|4099|4137|4155|5365|5454|5728|5802|7143|7869|8829|10512|22902|23394|23499|26037|55558|57556|80128|81565|85458	DBN1|MARK2|GOLGA4|MAG|MAPT|MBP|PLXNB3|POU3F2|PTEN|PTPRS|TNR|SEMA3B|NRP1|SEMA3C|RUFY3|ADNP|MACF1|SIPA1L1|PLXNA3|SEMA6A|TRIM46|NDEL1|DIXDC1	-5.04421	-13.5944	4.96167
GO:1901653	GO Biological Processes	19	cellular response to peptide	19_GO:0050896 response to stimulus	2.75972	6.33964	30211	298	1249	34	2.72218	0.460452	112|114|183|773|1176|1393|1395|1906|2875|2887|2915|3479|4067|4929|5590|5747|6464|6778|7099|8462|9847|10392|10580|10603|11031|23175|27019|55107|55667|57085|64127|64900|81565|132864	ADCY6|ADCY8|AGT|CACNA1A|AP3S1|CRHBP|CRHR2|EDN1|GPT|GRB10|GRM5|IGF1|LYN|NR4A2|PRKCZ|PTK2|SHC1|STAT6|TLR4|KLF11|C2CD5|NOD1|SORBS1|SH2B2|RAB31|LPIN1|DNAI1|ANO1|DENND4C|AGTRAP|NOD2|LPIN3|NDEL1|CPEB2	-5.03426	-9.03971	3.22509
GO:0043254	GO Biological Processes	19	regulation of protein-containing complex assembly	19_GO:0050789 regulation of biological process	2.4731	6.16689	30211	401	1249	41	3.28263	0.504176	21|274|348|832|1627|1981|2185|2670|3084|4137|5590|5894|5899|5962|6249|6624|6709|7037|7099|8739|9793|10013|10142|10979|23189|25999|26999|28964|50807|51112|55626|57482|64805|84630|89795|89848|96459|112476|122664|152485|221074	ABCA3|BIN1|APOE|CAPZB|DBN1|EIF4G1|PTK2B|GFAP|NRG1|MAPT|PRKCZ|RAF1|RALB|RDX|CLIP1|FSCN1|SPTAN1|TFRC|TLR4|HRK|CKAP5|HDAC6|AKAP9|FERMT2|KANK1|CLIP3|CYFIP2|GIT1|ASAP1|TRAPPC12|AMBRA1|CRACD|P2RY12|TTBK1|NAV3|FCHSD1|FNIP1|PRRT2|TPPP2|ZNF827|SLC39A12	-4.99559	-7.29622	4.57614
GO:0051047	GO Biological Processes	19	positive regulation of secretion	19_GO:0051179 localization	2.74132	6.29458	30211	300	1249	34	2.72218	0.460452	43|114|183|551|1906|2266|2587|3479|4628|4987|5020|5025|5029|5532|5873|6529|6558|6845|7099|7447|8398|8618|8913|8938|9066|9146|23122|51083|55107|55763|57555|114899|341359|399687	ACHE|ADCY8|AGT|AVP|EDN1|FGG|GALR1|IGF1|MYH10|OPRL1|OXT|P2RX4|P2RY2|PPP3CB|RAB27A|SLC6A1|SLC12A2|VAMP7|TLR4|VSNL1|PLA2G6|CADPS|CACNA1G|BAIAP3|SYT7|HGS|CLASP2|GAL|ANO1|EXOC1|NLGN2|C1QTNF3|SYT10|MYO18A	-4.96926	-10.6462	5.37514
GO:0042330	GO Biological Processes	19	taxis	19_GO:0040011 locomotion	2.27653	6.03773	30211	510	1249	48	3.84307	0.543937	214|240|652|1855|1902|1906|2596|2676|3084|3975|4046|4684|4897|4983|5015|5156|5337|5339|5365|5588|5727|5747|6376|6469|6558|7143|7869|8398|8828|8829|9252|9378|9547|9638|9732|10512|23022|51176|51411|55558|55740|57555|57556|91624|112616|123016|154796|170302	ALCAM|ALOX5|BMP4|DVL1|LPAR1|EDN1|GAP43|GFRA3|NRG1|LHX1|LSP1|NCAM1|NRCAM|OPHN1|OTX2|PDGFRA|PLD1|PLEC|PLXNB3|PRKCQ|PTCH1|PTK2|CX3CL1|SHH|SLC12A2|TNR|SEMA3B|PLA2G6|NRP2|NRP1|RPS6KA5|NRXN1|CXCL14|FEZ1|DOCK4|SEMA3C|PALLD|LEF1|BIN2|PLXNA3|ENAH|NLGN2|SEMA6A|NEXN|CMTM7|TTC8|AMOT|ARX	-4.96269	-25.6006	3.60471
GO:0031032	GO Biological Processes	19	actomyosin structure organization	19_GO:0009987 cellular process	4.17795	6.93419	30211	110	1249	19	1.52122	0.346326	408|1465|2035|2037|2185|4628|4629|5156|5339|6242|7168|8476|10580|11155|22998|23136|54566|122786|399687	ARRB1|CSRP1|EPB41|EPB41L2|PTK2B|MYH10|MYH11|PDGFRA|PLEC|RTKN|TPM1|CDC42BPA|SORBS1|LDB3|LIMCH1|EPB41L3|EPB41L4B|FRMD6|MYO18A	-4.96269	-6.91499	4.17795
GO:0010721	GO Biological Processes	19	negative regulation of cell development	19_GO:0032502 developmental process	3.3409	6.55976	30211	181	1249	25	2.0016	0.396294	81|1745|3479|4099|4155|4763|4880|4916|5108|5309|5728|5802|6663|7143|7869|8829|9283|10512|22902|23189|53335|55558|55920|57556|80128	ACTN4|DLX1|IGF1|MAG|MBP|NF1|NPPC|NTRK3|PCM1|PITX3|PTEN|PTPRS|SOX10|TNR|SEMA3B|NRP1|GPR37L1|SEMA3C|RUFY3|KANK1|BCL11A|PLXNA3|RCC2|SEMA6A|TRIM46	-4.93236	-8.99389	4.94758
GO:0048871	GO Biological Processes	19	multicellular organismal homeostasis	19_GO:0032501 multicellular organismal process	2.56031	6.17607	30211	359	1249	38	3.04243	0.485982	21|31|112|271|361|551|1280|1756|1981|2185|3060|4155|5025|5052|5339|5745|6513|6558|7018|7099|9079|9455|10413|10848|22954|23154|23371|23373|57482|58476|64116|64127|79888|84251|84879|115209|222236|285331	ABCA3|ACACA|ADCY6|AMPD2|AQP4|AVP|COL2A1|DMD|EIF4G1|PTK2B|HCRT|MBP|P2RX4|PRDX1|PLEC|PTH1R|SLC2A1|SLC12A2|TF|TLR4|LDB2|HOMER2|YAP1|PPP1R13L|TRIM32|NCDN|TNS2|CRTC1|CRACD|TP53INP2|SLC39A8|NOD2|LPCAT1|SGIP1|MFSD2A|OMA1|NAPEPLD|CCDC66	-4.93236	-6.87964	2.75452
GO:0046785	GO Biological Processes	19	microtubule polymerization	19_GO:0009987 cellular process	7.39082	7.96759	30211	36	1249	11	0.880705	0.264371	4137|7756|9793|10142|10844|23122|55835|79649|81565|122664|284001	MAPT|ZNF207|CKAP5|AKAP9|TUBGCP2|CLASP2|CENPJ|MAP7D3|NDEL1|TPPP2|CCDC57	-4.92905	-7.37242	7.39082
GO:0035176	GO Biological Processes	19	social behavior	19_GO:0051703 biological process involved in intraspecies interaction between organisms	6.04704	7.56436	30211	52	1249	13	1.04083	0.287169	551|1855|2894|5020|5108|5413|5728|6310|9378|9379|23152|57521|57555	AVP|DVL1|GRID1|OXT|PCM1|SEPTIN5|PTEN|ATXN1|NRXN1|NRXN2|CIC|RPTOR|NLGN2	-4.92423	-6.86408	16.1254
GO:0051703	GO Biological Processes	19	biological process involved in intraspecies interaction between organisms	19_GO:0051703 biological process involved in intraspecies interaction between organisms	6.04704	7.56436	30211	52	1249	13	1.04083	0.287169	551|1855|2894|5020|5108|5413|5728|6310|9378|9379|23152|57521|57555	AVP|DVL1|GRID1|OXT|PCM1|SEPTIN5|PTEN|ATXN1|NRXN1|NRXN2|CIC|RPTOR|NLGN2	-4.92423	-6.86408	16.1254
GO:0050805	GO Biological Processes	19	negative regulation of synaptic transmission	19_GO:0023052 signaling	5.55138	7.38936	30211	61	1249	14	1.1209	0.297889	43|2185|2332|2890|2899|4763|5728|5906|6529|7143|8398|23394|56853|57537	ACHE|PTK2B|FMR1|GRIA1|GRIK3|NF1|PTEN|RAP1A|SLC6A1|TNR|PLA2G6|ADNP|CELF4|SORCS2	-4.9025	-6.83991	5.55138
GO:0061001	GO Biological Processes	19	regulation of dendritic spine morphogenesis	19_GO:0032502 developmental process	6.59677	7.71507	30211	44	1249	12	0.960769	0.276014	547|816|1627|5728|7804|8499|9762|10152|25791|26037|26052|65981	KIF1A|CAMK2B|DBN1|PTEN|LRP8|PPFIA2|LZTS3|ABI2|NGEF|SIPA1L1|DNM3|CAPRIN2	-4.90206	-12.5845	7.03655
GO:0000165	GO Biological Processes	19	MAPK cascade	19_GO:0023052 signaling	3.32255	6.52638	30211	182	1249	25	2.0016	0.396294	183|551|1906|2185|2261|2887|3084|3479|4155|4208|4763|5597|5778|5894|6300|7018|9448|9459|10044|10045|23043|23064|50488|51114|51347	AGT|AVP|EDN1|PTK2B|FGFR3|GRB10|NRG1|IGF1|MBP|MEF2C|NF1|MAPK6|PTPN7|RAF1|MAPK12|TF|MAP4K4|ARHGEF6|SH2D3C|SH2D3A|TNIK|SETX|MINK1|ZDHHC9|TAOK3	-4.90206	-6.8332	3.32255
GO:0008306	GO Biological Processes	19	associative learning	19_GO:0007610 behavior	4.83763	7.13746	30211	80	1249	16	1.28102	0.318198	109|183|1201|2902|2903|4130|4763|4987|6529|7143|7248|10347|10716|27023|64478|65009	ADCY3|AGT|CLN3|GRIN1|GRIN2A|MAP1A|NF1|OPRL1|SLC6A1|TNR|TSC1|ABCA7|TBR1|FOXB1|CSMD1|NDRG4	-4.90206	-20.7817	4.83763
GO:0030162	GO Biological Processes	19	regulation of proteolysis	19_GO:0008152 metabolic process	2.01839	5.83682	30211	743	1249	62	4.96397	0.614579	183|274|317|332|348|444|551|666|960|991|1201|1452|1508|1855|2023|2185|2332|2719|2768|2902|2903|3093|4067|4130|4137|4155|4671|4983|5728|5747|5894|6196|6300|6449|6469|7187|8301|9104|9781|9817|10013|10062|10392|10395|10444|10869|22954|23151|23640|23786|26999|29761|55795|57805|80011|80149|83737|84630|96459|114881|117584|152503	AGT|BIN1|APAF1|BIRC5|APOE|ASPH|AVP|BOK|CD44|CDC20|CLN3|CSNK1A1|CTSB|DVL1|ENO1|PTK2B|FMR1|GPC3|GNA12|GRIN1|GRIN2A|UBE2K|LYN|MAP1A|MAPT|MBP|NAIP|OPHN1|PTEN|PTK2|RAF1|RPS6KA2|MAPK12|SGTA|SHH|TRAF3|PICALM|RGN|RNF144A|KEAP1|HDAC6|NR1H3|NOD1|DLC1|ZER1|USP19|TRIM32|GRAMD4|HSPBP1|BCL2L13|CYFIP2|USP25|PCID2|CCAR2|PSME3IP1|ZC3H12A|ITCH|TTBK1|FNIP1|OSBPL7|RFFL|SH3D19	-4.89203	-6.81935	2.29427
GO:0030155	GO Biological Processes	19	regulation of cell adhesion	19_GO:0022610 biological adhesion	2.00507	5.82768	30211	760	1249	63	5.04404	0.619254	81|240|652|960|1021|1307|1758|1785|2185|2266|2615|2824|3479|3987|4067|4155|4301|4763|4771|5100|5365|5588|5590|5728|5747|5962|6376|6469|6809|7037|7143|7168|7248|7297|8829|9223|9308|9448|10076|10395|10675|10979|11170|22998|23122|23189|23240|23499|50488|51176|53827|54566|55558|55626|55920|55966|57556|64127|64805|65125|80149|83737|90102	ACTN4|ALOX5|BMP4|CD44|CDK6|COL16A1|DMP1|DNM2|PTK2B|FGG|LRRC32|GPM6B|IGF1|LIMS1|LYN|MBP|AFDN|NF1|NF2|PCDH8|PLXNB3|PRKCQ|PRKCZ|PTEN|PTK2|RDX|CX3CL1|SHH|STX3|TFRC|TNR|TPM1|TSC1|TYK2|NRP1|MAGI1|CD83|MAP4K4|PTPRU|DLC1|CSPG5|FERMT2|FAM107A|LIMCH1|CLASP2|KANK1|TMEM131L|MACF1|MINK1|LEF1|FXYD5|EPB41L4B|PLXNA3|AMBRA1|RCC2|AJAP1|SEMA6A|NOD2|P2RY12|WNK1|ZC3H12A|ITCH|PHLDB2	-4.89203	-6.81741	2.29986
GO:0006874	GO Biological Processes	19	cellular calcium ion homeostasis	19_GO:0065007 biological regulation	2.40735	6.04607	30211	422	1249	42	3.36269	0.510076	114|183|287|348|490|491|492|551|623|666|773|784|817|1201|1902|1906|2185|2587|2840|2890|2902|2903|2911|2915|3060|3358|3708|4987|5020|5025|5156|5745|6261|6376|6547|6786|8398|9104|9472|53373|56704|79608	ADCY8|AGT|ANK2|APOE|ATP2B1|ATP2B2|ATP2B3|AVP|BDKRB1|BOK|CACNA1A|CACNB3|CAMK2D|CLN3|LPAR1|EDN1|PTK2B|GALR1|GPR17|GRIA1|GRIN1|GRIN2A|GRM1|GRM5|HCRT|HTR2C|ITPR1|OPRL1|OXT|P2RX4|PDGFRA|PTH1R|RYR1|CX3CL1|SLC8A3|STIM1|PLA2G6|RGN|AKAP6|TPCN1|JPH1|RIC3	-4.86263	-7.35201	2.95633
GO:0007052	GO Biological Processes	19	mitotic spindle organization	19_GO:0009987 cellular process	4.51867	6.98093	30211	91	1249	17	1.36109	0.327858	991|4134|4751|6683|6867|7756|9055|9787|9793|10540|10579|23122|26065|29899|57562|84142|165186	CDC20|MAP4|NEK2|SPAST|TACC1|ZNF207|PRC1|DLGAP5|CKAP5|DCTN2|TACC2|CLASP2|LSM14A|GPSM2|CEP126|ABRAXAS1|TOGARAM2	-4.84376	-15.9405	4.51867
GO:0031109	GO Biological Processes	19	microtubule polymerization or depolymerization	19_GO:0009987 cellular process	5.93294	7.46423	30211	53	1249	13	1.04083	0.287169	4137|7756|9793|10142|10844|23122|55835|79649|81551|81565|122664|284001|344148	MAPT|ZNF207|CKAP5|AKAP9|TUBGCP2|CLASP2|CENPJ|MAP7D3|STMN4|NDEL1|TPPP2|CCDC57|NCKAP5	-4.84025	-7.37242	7.39082
GO:0006875	GO Biological Processes	19	cellular metal ion homeostasis	19_GO:0065007 biological regulation	2.19892	5.8928	30211	550	1249	50	4.0032	0.554691	114|183|287|348|490|491|492|551|623|666|773|784|817|1201|1902|1906|2185|2587|2840|2890|2902|2903|2911|2915|3060|3358|3708|4987|5020|5025|5156|5745|6261|6376|6507|6547|6558|6786|7018|7037|8398|9104|9472|23327|53373|56704|64116|79608|137994|221074	ADCY8|AGT|ANK2|APOE|ATP2B1|ATP2B2|ATP2B3|AVP|BDKRB1|BOK|CACNA1A|CACNB3|CAMK2D|CLN3|LPAR1|EDN1|PTK2B|GALR1|GPR17|GRIA1|GRIN1|GRIN2A|GRM1|GRM5|HCRT|HTR2C|ITPR1|OPRL1|OXT|P2RX4|PDGFRA|PTH1R|RYR1|CX3CL1|SLC1A3|SLC8A3|SLC12A2|STIM1|TF|TFRC|PLA2G6|RGN|AKAP6|NEDD4L|TPCN1|JPH1|SLC39A8|RIC3|LETM2|SLC39A12	-4.79769	-7.35201	2.95633
GO:0072503	GO Biological Processes	19	cellular divalent inorganic cation homeostasis	19_GO:0065007 biological regulation	2.33394	5.9605	30211	456	1249	44	3.52282	0.521646	114|183|287|348|490|491|492|551|623|666|773|784|817|1201|1902|1906|2185|2587|2840|2890|2902|2903|2911|2915|3060|3358|3708|4987|5020|5025|5156|5745|6261|6376|6547|6786|8398|9104|9472|53373|56704|64116|79608|221074	ADCY8|AGT|ANK2|APOE|ATP2B1|ATP2B2|ATP2B3|AVP|BDKRB1|BOK|CACNA1A|CACNB3|CAMK2D|CLN3|LPAR1|EDN1|PTK2B|GALR1|GPR17|GRIA1|GRIN1|GRIN2A|GRM1|GRM5|HCRT|HTR2C|ITPR1|OPRL1|OXT|P2RX4|PDGFRA|PTH1R|RYR1|CX3CL1|SLC8A3|STIM1|PLA2G6|RGN|AKAP6|TPCN1|JPH1|SLC39A8|RIC3|SLC39A12	-4.78221	-7.35201	2.95633
GO:0032956	GO Biological Processes	19	regulation of actin cytoskeleton organization	19_GO:0050789 regulation of biological process	2.54975	6.06474	30211	351	1249	37	2.96237	0.479743	274|832|1627|1902|1906|2185|2824|4771|4916|5156|5962|6376|6624|6709|7168|7248|8829|8936|10152|10395|10979|11170|22998|23122|23189|23671|26999|54509|55114|55160|55704|57482|85458|89848|90102|116985|123016	BIN1|CAPZB|DBN1|LPAR1|EDN1|PTK2B|GPM6B|NF2|NTRK3|PDGFRA|RDX|CX3CL1|FSCN1|SPTAN1|TPM1|TSC1|NRP1|WASF1|ABI2|DLC1|FERMT2|FAM107A|LIMCH1|CLASP2|KANK1|TMEFF2|CYFIP2|RHOF|ARHGAP17|ARHGEF10L|CCDC88A|CRACD|DIXDC1|FCHSD1|PHLDB2|ARAP1|TTC8	-4.75981	-18.7486	4.2685
GO:0072657	GO Biological Processes	19	protein localization to membrane	19_GO:0051179 localization	2.35315	5.95136	30211	442	1249	43	3.44275	0.515898	286|287|348|784|1201|1855|2803|2903|4301|5064|5590|5727|5906|5962|6449|6809|9135|9146|9378|9379|9847|10368|10979|11031|23043|23065|23122|23136|23265|23499|25837|51114|51608|51735|55667|55704|56288|57554|57555|123016|130617|253832|375790	ANK1|ANK2|APOE|CACNB3|CLN3|DVL1|GOLGA4|GRIN2A|AFDN|PALM|PRKCZ|PTCH1|RAP1A|RDX|SGTA|STX3|RABEP1|HGS|NRXN1|NRXN2|C2CD5|CACNG3|FERMT2|RAB31|TNIK|EMC1|CLASP2|EPB41L3|EXOC7|MACF1|RAB26|ZDHHC9|GET4|RAPGEF6|DENND4C|CCDC88A|PARD3|LRRC7|NLGN2|TTC8|ZFAND2B|ZDHHC20|AGRN	-4.74743	-7.60507	2.80292
GO:0006897	GO Biological Processes	19	endocytosis	19_GO:0051179 localization	2.27537	5.90464	30211	489	1249	46	3.68295	0.532927	43|160|274|287|348|408|1201|1211|1456|1759|1785|2890|4037|4360|4481|4983|6453|6469|6845|7037|7804|8301|8867|8936|9135|9711|10188|10203|10368|11031|23048|23210|23307|25938|26052|27092|30011|51411|53373|54492|57555|66000|79874|84171|84251|90678	ACHE|AP2A1|BIN1|ANK2|APOE|ARRB1|CLN3|CLTA|CSNK1G3|DNM1|DNM2|GRIA1|LRP3|MRC1|MSR1|OPHN1|ITSN1|SHH|VAMP7|TFRC|LRP8|PICALM|SYNJ1|WASF1|RABEP1|RUBCN|TNK2|CALCRL|CACNG3|RAB31|FNBP1|JMJD6|FKBP15|HEATR5A|DNM3|CACNG4|SH3KBP1|BIN2|TPCN1|NEURL1B|NLGN2|TMEM108|RABEP2|LOXL4|SGIP1|LRSAM1	-4.74302	-7.00933	4.68158
GO:0007389	GO Biological Processes	19	pattern specification process	19_GO:0032502 developmental process	2.34783	5.9348	30211	443	1249	43	3.44275	0.515898	162|444|652|1745|1906|2114|2648|2719|3955|3975|4208|5015|5100|5727|6469|7289|7477|7479|7547|8828|8829|9968|10006|10220|10512|10716|10736|22823|22955|23424|26160|27019|27023|51176|65009|65057|80114|84678|123016|145873|146845|153572|284086	AP1B1|ASPH|BMP4|DLX1|EDN1|ETS2|KAT2A|GPC3|LFNG|LHX1|MEF2C|OTX2|PCDH8|PTCH1|SHH|TULP3|WNT7B|WNT8B|ZIC3|NRP2|NRP1|MED12|ABI1|GDF11|SEMA3C|TBR1|SIX2|MTF2|SCMH1|TDRD7|IFT172|DNAI1|FOXB1|LEF1|NDRG4|ACD|BICC1|KDM2B|TTC8|MESP2|CFAP52|IRX2|NEK8	-4.72494	-6.62947	4.15352
GO:0006935	GO Biological Processes	19	chemotaxis	19_GO:0040011 locomotion	2.24673	5.87318	30211	506	1249	47	3.76301	0.538465	214|240|652|1855|1902|1906|2596|2676|3084|3975|4046|4684|4897|4983|5015|5156|5337|5339|5365|5588|5727|5747|6376|6469|6558|7143|7869|8398|8828|8829|9252|9378|9547|9638|9732|10512|23022|51176|51411|55558|55740|57556|91624|112616|123016|154796|170302	ALCAM|ALOX5|BMP4|DVL1|LPAR1|EDN1|GAP43|GFRA3|NRG1|LHX1|LSP1|NCAM1|NRCAM|OPHN1|OTX2|PDGFRA|PLD1|PLEC|PLXNB3|PRKCQ|PTCH1|PTK2|CX3CL1|SHH|SLC12A2|TNR|SEMA3B|PLA2G6|NRP2|NRP1|RPS6KA5|NRXN1|CXCL14|FEZ1|DOCK4|SEMA3C|PALLD|LEF1|BIN2|PLXNA3|ENAH|SEMA6A|NEXN|CMTM7|TTC8|AMOT|ARX	-4.71702	-25.6006	3.60471
GO:0060249	GO Biological Processes	19	anatomical structure homeostasis	19_GO:0065007 biological regulation	2.75452	6.13622	30211	281	1249	32	2.56205	0.447071	21|31|490|491|492|1280|1756|2185|4130|4155|5025|5052|5745|6376|6513|6558|7018|7099|9079|9215|9455|10413|22954|23154|57482|58476|64116|64127|79888|84286|84879|285331	ABCA3|ACACA|ATP2B1|ATP2B2|ATP2B3|COL2A1|DMD|PTK2B|MAP1A|MBP|P2RX4|PRDX1|PTH1R|CX3CL1|SLC2A1|SLC12A2|TF|TLR4|LDB2|LARGE1|HOMER2|YAP1|TRIM32|NCDN|CRACD|TP53INP2|SLC39A8|NOD2|LPCAT1|TMEM175|MFSD2A|CCDC66	-4.70624	-6.87964	2.75452
GO:0046578	GO Biological Processes	19	regulation of Ras protein signal transduction	19_GO:0023052 signaling	3.23371	6.36291	30211	187	1249	25	2.0016	0.396294	348|408|1785|1902|2840|3084|3479|4254|4763|4983|5894|5923|5962|8829|9448|9909|10395|23189|27352|55114|55667|64787|79109|157285|221938	APOE|ARRB1|DNM2|LPAR1|GPR17|NRG1|IGF1|KITLG|NF1|OPHN1|RAF1|RASGRF1|RDX|NRP1|MAP4K4|DENND4B|DLC1|KANK1|SGSM3|ARHGAP17|DENND4C|EPS8L2|MAPKAP1|PRAG1|MMD2	-4.70584	-14.4715	3.90131
GO:1901890	GO Biological Processes	19	positive regulation of cell junction assembly	19_GO:0048518 positive regulation of biological process	4.18641	6.75969	30211	104	1249	18	1.44115	0.337226	40|183|1307|3987|5020|5789|7248|8829|9378|9448|10979|23394|57555|79953|94030|139065|147381|375790	ASIC2|AGT|COL16A1|LIMS1|OXT|PTPRD|TSC1|NRP1|NRXN1|MAP4K4|FERMT2|ADNP|NLGN2|SYNDIG1|LRRC4B|SLITRK4|CBLN2|AGRN	-4.70364	-11.5707	4.29145
GO:0016055	GO Biological Processes	19	Wnt signaling pathway	19_GO:0023052 signaling	2.84566	6.14644	30211	255	1249	30	2.40192	0.43323	1452|1855|1857|1906|2011|4139|4919|4929|5728|6425|6469|7088|7090|7477|7479|9209|9968|10979|23043|23240|23499|51176|54994|57447|57805|64840|84327|85407|85458|154810	CSNK1A1|DVL1|DVL3|EDN1|MARK2|MARK1|ROR1|NR4A2|PTEN|SFRP5|SHH|TLE1|TLE3|WNT7B|WNT8B|LRRFIP2|MED12|FERMT2|TNIK|TMEM131L|MACF1|LEF1|GID8|NDRG2|CCAR2|PORCN|ZBED3|NKD1|DIXDC1|AMOTL1	-4.64886	-8.77486	3.83471
GO:0198738	GO Biological Processes	19	cell-cell signaling by wnt	19_GO:0023052 signaling	2.84566	6.14644	30211	255	1249	30	2.40192	0.43323	1452|1855|1857|1906|2011|4139|4919|4929|5728|6425|6469|7088|7090|7477|7479|9209|9968|10979|23043|23240|23499|51176|54994|57447|57805|64840|84327|85407|85458|154810	CSNK1A1|DVL1|DVL3|EDN1|MARK2|MARK1|ROR1|NR4A2|PTEN|SFRP5|SHH|TLE1|TLE3|WNT7B|WNT8B|LRRFIP2|MED12|FERMT2|TNIK|TMEM131L|MACF1|LEF1|GID8|NDRG2|CCAR2|PORCN|ZBED3|NKD1|DIXDC1|AMOTL1	-4.64886	-8.77486	3.83471
GO:0007193	GO Biological Processes	19	adenylate cyclase-inhibiting G protein-coupled receptor signaling pathway	19_GO:0023052 signaling	4.903	6.98083	30211	74	1249	15	1.20096	0.308219	112|1902|1906|2899|2911|2913|2914|2915|4886|4987|4988|5064|5660|9283|64805	ADCY6|LPAR1|EDN1|GRIK3|GRM1|GRM3|GRM4|GRM5|NPY1R|OPRL1|OPRM1|PALM|PSAP|GPR37L1|P2RY12	-4.63605	-8.74314	4.903
GO:0001501	GO Biological Processes	19	skeletal system development	19_GO:0032502 developmental process	2.24779	5.81287	30211	495	1249	46	3.68295	0.532927	176|651|652|960|1112|1280|1302|1463|1745|1750|1906|2114|2134|2261|3231|3479|3975|4208|4209|4880|5052|5156|5358|5745|6169|6261|6469|6949|7289|7468|7477|8817|9968|10006|10220|10736|26160|54808|56243|56987|60484|60676|63827|65057|124565|202151	ACAN|BMP3|BMP4|CD44|FOXN3|COL2A1|COL11A2|NCAN|DLX1|DLX6|EDN1|ETS2|EXTL1|FGFR3|HOXD1|IGF1|LHX1|MEF2C|MEF2D|NPPC|PRDX1|PDGFRA|PLS3|PTH1R|RPL38|RYR1|SHH|TCOF1|TULP3|NSD2|WNT7B|FGF18|MED12|ABI1|GDF11|SIX2|IFT172|DYM|KIAA1217|BBX|HAPLN2|PAPPA2|BCAN|ACD|SLC38A10|RANBP3L	-4.6114	-6.4982	5.18318
GO:0007018	GO Biological Processes	19	microtubule-based movement	19_GO:0009987 cellular process	2.5069	5.94783	30211	357	1249	37	2.96237	0.479743	109|361|547|1176|1201|3835|4130|4134|4137|5108|5414|5590|6683|8120|8936|9585|9787|10013|23046|23095|23162|25999|26160|27019|55288|66000|80128|80217|81492|81565|85413|89941|118491|144535|146845|200132|374654	ADCY3|AQP4|KIF1A|AP3S1|CLN3|KIF22|MAP1A|MAP4|MAPT|PCM1|SEPTIN4|PRKCZ|SPAST|AP3B2|WASF1|KIF20B|DLGAP5|HDAC6|KIF21B|KIF1B|MAPK8IP3|CLIP3|IFT172|DNAI1|RHOT1|TMEM108|TRIM46|CFAP43|RSPH6A|NDEL1|SLC22A16|RHOT2|CFAP70|CFAP54|CFAP52|DYNLT5|KIF7	-4.60294	-12.3752	6.20209
GO:0016079	GO Biological Processes	19	synaptic vesicle exocytosis	19_GO:0023052 signaling	5.61511	7.17858	30211	56	1249	13	1.04083	0.287169	1488|5413|6809|8618|8867|9066|9381|9699|10814|22999|23025|26059|112476	CTBP2|SEPTIN5|STX3|CADPS|SYNJ1|SYT7|OTOF|RIMS2|CPLX2|RIMS1|UNC13A|ERC2|PRRT2	-4.57527	-15.2265	6.12358
GO:1901652	GO Biological Processes	19	response to peptide	19_GO:0050896 response to stimulus	2.34079	5.84261	30211	434	1249	42	3.36269	0.510076	112|114|183|773|1036|1176|1393|1395|1906|2875|2887|2915|3479|3663|4067|4929|5020|5590|5747|6464|6513|6778|7099|7248|8462|9847|10392|10580|10603|11031|23175|27019|51083|54832|55107|55667|57085|64127|64900|81565|84327|132864	ADCY6|ADCY8|AGT|CACNA1A|CDO1|AP3S1|CRHBP|CRHR2|EDN1|GPT|GRB10|GRM5|IGF1|IRF5|LYN|NR4A2|OXT|PRKCZ|PTK2|SHC1|SLC2A1|STAT6|TLR4|TSC1|KLF11|C2CD5|NOD1|SORBS1|SH2B2|RAB31|LPIN1|DNAI1|GAL|VPS13C|ANO1|DENND4C|AGTRAP|NOD2|LPIN3|NDEL1|ZBED3|CPEB2	-4.57527	-9.03971	3.22509
GO:2000177	GO Biological Processes	19	regulation of neural precursor cell proliferation	19_GO:0050789 regulation of biological process	4.55306	6.81215	30211	85	1249	16	1.28102	0.318198	1638|3975|4067|4673|4763|4771|5309|6376|6469|6663|9283|10763|51286|64211|80237|84678	DCT|LHX1|LYN|NAP1L1|NF1|NF2|PITX3|CX3CL1|SHH|SOX10|GPR37L1|NES|CEND1|LHX5|ELL3|KDM2B	-4.57319	-6.45139	5.69133
GO:0045834	GO Biological Processes	19	positive regulation of lipid metabolic process	19_GO:0048518 positive regulation of biological process	3.47803	6.38139	30211	153	1249	22	1.76141	0.372212	183|348|551|2185|2261|3358|4067|5156|5747|7410|8398|9104|9926|10062|10580|26137|55626|64127|64805|84879|116986|440503	AGT|APOE|AVP|PTK2B|FGFR3|HTR2C|LYN|PDGFRA|PTK2|VAV2|PLA2G6|RGN|LPGAT1|NR1H3|SORBS1|ZBTB20|AMBRA1|NOD2|P2RY12|MFSD2A|AGAP2|PLIN5	-4.56434	-6.44042	8.06272
GO:0030001	GO Biological Processes	19	metal ion transport	19_GO:0051179 localization	2.09815	5.69482	30211	611	1249	53	4.24339	0.570374	40|287|490|491|492|773|776|784|1785|1906|2902|2903|3358|3708|3742|3752|3766|3773|4988|5025|6261|6507|6529|6534|6536|6547|6558|6583|6786|7018|7037|7248|8514|8913|10203|10368|23327|27092|30820|53373|54207|55089|56479|56704|57348|64116|80228|84286|94081|117531|124565|140803|221074	ASIC2|ANK2|ATP2B1|ATP2B2|ATP2B3|CACNA1A|CACNA1D|CACNB3|DNM2|EDN1|GRIN1|GRIN2A|HTR2C|ITPR1|KCNA6|KCND3|KCNJ10|KCNJ16|OPRM1|P2RX4|RYR1|SLC1A3|SLC6A1|SLC6A7|SLC6A9|SLC8A3|SLC12A2|SLC22A4|STIM1|TF|TFRC|TSC1|KCNAB2|CACNA1G|CALCRL|CACNG3|NEDD4L|CACNG4|KCNIP1|TPCN1|KCNK10|SLC38A4|KCNQ5|JPH1|TTYH1|SLC39A8|ORAI2|TMEM175|SFXN1|TMC1|SLC38A10|TRPM6|SLC39A12	-4.5595	-7.35201	2.95633
GO:0055074	GO Biological Processes	19	calcium ion homeostasis	19_GO:0065007 biological regulation	2.33541	5.82596	30211	435	1249	42	3.36269	0.510076	114|183|287|348|490|491|492|551|623|666|773|784|817|1201|1902|1906|2185|2587|2840|2890|2902|2903|2911|2915|3060|3358|3708|4987|5020|5025|5156|5745|6261|6376|6547|6786|8398|9104|9472|53373|56704|79608	ADCY8|AGT|ANK2|APOE|ATP2B1|ATP2B2|ATP2B3|AVP|BDKRB1|BOK|CACNA1A|CACNB3|CAMK2D|CLN3|LPAR1|EDN1|PTK2B|GALR1|GPR17|GRIA1|GRIN1|GRIN2A|GRM1|GRM5|HCRT|HTR2C|ITPR1|OPRL1|OXT|P2RX4|PDGFRA|PTH1R|RYR1|CX3CL1|SLC8A3|STIM1|PLA2G6|RGN|AKAP6|TPCN1|JPH1|RIC3	-4.55695	-7.35201	2.95633
GO:0060560	GO Biological Processes	19	developmental growth involved in morphogenesis	19_GO:0040007 growth	3.8947	6.54266	30211	118	1249	19	1.52122	0.346326	214|652|1855|1906|3975|5532|5590|6469|7477|8828|8829|8936|9968|10013|10413|26999|55558|66000|81565	ALCAM|BMP4|DVL1|EDN1|LHX1|PPP3CB|PRKCZ|SHH|WNT7B|NRP2|NRP1|WASF1|MED12|HDAC6|YAP1|CYFIP2|PLXNA3|TMEM108|NDEL1	-4.55046	-7.48962	4.33221
GO:2000463	GO Biological Processes	19	positive regulation of excitatory postsynaptic potential	19_GO:0023052 signaling	8.70773	8.00638	30211	25	1249	9	0.720576	0.239325	1855|2185|2902|5590|5728|9378|9699|22999|57555	DVL1|PTK2B|GRIN1|PRKCZ|PTEN|NRXN1|RIMS2|RIMS1|NLGN2	-4.5474	-7.48373	8.70773
GO:0043270	GO Biological Processes	19	positive regulation of ion transport	19_GO:0051179 localization	2.74664	6.02026	30211	273	1249	31	2.48199	0.440211	81|183|287|490|551|623|776|784|1756|1785|1906|2902|3060|5020|5025|5354|6376|6529|6536|6558|6786|6845|8398|9104|9472|10142|10368|27092|51083|64805|65125	ACTN4|AGT|ANK2|ATP2B1|AVP|BDKRB1|CACNA1D|CACNB3|DMD|DNM2|EDN1|GRIN1|HCRT|OXT|P2RX4|PLP1|CX3CL1|SLC6A1|SLC6A9|SLC12A2|STIM1|VAMP7|PLA2G6|RGN|AKAP6|AKAP9|CACNG3|CACNG4|GAL|P2RY12|WNK1	-4.52782	-13.7226	3.42285
GO:1903532	GO Biological Processes	19	positive regulation of secretion by cell	19_GO:0051179 localization	2.73662	5.99677	30211	274	1249	31	2.48199	0.440211	43|114|183|551|1906|2266|2587|3479|4628|5020|5025|5532|5873|6558|6845|7099|7447|8398|8618|8913|8938|9066|9146|23122|51083|55107|55763|57555|114899|341359|399687	ACHE|ADCY8|AGT|AVP|EDN1|FGG|GALR1|IGF1|MYH10|OXT|P2RX4|PPP3CB|RAB27A|SLC12A2|VAMP7|TLR4|VSNL1|PLA2G6|CADPS|CACNA1G|BAIAP3|SYT7|HGS|CLASP2|GAL|ANO1|EXOC1|NLGN2|C1QTNF3|SYT10|MYO18A	-4.49496	-10.6462	5.37514
GO:0003002	GO Biological Processes	19	regionalization	19_GO:0032502 developmental process	2.54996	5.89722	30211	332	1249	35	2.80224	0.466982	652|1745|1906|2114|2648|2719|3955|3975|4208|5015|5100|5727|6469|7289|7477|7479|7547|8828|8829|9968|10006|10220|10512|10716|10736|22823|22955|23424|26160|27023|51176|65057|84678|145873|153572	BMP4|DLX1|EDN1|ETS2|KAT2A|GPC3|LFNG|LHX1|MEF2C|OTX2|PCDH8|PTCH1|SHH|TULP3|WNT7B|WNT8B|ZIC3|NRP2|NRP1|MED12|ABI1|GDF11|SEMA3C|TBR1|SIX2|MTF2|SCMH1|TDRD7|IFT172|FOXB1|LEF1|ACD|KDM2B|MESP2|IRX2	-4.48612	-6.62947	4.15352
GO:2001257	GO Biological Processes	19	regulation of cation channel activity	19_GO:0051179 localization	3.22509	6.21786	30211	180	1249	24	1.92154	0.388445	287|784|817|823|1393|1756|1906|2185|2332|4208|4987|4988|5923|6536|6786|8398|9472|10368|27092|50488|51083|56704|57555|149111	ANK2|CACNB3|CAMK2D|CAPN1|CRHBP|DMD|EDN1|PTK2B|FMR1|MEF2C|OPRL1|OPRM1|RASGRF1|SLC6A9|STIM1|PLA2G6|AKAP6|CACNG3|CACNG4|MINK1|GAL|JPH1|NLGN2|CNIH3	-4.48527	-13.7226	3.42285
GO:0043086	GO Biological Processes	19	negative regulation of catalytic activity	19_GO:0065007 biological regulation	1.93874	5.53787	30211	786	1249	63	5.04404	0.619254	183|274|332|348|408|551|652|960|991|1201|1508|1855|2587|2719|2913|4067|4137|4298|4671|4763|4771|5064|5339|5365|5590|5728|5894|5962|6242|6418|6547|7248|8301|9104|9711|9749|10013|10142|10188|10763|23143|23175|23640|51347|51654|55795|55861|55920|57521|57805|64793|65125|79893|90007|94274|96459|114794|117584|123016|132864|154796|392617|440503	AGT|BIN1|BIRC5|APOE|ARRB1|AVP|BMP4|CD44|CDC20|CLN3|CTSB|DVL1|GALR1|GPC3|GRM3|LYN|MAPT|MLLT1|NAIP|NF1|NF2|PALM|PLEC|PLXNB3|PRKCZ|PTEN|RAF1|RDX|RTKN|SET|SLC8A3|TSC1|PICALM|RGN|RUBCN|PHACTR2|HDAC6|AKAP9|TNK2|NES|LRCH1|LPIN1|HSPBP1|TAOK3|CDK5RAP1|PCID2|DBNDD2|RCC2|RPTOR|CCAR2|CEP85|WNK1|GGNBP2|MIDN|PPP1R14A|FNIP1|ELFN2|RFFL|TTC8|CPEB2|AMOT|ELFN1|PLIN5	-4.45141	-6.30883	6.9109
GO:1902850	GO Biological Processes	19	microtubule cytoskeleton organization involved in mitosis	19_GO:0009987 cellular process	3.82979	6.45014	30211	120	1249	19	1.52122	0.346326	991|4134|4751|6683|6867|7756|9055|9787|9793|10540|10579|23122|26065|29899|51203|57562|81565|84142|165186	CDC20|MAP4|NEK2|SPAST|TACC1|ZNF207|PRC1|DLGAP5|CKAP5|DCTN2|TACC2|CLASP2|LSM14A|GPSM2|NUSAP1|CEP126|NDEL1|ABRAXAS1|TOGARAM2	-4.4484	-15.9405	4.51867
GO:0010639	GO Biological Processes	19	negative regulation of organelle organization	19_GO:0048519 negative regulation of biological process	2.53469	5.85689	30211	334	1249	35	2.80224	0.466982	551|652|666|832|1785|2648|3479|4134|4137|5962|6196|6709|7037|7153|7756|9638|9738|10013|10395|10413|23122|23189|23671|25999|28978|56890|57143|65057|84749|89795|90102|112476|115209|115704|116985	AVP|BMP4|BOK|CAPZB|DNM2|KAT2A|IGF1|MAP4|MAPT|RDX|RPS6KA2|SPTAN1|TFRC|TOP2A|ZNF207|FEZ1|CCP110|HDAC6|DLC1|YAP1|CLASP2|KANK1|TMEFF2|CLIP3|TMEM14A|MDM1|ADCK1|ACD|USP30|NAV3|PHLDB2|PRRT2|OMA1|EVI5L|ARAP1	-4.43244	-11.0055	2.53469
GO:0050773	GO Biological Processes	19	regulation of dendrite development	19_GO:0032502 developmental process	4.1959	6.5807	30211	98	1249	17	1.36109	0.327858	816|991|1608|1627|4139|5789|7804|23043|23072|23327|23373|26037|53335|65981|84879|85442|114788	CAMK2B|CDC20|DGKG|DBN1|MARK1|PTPRD|LRP8|TNIK|HECW1|NEDD4L|CRTC1|SIPA1L1|BCL11A|CAPRIN2|MFSD2A|KNDC1|CSMD3	-4.43172	-12.5845	7.03655
GO:0048639	GO Biological Processes	19	positive regulation of developmental growth	19_GO:0040007 growth	3.29188	6.20459	30211	169	1249	23	1.84147	0.380422	1627|1906|2803|3479|4137|4208|5454|8829|9362|9472|9699|10413|22902|22999|23025|23327|23394|23499|57699|81565|84525|170302|375790	DBN1|EDN1|GOLGA4|IGF1|MAPT|MEF2C|POU3F2|NRP1|CPNE6|AKAP6|RIMS2|YAP1|RUFY3|RIMS1|UNC13A|NEDD4L|ADNP|MACF1|CPNE5|NDEL1|HOPX|ARX|AGRN	-4.41814	-13.5944	4.96167
GO:0043552	GO Biological Processes	19	positive regulation of phosphatidylinositol 3-kinase activity	19_GO:0048518 positive regulation of biological process	7.32974	7.5551	30211	33	1249	10	0.800641	0.252169	2185|2261|4067|5156|5747|7410|55626|64127|64805|116986	PTK2B|FGFR3|LYN|PDGFRA|PTK2|VAV2|AMBRA1|NOD2|P2RY12|AGAP2	-4.4169	-6.263	7.32974
GO:0030100	GO Biological Processes	19	regulation of endocytosis	19_GO:0051179 localization	3.02352	6.08133	30211	208	1249	26	2.08167	0.403977	274|348|408|1201|1785|2332|2719|3190|4983|5532|7018|8301|8674|8867|9711|9765|9779|10062|10188|10347|11031|23327|25999|79772|84251|90678	BIN1|APOE|ARRB1|CLN3|DNM2|FMR1|GPC3|HNRNPK|OPHN1|PPP3CB|TF|PICALM|VAMP4|SYNJ1|RUBCN|ZFYVE16|TBC1D5|NR1H3|TNK2|ABCA7|RAB31|NEDD4L|CLIP3|MCTP1|SGIP1|LRSAM1	-4.4169	-6.26231	3.9898
GO:0008283	GO Biological Processes	19	cell population proliferation	19_GO:0009987 cellular process	2.2259	5.67563	30211	489	1249	45	3.60288	0.527322	183|652|1296|1627|1638|2068|2122|2185|2261|2648|2719|3070|3479|4208|4771|4880|4921|5052|5108|5454|5455|5532|5727|5923|6376|6469|6778|6867|7099|7477|10087|10413|10579|10736|10763|23189|51176|57646|64211|65009|81565|85440|85458|170302|221927	AGT|BMP4|COL8A2|DBN1|DCT|ERCC2|MECOM|PTK2B|FGFR3|KAT2A|GPC3|HELLS|IGF1|MEF2C|NF2|NPPC|DDR2|PRDX1|PCM1|POU3F2|POU3F3|PPP3CB|PTCH1|RASGRF1|CX3CL1|SHH|STAT6|TACC1|TLR4|WNT7B|CERT1|YAP1|TACC2|SIX2|NES|KANK1|LEF1|USP28|LHX5|NDRG4|NDEL1|DOCK7|DIXDC1|ARX|BRAT1	-4.40971	-6.25315	2.2259
GO:0035282	GO Biological Processes	19	segmentation	19_GO:0032502 developmental process	4.15352	6.52658	30211	99	1249	17	1.36109	0.327858	652|2648|3955|3975|5100|8828|8829|9968|10006|10512|22823|23424|27023|51176|65057|145873|153572	BMP4|KAT2A|LFNG|LHX1|PCDH8|NRP2|NRP1|MED12|ABI1|SEMA3C|MTF2|TDRD7|FOXB1|LEF1|ACD|MESP2|IRX2	-4.3767	-6.62947	4.15352
GO:0051924	GO Biological Processes	19	regulation of calcium ion transport	19_GO:0051179 localization	2.79465	5.92908	30211	251	1249	29	2.32186	0.426123	183|274|287|490|623|776|784|816|817|818|1756|2035|2185|2332|2902|3060|4067|4987|5025|5354|6376|6786|8398|8832|9104|9455|9472|56704|117531	AGT|BIN1|ANK2|ATP2B1|BDKRB1|CACNA1D|CACNB3|CAMK2B|CAMK2D|CAMK2G|DMD|EPB41|PTK2B|FMR1|GRIN1|HCRT|LYN|OPRL1|P2RX4|PLP1|CX3CL1|STIM1|PLA2G6|CD84|RGN|HOMER2|AKAP6|JPH1|TMC1	-4.34055	-13.7226	3.42285
GO:0099173	GO Biological Processes	19	postsynapse organization	19_GO:0009987 cellular process	4.34843	6.56957	30211	89	1249	16	1.28102	0.318198	348|1140|1627|1855|4744|4983|5728|8506|8829|9378|9379|10013|23181|26052|57555|66000	APOE|CHRNB1|DBN1|DVL1|NEFH|OPHN1|PTEN|CNTNAP1|NRP1|NRXN1|NRXN2|HDAC6|DIP2A|DNM3|NLGN2|TMEM108	-4.33037	-6.86408	16.1254
GO:0014013	GO Biological Processes	19	regulation of gliogenesis	19_GO:0032502 developmental process	4.11199	6.47317	30211	100	1249	17	1.36109	0.327858	274|1745|2670|4067|4099|4763|4771|4916|5309|6469|6663|8867|9283|10215|10419|30812|84630	BIN1|DLX1|GFAP|LYN|MAG|NF1|NF2|NTRK3|PITX3|SHH|SOX10|SYNJ1|GPR37L1|OLIG2|PRMT5|SOX8|TTBK1	-4.3185	-6.15415	5.58188
GO:0072507	GO Biological Processes	19	divalent inorganic cation homeostasis	19_GO:0065007 biological regulation	2.22652	5.61323	30211	478	1249	44	3.52282	0.521646	114|183|287|348|490|491|492|551|623|666|773|784|817|1201|1902|1906|2185|2587|2840|2890|2902|2903|2911|2915|3060|3358|3708|4987|5020|5025|5156|5745|6261|6376|6547|6786|8398|9104|9472|53373|56704|64116|79608|221074	ADCY8|AGT|ANK2|APOE|ATP2B1|ATP2B2|ATP2B3|AVP|BDKRB1|BOK|CACNA1A|CACNB3|CAMK2D|CLN3|LPAR1|EDN1|PTK2B|GALR1|GPR17|GRIA1|GRIN1|GRIN2A|GRM1|GRM5|HCRT|HTR2C|ITPR1|OPRL1|OXT|P2RX4|PDGFRA|PTH1R|RYR1|CX3CL1|SLC8A3|STIM1|PLA2G6|RGN|AKAP6|TPCN1|JPH1|SLC39A8|RIC3|SLC39A12	-4.29829	-7.35201	2.95633
GO:2000179	GO Biological Processes	19	positive regulation of neural precursor cell proliferation	19_GO:0048518 positive regulation of biological process	5.69133	6.96318	30211	51	1249	12	0.960769	0.276014	1638|3975|4067|4673|5309|6376|6469|6663|9283|10763|64211|80237	DCT|LHX1|LYN|NAP1L1|PITX3|CX3CL1|SHH|SOX10|GPR37L1|NES|LHX5|ELL3	-4.24285	-6.45139	5.69133
GO:0017156	GO Biological Processes	19	calcium-ion regulated exocytosis	19_GO:0051179 localization	6.18767	7.06928	30211	43	1249	11	0.880705	0.264371	5532|6845|6854|8618|9066|9699|11069|22999|23025|55114|341359	PPP3CB|VAMP7|SYN2|CADPS|SYT7|RIMS2|RAPGEF4|RIMS1|UNC13A|ARHGAP17|SYT10	-4.17843	-6.00832	12.0941
GO:0031646	GO Biological Processes	19	positive regulation of nervous system process	19_GO:0048518 positive regulation of biological process	6.9109	7.26606	30211	35	1249	10	0.800641	0.252169	745|3060|4099|4987|6663|7143|9699|22999|56288|57555	MYRF|HCRT|MAG|OPRL1|SOX10|TNR|RIMS2|RIMS1|PARD3|NLGN2	-4.17227	-5.99837	6.9109
GO:0034260	GO Biological Processes	19	negative regulation of GTPase activity	19_GO:0048519 negative regulation of biological process	6.9109	7.26606	30211	35	1249	10	0.800641	0.252169	5365|5962|7248|9104|23143|55920|65125|123016|132864|154796	PLXNB3|RDX|TSC1|RGN|LRCH1|RCC2|WNK1|TTC8|CPEB2|AMOT	-4.17227	-6.30883	6.9109
GO:1902115	GO Biological Processes	19	regulation of organelle assembly	19_GO:0050789 regulation of biological process	2.99358	5.90373	30211	202	1249	25	2.0016	0.396294	1785|2596|2648|4134|4916|5789|5899|5962|6624|9638|9738|10413|10807|29899|50807|51112|53407|55704|55835|56890|79874|90678|94030|115704|170690	DNM2|GAP43|KAT2A|MAP4|NTRK3|PTPRD|RALB|RDX|FSCN1|FEZ1|CCP110|YAP1|ENTR1|GPSM2|ASAP1|TRAPPC12|STX18|CCDC88A|CENPJ|MDM1|RABEP2|LRSAM1|LRRC4B|EVI5L|ADAMTS16	-4.1421	-5.96631	6.9109
GO:0099111	GO Biological Processes	19	microtubule-based transport	19_GO:0051179 localization	3.07151	5.93254	30211	189	1249	24	1.92154	0.388445	361|547|1176|1201|4130|4137|5108|5590|6683|8120|8936|10013|23095|23162|25999|26160|27019|55288|66000|80128|80217|81565|89941|144535	AQP4|KIF1A|AP3S1|CLN3|MAP1A|MAPT|PCM1|PRKCZ|SPAST|AP3B2|WASF1|HDAC6|KIF1B|MAPK8IP3|CLIP3|IFT172|DNAI1|RHOT1|TMEM108|TRIM46|CFAP43|NDEL1|RHOT2|CFAP54	-4.13311	-12.3752	6.20209
GO:0055065	GO Biological Processes	19	metal ion homeostasis	19_GO:0065007 biological regulation	2.03525	5.39991	30211	618	1249	52	4.16333	0.565204	114|183|287|348|490|491|492|551|623|666|773|784|817|1201|1902|1906|2185|2587|2840|2890|2902|2903|2911|2915|3060|3358|3708|3766|4987|5020|5025|5156|5745|6261|6376|6507|6547|6558|6786|7018|7037|8301|8398|9104|9472|23327|53373|56704|64116|79608|137994|221074	ADCY8|AGT|ANK2|APOE|ATP2B1|ATP2B2|ATP2B3|AVP|BDKRB1|BOK|CACNA1A|CACNB3|CAMK2D|CLN3|LPAR1|EDN1|PTK2B|GALR1|GPR17|GRIA1|GRIN1|GRIN2A|GRM1|GRM5|HCRT|HTR2C|ITPR1|KCNJ10|OPRL1|OXT|P2RX4|PDGFRA|PTH1R|RYR1|CX3CL1|SLC1A3|SLC8A3|SLC12A2|STIM1|TF|TFRC|PICALM|PLA2G6|RGN|AKAP6|NEDD4L|TPCN1|JPH1|SLC39A8|RIC3|LETM2|SLC39A12	-4.10672	-7.35201	2.95633
GO:0017157	GO Biological Processes	19	regulation of exocytosis	19_GO:0051179 localization	2.96423	5.84574	30211	204	1249	25	2.0016	0.396294	1855|2266|2332|4067|5413|5414|5873|5906|6845|7447|8398|8618|8832|8913|8938|9066|9146|9699|10675|10814|11069|23122|25837|28964|341359	DVL1|FGG|FMR1|LYN|SEPTIN5|SEPTIN4|RAB27A|RAP1A|VAMP7|VSNL1|PLA2G6|CADPS|CD84|CACNA1G|BAIAP3|SYT7|HGS|RIMS2|CSPG5|CPLX2|RAPGEF4|CLASP2|RAB26|GIT1|SYT10	-4.06809	-12.2317	3.20566
GO:0001655	GO Biological Processes	19	urogenital system development	19_GO:0032502 developmental process	2.46227	5.58051	30211	334	1249	34	2.72218	0.460452	162|183|317|652|2719|3070|3975|4208|4311|4763|4774|5156|5455|5660|5727|5728|6469|6492|7248|7477|8829|9104|10220|10736|11064|23210|23371|27023|30812|65057|80114|123016|153572|170690	AP1B1|AGT|APAF1|BMP4|GPC3|HELLS|LHX1|MEF2C|MME|NF1|NFIA|PDGFRA|POU3F3|PSAP|PTCH1|PTEN|SHH|SIM1|TSC1|WNT7B|NRP1|RGN|GDF11|SIX2|CNTRL|JMJD6|TNS2|FOXB1|SOX8|ACD|BICC1|TTC8|IRX2|ADAMTS16	-4.022	-5.83876	16.1254
GO:0009725	GO Biological Processes	19	response to hormone	19_GO:0050896 response to stimulus	1.92332	5.28825	30211	742	1249	59	4.72378	0.600283	21|31|112|114|183|361|490|652|1036|1176|1393|1395|1508|1906|2185|2274|2875|2887|4067|4155|4208|4916|4929|5020|5590|5747|5962|6464|6513|6663|6750|6778|7080|7248|7477|9847|10062|10076|10401|10413|10499|10580|10603|11031|11170|23054|23175|27019|51083|54832|55667|57085|64210|64900|81565|84327|112398|132864|164091	ABCA3|ACACA|ADCY6|ADCY8|AGT|AQP4|ATP2B1|BMP4|CDO1|AP3S1|CRHBP|CRHR2|CTSB|EDN1|PTK2B|FHL2|GPT|GRB10|LYN|MBP|MEF2C|NTRK3|NR4A2|OXT|PRKCZ|PTK2|RDX|SHC1|SLC2A1|SOX10|SST|STAT6|NKX2-1|TSC1|WNT7B|C2CD5|NR1H3|PTPRU|PIAS3|YAP1|NCOA2|SORBS1|SH2B2|RAB31|FAM107A|NCOA6|LPIN1|DNAI1|GAL|VPS13C|DENND4C|AGTRAP|MMS19|LPIN3|NDEL1|ZBED3|EGLN2|CPEB2|PAQR7	-4.02164	-9.03971	3.22509
GO:0021953	GO Biological Processes	19	central nervous system neuron differentiation	19_GO:0032502 developmental process	3.20566	5.91764	30211	166	1249	22	1.76141	0.372212	1745|3975|4137|4929|4983|5727|5728|6469|7289|8828|8829|10215|10716|23017|26160|26468|51286|55558|64211|81565|85442|170302	DLX1|LHX1|MAPT|NR4A2|OPHN1|PTCH1|PTEN|SHH|TULP3|NRP2|NRP1|OLIG2|TBR1|FAIM2|IFT172|LHX6|CEND1|PLXNA3|LHX5|NDEL1|KNDC1|ARX	-4.01355	-5.82657	24.1882
GO:1990778	GO Biological Processes	19	protein localization to cell periphery	19_GO:0051179 localization	2.80292	5.73714	30211	233	1249	27	2.16173	0.411504	286|287|784|1201|2803|2903|4301|5064|5590|5727|5906|5962|6809|9135|9847|10368|11031|23043|23122|23136|23265|23499|25837|51735|55667|55704|123016	ANK1|ANK2|CACNB3|CLN3|GOLGA4|GRIN2A|AFDN|PALM|PRKCZ|PTCH1|RAP1A|RDX|STX3|RABEP1|C2CD5|CACNG3|RAB31|TNIK|CLASP2|EPB41L3|EXOC7|MACF1|RAB26|RAPGEF6|DENND4C|CCDC88A|TTC8	-4.01355	-7.60507	2.80292
GO:0070374	GO Biological Processes	19	positive regulation of ERK1 and ERK2 cascade	19_GO:0023052 signaling	2.8586	5.74571	30211	220	1249	26	2.08167	0.403977	348|408|652|960|2185|2261|2266|3084|3358|3479|4988|5156|5322|5590|5728|5906|6376|6464|7099|8817|8829|10347|10392|10979|64127|65009	APOE|ARRB1|BMP4|CD44|PTK2B|FGFR3|FGG|NRG1|HTR2C|IGF1|OPRM1|PDGFRA|PLA2G5|PRKCZ|PTEN|RAP1A|CX3CL1|SHC1|TLR4|FGF18|NRP1|ABCA7|NOD1|FERMT2|NOD2|NDRG4	-3.98498	-9.10887	3.56457
GO:0032231	GO Biological Processes	19	regulation of actin filament bundle assembly	19_GO:0050789 regulation of biological process	3.87923	6.1667	30211	106	1249	17	1.36109	0.327858	1902|4771|5962|6376|7168|7248|8829|10395|10979|22998|23122|23671|55160|55704|90102|116985|123016	LPAR1|NF2|RDX|CX3CL1|TPM1|TSC1|NRP1|DLC1|FERMT2|LIMCH1|CLASP2|TMEFF2|ARHGEF10L|CCDC88A|PHLDB2|ARAP1|TTC8	-3.98019	-18.7486	4.2685
GO:0051347	GO Biological Processes	19	positive regulation of transferase activity	19_GO:0065007 biological regulation	2.07698	5.33738	30211	559	1249	48	3.84307	0.543937	114|183|991|1857|1906|2011|2185|2261|2915|3084|3479|4067|4137|4254|4751|4916|4919|4921|5156|5588|5590|5728|5747|5899|5906|7099|7410|7804|8555|8817|10006|10979|23394|51347|51704|55626|55704|57521|64127|64805|65057|65125|79866|84630|84632|116986|123879|221938	ADCY8|AGT|CDC20|DVL3|EDN1|MARK2|PTK2B|FGFR3|GRM5|NRG1|IGF1|LYN|MAPT|KITLG|NEK2|NTRK3|ROR1|DDR2|PDGFRA|PRKCQ|PRKCZ|PTEN|PTK2|RALB|RAP1A|TLR4|VAV2|LRP8|CDC14B|FGF18|ABI1|FERMT2|ADNP|TAOK3|GPRC5B|AMBRA1|CCDC88A|RPTOR|NOD2|P2RY12|ACD|WNK1|BORA|TTBK1|AFAP1L2|AGAP2|DCUN1D3|MMD2	-3.95804	-8.75855	3.07849
GO:0090218	GO Biological Processes	19	positive regulation of lipid kinase activity	19_GO:0048518 positive regulation of biological process	6.53734	6.99887	30211	37	1249	10	0.800641	0.252169	2185|2261|4067|5156|5747|7410|55626|64127|64805|116986	PTK2B|FGFR3|LYN|PDGFRA|PTK2|VAV2|AMBRA1|NOD2|P2RY12|AGAP2	-3.94893	-6.263	7.32974
GO:0031334	GO Biological Processes	19	positive regulation of protein-containing complex assembly	19_GO:0048518 positive regulation of biological process	2.99235	5.78129	30211	194	1249	24	1.92154	0.388445	21|274|1981|2185|3084|4137|6249|6624|7037|7099|8739|9793|10142|10979|28964|50807|55626|57482|64805|84630|89795|89848|96459|122664	ABCA3|BIN1|EIF4G1|PTK2B|NRG1|MAPT|CLIP1|FSCN1|TFRC|TLR4|HRK|CKAP5|AKAP9|FERMT2|GIT1|ASAP1|AMBRA1|CRACD|P2RY12|TTBK1|NAV3|FCHSD1|FNIP1|TPPP2	-3.94874	-7.29622	4.57614
GO:0051648	GO Biological Processes	19	vesicle localization	19_GO:0051179 localization	3.2771	5.90236	30211	155	1249	21	1.68135	0.363802	81|547|1176|1201|1759|1785|5413|5590|5873|6854|8120|8301|8499|8867|10540|23122|79953|80128|81565|84364|157769	ACTN4|KIF1A|AP3S1|CLN3|DNM1|DNM2|SEPTIN5|PRKCZ|RAB27A|SYN2|AP3B2|PICALM|PPFIA2|SYNJ1|DCTN2|CLASP2|SYNDIG1|TRIM46|NDEL1|ARFGAP2|FAM91A1	-3.94739	-12.3752	6.20209
GO:0045859	GO Biological Processes	19	regulation of protein kinase activity	19_GO:0008152 metabolic process	1.98755	5.26486	30211	645	1249	53	4.24339	0.570374	114|183|348|652|1033|1855|1857|1906|2011|2185|2915|3084|3479|4067|4254|4298|4763|4771|4916|4921|5339|5590|5728|5747|5899|5906|6464|6547|7099|7248|7804|8817|9077|9104|9146|10006|10979|23394|51347|51654|51704|55704|55861|57521|64127|64793|65125|79866|79893|84630|84632|116986|221938	ADCY8|AGT|APOE|BMP4|CDKN3|DVL1|DVL3|EDN1|MARK2|PTK2B|GRM5|NRG1|IGF1|LYN|KITLG|MLLT1|NF1|NF2|NTRK3|DDR2|PLEC|PRKCZ|PTEN|PTK2|RALB|RAP1A|SHC1|SLC8A3|TLR4|TSC1|LRP8|FGF18|DIRAS3|RGN|HGS|ABI1|FERMT2|ADNP|TAOK3|CDK5RAP1|GPRC5B|CCDC88A|DBNDD2|RPTOR|NOD2|CEP85|WNK1|BORA|GGNBP2|TTBK1|AFAP1L2|AGAP2|MMD2	-3.92277	-8.75855	3.07849
GO:0030177	GO Biological Processes	19	positive regulation of Wnt signaling pathway	19_GO:0023052 signaling	3.35947	5.89376	30211	144	1249	20	1.60128	0.355179	1456|1896|2719|6469|9839|10413|22881|23189|23499|51176|51704|54994|57805|65125|65981|79718|84327|85407|85458|245973	CSNK1G3|EDA|GPC3|SHH|ZEB2|YAP1|ANKRD6|KANK1|MACF1|LEF1|GPRC5B|GID8|CCAR2|WNK1|CAPRIN2|TBL1XR1|ZBED3|NKD1|DIXDC1|ATP6V1C2	-3.87783	-5.67472	3.35947
GO:0007163	GO Biological Processes	19	establishment or maintenance of cell polarity	19_GO:0009987 cellular process	2.96181	5.72215	30211	196	1249	24	1.92154	0.388445	286|2011|4134|4983|5590|5747|6425|6469|6624|7477|9638|9793|22841|23122|29899|54509|56288|57554|81565|85440|123016|154796|154810|399687	ANK1|MARK2|MAP4|OPHN1|PRKCZ|PTK2|SFRP5|SHH|FSCN1|WNT7B|FEZ1|CKAP5|RAB11FIP2|CLASP2|GPSM2|RHOF|PARD3|LRRC7|NDEL1|DOCK7|TTC8|AMOT|AMOTL1|MYO18A	-3.87625	-5.67139	3.39834
GO:0030198	GO Biological Processes	19	extracellular matrix organization	19_GO:0009987 cellular process	2.63705	5.56909	30211	266	1249	29	2.32186	0.426123	1280|1288|1296|1299|1302|1303|1306|1307|1758|2068|2670|2824|4629|4763|4791|4921|5156|7143|10516|10585|22854|50509|56999|60484|64116|84171|140766|169044|170690	COL2A1|COL4A6|COL8A2|COL9A3|COL11A2|COL12A1|COL15A1|COL16A1|DMP1|ERCC2|GFAP|GPM6B|MYH11|NF1|NFKB2|DDR2|PDGFRA|TNR|FBLN5|POMT1|NTNG1|COL5A3|ADAMTS9|HAPLN2|SLC39A8|LOXL4|ADAMTS14|COL22A1|ADAMTS16	-3.87062	-5.664	3.45545
GO:0045807	GO Biological Processes	19	positive regulation of endocytosis	19_GO:0051179 localization	3.9898	6.12471	30211	97	1249	16	1.28102	0.318198	274|348|408|1201|1785|2332|2719|3190|7018|8867|9779|10347|11031|23327|25999|84251	BIN1|APOE|ARRB1|CLN3|DNM2|FMR1|GPC3|HNRNPK|TF|SYNJ1|TBC1D5|ABCA7|RAB31|NEDD4L|CLIP3|SGIP1	-3.85853	-6.26231	3.9898
GO:0043062	GO Biological Processes	19	extracellular structure organization	19_GO:0009987 cellular process	2.62718	5.54598	30211	267	1249	29	2.32186	0.426123	1280|1288|1296|1299|1302|1303|1306|1307|1758|2068|2670|2824|4629|4763|4791|4921|5156|7143|10516|10585|22854|50509|56999|60484|64116|84171|140766|169044|170690	COL2A1|COL4A6|COL8A2|COL9A3|COL11A2|COL12A1|COL15A1|COL16A1|DMP1|ERCC2|GFAP|GPM6B|MYH11|NF1|NFKB2|DDR2|PDGFRA|TNR|FBLN5|POMT1|NTNG1|COL5A3|ADAMTS9|HAPLN2|SLC39A8|LOXL4|ADAMTS14|COL22A1|ADAMTS16	-3.84135	-5.664	3.45545
GO:0021846	GO Biological Processes	19	cell proliferation in forebrain	19_GO:0032502 developmental process	8.41327	7.38582	30211	23	1249	8	0.640512	0.225729	1638|5108|5454|5455|64211|85440|85458|170302	DCT|PCM1|POU3F2|POU3F3|LHX5|DOCK7|DIXDC1|ARX	-3.84113	-5.62929	19.3505
GO:0050801	GO Biological Processes	19	ion homeostasis	19_GO:0065007 biological regulation	1.89271	5.15516	30211	754	1249	59	4.72378	0.600283	114|183|287|348|490|491|492|551|623|666|771|773|784|817|1201|1902|1906|2185|2587|2744|2840|2890|2902|2903|2911|2915|3060|3358|3708|3766|4987|5020|5025|5029|5156|5745|6261|6376|6507|6547|6558|6786|7018|7037|8301|8398|8913|9104|9472|23327|53373|56704|64116|65125|79608|84286|137994|221074|285175	ADCY8|AGT|ANK2|APOE|ATP2B1|ATP2B2|ATP2B3|AVP|BDKRB1|BOK|CA12|CACNA1A|CACNB3|CAMK2D|CLN3|LPAR1|EDN1|PTK2B|GALR1|GLS|GPR17|GRIA1|GRIN1|GRIN2A|GRM1|GRM5|HCRT|HTR2C|ITPR1|KCNJ10|OPRL1|OXT|P2RX4|P2RY2|PDGFRA|PTH1R|RYR1|CX3CL1|SLC1A3|SLC8A3|SLC12A2|STIM1|TF|TFRC|PICALM|PLA2G6|CACNA1G|RGN|AKAP6|NEDD4L|TPCN1|JPH1|SLC39A8|WNK1|RIC3|TMEM175|LETM2|SLC39A12|UNC80	-3.83025	-7.35201	2.95633
GO:0042220	GO Biological Processes	19	response to cocaine	19_GO:0050896 response to stimulus	5.66106	6.64096	30211	47	1249	11	0.880705	0.264371	1393|1785|2185|4988|5020|5309|6506|6507|6529|9455|27092	CRHBP|DNM2|PTK2B|OPRM1|OXT|PITX3|SLC1A2|SLC1A3|SLC6A1|HOMER2|CACNG4	-3.80839	-5.5931	5.66106
GO:0010812	GO Biological Processes	19	negative regulation of cell-substrate adhesion	19_GO:0022610 biological adhesion	4.76433	6.35762	30211	66	1249	13	1.04083	0.287169	81|4763|4771|5728|6376|9448|10395|11170|23122|23189|55920|55966|90102	ACTN4|NF1|NF2|PTEN|CX3CL1|MAP4K4|DLC1|FAM107A|CLASP2|KANK1|RCC2|AJAP1|PHLDB2	-3.80666	-5.58965	18.1411
GO:0006873	GO Biological Processes	19	cellular ion homeostasis	19_GO:0065007 biological regulation	1.98076	5.18708	30211	635	1249	52	4.16333	0.565204	114|183|287|348|490|491|492|551|623|666|773|784|817|1201|1902|1906|2185|2587|2840|2890|2902|2903|2911|2915|3060|3358|3708|4987|5020|5025|5029|5156|5745|6261|6376|6507|6547|6558|6786|7018|7037|8398|9104|9472|23327|53373|56704|64116|79608|84286|137994|221074	ADCY8|AGT|ANK2|APOE|ATP2B1|ATP2B2|ATP2B3|AVP|BDKRB1|BOK|CACNA1A|CACNB3|CAMK2D|CLN3|LPAR1|EDN1|PTK2B|GALR1|GPR17|GRIA1|GRIN1|GRIN2A|GRM1|GRM5|HCRT|HTR2C|ITPR1|OPRL1|OXT|P2RX4|P2RY2|PDGFRA|PTH1R|RYR1|CX3CL1|SLC1A3|SLC8A3|SLC12A2|STIM1|TF|TFRC|PLA2G6|RGN|AKAP6|NEDD4L|TPCN1|JPH1|SLC39A8|RIC3|TMEM175|LETM2|SLC39A12	-3.80116	-7.35201	2.95633
GO:0045229	GO Biological Processes	19	external encapsulating structure organization	19_GO:0009987 cellular process	2.60764	5.50007	30211	269	1249	29	2.32186	0.426123	1280|1288|1296|1299|1302|1303|1306|1307|1758|2068|2670|2824|4629|4763|4791|4921|5156|7143|10516|10585|22854|50509|56999|60484|64116|84171|140766|169044|170690	COL2A1|COL4A6|COL8A2|COL9A3|COL11A2|COL12A1|COL15A1|COL16A1|DMP1|ERCC2|GFAP|GPM6B|MYH11|NF1|NFKB2|DDR2|PDGFRA|TNR|FBLN5|POMT1|NTNG1|COL5A3|ADAMTS9|HAPLN2|SLC39A8|LOXL4|ADAMTS14|COL22A1|ADAMTS16	-3.78672	-5.664	3.45545
GO:0009896	GO Biological Processes	19	positive regulation of catabolic process	19_GO:0048518 positive regulation of biological process	2.11586	5.24083	30211	503	1249	44	3.52282	0.521646	348|991|1452|1855|2185|2332|2719|3479|5728|5747|5899|5962|6449|6829|7248|9104|9698|9781|9817|10392|10444|10475|22954|23034|23053|23072|23327|23640|26137|27327|27352|53373|55626|58476|64127|79888|80149|83737|85407|90678|112398|114881|152503|440503	APOE|CDC20|CSNK1A1|DVL1|PTK2B|FMR1|GPC3|IGF1|PTEN|PTK2|RALB|RDX|SGTA|SUPT5H|TSC1|RGN|PUM1|RNF144A|KEAP1|NOD1|ZER1|TRIM38|TRIM32|SAMD4A|ZSWIM8|HECW1|NEDD4L|HSPBP1|ZBTB20|TNRC6A|SGSM3|TPCN1|AMBRA1|TP53INP2|NOD2|LPCAT1|ZC3H12A|ITCH|NKD1|LRSAM1|EGLN2|OSBPL7|SH3D19|PLIN5	-3.76812	-7.13465	2.69911
GO:0034764	GO Biological Processes	19	positive regulation of transmembrane transport	19_GO:0051179 localization	2.83898	5.59325	30211	213	1249	25	2.0016	0.396294	81|183|287|623|784|1756|1785|1906|2719|3479|5354|6376|6506|6536|6786|9104|9472|9847|10142|10368|10580|25999|27092|51083|65125	ACTN4|AGT|ANK2|BDKRB1|CACNB3|DMD|DNM2|EDN1|GPC3|IGF1|PLP1|CX3CL1|SLC1A2|SLC6A9|STIM1|RGN|AKAP6|C2CD5|AKAP9|CACNG3|SORBS1|CLIP3|CACNG4|GAL|WNK1	-3.76812	-13.7226	3.42285
GO:0030003	GO Biological Processes	19	cellular cation homeostasis	19_GO:0065007 biological regulation	1.98967	5.1707	30211	620	1249	51	4.08327	0.559977	114|183|287|348|490|491|492|551|623|666|773|784|817|1201|1902|1906|2185|2587|2840|2890|2902|2903|2911|2915|3060|3358|3708|4987|5020|5025|5156|5745|6261|6376|6507|6547|6558|6786|7018|7037|8398|9104|9472|23327|53373|56704|64116|79608|84286|137994|221074	ADCY8|AGT|ANK2|APOE|ATP2B1|ATP2B2|ATP2B3|AVP|BDKRB1|BOK|CACNA1A|CACNB3|CAMK2D|CLN3|LPAR1|EDN1|PTK2B|GALR1|GPR17|GRIA1|GRIN1|GRIN2A|GRM1|GRM5|HCRT|HTR2C|ITPR1|OPRL1|OXT|P2RX4|PDGFRA|PTH1R|RYR1|CX3CL1|SLC1A3|SLC8A3|SLC12A2|STIM1|TF|TFRC|PLA2G6|RGN|AKAP6|NEDD4L|TPCN1|JPH1|SLC39A8|RIC3|TMEM175|LETM2|SLC39A12	-3.76812	-7.35201	2.95633
GO:0007626	GO Biological Processes	19	locomotory behavior	19_GO:0007610 behavior	2.99101	5.65627	30211	186	1249	23	1.84147	0.380422	114|348|551|1267|2911|2915|3084|3358|3766|4886|4929|5309|5532|5728|6571|7143|7248|9112|9698|10499|28964|51286|57555	ADCY8|APOE|AVP|CNP|GRM1|GRM5|NRG1|HTR2C|KCNJ10|NPY1R|NR4A2|PITX3|PPP3CB|PTEN|SLC18A2|TNR|TSC1|MTA1|PUM1|NCOA2|GIT1|CEND1|NLGN2	-3.76259	-5.53544	3.02352
GO:0031122	GO Biological Processes	19	cytoplasmic microtubule organization	19_GO:0009987 cellular process	5.09224	6.42197	30211	57	1249	12	0.960769	0.276014	1855|4137|5108|6249|7461|10844|25999|26160|55704|55835|57562|152206	DVL1|MAPT|PCM1|CLIP1|CLIP2|TUBGCP2|CLIP3|IFT172|CCDC88A|CENPJ|CEP126|CCDC13	-3.75485	-5.52525	5.09224
GO:0097479	GO Biological Processes	19	synaptic vesicle localization	19_GO:0051179 localization	6.20209	6.75072	30211	39	1249	10	0.800641	0.252169	1176|1759|1785|5873|6854|8120|8301|8867|79953|80128	AP3S1|DNM1|DNM2|RAB27A|SYN2|AP3B2|PICALM|SYNJ1|SYNDIG1|TRIM46	-3.75485	-12.3752	6.20209
GO:0014044	GO Biological Processes	19	Schwann cell development	19_GO:0032502 developmental process	7.02237	6.96676	30211	31	1249	9	0.720576	0.239325	3084|3691|4763|5339|5454|8506|9968|10397|56288	NRG1|ITGB4|NF1|PLEC|POU3F2|CNTNAP1|MED12|NDRG1|PARD3	-3.75039	-14.269	8.06272
GO:0019932	GO Biological Processes	19	second-messenger-mediated signaling	19_GO:0023052 signaling	2.82572	5.56601	30211	214	1249	25	2.0016	0.396294	183|287|348|576|817|1756|1906|2902|2903|2915|3358|3708|4773|4880|5025|5532|7462|9455|9472|22859|23394|51083|55607|64805|79772	AGT|ANK2|APOE|ADGRB2|CAMK2D|DMD|EDN1|GRIN1|GRIN2A|GRM5|HTR2C|ITPR1|NFATC2|NPPC|P2RX4|PPP3CB|LAT2|HOMER2|AKAP6|ADGRL1|ADNP|GAL|PPP1R9A|P2RY12|MCTP1	-3.7396	-5.50583	2.83585
GO:0010970	GO Biological Processes	19	transport along microtubule	19_GO:0051179 localization	3.26867	5.7455	30211	148	1249	20	1.60128	0.355179	547|1176|1201|4130|4137|5108|5590|6683|8120|8936|10013|23095|23162|25999|26160|55288|66000|80128|81565|89941	KIF1A|AP3S1|CLN3|MAP1A|MAPT|PCM1|PRKCZ|SPAST|AP3B2|WASF1|HDAC6|KIF1B|MAPK8IP3|CLIP3|IFT172|RHOT1|TMEM108|TRIM46|NDEL1|RHOT2	-3.72308	-12.3752	6.20209
GO:0098655	GO Biological Processes	19	cation transmembrane transport	19_GO:0051179 localization	1.96529	5.12573	30211	640	1249	52	4.16333	0.565204	40|490|491|492|773|776|784|1201|1906|2902|2903|3358|3708|3742|3752|3766|3773|4988|5025|6261|6506|6507|6529|6534|6536|6547|6558|6583|8514|8913|10368|27092|30820|51555|53373|54207|55107|55362|56479|57348|64116|80228|84286|85413|92745|94081|117531|140803|206358|221074|245973|285175	ASIC2|ATP2B1|ATP2B2|ATP2B3|CACNA1A|CACNA1D|CACNB3|CLN3|EDN1|GRIN1|GRIN2A|HTR2C|ITPR1|KCNA6|KCND3|KCNJ10|KCNJ16|OPRM1|P2RX4|RYR1|SLC1A2|SLC1A3|SLC6A1|SLC6A7|SLC6A9|SLC8A3|SLC12A2|SLC22A4|KCNAB2|CACNA1G|CACNG3|CACNG4|KCNIP1|PEX5L|TPCN1|KCNK10|ANO1|TMEM63B|KCNQ5|TTYH1|SLC39A8|ORAI2|TMEM175|SLC22A16|SLC38A5|SFXN1|TMC1|TRPM6|SLC36A1|SLC39A12|ATP6V1C2|UNC80	-3.72149	-7.35201	2.95633
GO:0055080	GO Biological Processes	19	cation homeostasis	19_GO:0065007 biological regulation	1.92247	5.09796	30211	692	1249	55	4.40352	0.58055	114|183|287|348|490|491|492|551|623|666|773|784|817|1201|1902|1906|2185|2587|2840|2890|2902|2903|2911|2915|3060|3358|3708|3766|4987|5020|5025|5156|5745|6261|6376|6507|6547|6558|6786|7018|7037|8301|8398|9104|9472|23327|53373|56704|64116|65125|79608|84286|137994|221074|285175	ADCY8|AGT|ANK2|APOE|ATP2B1|ATP2B2|ATP2B3|AVP|BDKRB1|BOK|CACNA1A|CACNB3|CAMK2D|CLN3|LPAR1|EDN1|PTK2B|GALR1|GPR17|GRIA1|GRIN1|GRIN2A|GRM1|GRM5|HCRT|HTR2C|ITPR1|KCNJ10|OPRL1|OXT|P2RX4|PDGFRA|PTH1R|RYR1|CX3CL1|SLC1A3|SLC8A3|SLC12A2|STIM1|TF|TFRC|PICALM|PLA2G6|RGN|AKAP6|NEDD4L|TPCN1|JPH1|SLC39A8|WNK1|RIC3|TMEM175|LETM2|SLC39A12|UNC80	-3.71621	-7.35201	2.95633
GO:0022010	GO Biological Processes	19	central nervous system myelination	19_GO:0032502 developmental process	8.06272	7.18803	30211	24	1249	8	0.640512	0.225729	745|2068|3766|4099|5354|5728|6663|8506	MYRF|ERCC2|KCNJ10|MAG|PLP1|PTEN|SOX10|CNTNAP1	-3.71117	-14.269	8.06272
GO:0032291	GO Biological Processes	19	axon ensheathment in central nervous system	19_GO:0032502 developmental process	8.06272	7.18803	30211	24	1249	8	0.640512	0.225729	745|2068|3766|4099|5354|5728|6663|8506	MYRF|ERCC2|KCNJ10|MAG|PLP1|PTEN|SOX10|CNTNAP1	-3.71117	-14.269	8.06272
GO:0030705	GO Biological Processes	19	cytoskeleton-dependent intracellular transport	19_GO:0051179 localization	2.95919	5.59591	30211	188	1249	23	1.84147	0.380422	81|547|1176|1201|4130|4137|5108|5590|6683|8120|8499|8936|10013|23095|23162|25999|26160|55288|55704|66000|80128|81565|89941	ACTN4|KIF1A|AP3S1|CLN3|MAP1A|MAPT|PCM1|PRKCZ|SPAST|AP3B2|PPFIA2|WASF1|HDAC6|KIF1B|MAPK8IP3|CLIP3|IFT172|RHOT1|CCDC88A|TMEM108|TRIM46|NDEL1|RHOT2	-3.69943	-12.3752	6.20209
GO:1905954	GO Biological Processes	19	positive regulation of lipid localization	19_GO:0051179 localization	3.67142	5.88189	30211	112	1249	17	1.36109	0.327858	21|346|348|1906|2587|4481|5020|5025|5244|5727|8398|9227|10062|10347|51083|80149|440503	ABCA3|APOC4|APOE|EDN1|GALR1|MSR1|OXT|P2RX4|ABCB4|PTCH1|PLA2G6|LRAT|NR1H3|ABCA7|GAL|ZC3H12A|PLIN5	-3.69446	-5.44932	18.1411
GO:0022029	GO Biological Processes	19	telencephalon cell migration	19_GO:0040011 locomotion	5.00444	6.33918	30211	58	1249	12	0.960769	0.276014	3084|5454|5455|7143|7804|23380|26468|27023|64805|81565|85458|170302	NRG1|POU3F2|POU3F3|TNR|LRP8|SRGAP2|LHX6|FOXB1|P2RY12|NDEL1|DIXDC1|ARX	-3.68788	-5.62929	19.3505
GO:0001953	GO Biological Processes	19	negative regulation of cell-matrix adhesion	19_GO:0022610 biological adhesion	6.04704	6.63306	30211	40	1249	10	0.800641	0.252169	4763|4771|5728|9448|10395|11170|23122|55920|55966|90102	NF1|NF2|PTEN|MAP4K4|DLC1|FAM107A|CLASP2|RCC2|AJAP1|PHLDB2	-3.66412	-5.58965	18.1411
GO:0110020	GO Biological Processes	19	regulation of actomyosin structure organization	19_GO:0050789 regulation of biological process	3.83179	5.91981	30211	101	1249	16	1.28102	0.318198	1902|1906|4771|7168|7248|8829|10395|10979|22998|23122|23671|55160|55704|90102|116985|123016	LPAR1|EDN1|NF2|TPM1|TSC1|NRP1|DLC1|FERMT2|LIMCH1|CLASP2|TMEFF2|ARHGEF10L|CCDC88A|PHLDB2|ARAP1|TTC8	-3.6628	-18.7486	4.2685
GO:0040013	GO Biological Processes	19	negative regulation of locomotion	19_GO:0040011 locomotion	2.26	5.24137	30211	396	1249	37	2.96237	0.479743	348|2768|2915|3084|4208|4301|4763|4771|5365|5728|6376|6469|7080|7168|7869|8829|9104|9901|10076|10395|10512|22846|22998|23122|23143|23189|23380|23613|23671|25817|55558|56999|57556|65009|79772|89795|90102	APOE|GNA12|GRM5|NRG1|MEF2C|AFDN|NF1|NF2|PLXNB3|PTEN|CX3CL1|SHH|NKX2-1|TPM1|SEMA3B|NRP1|RGN|SRGAP3|PTPRU|DLC1|SEMA3C|VASH1|LIMCH1|CLASP2|LRCH1|KANK1|SRGAP2|ZMYND8|TMEFF2|TAFA5|PLXNA3|ADAMTS9|SEMA6A|NDRG4|MCTP1|NAV3|PHLDB2	-3.66091	-5.4094	2.26
GO:0051489	GO Biological Processes	19	regulation of filopodium assembly	19_GO:0050789 regulation of biological process	5.42999	6.44486	30211	49	1249	11	0.880705	0.264371	832|1201|2332|2596|5064|6624|8829|26051|26052|116985|375790	CAPZB|CLN3|FMR1|GAP43|PALM|FSCN1|NRP1|PPP1R16B|DNM3|ARAP1|AGRN	-3.65566	-9.25167	5.83852
GO:0071375	GO Biological Processes	19	cellular response to peptide hormone stimulus	19_GO:0050896 response to stimulus	2.72248	5.4574	30211	231	1249	26	2.08167	0.403977	112|114|183|1176|1393|1395|1906|2875|2887|4067|4929|5590|5747|6464|6778|9847|10580|10603|11031|23175|27019|55667|57085|64900|81565|132864	ADCY6|ADCY8|AGT|AP3S1|CRHBP|CRHR2|EDN1|GPT|GRB10|LYN|NR4A2|PRKCZ|PTK2|SHC1|STAT6|C2CD5|SORBS1|SH2B2|RAB31|LPIN1|DNAI1|DENND4C|AGTRAP|LPIN3|NDEL1|CPEB2	-3.65347	-9.03971	3.22509
GO:0001764	GO Biological Processes	19	neuron migration	19_GO:0040011 locomotion	3.48309	5.77708	30211	125	1249	18	1.44115	0.337226	2011|2676|3975|4139|4208|4897|4916|4929|5108|5414|8828|8829|10844|26468|80128|81565|89796|170302	MARK2|GFRA3|LHX1|MARK1|MEF2C|NRCAM|NTRK3|NR4A2|PCM1|SEPTIN4|NRP2|NRP1|TUBGCP2|LHX6|TRIM46|NDEL1|NAV1|ARX	-3.65342	-5.39721	3.48309
GO:0003333	GO Biological Processes	19	amino acid transmembrane transport	19_GO:0051179 localization	4.03136	5.98089	30211	90	1249	15	1.20096	0.308219	1201|2670|2911|3766|6506|6507|6534|6536|6583|9057|55089|92745|94081|124565|206358	CLN3|GFAP|GRM1|KCNJ10|SLC1A2|SLC1A3|SLC6A7|SLC6A9|SLC22A4|SLC7A6|SLC38A4|SLC38A5|SFXN1|SLC38A10|SLC36A1	-3.6517	-5.39393	14.5129
GO:0021700	GO Biological Processes	19	developmental maturation	19_GO:0032502 developmental process	2.6548	5.41187	30211	246	1249	27	2.16173	0.411504	1906|2068|2185|2261|2266|3479|4763|4774|4897|4929|5064|5728|5745|6196|6261|6376|6663|8301|8938|10220|23025|23424|26468|30812|51286|63827|375790	EDN1|ERCC2|PTK2B|FGFR3|FGG|IGF1|NF1|NFIA|NRCAM|NR4A2|PALM|PTEN|PTH1R|RPS6KA2|RYR1|CX3CL1|SOX10|PICALM|BAIAP3|GDF11|UNC13A|TDRD7|LHX6|SOX8|CEND1|BCAN|AGRN	-3.633	-5.37367	2.6548
GO:0097106	GO Biological Processes	19	postsynaptic density organization	19_GO:0009987 cellular process	9.4065	7.40868	30211	18	1249	7	0.560448	0.211235	4983|5728|8506|9378|9379|57555|66000	OPHN1|PTEN|CNTNAP1|NRXN1|NRXN2|NLGN2|TMEM108	-3.62489	-6.86408	16.1254
GO:0010927	GO Biological Processes	19	cellular component assembly involved in morphogenesis	19_GO:0032502 developmental process	3.79422	5.87023	30211	102	1249	16	1.28102	0.318198	287|1465|2068|3691|4099|4629|5156|5339|5990|7168|7368|8506|11155|23136|64753|124626	ANK2|CSRP1|ERCC2|ITGB4|MAG|MYH11|PDGFRA|PLEC|RFX2|TPM1|UGT8|CNTNAP1|LDB3|EPB41L3|CCDC136|ZPBP2	-3.61801	-5.3556	18.1411
GO:0010506	GO Biological Processes	19	regulation of autophagy	19_GO:0008152 metabolic process	2.37562	5.26571	30211	336	1249	33	2.64211	0.453816	666|823|1201|1981|2670|3708|4137|5660|5899|6829|7248|9638|9711|9817|10013|10392|10475|22954|23265|23604|53373|54832|55626|55763|57521|58476|64127|80149|84749|90678|114881|245973|257397	BOK|CAPN1|CLN3|EIF4G1|GFAP|ITPR1|MAPT|PSAP|RALB|SUPT5H|TSC1|FEZ1|RUBCN|KEAP1|HDAC6|NOD1|TRIM38|TRIM32|EXOC7|DAPK2|TPCN1|VPS13C|AMBRA1|EXOC1|RPTOR|TP53INP2|NOD2|ZC3H12A|USP30|LRSAM1|OSBPL7|ATP6V1C2|TAB3	-3.61403	-5.35007	2.60252
GO:0045732	GO Biological Processes	19	positive regulation of protein catabolic process	19_GO:0048518 positive regulation of biological process	2.69911	5.40679	30211	233	1249	26	2.08167	0.403977	348|991|1452|1855|2185|2332|2719|5728|5747|5962|6449|9104|9781|9817|10444|22954|23072|23327|23640|27352|79888|83737|85407|112398|114881|152503	APOE|CDC20|CSNK1A1|DVL1|PTK2B|FMR1|GPC3|PTEN|PTK2|RDX|SGTA|RGN|RNF144A|KEAP1|ZER1|TRIM32|HECW1|NEDD4L|HSPBP1|SGSM3|LPCAT1|ITCH|NKD1|EGLN2|OSBPL7|SH3D19	-3.59554	-7.13465	2.69911
GO:0048168	GO Biological Processes	19	regulation of neuronal synaptic plasticity	19_GO:0023052 signaling	5.32139	6.3508	30211	50	1249	11	0.880705	0.264371	183|348|816|1201|1627|2915|3766|4763|5923|23154|79772	AGT|APOE|CAMK2B|CLN3|DBN1|GRM5|KCNJ10|NF1|RASGRF1|NCDN|MCTP1	-3.57942	-5.31113	5.32139
GO:0043090	GO Biological Processes	19	amino acid import	19_GO:0051179 localization	5.89955	6.51933	30211	41	1249	10	0.800641	0.252169	2670|2911|3766|6506|6507|6529|6536|6583|94081|206358	GFAP|GRM1|KCNJ10|SLC1A2|SLC1A3|SLC6A1|SLC6A9|SLC22A4|SFXN1|SLC36A1	-3.57942	-5.39393	14.5129
GO:0008015	GO Biological Processes	19	blood circulation	19_GO:0032501 multicellular organismal process	2.2374	5.17363	30211	400	1249	37	2.96237	0.479743	40|112|183|287|348|490|551|623|680|776|817|1756|1906|2266|2768|3752|4886|4987|5020|5025|5029|5339|6196|6866|7168|8398|8913|9283|9732|10848|10979|23327|26509|51752|57085|65125|170690	ASIC2|ADCY6|AGT|ANK2|APOE|ATP2B1|AVP|BDKRB1|BRS3|CACNA1D|CAMK2D|DMD|EDN1|FGG|GNA12|KCND3|NPY1R|OPRL1|OXT|P2RX4|P2RY2|PLEC|RPS6KA2|TAC3|TPM1|PLA2G6|CACNA1G|GPR37L1|DOCK4|PPP1R13L|FERMT2|NEDD4L|MYOF|ERAP1|AGTRAP|WNK1|ADAMTS16	-3.57942	-7.39193	4.03136
GO:0070507	GO Biological Processes	19	regulation of microtubule cytoskeleton organization	19_GO:0050789 regulation of biological process	3.18265	5.60223	30211	152	1249	20	1.60128	0.355179	2011|4130|4137|6249|6683|9793|10013|10142|11170|23122|23187|25999|28964|29899|79866|81551|85458|89795|90102|221074	MARK2|MAP1A|MAPT|CLIP1|SPAST|CKAP5|HDAC6|AKAP9|FAM107A|CLASP2|PHLDB1|CLIP3|GIT1|GPSM2|BORA|STMN4|DIXDC1|NAV3|PHLDB2|SLC39A12	-3.57942	-7.29622	4.57614
GO:0045862	GO Biological Processes	19	positive regulation of proteolysis	19_GO:0048518 positive regulation of biological process	2.29427	5.19477	30211	369	1249	35	2.80224	0.466982	317|348|444|666|991|1452|1855|2023|2185|2332|2902|2903|4067|4137|4155|5728|5747|6300|6449|8301|9104|9781|9817|10392|10395|10444|22954|23151|23640|23786|26999|80149|84630|114881|152503	APAF1|APOE|ASPH|BOK|CDC20|CSNK1A1|DVL1|ENO1|PTK2B|FMR1|GRIN1|GRIN2A|LYN|MAPT|MBP|PTEN|PTK2|MAPK12|SGTA|PICALM|RGN|RNF144A|KEAP1|NOD1|DLC1|ZER1|TRIM32|GRAMD4|HSPBP1|BCL2L13|CYFIP2|ZC3H12A|TTBK1|OSBPL7|SH3D19	-3.569	-6.81935	2.29427
GO:0098930	GO Biological Processes	19	axonal transport	19_GO:0051179 localization	4.83763	6.17917	30211	60	1249	12	0.960769	0.276014	547|1176|4130|4137|6683|8120|10013|23095|23162|66000|80128|81565	KIF1A|AP3S1|MAP1A|MAPT|SPAST|AP3B2|HDAC6|KIF1B|MAPK8IP3|TMEM108|TRIM46|NDEL1	-3.55316	-12.3752	6.20209
GO:0050768	GO Biological Processes	19	negative regulation of neurogenesis	19_GO:0032502 developmental process	3.28268	5.62182	30211	140	1249	19	1.52122	0.346326	1745|4099|4155|4763|4916|5108|5309|5728|5802|6663|7143|7869|8829|9283|10512|22902|55558|57556|80128	DLX1|MAG|MBP|NF1|NTRK3|PCM1|PITX3|PTEN|PTPRS|SOX10|TNR|SEMA3B|NRP1|GPR37L1|SEMA3C|RUFY3|PLXNA3|SEMA6A|TRIM46	-3.54948	-8.99389	4.94758
GO:0051492	GO Biological Processes	19	regulation of stress fiber assembly	19_GO:0050789 regulation of biological process	3.94372	5.87236	30211	92	1249	15	1.20096	0.308219	1902|4771|7168|7248|8829|10395|10979|22998|23122|23671|55160|55704|90102|116985|123016	LPAR1|NF2|TPM1|TSC1|NRP1|DLC1|FERMT2|LIMCH1|CLASP2|TMEFF2|ARHGEF10L|CCDC88A|PHLDB2|ARAP1|TTC8	-3.54948	-18.7486	4.2685
GO:0007051	GO Biological Processes	19	spindle organization	19_GO:0009987 cellular process	3.16185	5.56716	30211	153	1249	20	1.60128	0.355179	991|1107|4134|4751|6683|6867|7756|9055|9787|9793|10540|10579|10844|23122|26065|29899|55835|57562|84142|165186	CDC20|CHD3|MAP4|NEK2|SPAST|TACC1|ZNF207|PRC1|DLGAP5|CKAP5|DCTN2|TACC2|TUBGCP2|CLASP2|LSM14A|GPSM2|CENPJ|CEP126|ABRAXAS1|TOGARAM2	-3.54303	-15.9405	4.51867
GO:0006816	GO Biological Processes	19	calcium ion transport	19_GO:0051179 localization	2.67614	5.35672	30211	235	1249	26	2.08167	0.403977	287|490|491|492|773|776|784|1906|2902|2903|3358|3708|4988|5025|6261|6547|6786|8913|10203|10368|27092|53373|56704|80228|117531|140803	ANK2|ATP2B1|ATP2B2|ATP2B3|CACNA1A|CACNA1D|CACNB3|EDN1|GRIN1|GRIN2A|HTR2C|ITPR1|OPRM1|P2RX4|RYR1|SLC8A3|STIM1|CACNA1G|CALCRL|CACNG3|CACNG4|TPCN1|JPH1|ORAI2|TMC1|TRPM6	-3.54273	-7.35201	2.95633
GO:0007167	GO Biological Processes	19	enzyme linked receptor protein signaling pathway	19_GO:0023052 signaling	1.97208	4.99875	30211	601	1249	49	3.92314	0.549345	651|652|1176|1288|2185|2261|2615|2676|2886|2887|2889|3084|3479|4052|4067|4880|4916|4921|5156|5747|5789|5792|5894|6464|6778|7018|7410|8817|8828|8829|9180|9252|9847|10006|10076|10188|10220|10256|10580|10603|10979|23064|25791|26037|27019|28964|51176|56899|81565	BMP3|BMP4|AP3S1|COL4A6|PTK2B|FGFR3|LRRC32|GFRA3|GRB7|GRB10|RAPGEF1|NRG1|IGF1|LTBP1|LYN|NPPC|NTRK3|DDR2|PDGFRA|PTK2|PTPRD|PTPRF|RAF1|SHC1|STAT6|TF|VAV2|FGF18|NRP2|NRP1|OSMR|RPS6KA5|C2CD5|ABI1|PTPRU|TNK2|GDF11|CNKSR1|SORBS1|SH2B2|FERMT2|SETX|NGEF|SIPA1L1|DNAI1|GIT1|LEF1|ANKS1B|NDEL1	-3.52728	-5.24528	2.16073
GO:0070588	GO Biological Processes	19	calcium ion transmembrane transport	19_GO:0051179 localization	2.95633	5.46683	30211	180	1249	22	1.76141	0.372212	490|491|492|773|776|784|1906|2902|2903|3358|3708|4988|5025|6261|6547|8913|10368|27092|53373|80228|117531|140803	ATP2B1|ATP2B2|ATP2B3|CACNA1A|CACNA1D|CACNB3|EDN1|GRIN1|GRIN2A|HTR2C|ITPR1|OPRM1|P2RX4|RYR1|SLC8A3|CACNA1G|CACNG3|CACNG4|TPCN1|ORAI2|TMC1|TRPM6	-3.52366	-7.35201	2.95633
GO:0021885	GO Biological Processes	19	forebrain cell migration	19_GO:0040011 locomotion	4.75832	6.1018	30211	61	1249	12	0.960769	0.276014	3084|5454|5455|7143|7804|23380|26468|27023|64805|81565|85458|170302	NRG1|POU3F2|POU3F3|TNR|LRP8|SRGAP2|LHX6|FOXB1|P2RY12|NDEL1|DIXDC1|ARX	-3.48493	-5.62929	19.3505
GO:0007204	GO Biological Processes	19	positive regulation of cytosolic calcium ion concentration	19_GO:0065007 biological regulation	2.49629	5.23307	30211	281	1249	29	2.32186	0.426123	114|183|551|623|773|784|1902|1906|2185|2587|2840|2902|2903|2911|3060|3358|3708|4987|5020|5025|5156|6261|6376|6547|8398|9472|53373|56704|79608	ADCY8|AGT|AVP|BDKRB1|CACNA1A|CACNB3|LPAR1|EDN1|PTK2B|GALR1|GPR17|GRIN1|GRIN2A|GRM1|HCRT|HTR2C|ITPR1|OPRL1|OXT|P2RX4|PDGFRA|RYR1|CX3CL1|SLC8A3|PLA2G6|AKAP6|TPCN1|JPH1|RIC3	-3.47893	-7.35201	2.95633
GO:0006865	GO Biological Processes	19	amino acid transport	19_GO:0051179 localization	3.51452	5.65913	30211	117	1249	17	1.36109	0.327858	1201|2670|2911|3766|4763|6506|6507|6529|6534|6536|6583|9057|55089|92745|94081|124565|206358	CLN3|GFAP|GRM1|KCNJ10|NF1|SLC1A2|SLC1A3|SLC6A1|SLC6A7|SLC6A9|SLC22A4|SLC7A6|SLC38A4|SLC38A5|SFXN1|SLC38A10|SLC36A1	-3.47406	-5.39393	14.5129
GO:0099084	GO Biological Processes	19	postsynaptic specialization organization	19_GO:0009987 cellular process	8.91142	7.16354	30211	19	1249	7	0.560448	0.211235	4983|5728|8506|9378|9379|57555|66000	OPHN1|PTEN|CNTNAP1|NRXN1|NRXN2|NLGN2|TMEM108	-3.46955	-6.86408	16.1254
GO:0000278	GO Biological Processes	19	mitotic cell cycle	19_GO:0009987 cellular process	1.97454	4.95584	30211	588	1249	48	3.84307	0.543937	991|1021|1033|1112|1785|3835|4134|4603|4628|4751|5883|6242|6249|6651|6683|6867|7027|7756|8453|8462|8555|9039|9055|9787|9793|10540|10579|10600|10763|10844|23122|23175|26065|27436|29899|51203|51347|51720|55193|57348|57562|57695|64682|81565|84142|165186|283489|284001	CDC20|CDK6|CDKN3|FOXN3|DNM2|KIF22|MAP4|MYBL1|MYH10|NEK2|RAD9A|RTKN|CLIP1|SON|SPAST|TACC1|TFDP1|ZNF207|CUL2|KLF11|CDC14B|UBA3|PRC1|DLGAP5|CKAP5|DCTN2|TACC2|USP16|NES|TUBGCP2|CLASP2|LPIN1|LSM14A|EML4|GPSM2|NUSAP1|TAOK3|UIMC1|PBRM1|TTYH1|CEP126|USP37|ANAPC1|NDEL1|ABRAXAS1|TOGARAM2|CHAMP1|CCDC57	-3.45641	-15.9405	4.51867
GO:0072001	GO Biological Processes	19	renal system development	19_GO:0032502 developmental process	2.44325	5.19068	30211	297	1249	30	2.40192	0.43323	162|183|317|652|2719|3070|3975|4208|4311|4763|4774|5156|5455|5727|6469|6492|7248|7477|8829|9104|10220|10736|11064|23210|23371|30812|80114|123016|153572|170690	AP1B1|AGT|APAF1|BMP4|GPC3|HELLS|LHX1|MEF2C|MME|NF1|NFIA|PDGFRA|POU3F3|PTCH1|SHH|SIM1|TSC1|WNT7B|NRP1|RGN|GDF11|SIX2|CNTRL|JMJD6|TNS2|SOX8|BICC1|TTC8|IRX2|ADAMTS16	-3.45486	-5.83876	16.1254
GO:0043112	GO Biological Processes	19	receptor metabolic process	19_GO:0008152 metabolic process	3.85981	5.76684	30211	94	1249	15	1.20096	0.308219	43|408|823|1759|1785|2890|3084|7037|8301|10203|10368|11031|26052|27092|83891	ACHE|ARRB1|CAPN1|DNM1|DNM2|GRIA1|NRG1|TFRC|PICALM|CALCRL|CACNG3|RAB31|DNM3|CACNG4|SNX25	-3.44717	-7.00933	4.68158
GO:0008088	GO Biological Processes	19	axo-dendritic transport	19_GO:0051179 localization	4.3673	5.94055	30211	72	1249	13	1.04083	0.287169	547|1176|4130|4137|6683|8120|8936|10013|23095|23162|66000|80128|81565	KIF1A|AP3S1|MAP1A|MAPT|SPAST|AP3B2|WASF1|HDAC6|KIF1B|MAPK8IP3|TMEM108|TRIM46|NDEL1	-3.44449	-12.3752	6.20209
GO:0055082	GO Biological Processes	19	cellular chemical homeostasis	19_GO:0065007 biological regulation	1.84816	4.87118	30211	746	1249	57	4.56365	0.590516	114|183|287|348|361|490|491|492|551|623|666|773|784|817|1201|1902|1906|2185|2587|2840|2890|2902|2903|2911|2915|3060|3358|3708|4987|5020|5025|5029|5156|5745|5894|6261|6376|6507|6547|6558|6786|7018|7037|8398|9104|9472|22841|23327|26137|53373|56704|64116|79608|84286|114899|137994|221074	ADCY8|AGT|ANK2|APOE|AQP4|ATP2B1|ATP2B2|ATP2B3|AVP|BDKRB1|BOK|CACNA1A|CACNB3|CAMK2D|CLN3|LPAR1|EDN1|PTK2B|GALR1|GPR17|GRIA1|GRIN1|GRIN2A|GRM1|GRM5|HCRT|HTR2C|ITPR1|OPRL1|OXT|P2RX4|P2RY2|PDGFRA|PTH1R|RAF1|RYR1|CX3CL1|SLC1A3|SLC8A3|SLC12A2|STIM1|TF|TFRC|PLA2G6|RGN|AKAP6|RAB11FIP2|NEDD4L|ZBTB20|TPCN1|JPH1|SLC39A8|RIC3|TMEM175|C1QTNF3|LETM2|SLC39A12	-3.43486	-7.35201	2.95633
GO:0120034	GO Biological Processes	19	positive regulation of plasma membrane bounded cell projection assembly	19_GO:0048518 positive regulation of biological process	3.65104	5.67796	30211	106	1249	16	1.28102	0.318198	1785|2332|5064|6624|8829|9738|10152|10807|26052|55704|55835|64787|64805|81565|116985|375790	DNM2|FMR1|PALM|FSCN1|NRP1|CCP110|ABI2|ENTR1|DNM3|CCDC88A|CENPJ|EPS8L2|P2RY12|NDEL1|ARAP1|AGRN	-3.43201	-9.25167	5.83852
GO:0031623	GO Biological Processes	19	receptor internalization	19_GO:0051179 localization	4.68158	6.02609	30211	62	1249	12	0.960769	0.276014	43|408|1759|1785|2890|7037|8301|10203|10368|11031|26052|27092	ACHE|ARRB1|DNM1|DNM2|GRIA1|TFRC|PICALM|CALCRL|CACNG3|RAB31|DNM3|CACNG4	-3.42243	-7.00933	4.68158
GO:0033674	GO Biological Processes	19	positive regulation of kinase activity	19_GO:0048518 positive regulation of biological process	2.09665	4.99211	30211	473	1249	41	3.28263	0.504176	114|183|1857|1906|2011|2185|2261|2915|3084|3479|4067|4137|4254|4916|4919|4921|5156|5590|5747|5899|5906|7099|7410|7804|8817|10006|10979|23394|51347|51704|55626|55704|57521|64127|64805|65125|79866|84630|84632|116986|221938	ADCY8|AGT|DVL3|EDN1|MARK2|PTK2B|FGFR3|GRM5|NRG1|IGF1|LYN|MAPT|KITLG|NTRK3|ROR1|DDR2|PDGFRA|PRKCZ|PTK2|RALB|RAP1A|TLR4|VAV2|LRP8|FGF18|ABI1|FERMT2|ADNP|TAOK3|GPRC5B|AMBRA1|CCDC88A|RPTOR|NOD2|P2RY12|WNK1|BORA|TTBK1|AFAP1L2|AGAP2|MMD2	-3.41625	-8.75855	3.07849
GO:0110053	GO Biological Processes	19	regulation of actin filament organization	19_GO:0050789 regulation of biological process	2.51773	5.19244	30211	269	1249	28	2.24179	0.418883	274|832|1627|1902|2185|4771|5962|6376|6709|7168|7248|8829|8936|10152|10395|10979|22998|23122|23189|23671|26999|55160|55704|57482|89848|90102|116985|123016	BIN1|CAPZB|DBN1|LPAR1|PTK2B|NF2|RDX|CX3CL1|SPTAN1|TPM1|TSC1|NRP1|WASF1|ABI2|DLC1|FERMT2|LIMCH1|CLASP2|KANK1|TMEFF2|CYFIP2|ARHGEF10L|CCDC88A|CRACD|FCHSD1|PHLDB2|ARAP1|TTC8	-3.40818	-18.7486	4.2685
GO:0043434	GO Biological Processes	19	response to peptide hormone	19_GO:0050896 response to stimulus	2.30031	5.05919	30211	347	1249	33	2.64211	0.453816	112|114|183|1036|1176|1393|1395|1906|2875|2887|4067|4929|5020|5590|5747|6464|6513|6778|7248|9847|10580|10603|11031|23175|27019|51083|54832|55667|57085|64900|81565|84327|132864	ADCY6|ADCY8|AGT|CDO1|AP3S1|CRHBP|CRHR2|EDN1|GPT|GRB10|LYN|NR4A2|OXT|PRKCZ|PTK2|SHC1|SLC2A1|STAT6|TSC1|C2CD5|SORBS1|SH2B2|RAB31|LPIN1|DNAI1|GAL|VPS13C|DENND4C|AGTRAP|LPIN3|NDEL1|ZBED3|CPEB2	-3.3581	-9.03971	3.22509
GO:0043524	GO Biological Processes	19	negative regulation of neuron apoptotic process	19_GO:0048519 negative regulation of biological process	3.16948	5.43807	30211	145	1249	19	1.52122	0.346326	348|666|1201|1745|2185|2561|4099|4208|4671|4929|6376|6418|8829|10763|23017|23394|27023|84678|116986	APOE|BOK|CLN3|DLX1|PTK2B|GABRB2|MAG|MEF2C|NAIP|NR4A2|CX3CL1|SET|NRP1|NES|FAIM2|ADNP|FOXB1|KDM2B|AGAP2	-3.35593	-5.04822	3.16948
GO:0051650	GO Biological Processes	19	establishment of vesicle localization	19_GO:0051179 localization	3.16948	5.43807	30211	145	1249	19	1.52122	0.346326	81|547|1176|1201|1759|1785|5413|5590|5873|8120|8301|8499|8867|10540|23122|80128|81565|84364|157769	ACTN4|KIF1A|AP3S1|CLN3|DNM1|DNM2|SEPTIN5|PRKCZ|RAB27A|AP3B2|PICALM|PPFIA2|SYNJ1|DCTN2|CLASP2|TRIM46|NDEL1|ARFGAP2|FAM91A1	-3.35593	-12.3752	6.20209
GO:0051961	GO Biological Processes	19	negative regulation of nervous system development	19_GO:0032502 developmental process	3.16948	5.43807	30211	145	1249	19	1.52122	0.346326	1745|4099|4155|4763|4916|5108|5309|5728|5802|6663|7143|7869|8829|9283|10512|22902|55558|57556|80128	DLX1|MAG|MBP|NF1|NTRK3|PCM1|PITX3|PTEN|PTPRS|SOX10|TNR|SEMA3B|NRP1|GPR37L1|SEMA3C|RUFY3|PLXNA3|SEMA6A|TRIM46	-3.35593	-8.99389	4.94758
GO:0010769	GO Biological Processes	19	regulation of cell morphogenesis involved in differentiation	19_GO:0032502 developmental process	3.7794	5.66418	30211	96	1249	15	1.20096	0.308219	81|816|1627|1785|2266|3987|5747|5789|7804|8829|10675|10979|23189|55920|65981	ACTN4|CAMK2B|DBN1|DNM2|FGG|LIMS1|PTK2|PTPRD|LRP8|NRP1|CSPG5|FERMT2|KANK1|RCC2|CAPRIN2	-3.348	-9.68237	6.14302
GO:0007205	GO Biological Processes	19	protein kinase C-activating G protein-coupled receptor signaling pathway	19_GO:0023052 signaling	7.16686	6.65733	30211	27	1249	8	0.640512	0.225729	623|1606|1608|1906|2596|2915|3060|56288	BDKRB1|DGKA|DGKG|EDN1|GAP43|GRM5|HCRT|PARD3	-3.348	-5.03752	7.16686
GO:0030901	GO Biological Processes	19	midbrain development	19_GO:0032502 developmental process	3.98393	5.72097	30211	85	1249	14	1.1209	0.297889	1267|2648|4155|4929|5015|5309|5354|6271|6469|27023|57447|79109|84630|84678	CNP|KAT2A|MBP|NR4A2|OTX2|PITX3|PLP1|S100A1|SHH|FOXB1|NDRG2|MAPKAP1|TTBK1|KDM2B	-3.32595	-5.0141	3.98393
GO:0030010	GO Biological Processes	19	establishment of cell polarity	19_GO:0009987 cellular process	3.39834	5.48951	30211	121	1249	17	1.36109	0.327858	2011|4134|4983|5590|5747|6469|6624|9638|22841|29899|56288|81565|85440|123016|154796|154810|399687	MARK2|MAP4|OPHN1|PRKCZ|PTK2|SHH|FSCN1|FEZ1|RAB11FIP2|GPSM2|PARD3|NDEL1|DOCK7|TTC8|AMOT|AMOTL1|MYO18A	-3.30025	-5.67139	3.39834
GO:0098771	GO Biological Processes	19	inorganic ion homeostasis	19_GO:0065007 biological regulation	1.86063	4.79125	30211	702	1249	54	4.32346	0.575489	114|183|287|348|490|491|492|551|623|666|771|773|784|817|1201|1902|1906|2185|2587|2840|2890|2902|2903|2911|2915|3060|3358|3708|3766|4987|5020|5025|5156|5745|6261|6376|6507|6547|6558|6786|7018|7037|8301|8398|9104|9472|23327|53373|56704|64116|79608|84286|137994|221074	ADCY8|AGT|ANK2|APOE|ATP2B1|ATP2B2|ATP2B3|AVP|BDKRB1|BOK|CA12|CACNA1A|CACNB3|CAMK2D|CLN3|LPAR1|EDN1|PTK2B|GALR1|GPR17|GRIA1|GRIN1|GRIN2A|GRM1|GRM5|HCRT|HTR2C|ITPR1|KCNJ10|OPRL1|OXT|P2RX4|PDGFRA|PTH1R|RYR1|CX3CL1|SLC1A3|SLC8A3|SLC12A2|STIM1|TF|TFRC|PICALM|PLA2G6|RGN|AKAP6|NEDD4L|TPCN1|JPH1|SLC39A8|RIC3|TMEM175|LETM2|SLC39A12	-3.29729	-7.35201	2.95633
GO:0050771	GO Biological Processes	19	negative regulation of axonogenesis	19_GO:0032502 developmental process	4.53528	5.87941	30211	64	1249	12	0.960769	0.276014	4099|4155|5728|5802|7143|7869|8829|10512|22902|55558|57556|80128	MAG|MBP|PTEN|PTPRS|TNR|SEMA3B|NRP1|SEMA3C|RUFY3|PLXNA3|SEMA6A|TRIM46	-3.29021	-8.99389	4.94758
GO:0045596	GO Biological Processes	19	negative regulation of cell differentiation	19_GO:0032502 developmental process	1.87149	4.79125	30211	685	1249	53	4.24339	0.570374	81|652|1021|1745|2185|3479|4037|4067|4099|4139|4155|4763|4773|4880|4916|5108|5309|5727|5728|5802|6469|6663|7080|7099|7143|7869|8829|9283|10062|10215|10220|10401|10413|10419|10512|10736|10979|22902|23189|23240|30812|51564|53335|55558|55920|57556|80128|80149|81606|84525|85458|122953|202151	ACTN4|BMP4|CDK6|DLX1|PTK2B|IGF1|LRP3|LYN|MAG|MARK1|MBP|NF1|NFATC2|NPPC|NTRK3|PCM1|PITX3|PTCH1|PTEN|PTPRS|SHH|SOX10|NKX2-1|TLR4|TNR|SEMA3B|NRP1|GPR37L1|NR1H3|OLIG2|GDF11|PIAS3|YAP1|PRMT5|SEMA3C|SIX2|FERMT2|RUFY3|KANK1|TMEM131L|SOX8|HDAC7|BCL11A|PLXNA3|RCC2|SEMA6A|TRIM46|ZC3H12A|LBH|HOPX|DIXDC1|JDP2|RANBP3L	-3.28945	-8.99389	4.94758
GO:0042692	GO Biological Processes	19	muscle cell differentiation	19_GO:0032502 developmental process	2.52154	5.10698	30211	259	1249	27	2.16173	0.411504	81|183|274|287|652|1140|1465|1756|2274|3084|3479|4208|4629|4773|5156|5339|6261|6469|7168|7248|8291|8506|9444|10290|11155|26509|57496	ACTN4|AGT|BIN1|ANK2|BMP4|CHRNB1|CSRP1|DMD|FHL2|NRG1|IGF1|MEF2C|MYH11|NFATC2|PDGFRA|PLEC|RYR1|SHH|TPM1|TSC1|DYSF|CNTNAP1|QKI|SPEG|LDB3|MYOF|MRTFB	-3.2777	-4.95902	3.90131
GO:0030111	GO Biological Processes	19	regulation of Wnt signaling pathway	19_GO:0023052 signaling	2.30363	4.99015	30211	336	1249	32	2.56205	0.447071	348|1452|1456|1896|2719|2887|6425|6469|6663|7088|7090|9839|10076|10413|22881|23072|23189|23240|23499|51176|51704|54994|57805|65062|65125|65981|79718|80114|84327|85407|85458|245973	APOE|CSNK1A1|CSNK1G3|EDA|GPC3|GRB10|SFRP5|SHH|SOX10|TLE1|TLE3|ZEB2|PTPRU|YAP1|ANKRD6|HECW1|KANK1|TMEM131L|MACF1|LEF1|GPRC5B|GID8|CCAR2|TMEM237|WNK1|CAPRIN2|TBL1XR1|BICC1|ZBED3|NKD1|DIXDC1|ATP6V1C2	-3.2539	-5.67472	3.35947
GO:0014037	GO Biological Processes	19	Schwann cell differentiation	19_GO:0032502 developmental process	6.04704	6.29226	30211	36	1249	9	0.720576	0.239325	3084|3691|4763|5339|5454|8506|9968|10397|56288	NRG1|ITGB4|NF1|PLEC|POU3F2|CNTNAP1|MED12|NDRG1|PARD3	-3.25133	-14.269	8.06272
GO:1904064	GO Biological Processes	19	positive regulation of cation transmembrane transport	19_GO:0051179 localization	3.10524	5.3316	30211	148	1249	19	1.52122	0.346326	81|183|287|623|784|1756|1785|1906|5354|6376|6536|6786|9104|9472|10142|10368|27092|51083|65125	ACTN4|AGT|ANK2|BDKRB1|CACNB3|DMD|DNM2|EDN1|PLP1|CX3CL1|SLC6A9|STIM1|RGN|AKAP6|AKAP9|CACNG3|CACNG4|GAL|WNK1	-3.24138	-13.7226	3.42285
GO:0098609	GO Biological Processes	19	cell-cell adhesion	19_GO:0022610 biological adhesion	1.99677	4.82152	30211	533	1249	44	3.52282	0.521646	214|361|960|1296|1465|1824|2266|3987|4099|4301|4897|5100|5156|5365|5789|5792|5802|6376|6464|7143|7477|7499|8832|9378|9379|10076|22854|22859|23022|23705|26999|51148|51176|54621|57348|57554|57555|64116|64805|83660|84465|91624|94030|145581	ALCAM|AQP4|CD44|COL8A2|CSRP1|DSC2|FGG|LIMS1|MAG|AFDN|NRCAM|PCDH8|PDGFRA|PLXNB3|PTPRD|PTPRF|PTPRS|CX3CL1|SHC1|TNR|WNT7B|XG|CD84|NRXN1|NRXN2|PTPRU|NTNG1|ADGRL1|PALLD|CADM1|CYFIP2|CERCAM|LEF1|VSIG10|TTYH1|LRRC7|NLGN2|SLC39A8|P2RY12|TLN2|MEGF11|NEXN|LRRC4B|LRFN5	-3.23412	-4.90779	1.99677
GO:0022011	GO Biological Processes	19	myelination in peripheral nervous system	19_GO:0032502 developmental process	6.9109	6.49821	30211	28	1249	8	0.640512	0.225729	3084|3691|4763|5339|5454|8506|10397|56288	NRG1|ITGB4|NF1|PLEC|POU3F2|CNTNAP1|NDRG1|PARD3	-3.23412	-14.269	8.06272
GO:0032292	GO Biological Processes	19	peripheral nervous system axon ensheathment	19_GO:0032502 developmental process	6.9109	6.49821	30211	28	1249	8	0.640512	0.225729	3084|3691|4763|5339|5454|8506|10397|56288	NRG1|ITGB4|NF1|PLEC|POU3F2|CNTNAP1|NDRG1|PARD3	-3.23412	-14.269	8.06272
GO:1903047	GO Biological Processes	19	mitotic cell cycle process	19_GO:0009987 cellular process	2.0318	4.83132	30211	500	1249	42	3.36269	0.510076	991|1021|1033|1112|1785|3835|4134|4628|4751|5883|6242|6651|6683|6867|7027|7756|8453|8462|8555|9055|9787|9793|10540|10579|10600|10763|23122|23175|26065|27436|29899|51203|51347|51720|57562|57695|64682|81565|84142|165186|283489|284001	CDC20|CDK6|CDKN3|FOXN3|DNM2|KIF22|MAP4|MYH10|NEK2|RAD9A|RTKN|SON|SPAST|TACC1|TFDP1|ZNF207|CUL2|KLF11|CDC14B|PRC1|DLGAP5|CKAP5|DCTN2|TACC2|USP16|NES|CLASP2|LPIN1|LSM14A|EML4|GPSM2|NUSAP1|TAOK3|UIMC1|CEP126|USP37|ANAPC1|NDEL1|ABRAXAS1|TOGARAM2|CHAMP1|CCDC57	-3.22132	-15.9405	4.51867
GO:0007423	GO Biological Processes	19	sensory organ development	19_GO:0032502 developmental process	1.97544	4.7988	30211	551	1249	45	3.60288	0.527322	43|490|491|652|1280|1296|1750|1855|1906|2561|3975|4763|4771|4916|4919|5145|5156|5309|5816|6169|6469|7289|7477|8829|10152|10220|10427|10736|10763|10848|23210|23424|26160|30812|51176|56890|79888|79955|84465|84678|84879|117531|123016|124842|340273	ACHE|ATP2B1|ATP2B2|BMP4|COL2A1|COL8A2|DLX6|DVL1|EDN1|GABRB2|LHX1|NF1|NF2|NTRK3|ROR1|PDE6A|PDGFRA|PITX3|PVALB|RPL38|SHH|TULP3|WNT7B|NRP1|ABI2|GDF11|SEC24B|SIX2|NES|PPP1R13L|JMJD6|TDRD7|IFT172|SOX8|LEF1|MDM1|LPCAT1|PDZD7|MEGF11|KDM2B|MFSD2A|TMC1|TTC8|TMEM132E|ABCB5	-3.21706	-4.88769	2.77569
GO:0007196	GO Biological Processes	19	adenylate cyclase-inhibiting G protein-coupled glutamate receptor signaling pathway	19_GO:0023052 signaling	13.4379	7.74982	30211	9	1249	5	0.40032	0.17867	2899|2911|2913|2914|2915	GRIK3|GRM1|GRM3|GRM4|GRM5	-3.21224	-4.88156	13.4379
GO:0007200	GO Biological Processes	19	phospholipase C-activating G protein-coupled receptor signaling pathway	19_GO:0023052 signaling	3.66487	5.51526	30211	99	1249	15	1.20096	0.308219	183|1902|1906|2840|2911|2915|3060|3358|4987|4988|5029|5330|5745|55107|64805	AGT|LPAR1|EDN1|GPR17|GRM1|GRM5|HCRT|HTR2C|OPRL1|OPRM1|P2RY2|PLCB2|PTH1R|ANO1|P2RY12	-3.20572	-8.74314	4.903
GO:0051588	GO Biological Processes	19	regulation of neurotransmitter transport	19_GO:0051179 localization	3.66487	5.51526	30211	99	1249	15	1.20096	0.308219	1855|2332|2670|2824|3060|4208|4763|5413|5906|8938|10675|10814|22999|28964|79772	DVL1|FMR1|GFAP|GPM6B|HCRT|MEF2C|NF1|SEPTIN5|RAP1A|BAIAP3|CSPG5|CPLX2|RIMS1|GIT1|MCTP1	-3.20572	-4.87241	3.66487
GO:0006325	GO Biological Processes	19	chromatin organization	19_GO:0009987 cellular process	1.95546	4.77811	30211	569	1249	46	3.68295	0.532927	1106|1107|2122|2648|3070|4298|4673|6418|6595|7403|7468|8242|8295|9077|9112|10013|10320|10336|10419|10600|22823|22880|22893|22955|23210|27005|29028|29128|29994|50809|51460|51535|51564|51720|51780|53615|55193|55683|55689|58499|79718|84142|84678|84939|132660|152485	CHD2|CHD3|MECOM|KAT2A|HELLS|MLLT1|NAP1L1|SET|SMARCA2|KDM6A|NSD2|KDM5C|TRRAP|DIRAS3|MTA1|HDAC6|IKZF1|PCGF3|PRMT5|USP16|MTF2|MORC2|BAHD1|SCMH1|JMJD6|USP21|ATAD2|UHRF1|BAZ2B|HP1BP3|SFMBT1|PPHLN1|HDAC7|UIMC1|KDM3B|MBD3|PBRM1|KANSL3|YEATS2|ZNF462|TBL1XR1|ABRAXAS1|KDM2B|PWWP3A|LIN54|ZNF827	-3.20459	-4.86998	1.95546
GO:0048514	GO Biological Processes	19	blood vessel morphogenesis	19_GO:0032502 developmental process	2.13595	4.86247	30211	419	1249	37	2.96237	0.479743	348|652|1296|1306|1906|2185|4763|4897|5156|5728|5747|6376|6461|6464|6469|7410|7477|8817|8828|8829|9444|10203|10352|10413|10427|22846|23210|51162|51176|51564|51752|56999|64344|80149|154796|154810|169044	APOE|BMP4|COL8A2|COL15A1|EDN1|PTK2B|NF1|NRCAM|PDGFRA|PTEN|PTK2|CX3CL1|SHB|SHC1|SHH|VAV2|WNT7B|FGF18|NRP2|NRP1|QKI|CALCRL|WARS2|YAP1|SEC24B|VASH1|JMJD6|EGFL7|LEF1|HDAC7|ERAP1|ADAMTS9|HIF3A|ZC3H12A|AMOT|AMOTL1|COL22A1	-3.19306	-8.6923	2.45387
GO:0019216	GO Biological Processes	19	regulation of lipid metabolic process	19_GO:0008152 metabolic process	2.28325	4.93424	30211	339	1249	32	2.56205	0.447071	21|183|348|551|2185|2261|3358|4067|5156|5660|5747|7069|7410|8398|9104|9711|9926|10062|10347|10580|10613|23175|26137|51083|55626|64127|64805|79718|79888|84879|116986|440503	ABCA3|AGT|APOE|AVP|PTK2B|FGFR3|HTR2C|LYN|PDGFRA|PSAP|PTK2|THRSP|VAV2|PLA2G6|RGN|RUBCN|LPGAT1|NR1H3|ABCA7|SORBS1|ERLIN1|LPIN1|ZBTB20|GAL|AMBRA1|NOD2|P2RY12|TBL1XR1|LPCAT1|MFSD2A|AGAP2|PLIN5	-3.19306	-6.44042	8.06272
GO:0021869	GO Biological Processes	19	forebrain ventricular zone progenitor cell division	19_GO:0032502 developmental process	19.3505	8.52176	30211	5	1249	4	0.320256	0.159871	1638|5454|5455|85458	DCT|POU3F2|POU3F3|DIXDC1	-3.19051	-5.62929	19.3505
GO:0007169	GO Biological Processes	19	transmembrane receptor protein tyrosine kinase signaling pathway	19_GO:0023052 signaling	2.16073	4.87146	30211	403	1249	36	2.88231	0.473411	1176|1288|2185|2261|2676|2886|2887|2889|3084|3479|4067|4916|4921|5156|5747|5894|6464|6778|7410|8817|8828|8829|9252|9847|10006|10188|10256|10580|10603|23064|25791|26037|27019|28964|56899|81565	AP3S1|COL4A6|PTK2B|FGFR3|GFRA3|GRB7|GRB10|RAPGEF1|NRG1|IGF1|LYN|NTRK3|DDR2|PDGFRA|PTK2|RAF1|SHC1|STAT6|VAV2|FGF18|NRP2|NRP1|RPS6KA5|C2CD5|ABI1|TNK2|CNKSR1|SORBS1|SH2B2|SETX|NGEF|SIPA1L1|DNAI1|GIT1|ANKS1B|NDEL1	-3.19026	-5.24528	2.16073
GO:0001568	GO Biological Processes	19	blood vessel development	19_GO:0032502 developmental process	2.01969	4.78913	30211	503	1249	42	3.36269	0.510076	348|652|1296|1306|1906|2185|2719|4208|4763|4897|5156|5728|5747|6376|6461|6464|6469|7410|7477|8817|8828|8829|9444|10203|10352|10413|10427|10512|11064|22846|23210|51162|51176|51564|51752|56999|64344|79893|80149|154796|154810|169044	APOE|BMP4|COL8A2|COL15A1|EDN1|PTK2B|GPC3|MEF2C|NF1|NRCAM|PDGFRA|PTEN|PTK2|CX3CL1|SHB|SHC1|SHH|VAV2|WNT7B|FGF18|NRP2|NRP1|QKI|CALCRL|WARS2|YAP1|SEC24B|SEMA3C|CNTRL|VASH1|JMJD6|EGFL7|LEF1|HDAC7|ERAP1|ADAMTS9|HIF3A|GGNBP2|ZC3H12A|AMOT|AMOTL1|COL22A1	-3.17233	-8.6923	2.45387
GO:0001894	GO Biological Processes	19	tissue homeostasis	19_GO:0032501 multicellular organismal process	2.5842	5.05205	30211	234	1249	25	2.0016	0.396294	21|31|1280|1756|2185|4155|5025|5052|5745|6513|6558|7018|7099|9079|9455|10413|22954|23154|57482|58476|64116|64127|79888|84879|285331	ABCA3|ACACA|COL2A1|DMD|PTK2B|MBP|P2RX4|PRDX1|PTH1R|SLC2A1|SLC12A2|TF|TLR4|LDB2|HOMER2|YAP1|TRIM32|NCDN|CRACD|TP53INP2|SLC39A8|NOD2|LPCAT1|MFSD2A|CCDC66	-3.16497	-6.87964	2.75452
GO:0032870	GO Biological Processes	19	cellular response to hormone stimulus	19_GO:0050896 response to stimulus	2.05857	4.80321	30211	470	1249	40	3.20256	0.498195	31|112|114|183|490|652|1176|1393|1395|1508|1906|2875|2887|4067|4208|4929|5590|5747|5962|6464|6663|6750|6778|9847|10062|10413|10499|10580|10603|11031|11170|23175|27019|55667|57085|64900|81565|112398|132864|164091	ACACA|ADCY6|ADCY8|AGT|ATP2B1|BMP4|AP3S1|CRHBP|CRHR2|CTSB|EDN1|GPT|GRB10|LYN|MEF2C|NR4A2|PRKCZ|PTK2|RDX|SHC1|SOX10|SST|STAT6|C2CD5|NR1H3|YAP1|NCOA2|SORBS1|SH2B2|RAB31|FAM107A|LPIN1|DNAI1|DENND4C|AGTRAP|LPIN3|NDEL1|EGLN2|CPEB2|PAQR7	-3.16497	-9.03971	3.22509
GO:0016050	GO Biological Processes	19	vesicle organization	19_GO:0009987 cellular process	2.42748	4.97448	30211	279	1249	28	2.24179	0.418883	1201|1759|5322|5873|5990|6809|6843|6845|8291|8301|8674|8675|8938|9066|9146|9765|10427|22872|23023|23025|25956|64753|84067|84286|84364|112476|124626|399687	CLN3|DNM1|PLA2G5|RAB27A|RFX2|STX3|VAMP1|VAMP7|DYSF|PICALM|VAMP4|STX16|BAIAP3|SYT7|HGS|ZFYVE16|SEC24B|SEC31A|TMCC1|UNC13A|SEC31B|CCDC136|FHIP1B|TMEM175|ARFGAP2|PRRT2|ZPBP2|MYO18A	-3.15502	-4.8101	16.1254
GO:0021915	GO Biological Processes	19	neural tube development	19_GO:0032502 developmental process	3.04354	5.22781	30211	151	1249	19	1.52122	0.346326	317|652|1855|1857|2648|3705|4763|5727|6469|7248|7289|9585|9968|10395|10427|10512|26160|27023|84678	APAF1|BMP4|DVL1|DVL3|KAT2A|ITPK1|NF1|PTCH1|SHH|TSC1|TULP3|KIF20B|MED12|DLC1|SEC24B|SEMA3C|IFT172|FOXB1|KDM2B	-3.13914	-7.51633	3.80488
GO:0045664	GO Biological Processes	19	regulation of neuron differentiation	19_GO:0032502 developmental process	2.77156	5.11388	30211	192	1249	22	1.76141	0.372212	274|652|1745|1981|4099|4208|4897|6469|6925|9283|9638|10215|10220|22954|30812|51654|51704|53335|53637|85458|221938|339479	BIN1|BMP4|DLX1|EIF4G1|MAG|MEF2C|NRCAM|SHH|TCF4|GPR37L1|FEZ1|OLIG2|GDF11|TRIM32|SOX8|CDK5RAP1|GPRC5B|BCL11A|S1PR5|DIXDC1|MMD2|BRINP3	-3.13746	-4.79	2.92384
GO:0051654	GO Biological Processes	19	establishment of mitochondrion localization	19_GO:0051179 localization	6.67259	6.34671	30211	29	1249	8	0.640512	0.225729	4137|4139|6683|8936|9638|10013|55288|89941	MAPT|MARK1|SPAST|WASF1|FEZ1|HDAC6|RHOT1|RHOT2	-3.13196	-7.0834	6.9109
GO:0001843	GO Biological Processes	19	neural tube closure	19_GO:0032502 developmental process	3.80488	5.50312	30211	89	1249	14	1.1209	0.297889	317|652|1855|1857|2648|5727|7248|7289|9585|9968|10395|10427|26160|84678	APAF1|BMP4|DVL1|DVL3|KAT2A|PTCH1|TSC1|TULP3|KIF20B|MED12|DLC1|SEC24B|IFT172|KDM2B	-3.12912	-7.51633	3.80488
GO:1903035	GO Biological Processes	19	negative regulation of response to wounding	19_GO:0048519 negative regulation of biological process	3.80488	5.50312	30211	89	1249	14	1.1209	0.297889	240|348|1906|2266|5156|5728|5802|6558|7143|23122|25817|28964|55966|90102	ALOX5|APOE|EDN1|FGG|PDGFRA|PTEN|PTPRS|SLC12A2|TNR|CLASP2|TAFA5|GIT1|AJAP1|PHLDB2	-3.12912	-4.77787	9.07056
GO:0070372	GO Biological Processes	19	regulation of ERK1 and ERK2 cascade	19_GO:0023052 signaling	2.33326	4.90798	30211	311	1249	30	2.40192	0.43323	348|408|652|960|2185|2261|2266|3084|3358|3479|4067|4988|5156|5322|5590|5728|5906|6376|6464|7099|8817|8829|10347|10392|10419|10979|57447|57556|64127|65009	APOE|ARRB1|BMP4|CD44|PTK2B|FGFR3|FGG|NRG1|HTR2C|IGF1|LYN|OPRM1|PDGFRA|PLA2G5|PRKCZ|PTEN|RAP1A|CX3CL1|SHC1|TLR4|FGF18|NRP1|ABCA7|NOD1|PRMT5|FERMT2|NDRG2|SEMA6A|NOD2|NDRG4	-3.12474	-9.10887	3.56457
GO:1990138	GO Biological Processes	19	neuron projection extension	19_GO:0040007 growth	4.33221	5.67037	30211	67	1249	12	0.960769	0.276014	214|1855|1906|5532|5590|8828|8829|8936|26999|55558|66000|81565	ALCAM|DVL1|EDN1|PPP3CB|PRKCZ|NRP2|NRP1|WASF1|CYFIP2|PLXNA3|TMEM108|NDEL1	-3.11608	-7.48962	4.33221
GO:0043523	GO Biological Processes	19	regulation of neuron apoptotic process	19_GO:0050789 regulation of biological process	2.68757	5.05941	30211	207	1249	23	1.84147	0.380422	348|666|1201|1745|2185|2561|2914|4099|4208|4671|4763|4929|5309|6376|6418|8829|10763|23017|23394|27023|84678|112398|116986	APOE|BOK|CLN3|DLX1|PTK2B|GABRB2|GRM4|MAG|MEF2C|NAIP|NF1|NR4A2|PITX3|CX3CL1|SET|NRP1|NES|FAIM2|ADNP|FOXB1|KDM2B|EGLN2|AGAP2	-3.11496	-5.04822	3.16948
GO:0072384	GO Biological Processes	19	organelle transport along microtubule	19_GO:0051179 localization	4.03136	5.5668	30211	78	1249	13	1.04083	0.287169	547|1176|1201|4137|5590|6683|8120|8936|10013|55288|80128|81565|89941	KIF1A|AP3S1|CLN3|MAPT|PRKCZ|SPAST|AP3B2|WASF1|HDAC6|RHOT1|TRIM46|NDEL1|RHOT2	-3.11265	-12.3752	6.20209
GO:0007216	GO Biological Processes	19	G protein-coupled glutamate receptor signaling pathway	19_GO:0023052 signaling	9.67526	6.97904	30211	15	1249	6	0.480384	0.195644	2899|2911|2913|2914|2915|9455	GRIK3|GRM1|GRM3|GRM4|GRM5|HOMER2	-3.10463	-4.88156	13.4379
GO:0048598	GO Biological Processes	19	embryonic morphogenesis	19_GO:0032502 developmental process	1.93169	4.68839	30211	576	1249	46	3.68295	0.532927	317|652|1280|1291|1303|1750|1855|1857|1906|2114|2648|2719|2768|3691|3975|4208|4771|5015|5100|5156|5727|6169|6469|7248|7289|7477|7479|7547|9585|9968|10395|10413|10427|10736|26160|30812|51176|55578|65009|65057|79955|84678|145873|153572|154796|100131390	APAF1|BMP4|COL2A1|COL6A1|COL12A1|DLX6|DVL1|DVL3|EDN1|ETS2|KAT2A|GPC3|GNA12|ITGB4|LHX1|MEF2C|NF2|OTX2|PCDH8|PDGFRA|PTCH1|RPL38|SHH|TSC1|TULP3|WNT7B|WNT8B|ZIC3|KIF20B|MED12|DLC1|YAP1|SEC24B|SIX2|IFT172|SOX8|LEF1|SUPT20H|NDRG4|ACD|PDZD7|KDM2B|MESP2|IRX2|AMOT|SP9	-3.09529	-7.51633	3.80488
GO:0043551	GO Biological Processes	19	regulation of phosphatidylinositol 3-kinase activity	19_GO:0008152 metabolic process	4.66789	5.75603	30211	57	1249	11	0.880705	0.264371	2185|2261|4067|5156|5747|7410|9711|55626|64127|64805|116986	PTK2B|FGFR3|LYN|PDGFRA|PTK2|VAV2|RUBCN|AMBRA1|NOD2|P2RY12|AGAP2	-3.09246	-6.263	7.32974
GO:0090630	GO Biological Processes	19	activation of GTPase activity	19_GO:0065007 biological regulation	3.39483	5.31995	30211	114	1249	16	1.28102	0.318198	2185|4916|5923|7248|9779|23108|25791|26037|27352|55920|57148|57568|81565|85440|115704|125058	PTK2B|NTRK3|RASGRF1|TSC1|TBC1D5|RAP1GAP2|NGEF|SIPA1L1|SGSM3|RCC2|RALGAPB|SIPA1L2|NDEL1|DOCK7|EVI5L|TBC1D16	-3.08593	-12.0404	3.39483
GO:0060606	GO Biological Processes	19	tube closure	19_GO:0032502 developmental process	3.7626	5.45063	30211	90	1249	14	1.1209	0.297889	317|652|1855|1857|2648|5727|7248|7289|9585|9968|10395|10427|26160|84678	APAF1|BMP4|DVL1|DVL3|KAT2A|PTCH1|TSC1|TULP3|KIF20B|MED12|DLC1|SEC24B|IFT172|KDM2B	-3.08393	-7.51633	3.80488
GO:0007015	GO Biological Processes	19	actin filament organization	19_GO:0009987 cellular process	2.44599	4.92844	30211	267	1249	27	2.16173	0.411504	408|832|1627|2185|5339|5358|6624|7018|7168|8522|8936|10006|10152|10580|11170|22902|30011|54509|55114|55607|55740|57471|57553|79778|83543|84327|116985	ARRB1|CAPZB|DBN1|PTK2B|PLEC|PLS3|FSCN1|TF|TPM1|GAS7|WASF1|ABI1|ABI2|SORBS1|FAM107A|RUFY3|SH3KBP1|RHOF|ARHGAP17|PPP1R9A|ENAH|ERMN|MICAL3|MICALL2|AIF1L|ZBED3|ARAP1	-3.08393	-18.4189	3.13401
GO:0001944	GO Biological Processes	19	vasculature development	19_GO:0032502 developmental process	1.97736	4.69592	30211	526	1249	43	3.44275	0.515898	348|652|1296|1306|1906|2185|2719|4208|4763|4897|5156|5532|5728|5747|6376|6461|6464|6469|7410|7477|8817|8828|8829|9444|10203|10352|10413|10427|10512|11064|22846|23210|51162|51176|51564|51752|56999|64344|79893|80149|154796|154810|169044	APOE|BMP4|COL8A2|COL15A1|EDN1|PTK2B|GPC3|MEF2C|NF1|NRCAM|PDGFRA|PPP3CB|PTEN|PTK2|CX3CL1|SHB|SHC1|SHH|VAV2|WNT7B|FGF18|NRP2|NRP1|QKI|CALCRL|WARS2|YAP1|SEC24B|SEMA3C|CNTRL|VASH1|JMJD6|EGFL7|LEF1|HDAC7|ERAP1|ADAMTS9|HIF3A|GGNBP2|ZC3H12A|AMOT|AMOTL1|COL22A1	-3.07502	-8.6923	2.45387
GO:0006511	GO Biological Processes	19	ubiquitin-dependent protein catabolic process	19_GO:0008152 metabolic process	1.97736	4.69592	30211	526	1249	43	3.44275	0.515898	408|991|3093|4850|6449|7267|8453|9112|9781|9817|10013|10475|10600|10613|10869|22954|23053|23072|23327|27005|29128|29761|51608|54461|54994|57414|57646|57695|58476|64682|79018|79139|79718|83737|84749|89910|114088|115290|117584|130507|130617|283219|284996	ARRB1|CDC20|UBE2K|CNOT4|SGTA|TTC3|CUL2|MTA1|RNF144A|KEAP1|HDAC6|TRIM38|USP16|ERLIN1|USP19|TRIM32|ZSWIM8|HECW1|NEDD4L|USP21|UHRF1|USP25|GET4|FBXW5|GID8|RHBDD2|USP28|USP37|TP53INP2|ANAPC1|GID4|DERL1|TBL1XR1|ITCH|USP30|UBE3B|TRIM9|FBXO17|RFFL|UBR3|ZFAND2B|KCTD21|RNF149	-3.07502	-4.70896	2.00233
GO:1903050	GO Biological Processes	19	regulation of proteolysis involved in cellular protein catabolic process	19_GO:0008152 metabolic process	2.60321	4.99012	30211	223	1249	24	1.92154	0.388445	348|991|1452|1855|2185|2332|2768|3093|4130|4983|5728|5747|6449|6469|9104|9781|9817|10444|10869|23640|29761|57805|80011|114881	APOE|CDC20|CSNK1A1|DVL1|PTK2B|FMR1|GNA12|UBE2K|MAP1A|OPHN1|PTEN|PTK2|SGTA|SHH|RGN|RNF144A|KEAP1|ZER1|USP19|HSPBP1|USP25|CCAR2|PSME3IP1|OSBPL7	-3.07428	-7.13465	2.69911
GO:0032288	GO Biological Processes	19	myelin assembly	19_GO:0032502 developmental process	7.69623	6.52469	30211	22	1249	7	0.560448	0.211235	287|2068|3691|4099|7368|8506|23136	ANK2|ERCC2|ITGB4|MAG|UGT8|CNTNAP1|EPB41L3	-3.0678	-5.3556	18.1411
GO:2000310	GO Biological Processes	19	regulation of NMDA receptor activity	19_GO:0023052 signaling	7.69623	6.52469	30211	22	1249	7	0.560448	0.211235	823|1393|2185|4208|4988|5923|6536	CAPN1|CRHBP|PTK2B|MEF2C|OPRM1|RASGRF1|SLC6A9	-3.0678	-7.71875	7.69623
GO:0002009	GO Biological Processes	19	morphogenesis of an epithelium	19_GO:0032502 developmental process	2.07483	4.7327	30211	443	1249	38	3.04243	0.485982	317|652|960|1855|1857|1906|2648|2719|3975|4208|4983|5100|5727|6469|6663|7080|7248|7289|7477|7547|8829|9585|9968|10395|10413|10427|10512|10736|23671|26160|30812|51176|64478|65009|84678|123016|153572|170690	APAF1|BMP4|CD44|DVL1|DVL3|EDN1|KAT2A|GPC3|LHX1|MEF2C|OPHN1|PCDH8|PTCH1|SHH|SOX10|NKX2-1|TSC1|TULP3|WNT7B|ZIC3|NRP1|KIF20B|MED12|DLC1|YAP1|SEC24B|SEMA3C|SIX2|TMEFF2|IFT172|SOX8|LEF1|CSMD1|NDRG4|KDM2B|TTC8|IRX2|ADAMTS16	-3.05881	-7.51633	3.80488
GO:0051272	GO Biological Processes	19	positive regulation of cellular component movement	19_GO:0051179 localization	1.90745	4.64659	30211	596	1249	47	3.76301	0.538465	81|183|623|652|1906|2185|2886|3479|4067|4254|4916|4921|5025|5156|5354|5747|5962|6376|7018|7099|7499|7869|7941|8817|8828|8829|9448|9585|9638|9732|10013|10512|10979|11170|22902|22954|23122|23604|51176|51564|54566|57556|64805|65125|80128|80149|85440	ACTN4|AGT|BDKRB1|BMP4|EDN1|PTK2B|GRB7|IGF1|LYN|KITLG|NTRK3|DDR2|P2RX4|PDGFRA|PLP1|PTK2|RDX|CX3CL1|TF|TLR4|XG|SEMA3B|PLA2G7|FGF18|NRP2|NRP1|MAP4K4|KIF20B|FEZ1|DOCK4|HDAC6|SEMA3C|FERMT2|FAM107A|RUFY3|TRIM32|CLASP2|DAPK2|LEF1|HDAC7|EPB41L4B|SEMA6A|P2RY12|WNK1|TRIM46|ZC3H12A|DOCK7	-3.05881	-4.68673	2.15006
GO:0072659	GO Biological Processes	19	protein localization to plasma membrane	19_GO:0051179 localization	2.72892	5.02988	30211	195	1249	22	1.76141	0.372212	286|287|784|1201|2803|4301|5064|5590|5727|5906|5962|9847|11031|23043|23122|23136|23499|25837|51735|55667|55704|123016	ANK1|ANK2|CACNB3|CLN3|GOLGA4|AFDN|PALM|PRKCZ|PTCH1|RAP1A|RDX|C2CD5|RAB31|TNIK|CLASP2|EPB41L3|MACF1|RAB26|RAPGEF6|DENND4C|CCDC88A|TTC8	-3.05745	-7.60507	2.80292
GO:0051963	GO Biological Processes	19	regulation of synapse assembly	19_GO:0032502 developmental process	3.52255	5.32548	30211	103	1249	15	1.20096	0.308219	40|1981|4208|4916|5020|5789|9378|23394|57555|79953|94030|139065|145581|147381|375790	ASIC2|EIF4G1|MEF2C|NTRK3|OXT|PTPRD|NRXN1|ADNP|NLGN2|SYNDIG1|LRRC4B|SLITRK4|LRFN5|CBLN2|AGRN	-3.03596	-11.5707	4.29145
GO:0021766	GO Biological Processes	19	hippocampus development	19_GO:0032502 developmental process	3.93057	5.45046	30211	80	1249	13	1.04083	0.287169	1021|1745|4771|5728|7248|7804|9638|51176|55558|63827|64211|66000|84879	CDK6|DLX1|NF2|PTEN|TSC1|LRP8|FEZ1|LEF1|PLXNA3|BCAN|LHX5|TMEM108|MFSD2A	-3.01016	-18.6008	4.25532
GO:0001667	GO Biological Processes	19	ameboidal-type cell migration	19_GO:0040011 locomotion	2.77569	5.00347	30211	183	1249	21	1.68135	0.363802	1906|2185|2719|3691|4254|5339|5728|6469|6663|7869|8828|8829|9839|10512|23189|23380|30812|57556|64805|154796|154810	EDN1|PTK2B|GPC3|ITGB4|KITLG|PLEC|PTEN|SHH|SOX10|SEMA3B|NRP2|NRP1|ZEB2|SEMA3C|KANK1|SRGAP2|SOX8|SEMA6A|P2RY12|AMOT|AMOTL1	-2.98794	-4.6111	9.67526
GO:1903522	GO Biological Processes	19	regulation of blood circulation	19_GO:0032501 multicellular organismal process	2.45661	4.86038	30211	256	1249	26	2.08167	0.403977	40|183|274|287|490|491|492|551|776|817|1756|1824|1906|2266|3752|5020|5025|6271|6547|7168|8913|9732|10142|10659|80149|84525	ASIC2|AGT|BIN1|ANK2|ATP2B1|ATP2B2|ATP2B3|AVP|CACNA1D|CAMK2D|DMD|DSC2|EDN1|FGG|KCND3|OXT|P2RX4|S100A1|SLC8A3|TPM1|CACNA1G|DOCK4|AKAP9|CELF2|ZC3H12A|HOPX	-2.97988	-4.60186	4.96167
GO:0021936	GO Biological Processes	19	regulation of cerebellar granule cell precursor proliferation	19_GO:0032502 developmental process	12.0941	7.28656	30211	10	1249	5	0.40032	0.17867	3975|6469|9283|51286|64211	LHX1|SHH|GPR37L1|CEND1|LHX5	-2.976	-4.59563	14.5129
GO:0099566	GO Biological Processes	19	regulation of postsynaptic cytosolic calcium ion concentration	19_GO:0065007 biological regulation	12.0941	7.28656	30211	10	1249	5	0.40032	0.17867	491|2890|2911|2915|3708	ATP2B2|GRIA1|GRM1|GRM5|ITPR1	-2.976	-4.88156	13.4379
GO:0032411	GO Biological Processes	19	positive regulation of transporter activity	19_GO:0051179 localization	3.30778	5.19386	30211	117	1249	16	1.28102	0.318198	81|287|784|1756|1785|1906|6536|6786|9104|9472|10062|10142|10368|27092|51083|65125	ACTN4|ANK2|CACNB3|DMD|DNM2|EDN1|SLC6A9|STIM1|RGN|AKAP6|NR1H3|AKAP9|CACNG3|CACNG4|GAL|WNK1	-2.96325	-13.7226	3.42285
GO:0098660	GO Biological Processes	19	inorganic ion transmembrane transport	19_GO:0051179 localization	1.86063	4.55902	30211	637	1249	49	3.92314	0.549345	40|490|491|492|773|776|784|1906|2555|2557|2561|2902|2903|3358|3708|3742|3752|3766|3773|4988|5025|6261|6507|6529|6534|6536|6547|6558|8001|8514|8913|10368|27092|30820|53373|54207|55107|56479|57348|64116|80228|84286|117531|121601|140803|206358|219855|221074|245973	ASIC2|ATP2B1|ATP2B2|ATP2B3|CACNA1A|CACNA1D|CACNB3|EDN1|GABRA2|GABRA4|GABRB2|GRIN1|GRIN2A|HTR2C|ITPR1|KCNA6|KCND3|KCNJ10|KCNJ16|OPRM1|P2RX4|RYR1|SLC1A3|SLC6A1|SLC6A7|SLC6A9|SLC8A3|SLC12A2|GLRA3|KCNAB2|CACNA1G|CACNG3|CACNG4|KCNIP1|TPCN1|KCNK10|ANO1|KCNQ5|TTYH1|SLC39A8|ORAI2|TMEM175|TMC1|ANO4|TRPM6|SLC36A1|SLC37A2|SLC39A12|ATP6V1C2	-2.96221	-7.35201	2.95633
GO:0016331	GO Biological Processes	19	morphogenesis of embryonic epithelium	19_GO:0032502 developmental process	3.04466	5.08955	30211	143	1249	18	1.44115	0.337226	317|652|1855|1857|2648|5100|5727|7248|7289|7477|9585|9968|10395|10427|26160|30812|84678|153572	APAF1|BMP4|DVL1|DVL3|KAT2A|PCDH8|PTCH1|TSC1|TULP3|WNT7B|KIF20B|MED12|DLC1|SEC24B|IFT172|SOX8|KDM2B|IRX2	-2.96016	-7.51633	3.80488
GO:0001656	GO Biological Processes	19	metanephros development	19_GO:0032502 developmental process	3.88205	5.3937	30211	81	1249	13	1.04083	0.287169	652|2719|3975|4763|5156|5455|5727|6469|7477|10220|10736|30812|153572	BMP4|GPC3|LHX1|NF1|PDGFRA|POU3F3|PTCH1|SHH|WNT7B|GDF11|SIX2|SOX8|IRX2	-2.96016	-5.83876	16.1254
GO:0001822	GO Biological Processes	19	kidney development	19_GO:0032502 developmental process	2.35163	4.78622	30211	288	1249	28	2.24179	0.418883	162|183|317|652|2719|3070|3975|4208|4311|4763|5156|5455|5727|6469|6492|7248|7477|8829|9104|10220|10736|11064|23210|23371|30812|80114|153572|170690	AP1B1|AGT|APAF1|BMP4|GPC3|HELLS|LHX1|MEF2C|MME|NF1|PDGFRA|POU3F3|PTCH1|SHH|SIM1|TSC1|WNT7B|NRP1|RGN|GDF11|SIX2|CNTRL|JMJD6|TNS2|SOX8|BICC1|IRX2|ADAMTS16	-2.94467	-5.83876	16.1254
GO:0048588	GO Biological Processes	19	developmental cell growth	19_GO:0040007 growth	3.64123	5.29757	30211	93	1249	14	1.1209	0.297889	183|214|1855|1906|5532|5590|8828|8829|8936|10013|26999|55558|66000|81565	AGT|ALCAM|DVL1|EDN1|PPP3CB|PRKCZ|NRP2|NRP1|WASF1|HDAC6|CYFIP2|PLXNA3|TMEM108|NDEL1	-2.94335	-7.48962	4.33221
GO:0055001	GO Biological Processes	19	muscle cell development	19_GO:0032502 developmental process	2.92723	5.02776	30211	157	1249	19	1.52122	0.346326	81|183|274|287|1140|1465|1756|2274|3479|4629|4773|5156|5339|6261|7168|8291|8506|11155|26509	ACTN4|AGT|BIN1|ANK2|CHRNB1|CSRP1|DMD|FHL2|IGF1|MYH11|NFATC2|PDGFRA|PLEC|RYR1|TPM1|DYSF|CNTNAP1|LDB3|MYOF	-2.94092	-4.95902	3.90131
GO:0033135	GO Biological Processes	19	regulation of peptidyl-serine phosphorylation	19_GO:0008152 metabolic process	3.02352	5.05459	30211	144	1249	18	1.44115	0.337226	551|960|1756|1981|4916|5728|5894|7037|10013|10044|10045|10142|57521|65981|79109|79893|85440|96459	AVP|CD44|DMD|EIF4G1|NTRK3|PTEN|RAF1|TFRC|HDAC6|SH2D3C|SH2D3A|AKAP9|RPTOR|CAPRIN2|MAPKAP1|GGNBP2|DOCK7|FNIP1	-2.92462	-4.53496	3.39086
GO:0007162	GO Biological Processes	19	negative regulation of cell adhesion	19_GO:0022610 biological adhesion	2.29986	4.73815	30211	305	1249	29	2.32186	0.426123	81|652|2266|2615|4155|4763|4771|5365|5728|5747|5962|6376|6469|7143|9448|10395|11170|23122|23189|23240|53827|55558|55920|55966|57556|65125|80149|83737|90102	ACTN4|BMP4|FGG|LRRC32|MBP|NF1|NF2|PLXNB3|PTEN|PTK2|RDX|CX3CL1|SHH|TNR|MAP4K4|DLC1|FAM107A|CLASP2|KANK1|TMEM131L|FXYD5|PLXNA3|RCC2|AJAP1|SEMA6A|WNK1|ZC3H12A|ITCH|PHLDB2	-2.9098	-6.81741	2.29986
GO:0060070	GO Biological Processes	19	canonical Wnt signaling pathway	19_GO:0023052 signaling	3.83471	5.33783	30211	82	1249	13	1.04083	0.287169	1855|1857|1906|4929|5728|6425|6469|7477|7479|9968|51176|64840|85458	DVL1|DVL3|EDN1|NR4A2|PTEN|SFRP5|SHH|WNT7B|WNT8B|MED12|LEF1|PORCN|DIXDC1	-2.90869	-8.77486	3.83471
GO:0019941	GO Biological Processes	19	modification-dependent protein catabolic process	19_GO:0008152 metabolic process	1.94047	4.56219	30211	536	1249	43	3.44275	0.515898	408|991|3093|4850|6449|7267|8453|9112|9781|9817|10013|10475|10600|10613|10869|22954|23053|23072|23327|27005|29128|29761|51608|54461|54994|57414|57646|57695|58476|64682|79018|79139|79718|83737|84749|89910|114088|115290|117584|130507|130617|283219|284996	ARRB1|CDC20|UBE2K|CNOT4|SGTA|TTC3|CUL2|MTA1|RNF144A|KEAP1|HDAC6|TRIM38|USP16|ERLIN1|USP19|TRIM32|ZSWIM8|HECW1|NEDD4L|USP21|UHRF1|USP25|GET4|FBXW5|GID8|RHBDD2|USP28|USP37|TP53INP2|ANAPC1|GID4|DERL1|TBL1XR1|ITCH|USP30|UBE3B|TRIM9|FBXO17|RFFL|UBR3|ZFAND2B|KCTD21|RNF149	-2.90834	-4.70896	2.00233
GO:0070302	GO Biological Processes	19	regulation of stress-activated protein kinase signaling cascade	19_GO:0023052 signaling	2.6607	4.89336	30211	200	1249	22	1.76141	0.372212	652|2122|2185|4067|4671|5052|7099|7187|7188|7477|9448|9506|10392|22881|23043|23162|50488|51347|64127|80149|83737|85458	BMP4|MECOM|PTK2B|LYN|NAIP|PRDX1|TLR4|TRAF3|TRAF5|WNT7B|MAP4K4|PAGE4|NOD1|ANKRD6|TNIK|MAPK8IP3|MINK1|TAOK3|NOD2|ZC3H12A|ITCH|DIXDC1	-2.90761	-9.10887	3.56457
GO:0032414	GO Biological Processes	19	positive regulation of ion transmembrane transporter activity	19_GO:0051179 localization	3.42285	5.18923	30211	106	1249	15	1.20096	0.308219	81|287|784|1756|1785|1906|6536|6786|9104|9472|10142|10368|27092|51083|65125	ACTN4|ANK2|CACNB3|DMD|DNM2|EDN1|SLC6A9|STIM1|RGN|AKAP6|AKAP9|CACNG3|CACNG4|GAL|WNK1	-2.90617	-13.7226	3.42285
GO:0048729	GO Biological Processes	19	tissue morphogenesis	19_GO:0032502 developmental process	1.92108	4.54393	30211	554	1249	44	3.52282	0.521646	317|652|960|1855|1857|1906|2648|2719|3084|3691|3975|4208|4771|4983|5100|5727|6469|6663|7080|7168|7248|7289|7477|7547|8828|8829|9585|9968|10395|10413|10427|10512|10736|23671|26160|30812|51176|64478|65009|84678|123016|145873|153572|170690	APAF1|BMP4|CD44|DVL1|DVL3|EDN1|KAT2A|GPC3|NRG1|ITGB4|LHX1|MEF2C|NF2|OPHN1|PCDH8|PTCH1|SHH|SOX10|NKX2-1|TPM1|TSC1|TULP3|WNT7B|ZIC3|NRP2|NRP1|KIF20B|MED12|DLC1|YAP1|SEC24B|SEMA3C|SIX2|TMEFF2|IFT172|SOX8|LEF1|CSMD1|NDRG4|KDM2B|TTC8|MESP2|IRX2|ADAMTS16	-2.89777	-7.51633	3.80488
GO:0002064	GO Biological Processes	19	epithelial cell development	19_GO:0032502 developmental process	2.64746	4.86656	30211	201	1249	22	1.76141	0.372212	652|1021|1306|2317|2355|2889|4301|5339|5906|5962|7477|10152|10413|10427|23022|26051|30812|60484|79955|117531|122786|169044	BMP4|CDK6|COL15A1|FLNB|FOSL2|RAPGEF1|AFDN|PLEC|RAP1A|RDX|WNT7B|ABI2|YAP1|SEC24B|PALLD|PPP1R16B|SOX8|HAPLN2|PDZD7|TMC1|FRMD6|COL22A1	-2.87766	-4.48003	2.64746
GO:0051603	GO Biological Processes	19	proteolysis involved in cellular protein catabolic process	19_GO:0008152 metabolic process	1.86981	4.49935	30211	608	1249	47	3.76301	0.538465	408|991|1508|3093|4850|6449|7267|8453|9112|9781|9817|10013|10444|10475|10600|10613|10869|22954|23053|23072|23327|27005|29128|29761|51608|54461|54994|57414|57646|57695|58476|64682|79018|79139|79718|80700|83737|84749|89910|114088|115209|115290|117584|130507|130617|283219|284996	ARRB1|CDC20|CTSB|UBE2K|CNOT4|SGTA|TTC3|CUL2|MTA1|RNF144A|KEAP1|HDAC6|ZER1|TRIM38|USP16|ERLIN1|USP19|TRIM32|ZSWIM8|HECW1|NEDD4L|USP21|UHRF1|USP25|GET4|FBXW5|GID8|RHBDD2|USP28|USP37|TP53INP2|ANAPC1|GID4|DERL1|TBL1XR1|UBXN6|ITCH|USP30|UBE3B|TRIM9|OMA1|FBXO17|RFFL|UBR3|ZFAND2B|KCTD21|RNF149	-2.86965	-4.70896	2.00233
GO:0060562	GO Biological Processes	19	epithelial tube morphogenesis	19_GO:0032502 developmental process	2.28487	4.69902	30211	307	1249	29	2.32186	0.426123	317|652|1855|1857|1906|2648|2719|3975|4208|5727|6469|7080|7248|7289|7547|8829|9585|9968|10395|10413|10427|26160|30812|51176|64478|65009|84678|153572|170690	APAF1|BMP4|DVL1|DVL3|EDN1|KAT2A|GPC3|LHX1|MEF2C|PTCH1|SHH|NKX2-1|TSC1|TULP3|ZIC3|NRP1|KIF20B|MED12|DLC1|YAP1|SEC24B|IFT172|SOX8|LEF1|CSMD1|NDRG4|KDM2B|IRX2|ADAMTS16	-2.8668	-7.51633	3.80488
GO:0033138	GO Biological Processes	19	positive regulation of peptidyl-serine phosphorylation	19_GO:0048518 positive regulation of biological process	3.39086	5.1449	30211	107	1249	15	1.20096	0.308219	551|960|1981|4916|5894|7037|10013|10044|10045|10142|57521|65981|79109|85440|96459	AVP|CD44|EIF4G1|NTRK3|RAF1|TFRC|HDAC6|SH2D3C|SH2D3A|AKAP9|RPTOR|CAPRIN2|MAPKAP1|DOCK7|FNIP1	-2.86292	-4.53496	3.39086
GO:0060828	GO Biological Processes	19	regulation of canonical Wnt signaling pathway	19_GO:0023052 signaling	2.40955	4.74946	30211	261	1249	26	2.08167	0.403977	348|1452|1456|1896|2719|6425|6469|6663|7088|7090|9839|10076|10413|22881|23072|23189|23240|51704|54994|57805|65125|65981|79718|80114|84327|85407	APOE|CSNK1A1|CSNK1G3|EDA|GPC3|SFRP5|SHH|SOX10|TLE1|TLE3|ZEB2|PTPRU|YAP1|ANKRD6|HECW1|KANK1|TMEM131L|GPRC5B|GID8|CCAR2|WNK1|CAPRIN2|TBL1XR1|BICC1|ZBED3|NKD1	-2.85966	-5.67472	3.35947
GO:0035148	GO Biological Processes	19	tube formation	19_GO:0032502 developmental process	2.9821	4.98556	30211	146	1249	18	1.44115	0.337226	317|652|1855|1857|1896|2648|5727|6469|7248|7289|9585|9968|10395|10427|26160|30812|84678|153572	APAF1|BMP4|DVL1|DVL3|EDA|KAT2A|PTCH1|SHH|TSC1|TULP3|KIF20B|MED12|DLC1|SEC24B|IFT172|SOX8|KDM2B|IRX2	-2.8572	-7.51633	3.80488
GO:0014020	GO Biological Processes	19	primary neural tube formation	19_GO:0032502 developmental process	3.56457	5.199	30211	95	1249	14	1.1209	0.297889	317|652|1855|1857|2648|5727|7248|7289|9585|9968|10395|10427|26160|84678	APAF1|BMP4|DVL1|DVL3|KAT2A|PTCH1|TSC1|TULP3|KIF20B|MED12|DLC1|SEC24B|IFT172|KDM2B	-2.85659	-7.51633	3.80488
GO:0016049	GO Biological Processes	19	cell growth	19_GO:0040007 growth	3.56457	5.199	30211	95	1249	14	1.1209	0.297889	183|214|1855|1906|5532|5590|8828|8829|8936|10013|26999|55558|66000|81565	AGT|ALCAM|DVL1|EDN1|PPP3CB|PRKCZ|NRP2|NRP1|WASF1|HDAC6|CYFIP2|PLXNA3|TMEM108|NDEL1	-2.85659	-7.48962	4.33221
GO:0046330	GO Biological Processes	19	positive regulation of JNK cascade	19_GO:0023052 signaling	3.56457	5.199	30211	95	1249	14	1.1209	0.297889	2185|4671|7099|7187|7188|7477|10392|22881|23043|23162|50488|51347|64127|85458	PTK2B|NAIP|TLR4|TRAF3|TRAF5|WNT7B|NOD1|ANKRD6|TNIK|MAPK8IP3|MINK1|TAOK3|NOD2|DIXDC1	-2.85659	-9.10887	3.56457
GO:0070304	GO Biological Processes	19	positive regulation of stress-activated protein kinase signaling cascade	19_GO:0023052 signaling	3.09172	5.0205	30211	133	1249	17	1.36109	0.327858	652|2185|4067|4671|7099|7187|7188|7477|10392|22881|23043|23162|50488|51347|64127|80149|85458	BMP4|PTK2B|LYN|NAIP|TLR4|TRAF3|TRAF5|WNT7B|NOD1|ANKRD6|TNIK|MAPK8IP3|MINK1|TAOK3|NOD2|ZC3H12A|DIXDC1	-2.85022	-9.10887	3.56457
GO:0031589	GO Biological Processes	19	cell-substrate adhesion	19_GO:0022610 biological adhesion	2.70187	4.86094	30211	188	1249	21	1.68135	0.363802	960|1896|2185|2266|3691|7248|8499|8829|10395|10516|10580|10979|22854|23380|23671|50509|51754|55920|56999|57348|79778	CD44|EDA|PTK2B|FGG|ITGB4|TSC1|PPFIA2|NRP1|DLC1|FBLN5|SORBS1|FERMT2|NTNG1|SRGAP2|TMEFF2|COL5A3|TMEM8B|RCC2|ADAMTS9|TTYH1|MICALL2	-2.84452	-4.43575	4.70325
GO:0031331	GO Biological Processes	19	positive regulation of cellular catabolic process	19_GO:0048518 positive regulation of biological process	2.03864	4.55234	30211	439	1249	37	2.96237	0.479743	348|991|1452|1855|2185|2332|3479|5728|5747|5899|5962|6449|6829|7248|9104|9698|9781|9817|10392|10444|10475|22954|23034|23053|23640|26137|27327|53373|55626|58476|64127|80149|83737|90678|114881|152503|440503	APOE|CDC20|CSNK1A1|DVL1|PTK2B|FMR1|IGF1|PTEN|PTK2|RALB|RDX|SGTA|SUPT5H|TSC1|RGN|PUM1|RNF144A|KEAP1|NOD1|ZER1|TRIM38|TRIM32|SAMD4A|ZSWIM8|HSPBP1|ZBTB20|TNRC6A|TPCN1|AMBRA1|TP53INP2|NOD2|ZC3H12A|ITCH|LRSAM1|OSBPL7|SH3D19|PLIN5	-2.82789	-7.13465	2.69911
GO:0030335	GO Biological Processes	19	positive regulation of cell migration	19_GO:0040011 locomotion	1.9005	4.46683	30211	560	1249	44	3.52282	0.521646	81|183|623|652|1906|2185|2886|3479|4067|4254|4916|4921|5025|5156|5354|5747|5962|6376|7099|7499|7869|7941|8817|8828|8829|9448|9585|9732|10013|10512|10979|11170|22902|22954|23122|23604|51176|51564|54566|57556|64805|65125|80149|85440	ACTN4|AGT|BDKRB1|BMP4|EDN1|PTK2B|GRB7|IGF1|LYN|KITLG|NTRK3|DDR2|P2RX4|PDGFRA|PLP1|PTK2|RDX|CX3CL1|TLR4|XG|SEMA3B|PLA2G7|FGF18|NRP2|NRP1|MAP4K4|KIF20B|DOCK4|HDAC6|SEMA3C|FERMT2|FAM107A|RUFY3|TRIM32|CLASP2|DAPK2|LEF1|HDAC7|EPB41L4B|SEMA6A|P2RY12|WNK1|ZC3H12A|DOCK7	-2.80161	-4.68673	2.15006
GO:0030913	GO Biological Processes	19	paranodal junction assembly	19_GO:0032502 developmental process	16.1254	7.69461	30211	6	1249	4	0.320256	0.159871	287|7368|8506|23136	ANK2|UGT8|CNTNAP1|EPB41L3	-2.80148	-5.3556	18.1411
GO:0051895	GO Biological Processes	19	negative regulation of focal adhesion assembly	19_GO:0022610 biological adhesion	8.53699	6.45512	30211	17	1249	6	0.480384	0.195644	5728|10395|11170|23122|55920|90102	PTEN|DLC1|FAM107A|CLASP2|RCC2|PHLDB2	-2.79917	-5.58965	18.1411
GO:0150118	GO Biological Processes	19	negative regulation of cell-substrate junction organization	19_GO:0048519 negative regulation of biological process	8.53699	6.45512	30211	17	1249	6	0.480384	0.195644	5728|10395|11170|23122|55920|90102	PTEN|DLC1|FAM107A|CLASP2|RCC2|PHLDB2	-2.79917	-5.58965	18.1411
GO:0051965	GO Biological Processes	19	positive regulation of synapse assembly	19_GO:0032502 developmental process	4.29145	5.38751	30211	62	1249	11	0.880705	0.264371	40|5020|5789|9378|23394|57555|79953|94030|139065|147381|375790	ASIC2|OXT|PTPRD|NRXN1|ADNP|NLGN2|SYNDIG1|LRRC4B|SLITRK4|CBLN2|AGRN	-2.78979	-11.5707	4.29145
GO:0001838	GO Biological Processes	19	embryonic epithelial tube formation	19_GO:0032502 developmental process	3.17222	4.99254	30211	122	1249	16	1.28102	0.318198	317|652|1855|1857|2648|5727|7248|7289|9585|9968|10395|10427|26160|30812|84678|153572	APAF1|BMP4|DVL1|DVL3|KAT2A|PTCH1|TSC1|TULP3|KIF20B|MED12|DLC1|SEC24B|IFT172|SOX8|KDM2B|IRX2	-2.77114	-7.51633	3.80488
GO:0048708	GO Biological Processes	19	astrocyte differentiation	19_GO:0032502 developmental process	4.65157	5.47287	30211	52	1249	10	0.800641	0.252169	1021|2670|4137|4763|4919|5354|5454|6469|7099|30812	CDK6|GFAP|MAPT|NF1|ROR1|PLP1|POU3F2|SHH|TLR4|SOX8	-2.76014	-4.34055	5.37514
GO:0003007	GO Biological Processes	19	heart morphogenesis	19_GO:0032502 developmental process	2.41882	4.678	30211	250	1249	25	2.0016	0.396294	652|1280|1906|2274|3084|4208|4886|5727|5747|6261|6469|7168|7468|7547|8828|8829|10087|10395|10413|10427|10512|10848|26160|65009|145873	BMP4|COL2A1|EDN1|FHL2|NRG1|MEF2C|NPY1R|PTCH1|PTK2|RYR1|SHH|TPM1|NSD2|ZIC3|NRP2|NRP1|CERT1|DLC1|YAP1|SEC24B|SEMA3C|PPP1R13L|IFT172|NDRG4|MESP2	-2.76014	-9.88252	2.86439
GO:0021799	GO Biological Processes	19	cerebral cortex radially oriented cell migration	19_GO:0040011 locomotion	5.86379	5.80536	30211	33	1249	8	0.640512	0.225729	5454|5455|7804|23380|26468|64805|81565|85458	POU3F2|POU3F3|LRP8|SRGAP2|LHX6|P2RY12|NDEL1|DIXDC1	-2.76014	-5.62929	19.3505
GO:0045879	GO Biological Processes	19	negative regulation of smoothened signaling pathway	19_GO:0023052 signaling	5.86379	5.80536	30211	33	1249	8	0.640512	0.225729	2719|5727|7289|8643|9283|26160|283219|374654	GPC3|PTCH1|TULP3|PTCH2|GPR37L1|IFT172|KCTD21|KIF7	-2.76014	-4.33732	5.86379
GO:0048489	GO Biological Processes	19	synaptic vesicle transport	19_GO:0051179 localization	5.86379	5.80536	30211	33	1249	8	0.640512	0.225729	1176|1759|1785|5873|8120|8301|8867|80128	AP3S1|DNM1|DNM2|RAB27A|AP3B2|PICALM|SYNJ1|TRIM46	-2.76014	-12.3752	6.20209
GO:0089718	GO Biological Processes	19	amino acid import across plasma membrane	19_GO:0051179 localization	5.86379	5.80536	30211	33	1249	8	0.640512	0.225729	2670|2911|3766|6506|6507|6536|6583|206358	GFAP|GRM1|KCNJ10|SLC1A2|SLC1A3|SLC6A9|SLC22A4|SLC36A1	-2.76014	-5.39393	14.5129
GO:0034767	GO Biological Processes	19	positive regulation of ion transmembrane transport	19_GO:0051179 localization	2.81948	4.83699	30211	163	1249	19	1.52122	0.346326	81|183|287|623|784|1756|1785|1906|5354|6376|6536|6786|9104|9472|10142|10368|27092|51083|65125	ACTN4|AGT|ANK2|BDKRB1|CACNB3|DMD|DNM2|EDN1|PLP1|CX3CL1|SLC6A9|STIM1|RGN|AKAP6|AKAP9|CACNG3|CACNG4|GAL|WNK1	-2.7493	-13.7226	3.42285
GO:0040017	GO Biological Processes	19	positive regulation of locomotion	19_GO:0040011 locomotion	1.85752	4.40217	30211	599	1249	46	3.68295	0.532927	81|183|623|652|1906|2185|2886|3479|4067|4254|4916|4921|5025|5156|5354|5747|5962|6376|6809|7018|7099|7499|7869|7941|8817|8828|8829|9448|9585|9732|10013|10512|10979|11170|22902|22954|23122|23604|51176|51564|54566|57556|64805|65125|80149|85440	ACTN4|AGT|BDKRB1|BMP4|EDN1|PTK2B|GRB7|IGF1|LYN|KITLG|NTRK3|DDR2|P2RX4|PDGFRA|PLP1|PTK2|RDX|CX3CL1|STX3|TF|TLR4|XG|SEMA3B|PLA2G7|FGF18|NRP2|NRP1|MAP4K4|KIF20B|DOCK4|HDAC6|SEMA3C|FERMT2|FAM107A|RUFY3|TRIM32|CLASP2|DAPK2|LEF1|HDAC7|EPB41L4B|SEMA6A|P2RY12|WNK1|ZC3H12A|DOCK7	-2.7452	-4.68673	2.15006
GO:0030534	GO Biological Processes	19	adult behavior	19_GO:0007610 behavior	3.02352	4.91152	30211	136	1249	17	1.36109	0.327858	680|1140|1267|1393|3766|4929|4988|5413|5728|6506|7248|9378|9379|9455|9698|51286|57555	BRS3|CHRNB1|CNP|CRHBP|KCNJ10|NR4A2|OPRM1|SEPTIN5|PTEN|SLC1A2|TSC1|NRXN1|NRXN2|HOMER2|PUM1|CEND1|NLGN2	-2.74362	-5.53544	3.02352
GO:0019233	GO Biological Processes	19	sensory perception of pain	19_GO:0032501 multicellular organismal process	3.9224	5.22695	30211	74	1249	12	0.960769	0.276014	623|1906|2903|2911|3231|4311|4886|4987|4988|5025|55107|57555	BDKRB1|EDN1|GRIN2A|GRM1|HOXD1|MME|NPY1R|OPRL1|OPRM1|P2RX4|ANO1|NLGN2	-2.74228	-8.74314	4.903
GO:1901214	GO Biological Processes	19	regulation of neuron death	19_GO:0050789 regulation of biological process	2.24107	4.58344	30211	313	1249	29	2.32186	0.426123	348|666|1201|1745|1981|2026|2185|2561|2914|4099|4137|4208|4671|4763|4929|5309|6376|6418|7099|7248|8301|8829|10763|23017|23394|27023|84678|112398|116986	APOE|BOK|CLN3|DLX1|EIF4G1|ENO2|PTK2B|GABRB2|GRM4|MAG|MAPT|MEF2C|NAIP|NF1|NR4A2|PITX3|CX3CL1|SET|TLR4|TSC1|PICALM|NRP1|NES|FAIM2|ADNP|FOXB1|KDM2B|EGLN2|AGAP2	-2.74228	-5.04822	3.16948
GO:0043632	GO Biological Processes	19	modification-dependent macromolecule catabolic process	19_GO:0008152 metabolic process	1.90145	4.41835	30211	547	1249	43	3.44275	0.515898	408|991|3093|4850|6449|7267|8453|9112|9781|9817|10013|10475|10600|10613|10869|22954|23053|23072|23327|27005|29128|29761|51608|54461|54994|57414|57646|57695|58476|64682|79018|79139|79718|83737|84749|89910|114088|115290|117584|130507|130617|283219|284996	ARRB1|CDC20|UBE2K|CNOT4|SGTA|TTC3|CUL2|MTA1|RNF144A|KEAP1|HDAC6|TRIM38|USP16|ERLIN1|USP19|TRIM32|ZSWIM8|HECW1|NEDD4L|USP21|UHRF1|USP25|GET4|FBXW5|GID8|RHBDD2|USP28|USP37|TP53INP2|ANAPC1|GID4|DERL1|TBL1XR1|ITCH|USP30|UBE3B|TRIM9|FBXO17|RFFL|UBR3|ZFAND2B|KCTD21|RNF149	-2.7394	-4.70896	2.00233
GO:0046928	GO Biological Processes	19	regulation of neurotransmitter secretion	19_GO:0023052 signaling	3.65635	5.12287	30211	86	1249	13	1.04083	0.287169	1855|2332|3060|4208|4763|5413|5906|8938|10675|10814|22999|28964|79772	DVL1|FMR1|HCRT|MEF2C|NF1|SEPTIN5|RAP1A|BAIAP3|CSPG5|CPLX2|RIMS1|GIT1|MCTP1	-2.72299	-4.87241	3.66487
GO:0008016	GO Biological Processes	19	regulation of heart contraction	19_GO:0032501 multicellular organismal process	2.57072	4.70909	30211	207	1249	22	1.76141	0.372212	183|274|287|490|491|492|776|817|1756|1824|1906|3752|5020|5025|6271|6547|7168|8913|10142|10659|80149|84525	AGT|BIN1|ANK2|ATP2B1|ATP2B2|ATP2B3|CACNA1D|CAMK2D|DMD|DSC2|EDN1|KCND3|OXT|P2RX4|S100A1|SLC8A3|TPM1|CACNA1G|AKAP9|CELF2|ZC3H12A|HOPX	-2.71658	-4.60186	4.96167
GO:2000147	GO Biological Processes	19	positive regulation of cell motility	19_GO:0040011 locomotion	1.86381	4.37748	30211	584	1249	45	3.60288	0.527322	81|183|623|652|1906|2185|2886|3479|4067|4254|4916|4921|5025|5156|5354|5747|5962|6376|7018|7099|7499|7869|7941|8817|8828|8829|9448|9585|9732|10013|10512|10979|11170|22902|22954|23122|23604|51176|51564|54566|57556|64805|65125|80149|85440	ACTN4|AGT|BDKRB1|BMP4|EDN1|PTK2B|GRB7|IGF1|LYN|KITLG|NTRK3|DDR2|P2RX4|PDGFRA|PLP1|PTK2|RDX|CX3CL1|TF|TLR4|XG|SEMA3B|PLA2G7|FGF18|NRP2|NRP1|MAP4K4|KIF20B|DOCK4|HDAC6|SEMA3C|FERMT2|FAM107A|RUFY3|TRIM32|CLASP2|DAPK2|LEF1|HDAC7|EPB41L4B|SEMA6A|P2RY12|WNK1|ZC3H12A|DOCK7	-2.70686	-4.68673	2.15006
GO:0048640	GO Biological Processes	19	negative regulation of developmental growth	19_GO:0040007 growth	3.26867	4.97269	30211	111	1249	15	1.20096	0.308219	652|2261|4099|5727|5728|5802|7143|7869|8829|10512|53335|55558|57556|80128|85407	BMP4|FGFR3|MAG|PTCH1|PTEN|PTPRS|TNR|SEMA3B|NRP1|SEMA3C|BCL11A|PLXNA3|SEMA6A|TRIM46|NKD1	-2.70612	-8.99389	4.94758
GO:0097581	GO Biological Processes	19	lamellipodium organization	19_GO:0009987 cellular process	5.06264	5.53619	30211	43	1249	9	0.720576	0.239325	832|7410|8936|9459|10006|22885|23380|55704|64805	CAPZB|VAV2|WASF1|ARHGEF6|ABI1|ABLIM3|SRGAP2|CCDC88A|P2RY12	-2.7	-4.26561	8.06272
GO:0044257	GO Biological Processes	19	cellular protein catabolic process	19_GO:0008152 metabolic process	1.8198	4.34622	30211	638	1249	48	3.84307	0.543937	408|991|1201|1508|3093|4850|6449|7267|8453|9112|9781|9817|10013|10444|10475|10600|10613|10869|22954|23053|23072|23327|27005|29128|29761|51608|54461|54994|57414|57646|57695|58476|64682|79018|79139|79718|80700|83737|84749|89910|114088|115209|115290|117584|130507|130617|283219|284996	ARRB1|CDC20|CLN3|CTSB|UBE2K|CNOT4|SGTA|TTC3|CUL2|MTA1|RNF144A|KEAP1|HDAC6|ZER1|TRIM38|USP16|ERLIN1|USP19|TRIM32|ZSWIM8|HECW1|NEDD4L|USP21|UHRF1|USP25|GET4|FBXW5|GID8|RHBDD2|USP28|USP37|TP53INP2|ANAPC1|GID4|DERL1|TBL1XR1|UBXN6|ITCH|USP30|UBE3B|TRIM9|OMA1|FBXO17|RFFL|UBR3|ZFAND2B|KCTD21|RNF149	-2.69564	-4.70896	2.00233
GO:0014015	GO Biological Processes	19	positive regulation of gliogenesis	19_GO:0032502 developmental process	4.15734	5.25087	30211	64	1249	11	0.880705	0.264371	274|2670|4067|4099|6469|6663|8867|10215|10419|30812|84630	BIN1|GFAP|LYN|MAG|SHH|SOX10|SYNJ1|OLIG2|PRMT5|SOX8|TTBK1	-2.679	-6.15415	5.58188
GO:0030163	GO Biological Processes	19	protein catabolic process	19_GO:0008152 metabolic process	1.78008	4.31424	30211	693	1249	51	4.08327	0.559977	348|408|991|1201|1508|3093|4850|6449|7267|8453|9112|9781|9817|10013|10444|10475|10600|10613|10869|22954|23053|23072|23327|27005|29128|29761|51608|54461|54994|56999|57414|57646|57695|58476|64682|79018|79139|79718|80700|83737|84749|89910|90678|114088|115209|115290|117584|130507|130617|283219|284996	APOE|ARRB1|CDC20|CLN3|CTSB|UBE2K|CNOT4|SGTA|TTC3|CUL2|MTA1|RNF144A|KEAP1|HDAC6|ZER1|TRIM38|USP16|ERLIN1|USP19|TRIM32|ZSWIM8|HECW1|NEDD4L|USP21|UHRF1|USP25|GET4|FBXW5|GID8|ADAMTS9|RHBDD2|USP28|USP37|TP53INP2|ANAPC1|GID4|DERL1|TBL1XR1|UBXN6|ITCH|USP30|UBE3B|LRSAM1|TRIM9|OMA1|FBXO17|RFFL|UBR3|ZFAND2B|KCTD21|RNF149	-2.679	-4.70896	2.00233
GO:0032370	GO Biological Processes	19	positive regulation of lipid transport	19_GO:0051179 localization	3.61432	5.07113	30211	87	1249	13	1.04083	0.287169	21|348|1906|2587|5020|5025|5244|5727|8398|9227|10062|10347|51083	ABCA3|APOE|EDN1|GALR1|OXT|P2RX4|ABCB4|PTCH1|PLA2G6|LRAT|NR1H3|ABCA7|GAL	-2.67756	-5.44932	18.1411
GO:0099174	GO Biological Processes	19	regulation of presynapse organization	19_GO:0050789 regulation of biological process	5.69133	5.68381	30211	34	1249	8	0.640512	0.225729	1981|4916|5789|57555|94030|139065|145581|147381	EIF4G1|NTRK3|PTPRD|NLGN2|LRRC4B|SLITRK4|LRFN5|CBLN2	-2.67733	-4.23677	12.0941
GO:1905606	GO Biological Processes	19	regulation of presynapse assembly	19_GO:0032502 developmental process	5.69133	5.68381	30211	34	1249	8	0.640512	0.225729	1981|4916|5789|57555|94030|139065|145581|147381	EIF4G1|NTRK3|PTPRD|NLGN2|LRRC4B|SLITRK4|LRFN5|CBLN2	-2.67733	-4.23677	12.0941
GO:0021987	GO Biological Processes	19	cerebral cortex development	19_GO:0032502 developmental process	3.23948	4.93087	30211	112	1249	15	1.20096	0.308219	4763|5454|5455|6513|6867|7248|7804|10579|10716|23380|26468|64805|81565|85458|170302	NF1|POU3F2|POU3F3|SLC2A1|TACC1|TSC1|LRP8|TACC2|TBR1|SRGAP2|LHX6|P2RY12|NDEL1|DIXDC1|ARX	-2.6686	-5.62929	19.3505
GO:1901215	GO Biological Processes	19	negative regulation of neuron death	19_GO:0048519 negative regulation of biological process	2.54612	4.65783	30211	209	1249	22	1.76141	0.372212	348|666|1201|1745|1981|2026|2185|2561|4099|4208|4671|4929|6376|6418|7248|8829|10763|23017|23394|27023|84678|116986	APOE|BOK|CLN3|DLX1|EIF4G1|ENO2|PTK2B|GABRB2|MAG|MEF2C|NAIP|NR4A2|CX3CL1|SET|TSC1|NRP1|NES|FAIM2|ADNP|FOXB1|KDM2B|AGAP2	-2.66501	-5.04822	3.16948
GO:1903034	GO Biological Processes	19	regulation of response to wounding	19_GO:0050896 response to stimulus	2.76852	4.74483	30211	166	1249	19	1.52122	0.346326	240|348|1906|2266|5156|5728|5747|5792|5802|6558|7143|10979|23122|23189|25817|28964|55966|81565|90102	ALOX5|APOE|EDN1|FGG|PDGFRA|PTEN|PTK2|PTPRF|PTPRS|SLC12A2|TNR|FERMT2|CLASP2|KANK1|TAFA5|GIT1|AJAP1|NDEL1|PHLDB2	-2.66026	-4.77787	9.07056
GO:0051155	GO Biological Processes	19	positive regulation of striated muscle cell differentiation	19_GO:0032502 developmental process	4.47929	5.31417	30211	54	1249	10	0.800641	0.252169	652|1906|2648|3084|3479|4208|6469|9472|22954|84525	BMP4|EDN1|KAT2A|NRG1|IGF1|MEF2C|SHH|AKAP6|TRIM32|HOPX	-2.63797	-4.19334	8.06272
GO:0009952	GO Biological Processes	19	anterior/posterior pattern specification	19_GO:0032502 developmental process	2.534	4.63243	30211	210	1249	22	1.76141	0.372212	652|2114|2648|2719|3955|3975|5015|5100|6469|7289|7547|9968|10006|10220|10512|10736|22955|23424|27023|51176|84678|145873	BMP4|ETS2|KAT2A|GPC3|LFNG|LHX1|OTX2|PCDH8|SHH|TULP3|ZIC3|MED12|ABI1|GDF11|SEMA3C|SIX2|SCMH1|TDRD7|FOXB1|LEF1|KDM2B|MESP2	-2.63737	-6.62947	4.15352
GO:0043010	GO Biological Processes	19	camera-type eye development	19_GO:0032502 developmental process	2.20584	4.48911	30211	318	1249	29	2.32186	0.426123	43|490|491|652|1296|3975|4763|4771|5145|5156|5309|6469|7289|7477|8829|10152|10220|10763|10848|23210|23424|26160|30812|56890|79888|84465|84678|84879|123016	ACHE|ATP2B1|ATP2B2|BMP4|COL8A2|LHX1|NF1|NF2|PDE6A|PDGFRA|PITX3|SHH|TULP3|WNT7B|NRP1|ABI2|GDF11|NES|PPP1R13L|JMJD6|TDRD7|IFT172|SOX8|MDM1|LPCAT1|MEGF11|KDM2B|MFSD2A|TTC8	-2.63737	-4.88769	2.77569
GO:0031110	GO Biological Processes	19	regulation of microtubule polymerization or depolymerization	19_GO:0050789 regulation of biological process	3.57325	5.02015	30211	88	1249	13	1.04083	0.287169	4130|4137|6249|6683|9793|10013|10142|23122|25999|28964|81551|89795|221074	MAP1A|MAPT|CLIP1|SPAST|CKAP5|HDAC6|AKAP9|CLASP2|CLIP3|GIT1|STMN4|NAV3|SLC39A12	-2.63401	-7.29622	4.57614
GO:2000027	GO Biological Processes	19	regulation of animal organ morphogenesis	19_GO:0032502 developmental process	3.07151	4.83882	30211	126	1249	16	1.28102	0.318198	183|652|1855|1857|1906|2719|3975|4919|6469|9968|10427|10736|22881|30812|55966|85407	AGT|BMP4|DVL1|DVL3|EDN1|GPC3|LHX1|ROR1|SHH|MED12|SEC24B|SIX2|ANKRD6|SOX8|AJAP1|NKD1	-2.63401	-4.18277	8.06272
GO:0001503	GO Biological Processes	19	ossification	19_GO:0032501 multicellular organismal process	2.32063	4.53507	30211	271	1249	26	2.08167	0.403977	43|651|652|1280|1291|1758|2068|2261|2274|2719|2824|3479|4208|4209|4763|4880|4921|5745|6169|6261|6469|8817|28964|30812|51176|58476	ACHE|BMP3|BMP4|COL2A1|COL6A1|DMP1|ERCC2|FGFR3|FHL2|GPC3|GPM6B|IGF1|MEF2C|MEF2D|NF1|NPPC|DDR2|PTH1R|RPL38|RYR1|SHH|FGF18|GIT1|SOX8|LEF1|TP53INP2	-2.63401	-6.4982	5.18318
GO:0021795	GO Biological Processes	19	cerebral cortex cell migration	19_GO:0040011 locomotion	4.94758	5.44168	30211	44	1249	9	0.720576	0.239325	5454|5455|7804|23380|26468|64805|81565|85458|170302	POU3F2|POU3F3|LRP8|SRGAP2|LHX6|P2RY12|NDEL1|DIXDC1|ARX	-2.63401	-5.62929	19.3505
GO:0030517	GO Biological Processes	19	negative regulation of axon extension	19_GO:0040007 growth	4.94758	5.44168	30211	44	1249	9	0.720576	0.239325	4099|5802|7143|7869|8829|10512|55558|57556|80128	MAG|PTPRS|TNR|SEMA3B|NRP1|SEMA3C|PLXNA3|SEMA6A|TRIM46	-2.63401	-8.99389	4.94758
GO:1903859	GO Biological Processes	19	regulation of dendrite extension	19_GO:0040007 growth	6.51219	5.83926	30211	26	1249	7	0.560448	0.211235	9362|9699|22999|23025|23327|53335|57699	CPNE6|RIMS2|RIMS1|UNC13A|NEDD4L|BCL11A|CPNE5	-2.62753	-6.00832	12.0941
GO:0070201	GO Biological Processes	19	regulation of establishment of protein localization	19_GO:0051179 localization	1.90714	4.33318	30211	520	1249	41	3.28263	0.504176	43|114|240|348|652|1201|2266|3479|4137|4628|4763|4988|5108|5532|5590|6469|6558|7099|7447|7468|8398|8938|9066|9585|9847|10013|10062|22885|22902|55107|55763|55835|57555|64328|79651|79778|80149|81565|90007|114899|399687	ACHE|ADCY8|ALOX5|APOE|BMP4|CLN3|FGG|IGF1|MAPT|MYH10|NF1|OPRM1|PCM1|PPP3CB|PRKCZ|SHH|SLC12A2|TLR4|VSNL1|NSD2|PLA2G6|BAIAP3|SYT7|KIF20B|C2CD5|HDAC6|NR1H3|ABLIM3|RUFY3|ANO1|EXOC1|CENPJ|NLGN2|XPO4|RHBDF2|MICALL2|ZC3H12A|NDEL1|MIDN|C1QTNF3|MYO18A	-2.62136	-10.6462	5.37514
GO:0046328	GO Biological Processes	19	regulation of JNK cascade	19_GO:0023052 signaling	2.93713	4.77081	30211	140	1249	17	1.36109	0.327858	2122|2185|4671|7099|7187|7188|7477|9448|10392|22881|23043|23162|50488|51347|64127|83737|85458	MECOM|PTK2B|NAIP|TLR4|TRAF3|TRAF5|WNT7B|MAP4K4|NOD1|ANKRD6|TNIK|MAPK8IP3|MINK1|TAOK3|NOD2|ITCH|DIXDC1	-2.61192	-9.10887	3.56457
GO:0032872	GO Biological Processes	19	regulation of stress-activated MAPK cascade	19_GO:0023052 signaling	2.57843	4.61572	30211	197	1249	21	1.68135	0.363802	652|2122|2185|4671|5052|7099|7187|7188|7477|9448|9506|10392|22881|23043|23162|50488|51347|64127|80149|83737|85458	BMP4|MECOM|PTK2B|NAIP|PRDX1|TLR4|TRAF3|TRAF5|WNT7B|MAP4K4|PAGE4|NOD1|ANKRD6|TNIK|MAPK8IP3|MINK1|TAOK3|NOD2|ZC3H12A|ITCH|DIXDC1	-2.59415	-9.10887	3.56457
GO:0051271	GO Biological Processes	19	negative regulation of cellular component movement	19_GO:0051179 localization	2.09762	4.40547	30211	369	1249	32	2.56205	0.447071	274|348|2768|3084|4208|4301|4763|4771|5365|5728|6376|6469|7080|7168|9104|9901|10076|10395|22846|22998|23122|23143|23189|23380|23613|23671|25817|56999|65009|79772|89795|90102	BIN1|APOE|GNA12|NRG1|MEF2C|AFDN|NF1|NF2|PLXNB3|PTEN|CX3CL1|SHH|NKX2-1|TPM1|RGN|SRGAP3|PTPRU|DLC1|VASH1|LIMCH1|CLASP2|LRCH1|KANK1|SRGAP2|ZMYND8|TMEFF2|TAFA5|ADAMTS9|NDRG4|MCTP1|NAV3|PHLDB2	-2.59415	-5.4094	2.26
GO:0009991	GO Biological Processes	19	response to extracellular stimulus	19_GO:0050896 response to stimulus	1.95564	4.33617	30211	470	1249	38	3.04243	0.485982	317|348|440|490|1824|1981|2648|2875|3060|3358|4067|4929|4988|5020|5339|5899|6506|6513|6750|7037|7248|9227|9506|9779|11170|23394|23408|27327|53615|57521|64127|79718|79726|80149|84251|84879|96459|115209	APAF1|APOE|ASNS|ATP2B1|DSC2|EIF4G1|KAT2A|GPT|HCRT|HTR2C|LYN|NR4A2|OPRM1|OXT|PLEC|RALB|SLC1A2|SLC2A1|SST|TFRC|TSC1|LRAT|PAGE4|TBC1D5|FAM107A|ADNP|SIRT5|TNRC6A|MBD3|RPTOR|NOD2|TBL1XR1|WDR59|ZC3H12A|SGIP1|MFSD2A|FNIP1|OMA1	-2.59216	-4.13457	1.95564
GO:0001954	GO Biological Processes	19	positive regulation of cell-matrix adhesion	19_GO:0022610 biological adhesion	4.39785	5.2377	30211	55	1249	10	0.800641	0.252169	1021|1307|2185|3987|5590|6376|7248|8829|9448|10979	CDK6|COL16A1|PTK2B|LIMS1|PRKCZ|CX3CL1|TSC1|NRP1|MAP4K4|FERMT2	-2.58153	-9.68237	6.14302
GO:0008217	GO Biological Processes	19	regulation of blood pressure	19_GO:0032501 multicellular organismal process	2.64351	4.63103	30211	183	1249	20	1.60128	0.355179	40|183|490|551|623|680|1906|2768|4886|4987|5020|5025|6196|6866|7168|9283|51752|57085|65125|170690	ASIC2|AGT|ATP2B1|AVP|BDKRB1|BRS3|EDN1|GNA12|NPY1R|OPRL1|OXT|P2RX4|RPS6KA2|TAC3|TPM1|GPR37L1|ERAP1|AGTRAP|WNK1|ADAMTS16	-2.58153	-7.39193	4.03136
GO:1905952	GO Biological Processes	19	regulation of lipid localization	19_GO:0051179 localization	2.64351	4.63103	30211	183	1249	20	1.60128	0.355179	21|183|346|348|1906|2587|4481|5020|5025|5244|5727|6469|8398|9227|10062|10347|51083|80149|114880|440503	ABCA3|AGT|APOC4|APOE|EDN1|GALR1|MSR1|OXT|P2RX4|ABCB4|PTCH1|SHH|PLA2G6|LRAT|NR1H3|ABCA7|GAL|ZC3H12A|OSBPL6|PLIN5	-2.58153	-5.44932	18.1411
GO:1903362	GO Biological Processes	19	regulation of cellular protein catabolic process	19_GO:0008152 metabolic process	2.34381	4.50164	30211	258	1249	25	2.0016	0.396294	348|991|1452|1855|2185|2332|2768|3093|4130|4983|5728|5747|5962|6449|6469|9104|9781|9817|10444|10869|23640|29761|57805|80011|114881	APOE|CDC20|CSNK1A1|DVL1|PTK2B|FMR1|GNA12|UBE2K|MAP1A|OPHN1|PTEN|PTK2|RDX|SGTA|SHH|RGN|RNF144A|KEAP1|ZER1|USP19|HSPBP1|USP25|CCAR2|PSME3IP1|OSBPL7	-2.57669	-7.13465	2.69911
GO:1990090	GO Biological Processes	19	cellular response to nerve growth factor stimulus	19_GO:0050896 response to stimulus	4.83763	5.34999	30211	45	1249	9	0.720576	0.239325	2648|2889|4137|4916|5906|8936|23527|57498|66000	KAT2A|RAPGEF1|MAPT|NTRK3|RAP1A|WASF1|ACAP2|KIDINS220|TMEM108	-2.56404	-4.10156	6.59677
GO:0060537	GO Biological Processes	19	muscle tissue development	19_GO:0032502 developmental process	2.21329	4.42994	30211	306	1249	28	2.24179	0.418883	183|652|1465|1756|2274|2317|3084|4208|4209|4629|4763|5156|5339|5727|5728|6261|6469|7168|7248|8506|8913|10512|10848|23764|30812|56999|65009|84525	AGT|BMP4|CSRP1|DMD|FHL2|FLNB|NRG1|MEF2C|MEF2D|MYH11|NF1|PDGFRA|PLEC|PTCH1|PTEN|RYR1|SHH|TPM1|TSC1|CNTNAP1|CACNA1G|SEMA3C|PPP1R13L|MAFF|SOX8|ADAMTS9|NDRG4|HOPX	-2.55685	-4.95902	3.90131
GO:0061053	GO Biological Processes	19	somite development	19_GO:0032502 developmental process	3.72125	4.99732	30211	78	1249	12	0.960769	0.276014	2648|3955|3975|5100|5727|6469|9968|10006|10512|27023|51176|145873	KAT2A|LFNG|LHX1|PCDH8|PTCH1|SHH|MED12|ABI1|SEMA3C|FOXB1|LEF1|MESP2	-2.54834	-6.62947	4.15352
GO:0007631	GO Biological Processes	19	feeding behavior	19_GO:0007610 behavior	3.49384	4.92037	30211	90	1249	13	1.04083	0.287169	183|680|2744|3060|3358|4886|4987|4988|5020|5367|10716|51083|130507	AGT|BRS3|GLS|HCRT|HTR2C|NPY1R|OPRL1|OPRM1|OXT|PMCH|TBR1|GAL|UBR3	-2.54834	-4.08296	3.49384
GO:0045165	GO Biological Processes	19	cell fate commitment	19_GO:0032502 developmental process	2.37916	4.49191	30211	244	1249	24	1.92154	0.388445	652|1745|1906|2114|2596|3084|4208|4916|5454|5727|6469|6778|7477|7479|8643|8829|10215|10716|10736|23040|25925|30812|85440|170302	BMP4|DLX1|EDN1|ETS2|GAP43|NRG1|MEF2C|NTRK3|POU3F2|PTCH1|SHH|STAT6|WNT7B|WNT8B|PTCH2|NRP1|OLIG2|TBR1|SIX2|MYT1L|ZNF521|SOX8|DOCK7|ARX	-2.54336	-4.07702	3.90131
GO:1903169	GO Biological Processes	19	regulation of calcium ion transmembrane transport	19_GO:0051179 localization	2.79094	4.65723	30211	156	1249	18	1.44115	0.337226	274|287|623|784|817|1756|2185|2332|4067|4987|5354|6376|6786|8398|9104|9472|56704|117531	BIN1|ANK2|BDKRB1|CACNB3|CAMK2D|DMD|PTK2B|FMR1|LYN|OPRL1|PLP1|CX3CL1|STIM1|PLA2G6|RGN|AKAP6|JPH1|TMC1	-2.54014	-13.7226	3.42285
GO:0001841	GO Biological Processes	19	neural tube formation	19_GO:0032502 developmental process	3.28771	4.82971	30211	103	1249	14	1.1209	0.297889	317|652|1855|1857|2648|5727|7248|7289|9585|9968|10395|10427|26160|84678	APAF1|BMP4|DVL1|DVL3|KAT2A|PTCH1|TSC1|TULP3|KIF20B|MED12|DLC1|SEC24B|IFT172|KDM2B	-2.52417	-7.51633	3.80488
GO:0035637	GO Biological Processes	19	multicellular organismal signaling	19_GO:0023052 signaling	3.12778	4.76816	30211	116	1249	15	1.20096	0.308219	274|287|776|817|1824|3752|4099|4897|5025|5339|8506|8913|10142|10368|27092	BIN1|ANK2|CACNA1D|CAMK2D|DSC2|KCND3|MAG|NRCAM|P2RX4|PLEC|CNTNAP1|CACNA1G|AKAP9|CACNG3|CACNG4	-2.51903	-4.04981	3.45545
GO:0014002	GO Biological Processes	19	astrocyte development	19_GO:0032502 developmental process	5.37514	5.45459	30211	36	1249	8	0.640512	0.225729	1021|2670|4137|4763|4919|5354|5454|7099	CDK6|GFAP|MAPT|NF1|ROR1|PLP1|POU3F2|TLR4	-2.51795	-4.34055	5.37514
GO:0060999	GO Biological Processes	19	positive regulation of dendritic spine development	19_GO:0032502 developmental process	5.37514	5.45459	30211	36	1249	8	0.640512	0.225729	348|816|1627|2332|5597|7804|57555|65981	APOE|CAMK2B|DBN1|FMR1|MAPK6|LRP8|NLGN2|CAPRIN2	-2.51795	-12.5845	7.03655
GO:0042940	GO Biological Processes	19	D-amino acid transport	19_GO:0051179 localization	13.8218	7.04544	30211	7	1249	4	0.320256	0.159871	2670|6506|6507|94081	GFAP|SLC1A2|SLC1A3|SFXN1	-2.509	-5.39393	14.5129
GO:0097107	GO Biological Processes	19	postsynaptic density assembly	19_GO:0032502 developmental process	13.8218	7.04544	30211	7	1249	4	0.320256	0.159871	5728|9378|9379|57555	PTEN|NRXN1|NRXN2|NLGN2	-2.509	-6.86408	16.1254
GO:0048880	GO Biological Processes	19	sensory system development	19_GO:0032502 developmental process	2.06957	4.32227	30211	374	1249	32	2.56205	0.447071	43|490|491|652|1296|3975|4763|4771|5145|5156|5309|6469|7289|7477|8829|10152|10220|10763|10848|23210|23424|26160|30812|56890|64805|79888|84465|84678|84879|123016|124842|340273	ACHE|ATP2B1|ATP2B2|BMP4|COL8A2|LHX1|NF1|NF2|PDE6A|PDGFRA|PITX3|SHH|TULP3|WNT7B|NRP1|ABI2|GDF11|NES|PPP1R13L|JMJD6|TDRD7|IFT172|SOX8|MDM1|P2RY12|LPCAT1|MEGF11|KDM2B|MFSD2A|TTC8|TMEM132E|ABCB5	-2.50196	-4.88769	2.77569
GO:0070848	GO Biological Processes	19	response to growth factor	19_GO:0050896 response to stimulus	1.91346	4.24666	30211	493	1249	39	3.1225	0.492132	317|652|960|1280|1745|1841|1906|2261|2615|2648|2889|3975|3987|4137|4208|4916|4988|5156|5309|5747|5894|5906|5962|6464|7099|7804|8817|8828|8829|8936|9638|10013|10979|23064|23527|51176|57498|57556|66000	APAF1|BMP4|CD44|COL2A1|DLX1|DTYMK|EDN1|FGFR3|LRRC32|KAT2A|RAPGEF1|LHX1|LIMS1|MAPT|MEF2C|NTRK3|OPRM1|PDGFRA|PITX3|PTK2|RAF1|RAP1A|RDX|SHC1|TLR4|LRP8|FGF18|NRP2|NRP1|WASF1|FEZ1|HDAC6|FERMT2|SETX|ACAP2|LEF1|KIDINS220|SEMA6A|TMEM108	-2.50029	-4.02536	1.9288
GO:0072175	GO Biological Processes	19	epithelial tube formation	19_GO:0032502 developmental process	2.977	4.69111	30211	130	1249	16	1.28102	0.318198	317|652|1855|1857|2648|5727|7248|7289|9585|9968|10395|10427|26160|30812|84678|153572	APAF1|BMP4|DVL1|DVL3|KAT2A|PTCH1|TSC1|TULP3|KIF20B|MED12|DLC1|SEC24B|IFT172|SOX8|KDM2B|IRX2	-2.49456	-7.51633	3.80488
GO:0032271	GO Biological Processes	19	regulation of protein polymerization	19_GO:0050789 regulation of biological process	2.52712	4.51108	30211	201	1249	21	1.68135	0.363802	274|832|1627|2185|4137|5962|6249|6709|9793|10142|23189|25999|26999|28964|55626|57482|84630|89795|89848|122664|221074	BIN1|CAPZB|DBN1|PTK2B|MAPT|RDX|CLIP1|SPTAN1|CKAP5|AKAP9|KANK1|CLIP3|CYFIP2|GIT1|AMBRA1|CRACD|TTBK1|NAV3|FCHSD1|TPPP2|SLC39A12	-2.48925	-7.29622	4.57614
GO:0042060	GO Biological Processes	19	wound healing	19_GO:0050896 response to stimulus	2.15171	4.34177	30211	326	1249	29	2.32186	0.426123	960|1465|1606|1608|2266|2768|3084|3479|3705|4763|4988|5156|5339|5873|5894|6376|6469|7099|7168|7410|8291|9066|10413|23499|23671|26509|50808|54566|64805	CD44|CSRP1|DGKA|DGKG|FGG|GNA12|NRG1|IGF1|ITPK1|NF1|OPRM1|PDGFRA|PLEC|RAB27A|RAF1|CX3CL1|SHH|TLR4|TPM1|VAV2|DYSF|SYT7|YAP1|MACF1|TMEFF2|MYOF|AK3|EPB41L4B|P2RY12	-2.47796	-7.87341	2.53132
GO:0001755	GO Biological Processes	19	neural crest cell migration	19_GO:0040011 locomotion	4.24354	5.09009	30211	57	1249	10	0.800641	0.252169	1906|4254|6469|6663|7869|8828|8829|10512|30812|57556	EDN1|KITLG|SHH|SOX10|SEMA3B|NRP2|NRP1|SEMA3C|SOX8|SEMA6A	-2.46536	-4.6111	9.67526
GO:0036465	GO Biological Processes	19	synaptic vesicle recycling	19_GO:0051179 localization	4.24354	5.09009	30211	57	1249	10	0.800641	0.252169	274|1759|1785|4983|6453|8301|8867|9066|26052|57555	BIN1|DNM1|DNM2|OPHN1|ITSN1|PICALM|SYNJ1|SYT7|DNM3|NLGN2	-2.46536	-7.00933	4.68158
GO:0032874	GO Biological Processes	19	positive regulation of stress-activated MAPK cascade	19_GO:0023052 signaling	2.95428	4.65506	30211	131	1249	16	1.28102	0.318198	652|2185|4671|7099|7187|7188|7477|10392|22881|23043|23162|50488|51347|64127|80149|85458	BMP4|PTK2B|NAIP|TLR4|TRAF3|TRAF5|WNT7B|NOD1|ANKRD6|TNIK|MAPK8IP3|MINK1|TAOK3|NOD2|ZC3H12A|DIXDC1	-2.46011	-9.10887	3.56457
GO:0045860	GO Biological Processes	19	positive regulation of protein kinase activity	19_GO:0048518 positive regulation of biological process	2.03107	4.27254	30211	393	1249	33	2.64211	0.453816	114|183|1857|1906|2011|2185|2915|3084|3479|4254|4916|4921|5590|5747|5899|5906|7099|7804|8817|10006|10979|23394|51347|51704|55704|57521|64127|65125|79866|84630|84632|116986|221938	ADCY8|AGT|DVL3|EDN1|MARK2|PTK2B|GRM5|NRG1|IGF1|KITLG|NTRK3|DDR2|PRKCZ|PTK2|RALB|RAP1A|TLR4|LRP8|FGF18|ABI1|FERMT2|ADNP|TAOK3|GPRC5B|CCDC88A|RPTOR|NOD2|WNK1|BORA|TTBK1|AFAP1L2|AGAP2|MMD2	-2.46011	-8.75855	3.07849
GO:0061326	GO Biological Processes	19	renal tubule development	19_GO:0032502 developmental process	3.62822	4.88813	30211	80	1249	12	0.960769	0.276014	652|2719|3975|4208|5455|5727|6469|7477|30812|123016|153572|170690	BMP4|GPC3|LHX1|MEF2C|POU3F3|PTCH1|SHH|WNT7B|SOX8|TTC8|IRX2|ADAMTS16	-2.4583	-5.83876	16.1254
GO:0010469	GO Biological Processes	19	regulation of signaling receptor activity	19_GO:0023052 signaling	2.6565	4.53755	30211	173	1249	19	1.52122	0.346326	823|1393|1906|2185|4208|4988|5923|6464|6536|8829|10013|10142|10368|22839|27092|50488|57555|57596|149111	CAPN1|CRHBP|EDN1|PTK2B|MEF2C|OPRM1|RASGRF1|SHC1|SLC6A9|NRP1|HDAC6|AKAP9|CACNG3|DLGAP4|CACNG4|MINK1|NLGN2|BEGAIN|CNIH3	-2.4583	-7.71875	7.69623
GO:0008285	GO Biological Processes	19	negative regulation of cell population proliferation	19_GO:0048519 negative regulation of biological process	1.69687	4.10564	30211	784	1249	55	4.40352	0.58055	240|348|444|652|1021|1033|1488|2185|2615|2719|2768|4067|4208|4763|4771|4880|4988|5727|5728|5745|5894|6196|6425|6469|6595|6663|6750|7027|7168|7248|8462|9104|9146|10006|10076|10220|10290|10395|10397|22846|22954|23240|23371|25817|26160|51083|51286|55193|57447|65009|79893|83737|84678|96459|201501	ALOX5|APOE|ASPH|BMP4|CDK6|CDKN3|CTBP2|PTK2B|LRRC32|GPC3|GNA12|LYN|MEF2C|NF1|NF2|NPPC|OPRM1|PTCH1|PTEN|PTH1R|RAF1|RPS6KA2|SFRP5|SHH|SMARCA2|SOX10|SST|TFDP1|TPM1|TSC1|KLF11|RGN|HGS|ABI1|PTPRU|GDF11|SPEG|DLC1|NDRG1|VASH1|TRIM32|TMEM131L|TNS2|TAFA5|IFT172|GAL|CEND1|PBRM1|NDRG2|NDRG4|GGNBP2|ITCH|KDM2B|FNIP1|ZBTB7C	-2.4583	-3.97403	1.79171
GO:0019722	GO Biological Processes	19	calcium-mediated signaling	19_GO:0023052 signaling	2.83585	4.60178	30211	145	1249	17	1.36109	0.327858	287|576|817|1756|1906|2902|2903|2915|4773|5025|5532|7462|9455|22859|55607|64805|79772	ANK2|ADGRB2|CAMK2D|DMD|EDN1|GRIN1|GRIN2A|GRM5|NFATC2|P2RX4|PPP3CB|LAT2|HOMER2|ADGRL1|PPP1R9A|P2RY12|MCTP1	-2.45153	-5.50583	2.83585
GO:0030855	GO Biological Processes	19	epithelial cell differentiation	19_GO:0032502 developmental process	1.85046	4.17621	30211	549	1249	42	3.36269	0.510076	652|1021|1306|1508|1750|2068|2317|2355|2889|3084|4208|4301|4771|4983|5309|5339|5660|5727|5906|5962|7477|8643|8829|10152|10413|10427|10736|23022|23424|26051|27023|30812|51535|60484|79955|81606|117531|122786|123016|124842|169044|170302	BMP4|CDK6|COL15A1|CTSB|DLX6|ERCC2|FLNB|FOSL2|RAPGEF1|NRG1|MEF2C|AFDN|NF2|OPHN1|PITX3|PLEC|PSAP|PTCH1|RAP1A|RDX|WNT7B|PTCH2|NRP1|ABI2|YAP1|SEC24B|SIX2|PALLD|TDRD7|PPP1R16B|FOXB1|SOX8|PPHLN1|HAPLN2|PDZD7|LBH|TMC1|FRMD6|TTC8|TMEM132E|COL22A1|ARX	-2.4491	-4.48003	2.64746
GO:0007265	GO Biological Processes	19	Ras protein signal transduction	19_GO:0023052 signaling	2.57321	4.49345	30211	188	1249	20	1.60128	0.355179	2768|2889|3479|4763|5337|5899|5906|5923|6242|8625|8936|10152|10256|11069|27314|27352|29899|51735|57646|64787	GNA12|RAPGEF1|IGF1|NF1|PLD1|RALB|RAP1A|RASGRF1|RTKN|RFXANK|WASF1|ABI2|CNKSR1|RAPGEF4|RAB30|SGSM3|GPSM2|RAPGEF6|USP28|EPS8L2	-2.44548	-9.00859	3.24362
GO:0120033	GO Biological Processes	19	negative regulation of plasma membrane bounded cell projection assembly	19_GO:0048519 negative regulation of biological process	5.22987	5.34631	30211	37	1249	8	0.640512	0.225729	832|1785|4134|5365|9738|10413|23189|115704	CAPZB|DNM2|MAP4|PLXNB3|CCP110|YAP1|KANK1|EVI5L	-2.4449	-3.95695	16.1254
GO:2000146	GO Biological Processes	19	negative regulation of cell motility	19_GO:0040011 locomotion	2.0771	4.27542	30211	361	1249	31	2.48199	0.440211	348|2768|3084|4208|4301|4763|4771|5365|5728|6376|6469|7080|7168|9104|9901|10076|10395|22846|22998|23122|23143|23189|23380|23613|23671|25817|56999|65009|79772|89795|90102	APOE|GNA12|NRG1|MEF2C|AFDN|NF1|NF2|PLXNB3|PTEN|CX3CL1|SHH|NKX2-1|TPM1|RGN|SRGAP3|PTPRU|DLC1|VASH1|LIMCH1|CLASP2|LRCH1|KANK1|SRGAP2|ZMYND8|TMEFF2|TAFA5|ADAMTS9|NDRG4|MCTP1|NAV3|PHLDB2	-2.43923	-5.4094	2.26
GO:1990089	GO Biological Processes	19	response to nerve growth factor	19_GO:0050896 response to stimulus	4.63177	5.17447	30211	47	1249	9	0.720576	0.239325	2648|2889|4137|4916|5906|8936|23527|57498|66000	KAT2A|RAPGEF1|MAPT|NTRK3|RAP1A|WASF1|ACAP2|KIDINS220|TMEM108	-2.43668	-4.10156	6.59677
GO:0046847	GO Biological Processes	19	filopodium assembly	19_GO:0009987 cellular process	7.25645	5.81228	30211	20	1249	6	0.480384	0.195644	3691|23380|26052|57348|121512|152273	ITGB4|SRGAP2|DNM3|TTYH1|FGD4|FGD5	-2.4284	-3.93549	7.25645
GO:0043550	GO Biological Processes	19	regulation of lipid kinase activity	19_GO:0008152 metabolic process	3.85608	4.93232	30211	69	1249	11	0.880705	0.264371	2185|2261|4067|5156|5747|7410|9711|55626|64127|64805|116986	PTK2B|FGFR3|LYN|PDGFRA|PTK2|VAV2|RUBCN|AMBRA1|NOD2|P2RY12|AGAP2	-2.4284	-6.263	7.32974
GO:0061351	GO Biological Processes	19	neural precursor cell proliferation	19_GO:0009987 cellular process	3.85608	4.93232	30211	69	1249	11	0.880705	0.264371	1627|1638|5108|5454|5455|6469|51176|64211|85440|85458|170302	DBN1|DCT|PCM1|POU3F2|POU3F3|SHH|LEF1|LHX5|DOCK7|DIXDC1|ARX	-2.4284	-5.62929	19.3505
GO:0014033	GO Biological Processes	19	neural crest cell differentiation	19_GO:0032502 developmental process	3.38114	4.7759	30211	93	1249	13	1.04083	0.287169	1906|3084|4208|4254|6469|6663|6949|7869|8828|8829|10512|30812|57556	EDN1|NRG1|MEF2C|KITLG|SHH|SOX10|TCOF1|SEMA3B|NRP2|NRP1|SEMA3C|SOX8|SEMA6A	-2.4284	-4.6111	9.67526
GO:0032273	GO Biological Processes	19	positive regulation of protein polymerization	19_GO:0048518 positive regulation of biological process	3.38114	4.7759	30211	93	1249	13	1.04083	0.287169	274|2185|4137|6249|9793|10142|28964|55626|57482|84630|89795|89848|122664	BIN1|PTK2B|MAPT|CLIP1|CKAP5|AKAP9|GIT1|AMBRA1|CRACD|TTBK1|NAV3|FCHSD1|TPPP2	-2.4284	-7.29622	4.57614
GO:0061000	GO Biological Processes	19	negative regulation of dendritic spine development	19_GO:0032502 developmental process	9.30313	6.21823	30211	13	1249	5	0.40032	0.17867	5728|5802|25791|26052|50807	PTEN|PTPRS|NGEF|DNM3|ASAP1	-2.42789	-3.93267	10.3664
GO:0097305	GO Biological Processes	19	response to alcohol	19_GO:0050896 response to stimulus	2.37747	4.39276	30211	234	1249	23	1.84147	0.380422	31|109|112|113|114|490|551|761|1036|1393|2185|2902|2903|4880|4916|4988|5020|5423|5727|7804|10287|57655|114881	ACACA|ADCY3|ADCY6|ADCY7|ADCY8|ATP2B1|AVP|CA3|CDO1|CRHBP|PTK2B|GRIN1|GRIN2A|NPPC|NTRK3|OPRM1|OXT|POLB|PTCH1|LRP8|RGS19|GRAMD1A|OSBPL7	-2.42478	-3.92866	2.6424
GO:0014032	GO Biological Processes	19	neural crest cell development	19_GO:0032502 developmental process	3.58343	4.83484	30211	81	1249	12	0.960769	0.276014	1906|3084|4254|6469|6663|6949|7869|8828|8829|10512|30812|57556	EDN1|NRG1|KITLG|SHH|SOX10|TCOF1|SEMA3B|NRP2|NRP1|SEMA3C|SOX8|SEMA6A	-2.41862	-4.6111	9.67526
GO:0071363	GO Biological Processes	19	cellular response to growth factor stimulus	19_GO:0050896 response to stimulus	1.9288	4.18697	30211	464	1249	37	2.96237	0.479743	317|652|960|1280|1745|1841|1906|2261|2615|2648|2889|3975|3987|4137|4208|4916|5156|5309|5747|5894|5906|5962|6464|7099|7804|8817|8828|8829|8936|9638|10979|23064|23527|51176|57498|57556|66000	APAF1|BMP4|CD44|COL2A1|DLX1|DTYMK|EDN1|FGFR3|LRRC32|KAT2A|RAPGEF1|LHX1|LIMS1|MAPT|MEF2C|NTRK3|PDGFRA|PITX3|PTK2|RAF1|RAP1A|RDX|SHC1|TLR4|LRP8|FGF18|NRP2|NRP1|WASF1|FEZ1|FERMT2|SETX|ACAP2|LEF1|KIDINS220|SEMA6A|TMEM108	-2.41862	-4.02536	1.9288
GO:1900024	GO Biological Processes	19	regulation of substrate adhesion-dependent cell spreading	19_GO:0022610 biological adhesion	4.17037	5.01881	30211	58	1249	10	0.800641	0.252169	81|1785|2266|3987|5747|8829|10675|10979|23189|55920	ACTN4|DNM2|FGG|LIMS1|PTK2|NRP1|CSPG5|FERMT2|KANK1|RCC2	-2.4186	-9.68237	6.14302
GO:0030336	GO Biological Processes	19	negative regulation of cell migration	19_GO:0040011 locomotion	2.09724	4.26285	30211	346	1249	30	2.40192	0.43323	348|2768|3084|4208|4301|4763|4771|5365|5728|6376|6469|7080|7168|9901|10076|10395|22846|22998|23122|23143|23189|23380|23613|23671|25817|56999|65009|79772|89795|90102	APOE|GNA12|NRG1|MEF2C|AFDN|NF1|NF2|PLXNB3|PTEN|CX3CL1|SHH|NKX2-1|TPM1|SRGAP3|PTPRU|DLC1|VASH1|LIMCH1|CLASP2|LRCH1|KANK1|SRGAP2|ZMYND8|TMEFF2|TAFA5|ADAMTS9|NDRG4|MCTP1|NAV3|PHLDB2	-2.41726	-5.4094	2.26
GO:0006820	GO Biological Processes	19	anion transport	19_GO:0051179 localization	1.94804	4.1935	30211	447	1249	36	2.88231	0.473411	762|1201|2555|2557|2561|2670|2911|3766|4763|5244|5322|5660|6506|6507|6513|6529|6534|6536|6558|6579|8001|9057|9121|10087|11182|55107|57348|64116|84879|92745|94015|94081|121601|206358|219855|284439	CA4|CLN3|GABRA2|GABRA4|GABRB2|GFAP|GRM1|KCNJ10|NF1|ABCB4|PLA2G5|PSAP|SLC1A2|SLC1A3|SLC2A1|SLC6A1|SLC6A7|SLC6A9|SLC12A2|SLCO1A2|GLRA3|SLC7A6|SLC16A5|CERT1|SLC2A6|ANO1|TTYH1|SLC39A8|MFSD2A|SLC38A5|TTYH2|SFXN1|ANO4|SLC36A1|SLC37A2|SLC25A42	-2.41726	-5.39393	14.5129
GO:0061136	GO Biological Processes	19	regulation of proteasomal protein catabolic process	19_GO:0008152 metabolic process	2.54612	4.43966	30211	190	1249	20	1.60128	0.355179	348|991|1452|1855|2332|2768|3093|4130|4983|6449|6469|9781|9817|10444|10869|23640|29761|57805|80011|114881	APOE|CDC20|CSNK1A1|DVL1|FMR1|GNA12|UBE2K|MAP1A|OPHN1|SGTA|SHH|RNF144A|KEAP1|ZER1|USP19|HSPBP1|USP25|CCAR2|PSME3IP1|OSBPL7	-2.39683	-7.13465	2.69911
GO:0010823	GO Biological Processes	19	negative regulation of mitochondrion organization	19_GO:0048519 negative regulation of biological process	4.53528	5.09037	30211	48	1249	9	0.720576	0.239325	551|666|3479|4137|7037|28978|57143|84749|115209	AVP|BOK|IGF1|MAPT|TFRC|TMEM14A|ADCK1|USP30|OMA1	-2.37608	-3.87283	12.0941
GO:0021872	GO Biological Processes	19	forebrain generation of neurons	19_GO:0032502 developmental process	4.53528	5.09037	30211	48	1249	9	0.720576	0.239325	1638|1745|8828|8829|10716|26468|51176|55558|64211	DCT|DLX1|NRP2|NRP1|TBR1|LHX6|LEF1|PLXNA3|LHX5	-2.37608	-5.82657	24.1882
GO:0051491	GO Biological Processes	19	positive regulation of filopodium assembly	19_GO:0048518 positive regulation of biological process	5.83852	5.41352	30211	29	1249	7	0.560448	0.211235	2332|5064|6624|8829|26052|116985|375790	FMR1|PALM|FSCN1|NRP1|DNM3|ARAP1|AGRN	-2.35093	-9.25167	5.83852
GO:0051090	GO Biological Processes	19	regulation of DNA-binding transcription factor activity	19_GO:0008152 metabolic process	1.93076	4.13573	30211	451	1249	36	2.88231	0.473411	114|183|408|1896|1906|2175|4919|4921|5588|5590|5727|5728|6376|6425|6469|7027|7037|7099|7187|7188|7804|9252|9817|9969|10392|10475|22954|23085|23373|56849|64127|80149|83737|84166|84851|284434	ADCY8|AGT|ARRB1|EDA|EDN1|FANCA|ROR1|DDR2|PRKCQ|PRKCZ|PTCH1|PTEN|CX3CL1|SFRP5|SHH|TFDP1|TFRC|TLR4|TRAF3|TRAF5|LRP8|RPS6KA5|KEAP1|MED13|NOD1|TRIM38|TRIM32|ERC1|CRTC1|TCEAL7|NOD2|ZC3H12A|ITCH|NLRC5|TRIM52|NWD1	-2.34541	-3.8404	2.52948
GO:0032868	GO Biological Processes	19	response to insulin	19_GO:0050896 response to stimulus	2.45387	4.35877	30211	207	1249	21	1.68135	0.363802	1176|2875|2887|4067|5590|6464|6513|7248|9847|10580|10603|11031|23175|27019|51083|54832|55667|64900|81565|84327|132864	AP3S1|GPT|GRB10|LYN|PRKCZ|SHC1|SLC2A1|TSC1|C2CD5|SORBS1|SH2B2|RAB31|LPIN1|DNAI1|GAL|VPS13C|DENND4C|LPIN3|NDEL1|ZBED3|CPEB2	-2.33805	-9.03971	3.22509
GO:0007218	GO Biological Processes	19	neuropeptide signaling pathway	19_GO:0023052 signaling	3.1355	4.61689	30211	108	1249	14	1.1209	0.297889	2587|3060|4886|4987|4988|5367|5368|6866|8001|22986|51083|57537|64111|344758	GALR1|HCRT|NPY1R|OPRL1|OPRM1|PMCH|PNOC|TAC3|GLRA3|SORCS3|GAL|SORCS2|NPVF|GPR149	-2.33805	-4.08296	3.49384
GO:0018212	GO Biological Processes	19	peptidyl-tyrosine modification	19_GO:0008152 metabolic process	2.75972	4.47168	30211	149	1249	17	1.36109	0.327858	1198|2185|2261|4067|4750|4916|4919|4921|5156|5747|7297|8459|9625|10006|10152|10188|84630	CLK3|PTK2B|FGFR3|LYN|NEK1|NTRK3|ROR1|DDR2|PDGFRA|PTK2|TYK2|TPST2|AATK|ABI1|ABI2|TNK2|TTBK1	-2.32833	-8.12877	2.75972
GO:0032446	GO Biological Processes	19	protein modification by small protein conjugation	19_GO:0008152 metabolic process	1.71095	4.01247	30211	721	1249	51	4.08327	0.559977	408|991|2175|3093|4850|7187|7188|7267|8453|9039|9781|9817|9862|9968|10013|10336|10401|10475|22954|23053|23072|23276|23327|29128|51564|53335|54461|54492|55626|55827|55975|57654|64682|79018|83737|84678|84851|89910|90678|113878|114088|115290|117584|123879|130507|140461|152006|221687|283219|284996|286827	ARRB1|CDC20|FANCA|UBE2K|CNOT4|TRAF3|TRAF5|TTC3|CUL2|UBA3|RNF144A|KEAP1|MED24|MED12|HDAC6|PCGF3|PIAS3|TRIM38|TRIM32|ZSWIM8|HECW1|KLHL18|NEDD4L|UHRF1|HDAC7|BCL11A|FBXW5|NEURL1B|AMBRA1|DCAF6|KLHL7|UVSSA|ANAPC1|GID4|ITCH|KDM2B|TRIM52|UBE3B|LRSAM1|DTX2|TRIM9|FBXO17|RFFL|DCUN1D3|UBR3|ASB8|RNF38|RNF182|KCTD21|RNF149|TRIM59	-2.32426	-4.70896	2.00233
GO:0048488	GO Biological Processes	19	synaptic vesicle endocytosis	19_GO:0051179 localization	4.44272	5.00855	30211	49	1249	9	0.720576	0.239325	274|1759|1785|4983|6453|8301|8867|26052|57555	BIN1|DNM1|DNM2|OPHN1|ITSN1|PICALM|SYNJ1|DNM3|NLGN2	-2.31156	-7.00933	4.68158
GO:0140238	GO Biological Processes	19	presynaptic endocytosis	19_GO:0051179 localization	4.44272	5.00855	30211	49	1249	9	0.720576	0.239325	274|1759|1785|4983|6453|8301|8867|26052|57555	BIN1|DNM1|DNM2|OPHN1|ITSN1|PICALM|SYNJ1|DNM3|NLGN2	-2.31156	-7.00933	4.68158
GO:0150063	GO Biological Processes	19	visual system development	19_GO:0032502 developmental process	2.03759	4.15882	30211	368	1249	31	2.48199	0.440211	43|490|491|652|1296|3975|4763|4771|5145|5156|5309|6469|7289|7477|8829|10152|10220|10763|10848|23210|23424|26160|30812|56890|64805|79888|84465|84678|84879|123016|340273	ACHE|ATP2B1|ATP2B2|BMP4|COL8A2|LHX1|NF1|NF2|PDE6A|PDGFRA|PITX3|SHH|TULP3|WNT7B|NRP1|ABI2|GDF11|NES|PPP1R13L|JMJD6|TDRD7|IFT172|SOX8|MDM1|P2RY12|LPCAT1|MEGF11|KDM2B|MFSD2A|TTC8|ABCB5	-2.31156	-4.88769	2.77569
GO:0048863	GO Biological Processes	19	stem cell differentiation	19_GO:0032502 developmental process	2.6548	4.41274	30211	164	1249	18	1.44115	0.337226	1021|1906|2068|3084|4208|4254|6469|6663|6949|7869|8828|8829|9698|10512|22823|30812|57556|80237	CDK6|EDN1|ERCC2|NRG1|MEF2C|KITLG|SHH|SOX10|TCOF1|SEMA3B|NRP2|NRP1|PUM1|SEMA3C|MTF2|SOX8|SEMA6A|ELL3	-2.30599	-4.6111	9.67526
GO:0009187	GO Biological Processes	19	cyclic nucleotide metabolic process	19_GO:0008152 metabolic process	4.96167	5.14104	30211	39	1249	8	0.640512	0.225729	109|112|113|114|271|1267|4880|5141	ADCY3|ADCY6|ADCY7|ADCY8|AMPD2|CNP|NPPC|PDE4A	-2.30175	-3.78643	9.67526
GO:0045773	GO Biological Processes	19	positive regulation of axon extension	19_GO:0040007 growth	4.96167	5.14104	30211	39	1249	8	0.640512	0.225729	1627|2803|4137|8829|22902|23394|23499|81565	DBN1|GOLGA4|MAPT|NRP1|RUFY3|ADNP|MACF1|NDEL1	-2.30175	-13.5944	4.96167
GO:0086091	GO Biological Processes	19	regulation of heart rate by cardiac conduction	19_GO:0023052 signaling	4.96167	5.14104	30211	39	1249	8	0.640512	0.225729	274|287|776|817|1824|3752|8913|10142	BIN1|ANK2|CACNA1D|CAMK2D|DSC2|KCND3|CACNA1G|AKAP9	-2.30175	-4.60186	4.96167
GO:1905039	GO Biological Processes	19	carboxylic acid transmembrane transport	19_GO:0051179 localization	2.84566	4.47983	30211	136	1249	16	1.28102	0.318198	1201|2670|2911|3766|6506|6507|6513|6534|6536|6583|9057|55089|92745|94081|124565|206358	CLN3|GFAP|GRM1|KCNJ10|SLC1A2|SLC1A3|SLC2A1|SLC6A7|SLC6A9|SLC22A4|SLC7A6|SLC38A4|SLC38A5|SFXN1|SLC38A10|SLC36A1	-2.30175	-5.39393	14.5129
GO:0014706	GO Biological Processes	19	striated muscle tissue development	19_GO:0032502 developmental process	2.19126	4.21095	30211	287	1249	26	2.08167	0.403977	183|652|1756|2274|2317|3084|4208|4209|4629|4763|5156|5339|5728|6261|6469|7168|7248|8506|8913|10512|10848|23764|30812|56999|65009|84525	AGT|BMP4|DMD|FHL2|FLNB|NRG1|MEF2C|MEF2D|MYH11|NF1|PDGFRA|PLEC|PTEN|RYR1|SHH|TPM1|TSC1|CNTNAP1|CACNA1G|SEMA3C|PPP1R13L|MAFF|SOX8|ADAMTS9|NDRG4|HOPX	-2.2928	-4.95902	3.90131
GO:0021940	GO Biological Processes	19	positive regulation of cerebellar granule cell precursor proliferation	19_GO:0032502 developmental process	12.0941	6.51708	30211	8	1249	4	0.320256	0.159871	3975|6469|9283|64211	LHX1|SHH|GPR37L1|LHX5	-2.2671	-4.59563	14.5129
GO:1903825	GO Biological Processes	19	organic acid transmembrane transport	19_GO:0051179 localization	2.82489	4.44574	30211	137	1249	16	1.28102	0.318198	1201|2670|2911|3766|6506|6507|6513|6534|6536|6583|9057|55089|92745|94081|124565|206358	CLN3|GFAP|GRM1|KCNJ10|SLC1A2|SLC1A3|SLC2A1|SLC6A7|SLC6A9|SLC22A4|SLC7A6|SLC38A4|SLC38A5|SFXN1|SLC38A10|SLC36A1	-2.2671	-5.39393	14.5129
GO:0043279	GO Biological Processes	19	response to alkaloid	19_GO:0050896 response to stimulus	3.24171	4.59223	30211	97	1249	13	1.04083	0.287169	114|1393|1785|2185|4988|5020|5309|6261|6506|6507|6529|9455|27092	ADCY8|CRHBP|DNM2|PTK2B|OPRM1|OXT|PITX3|RYR1|SLC1A2|SLC1A3|SLC6A1|HOMER2|CACNG4	-2.26483	-5.5931	5.66106
GO:0001525	GO Biological Processes	19	angiogenesis	19_GO:0032502 developmental process	2.10987	4.15149	30211	321	1249	28	2.24179	0.418883	652|1296|1306|1906|2185|4897|5156|5728|5747|6376|6461|6464|6469|7410|8817|8828|8829|10203|22846|23210|51162|51176|51752|64344|80149|154796|154810|169044	BMP4|COL8A2|COL15A1|EDN1|PTK2B|NRCAM|PDGFRA|PTEN|PTK2|CX3CL1|SHB|SHC1|SHH|VAV2|FGF18|NRP2|NRP1|CALCRL|VASH1|JMJD6|EGFL7|LEF1|ERAP1|HIF3A|ZC3H12A|AMOT|AMOTL1|COL22A1	-2.26079	-8.6923	2.45387
GO:0001756	GO Biological Processes	19	somitogenesis	19_GO:0032502 developmental process	3.96527	4.81424	30211	61	1249	10	0.800641	0.252169	2648|3955|3975|5100|9968|10006|10512|27023|51176|145873	KAT2A|LFNG|LHX1|PCDH8|MED12|ABI1|SEMA3C|FOXB1|LEF1|MESP2	-2.25401	-6.62947	4.15352
GO:0032233	GO Biological Processes	19	positive regulation of actin filament bundle assembly	19_GO:0048518 positive regulation of biological process	3.96527	4.81424	30211	61	1249	10	0.800641	0.252169	1902|4771|6376|7168|7248|8829|10979|22998|55160|55704	LPAR1|NF2|CX3CL1|TPM1|TSC1|NRP1|FERMT2|LIMCH1|ARHGEF10L|CCDC88A	-2.25401	-18.7486	4.2685
GO:0048813	GO Biological Processes	19	dendrite morphogenesis	19_GO:0032502 developmental process	3.96527	4.81424	30211	61	1249	10	0.800641	0.252169	1855|5728|7804|8301|8829|10006|10013|23181|50488|57498	DVL1|PTEN|LRP8|PICALM|NRP1|ABI1|HDAC6|DIP2A|MINK1|KIDINS220	-2.25401	-3.73088	5.09224
GO:0140029	GO Biological Processes	19	exocytic process	19_GO:0051179 localization	3.96527	4.81424	30211	61	1249	10	0.800641	0.252169	1488|4067|5413|6809|8867|9381|10814|23025|26059|112476	CTBP2|LYN|SEPTIN5|STX3|SYNJ1|OTOF|CPLX2|UNC13A|ERC2|PRRT2	-2.25401	-15.2265	6.12358
GO:0050905	GO Biological Processes	19	neuromuscular process	19_GO:0032501 multicellular organismal process	2.80442	4.41196	30211	138	1249	16	1.28102	0.318198	1140|1201|1855|2903|3708|4130|5728|6507|7143|8506|9378|23261|54715|57555|64478|112476	CHRNB1|CLN3|DVL1|GRIN2A|ITPR1|MAP1A|PTEN|SLC1A3|TNR|CNTNAP1|NRXN1|CAMTA1|RBFOX1|NLGN2|CSMD1|PRRT2	-2.23623	-8.57249	5.87427
GO:0061045	GO Biological Processes	19	negative regulation of wound healing	19_GO:0048519 negative regulation of biological process	3.64479	4.69827	30211	73	1249	11	0.880705	0.264371	240|348|1906|2266|5156|5728|6558|23122|25817|55966|90102	ALOX5|APOE|EDN1|FGG|PDGFRA|PTEN|SLC12A2|CLASP2|TAFA5|AJAP1|PHLDB2	-2.2341	-4.77787	9.07056
GO:0034331	GO Biological Processes	19	cell junction maintenance	19_GO:0009987 cellular process	4.83763	5.0436	30211	40	1249	8	0.640512	0.225729	1488|4983|8506|10979|23085|26059|57555|147381	CTBP2|OPHN1|CNTNAP1|FERMT2|ERC1|ERC2|NLGN2|CBLN2	-2.23192	-3.70542	12.0941
GO:0071526	GO Biological Processes	19	semaphorin-plexin signaling pathway	19_GO:0023052 signaling	4.83763	5.0436	30211	40	1249	8	0.640512	0.225729	1906|5365|7869|8828|8829|10512|55558|57556	EDN1|PLXNB3|SEMA3B|NRP2|NRP1|SEMA3C|PLXNA3|SEMA6A	-2.23192	-4.6111	9.67526
GO:0007346	GO Biological Processes	19	regulation of mitotic cell cycle	19_GO:0050789 regulation of biological process	1.87623	4.00583	30211	477	1249	37	2.96237	0.479743	440|652|1112|1906|1981|2068|3479|4751|5727|5728|5883|5962|6241|7027|7756|8555|9585|9787|10419|11170|23276|51203|51347|51720|51754|54461|55626|55795|55835|55920|57521|79866|84142|84632|123879|284001|339479	ASNS|BMP4|FOXN3|EDN1|EIF4G1|ERCC2|IGF1|NEK2|PTCH1|PTEN|RAD9A|RDX|RRM2|TFDP1|ZNF207|CDC14B|KIF20B|DLGAP5|PRMT5|FAM107A|KLHL18|NUSAP1|TAOK3|UIMC1|TMEM8B|FBXW5|AMBRA1|PCID2|CENPJ|RCC2|RPTOR|BORA|ABRAXAS1|AFAP1L2|DCUN1D3|CCDC57|BRINP3	-2.21422	-3.68226	2.73828
GO:0006972	GO Biological Processes	19	hyperosmotic response	19_GO:0050896 response to stimulus	6.59677	5.45339	30211	22	1249	6	0.480384	0.195644	361|551|5020|6513|6558|6750	AQP4|AVP|OXT|SLC2A1|SLC12A2|SST	-2.21422	-3.6819	16.1254
GO:0009190	GO Biological Processes	19	cyclic nucleotide biosynthetic process	19_GO:0008152 metabolic process	6.59677	5.45339	30211	22	1249	6	0.480384	0.195644	109|112|113|114|271|4880	ADCY3|ADCY6|ADCY7|ADCY8|AMPD2|NPPC	-2.21422	-3.78643	9.67526
GO:0010866	GO Biological Processes	19	regulation of triglyceride biosynthetic process	19_GO:0008152 metabolic process	6.59677	5.45339	30211	22	1249	6	0.480384	0.195644	7069|9104|10062|23175|84879|440503	THRSP|RGN|NR1H3|LPIN1|MFSD2A|PLIN5	-2.21422	-6.44042	8.06272
GO:0021533	GO Biological Processes	19	cell differentiation in hindbrain	19_GO:0032502 developmental process	6.59677	5.45339	30211	22	1249	6	0.480384	0.195644	3975|4983|23017|51286|64211|85442	LHX1|OPHN1|FAIM2|CEND1|LHX5|KNDC1	-2.21422	-4.59563	14.5129
GO:0052652	GO Biological Processes	19	cyclic purine nucleotide metabolic process	19_GO:0008152 metabolic process	6.59677	5.45339	30211	22	1249	6	0.480384	0.195644	109|112|113|114|271|4880	ADCY3|ADCY6|ADCY7|ADCY8|AMPD2|NPPC	-2.21422	-3.78643	9.67526
GO:0099560	GO Biological Processes	19	synaptic membrane adhesion	19_GO:0022610 biological adhesion	6.59677	5.45339	30211	22	1249	6	0.480384	0.195644	5789|5792|5802|22854|94030|145581	PTPRD|PTPRF|PTPRS|NTNG1|LRRC4B|LRFN5	-2.21422	-4.23677	12.0941
GO:0046486	GO Biological Processes	19	glycerolipid metabolic process	19_GO:0008152 metabolic process	2.03262	4.07582	30211	357	1249	30	2.40192	0.43323	21|348|1201|1606|1608|3631|5287|5322|5330|5337|5728|5833|6583|7941|8398|8867|9807|9926|10062|11343|23175|23556|57605|63874|64900|79888|83394|84879|222236|375775	ABCA3|APOE|CLN3|DGKA|DGKG|INPP4A|PIK3C2B|PLA2G5|PLCB2|PLD1|PTEN|PCYT2|SLC22A4|PLA2G7|PLA2G6|SYNJ1|IP6K1|LPGAT1|NR1H3|MGLL|LPIN1|PIGN|PITPNM2|ABHD4|LPIN3|LPCAT1|PITPNM3|MFSD2A|NAPEPLD|PNPLA7	-2.21287	-3.67971	4.70325
GO:0046579	GO Biological Processes	19	positive regulation of Ras protein signal transduction	19_GO:0023052 signaling	3.90131	4.74894	30211	62	1249	10	0.800641	0.252169	408|1902|2840|3084|3479|4254|5923|9448|157285|221938	ARRB1|LPAR1|GPR17|NRG1|IGF1|KITLG|RASGRF1|MAP4K4|PRAG1|MMD2	-2.20607	-14.4715	3.90131
GO:0048663	GO Biological Processes	19	neuron fate commitment	19_GO:0032502 developmental process	3.90131	4.74894	30211	62	1249	10	0.800641	0.252169	652|1745|3084|4916|5454|6469|10215|10716|23040|25925	BMP4|DLX1|NRG1|NTRK3|POU3F2|SHH|OLIG2|TBR1|MYT1L|ZNF521	-2.20607	-4.07702	3.90131
GO:0010035	GO Biological Processes	19	response to inorganic substance	19_GO:0050896 response to stimulus	1.83887	3.97951	30211	513	1249	39	3.1225	0.492132	113|114|466|817|1393|1785|1906|2185|2266|2332|2890|4137|4155|4208|5025|5052|5339|5727|6261|6469|6529|6558|6778|6786|7018|7037|8913|9066|9362|10013|10397|22872|23064|23327|23394|27132|57699|80149|341359	ADCY7|ADCY8|ATF1|CAMK2D|CRHBP|DNM2|EDN1|PTK2B|FGG|FMR1|GRIA1|MAPT|MBP|MEF2C|P2RX4|PRDX1|PLEC|PTCH1|RYR1|SHH|SLC6A1|SLC12A2|STAT6|STIM1|TF|TFRC|CACNA1G|SYT7|CPNE6|HDAC6|NDRG1|SEC31A|SETX|NEDD4L|ADNP|CPNE7|CPNE5|ZC3H12A|SYT10	-2.20607	-3.66921	3.1675
GO:0014031	GO Biological Processes	19	mesenchymal cell development	19_GO:0032502 developmental process	3.37509	4.58045	30211	86	1249	12	0.960769	0.276014	1906|3084|4254|6469|6663|6949|7869|8828|8829|10512|30812|57556	EDN1|NRG1|KITLG|SHH|SOX10|TCOF1|SEMA3B|NRP2|NRP1|SEMA3C|SOX8|SEMA6A	-2.20607	-4.6111	9.67526
GO:0048864	GO Biological Processes	19	stem cell development	19_GO:0032502 developmental process	3.37509	4.58045	30211	86	1249	12	0.960769	0.276014	1906|3084|4254|6469|6663|6949|7869|8828|8829|10512|30812|57556	EDN1|NRG1|KITLG|SHH|SOX10|TCOF1|SEMA3B|NRP2|NRP1|SEMA3C|SOX8|SEMA6A	-2.20607	-4.6111	9.67526
GO:0035418	GO Biological Processes	19	protein localization to synapse	19_GO:0051179 localization	4.2685	4.85132	30211	51	1249	9	0.720576	0.239325	40|2903|4130|6809|9378|9379|10368|23162|57555	ASIC2|GRIN2A|MAP1A|STX3|NRXN1|NRXN2|CACNG3|MAPK8IP3|NLGN2	-2.20213	-6.86408	16.1254
GO:0051496	GO Biological Processes	19	positive regulation of stress fiber assembly	19_GO:0048518 positive regulation of biological process	4.2685	4.85132	30211	51	1249	9	0.720576	0.239325	1902|4771|7168|7248|8829|10979|22998|55160|55704	LPAR1|NF2|TPM1|TSC1|NRP1|FERMT2|LIMCH1|ARHGEF10L|CCDC88A	-2.20213	-18.7486	4.2685
GO:0048762	GO Biological Processes	19	mesenchymal cell differentiation	19_GO:0032502 developmental process	2.59159	4.29592	30211	168	1249	18	1.44115	0.337226	652|1906|3084|4208|4254|6275|6469|6663|6949|7869|8828|8829|10512|10736|30812|51176|57556|202151	BMP4|EDN1|NRG1|MEF2C|KITLG|S100A4|SHH|SOX10|TCOF1|SEMA3B|NRP2|NRP1|SEMA3C|SIX2|SOX8|LEF1|SEMA6A|RANBP3L	-2.20213	-4.6111	9.67526
GO:0006650	GO Biological Processes	19	glycerophospholipid metabolic process	19_GO:0008152 metabolic process	2.15374	4.11403	30211	292	1249	26	2.08167	0.403977	21|1201|1606|1608|3631|5287|5322|5330|5337|5728|5833|7941|8398|8867|9807|9926|10062|23175|23556|57605|63874|79888|83394|84879|222236|375775	ABCA3|CLN3|DGKA|DGKG|INPP4A|PIK3C2B|PLA2G5|PLCB2|PLD1|PTEN|PCYT2|PLA2G7|PLA2G6|SYNJ1|IP6K1|LPGAT1|NR1H3|LPIN1|PIGN|PITPNM2|ABHD4|LPCAT1|PITPNM3|MFSD2A|NAPEPLD|PNPLA7	-2.19818	-3.67971	4.70325
GO:0021510	GO Biological Processes	19	spinal cord development	19_GO:0032502 developmental process	3.17622	4.50395	30211	99	1249	13	1.04083	0.287169	2068|3975|4763|5727|6469|7289|7804|9968|10215|10220|26160|27023|64211	ERCC2|LHX1|NF1|PTCH1|SHH|TULP3|LRP8|MED12|OLIG2|GDF11|IFT172|FOXB1|LHX5	-2.19735	-3.65602	6.04704
GO:0060348	GO Biological Processes	19	bone development	19_GO:0032502 developmental process	2.44325	4.23118	30211	198	1249	20	1.60128	0.355179	652|1112|1280|2261|3479|4208|4209|4880|5358|6261|7289|7468|8817|10006|26160|54808|56987|60676|124565|202151	BMP4|FOXN3|COL2A1|FGFR3|IGF1|MEF2C|MEF2D|NPPC|PLS3|RYR1|TULP3|NSD2|FGF18|ABI1|IFT172|DYM|BBX|PAPPA2|SLC38A10|RANBP3L	-2.19546	-6.4982	5.18318
GO:1904951	GO Biological Processes	19	positive regulation of establishment of protein localization	19_GO:0051179 localization	2.11353	4.08576	30211	309	1249	27	2.16173	0.411504	43|114|1201|2266|3479|4628|5108|5532|5590|6469|7099|7447|8398|8938|9585|9847|22885|22902|55107|55763|55835|57555|64328|79778|80149|114899|399687	ACHE|ADCY8|CLN3|FGG|IGF1|MYH10|PCM1|PPP3CB|PRKCZ|SHH|TLR4|VSNL1|PLA2G6|BAIAP3|KIF20B|C2CD5|ABLIM3|RUFY3|ANO1|EXOC1|CENPJ|NLGN2|XPO4|MICALL2|ZC3H12A|C1QTNF3|MYO18A	-2.18472	-10.6462	5.37514
GO:0051222	GO Biological Processes	19	positive regulation of protein transport	19_GO:0051179 localization	2.14639	4.09489	30211	293	1249	26	2.08167	0.403977	43|114|1201|2266|3479|4628|5108|5532|5590|6469|7099|7447|8398|8938|9585|9847|22885|22902|55107|55763|57555|64328|79778|80149|114899|399687	ACHE|ADCY8|CLN3|FGG|IGF1|MYH10|PCM1|PPP3CB|PRKCZ|SHH|TLR4|VSNL1|PLA2G6|BAIAP3|KIF20B|C2CD5|ABLIM3|RUFY3|ANO1|EXOC1|NLGN2|XPO4|MICALL2|ZC3H12A|C1QTNF3|MYO18A	-2.1785	-10.6462	5.37514
GO:0045926	GO Biological Processes	19	negative regulation of growth	19_GO:0040007 growth	2.27072	4.14727	30211	245	1249	23	1.84147	0.380422	183|623|652|2023|2261|2719|4099|5727|5728|5802|6595|7143|7869|8829|10512|53335|55558|57556|57805|65981|80128|85407|123879	AGT|BDKRB1|BMP4|ENO1|FGFR3|GPC3|MAG|PTCH1|PTEN|PTPRS|SMARCA2|TNR|SEMA3B|NRP1|SEMA3C|BCL11A|PLXNA3|SEMA6A|CCAR2|CAPRIN2|TRIM46|NKD1|DCUN1D3	-2.1785	-8.99389	4.94758
GO:2000008	GO Biological Processes	19	regulation of protein localization to cell surface	19_GO:0051179 localization	4.71964	4.94934	30211	41	1249	8	0.640512	0.225729	2824|4130|6809|8301|8514|10347|23327|79608	GPM6B|MAP1A|STX3|PICALM|KCNAB2|ABCA7|NEDD4L|RIC3	-2.17242	-3.62705	4.83763
GO:0044782	GO Biological Processes	19	cilium organization	19_GO:0009987 cellular process	2.04506	4.0423	30211	343	1249	29	2.32186	0.426123	3766|4750|5108|5990|8555|9738|10013|22885|22897|26160|27019|29070|50807|55835|57562|65062|65250|80217|81492|90416|118491|123016|144535|146845|152206|284001|285331|317662|647309	KCNJ10|NEK1|PCM1|RFX2|CDC14B|CCP110|HDAC6|ABLIM3|CEP164|IFT172|DNAI1|CCDC113|ASAP1|CENPJ|CEP126|TMEM237|CPLANE1|CFAP43|RSPH6A|CCDC32|CFAP70|TTC8|CFAP54|CFAP52|CCDC13|CCDC57|CCDC66|FAM149B1|GMNC	-2.16828	-8.88239	2.72799
GO:0035023	GO Biological Processes	19	regulation of Rho protein signal transduction	19_GO:0023052 signaling	3.3363	4.53183	30211	87	1249	12	0.960769	0.276014	348|408|1902|2840|4983|5894|5923|8829|10395|23189|64787|157285	APOE|ARRB1|LPAR1|GPR17|OPHN1|RAF1|RASGRF1|NRP1|DLC1|KANK1|EPS8L2|PRAG1	-2.16774	-14.4715	3.90131
GO:0060271	GO Biological Processes	19	cilium assembly	19_GO:0009987 cellular process	2.10671	4.06737	30211	310	1249	27	2.16173	0.411504	3766|4750|5108|5990|8555|10013|22885|22897|26160|27019|29070|50807|55835|57562|65062|65250|80217|81492|118491|123016|144535|146845|152206|284001|285331|317662|647309	KCNJ10|NEK1|PCM1|RFX2|CDC14B|HDAC6|ABLIM3|CEP164|IFT172|DNAI1|CCDC113|ASAP1|CENPJ|CEP126|TMEM237|CPLANE1|CFAP43|RSPH6A|CFAP70|TTC8|CFAP54|CFAP52|CCDC13|CCDC57|CCDC66|FAM149B1|GMNC	-2.16701	-8.88239	2.72799
GO:0045685	GO Biological Processes	19	regulation of glial cell differentiation	19_GO:0032502 developmental process	3.5476	4.58734	30211	75	1249	11	0.880705	0.264371	274|1745|4099|4763|4916|6469|9283|10215|10419|84630|93377	BIN1|DLX1|MAG|NF1|NTRK3|SHH|GPR37L1|OLIG2|PRMT5|TTBK1|OPALIN	-2.15252	-6.15415	5.58188
GO:0050848	GO Biological Processes	19	regulation of calcium-mediated signaling	19_GO:0023052 signaling	3.5476	4.58734	30211	75	1249	11	0.880705	0.264371	2185|2274|3084|3479|3708|4137|5025|9104|9455|9472|23261	PTK2B|FHL2|NRG1|IGF1|ITPR1|MAPT|P2RX4|RGN|HOMER2|AKAP6|CAMTA1	-2.15252	-4.19334	8.06272
GO:0006886	GO Biological Processes	19	intracellular protein transport	19_GO:0051179 localization	1.71729	3.87518	30211	662	1249	47	3.76301	0.538465	160|162|183|1176|1211|2670|4130|4285|5873|6449|6809|8120|8675|9146|9472|9699|9765|9847|10013|10368|10427|10736|11031|22872|22895|22999|23162|25956|25999|27092|29886|51114|51555|51608|53407|54832|56288|57537|64328|65057|79139|79953|94122|130617|157769|202151|253832	AP2A1|AP1B1|AGT|AP3S1|CLTA|GFAP|MAP1A|MIPEP|RAB27A|SGTA|STX3|AP3B2|STX16|HGS|AKAP6|RIMS2|ZFYVE16|C2CD5|HDAC6|CACNG3|SEC24B|SIX2|RAB31|SEC31A|RPH3A|RIMS1|MAPK8IP3|SEC31B|CLIP3|CACNG4|SNX8|ZDHHC9|PEX5L|GET4|STX18|VPS13C|PARD3|SORCS2|XPO4|ACD|DERL1|SYNDIG1|SYTL5|ZFAND2B|FAM91A1|RANBP3L|ZDHHC20	-2.15058	-3.60042	1.71729
GO:0098662	GO Biological Processes	19	inorganic cation transmembrane transport	19_GO:0051179 localization	1.77916	3.90346	30211	571	1249	42	3.36269	0.510076	40|490|491|492|773|776|784|1906|2902|2903|3358|3708|3742|3752|3766|3773|4988|5025|6261|6507|6529|6534|6536|6547|6558|8514|8913|10368|27092|30820|53373|54207|56479|57348|64116|80228|84286|117531|140803|206358|221074|245973	ASIC2|ATP2B1|ATP2B2|ATP2B3|CACNA1A|CACNA1D|CACNB3|EDN1|GRIN1|GRIN2A|HTR2C|ITPR1|KCNA6|KCND3|KCNJ10|KCNJ16|OPRM1|P2RX4|RYR1|SLC1A3|SLC6A1|SLC6A7|SLC6A9|SLC8A3|SLC12A2|KCNAB2|CACNA1G|CACNG3|CACNG4|KCNIP1|TPCN1|KCNK10|KCNQ5|TTYH1|SLC39A8|ORAI2|TMEM175|TMC1|TRPM6|SLC36A1|SLC39A12|ATP6V1C2	-2.14874	-7.35201	2.95633
GO:0150011	GO Biological Processes	19	regulation of neuron projection arborization	19_GO:0032502 developmental process	8.06272	5.68179	30211	15	1249	5	0.40032	0.17867	1855|1857|22854|23499|84879	DVL1|DVL3|NTNG1|MACF1|MFSD2A	-2.1465	-3.59476	8.06272
GO:0061025	GO Biological Processes	19	membrane fusion	19_GO:0009987 cellular process	2.72543	4.2798	30211	142	1249	16	1.28102	0.318198	1201|5322|6809|6843|6845|8291|8674|8675|9066|9135|9381|22999|26509|53407|84286|112476	CLN3|PLA2G5|STX3|VAMP1|VAMP7|DYSF|VAMP4|STX16|SYT7|RABEP1|OTOF|RIMS1|MYOF|STX18|TMEM175|PRRT2	-2.12165	-4.8101	16.1254
GO:0050714	GO Biological Processes	19	positive regulation of protein secretion	19_GO:0051179 localization	2.83455	4.31933	30211	128	1249	15	1.20096	0.308219	43|114|2266|3479|4628|5532|7099|7447|8398|8938|55107|55763|57555|114899|399687	ACHE|ADCY8|FGG|IGF1|MYH10|PPP3CB|TLR4|VSNL1|PLA2G6|BAIAP3|ANO1|EXOC1|NLGN2|C1QTNF3|MYO18A	-2.12165	-10.6462	5.37514
GO:0007274	GO Biological Processes	19	neuromuscular synaptic transmission	19_GO:0023052 signaling	6.30995	5.29029	30211	23	1249	6	0.480384	0.195644	1140|1837|23085|23095|26059|89848	CHRNB1|DTNA|ERC1|KIF1B|ERC2|FCHSD1	-2.12142	-3.70542	12.0941
GO:1903861	GO Biological Processes	19	positive regulation of dendrite extension	19_GO:0040007 growth	6.30995	5.29029	30211	23	1249	6	0.480384	0.195644	9362|9699|22999|23025|23327|57699	CPNE6|RIMS2|RIMS1|UNC13A|NEDD4L|CPNE5	-2.12142	-6.00832	12.0941
GO:0002175	GO Biological Processes	19	protein localization to paranode region of axon	19_GO:0051179 localization	18.1411	7.11963	30211	4	1249	3	0.240192	0.138508	7368|8506|23136	UGT8|CNTNAP1|EPB41L3	-2.12142	-5.3556	18.1411
GO:1902994	GO Biological Processes	19	regulation of phospholipid efflux	19_GO:0051179 localization	18.1411	7.11963	30211	4	1249	3	0.240192	0.138508	21|348|10347	ABCA3|APOE|ABCA7	-2.12142	-5.44932	18.1411
GO:1902995	GO Biological Processes	19	positive regulation of phospholipid efflux	19_GO:0051179 localization	18.1411	7.11963	30211	4	1249	3	0.240192	0.138508	21|348|10347	ABCA3|APOE|ABCA7	-2.12142	-5.44932	18.1411
GO:1903690	GO Biological Processes	19	negative regulation of wound healing, spreading of epidermal cells	19_GO:0040011 locomotion	18.1411	7.11963	30211	4	1249	3	0.240192	0.138508	5728|23122|90102	PTEN|CLASP2|PHLDB2	-2.12142	-5.58965	18.1411
GO:0045761	GO Biological Processes	19	regulation of adenylate cyclase activity	19_GO:0065007 biological regulation	5.29116	5.04359	30211	32	1249	7	0.560448	0.211235	776|2587|2913|4763|5064|6786|10142	CACNA1D|GALR1|GRM3|NF1|PALM|STIM1|AKAP9	-2.1189	-3.5601	5.29116
GO:0051091	GO Biological Processes	19	positive regulation of DNA-binding transcription factor activity	19_GO:0008152 metabolic process	2.19892	4.06311	30211	264	1249	24	1.92154	0.388445	114|183|1896|1906|4919|4921|5588|5590|5728|6376|6469|7027|7037|7099|7188|7804|9252|10392|10475|22954|23085|23373|64127|84851	ADCY8|AGT|EDA|EDN1|ROR1|DDR2|PRKCQ|PRKCZ|PTEN|CX3CL1|SHH|TFDP1|TFRC|TLR4|TRAF5|LRP8|RPS6KA5|NOD1|TRIM38|TRIM32|ERC1|CRTC1|NOD2|TRIM52	-2.11565	-3.8404	2.52948
GO:0048814	GO Biological Processes	19	regulation of dendrite morphogenesis	19_GO:0032502 developmental process	3.7794	4.62233	30211	64	1249	10	0.800641	0.252169	816|1627|5789|7804|23043|23072|23327|26037|65981|85442	CAMK2B|DBN1|PTPRD|LRP8|TNIK|HECW1|NEDD4L|SIPA1L1|CAPRIN2|KNDC1	-2.11539	-12.5845	7.03655
GO:0048857	GO Biological Processes	19	neural nucleus development	19_GO:0032502 developmental process	3.7794	4.62233	30211	64	1249	10	0.800641	0.252169	1267|4155|5354|6271|7080|10427|57447|79109|84630|170302	CNP|MBP|PLP1|S100A1|NKX2-1|SEC24B|NDRG2|MAPKAP1|TTBK1|ARX	-2.11539	-5.0141	3.98393
GO:0072080	GO Biological Processes	19	nephron tubule development	19_GO:0032502 developmental process	3.50092	4.53328	30211	76	1249	11	0.880705	0.264371	652|2719|3975|4208|5455|5727|6469|7477|30812|153572|170690	BMP4|GPC3|LHX1|MEF2C|POU3F3|PTCH1|SHH|WNT7B|SOX8|IRX2|ADAMTS16	-2.11385	-5.83876	16.1254
GO:0090207	GO Biological Processes	19	regulation of triglyceride metabolic process	19_GO:0008152 metabolic process	4.60727	4.85808	30211	42	1249	8	0.640512	0.225729	348|7069|9104|10062|23175|79718|84879|440503	APOE|THRSP|RGN|NR1H3|LPIN1|TBL1XR1|MFSD2A|PLIN5	-2.11385	-6.44042	8.06272
GO:0001654	GO Biological Processes	19	eye development	19_GO:0032502 developmental process	1.99353	3.96026	30211	364	1249	30	2.40192	0.43323	43|490|491|652|1296|3975|4763|4771|5145|5156|5309|6469|7289|7477|8829|10152|10220|10763|10848|23210|23424|26160|30812|56890|79888|84465|84678|84879|123016|340273	ACHE|ATP2B1|ATP2B2|BMP4|COL8A2|LHX1|NF1|NF2|PDE6A|PDGFRA|PITX3|SHH|TULP3|WNT7B|NRP1|ABI2|GDF11|NES|PPP1R13L|JMJD6|TDRD7|IFT172|SOX8|MDM1|LPCAT1|MEGF11|KDM2B|MFSD2A|TTC8|ABCB5	-2.09906	-4.88769	2.77569
GO:0010821	GO Biological Processes	19	regulation of mitochondrion organization	19_GO:0050789 regulation of biological process	2.70637	4.24747	30211	143	1249	16	1.28102	0.318198	551|666|3479|4137|7037|8398|8739|10013|28978|54832|55288|55626|57143|84749|89941|115209	AVP|BOK|IGF1|MAPT|TFRC|PLA2G6|HRK|HDAC6|TMEM14A|VPS13C|RHOT1|AMBRA1|ADCK1|USP30|RHOT2|OMA1	-2.09836	-3.87283	12.0941
GO:0071407	GO Biological Processes	19	cellular response to organic cyclic compound	19_GO:0050896 response to stimulus	1.82371	3.8726	30211	504	1249	38	3.04243	0.485982	109|112|114|361|490|652|1393|1785|1906|2561|2774|2889|3358|4208|4481|4988|5025|5029|5244|5727|5899|5906|6261|6506|6507|6663|7804|9472|10142|10413|11170|57655|64127|64805|80149|112398|114881|164091	ADCY3|ADCY6|ADCY8|AQP4|ATP2B1|BMP4|CRHBP|DNM2|EDN1|GABRB2|GNAL|RAPGEF1|HTR2C|MEF2C|MSR1|OPRM1|P2RX4|P2RY2|ABCB4|PTCH1|RALB|RAP1A|RYR1|SLC1A2|SLC1A3|SOX10|LRP8|AKAP6|AKAP9|YAP1|FAM107A|GRAMD1A|NOD2|P2RY12|ZC3H12A|EGLN2|OSBPL7|PAQR7	-2.08554	-3.52055	1.82371
GO:0016241	GO Biological Processes	19	regulation of macroautophagy	19_GO:0008152 metabolic process	2.60252	4.19403	30211	158	1249	17	1.36109	0.327858	823|1201|5899|6829|7248|9638|9711|10013|10392|23265|54832|55626|55763|64127|84749|90678|245973	CAPN1|CLN3|RALB|SUPT5H|TSC1|FEZ1|RUBCN|HDAC6|NOD1|EXOC7|VPS13C|AMBRA1|EXOC1|NOD2|USP30|LRSAM1|ATP6V1C2	-2.07981	-5.35007	2.60252
GO:0031915	GO Biological Processes	19	positive regulation of synaptic plasticity	19_GO:0023052 signaling	10.7503	6.07524	30211	9	1249	4	0.320256	0.159871	114|991|1627|10814	ADCY8|CDC20|DBN1|CPLX2	-2.07896	-3.50864	10.7503
GO:0033292	GO Biological Processes	19	T-tubule organization	19_GO:0032502 developmental process	10.7503	6.07524	30211	9	1249	4	0.320256	0.159871	274|287|8291|26509	BIN1|ANK2|DYSF|MYOF	-2.07896	-3.50864	10.7503
GO:0090129	GO Biological Processes	19	positive regulation of synapse maturation	19_GO:0032502 developmental process	10.7503	6.07524	30211	9	1249	4	0.320256	0.159871	816|991|9378|22859	CAMK2B|CDC20|NRXN1|ADGRL1	-2.07896	-3.50864	10.7503
GO:0098698	GO Biological Processes	19	postsynaptic specialization assembly	19_GO:0032502 developmental process	10.7503	6.07524	30211	9	1249	4	0.320256	0.159871	5728|9378|9379|57555	PTEN|NRXN1|NRXN2|NLGN2	-2.07896	-6.86408	16.1254
GO:0099612	GO Biological Processes	19	protein localization to axon	19_GO:0051179 localization	10.7503	6.07524	30211	9	1249	4	0.320256	0.159871	7368|8506|23136|80128	UGT8|CNTNAP1|EPB41L3|TRIM46	-2.07896	-5.3556	18.1411
GO:1903689	GO Biological Processes	19	regulation of wound healing, spreading of epidermal cells	19_GO:0040011 locomotion	10.7503	6.07524	30211	9	1249	4	0.320256	0.159871	5728|10979|23122|90102	PTEN|FERMT2|CLASP2|PHLDB2	-2.07896	-5.58965	18.1411
GO:0050772	GO Biological Processes	19	positive regulation of axonogenesis	19_GO:0032502 developmental process	3.45545	4.48013	30211	77	1249	11	0.880705	0.264371	1627|2803|4137|5365|8829|22902|23394|23499|55558|81565|85458	DBN1|GOLGA4|MAPT|PLXNB3|NRP1|RUFY3|ADNP|MACF1|PLXNA3|NDEL1|DIXDC1	-2.07278	-13.5944	4.96167
GO:0051149	GO Biological Processes	19	positive regulation of muscle cell differentiation	19_GO:0032502 developmental process	3.45545	4.48013	30211	77	1249	11	0.880705	0.264371	652|1906|2648|3084|3479|4208|6300|6469|9472|22954|84525	BMP4|EDN1|KAT2A|NRG1|IGF1|MEF2C|MAPK12|SHH|AKAP6|TRIM32|HOPX	-2.07278	-4.19334	8.06272
GO:0051592	GO Biological Processes	19	response to calcium ion	19_GO:0050896 response to stimulus	2.68757	4.21542	30211	144	1249	16	1.28102	0.318198	114|817|1393|1906|2185|2266|4208|6261|6529|6786|9066|9362|22872|27132|57699|341359	ADCY8|CAMK2D|CRHBP|EDN1|PTK2B|FGG|MEF2C|RYR1|SLC6A1|STIM1|SYT7|CPNE6|SEC31A|CPNE7|CPNE5|SYT10	-2.07227	-3.66921	3.1675
GO:1902017	GO Biological Processes	19	regulation of cilium assembly	19_GO:0050789 regulation of biological process	3.72125	4.56093	30211	65	1249	10	0.800641	0.252169	1785|4134|9738|10413|10807|55704|55835|79874|115704|170690	DNM2|MAP4|CCP110|YAP1|ENTR1|CCDC88A|CENPJ|RABEP2|EVI5L|ADAMTS16	-2.07125	-3.95695	16.1254
GO:0002028	GO Biological Processes	19	regulation of sodium ion transport	19_GO:0051179 localization	3.22509	4.39011	30211	90	1249	12	0.960769	0.276014	81|817|1756|1785|5025|23072|23327|53822|53827|65125|154215|286183	ACTN4|CAMK2D|DMD|DNM2|P2RX4|HECW1|NEDD4L|FXYD7|FXYD5|WNK1|NKAIN2|NKAIN3	-2.05538	-3.48129	6.04704
GO:1902532	GO Biological Processes	19	negative regulation of intracellular signal transduction	19_GO:0023052 signaling	1.78182	3.81771	30211	543	1249	40	3.20256	0.498195	183|348|652|960|1608|2023|2122|2274|3070|3708|4067|4763|4771|4987|5728|6425|7088|7099|7248|9455|10347|10395|22954|23005|23189|51347|51564|57447|57556|57805|79109|79931|80149|80237|83737|96459|114899|117584|284996|286827	AGT|APOE|BMP4|CD44|DGKG|ENO1|MECOM|FHL2|HELLS|ITPR1|LYN|NF1|NF2|OPRL1|PTEN|SFRP5|TLE1|TLR4|TSC1|HOMER2|ABCA7|DLC1|TRIM32|MAPKBP1|KANK1|TAOK3|HDAC7|NDRG2|SEMA6A|CCAR2|MAPKAP1|TNIP3|ZC3H12A|ELL3|ITCH|FNIP1|C1QTNF3|RFFL|RNF149|TRIM59	-2.04358	-3.46873	2.02694
GO:0050708	GO Biological Processes	19	regulation of protein secretion	19_GO:0051179 localization	2.20765	3.99779	30211	252	1249	23	1.84147	0.380422	43|114|240|348|2266|3479|4628|4988|5532|6558|7099|7447|8398|8938|9066|10062|55107|55763|57555|79651|90007|114899|399687	ACHE|ADCY8|ALOX5|APOE|FGG|IGF1|MYH10|OPRM1|PPP3CB|SLC12A2|TLR4|VSNL1|PLA2G6|BAIAP3|SYT7|NR1H3|ANO1|EXOC1|NLGN2|RHBDF2|MIDN|C1QTNF3|MYO18A	-2.03476	-10.6462	5.37514
GO:0031667	GO Biological Processes	19	response to nutrient levels	19_GO:0050896 response to stimulus	1.88192	3.85648	30211	437	1249	34	2.72218	0.460452	317|348|440|490|1824|1981|2648|2875|3060|3358|4988|5020|5339|5899|6513|6750|7037|7248|9227|9506|9779|11170|23408|27327|53615|57521|64127|79718|79726|80149|84251|84879|96459|115209	APAF1|APOE|ASNS|ATP2B1|DSC2|EIF4G1|KAT2A|GPT|HCRT|HTR2C|OPRM1|OXT|PLEC|RALB|SLC2A1|SST|TFRC|TSC1|LRAT|PAGE4|TBC1D5|FAM107A|SIRT5|TNRC6A|MBD3|RPTOR|NOD2|TBL1XR1|WDR59|ZC3H12A|SGIP1|MFSD2A|FNIP1|OMA1	-2.03476	-4.13457	1.95564
GO:0016570	GO Biological Processes	19	histone modification	19_GO:0008152 metabolic process	1.94762	3.88605	30211	385	1249	31	2.48199	0.440211	1107|2122|2648|4298|7403|7468|7799|8242|8295|9112|9252|9862|10013|10336|10419|10600|23210|27005|29128|51105|51176|51564|51720|51780|53615|55578|55683|55689|79718|84525|84678	CHD3|MECOM|KAT2A|MLLT1|KDM6A|NSD2|PRDM2|KDM5C|TRRAP|MTA1|RPS6KA5|MED24|HDAC6|PCGF3|PRMT5|USP16|JMJD6|USP21|UHRF1|PHF20L1|LEF1|HDAC7|UIMC1|KDM3B|MBD3|SUPT20H|KANSL3|YEATS2|TBL1XR1|HOPX|KDM2B	-2.03476	-4.86998	1.95546
GO:1902285	GO Biological Processes	19	semaphorin-plexin signaling pathway involved in neuron projection guidance	19_GO:0040011 locomotion	7.5588	5.44953	30211	16	1249	5	0.40032	0.17867	1906|5365|8828|8829|55558	EDN1|PLXNB3|NRP2|NRP1|PLXNA3	-2.02488	-5.82657	24.1882
GO:0018108	GO Biological Processes	19	peptidyl-tyrosine phosphorylation	19_GO:0008152 metabolic process	2.65076	4.15213	30211	146	1249	16	1.28102	0.318198	1198|2185|2261|4067|4750|4916|4919|4921|5156|5747|7297|9625|10006|10152|10188|84630	CLK3|PTK2B|FGFR3|LYN|NEK1|NTRK3|ROR1|DDR2|PDGFRA|PTK2|TYK2|AATK|ABI1|ABI2|TNK2|TTBK1	-2.01042	-8.12877	2.75972
GO:0007160	GO Biological Processes	19	cell-matrix adhesion	19_GO:0022610 biological adhesion	2.74865	4.1812	30211	132	1249	15	1.20096	0.308219	960|1896|2185|2266|3691|7248|8499|10395|10516|10580|10979|50509|51754|55920|56999	CD44|EDA|PTK2B|FGG|ITGB4|TSC1|PPFIA2|DLC1|FBLN5|SORBS1|FERMT2|COL5A3|TMEM8B|RCC2|ADAMTS9	-2.00202	-4.43575	4.70325
GO:0048678	GO Biological Processes	19	response to axon injury	19_GO:0050896 response to stimulus	3.95806	4.55978	30211	55	1249	9	0.720576	0.239325	2596|4067|4099|4916|5025|10675|23162|64805|118812	GAP43|LYN|MAG|NTRK3|P2RX4|CSPG5|MAPK8IP3|P2RY12|MORN4	-1.98718	-3.4065	4.83763
GO:1902116	GO Biological Processes	19	negative regulation of organelle assembly	19_GO:0048519 negative regulation of biological process	4.39785	4.68388	30211	44	1249	8	0.640512	0.225729	1785|2648|4134|9638|9738|10413|56890|115704	DNM2|KAT2A|MAP4|FEZ1|CCP110|YAP1|MDM1|EVI5L	-1.98718	-3.95695	16.1254
GO:0010770	GO Biological Processes	19	positive regulation of cell morphogenesis involved in differentiation	19_GO:0032502 developmental process	3.36797	4.37641	30211	79	1249	11	0.880705	0.264371	816|1627|1785|2266|3987|5789|7804|8829|10675|10979|65981	CAMK2B|DBN1|DNM2|FGG|LIMS1|PTPRD|LRP8|NRP1|CSPG5|FERMT2|CAPRIN2	-1.98395	-9.68237	6.14302
GO:0002027	GO Biological Processes	19	regulation of heart rate	19_GO:0032501 multicellular organismal process	2.99472	4.252	30211	105	1249	13	1.04083	0.287169	183|274|287|776|817|1756|1824|1906|3752|5020|7168|8913|10142	AGT|BIN1|ANK2|CACNA1D|CAMK2D|DMD|DSC2|EDN1|KCND3|OXT|TPM1|CACNA1G|AKAP9	-1.98373	-4.60186	4.96167
GO:0070252	GO Biological Processes	19	actin-mediated cell contraction	19_GO:0009987 cellular process	3.61017	4.44169	30211	67	1249	10	0.800641	0.252169	287|776|817|3752|4620|7168|8913|22998|23327|122786	ANK2|CACNA1D|CAMK2D|KCND3|MYH2|TPM1|CACNA1G|LIMCH1|NEDD4L|FRMD6	-1.97173	-3.38871	14.5129
GO:0048736	GO Biological Processes	19	appendage development	19_GO:0032502 developmental process	2.45981	4.04501	30211	177	1249	18	1.44115	0.337226	444|652|1280|1750|2648|2719|2768|3691|5727|6469|7289|10512|10979|26160|51176|51222|65057|100131390	ASPH|BMP4|COL2A1|DLX6|KAT2A|GPC3|GNA12|ITGB4|PTCH1|SHH|TULP3|SEMA3C|FERMT2|IFT172|LEF1|ZNF219|ACD|SP9	-1.96837	-4.33732	5.86379
GO:0060173	GO Biological Processes	19	limb development	19_GO:0032502 developmental process	2.45981	4.04501	30211	177	1249	18	1.44115	0.337226	444|652|1280|1750|2648|2719|2768|3691|5727|6469|7289|10512|10979|26160|51176|51222|65057|100131390	ASPH|BMP4|COL2A1|DLX6|KAT2A|GPC3|GNA12|ITGB4|PTCH1|SHH|TULP3|SEMA3C|FERMT2|IFT172|LEF1|ZNF219|ACD|SP9	-1.96837	-4.33732	5.86379
GO:0051223	GO Biological Processes	19	regulation of protein transport	19_GO:0051179 localization	1.808	3.76411	30211	495	1249	37	2.96237	0.479743	43|114|240|348|652|1201|2266|3479|4628|4763|4988|5108|5532|5590|6469|6558|7099|7447|8398|8938|9066|9585|9847|10062|22885|22902|55107|55763|57555|64328|79651|79778|80149|81565|90007|114899|399687	ACHE|ADCY8|ALOX5|APOE|BMP4|CLN3|FGG|IGF1|MYH10|NF1|OPRM1|PCM1|PPP3CB|PRKCZ|SHH|SLC12A2|TLR4|VSNL1|PLA2G6|BAIAP3|SYT7|KIF20B|C2CD5|NR1H3|ABLIM3|RUFY3|ANO1|EXOC1|NLGN2|XPO4|RHBDF2|MICALL2|ZC3H12A|NDEL1|MIDN|C1QTNF3|MYO18A	-1.95822	-10.6462	5.37514
GO:0007020	GO Biological Processes	19	microtubule nucleation	19_GO:0009987 cellular process	5.80516	4.99134	30211	25	1249	6	0.480384	0.195644	10142|10844|23122|55835|81565|284001	AKAP9|TUBGCP2|CLASP2|CENPJ|NDEL1|CCDC57	-1.94152	-7.37242	7.39082
GO:0021697	GO Biological Processes	19	cerebellar cortex formation	19_GO:0032502 developmental process	5.80516	4.99134	30211	25	1249	6	0.480384	0.195644	3975|4983|23017|51286|64211|85442	LHX1|OPHN1|FAIM2|CEND1|LHX5|KNDC1	-1.94152	-4.59563	14.5129
GO:0034643	GO Biological Processes	19	establishment of mitochondrion localization, microtubule-mediated	19_GO:0051179 localization	5.80516	4.99134	30211	25	1249	6	0.480384	0.195644	4137|6683|8936|10013|55288|89941	MAPT|SPAST|WASF1|HDAC6|RHOT1|RHOT2	-1.94152	-7.0834	6.9109
GO:0047497	GO Biological Processes	19	mitochondrion transport along microtubule	19_GO:0051179 localization	5.80516	4.99134	30211	25	1249	6	0.480384	0.195644	4137|6683|8936|10013|55288|89941	MAPT|SPAST|WASF1|HDAC6|RHOT1|RHOT2	-1.94152	-7.0834	6.9109
GO:2000311	GO Biological Processes	19	regulation of AMPA receptor activity	19_GO:0023052 signaling	5.80516	4.99134	30211	25	1249	6	0.480384	0.195644	4208|10368|27092|50488|57555|149111	MEF2C|CACNG3|CACNG4|MINK1|NLGN2|CNIH3	-1.94152	-3.35265	8.06272
GO:0009798	GO Biological Processes	19	axis specification	19_GO:0032502 developmental process	3.12105	4.25424	30211	93	1249	12	0.960769	0.276014	652|2114|2719|3975|5015|5727|6469|10736|23424|26160|123016|145873	BMP4|ETS2|GPC3|LHX1|OTX2|PTCH1|SHH|SIX2|TDRD7|IFT172|TTC8|MESP2	-1.93796	-6.62947	4.15352
GO:0060291	GO Biological Processes	19	long-term synaptic potentiation	19_GO:0023052 signaling	3.88738	4.49118	30211	56	1249	9	0.720576	0.239325	1395|2185|2670|2903|5590|5728|6547|6809|7143	CRHR2|PTK2B|GFAP|GRIN2A|PRKCZ|PTEN|SLC8A3|STX3|TNR	-1.93677	-7.48373	8.70773
GO:0008089	GO Biological Processes	19	anterograde axonal transport	19_GO:0051179 localization	4.30012	4.60065	30211	45	1249	8	0.640512	0.225729	547|1176|4130|6683|8120|23095|23162|80128	KIF1A|AP3S1|MAP1A|SPAST|AP3B2|KIF1B|MAPK8IP3|TRIM46	-1.92899	-12.3752	6.20209
GO:0032892	GO Biological Processes	19	positive regulation of organic acid transport	19_GO:0051179 localization	4.30012	4.60065	30211	45	1249	8	0.640512	0.225729	183|551|1906|5020|5025|6529|6558|8398	AGT|AVP|EDN1|OXT|P2RX4|SLC6A1|SLC12A2|PLA2G6	-1.92899	-3.6819	16.1254
GO:0051259	GO Biological Processes	19	protein complex oligomerization	19_GO:0009987 cellular process	2.20805	3.91013	30211	241	1249	22	1.76141	0.372212	31|114|361|666|2744|2902|3742|3752|6241|6261|6506|6683|8001|10600|23210|23373|54974|80149|140803|283219|284252|386618	ACACA|ADCY8|AQP4|BOK|GLS|GRIN1|KCNA6|KCND3|RRM2|RYR1|SLC1A2|SPAST|GLRA3|USP16|JMJD6|CRTC1|THG1L|ZC3H12A|TRPM6|KCTD21|KCTD1|KCTD4	-1.9276	-3.33511	2.97047
GO:0061061	GO Biological Processes	19	muscle structure development	19_GO:0032502 developmental process	1.81411	3.73372	30211	480	1249	36	2.88231	0.473411	81|183|274|287|652|1106|1140|1465|1756|2274|2317|3084|3479|4208|4209|4629|4763|4773|5156|5339|6261|6300|6469|7168|7248|8291|8506|9215|9444|10290|11155|23764|26509|30812|56704|57496	ACTN4|AGT|BIN1|ANK2|BMP4|CHD2|CHRNB1|CSRP1|DMD|FHL2|FLNB|NRG1|IGF1|MEF2C|MEF2D|MYH11|NF1|NFATC2|PDGFRA|PLEC|RYR1|MAPK12|SHH|TPM1|TSC1|DYSF|CNTNAP1|LARGE1|QKI|SPEG|LDB3|MAFF|MYOF|SOX8|JPH1|MRTFB	-1.919	-4.95902	3.90131
GO:0098657	GO Biological Processes	19	import into cell	19_GO:0051179 localization	2.43233	3.99134	30211	179	1249	18	1.44115	0.337226	2670|2911|3766|3773|6506|6507|6513|6529|6536|6547|6558|6571|6583|54492|64116|90678|206358|221074	GFAP|GRM1|KCNJ10|KCNJ16|SLC1A2|SLC1A3|SLC2A1|SLC6A1|SLC6A9|SLC8A3|SLC12A2|SLC18A2|SLC22A4|NEURL1B|SLC39A8|LRSAM1|SLC36A1|SLC39A12	-1.919	-5.39393	14.5129
GO:0032102	GO Biological Processes	19	negative regulation of response to external stimulus	19_GO:0048519 negative regulation of biological process	1.86934	3.75712	30211	427	1249	33	2.64211	0.453816	240|348|1855|1906|2266|3479|4067|5156|5728|5802|6376|6558|7143|7869|8829|10062|10203|10475|10512|23005|23122|25817|28964|55558|55966|57556|64127|79651|83737|84166|90102|114899|145581	ALOX5|APOE|DVL1|EDN1|FGG|IGF1|LYN|PDGFRA|PTEN|PTPRS|CX3CL1|SLC12A2|TNR|SEMA3B|NRP1|NR1H3|CALCRL|TRIM38|SEMA3C|MAPKBP1|CLASP2|TAFA5|GIT1|PLXNA3|AJAP1|SEMA6A|NOD2|RHBDF2|ITCH|NLRC5|PHLDB2|C1QTNF3|LRFN5	-1.91771	-4.77787	9.07056
GO:0071695	GO Biological Processes	19	anatomical structure maturation	19_GO:0032502 developmental process	2.30363	3.93677	30211	210	1249	20	1.60128	0.355179	1906|2068|2185|2261|2266|3479|4763|4897|4929|5745|6196|6261|6376|6663|10220|23424|26468|30812|51286|375790	EDN1|ERCC2|PTK2B|FGFR3|FGG|IGF1|NF1|NRCAM|NR4A2|PTH1R|RPS6KA2|RYR1|CX3CL1|SOX10|GDF11|TDRD7|LHX6|SOX8|CEND1|AGRN	-1.91435	-5.37367	2.6548
GO:0051051	GO Biological Processes	19	negative regulation of transport	19_GO:0051179 localization	1.82848	3.73065	30211	463	1249	35	2.80224	0.466982	274|348|817|1393|1906|2185|2332|2824|2887|3060|3084|4763|4987|4988|5020|5728|5906|6469|6536|7447|8291|8301|8832|9711|10062|10347|23072|23327|64111|65125|79651|79772|90007|90678|112476	BIN1|APOE|CAMK2D|CRHBP|EDN1|PTK2B|FMR1|GPM6B|GRB10|HCRT|NRG1|NF1|OPRL1|OPRM1|OXT|PTEN|RAP1A|SHH|SLC6A9|VSNL1|DYSF|PICALM|CD84|RUBCN|NR1H3|ABCA7|HECW1|NEDD4L|NPVF|WNK1|RHBDF2|MCTP1|MIDN|LRSAM1|PRRT2	-1.90898	-3.31161	2.31743
GO:0010470	GO Biological Processes	19	regulation of gastrulation	19_GO:0032502 developmental process	7.11416	5.23653	30211	17	1249	5	0.40032	0.17867	3975|5015|23122|23187|90102	LHX1|OTX2|CLASP2|PHLDB1|PHLDB2	-1.90898	-5.58965	18.1411
GO:0051969	GO Biological Processes	19	regulation of transmission of nerve impulse	19_GO:0023052 signaling	7.11416	5.23653	30211	17	1249	5	0.40032	0.17867	183|551|2332|3060|7143	AGT|AVP|FMR1|HCRT|TNR	-1.90898	-3.31077	8.06272
GO:1903358	GO Biological Processes	19	regulation of Golgi organization	19_GO:0050789 regulation of biological process	7.11416	5.23653	30211	17	1249	5	0.40032	0.17867	1785|9659|10142|53407|79591	DNM2|PDE4DIP|AKAP9|STX18|ARMH3	-1.90898	-3.31077	7.11416
GO:0030032	GO Biological Processes	19	lamellipodium assembly	19_GO:0009987 cellular process	4.83763	4.71746	30211	35	1249	7	0.560448	0.211235	832|7410|9459|22885|23380|55704|64805	CAPZB|VAV2|ARHGEF6|ABLIM3|SRGAP2|CCDC88A|P2RY12	-1.90542	-4.26561	8.06272
GO:0006171	GO Biological Processes	19	cAMP biosynthetic process	19_GO:0008152 metabolic process	9.67526	5.69789	30211	10	1249	4	0.320256	0.159871	109|112|113|114	ADCY3|ADCY6|ADCY7|ADCY8	-1.90229	-3.78643	9.67526
GO:0072111	GO Biological Processes	19	cell proliferation involved in kidney development	19_GO:0032502 developmental process	9.67526	5.69789	30211	10	1249	4	0.320256	0.159871	652|2719|5727|6469	BMP4|GPC3|PTCH1|SHH	-1.90229	-5.83876	16.1254
GO:0072205	GO Biological Processes	19	metanephric collecting duct development	19_GO:0032502 developmental process	9.67526	5.69789	30211	10	1249	4	0.320256	0.159871	652|5727|6469|7477	BMP4|PTCH1|SHH|WNT7B	-1.90229	-5.83876	16.1254
GO:0009948	GO Biological Processes	19	anterior/posterior axis specification	19_GO:0032502 developmental process	3.81918	4.42415	30211	57	1249	9	0.720576	0.239325	652|2114|2719|3975|5015|6469|10736|23424|145873	BMP4|ETS2|GPC3|LHX1|OTX2|SHH|SIX2|TDRD7|MESP2	-1.88959	-6.62947	4.15352
GO:0006936	GO Biological Processes	19	muscle contraction	19_GO:0032501 multicellular organismal process	2.23767	3.88701	30211	227	1249	21	1.68135	0.363802	183|287|444|776|817|1140|1756|1837|1906|3752|4604|4620|4629|6261|7168|8398|8913|10087|10848|23327|26509	AGT|ANK2|ASPH|CACNA1D|CAMK2D|CHRNB1|DMD|DTNA|EDN1|KCND3|MYBPC1|MYH2|MYH11|RYR1|TPM1|PLA2G6|CACNA1G|CERT1|PPP1R13L|NEDD4L|MYOF	-1.88924	-3.38871	14.5129
GO:0060193	GO Biological Processes	19	positive regulation of lipase activity	19_GO:0065007 biological regulation	3.50553	4.32693	30211	69	1249	10	0.800641	0.252169	183|1902|2261|5156|5322|5330|5590|10062|64805|440503	AGT|LPAR1|FGFR3|PDGFRA|PLA2G5|PLCB2|PRKCZ|NR1H3|P2RY12|PLIN5	-1.88713	-3.28397	3.50553
GO:0010811	GO Biological Processes	19	positive regulation of cell-substrate adhesion	19_GO:0022610 biological adhesion	2.77569	4.08118	30211	122	1249	14	1.1209	0.297889	1021|1307|1758|1785|2185|2266|3987|5590|6376|7248|8829|9448|10675|10979	CDK6|COL16A1|DMP1|DNM2|PTK2B|FGG|LIMS1|PRKCZ|CX3CL1|TSC1|NRP1|MAP4K4|CSPG5|FERMT2	-1.88104	-9.68237	6.14302
GO:0048593	GO Biological Processes	19	camera-type eye morphogenesis	19_GO:0032502 developmental process	2.77569	4.08118	30211	122	1249	14	1.1209	0.297889	652|1296|3975|4763|5309|10152|10220|23424|26160|30812|84465|84678|84879|123016	BMP4|COL8A2|LHX1|NF1|PITX3|ABI2|GDF11|TDRD7|IFT172|SOX8|MEGF11|KDM2B|MFSD2A|TTC8	-1.88104	-4.88769	2.77569
GO:0051894	GO Biological Processes	19	positive regulation of focal adhesion assembly	19_GO:0022610 biological adhesion	5.58188	4.85375	30211	26	1249	6	0.480384	0.195644	1307|3987|7248|8829|9448|10979	COL16A1|LIMS1|TSC1|NRP1|MAP4K4|FERMT2	-1.85933	-9.68237	6.14302
GO:0009314	GO Biological Processes	19	response to radiation	19_GO:0050896 response to stimulus	1.85199	3.6996	30211	431	1249	33	2.64211	0.453816	40|361|1638|1785|2068|2332|2902|2903|4311|4763|4988|5423|5883|6506|6507|9112|10347|10413|22954|23373|27023|51720|57646|57654|57805|65009|83759|84142|121457|123879|201973|221927|285331	ASIC2|AQP4|DCT|DNM2|ERCC2|FMR1|GRIN1|GRIN2A|MME|NF1|OPRM1|POLB|RAD9A|SLC1A2|SLC1A3|MTA1|ABCA7|YAP1|TRIM32|CRTC1|FOXB1|UIMC1|USP28|UVSSA|CCAR2|NDRG4|RBM4B|ABRAXAS1|IKBIP|DCUN1D3|PRIMPOL|BRAT1|CCDC66	-1.8586	-3.25264	1.90959
GO:0008277	GO Biological Processes	19	regulation of G protein-coupled receptor signaling pathway	19_GO:0023052 signaling	2.64834	4.01563	30211	137	1249	15	1.20096	0.308219	408|1785|1906|2915|4987|4988|5141|5653|5998|7289|9455|9628|10419|11343|28964	ARRB1|DNM2|EDN1|GRM5|OPRL1|OPRM1|PDE4A|KLK6|RGS3|TULP3|HOMER2|RGS6|PRMT5|MGLL|GIT1	-1.85658	-3.24993	4.53528
GO:0032526	GO Biological Processes	19	response to retinoic acid	19_GO:0050896 response to stimulus	2.88483	4.09382	30211	109	1249	13	1.04083	0.287169	2185|4067|4916|5020|5727|7037|7477|7479|8867|9227|10413|23064|339479	PTK2B|LYN|NTRK3|OXT|PTCH1|TFRC|WNT7B|WNT8B|SYNJ1|LRAT|YAP1|SETX|BRINP3	-1.85143	-3.24338	2.88814
GO:0090263	GO Biological Processes	19	positive regulation of canonical Wnt signaling pathway	19_GO:0023052 signaling	2.88483	4.09382	30211	109	1249	13	1.04083	0.287169	1456|1896|2719|9839|10413|23189|51704|54994|57805|65125|65981|79718|84327	CSNK1G3|EDA|GPC3|ZEB2|YAP1|KANK1|GPRC5B|GID8|CCAR2|WNK1|CAPRIN2|TBL1XR1|ZBED3	-1.85143	-5.67472	3.35947
GO:0010564	GO Biological Processes	19	regulation of cell cycle process	19_GO:0050789 regulation of biological process	1.65239	3.5947	30211	688	1249	47	3.76301	0.538465	274|652|991|1112|1906|1981|2068|2648|3479|4751|5728|5883|5962|6196|6241|6683|7027|7756|8555|9055|9585|9738|9787|10419|10807|10869|11170|23276|28964|29899|51203|51347|51720|54461|55626|55795|55835|55920|56890|57521|57646|57805|64682|64793|79866|84142|123879	BIN1|BMP4|CDC20|FOXN3|EDN1|EIF4G1|ERCC2|KAT2A|IGF1|NEK2|PTEN|RAD9A|RDX|RPS6KA2|RRM2|SPAST|TFDP1|ZNF207|CDC14B|PRC1|KIF20B|CCP110|DLGAP5|PRMT5|ENTR1|USP19|FAM107A|KLHL18|GIT1|GPSM2|NUSAP1|TAOK3|UIMC1|FBXW5|AMBRA1|PCID2|CENPJ|RCC2|MDM1|RPTOR|USP28|CCAR2|ANAPC1|CEP85|BORA|ABRAXAS1|DCUN1D3	-1.84332	-3.68226	2.73828
GO:0140014	GO Biological Processes	19	mitotic nuclear division	19_GO:0009987 cellular process	2.46227	3.93503	30211	167	1249	17	1.36109	0.327858	991|3835|4751|6683|7756|9055|9787|10540|10600|23122|26065|27436|51203|81565|84142|165186|283489	CDC20|KIF22|NEK2|SPAST|ZNF207|PRC1|DLGAP5|DCTN2|USP16|CLASP2|LSM14A|EML4|NUSAP1|NDEL1|ABRAXAS1|TOGARAM2|CHAMP1	-1.84332	-15.9405	4.51867
GO:0051057	GO Biological Processes	19	positive regulation of small GTPase mediated signal transduction	19_GO:0023052 signaling	3.45545	4.27114	30211	70	1249	10	0.800641	0.252169	408|1902|2840|3084|3479|4254|5923|9448|157285|221938	ARRB1|LPAR1|GPR17|NRG1|IGF1|KITLG|RASGRF1|MAP4K4|PRAG1|MMD2	-1.84331	-14.4715	3.90131
GO:2000649	GO Biological Processes	19	regulation of sodium ion transmembrane transporter activity	19_GO:0051179 localization	3.75333	4.35863	30211	58	1249	9	0.720576	0.239325	81|817|1756|1785|23072|23327|53822|53827|65125	ACTN4|CAMK2D|DMD|DNM2|HECW1|NEDD4L|FXYD7|FXYD5|WNK1	-1.84145	-3.48129	6.04704
GO:0007044	GO Biological Processes	19	cell-substrate junction assembly	19_GO:0009987 cellular process	4.70325	4.61693	30211	36	1249	7	0.560448	0.211235	2185|3691|5339|10395|10580|10979|55920	PTK2B|ITGB4|PLEC|DLC1|SORBS1|FERMT2|RCC2	-1.84043	-4.43575	4.70325
GO:0046473	GO Biological Processes	19	phosphatidic acid metabolic process	19_GO:0008152 metabolic process	4.70325	4.61693	30211	36	1249	7	0.560448	0.211235	1606|1608|5337|8398|23175|63874|79888	DGKA|DGKG|PLD1|PLA2G6|LPIN1|ABHD4|LPCAT1	-1.84043	-3.67971	4.70325
GO:0016567	GO Biological Processes	19	protein ubiquitination	19_GO:0008152 metabolic process	1.66068	3.59135	30211	670	1249	46	3.68295	0.532927	408|991|2175|3093|4850|7187|7188|7267|8453|9781|9817|9862|9968|10013|10336|10475|22954|23053|23072|23276|23327|29128|54461|54492|55626|55827|55975|57654|64682|79018|83737|84678|84851|89910|90678|113878|114088|115290|117584|130507|140461|152006|221687|283219|284996|286827	ARRB1|CDC20|FANCA|UBE2K|CNOT4|TRAF3|TRAF5|TTC3|CUL2|RNF144A|KEAP1|MED24|MED12|HDAC6|PCGF3|TRIM38|TRIM32|ZSWIM8|HECW1|KLHL18|NEDD4L|UHRF1|FBXW5|NEURL1B|AMBRA1|DCAF6|KLHL7|UVSSA|ANAPC1|GID4|ITCH|KDM2B|TRIM52|UBE3B|LRSAM1|DTX2|TRIM9|FBXO17|RFFL|UBR3|ASB8|RNF38|RNF182|KCTD21|RNF149|TRIM59	-1.83688	-4.70896	2.00233
GO:0014910	GO Biological Processes	19	regulation of smooth muscle cell migration	19_GO:0040011 locomotion	3.20566	4.17864	30211	83	1249	11	0.880705	0.264371	183|2768|3479|4208|7099|7168|8829|9732|25817|65009|85440	AGT|GNA12|IGF1|MEF2C|TLR4|TPM1|NRP1|DOCK4|TAFA5|NDRG4|DOCK7	-1.82986	-3.2156	3.8701
GO:0045921	GO Biological Processes	19	positive regulation of exocytosis	19_GO:0051179 localization	3.20566	4.17864	30211	83	1249	11	0.880705	0.264371	2266|5873|6845|7447|8398|8618|8913|9066|9146|23122|341359	FGG|RAB27A|VAMP7|VSNL1|PLA2G6|CADPS|CACNA1G|SYT7|HGS|CLASP2|SYT10	-1.82986	-12.2317	3.20566
GO:0032368	GO Biological Processes	19	regulation of lipid transport	19_GO:0051179 localization	2.52948	3.93869	30211	153	1249	16	1.28102	0.318198	21|183|348|1906|2587|5020|5025|5244|5727|6469|8398|9227|10062|10347|51083|114880	ABCA3|AGT|APOE|EDN1|GALR1|OXT|P2RX4|ABCB4|PTCH1|SHH|PLA2G6|LRAT|NR1H3|ABCA7|GAL|OSBPL6	-1.82191	-5.44932	18.1411
GO:0051092	GO Biological Processes	19	positive regulation of NF-kappaB transcription factor activity	19_GO:0008152 metabolic process	2.52948	3.93869	30211	153	1249	16	1.28102	0.318198	183|1896|4919|5588|5590|6376|7037|7099|7188|9252|10392|10475|22954|23085|64127|84851	AGT|EDA|ROR1|PRKCQ|PRKCZ|CX3CL1|TFRC|TLR4|TRAF5|RPS6KA5|NOD1|TRIM38|TRIM32|ERC1|NOD2|TRIM52	-1.82191	-3.8404	2.52948
GO:0043266	GO Biological Processes	19	regulation of potassium ion transport	19_GO:0051179 localization	2.8586	4.0554	30211	110	1249	13	1.04083	0.287169	274|287|776|1785|2185|3060|8514|9472|10142|23327|30820|51083|65125	BIN1|ANK2|CACNA1D|DNM2|PTK2B|HCRT|KCNAB2|AKAP6|AKAP9|NEDD4L|KCNIP1|GAL|WNK1	-1.82191	-3.20521	4.47929
GO:0090307	GO Biological Processes	19	mitotic spindle assembly	19_GO:0009987 cellular process	4.11713	4.44122	30211	47	1249	8	0.640512	0.225729	991|4751|7756|9055|23122|26065|84142|165186	CDC20|NEK2|ZNF207|PRC1|CLASP2|LSM14A|ABRAXAS1|TOGARAM2	-1.82191	-15.9405	4.51867
GO:0003018	GO Biological Processes	19	vascular process in circulatory system	19_GO:0032501 multicellular organismal process	2.11531	3.77253	30211	263	1249	23	1.84147	0.380422	40|112|183|348|490|551|1906|2266|4037|5029|5339|6506|6507|6513|6529|6536|6558|7037|8398|9732|10979|84879|92745	ASIC2|ADCY6|AGT|APOE|ATP2B1|AVP|EDN1|FGG|LRP3|P2RY2|PLEC|SLC1A2|SLC1A3|SLC2A1|SLC6A1|SLC6A9|SLC12A2|TFRC|PLA2G6|DOCK4|FERMT2|MFSD2A|SLC38A5	-1.81564	-5.39393	14.5129
GO:0015711	GO Biological Processes	19	organic anion transport	19_GO:0051179 localization	2.00924	3.72724	30211	313	1249	26	2.08167	0.403977	762|1201|2670|2911|3766|4763|5244|5322|5660|6506|6507|6513|6529|6534|6536|6579|9057|9121|10087|11182|64116|84879|92745|94081|206358|284439	CA4|CLN3|GFAP|GRM1|KCNJ10|NF1|ABCB4|PLA2G5|PSAP|SLC1A2|SLC1A3|SLC2A1|SLC6A1|SLC6A7|SLC6A9|SLCO1A2|SLC7A6|SLC16A5|CERT1|SLC2A6|SLC39A8|MFSD2A|SLC38A5|SFXN1|SLC36A1|SLC25A42	-1.81459	-5.39393	14.5129
GO:0042326	GO Biological Processes	19	negative regulation of phosphorylation	19_GO:0048519 negative regulation of biological process	1.89959	3.67452	30211	382	1249	30	2.40192	0.43323	183|348|623|652|1756|1855|1981|2887|4067|4137|4298|4763|4771|4916|5339|5590|5728|6547|9104|9711|28964|51654|55861|56288|64793|79893|80149|83891|84327|90007	AGT|APOE|BDKRB1|BMP4|DMD|DVL1|EIF4G1|GRB10|LYN|MAPT|MLLT1|NF1|NF2|NTRK3|PLEC|PRKCZ|PTEN|SLC8A3|RGN|RUBCN|GIT1|CDK5RAP1|DBNDD2|PARD3|CEP85|GGNBP2|ZC3H12A|SNX25|ZBED3|MIDN	-1.80947	-3.18829	1.94735
GO:0048193	GO Biological Processes	19	Golgi vesicle transport	19_GO:0051179 localization	2.07327	3.74688	30211	280	1249	24	1.92154	0.388445	160|286|1176|1201|1785|2803|4253|6683|6845|9135|10427|11031|22872|23499|25837|25956|29886|51112|53407|54832|55763|81562|84364|399687	AP2A1|ANK1|AP3S1|CLN3|DNM2|GOLGA4|MIA2|SPAST|VAMP7|RABEP1|SEC24B|RAB31|SEC31A|MACF1|RAB26|SEC31B|SNX8|TRAPPC12|STX18|VPS13C|EXOC1|LMAN2L|ARFGAP2|MYO18A	-1.80947	-3.18654	3.31994
GO:0043217	GO Biological Processes	19	myelin maintenance	19_GO:0032502 developmental process	6.71893	5.04011	30211	18	1249	5	0.40032	0.17867	745|5339|5728|10397|23136	MYRF|PLEC|PTEN|NDRG1|EPB41L3	-1.80947	-3.18442	9.67526
GO:0060438	GO Biological Processes	19	trachea development	19_GO:0032502 developmental process	6.71893	5.04011	30211	18	1249	5	0.40032	0.17867	652|1896|6469|7477|51176	BMP4|EDA|SHH|WNT7B|LEF1	-1.80947	-5.83876	16.1254
GO:1902018	GO Biological Processes	19	negative regulation of cilium assembly	19_GO:0048519 negative regulation of biological process	6.71893	5.04011	30211	18	1249	5	0.40032	0.17867	1785|4134|9738|10413|115704	DNM2|MAP4|CCP110|YAP1|EVI5L	-1.80947	-3.95695	16.1254
GO:0007009	GO Biological Processes	19	plasma membrane organization	19_GO:0009987 cellular process	2.61023	3.95145	30211	139	1249	15	1.20096	0.308219	274|287|745|1201|5339|5728|8291|9066|9381|10347|10397|23136|26509|51411|121601	BIN1|ANK2|MYRF|CLN3|PLEC|PTEN|DYSF|SYT7|OTOF|ABCA7|NDRG1|EPB41L3|MYOF|BIN2|ANO4	-1.80947	-3.50864	10.7503
GO:0030048	GO Biological Processes	19	actin filament-based movement	19_GO:0009987 cellular process	2.99235	4.0814	30211	97	1249	12	0.960769	0.276014	81|287|776|817|3752|4620|4628|7168|8913|22998|23327|122786	ACTN4|ANK2|CACNA1D|CAMK2D|KCND3|MYH2|MYH10|TPM1|CACNA1G|LIMCH1|NEDD4L|FRMD6	-1.80947	-3.38871	14.5129
GO:0021855	GO Biological Processes	19	hypothalamus cell migration	19_GO:0040011 locomotion	14.5129	6.27522	30211	5	1249	3	0.240192	0.138508	8828|8829|27023	NRP2|NRP1|FOXB1	-1.80947	-5.82657	24.1882
GO:0021937	GO Biological Processes	19	cerebellar Purkinje cell-granule cell precursor cell signaling involved in regulation of granule cell precursor cell proliferation	19_GO:0023052 signaling	14.5129	6.27522	30211	5	1249	3	0.240192	0.138508	3975|6469|64211	LHX1|SHH|LHX5	-1.80947	-4.59563	14.5129
GO:0045636	GO Biological Processes	19	positive regulation of melanocyte differentiation	19_GO:0043473 pigmentation	14.5129	6.27522	30211	5	1249	3	0.240192	0.138508	4254|9839|56999	KITLG|ZEB2|ADAMTS9	-1.80947	-3.17907	14.5129
GO:0051388	GO Biological Processes	19	positive regulation of neurotrophin TRK receptor signaling pathway	19_GO:0023052 signaling	14.5129	6.27522	30211	5	1249	3	0.240192	0.138508	8936|26999|66000	WASF1|CYFIP2|TMEM108	-1.80947	-3.17907	14.5129
GO:0070777	GO Biological Processes	19	D-aspartate transport	19_GO:0051179 localization	14.5129	6.27522	30211	5	1249	3	0.240192	0.138508	2670|6506|6507	GFAP|SLC1A2|SLC1A3	-1.80947	-5.39393	14.5129
GO:0070779	GO Biological Processes	19	D-aspartate import across plasma membrane	19_GO:0051179 localization	14.5129	6.27522	30211	5	1249	3	0.240192	0.138508	2670|6506|6507	GFAP|SLC1A2|SLC1A3	-1.80947	-5.39393	14.5129
GO:0086046	GO Biological Processes	19	membrane depolarization during SA node cell action potential	19_GO:0023052 signaling	14.5129	6.27522	30211	5	1249	3	0.240192	0.138508	287|776|8913	ANK2|CACNA1D|CACNA1G	-1.80947	-3.38871	14.5129
GO:0097116	GO Biological Processes	19	gephyrin clustering involved in postsynaptic density assembly	19_GO:0051179 localization	14.5129	6.27522	30211	5	1249	3	0.240192	0.138508	9378|9379|57555	NRXN1|NRXN2|NLGN2	-1.80947	-6.86408	16.1254
GO:0110011	GO Biological Processes	19	regulation of basement membrane organization	19_GO:0050789 regulation of biological process	14.5129	6.27522	30211	5	1249	3	0.240192	0.138508	23122|23187|90102	CLASP2|PHLDB1|PHLDB2	-1.80947	-5.58965	18.1411
GO:1904259	GO Biological Processes	19	regulation of basement membrane assembly involved in embryonic body morphogenesis	19_GO:0032502 developmental process	14.5129	6.27522	30211	5	1249	3	0.240192	0.138508	23122|23187|90102	CLASP2|PHLDB1|PHLDB2	-1.80947	-5.58965	18.1411
GO:1904261	GO Biological Processes	19	positive regulation of basement membrane assembly involved in embryonic body morphogenesis	19_GO:0032502 developmental process	14.5129	6.27522	30211	5	1249	3	0.240192	0.138508	23122|23187|90102	CLASP2|PHLDB1|PHLDB2	-1.80947	-5.58965	18.1411
GO:0051353	GO Biological Processes	19	positive regulation of oxidoreductase activity	19_GO:0065007 biological regulation	3.68972	4.29454	30211	59	1249	9	0.720576	0.239325	183|348|1906|2185|6271|9104|10392|54704|64127	AGT|APOE|EDN1|PTK2B|S100A1|RGN|NOD1|PDP1|NOD2	-1.80581	-3.17476	4.39785
GO:0071277	GO Biological Processes	19	cellular response to calcium ion	19_GO:0050896 response to stimulus	3.1675	4.13107	30211	84	1249	11	0.880705	0.264371	114|817|1393|1906|4208|6261|9066|9362|27132|57699|341359	ADCY8|CAMK2D|CRHBP|EDN1|MEF2C|RYR1|SYT7|CPNE6|CPNE7|CPNE5|SYT10	-1.80262	-3.66921	3.1675
GO:0043244	GO Biological Processes	19	regulation of protein-containing complex disassembly	19_GO:0050789 regulation of biological process	2.70907	3.97627	30211	125	1249	14	1.1209	0.297889	444|832|1201|4130|5962|6683|6709|9711|10013|10763|23064|23122|57482|89795	ASPH|CAPZB|CLN3|MAP1A|RDX|SPAST|SPTAN1|RUBCN|HDAC6|NES|SETX|CLASP2|CRACD|NAV3	-1.80234	-3.16997	3.90131
GO:0048284	GO Biological Processes	19	organelle fusion	19_GO:0009987 cellular process	2.83285	4.01741	30211	111	1249	13	1.04083	0.287169	1201|5322|6809|6843|6845|8291|8674|8675|9066|54974|84286|84749|112476	CLN3|PLA2G5|STX3|VAMP1|VAMP7|DYSF|VAMP4|STX16|SYT7|THG1L|TMEM175|USP30|PRRT2	-1.80059	-4.8101	16.1254
GO:0003012	GO Biological Processes	19	muscle system process	19_GO:0032501 multicellular organismal process	2.06589	3.72782	30211	281	1249	24	1.92154	0.388445	183|287|444|776|817|1140|1756|1837|1906|3479|3752|4604|4620|4629|5025|6261|7168|8398|8913|10087|10848|23125|23327|26509	AGT|ANK2|ASPH|CACNA1D|CAMK2D|CHRNB1|DMD|DTNA|EDN1|IGF1|KCND3|MYBPC1|MYH2|MYH11|P2RX4|RYR1|TPM1|PLA2G6|CACNA1G|CERT1|PPP1R13L|CAMTA2|NEDD4L|MYOF	-1.79839	-3.38871	14.5129
GO:0035774	GO Biological Processes	19	positive regulation of insulin secretion involved in cellular response to glucose stimulus	19_GO:0023052 signaling	5.37514	4.72311	30211	27	1249	6	0.480384	0.195644	114|5532|7447|8398|8938|55107	ADCY8|PPP3CB|VSNL1|PLA2G6|BAIAP3|ANO1	-1.79526	-10.6462	5.37514
GO:1903055	GO Biological Processes	19	positive regulation of extracellular matrix organization	19_GO:0048518 positive regulation of biological process	5.37514	4.72311	30211	27	1249	6	0.480384	0.195644	183|4921|6624|23122|23187|90102	AGT|DDR2|FSCN1|CLASP2|PHLDB1|PHLDB2	-1.79526	-5.58965	18.1411
GO:0021879	GO Biological Processes	19	forebrain neuron differentiation	19_GO:0032502 developmental process	4.57614	4.52002	30211	37	1249	7	0.560448	0.211235	1745|8828|8829|10716|26468|55558|64211	DLX1|NRP2|NRP1|TBR1|LHX6|PLXNA3|LHX5	-1.78972	-5.82657	24.1882
GO:0031112	GO Biological Processes	19	positive regulation of microtubule polymerization or depolymerization	19_GO:0048518 positive regulation of biological process	4.57614	4.52002	30211	37	1249	7	0.560448	0.211235	4137|6249|6683|9793|10142|28964|89795	MAPT|CLIP1|SPAST|CKAP5|AKAP9|GIT1|NAV3	-1.78972	-7.29622	4.57614
GO:0150115	GO Biological Processes	19	cell-substrate junction organization	19_GO:0009987 cellular process	4.57614	4.52002	30211	37	1249	7	0.560448	0.211235	2185|3691|5339|10395|10580|10979|55920	PTK2B|ITGB4|PLEC|DLC1|SORBS1|FERMT2|RCC2	-1.78972	-4.43575	4.70325
GO:0048660	GO Biological Processes	19	regulation of smooth muscle cell proliferation	19_GO:0050789 regulation of biological process	2.41882	3.85244	30211	170	1249	17	1.36109	0.327858	183|348|652|1906|2768|3479|4208|4209|4880|5728|6376|7099|7168|10203|25817|57447|65009	AGT|APOE|BMP4|EDN1|GNA12|IGF1|MEF2C|MEF2D|NPPC|PTEN|CX3CL1|TLR4|TPM1|CALCRL|TAFA5|NDRG2|NDRG4	-1.78344	-3.2156	3.8701
GO:0009612	GO Biological Processes	19	response to mechanical stimulus	19_GO:0050896 response to stimulus	2.28644	3.80012	30211	201	1249	19	1.52122	0.346326	40|183|623|1756|1906|2185|4099|5339|5727|5747|5894|6507|6513|7099|7100|9378|9379|79955|117531	ASIC2|AGT|BDKRB1|DMD|EDN1|PTK2B|MAG|PLEC|PTCH1|PTK2|RAF1|SLC1A3|SLC2A1|TLR4|TLR5|NRXN1|NRXN2|PDZD7|TMC1	-1.7816	-3.14336	2.28644
GO:0001885	GO Biological Processes	19	endothelial cell development	19_GO:0032502 developmental process	4.03136	4.36479	30211	48	1249	8	0.640512	0.225729	1306|2889|4301|5906|5962|26051|60484|169044	COL15A1|RAPGEF1|AFDN|RAP1A|RDX|PPP1R16B|HAPLN2|COL22A1	-1.78111	-3.14157	4.03136
GO:0048483	GO Biological Processes	19	autonomic nervous system development	19_GO:0032502 developmental process	4.03136	4.36479	30211	48	1249	8	0.640512	0.225729	2676|4763|6663|8828|8829|30812|55558|170302	GFRA3|NF1|SOX10|NRP2|NRP1|SOX8|PLXNA3|ARX	-1.78111	-5.82657	24.1882
GO:0046889	GO Biological Processes	19	positive regulation of lipid biosynthetic process	19_GO:0048518 positive regulation of biological process	3.13023	4.08421	30211	85	1249	11	0.880705	0.264371	348|551|3358|8398|9104|9926|10062|10580|26137|84879|440503	APOE|AVP|HTR2C|PLA2G6|RGN|LPGAT1|NR1H3|SORBS1|ZBTB20|MFSD2A|PLIN5	-1.76717	-6.44042	8.06272
GO:0090257	GO Biological Processes	19	regulation of muscle system process	19_GO:0032501 multicellular organismal process	2.12856	3.72098	30211	250	1249	22	1.76141	0.372212	183|274|287|490|816|817|818|1756|1824|1906|2023|3479|5020|5025|6547|7168|9472|9569|9732|10142|10203|80149	AGT|BIN1|ANK2|ATP2B1|CAMK2B|CAMK2D|CAMK2G|DMD|DSC2|EDN1|ENO1|IGF1|OXT|P2RX4|SLC8A3|TPM1|AKAP6|GTF2IRD1|DOCK4|AKAP9|CALCRL|ZC3H12A	-1.7647	-4.60186	4.96167
GO:0010038	GO Biological Processes	19	response to metal ion	19_GO:0050896 response to stimulus	1.92954	3.63763	30211	351	1249	28	2.24179	0.418883	113|114|466|817|1393|1906|2185|2266|4137|4155|4208|5025|6261|6469|6529|6558|6786|7018|7037|8913|9066|9362|10397|22872|23327|27132|57699|341359	ADCY7|ADCY8|ATF1|CAMK2D|CRHBP|EDN1|PTK2B|FGG|MAPT|MBP|MEF2C|P2RX4|RYR1|SHH|SLC6A1|SLC12A2|STIM1|TF|TFRC|CACNA1G|SYT7|CPNE6|NDRG1|SEC31A|NEDD4L|CPNE7|CPNE5|SYT10	-1.7647	-3.66921	3.1675
GO:0051386	GO Biological Processes	19	regulation of neurotrophin TRK receptor signaling pathway	19_GO:0023052 signaling	8.79569	5.37019	30211	11	1249	4	0.320256	0.159871	183|8936|26999|66000	AGT|WASF1|CYFIP2|TMEM108	-1.7647	-3.17907	14.5129
GO:0051938	GO Biological Processes	19	L-glutamate import	19_GO:0051179 localization	8.79569	5.37019	30211	11	1249	4	0.320256	0.159871	2911|3766|6506|6507	GRM1|KCNJ10|SLC1A2|SLC1A3	-1.7647	-5.39393	14.5129
GO:0060074	GO Biological Processes	19	synapse maturation	19_GO:0032502 developmental process	8.79569	5.37019	30211	11	1249	4	0.320256	0.159871	4774|5064|5728|63827	NFIA|PALM|PTEN|BCAN	-1.7647	-3.11939	8.79569
GO:0060174	GO Biological Processes	19	limb bud formation	19_GO:0032502 developmental process	8.79569	5.37019	30211	11	1249	4	0.320256	0.159871	1280|6469|10512|51222	COL2A1|SHH|SEMA3C|ZNF219	-1.7647	-4.6111	9.67526
GO:0098712	GO Biological Processes	19	L-glutamate import across plasma membrane	19_GO:0051179 localization	8.79569	5.37019	30211	11	1249	4	0.320256	0.159871	2911|3766|6506|6507	GRM1|KCNJ10|SLC1A2|SLC1A3	-1.7647	-5.39393	14.5129
GO:0099150	GO Biological Processes	19	regulation of postsynaptic specialization assembly	19_GO:0032502 developmental process	8.79569	5.37019	30211	11	1249	4	0.320256	0.159871	2596|4916|5789|94030	GAP43|NTRK3|PTPRD|LRRC4B	-1.7647	-4.23677	12.0941
GO:0007605	GO Biological Processes	19	sensory perception of sound	19_GO:0032501 multicellular organismal process	2.48084	3.85082	30211	156	1249	16	1.28102	0.318198	40|332|491|776|1280|1302|2561|4155|4919|6169|6507|9381|9455|64787|79955|117531	ASIC2|BIRC5|ATP2B2|CACNA1D|COL2A1|COL11A2|GABRB2|MBP|ROR1|RPL38|SLC1A3|OTOF|HOMER2|EPS8L2|PDZD7|TMC1	-1.75942	-3.11346	2.48084
GO:0007416	GO Biological Processes	19	synapse assembly	19_GO:0032502 developmental process	2.9319	3.99829	30211	99	1249	12	0.960769	0.276014	43|1855|2555|2561|3084|4897|5728|5789|9378|9379|26052|57555	ACHE|DVL1|GABRA2|GABRB2|NRG1|NRCAM|PTEN|PTPRD|NRXN1|NRXN2|DNM3|NLGN2	-1.74765	-6.86408	16.1254
GO:0072009	GO Biological Processes	19	nephron epithelium development	19_GO:0032502 developmental process	2.9319	3.99829	30211	99	1249	12	0.960769	0.276014	652|2719|3975|4208|5455|5727|6469|7477|10736|30812|153572|170690	BMP4|GPC3|LHX1|MEF2C|POU3F3|PTCH1|SHH|WNT7B|SIX2|SOX8|IRX2|ADAMTS16	-1.74765	-5.83876	16.1254
GO:0045936	GO Biological Processes	19	negative regulation of phosphate metabolic process	19_GO:0048519 negative regulation of biological process	1.81411	3.57236	30211	440	1249	33	2.64211	0.453816	183|348|623|652|1756|1855|1981|2887|4067|4137|4298|4763|4771|4916|5339|5590|5728|6547|9104|9711|23175|26051|28964|51654|55861|56288|64793|79888|79893|80149|83891|84327|90007	AGT|APOE|BDKRB1|BMP4|DMD|DVL1|EIF4G1|GRB10|LYN|MAPT|MLLT1|NF1|NF2|NTRK3|PLEC|PRKCZ|PTEN|SLC8A3|RGN|RUBCN|LPIN1|PPP1R16B|GIT1|CDK5RAP1|DBNDD2|PARD3|CEP85|LPCAT1|GGNBP2|ZC3H12A|SNX25|ZBED3|MIDN	-1.7468	-3.18829	1.94735
GO:0045216	GO Biological Processes	19	cell-cell junction organization	19_GO:0009987 cellular process	2.39069	3.79834	30211	172	1249	17	1.36109	0.327858	287|2705|3987|4301|4771|5339|6624|7368|8506|10979|23136|51564|56288|57555|79629|79778|83660	ANK2|GJB1|LIMS1|AFDN|NF2|PLEC|FSCN1|UGT8|CNTNAP1|FERMT2|EPB41L3|HDAC7|PARD3|NLGN2|OCEL1|MICALL2|TLN2	-1.73704	-7.43064	2.9885
GO:0006906	GO Biological Processes	19	vesicle fusion	19_GO:0051179 localization	3.09383	4.03804	30211	86	1249	11	0.880705	0.264371	1201|5322|6809|6843|6845|8291|8674|8675|9066|84286|112476	CLN3|PLA2G5|STX3|VAMP1|VAMP7|DYSF|VAMP4|STX16|SYT7|TMEM175|PRRT2	-1.7338	-4.8101	16.1254
GO:0007029	GO Biological Processes	19	endoplasmic reticulum organization	19_GO:0009987 cellular process	3.09383	4.03804	30211	86	1249	11	0.880705	0.264371	6449|10087|22872|23023|23065|25956|51608|53407|81562|84327|165679	SGTA|CERT1|SEC31A|TMCC1|EMC1|SEC31B|GET4|STX18|LMAN2L|ZBED3|SPTSSB	-1.7338	-3.0838	4.2685
GO:1903364	GO Biological Processes	19	positive regulation of cellular protein catabolic process	19_GO:0048518 positive regulation of biological process	2.46503	3.82198	30211	157	1249	16	1.28102	0.318198	348|991|1452|1855|2185|2332|5728|5747|5962|6449|9104|9781|9817|10444|23640|114881	APOE|CDC20|CSNK1A1|DVL1|PTK2B|FMR1|PTEN|PTK2|RDX|SGTA|RGN|RNF144A|KEAP1|ZER1|HSPBP1|OSBPL7	-1.7338	-7.13465	2.69911
GO:0010563	GO Biological Processes	19	negative regulation of phosphorus metabolic process	19_GO:0048519 negative regulation of biological process	1.81	3.55841	30211	441	1249	33	2.64211	0.453816	183|348|623|652|1756|1855|1981|2887|4067|4137|4298|4763|4771|4916|5339|5590|5728|6547|9104|9711|23175|26051|28964|51654|55861|56288|64793|79888|79893|80149|83891|84327|90007	AGT|APOE|BDKRB1|BMP4|DMD|DVL1|EIF4G1|GRB10|LYN|MAPT|MLLT1|NF1|NF2|NTRK3|PLEC|PRKCZ|PTEN|SLC8A3|RGN|RUBCN|LPIN1|PPP1R16B|GIT1|CDK5RAP1|DBNDD2|PARD3|CEP85|LPCAT1|GGNBP2|ZC3H12A|SNX25|ZBED3|MIDN	-1.73328	-3.18829	1.94735
GO:0050885	GO Biological Processes	19	neuromuscular process controlling balance	19_GO:0032501 multicellular organismal process	3.94909	4.2904	30211	49	1249	8	0.640512	0.225729	1201|6507|7143|8506|9378|23261|54715|57555	CLN3|SLC1A3|TNR|CNTNAP1|NRXN1|CAMTA1|RBFOX1|NLGN2	-1.73226	-8.57249	5.87427
GO:1903793	GO Biological Processes	19	positive regulation of anion transport	19_GO:0051179 localization	3.94909	4.2904	30211	49	1249	8	0.640512	0.225729	183|551|1906|5020|5025|6529|6558|8398	AGT|AVP|EDN1|OXT|P2RX4|SLC6A1|SLC12A2|PLA2G6	-1.73226	-3.6819	16.1254
GO:0043161	GO Biological Processes	19	proteasome-mediated ubiquitin-dependent protein catabolic process	19_GO:0008152 metabolic process	2.00233	3.63543	30211	302	1249	25	2.0016	0.396294	408|991|3093|6449|8453|9112|10475|10613|10869|23053|23072|23327|54461|54994|57414|64682|79018|79139|79718|83737|114088|115290|117584|130507|130617	ARRB1|CDC20|UBE2K|SGTA|CUL2|MTA1|TRIM38|ERLIN1|USP19|ZSWIM8|HECW1|NEDD4L|FBXW5|GID8|RHBDD2|ANAPC1|GID4|DERL1|TBL1XR1|ITCH|TRIM9|FBXO17|RFFL|UBR3|ZFAND2B	-1.72807	-4.70896	2.00233
GO:0001941	GO Biological Processes	19	postsynaptic membrane organization	19_GO:0009987 cellular process	5.18318	4.59882	30211	28	1249	6	0.480384	0.195644	348|1140|1855|9378|9379|57555	APOE|CHRNB1|DVL1|NRXN1|NRXN2|NLGN2	-1.72627	-6.86408	16.1254
GO:0001958	GO Biological Processes	19	endochondral ossification	19_GO:0032502 developmental process	5.18318	4.59882	30211	28	1249	6	0.480384	0.195644	652|1280|2261|4208|4209|8817	BMP4|COL2A1|FGFR3|MEF2C|MEF2D|FGF18	-1.72627	-6.4982	5.18318
GO:0036075	GO Biological Processes	19	replacement ossification	19_GO:0032501 multicellular organismal process	5.18318	4.59882	30211	28	1249	6	0.480384	0.195644	652|1280|2261|4208|4209|8817	BMP4|COL2A1|FGFR3|MEF2C|MEF2D|FGF18	-1.72627	-6.4982	5.18318
GO:1903779	GO Biological Processes	19	regulation of cardiac conduction	19_GO:0023052 signaling	5.18318	4.59882	30211	28	1249	6	0.480384	0.195644	183|287|490|491|492|6547	AGT|ANK2|ATP2B1|ATP2B2|ATP2B3|SLC8A3	-1.72627	-3.07087	9.67526
GO:0072073	GO Biological Processes	19	kidney epithelium development	19_GO:0032502 developmental process	2.64558	3.87441	30211	128	1249	14	1.1209	0.297889	652|2719|3975|4208|5455|5727|6469|6492|7477|10220|10736|30812|153572|170690	BMP4|GPC3|LHX1|MEF2C|POU3F3|PTCH1|SHH|SIM1|WNT7B|GDF11|SIX2|SOX8|IRX2|ADAMTS16	-1.72464	-5.83876	16.1254
GO:0008154	GO Biological Processes	19	actin polymerization or depolymerization	19_GO:0009987 cellular process	3.56874	4.17046	30211	61	1249	9	0.720576	0.239325	832|8522|8936|10006|10152|11170|55740|57553|79778	CAPZB|GAS7|WASF1|ABI1|ABI2|FAM107A|ENAH|MICAL3|MICALL2	-1.72464	-3.06685	3.56874
GO:0015807	GO Biological Processes	19	L-amino acid transport	19_GO:0051179 localization	3.56874	4.17046	30211	61	1249	9	0.720576	0.239325	1201|2911|3766|6506|6507|9057|92745|94081|206358	CLN3|GRM1|KCNJ10|SLC1A2|SLC1A3|SLC7A6|SLC38A5|SFXN1|SLC36A1	-1.72464	-5.39393	14.5129
GO:0051932	GO Biological Processes	19	synaptic transmission, GABAergic	19_GO:0023052 signaling	6.3653	4.85811	30211	19	1249	5	0.40032	0.17867	2555|2557|2561|4763|57555	GABRA2|GABRA4|GABRB2|NF1|NLGN2	-1.72464	-3.06675	6.3653
GO:0032103	GO Biological Processes	19	positive regulation of response to external stimulus	19_GO:0048518 positive regulation of biological process	1.8059	3.54449	30211	442	1249	33	2.64211	0.453816	183|1906|2185|3093|4067|4916|4988|5025|5322|5747|6376|6809|6845|7099|7941|8817|8829|9180|9698|10392|10621|23604|23705|26065|51704|64127|64805|65125|81565|84166|84630|90678|222236	AGT|EDN1|PTK2B|UBE2K|LYN|NTRK3|OPRM1|P2RX4|PLA2G5|PTK2|CX3CL1|STX3|VAMP7|TLR4|PLA2G7|FGF18|NRP1|OSMR|PUM1|NOD1|POLR3F|DAPK2|CADM1|LSM14A|GPRC5B|NOD2|P2RY12|WNK1|NDEL1|NLRC5|TTBK1|LRSAM1|NAPEPLD	-1.72417	-3.06566	1.8059
GO:0043200	GO Biological Processes	19	response to amino acid	19_GO:0050896 response to stimulus	2.7583	3.90594	30211	114	1249	13	1.04083	0.287169	1036|1288|1291|1307|1906|2902|4067|5156|6506|6750|8001|53335|57521	CDO1|COL4A6|COL6A1|COL16A1|EDN1|GRIN1|LYN|PDGFRA|SLC1A2|SST|GLRA3|BCL11A|RPTOR	-1.71676	-3.05764	2.7583
GO:0001101	GO Biological Processes	19	response to acid chemical	19_GO:0050896 response to stimulus	2.62507	3.8411	30211	129	1249	14	1.1209	0.297889	1036|1288|1291|1307|1906|2902|4067|5156|5339|6506|6750|8001|53335|57521	CDO1|COL4A6|COL6A1|COL16A1|EDN1|GRIN1|LYN|PDGFRA|PLEC|SLC1A2|SST|GLRA3|BCL11A|RPTOR	-1.69368	-3.05764	2.7583
GO:0043122	GO Biological Processes	19	regulation of I-kappaB kinase/NF-kappaB signaling	19_GO:0023052 signaling	2.09504	3.63947	30211	254	1249	22	1.76141	0.372212	1896|1902|4919|6275|6376|7037|7088|7099|7187|7188|10392|10475|22954|23005|51704|64127|79931|80149|84851|113277|257397|286827	EDA|LPAR1|ROR1|S100A4|CX3CL1|TFRC|TLE1|TLR4|TRAF3|TRAF5|NOD1|TRIM38|TRIM32|MAPKBP1|GPRC5B|NOD2|TNIP3|ZC3H12A|TRIM52|TMEM106A|TAB3|TRIM59	-1.69038	-3.8404	2.52948
GO:0098739	GO Biological Processes	19	import across plasma membrane	19_GO:0051179 localization	2.5196	3.79584	30211	144	1249	15	1.20096	0.308219	2670|2911|3766|3773|6506|6507|6513|6529|6536|6547|6558|6583|64116|206358|221074	GFAP|GRM1|KCNJ10|KCNJ16|SLC1A2|SLC1A3|SLC2A1|SLC6A1|SLC6A9|SLC8A3|SLC12A2|SLC22A4|SLC39A8|SLC36A1|SLC39A12	-1.68495	-5.39393	14.5129
GO:1901799	GO Biological Processes	19	negative regulation of proteasomal protein catabolic process	19_GO:0048519 negative regulation of biological process	3.8701	4.21796	30211	50	1249	8	0.640512	0.225729	4130|4983|6449|6469|10869|29761|57805|80011	MAP1A|OPHN1|SGTA|SHH|USP19|USP25|CCAR2|PSME3IP1	-1.68167	-3.02008	3.8701
GO:0045785	GO Biological Processes	19	positive regulation of cell adhesion	19_GO:0022610 biological adhesion	1.78971	3.48917	30211	446	1249	33	2.64211	0.453816	240|960|1021|1307|1758|1785|2185|2266|3479|3987|4067|4301|5588|5590|6376|6469|6809|7037|7168|7248|7297|8829|9223|9308|9448|10076|10675|10979|51176|54566|55626|64127|64805	ALOX5|CD44|CDK6|COL16A1|DMP1|DNM2|PTK2B|FGG|IGF1|LIMS1|LYN|AFDN|PRKCQ|PRKCZ|CX3CL1|SHH|STX3|TFRC|TPM1|TSC1|TYK2|NRP1|MAGI1|CD83|MAP4K4|PTPRU|CSPG5|FERMT2|LEF1|EPB41L4B|AMBRA1|NOD2|P2RY12	-1.6624	-6.81741	2.29986
GO:1901879	GO Biological Processes	19	regulation of protein depolymerization	19_GO:0050789 regulation of biological process	3.02352	3.94768	30211	88	1249	11	0.880705	0.264371	444|832|4130|5962|6683|6709|10013|10763|23122|57482|89795	ASPH|CAPZB|MAP1A|RDX|SPAST|SPTAN1|HDAC6|NES|CLASP2|CRACD|NAV3	-1.6624	-3.16997	3.90131
GO:0021536	GO Biological Processes	19	diencephalon development	19_GO:0032502 developmental process	3.22509	4.00661	30211	75	1249	10	0.800641	0.252169	652|4929|5454|6469|7080|8828|8829|10215|27023|170302	BMP4|NR4A2|POU3F2|SHH|NKX2-1|NRP2|NRP1|OLIG2|FOXB1|ARX	-1.65725	-3.65602	6.04704
GO:0051968	GO Biological Processes	19	positive regulation of synaptic transmission, glutamatergic	19_GO:0023052 signaling	5.00444	4.48033	30211	29	1249	6	0.480384	0.195644	2185|7143|9378|10368|27092|57555	PTK2B|TNR|NRXN1|CACNG3|CACNG4|NLGN2	-1.64956	-8.57249	5.87427
GO:0045017	GO Biological Processes	19	glycerolipid biosynthetic process	19_GO:0008152 metabolic process	2.15966	3.61767	30211	224	1249	20	1.60128	0.355179	1201|1606|1608|3631|5287|5337|5728|5833|8398|8867|9807|9926|23175|23556|57605|63874|64900|79888|83394|84879	CLN3|DGKA|DGKG|INPP4A|PIK3C2B|PLD1|PTEN|PCYT2|PLA2G6|SYNJ1|IP6K1|LPGAT1|LPIN1|PIGN|PITPNM2|ABHD4|LPIN3|LPCAT1|PITPNM3|MFSD2A	-1.63234	-3.67971	4.70325
GO:0007369	GO Biological Processes	19	gastrulation	19_GO:0032502 developmental process	2.40379	3.70882	30211	161	1249	16	1.28102	0.318198	652|1291|1303|1855|2114|2719|3691|3975|4771|5015|7479|10736|51176|55578|145873|154796	BMP4|COL6A1|COL12A1|DVL1|ETS2|GPC3|ITGB4|LHX1|NF2|OTX2|WNT8B|SIX2|LEF1|SUPT20H|MESP2|AMOT	-1.63153	-6.62947	4.15352
GO:0002756	GO Biological Processes	19	MyD88-independent toll-like receptor signaling pathway	19_GO:0002376 immune system process	8.06272	5.08169	30211	12	1249	4	0.320256	0.159871	7099|7187|22841|79931	TLR4|TRAF3|RAB11FIP2|TNIP3	-1.6254	-2.95771	8.06272
GO:0021702	GO Biological Processes	19	cerebellar Purkinje cell differentiation	19_GO:0032502 developmental process	8.06272	5.08169	30211	12	1249	4	0.320256	0.159871	3975|23017|51286|64211	LHX1|FAIM2|CEND1|LHX5	-1.6254	-4.59563	14.5129
GO:0048635	GO Biological Processes	19	negative regulation of muscle organ development	19_GO:0032502 developmental process	8.06272	5.08169	30211	12	1249	4	0.320256	0.159871	652|10869|51176|51460	BMP4|USP19|LEF1|SFMBT1	-1.6254	-2.95771	8.06272
GO:0090385	GO Biological Processes	19	phagosome-lysosome fusion	19_GO:0051179 localization	8.06272	5.08169	30211	12	1249	4	0.320256	0.159871	1201|5322|9066|84286	CLN3|PLA2G5|SYT7|TMEM175	-1.6254	-4.8101	16.1254
GO:1902473	GO Biological Processes	19	regulation of protein localization to synapse	19_GO:0051179 localization	6.04704	4.68873	30211	20	1249	5	0.40032	0.17867	1855|4137|5590|5906|57555	DVL1|MAPT|PRKCZ|RAP1A|NLGN2	-1.62505	-2.95676	12.0941
GO:0050954	GO Biological Processes	19	sensory perception of mechanical stimulus	19_GO:0032501 multicellular organismal process	2.32316	3.66634	30211	177	1249	17	1.36109	0.327858	40|332|491|776|1280|1302|2561|4155|4919|5025|6169|6507|9381|9455|64787|79955|117531	ASIC2|BIRC5|ATP2B2|CACNA1D|COL2A1|COL11A2|GABRB2|MBP|ROR1|P2RX4|RPL38|SLC1A3|OTOF|HOMER2|EPS8L2|PDZD7|TMC1	-1.61889	-3.11346	2.48084
GO:0050920	GO Biological Processes	19	regulation of chemotaxis	19_GO:0040011 locomotion	2.15006	3.59579	30211	225	1249	20	1.60128	0.355179	1906|2185|4067|4916|5025|5156|5747|6809|7869|7941|8817|8829|10512|10716|23604|55558|57556|64127|64805|65125	EDN1|PTK2B|LYN|NTRK3|P2RX4|PDGFRA|PTK2|STX3|SEMA3B|PLA2G7|FGF18|NRP1|SEMA3C|TBR1|DAPK2|PLXNA3|SEMA6A|NOD2|P2RY12|WNK1	-1.61356	-4.68673	2.15006
GO:0032147	GO Biological Processes	19	activation of protein kinase activity	19_GO:0048518 positive regulation of biological process	2.56541	3.74305	30211	132	1249	14	1.1209	0.297889	114|2011|2185|3084|3479|4916|5590|23394|51704|55704|57521|65125|79866|116986	ADCY8|MARK2|PTK2B|NRG1|IGF1|NTRK3|PRKCZ|ADNP|GPRC5B|CCDC88A|RPTOR|WNK1|BORA|AGAP2	-1.60627	-2.93616	3.90131
GO:0010498	GO Biological Processes	19	proteasomal protein catabolic process	19_GO:0008152 metabolic process	1.89849	3.48047	30211	344	1249	27	2.16173	0.411504	408|991|3093|6449|8453|9112|10475|10613|10869|23053|23072|23327|51608|54461|54994|57414|64682|79018|79139|79718|80700|83737|114088|115290|117584|130507|130617	ARRB1|CDC20|UBE2K|SGTA|CUL2|MTA1|TRIM38|ERLIN1|USP19|ZSWIM8|HECW1|NEDD4L|GET4|FBXW5|GID8|RHBDD2|ANAPC1|GID4|DERL1|TBL1XR1|UBXN6|ITCH|TRIM9|FBXO17|RFFL|UBR3|ZFAND2B	-1.59669	-4.70896	2.00233
GO:0001775	GO Biological Processes	19	cell activation	19_GO:0009987 cellular process	1.63536	3.36302	30211	636	1249	43	3.44275	0.515898	960|1021|1465|1606|1608|1906|2185|2266|3070|3479|3955|4067|4137|4208|4791|5025|5052|5156|5532|5730|5873|6376|6469|6778|6845|7099|7163|7248|7410|7462|8291|8832|10320|10397|10419|10814|23210|51176|57705|64805|96459|112616|113277	CD44|CDK6|CSRP1|DGKA|DGKG|EDN1|PTK2B|FGG|HELLS|IGF1|LFNG|LYN|MAPT|MEF2C|NFKB2|P2RX4|PRDX1|PDGFRA|PPP3CB|PTGDS|RAB27A|CX3CL1|SHH|STAT6|VAMP7|TLR4|TPD52|TSC1|VAV2|LAT2|DYSF|CD84|IKZF1|NDRG1|PRMT5|CPLX2|JMJD6|LEF1|WDFY4|P2RY12|FNIP1|CMTM7|TMEM106A	-1.59413	-2.92282	5.0392
GO:0090174	GO Biological Processes	19	organelle membrane fusion	19_GO:0009987 cellular process	2.95633	3.85985	30211	90	1249	11	0.880705	0.264371	1201|5322|6809|6843|6845|8291|8674|8675|9066|84286|112476	CLN3|PLA2G5|STX3|VAMP1|VAMP7|DYSF|VAMP4|STX16|SYT7|TMEM175|PRRT2	-1.59005	-4.8101	16.1254
GO:0140694	GO Biological Processes	19	non-membrane-bounded organelle assembly	19_GO:0009987 cellular process	1.95066	3.49385	30211	310	1249	25	2.0016	0.396294	991|1465|2886|4137|4629|4751|5156|5339|6169|7168|7756|7812|9055|9738|9787|10844|11155|23122|23215|26065|51411|55835|84142|165186|284001	CDC20|CSRP1|GRB7|MAPT|MYH11|NEK2|PDGFRA|PLEC|RPL38|TPM1|ZNF207|CSDE1|PRC1|CCP110|DLGAP5|TUBGCP2|LDB3|CLASP2|PRRC2C|LSM14A|BIN2|CENPJ|ABRAXAS1|TOGARAM2|CCDC57	-1.588	-7.16359	2.0369
GO:0006520	GO Biological Processes	19	cellular amino acid metabolic process	19_GO:0008152 metabolic process	2.01568	3.52017	30211	276	1249	23	1.84147	0.380422	440|587|1036|1610|1638|2572|2744|2875|3067|4329|5188|6507|8528|10352|10667|25973|51268|56954|57176|57494|64116|84680|339983	ASNS|BCAT2|CDO1|DAO|DCT|GAD2|GLS|GPT|HDC|ALDH6A1|GATB|SLC1A3|DDO|WARS2|FARS2|PARS2|PIPOX|NIT2|VARS2|RIMKLB|SLC39A8|ACCS|NAT8L	-1.588	-2.9149	2.38475
GO:0080164	GO Biological Processes	19	regulation of nitric oxide metabolic process	19_GO:0008152 metabolic process	3.40146	3.99379	30211	64	1249	9	0.720576	0.239325	183|1785|1906|2185|5025|7099|9104|80149|113277	AGT|DNM2|EDN1|PTK2B|P2RX4|TLR4|RGN|ZC3H12A|TMEM106A	-1.5876	-3.17476	4.39785
GO:0045446	GO Biological Processes	19	endothelial cell differentiation	19_GO:0032502 developmental process	3.14132	3.90697	30211	77	1249	10	0.800641	0.252169	1306|2889|3084|4301|5906|5962|8829|26051|60484|169044	COL15A1|RAPGEF1|NRG1|AFDN|RAP1A|RDX|NRP1|PPP1R16B|HAPLN2|COL22A1	-1.58059	-3.14157	4.03136
GO:0048017	GO Biological Processes	19	inositol lipid-mediated signaling	19_GO:0023052 signaling	3.14132	3.90697	30211	77	1249	10	0.800641	0.252169	1906|3479|4763|5156|5287|5330|5337|5728|55763|57605	EDN1|IGF1|NF1|PDGFRA|PIK3C2B|PLCB2|PLD1|PTEN|EXOC1|PITPNM2	-1.58059	-2.90436	3.26867
GO:1902414	GO Biological Processes	19	protein localization to cell junction	19_GO:0051179 localization	3.14132	3.90697	30211	77	1249	10	0.800641	0.252169	40|2903|4130|6809|9378|9379|10368|10979|23162|57555	ASIC2|GRIN2A|MAP1A|STX3|NRXN1|NRXN2|CACNG3|FERMT2|MAPK8IP3|NLGN2	-1.58059	-6.86408	16.1254
GO:0061041	GO Biological Processes	19	regulation of wound healing	19_GO:0050896 response to stimulus	2.54612	3.71097	30211	133	1249	14	1.1209	0.297889	240|348|1906|2266|5156|5728|5747|6558|10979|23122|23189|25817|55966|90102	ALOX5|APOE|EDN1|FGG|PDGFRA|PTEN|PTK2|SLC12A2|FERMT2|CLASP2|KANK1|TAFA5|AJAP1|PHLDB2	-1.58059	-4.77787	9.07056
GO:0031102	GO Biological Processes	19	neuron projection regeneration	19_GO:0032502 developmental process	4.83763	4.36716	30211	30	1249	6	0.480384	0.195644	2596|2670|4099|5792|10675|23162	GAP43|GFAP|MAG|PTPRF|CSPG5|MAPK8IP3	-1.58059	-3.4065	4.83763
GO:0031099	GO Biological Processes	19	regeneration	19_GO:0032502 developmental process	2.4515	3.67599	30211	148	1249	15	1.20096	0.308219	2596|2670|3479|4099|5653|5727|5792|9104|9215|10076|10413|10419|10675|23162|23175	GAP43|GFAP|IGF1|MAG|KLK6|PTCH1|PTPRF|RGN|LARGE1|PTPRU|YAP1|PRMT5|CSPG5|MAPK8IP3|LPIN1	-1.57982	-3.4065	4.83763
GO:0098656	GO Biological Processes	19	anion transmembrane transport	19_GO:0051179 localization	2.13111	3.55236	30211	227	1249	20	1.60128	0.355179	1201|2555|2557|2561|2670|2911|3766|6506|6507|6529|6536|6558|8001|55107|64116|92745|94081|121601|219855|284439	CLN3|GABRA2|GABRA4|GABRB2|GFAP|GRM1|KCNJ10|SLC1A2|SLC1A3|SLC6A1|SLC6A9|SLC12A2|GLRA3|ANO1|SLC39A8|SLC38A5|SFXN1|ANO4|SLC37A2|SLC25A42	-1.57596	-3.06675	6.3653
GO:2001234	GO Biological Processes	19	negative regulation of apoptotic signaling pathway	19_GO:0023052 signaling	2.13111	3.55236	30211	227	1249	20	1.60128	0.355179	551|652|666|960|1280|2023|2266|3070|3479|4929|5894|6376|8829|10413|22954|23017|28978|57805|80237|117584	AVP|BMP4|BOK|CD44|COL2A1|ENO1|FGG|HELLS|IGF1|NR4A2|RAF1|CX3CL1|NRP1|YAP1|TRIM32|FAIM2|TMEM14A|CCAR2|ELL3|RFFL	-1.57596	-2.89733	3.12105
GO:0001701	GO Biological Processes	19	in utero embryonic development	19_GO:0032502 developmental process	1.84109	3.43101	30211	381	1249	29	2.32186	0.426123	1627|1906|2068|2648|2768|4751|5156|5423|5727|5745|6241|6663|7477|9644|9817|10087|10413|22846|23764|30812|51176|53615|56853|57498|79718|79893|81565|84525|154796	DBN1|EDN1|ERCC2|KAT2A|GNA12|NEK2|PDGFRA|POLB|PTCH1|PTH1R|RRM2|SOX10|WNT7B|SH3PXD2A|KEAP1|CERT1|YAP1|VASH1|MAFF|SOX8|LEF1|MBD3|CELF4|KIDINS220|TBL1XR1|GGNBP2|NDEL1|HOPX|AMOT	-1.57596	-7.51633	3.80488
GO:0007185	GO Biological Processes	19	transmembrane receptor protein tyrosine phosphatase signaling pathway	19_GO:0023052 signaling	12.0941	5.64377	30211	6	1249	3	0.240192	0.138508	5789|5792|10076	PTPRD|PTPRF|PTPRU	-1.57596	-4.23677	12.0941
GO:0045634	GO Biological Processes	19	regulation of melanocyte differentiation	19_GO:0043473 pigmentation	12.0941	5.64377	30211	6	1249	3	0.240192	0.138508	4254|9839|56999	KITLG|ZEB2|ADAMTS9	-1.57596	-3.17907	14.5129
GO:0048790	GO Biological Processes	19	maintenance of presynaptic active zone structure	19_GO:0009987 cellular process	12.0941	5.64377	30211	6	1249	3	0.240192	0.138508	1488|23085|26059	CTBP2|ERC1|ERC2	-1.57596	-3.70542	12.0941
GO:0097119	GO Biological Processes	19	postsynaptic density protein 95 clustering	19_GO:0051179 localization	12.0941	5.64377	30211	6	1249	3	0.240192	0.138508	9378|9379|57555	NRXN1|NRXN2|NLGN2	-1.57596	-6.86408	16.1254
GO:0097151	GO Biological Processes	19	positive regulation of inhibitory postsynaptic potential	19_GO:0023052 signaling	12.0941	5.64377	30211	6	1249	3	0.240192	0.138508	9699|22999|57555	RIMS2|RIMS1|NLGN2	-1.57596	-6.00832	12.0941
GO:0098828	GO Biological Processes	19	modulation of inhibitory postsynaptic potential	19_GO:0023052 signaling	12.0941	5.64377	30211	6	1249	3	0.240192	0.138508	9699|22999|57555	RIMS2|RIMS1|NLGN2	-1.57596	-6.00832	12.0941
GO:1902474	GO Biological Processes	19	positive regulation of protein localization to synapse	19_GO:0051179 localization	12.0941	5.64377	30211	6	1249	3	0.240192	0.138508	1855|4137|57555	DVL1|MAPT|NLGN2	-1.57596	-2.95676	12.0941
GO:1903525	GO Biological Processes	19	regulation of membrane tubulation	19_GO:0050789 regulation of biological process	12.0941	5.64377	30211	6	1249	3	0.240192	0.138508	1785|50807|57194	DNM2|ASAP1|ATP10A	-1.57596	-2.89163	12.0941
GO:1904778	GO Biological Processes	19	positive regulation of protein localization to cell cortex	19_GO:0051179 localization	12.0941	5.64377	30211	6	1249	3	0.240192	0.138508	2035|2037|29899	EPB41|EPB41L2|GPSM2	-1.57596	-2.89163	12.0941
GO:0051146	GO Biological Processes	19	striated muscle cell differentiation	19_GO:0032502 developmental process	2.23275	3.5864	30211	195	1249	18	1.44115	0.337226	183|652|1465|2274|3084|3479|4208|4629|4773|5156|5339|6261|6469|7168|7248|8506|11155|26509	AGT|BMP4|CSRP1|FHL2|NRG1|IGF1|MEF2C|MYH11|NFATC2|PDGFRA|PLEC|RYR1|SHH|TPM1|TSC1|CNTNAP1|LDB3|MYOF	-1.57591	-4.95902	3.90131
GO:0045471	GO Biological Processes	19	response to ethanol	19_GO:0050896 response to stimulus	2.6424	3.72795	30211	119	1249	13	1.04083	0.287169	113|551|761|1036|1393|2185|2902|2903|4880|4916|4988|5423|10287	ADCY7|AVP|CA3|CDO1|CRHBP|PTK2B|GRIN1|GRIN2A|NPPC|NTRK3|OPRM1|POLB|RGS19	-1.57	-3.92866	2.6424
GO:0051928	GO Biological Processes	19	positive regulation of calcium ion transport	19_GO:0051179 localization	2.6424	3.72795	30211	119	1249	13	1.04083	0.287169	287|490|623|776|784|2902|3060|5025|5354|6376|6786|9104|9472	ANK2|ATP2B1|BDKRB1|CACNA1D|CACNB3|GRIN1|HCRT|P2RX4|PLP1|CX3CL1|STIM1|RGN|AKAP6	-1.57	-13.7226	3.42285
GO:0003158	GO Biological Processes	19	endothelium development	19_GO:0032502 developmental process	2.92384	3.81685	30211	91	1249	11	0.880705	0.264371	652|1306|2889|3084|4301|5906|5962|8829|26051|60484|169044	BMP4|COL15A1|RAPGEF1|NRG1|AFDN|RAP1A|RDX|NRP1|PPP1R16B|HAPLN2|COL22A1	-1.56622	-3.14157	4.03136
GO:0045666	GO Biological Processes	19	positive regulation of neuron differentiation	19_GO:0032502 developmental process	2.92384	3.81685	30211	91	1249	11	0.880705	0.264371	652|1745|1981|4208|4897|6925|9638|22954|51704|221938|339479	BMP4|DLX1|EIF4G1|MEF2C|NRCAM|TCF4|FEZ1|TRIM32|GPRC5B|MMD2|BRINP3	-1.56622	-4.79	2.92384
GO:1901019	GO Biological Processes	19	regulation of calcium ion transmembrane transporter activity	19_GO:0051179 localization	2.92384	3.81685	30211	91	1249	11	0.880705	0.264371	287|784|817|1756|2332|4987|6786|8398|9104|9472|56704	ANK2|CACNB3|CAMK2D|DMD|FMR1|OPRL1|STIM1|PLA2G6|RGN|AKAP6|JPH1	-1.56622	-13.7226	3.42285
GO:0090596	GO Biological Processes	19	sensory organ morphogenesis	19_GO:0032502 developmental process	2.03885	3.50039	30211	261	1249	22	1.76141	0.372212	652|1280|1296|1750|1855|1906|3975|4763|5309|6169|10152|10220|10427|10736|23424|26160|30812|79955|84465|84678|84879|123016	BMP4|COL2A1|COL8A2|DLX6|DVL1|EDN1|LHX1|NF1|PITX3|RPL38|ABI2|GDF11|SEC24B|SIX2|TDRD7|IFT172|SOX8|PDZD7|MEGF11|KDM2B|MFSD2A|TTC8	-1.56545	-4.88769	2.77569
GO:0047496	GO Biological Processes	19	vesicle transport along microtubule	19_GO:0051179 localization	4.12968	4.16435	30211	41	1249	7	0.560448	0.211235	547|1176|1201|5590|8120|80128|81565	KIF1A|AP3S1|CLN3|PRKCZ|AP3B2|TRIM46|NDEL1	-1.56493	-12.3752	6.20209
GO:0032869	GO Biological Processes	19	cellular response to insulin stimulus	19_GO:0050896 response to stimulus	2.43505	3.64664	30211	149	1249	15	1.20096	0.308219	1176|2875|2887|5590|6464|9847|10580|10603|11031|23175|27019|55667|64900|81565|132864	AP3S1|GPT|GRB10|PRKCZ|SHC1|C2CD5|SORBS1|SH2B2|RAB31|LPIN1|DNAI1|DENND4C|LPIN3|NDEL1|CPEB2	-1.56302	-9.03971	3.22509
GO:1903052	GO Biological Processes	19	positive regulation of proteolysis involved in cellular protein catabolic process	19_GO:0048518 positive regulation of biological process	2.52712	3.67918	30211	134	1249	14	1.1209	0.297889	991|1452|1855|2185|2332|5728|5747|6449|9104|9781|9817|10444|23640|114881	CDC20|CSNK1A1|DVL1|PTK2B|FMR1|PTEN|PTK2|SGTA|RGN|RNF144A|KEAP1|ZER1|HSPBP1|OSBPL7	-1.56302	-7.13465	2.69911
GO:0072088	GO Biological Processes	19	nephron epithelium morphogenesis	19_GO:0032502 developmental process	3.34913	3.93723	30211	65	1249	9	0.720576	0.239325	652|2719|3975|5727|6469|10736|30812|153572|170690	BMP4|GPC3|LHX1|PTCH1|SHH|SIX2|SOX8|IRX2|ADAMTS16	-1.55583	-5.83876	16.1254
GO:0048732	GO Biological Processes	19	gland development	19_GO:0032502 developmental process	1.80959	3.3892	30211	401	1249	30	2.40192	0.43323	652|823|1036|1896|1906|3084|4763|5156|5423|5454|5660|5727|5728|5894|6469|6663|6778|7080|7477|7547|8829|9104|9612|10419|10512|23705|27023|51176|64478|81606	BMP4|CAPN1|CDO1|EDA|EDN1|NRG1|NF1|PDGFRA|POLB|POU3F2|PSAP|PTCH1|PTEN|RAF1|SHH|SOX10|STAT6|NKX2-1|WNT7B|ZIC3|NRP1|RGN|NCOR2|PRMT5|SEMA3C|CADM1|FOXB1|LEF1|CSMD1|LBH	-1.54632	-2.85506	4.03136
GO:0090189	GO Biological Processes	19	regulation of branching involved in ureteric bud morphogenesis	19_GO:0032502 developmental process	5.75908	4.53047	30211	21	1249	5	0.40032	0.17867	183|652|3975|10736|30812	AGT|BMP4|LHX1|SIX2|SOX8	-1.54599	-2.85358	16.1254
GO:0099558	GO Biological Processes	19	maintenance of synapse structure	19_GO:0009987 cellular process	5.75908	4.53047	30211	21	1249	5	0.40032	0.17867	1488|4983|23085|26059|147381	CTBP2|OPHN1|ERC1|ERC2|CBLN2	-1.54599	-3.70542	12.0941
GO:2000116	GO Biological Processes	19	regulation of cysteine-type endopeptidase activity	19_GO:0008152 metabolic process	2.1125	3.50938	30211	229	1249	20	1.60128	0.355179	317|332|444|551|666|960|2902|2903|4137|4671|5894|10392|10395|23151|23786|26999|55795|84630|96459|117584	APAF1|BIRC5|ASPH|AVP|BOK|CD44|GRIN1|GRIN2A|MAPT|NAIP|RAF1|NOD1|DLC1|GRAMD4|BCL2L13|CYFIP2|PCID2|TTBK1|FNIP1|RFFL	-1.54432	-6.81935	2.29427
GO:0048260	GO Biological Processes	19	positive regulation of receptor-mediated endocytosis	19_GO:0051179 localization	3.65104	4.0114	30211	53	1249	8	0.640512	0.225729	408|1785|2332|3190|7018|8867|9779|84251	ARRB1|DNM2|FMR1|HNRNPK|TF|SYNJ1|TBC1D5|SGIP1	-1.54331	-6.26231	3.9898
GO:2001233	GO Biological Processes	19	regulation of apoptotic signaling pathway	19_GO:0023052 signaling	1.84542	3.3839	30211	367	1249	28	2.24179	0.418883	183|317|551|652|666|960|1280|2023|2266|3070|3190|3479|4763|4929|5414|5728|5883|5894|6376|8829|10413|22954|23017|23604|28978|57805|80237|117584	AGT|APAF1|AVP|BMP4|BOK|CD44|COL2A1|ENO1|FGG|HELLS|HNRNPK|IGF1|NF1|NR4A2|SEPTIN4|PTEN|RAD9A|RAF1|CX3CL1|NRP1|YAP1|TRIM32|FAIM2|DAPK2|TMEM14A|CCAR2|ELL3|RFFL	-1.52275	-2.89733	3.12105
GO:2000058	GO Biological Processes	19	regulation of ubiquitin-dependent protein catabolic process	19_GO:0008152 metabolic process	2.33139	3.57203	30211	166	1249	16	1.28102	0.318198	991|1452|1855|2185|2768|3093|4130|5728|5747|6449|6469|9781|9817|10444|23640|57805	CDC20|CSNK1A1|DVL1|PTK2B|GNA12|UBE2K|MAP1A|PTEN|PTK2|SGTA|SHH|RNF144A|KEAP1|ZER1|HSPBP1|CCAR2	-1.52275	-7.13465	2.69911
GO:0042044	GO Biological Processes	19	fluid transport	19_GO:0051179 localization	4.68158	4.2589	30211	31	1249	6	0.480384	0.195644	361|364|551|1906|3708|6563	AQP4|AQP7|AVP|EDN1|ITPR1|SLC14A1	-1.52275	-2.82578	6.9109
GO:0048710	GO Biological Processes	19	regulation of astrocyte differentiation	19_GO:0032502 developmental process	4.68158	4.2589	30211	31	1249	6	0.480384	0.195644	274|4099|4763|4916|9283|84630	BIN1|MAG|NF1|NTRK3|GPR37L1|TTBK1	-1.52275	-6.15415	5.58188
GO:0150117	GO Biological Processes	19	positive regulation of cell-substrate junction organization	19_GO:0048518 positive regulation of biological process	4.68158	4.2589	30211	31	1249	6	0.480384	0.195644	1307|3987|7248|8829|9448|10979	COL16A1|LIMS1|TSC1|NRP1|MAP4K4|FERMT2	-1.52275	-9.68237	6.14302
GO:1900027	GO Biological Processes	19	regulation of ruffle assembly	19_GO:0050789 regulation of biological process	4.68158	4.2589	30211	31	1249	6	0.480384	0.195644	5962|23189|55920|64787|64805|81565	RDX|KANK1|RCC2|EPS8L2|P2RY12|NDEL1	-1.52275	-2.82578	4.83763
GO:0006869	GO Biological Processes	19	lipid transport	19_GO:0051179 localization	1.91969	3.40749	30211	315	1249	25	2.0016	0.396294	21|346|348|1201|4481|5244|5322|5660|6513|6579|9066|10087|10347|10809|23120|26031|57194|57605|57614|57655|83394|84879|114880|114881|121601	ABCA3|APOC4|APOE|CLN3|MSR1|ABCB4|PLA2G5|PSAP|SLC2A1|SLCO1A2|SYT7|CERT1|ABCA7|STARD10|ATP10B|OSBPL3|ATP10A|PITPNM2|RELCH|GRAMD1A|PITPNM3|MFSD2A|OSBPL6|OSBPL7|ANO4	-1.51651	-2.81898	2.96181
GO:1900076	GO Biological Processes	19	regulation of cellular response to insulin stimulus	19_GO:0050896 response to stimulus	3.29838	3.88177	30211	66	1249	9	0.720576	0.239325	183|490|2887|5588|5590|10580|23189|23371|80318	AGT|ATP2B1|GRB10|PRKCQ|PRKCZ|SORBS1|KANK1|TNS2|GKAP1	-1.51629	-2.81742	4.39785
GO:1902476	GO Biological Processes	19	chloride transmembrane transport	19_GO:0051179 localization	3.29838	3.88177	30211	66	1249	9	0.720576	0.239325	2555|2557|2561|6507|6529|6558|8001|55107|121601	GABRA2|GABRA4|GABRB2|SLC1A3|SLC6A1|SLC12A2|GLRA3|ANO1|ANO4	-1.51629	-3.06675	6.3653
GO:0010876	GO Biological Processes	19	lipid localization	19_GO:0051179 localization	1.86594	3.38387	30211	350	1249	27	2.16173	0.411504	21|346|348|1201|2583|4481|5244|5322|5660|6513|6579|9066|10087|10347|10809|23120|26031|57194|57605|57614|57655|83394|84879|114880|114881|121601|440503	ABCA3|APOC4|APOE|CLN3|B4GALNT1|MSR1|ABCB4|PLA2G5|PSAP|SLC2A1|SLCO1A2|SYT7|CERT1|ABCA7|STARD10|ATP10B|OSBPL3|ATP10A|PITPNM2|RELCH|GRAMD1A|PITPNM3|MFSD2A|OSBPL6|OSBPL7|ANO4|PLIN5	-1.51629	-2.81898	2.96181
GO:0060541	GO Biological Processes	19	respiratory system development	19_GO:0032502 developmental process	2.19892	3.51489	30211	198	1249	18	1.44115	0.337226	21|652|1896|2719|3290|4311|5156|6469|7080|7289|7477|7547|8817|10413|10427|23210|51176|84525	ABCA3|BMP4|EDA|GPC3|HSD11B1|MME|PDGFRA|SHH|NKX2-1|TULP3|WNT7B|ZIC3|FGF18|YAP1|SEC24B|JMJD6|LEF1|HOPX	-1.51604	-2.81625	2.19892
GO:0003334	GO Biological Processes	19	keratinocyte development	19_GO:0032502 developmental process	7.44251	4.82481	30211	13	1249	4	0.320256	0.159871	2317|2355|5339|23022	FLNB|FOSL2|PLEC|PALLD	-1.51499	-2.8124	7.44251
GO:0021681	GO Biological Processes	19	cerebellar granular layer development	19_GO:0032502 developmental process	7.44251	4.82481	30211	13	1249	4	0.320256	0.159871	4983|23017|51286|85442	OPHN1|FAIM2|CEND1|KNDC1	-1.51499	-4.59563	14.5129
GO:0034638	GO Biological Processes	19	phosphatidylcholine catabolic process	19_GO:0008152 metabolic process	7.44251	4.82481	30211	13	1249	4	0.320256	0.159871	5322|7941|8398|375775	PLA2G5|PLA2G7|PLA2G6|PNPLA7	-1.51499	-2.8124	8.06272
GO:0090161	GO Biological Processes	19	Golgi ribbon formation	19_GO:0009987 cellular process	7.44251	4.82481	30211	13	1249	4	0.320256	0.159871	8674|8675|10419|399687	VAMP4|STX16|PRMT5|MYO18A	-1.51499	-2.8124	7.44251
GO:1900452	GO Biological Processes	19	regulation of long-term synaptic depression	19_GO:0023052 signaling	7.44251	4.82481	30211	13	1249	4	0.320256	0.159871	114|2332|4137|22986	ADCY8|FMR1|MAPT|SORCS3	-1.51499	-2.8124	7.44251
GO:0045667	GO Biological Processes	19	regulation of osteoblast differentiation	19_GO:0032502 developmental process	2.48996	3.61645	30211	136	1249	14	1.1209	0.297889	652|1021|3479|4037|4208|4880|4921|5727|5747|7477|10413|10979|51564|202151	BMP4|CDK6|IGF1|LRP3|MEF2C|NPPC|DDR2|PTCH1|PTK2|WNT7B|YAP1|FERMT2|HDAC7|RANBP3L	-1.51427	-2.81112	2.9418
GO:0046883	GO Biological Processes	19	regulation of hormone secretion	19_GO:0023052 signaling	2.09421	3.46684	30211	231	1249	20	1.60128	0.355179	114|183|240|1393|1906|2266|2587|3358|5532|6845|7447|8398|8938|9066|51083|55107|57555|64111|90007|114899	ADCY8|AGT|ALOX5|CRHBP|EDN1|FGG|GALR1|HTR2C|PPP3CB|VAMP7|VSNL1|PLA2G6|BAIAP3|SYT7|GAL|ANO1|NLGN2|NPVF|MIDN|C1QTNF3	-1.50976	-10.6462	5.37514
GO:0051048	GO Biological Processes	19	negative regulation of secretion	19_GO:0051179 localization	2.31743	3.54526	30211	167	1249	16	1.28102	0.318198	348|1393|1906|2332|3084|4763|4988|5020|5906|7447|8832|10062|64111|65125|79651|90007	APOE|CRHBP|EDN1|FMR1|NRG1|NF1|OPRM1|OXT|RAP1A|VSNL1|CD84|NR1H3|NPVF|WNK1|RHBDF2|MIDN	-1.50348	-3.31161	2.31743
GO:0008610	GO Biological Processes	19	lipid biosynthetic process	19_GO:0008152 metabolic process	1.65498	3.27839	30211	570	1249	39	3.1225	0.492132	31|240|1201|1606|1608|1906|2583|3631|5287|5337|5354|5728|5730|5833|6307|6489|7368|8398|8867|9215|9444|9807|9926|11343|23175|23556|26031|30815|51102|54988|57605|63874|64900|79888|83394|84879|114880|114881|165679	ACACA|ALOX5|CLN3|DGKA|DGKG|EDN1|B4GALNT1|INPP4A|PIK3C2B|PLD1|PLP1|PTEN|PTGDS|PCYT2|MSMO1|ST8SIA1|UGT8|PLA2G6|SYNJ1|LARGE1|QKI|IP6K1|LPGAT1|MGLL|LPIN1|PIGN|OSBPL3|ST6GALNAC6|MECR|ACSM5|PITPNM2|ABHD4|LPIN3|LPCAT1|PITPNM3|MFSD2A|OSBPL6|OSBPL7|SPTSSB	-1.50258	-3.67971	4.70325
GO:0015849	GO Biological Processes	19	organic acid transport	19_GO:0051179 localization	2.00807	3.42285	30211	265	1249	22	1.76141	0.372212	348|1201|2670|2911|3766|4763|5322|6506|6507|6513|6529|6534|6536|6579|6583|9057|55089|84879|92745|94081|124565|206358	APOE|CLN3|GFAP|GRM1|KCNJ10|NF1|PLA2G5|SLC1A2|SLC1A3|SLC2A1|SLC6A1|SLC6A7|SLC6A9|SLCO1A2|SLC22A4|SLC7A6|SLC38A4|MFSD2A|SLC38A5|SFXN1|SLC38A10|SLC36A1	-1.49836	-5.39393	14.5129
GO:0010817	GO Biological Processes	19	regulation of hormone levels	19_GO:0065007 biological regulation	1.70683	3.29615	30211	496	1249	35	2.80224	0.466982	114|183|240|587|818|1393|1508|1906|2266|2587|3358|4067|5156|5532|5653|5894|6469|6845|7447|7941|8398|8528|8938|9066|9227|9699|11069|22841|30812|51083|55107|57555|64111|90007|114899	ADCY8|AGT|ALOX5|BCAT2|CAMK2G|CRHBP|CTSB|EDN1|FGG|GALR1|HTR2C|LYN|PDGFRA|PPP3CB|KLK6|RAF1|SHH|VAMP7|VSNL1|PLA2G7|PLA2G6|DDO|BAIAP3|SYT7|LRAT|RIMS2|RAPGEF4|RAB11FIP2|SOX8|GAL|ANO1|NLGN2|NPVF|MIDN|C1QTNF3	-1.49696	-10.6462	5.37514
GO:0046887	GO Biological Processes	19	positive regulation of hormone secretion	19_GO:0023052 signaling	2.57743	3.62549	30211	122	1249	13	1.04083	0.287169	114|1906|2266|2587|5532|6845|7447|8398|8938|51083|55107|57555|114899	ADCY8|EDN1|FGG|GALR1|PPP3CB|VAMP7|VSNL1|PLA2G6|BAIAP3|GAL|ANO1|NLGN2|C1QTNF3	-1.49151	-10.6462	5.37514
GO:1902117	GO Biological Processes	19	positive regulation of organelle assembly	19_GO:0048518 positive regulation of biological process	3.02352	3.76346	30211	80	1249	10	0.800641	0.252169	5899|6624|9738|10807|29899|50807|53407|55704|55835|90678	RALB|FSCN1|CCP110|ENTR1|GPSM2|ASAP1|STX18|CCDC88A|CENPJ|LRSAM1	-1.48334	-5.96631	6.9109
GO:0046470	GO Biological Processes	19	phosphatidylcholine metabolic process	19_GO:0008152 metabolic process	3.24915	3.82735	30211	67	1249	9	0.720576	0.239325	21|5322|7941|8398|10062|63874|79888|84879|375775	ABCA3|PLA2G5|PLA2G7|PLA2G6|NR1H3|ABHD4|LPCAT1|MFSD2A|PNPLA7	-1.48334	-2.8124	8.06272
GO:0061333	GO Biological Processes	19	renal tubule morphogenesis	19_GO:0032502 developmental process	3.24915	3.82735	30211	67	1249	9	0.720576	0.239325	652|2719|3975|4208|5727|6469|30812|153572|170690	BMP4|GPC3|LHX1|MEF2C|PTCH1|SHH|SOX8|IRX2|ADAMTS16	-1.48334	-5.83876	16.1254
GO:0072028	GO Biological Processes	19	nephron morphogenesis	19_GO:0032502 developmental process	3.24915	3.82735	30211	67	1249	9	0.720576	0.239325	652|2719|3975|5727|6469|10736|30812|153572|170690	BMP4|GPC3|LHX1|PTCH1|SHH|SIX2|SOX8|IRX2|ADAMTS16	-1.48334	-5.83876	16.1254
GO:0099518	GO Biological Processes	19	vesicle cytoskeletal trafficking	19_GO:0051179 localization	3.24915	3.82735	30211	67	1249	9	0.720576	0.239325	81|547|1176|1201|5590|8120|8499|80128|81565	ACTN4|KIF1A|AP3S1|CLN3|PRKCZ|AP3B2|PPFIA2|TRIM46|NDEL1	-1.48334	-12.3752	6.20209
GO:1902305	GO Biological Processes	19	regulation of sodium ion transmembrane transport	19_GO:0051179 localization	3.24915	3.82735	30211	67	1249	9	0.720576	0.239325	81|817|1756|1785|23072|23327|53822|53827|65125	ACTN4|CAMK2D|DMD|DNM2|HECW1|NEDD4L|FXYD7|FXYD5|WNK1	-1.48334	-3.48129	6.04704
GO:0003015	GO Biological Processes	19	heart process	19_GO:0032501 multicellular organismal process	2.68757	3.64848	30211	108	1249	12	0.960769	0.276014	287|776|817|1756|1906|3752|6196|7168|8913|10413|10848|23327	ANK2|CACNA1D|CAMK2D|DMD|EDN1|KCND3|RPS6KA2|TPM1|CACNA1G|YAP1|PPP1R13L|NEDD4L	-1.48334	-3.38871	14.5129
GO:0001705	GO Biological Processes	19	ectoderm formation	19_GO:0032502 developmental process	24.1882	6.81013	30211	2	1249	2	0.160128	0.113137	2114|3975	ETS2|LHX1	-1.48334	-2.76754	24.1882
GO:0019478	GO Biological Processes	19	D-amino acid catabolic process	19_GO:0008152 metabolic process	24.1882	6.81013	30211	2	1249	2	0.160128	0.113137	1610|8528	DAO|DDO	-1.48334	-2.76754	24.1882
GO:0021649	GO Biological Processes	19	vestibulocochlear nerve structural organization	19_GO:0032502 developmental process	24.1882	6.81013	30211	2	1249	2	0.160128	0.113137	8828|8829	NRP2|NRP1	-1.48334	-5.82657	24.1882
GO:0061152	GO Biological Processes	19	trachea submucosa development	19_GO:0032502 developmental process	24.1882	6.81013	30211	2	1249	2	0.160128	0.113137	1896|51176	EDA|LEF1	-1.48334	-2.76754	24.1882
GO:0061153	GO Biological Processes	19	trachea gland development	19_GO:0032502 developmental process	24.1882	6.81013	30211	2	1249	2	0.160128	0.113137	1896|51176	EDA|LEF1	-1.48334	-2.76754	24.1882
GO:0061552	GO Biological Processes	19	ganglion morphogenesis	19_GO:0032502 developmental process	24.1882	6.81013	30211	2	1249	2	0.160128	0.113137	8828|8829	NRP2|NRP1	-1.48334	-5.82657	24.1882
GO:0070668	GO Biological Processes	19	positive regulation of mast cell proliferation	19_GO:0048518 positive regulation of biological process	24.1882	6.81013	30211	2	1249	2	0.160128	0.113137	4067|4254	LYN|KITLG	-1.48334	-2.76754	24.1882
GO:0098658	GO Biological Processes	19	inorganic anion import across plasma membrane	19_GO:0051179 localization	24.1882	6.81013	30211	2	1249	2	0.160128	0.113137	6529|6558	SLC6A1|SLC12A2	-1.48334	-2.76754	24.1882
GO:1904124	GO Biological Processes	19	microglial cell migration	19_GO:0040011 locomotion	24.1882	6.81013	30211	2	1249	2	0.160128	0.113137	5025|64805	P2RX4|P2RY12	-1.48334	-2.76754	24.1882
GO:1904835	GO Biological Processes	19	dorsal root ganglion morphogenesis	19_GO:0032502 developmental process	24.1882	6.81013	30211	2	1249	2	0.160128	0.113137	8828|8829	NRP2|NRP1	-1.48334	-5.82657	24.1882
GO:0060401	GO Biological Processes	19	cytosolic calcium ion transport	19_GO:0051179 localization	2.83053	3.69128	30211	94	1249	11	0.880705	0.264371	490|492|784|2902|2903|3358|3708|6261|6547|53373|56704	ATP2B1|ATP2B3|CACNB3|GRIN1|GRIN2A|HTR2C|ITPR1|RYR1|SLC8A3|TPCN1|JPH1	-1.47936	-7.35201	2.95633
GO:0042982	GO Biological Processes	19	amyloid precursor protein metabolic process	19_GO:0008152 metabolic process	5.49731	4.3821	30211	22	1249	5	0.40032	0.17867	43|348|1201|5653|10347	ACHE|APOE|CLN3|KLK6|ABCA7	-1.47406	-2.75652	5.49731
GO:0046058	GO Biological Processes	19	cAMP metabolic process	19_GO:0008152 metabolic process	5.49731	4.3821	30211	22	1249	5	0.40032	0.17867	109|112|113|114|5141	ADCY3|ADCY6|ADCY7|ADCY8|PDE4A	-1.47406	-3.78643	9.67526
GO:0007498	GO Biological Processes	19	mesoderm development	19_GO:0032502 developmental process	2.55647	3.59202	30211	123	1249	13	1.04083	0.287169	652|2114|3691|3975|4771|6169|6469|10220|10320|10413|10736|51176|145873	BMP4|ETS2|ITGB4|LHX1|NF2|RPL38|SHH|GDF11|IKZF1|YAP1|SIX2|LEF1|MESP2	-1.47406	-6.62947	4.15352
GO:0007568	GO Biological Processes	19	aging	19_GO:0032502 developmental process	1.99303	3.38459	30211	267	1249	22	1.76141	0.372212	183|317|490|1267|1906|2068|2768|2915|3987|4155|4311|5309|5423|6376|6506|6558|7037|7799|8301|9104|29994|53615	AGT|APAF1|ATP2B1|CNP|EDN1|ERCC2|GNA12|GRM5|LIMS1|MBP|MME|PITX3|POLB|CX3CL1|SLC1A2|SLC12A2|TFRC|PRDM2|PICALM|RGN|BAZ2B|MBD3	-1.47406	-2.75182	1.99303
GO:0006654	GO Biological Processes	19	phosphatidic acid biosynthetic process	19_GO:0008152 metabolic process	4.53528	4.15517	30211	32	1249	6	0.480384	0.195644	1606|1608|5337|23175|63874|79888	DGKA|DGKG|PLD1|LPIN1|ABHD4|LPCAT1	-1.47406	-3.67971	4.70325
GO:0043299	GO Biological Processes	19	leukocyte degranulation	19_GO:0002376 immune system process	4.53528	4.15517	30211	32	1249	6	0.480384	0.195644	4067|5730|5873|6845|7462|10814	LYN|PTGDS|RAB27A|VAMP7|LAT2|CPLX2	-1.47406	-2.92282	5.0392
GO:0051482	GO Biological Processes	19	positive regulation of cytosolic calcium ion concentration involved in phospholipase C-activating G protein-coupled signaling pathway	19_GO:0023052 signaling	4.53528	4.15517	30211	32	1249	6	0.480384	0.195644	1902|1906|2840|2911|3358|4987	LPAR1|EDN1|GPR17|GRM1|HTR2C|OPRL1	-1.47406	-8.74314	4.903
GO:0072210	GO Biological Processes	19	metanephric nephron development	19_GO:0032502 developmental process	4.53528	4.15517	30211	32	1249	6	0.480384	0.195644	652|3975|5156|10736|30812|153572	BMP4|LHX1|PDGFRA|SIX2|SOX8|IRX2	-1.47406	-2.85358	16.1254
GO:1901889	GO Biological Processes	19	negative regulation of cell junction assembly	19_GO:0048519 negative regulation of biological process	4.53528	4.15517	30211	32	1249	6	0.480384	0.195644	5728|10395|11170|23122|55920|90102	PTEN|DLC1|FAM107A|CLASP2|RCC2|PHLDB2	-1.47406	-5.58965	18.1411
GO:0021575	GO Biological Processes	19	hindbrain morphogenesis	19_GO:0032502 developmental process	3.93761	4.0031	30211	43	1249	7	0.560448	0.211235	3975|4983|10395|23017|51286|64211|85442	LHX1|OPHN1|DLC1|FAIM2|CEND1|LHX5|KNDC1	-1.47406	-4.59563	14.5129
GO:0035272	GO Biological Processes	19	exocrine system development	19_GO:0032502 developmental process	3.93761	4.0031	30211	43	1249	7	0.560448	0.211235	1896|5423|6469|6663|8829|10512|25837	EDA|POLB|SHH|SOX10|NRP1|SEMA3C|RAB26	-1.47406	-4.6111	9.67526
GO:1904407	GO Biological Processes	19	positive regulation of nitric oxide metabolic process	19_GO:0048518 positive regulation of biological process	3.93761	4.0031	30211	43	1249	7	0.560448	0.211235	183|1785|1906|2185|5025|7099|113277	AGT|DNM2|EDN1|PTK2B|P2RX4|TLR4|TMEM106A	-1.47406	-3.17476	4.39785
GO:2001222	GO Biological Processes	19	regulation of neuron migration	19_GO:0040011 locomotion	3.93761	4.0031	30211	43	1249	7	0.560448	0.211235	816|3084|6376|9585|22854|23380|57556	CAMK2B|NRG1|CX3CL1|KIF20B|NTNG1|SRGAP2|SEMA6A	-1.47406	-2.75074	6.59677
GO:0031113	GO Biological Processes	19	regulation of microtubule polymerization	19_GO:0050789 regulation of biological process	3.51828	3.88186	30211	55	1249	8	0.640512	0.225729	4137|6249|9793|10142|25999|28964|89795|221074	MAPT|CLIP1|CKAP5|AKAP9|CLIP3|GIT1|NAV3|SLC39A12	-1.46726	-7.29622	4.57614
GO:0051260	GO Biological Processes	19	protein homooligomerization	19_GO:0009987 cellular process	2.22269	3.46416	30211	185	1249	17	1.36109	0.327858	31|114|361|2744|3742|3752|6261|6506|6683|8001|10600|23210|23373|54974|283219|284252|386618	ACACA|ADCY8|AQP4|GLS|KCNA6|KCND3|RYR1|SLC1A2|SPAST|GLRA3|USP16|JMJD6|CRTC1|THG1L|KCTD21|KCTD1|KCTD4	-1.46584	-3.33511	2.97047
GO:0016358	GO Biological Processes	19	dendrite development	19_GO:0032502 developmental process	2.66292	3.61184	30211	109	1249	12	0.960769	0.276014	1855|4130|5728|7804|8301|8829|10006|10013|23181|23380|50488|57498	DVL1|MAP1A|PTEN|LRP8|PICALM|NRP1|ABI1|HDAC6|DIP2A|SRGAP2|MINK1|KIDINS220	-1.45838	-3.73088	5.09224
GO:0043484	GO Biological Processes	19	regulation of RNA splicing	19_GO:0008152 metabolic process	2.35599	3.50337	30211	154	1249	15	1.20096	0.308219	1198|2332|3190|6651|9444|10659|10922|22827|23064|23210|54715|56853|57060|60680|81669	CLK3|FMR1|HNRNPK|SON|QKI|CELF2|FASTK|PUF60|SETX|JMJD6|RBFOX1|CELF4|PCBP4|CELF5|CCNL2	-1.45549	-2.73004	3.3363
GO:0006974	GO Biological Processes	19	cellular response to DNA damage stimulus	19_GO:0050896 response to stimulus	1.56933	3.18569	30211	709	1249	46	3.68295	0.532927	666|1112|2068|2175|2332|3835|4067|4595|4773|5395|5423|5883|5893|5980|6300|7153|7468|8295|8555|9112|10397|10413|10600|22880|22897|23054|23064|23583|29128|50485|51347|51550|51720|57646|57654|57805|64210|65057|80149|84142|84939|113510|152206|200558|201973|221927	BOK|FOXN3|ERCC2|FANCA|FMR1|KIF22|LYN|MUTYH|NFATC2|PMS2|POLB|RAD9A|RAD52|REV3L|MAPK12|TOP2A|NSD2|TRRAP|CDC14B|MTA1|NDRG1|YAP1|USP16|MORC2|CEP164|NCOA6|SETX|SMUG1|UHRF1|SMARCAL1|TAOK3|CINP|UIMC1|USP28|UVSSA|CCAR2|MMS19|ACD|ZC3H12A|ABRAXAS1|PWWP3A|HELQ|CCDC13|APLF|PRIMPOL|BRAT1	-1.4525	-2.72652	1.56933
GO:1901379	GO Biological Processes	19	regulation of potassium ion transmembrane transport	19_GO:0051179 localization	2.80073	3.65052	30211	95	1249	11	0.880705	0.264371	274|287|776|1785|8514|9472|10142|23327|30820|51083|65125	BIN1|ANK2|CACNA1D|DNM2|KCNAB2|AKAP6|AKAP9|NEDD4L|KCNIP1|GAL|WNK1	-1.45228	-3.20521	4.47929
GO:0051282	GO Biological Processes	19	regulation of sequestering of calcium ion	19_GO:0051179 localization	2.53585	3.55888	30211	124	1249	13	1.04083	0.287169	287|623|817|1756|2185|3358|3708|4067|6261|6376|9472|53373|56704	ANK2|BDKRB1|CAMK2D|DMD|PTK2B|HTR2C|ITPR1|LYN|RYR1|CX3CL1|AKAP6|TPCN1|JPH1	-1.44869	-2.72118	3.72125
GO:0051783	GO Biological Processes	19	regulation of nuclear division	19_GO:0050789 regulation of biological process	2.43622	3.52443	30211	139	1249	14	1.1209	0.297889	652|991|1906|3479|4751|6196|7756|9585|9787|10419|51203|54461|55795|79866	BMP4|CDC20|EDN1|IGF1|NEK2|RPS6KA2|ZNF207|KIF20B|DLGAP5|PRMT5|NUSAP1|FBXW5|PCID2|BORA	-1.44869	-2.72113	2.61494
GO:0006937	GO Biological Processes	19	regulation of muscle contraction	19_GO:0032501 multicellular organismal process	2.27653	3.4661	30211	170	1249	16	1.28102	0.318198	274|287|490|817|1756|1824|1906|2023|5020|5025|6547|7168|9732|10142|10203|80149	BIN1|ANK2|ATP2B1|CAMK2D|DMD|DSC2|EDN1|ENO1|OXT|P2RX4|SLC8A3|TPM1|DOCK4|AKAP9|CALCRL|ZC3H12A	-1.44748	-4.60186	4.96167
GO:0030308	GO Biological Processes	19	negative regulation of cell growth	19_GO:0040007 growth	2.21074	3.43962	30211	186	1249	17	1.36109	0.327858	183|623|2023|4099|5802|6595|7143|7869|8829|10512|53335|55558|57556|57805|65981|80128|123879	AGT|BDKRB1|ENO1|MAG|PTPRS|SMARCA2|TNR|SEMA3B|NRP1|SEMA3C|BCL11A|PLXNA3|SEMA6A|CCAR2|CAPRIN2|TRIM46|DCUN1D3	-1.44561	-8.99389	4.94758
GO:0046777	GO Biological Processes	19	protein autophosphorylation	19_GO:0008152 metabolic process	2.21074	3.43962	30211	186	1249	17	1.36109	0.327858	816|817|1198|2011|2185|2261|4067|4751|4921|5156|5747|8569|9625|23043|23604|50488|51347	CAMK2B|CAMK2D|CLK3|MARK2|PTK2B|FGFR3|LYN|NEK2|DDR2|PDGFRA|PTK2|MKNK1|AATK|TNIK|DAPK2|MINK1|TAOK3	-1.44561	-8.12877	2.75972
GO:0009416	GO Biological Processes	19	response to light stimulus	19_GO:0050896 response to stimulus	1.90959	3.31008	30211	304	1249	24	1.92154	0.388445	40|1638|1785|2068|2332|2902|2903|4311|4763|6506|6507|9112|10347|22954|23373|27023|57646|57654|57805|65009|83759|123879|201973|285331	ASIC2|DCT|DNM2|ERCC2|FMR1|GRIN1|GRIN2A|MME|NF1|SLC1A2|SLC1A3|MTA1|ABCA7|TRIM32|CRTC1|FOXB1|USP28|UVSSA|CCAR2|NDRG4|RBM4B|DCUN1D3|PRIMPOL|CCDC66	-1.42922	-3.25264	1.90959
GO:0008589	GO Biological Processes	19	regulation of smoothened signaling pathway	19_GO:0023052 signaling	2.94977	3.67148	30211	82	1249	10	0.800641	0.252169	2719|5015|5727|6469|7289|8643|9283|26160|283219|374654	GPC3|OTX2|PTCH1|SHH|TULP3|PTCH2|GPR37L1|IFT172|KCTD21|KIF7	-1.4254	-4.33732	5.86379
GO:0001763	GO Biological Processes	19	morphogenesis of a branching structure	19_GO:0032502 developmental process	2.26322	3.44008	30211	171	1249	16	1.28102	0.318198	652|1906|2719|3975|5727|6469|6663|7080|8829|10413|10512|30812|51176|57471|64478|170690	BMP4|EDN1|GPC3|LHX1|PTCH1|SHH|SOX10|NKX2-1|NRP1|YAP1|SEMA3C|SOX8|LEF1|ERMN|CSMD1|ADAMTS16	-1.4254	-5.83876	16.1254
GO:0010518	GO Biological Processes	19	positive regulation of phospholipase activity	19_GO:0065007 biological regulation	3.45545	3.81934	30211	56	1249	8	0.640512	0.225729	183|1902|2261|5156|5322|5330|5590|64805	AGT|LPAR1|FGFR3|PDGFRA|PLA2G5|PLCB2|PRKCZ|P2RY12	-1.4254	-3.28397	3.50553
GO:0019226	GO Biological Processes	19	transmission of nerve impulse	19_GO:0023052 signaling	3.45545	3.81934	30211	56	1249	8	0.640512	0.225729	4099|4897|5025|5339|8506|8913|10368|27092	MAG|NRCAM|P2RX4|PLEC|CNTNAP1|CACNA1G|CACNG3|CACNG4	-1.4254	-4.04981	3.45545
GO:0030199	GO Biological Processes	19	collagen fibril organization	19_GO:0009987 cellular process	3.45545	3.81934	30211	56	1249	8	0.640512	0.225729	1280|1302|1303|4763|4921|50509|84171|140766	COL2A1|COL11A2|COL12A1|NF1|DDR2|COL5A3|LOXL4|ADAMTS14	-1.4254	-5.664	3.45545
GO:0043954	GO Biological Processes	19	cellular component maintenance	19_GO:0009987 cellular process	3.45545	3.81934	30211	56	1249	8	0.640512	0.225729	1488|4983|8506|10979|23085|26059|57555|147381	CTBP2|OPHN1|CNTNAP1|FERMT2|ERC1|ERC2|NLGN2|CBLN2	-1.4254	-3.70542	12.0941
GO:1903305	GO Biological Processes	19	regulation of regulated secretory pathway	19_GO:0051179 localization	2.41882	3.49428	30211	140	1249	14	1.1209	0.297889	1855|2332|4067|5413|5873|5906|6845|8832|8913|8938|9066|10675|28964|341359	DVL1|FMR1|LYN|SEPTIN5|RAB27A|RAP1A|VAMP7|CD84|CACNA1G|BAIAP3|SYT7|CSPG5|GIT1|SYT10	-1.4254	-12.2317	3.20566
GO:0021762	GO Biological Processes	19	substantia nigra development	19_GO:0032502 developmental process	3.84811	3.92609	30211	44	1249	7	0.560448	0.211235	1267|4155|5354|6271|57447|79109|84630	CNP|MBP|PLP1|S100A1|NDRG2|MAPKAP1|TTBK1	-1.4254	-5.0141	3.98393
GO:1904752	GO Biological Processes	19	regulation of vascular associated smooth muscle cell migration	19_GO:0040011 locomotion	3.84811	3.92609	30211	44	1249	7	0.560448	0.211235	183|2768|4208|7168|9732|25817|85440	AGT|GNA12|MEF2C|TPM1|DOCK4|TAFA5|DOCK7	-1.4254	-3.2156	3.8701
GO:0006892	GO Biological Processes	19	post-Golgi vesicle-mediated transport	19_GO:0051179 localization	2.77156	3.61029	30211	96	1249	11	0.880705	0.264371	160|1176|1201|1785|2803|9135|11031|23499|25837|54832|55763	AP2A1|AP3S1|CLN3|DNM2|GOLGA4|RABEP1|RAB31|MACF1|RAB26|VPS13C|EXOC1	-1.42399	-3.18654	3.31994
GO:0010867	GO Biological Processes	19	positive regulation of triglyceride biosynthetic process	19_GO:0048518 positive regulation of biological process	6.9109	4.59386	30211	14	1249	4	0.320256	0.159871	9104|10062|84879|440503	RGN|NR1H3|MFSD2A|PLIN5	-1.4211	-6.44042	8.06272
GO:0016082	GO Biological Processes	19	synaptic vesicle priming	19_GO:0023052 signaling	6.9109	4.59386	30211	14	1249	4	0.320256	0.159871	8867|9381|23025|26059	SYNJ1|OTOF|UNC13A|ERC2	-1.4211	-2.68064	8.06272
GO:0021694	GO Biological Processes	19	cerebellar Purkinje cell layer formation	19_GO:0032502 developmental process	6.9109	4.59386	30211	14	1249	4	0.320256	0.159871	3975|23017|51286|64211	LHX1|FAIM2|CEND1|LHX5	-1.4211	-4.59563	14.5129
GO:0044849	GO Biological Processes	19	estrous cycle	19_GO:0048511 rhythmic process	6.9109	4.59386	30211	14	1249	4	0.320256	0.159871	4987|4988|9612|23394	OPRL1|OPRM1|NCOR2|ADNP	-1.4211	-2.68064	12.0941
GO:0048791	GO Biological Processes	19	calcium ion-regulated exocytosis of neurotransmitter	19_GO:0023052 signaling	6.9109	4.59386	30211	14	1249	4	0.320256	0.159871	9066|9699|22999|23025	SYT7|RIMS2|RIMS1|UNC13A	-1.4211	-6.00832	12.0941
GO:0051589	GO Biological Processes	19	negative regulation of neurotransmitter transport	19_GO:0051179 localization	6.9109	4.59386	30211	14	1249	4	0.320256	0.159871	2332|2824|4763|5906	FMR1|GPM6B|NF1|RAP1A	-1.4211	-2.68064	9.67526
GO:0072044	GO Biological Processes	19	collecting duct development	19_GO:0032502 developmental process	6.9109	4.59386	30211	14	1249	4	0.320256	0.159871	652|5727|6469|7477	BMP4|PTCH1|SHH|WNT7B	-1.4211	-5.83876	16.1254
GO:0090128	GO Biological Processes	19	regulation of synapse maturation	19_GO:0032502 developmental process	6.9109	4.59386	30211	14	1249	4	0.320256	0.159871	816|991|9378|22859	CAMK2B|CDC20|NRXN1|ADGRL1	-1.4211	-3.50864	10.7503
GO:1904861	GO Biological Processes	19	excitatory synapse assembly	19_GO:0032502 developmental process	6.9109	4.59386	30211	14	1249	4	0.320256	0.159871	5728|9378|9379|57555	PTEN|NRXN1|NRXN2|NLGN2	-1.4211	-6.86408	16.1254
GO:2001140	GO Biological Processes	19	positive regulation of phospholipid transport	19_GO:0051179 localization	6.9109	4.59386	30211	14	1249	4	0.320256	0.159871	21|348|5244|10347	ABCA3|APOE|ABCB4|ABCA7	-1.4211	-5.44932	18.1411
GO:0031116	GO Biological Processes	19	positive regulation of microtubule polymerization	19_GO:0048518 positive regulation of biological process	4.39785	4.05562	30211	33	1249	6	0.480384	0.195644	4137|6249|9793|10142|28964|89795	MAPT|CLIP1|CKAP5|AKAP9|GIT1|NAV3	-1.4211	-7.29622	4.57614
GO:0051930	GO Biological Processes	19	regulation of sensory perception of pain	19_GO:0032501 multicellular organismal process	4.39785	4.05562	30211	33	1249	6	0.480384	0.195644	1906|2911|4987|4988|5020|11343	EDN1|GRM1|OPRL1|OPRM1|OXT|MGLL	-1.4211	-8.74314	4.903
GO:0051931	GO Biological Processes	19	regulation of sensory perception	19_GO:0032501 multicellular organismal process	4.39785	4.05562	30211	33	1249	6	0.480384	0.195644	1906|2911|4987|4988|5020|11343	EDN1|GRM1|OPRL1|OPRM1|OXT|MGLL	-1.4211	-8.74314	4.903
GO:0070050	GO Biological Processes	19	neuron cellular homeostasis	19_GO:0065007 biological regulation	4.39785	4.05562	30211	33	1249	6	0.480384	0.195644	490|491|492|4130|6376|84286	ATP2B1|ATP2B2|ATP2B3|MAP1A|CX3CL1|TMEM175	-1.4211	-3.07087	9.67526
GO:0046474	GO Biological Processes	19	glycerophospholipid biosynthetic process	19_GO:0008152 metabolic process	2.13425	3.37563	30211	204	1249	18	1.44115	0.337226	1201|1606|1608|3631|5287|5337|5728|5833|8398|8867|9807|23175|23556|57605|63874|79888|83394|84879	CLN3|DGKA|DGKG|INPP4A|PIK3C2B|PLD1|PTEN|PCYT2|PLA2G6|SYNJ1|IP6K1|LPIN1|PIGN|PITPNM2|ABHD4|LPCAT1|PITPNM3|MFSD2A	-1.41511	-3.67971	4.70325
GO:0007088	GO Biological Processes	19	regulation of mitotic nuclear division	19_GO:0050789 regulation of biological process	2.61494	3.53977	30211	111	1249	12	0.960769	0.276014	652|1906|3479|4751|7756|9585|9787|10419|51203|54461|55795|79866	BMP4|EDN1|IGF1|NEK2|ZNF207|KIF20B|DLGAP5|PRMT5|NUSAP1|FBXW5|PCID2|BORA	-1.41334	-2.72113	2.61494
GO:0040019	GO Biological Processes	19	positive regulation of embryonic development	19_GO:0032502 developmental process	5.25829	4.24253	30211	23	1249	5	0.40032	0.17867	3975|5015|9904|84327|154796	LHX1|OTX2|RBM19|ZBED3|AMOT	-1.41334	-2.76754	24.1882
GO:0048169	GO Biological Processes	19	regulation of long-term neuronal synaptic plasticity	19_GO:0023052 signaling	5.25829	4.24253	30211	23	1249	5	0.40032	0.17867	183|816|2915|3766|4763	AGT|CAMK2B|GRM5|KCNJ10|NF1	-1.41334	-5.31113	5.32139
GO:2000114	GO Biological Processes	19	regulation of establishment of cell polarity	19_GO:0050789 regulation of biological process	5.25829	4.24253	30211	23	1249	5	0.40032	0.17867	2185|9585|22902|23189|26030	PTK2B|KIF20B|RUFY3|KANK1|PLEKHG3	-1.41334	-2.66495	5.25829
GO:0007189	GO Biological Processes	19	adenylate cyclase-activating G protein-coupled receptor signaling pathway	19_GO:0023052 signaling	2.40166	3.4644	30211	141	1249	14	1.1209	0.297889	109|112|113|114|576|1902|2587|2774|5745|10203|11069|22859|53637|89894	ADCY3|ADCY6|ADCY7|ADCY8|ADGRB2|LPAR1|GALR1|GNAL|PTH1R|CALCRL|RAPGEF4|ADGRL1|S1PR5|TMEM116	-1.41334	-3.78643	9.67526
GO:0015748	GO Biological Processes	19	organophosphate ester transport	19_GO:0051179 localization	2.40166	3.4644	30211	141	1249	14	1.1209	0.297889	21|348|2705|5244|10087|10347|23120|57194|57605|83394|84879|121601|219855|284439	ABCA3|APOE|GJB1|ABCB4|CERT1|ABCA7|ATP10B|ATP10A|PITPNM2|PITPNM3|MFSD2A|ANO4|SLC37A2|SLC25A42	-1.41334	-5.44932	18.1411
GO:0009744	GO Biological Processes	19	response to sucrose	19_GO:0050896 response to stimulus	10.3664	5.14671	30211	7	1249	3	0.240192	0.138508	5020|6529|10203	OXT|SLC6A1|CALCRL	-1.41334	-2.76754	24.1882
GO:0032483	GO Biological Processes	19	regulation of Rab protein signal transduction	19_GO:0023052 signaling	10.3664	5.14671	30211	7	1249	3	0.240192	0.138508	9909|27352|55667	DENND4B|SGSM3|DENND4C	-1.41334	-2.66215	10.3664
GO:0034285	GO Biological Processes	19	response to disaccharide	19_GO:0050896 response to stimulus	10.3664	5.14671	30211	7	1249	3	0.240192	0.138508	5020|6529|10203	OXT|SLC6A1|CALCRL	-1.41334	-2.76754	24.1882
GO:0050942	GO Biological Processes	19	positive regulation of pigment cell differentiation	19_GO:0043473 pigmentation	10.3664	5.14671	30211	7	1249	3	0.240192	0.138508	4254|9839|56999	KITLG|ZEB2|ADAMTS9	-1.41334	-3.17907	14.5129
GO:0061002	GO Biological Processes	19	negative regulation of dendritic spine morphogenesis	19_GO:0032502 developmental process	10.3664	5.14671	30211	7	1249	3	0.240192	0.138508	5728|25791|26052	PTEN|NGEF|DNM3	-1.41334	-3.93267	10.3664
GO:0072197	GO Biological Processes	19	ureter morphogenesis	19_GO:0032502 developmental process	10.3664	5.14671	30211	7	1249	3	0.240192	0.138508	652|3975|30812	BMP4|LHX1|SOX8	-1.41334	-2.85358	16.1254
GO:0072203	GO Biological Processes	19	cell proliferation involved in metanephros development	19_GO:0032502 developmental process	10.3664	5.14671	30211	7	1249	3	0.240192	0.138508	2719|5727|6469	GPC3|PTCH1|SHH	-1.41334	-5.83876	16.1254
GO:0086015	GO Biological Processes	19	SA node cell action potential	19_GO:0023052 signaling	10.3664	5.14671	30211	7	1249	3	0.240192	0.138508	287|776|8913	ANK2|CACNA1D|CACNA1G	-1.41334	-3.38871	14.5129
GO:0086018	GO Biological Processes	19	SA node cell to atrial cardiac muscle cell signaling	19_GO:0023052 signaling	10.3664	5.14671	30211	7	1249	3	0.240192	0.138508	287|776|8913	ANK2|CACNA1D|CACNA1G	-1.41334	-3.38871	14.5129
GO:0098597	GO Biological Processes	19	observational learning	19_GO:0007610 behavior	10.3664	5.14671	30211	7	1249	3	0.240192	0.138508	4763|9378|9379	NF1|NRXN1|NRXN2	-1.41334	-6.86408	16.1254
GO:1904141	GO Biological Processes	19	positive regulation of microglial cell migration	19_GO:0040011 locomotion	10.3664	5.14671	30211	7	1249	3	0.240192	0.138508	5025|6376|64805	P2RX4|CX3CL1|P2RY12	-1.41334	-2.76754	24.1882
GO:0060993	GO Biological Processes	19	kidney morphogenesis	19_GO:0032502 developmental process	2.91424	3.62653	30211	83	1249	10	0.800641	0.252169	652|2719|3975|5727|6469|7477|10736|30812|153572|170690	BMP4|GPC3|LHX1|PTCH1|SHH|WNT7B|SIX2|SOX8|IRX2|ADAMTS16	-1.40672	-5.83876	16.1254
GO:0001508	GO Biological Processes	19	action potential	19_GO:0065007 biological regulation	2.74299	3.57057	30211	97	1249	11	0.880705	0.264371	287|776|1201|1756|3752|4897|5025|8506|8913|9472|23327	ANK2|CACNA1D|CLN3|DMD|KCND3|NRCAM|P2RX4|CNTNAP1|CACNA1G|AKAP6|NEDD4L	-1.40519	-3.38871	14.5129
GO:0090175	GO Biological Processes	19	regulation of establishment of planar polarity	19_GO:0032502 developmental process	3.39483	3.75822	30211	57	1249	8	0.640512	0.225729	1855|1857|2719|4919|9968|10427|22881|85407	DVL1|DVL3|GPC3|ROR1|MED12|SEC24B|ANKRD6|NKD1	-1.39607	-4.18277	8.06272
GO:0098900	GO Biological Processes	19	regulation of action potential	19_GO:0050789 regulation of biological process	3.39483	3.75822	30211	57	1249	8	0.640512	0.225729	274|287|784|817|1824|2332|8514|10142	BIN1|ANK2|CACNB3|CAMK2D|DSC2|FMR1|KCNAB2|AKAP9	-1.39607	-4.60186	4.96167
GO:1902475	GO Biological Processes	19	L-alpha-amino acid transmembrane transport	19_GO:0051179 localization	3.39483	3.75822	30211	57	1249	8	0.640512	0.225729	1201|2911|3766|6506|6507|6536|9057|92745	CLN3|GRM1|KCNJ10|SLC1A2|SLC1A3|SLC6A9|SLC7A6|SLC38A5	-1.39607	-5.39393	14.5129
GO:0048738	GO Biological Processes	19	cardiac muscle tissue development	19_GO:0032502 developmental process	2.23705	3.38859	30211	173	1249	16	1.28102	0.318198	183|652|2274|3084|4208|4629|5156|5339|5728|7168|7248|8913|10848|56999|65009|84525	AGT|BMP4|FHL2|NRG1|MEF2C|MYH11|PDGFRA|PLEC|PTEN|TPM1|TSC1|CACNA1G|PPP1R13L|ADAMTS9|NDRG4|HOPX	-1.39607	-4.95902	3.90131
GO:0031532	GO Biological Processes	19	actin cytoskeleton reorganization	19_GO:0009987 cellular process	3.10991	3.67008	30211	70	1249	9	0.720576	0.239325	5339|6464|8476|8829|23043|26037|50488|79778|116985	PLEC|SHC1|CDC42BPA|NRP1|TNIK|SIPA1L1|MINK1|MICALL2|ARAP1	-1.39105	-2.63638	3.10991
GO:0035107	GO Biological Processes	19	appendage morphogenesis	19_GO:0032502 developmental process	2.38475	3.43477	30211	142	1249	14	1.1209	0.297889	444|652|1280|1750|2719|2768|5727|6469|7289|10512|51176|51222|65057|100131390	ASPH|BMP4|COL2A1|DLX6|GPC3|GNA12|PTCH1|SHH|TULP3|SEMA3C|LEF1|ZNF219|ACD|SP9	-1.39037	-4.33732	5.86379
GO:0035108	GO Biological Processes	19	limb morphogenesis	19_GO:0032502 developmental process	2.38475	3.43477	30211	142	1249	14	1.1209	0.297889	444|652|1280|1750|2719|2768|5727|6469|7289|10512|51176|51222|65057|100131390	ASPH|BMP4|COL2A1|DLX6|GPC3|GNA12|PTCH1|SHH|TULP3|SEMA3C|LEF1|ZNF219|ACD|SP9	-1.39037	-4.33732	5.86379
GO:0090090	GO Biological Processes	19	negative regulation of canonical Wnt signaling pathway	19_GO:0023052 signaling	2.38475	3.43477	30211	142	1249	14	1.1209	0.297889	348|1452|2719|6425|6469|6663|7088|7090|10076|22881|23072|23240|80114|85407	APOE|CSNK1A1|GPC3|SFRP5|SHH|SOX10|TLE1|TLE3|PTPRU|ANKRD6|HECW1|TMEM131L|BICC1|NKD1	-1.39037	-5.67472	3.35947
GO:0071825	GO Biological Processes	19	protein-lipid complex subunit organization	19_GO:0009987 cellular process	3.7626	3.8513	30211	45	1249	7	0.560448	0.211235	183|274|348|5322|7941|10347|84879	AGT|BIN1|APOE|PLA2G5|PLA2G7|ABCA7|MFSD2A	-1.38978	-2.8124	8.06272
GO:0050731	GO Biological Processes	19	positive regulation of peptidyl-tyrosine phosphorylation	19_GO:0048518 positive regulation of biological process	2.1642	3.34299	30211	190	1249	17	1.36109	0.327858	183|960|2185|2261|2915|3084|3479|4067|4254|7804|8829|10006|10188|23394|51704|64127|84632	AGT|CD44|PTK2B|FGFR3|GRM5|NRG1|IGF1|LYN|KITLG|LRP8|NRP1|ABI1|TNK2|ADNP|GPRC5B|NOD2|AFAP1L2	-1.3759	-8.75855	3.07849
GO:0015914	GO Biological Processes	19	phospholipid transport	19_GO:0051179 localization	2.715	3.53136	30211	98	1249	11	0.880705	0.264371	21|348|5244|10087|10347|23120|57194|57605|83394|84879|121601	ABCA3|APOE|ABCB4|CERT1|ABCA7|ATP10B|ATP10A|PITPNM2|PITPNM3|MFSD2A|ANO4	-1.37511	-5.44932	18.1411
GO:0001708	GO Biological Processes	19	cell fate specification	19_GO:0032502 developmental process	2.87954	3.58225	30211	84	1249	10	0.800641	0.252169	4916|5454|5727|6469|8643|8829|10215|10716|10736|23040	NTRK3|POU3F2|PTCH1|SHH|PTCH2|NRP1|OLIG2|TBR1|SIX2|MYT1L	-1.37417	-4.07702	3.90131
GO:0021696	GO Biological Processes	19	cerebellar cortex morphogenesis	19_GO:0032502 developmental process	4.2685	3.95997	30211	34	1249	6	0.480384	0.195644	3975|4983|23017|51286|64211|85442	LHX1|OPHN1|FAIM2|CEND1|LHX5|KNDC1	-1.36904	-4.59563	14.5129
GO:0032228	GO Biological Processes	19	regulation of synaptic transmission, GABAergic	19_GO:0023052 signaling	4.2685	3.95997	30211	34	1249	6	0.480384	0.195644	1201|4763|5728|6529|8938|57555	CLN3|NF1|PTEN|SLC6A1|BAIAP3|NLGN2	-1.36904	-6.86408	16.1254
GO:0072006	GO Biological Processes	19	nephron development	19_GO:0032502 developmental process	2.45661	3.42949	30211	128	1249	13	1.04083	0.287169	652|2719|3975|4208|5156|5455|5727|6469|7477|10736|30812|153572|170690	BMP4|GPC3|LHX1|MEF2C|PDGFRA|POU3F3|PTCH1|SHH|WNT7B|SIX2|SOX8|IRX2|ADAMTS16	-1.35786	-5.83876	16.1254
GO:0034109	GO Biological Processes	19	homotypic cell-cell adhesion	19_GO:0022610 biological adhesion	3.3363	3.69844	30211	58	1249	8	0.640512	0.225729	1465|1824|2266|5156|7499|10076|64805|84465	CSRP1|DSC2|FGG|PDGFRA|XG|PTPRU|P2RY12|MEGF11	-1.354	-2.59356	3.3363
GO:0006970	GO Biological Processes	19	response to osmotic stress	19_GO:0050896 response to stimulus	3.0661	3.61953	30211	71	1249	9	0.720576	0.239325	361|551|1831|2185|5020|6513|6558|6750|60676	AQP4|AVP|TSC22D3|PTK2B|OXT|SLC2A1|SLC12A2|SST|PAPPA2	-1.354	-3.6819	16.1254
GO:0046890	GO Biological Processes	19	regulation of lipid biosynthetic process	19_GO:0008152 metabolic process	2.21149	3.33779	30211	175	1249	16	1.28102	0.318198	21|348|551|3358|7069|8398|9104|9926|10062|10580|10613|23175|26137|79888|84879|440503	ABCA3|APOE|AVP|HTR2C|THRSP|PLA2G6|RGN|LPGAT1|NR1H3|SORBS1|ERLIN1|LPIN1|ZBTB20|LPCAT1|MFSD2A|PLIN5	-1.35255	-6.44042	8.06272
GO:0034063	GO Biological Processes	19	stress granule assembly	19_GO:0009987 cellular process	5.0392	4.11086	30211	24	1249	5	0.40032	0.17867	2886|4137|7812|23215|26065	GRB7|MAPT|CSDE1|PRRC2C|LSM14A	-1.34187	-2.57837	5.0392
GO:0045576	GO Biological Processes	19	mast cell activation	19_GO:0002376 immune system process	5.0392	4.11086	30211	24	1249	5	0.40032	0.17867	4067|5730|7462|10397|10814	LYN|PTGDS|LAT2|NDRG1|CPLX2	-1.34187	-2.92282	5.0392
GO:0048016	GO Biological Processes	19	inositol phosphate-mediated signaling	19_GO:0023052 signaling	5.0392	4.11086	30211	24	1249	5	0.40032	0.17867	576|1906|3708|4773|5532	ADGRB2|EDN1|ITPR1|NFATC2|PPP3CB	-1.34187	-2.57837	6.04704
GO:0060041	GO Biological Processes	19	retina development in camera-type eye	19_GO:0032502 developmental process	2.35163	3.37625	30211	144	1249	14	1.1209	0.297889	43|490|491|3975|5145|5156|8829|23210|30812|56890|79888|84465|84879|123016	ACHE|ATP2B1|ATP2B2|LHX1|PDE6A|PDGFRA|NRP1|JMJD6|SOX8|MDM1|LPCAT1|MEGF11|MFSD2A|TTC8	-1.34187	-4.88769	2.77569
GO:0002221	GO Biological Processes	19	pattern recognition receptor signaling pathway	19_GO:0002376 immune system process	2.84566	3.53862	30211	85	1249	10	0.800641	0.252169	4067|7099|7100|7187|10392|22841|26065|64127|79931|83737	LYN|TLR4|TLR5|TRAF3|NOD1|RAB11FIP2|LSM14A|NOD2|TNIP3|ITCH	-1.34187	-2.95771	8.06272
GO:0015804	GO Biological Processes	19	neutral amino acid transport	19_GO:0051179 localization	3.68081	3.77863	30211	46	1249	7	0.560448	0.211235	6506|6507|6534|6536|92745|94081|206358	SLC1A2|SLC1A3|SLC6A7|SLC6A9|SLC38A5|SFXN1|SLC36A1	-1.34187	-2.57696	6.59677
GO:0048634	GO Biological Processes	19	regulation of muscle organ development	19_GO:0032502 developmental process	3.68081	3.77863	30211	46	1249	7	0.560448	0.211235	652|4208|6469|10869|51176|51460|57496	BMP4|MEF2C|SHH|USP19|LEF1|SFMBT1|MRTFB	-1.34187	-2.95771	8.06272
GO:0006644	GO Biological Processes	19	phospholipid metabolic process	19_GO:0008152 metabolic process	1.79418	3.16562	30211	364	1249	27	2.16173	0.411504	21|1201|1606|1608|3631|5287|5322|5330|5337|5728|5833|7941|8398|8867|9807|9926|10062|23175|23556|57605|63874|79888|79948|83394|84879|222236|375775	ABCA3|CLN3|DGKA|DGKG|INPP4A|PIK3C2B|PLA2G5|PLCB2|PLD1|PTEN|PCYT2|PLA2G7|PLA2G6|SYNJ1|IP6K1|LPGAT1|NR1H3|LPIN1|PIGN|PITPNM2|ABHD4|LPCAT1|PLPPR3|PITPNM3|MFSD2A|NAPEPLD|PNPLA7	-1.34187	-3.67971	4.70325
GO:0022407	GO Biological Processes	19	regulation of cell-cell adhesion	19_GO:0022610 biological adhesion	1.69741	3.11627	30211	456	1249	32	2.56205	0.447071	240|652|960|2266|2615|3479|4067|4155|4301|4771|5100|5588|5590|5747|5962|6376|6469|7037|7143|7297|9223|9308|10076|23240|50488|51176|53827|55626|64127|65125|80149|83737	ALOX5|BMP4|CD44|FGG|LRRC32|IGF1|LYN|MBP|AFDN|NF2|PCDH8|PRKCQ|PRKCZ|PTK2|RDX|CX3CL1|SHH|TFRC|TNR|TYK2|MAGI1|CD83|PTPRU|TMEM131L|MINK1|LEF1|FXYD5|AMBRA1|NOD2|WNK1|ZC3H12A|ITCH	-1.33092	-6.81741	2.29986
GO:0021904	GO Biological Processes	19	dorsal/ventral neural tube patterning	19_GO:0032502 developmental process	6.45017	4.38454	30211	15	1249	4	0.320256	0.159871	652|5727|6469|7289	BMP4|PTCH1|SHH|TULP3	-1.32719	-5.83876	16.1254
GO:1902287	GO Biological Processes	19	semaphorin-plexin signaling pathway involved in axon guidance	19_GO:0040011 locomotion	6.45017	4.38454	30211	15	1249	4	0.320256	0.159871	1906|5365|8829|55558	EDN1|PLXNB3|NRP1|PLXNA3	-1.32719	-5.82657	24.1882
GO:2001138	GO Biological Processes	19	regulation of phospholipid transport	19_GO:0051179 localization	6.45017	4.38454	30211	15	1249	4	0.320256	0.159871	21|348|5244|10347	ABCA3|APOE|ABCB4|ABCA7	-1.32719	-5.44932	18.1411
GO:0002062	GO Biological Processes	19	chondrocyte differentiation	19_GO:0032502 developmental process	3.02352	3.56986	30211	72	1249	9	0.720576	0.239325	652|1280|2261|4208|4209|4880|5745|8817|10736	BMP4|COL2A1|FGFR3|MEF2C|MEF2D|NPPC|PTH1R|FGF18|SIX2	-1.3187	-6.4982	5.18318
GO:0060079	GO Biological Processes	19	excitatory postsynaptic potential	19_GO:0023052 signaling	3.27975	3.63997	30211	59	1249	8	0.640512	0.225729	1140|2902|2903|3060|4208|4988|5025|8001	CHRNB1|GRIN1|GRIN2A|HCRT|MEF2C|OPRM1|P2RX4|GLRA3	-1.31386	-7.37242	4.68158
GO:0050878	GO Biological Processes	19	regulation of body fluid levels	19_GO:0065007 biological regulation	1.78437	3.13523	30211	366	1249	27	2.16173	0.411504	112|348|361|551|1036|1465|1606|1608|1906|2266|2768|3705|4987|5020|5029|5156|5339|5873|6469|6583|7410|9612|10062|27023|50808|64805|65125	ADCY6|APOE|AQP4|AVP|CDO1|CSRP1|DGKA|DGKG|EDN1|FGG|GNA12|ITPK1|OPRL1|OXT|P2RY2|PDGFRA|PLEC|RAB27A|SHH|SLC22A4|VAV2|NCOR2|NR1H3|FOXB1|AK3|P2RY12|WNK1	-1.31375	-7.87341	2.53132
GO:0051098	GO Biological Processes	19	regulation of binding	19_GO:0065007 biological regulation	1.78437	3.13523	30211	366	1249	27	2.16173	0.411504	348|652|1452|1488|1855|1981|2011|2035|2068|2332|3479|3955|4751|5792|5899|8829|10763|23394|51176|58499|65057|65981|79139|80011|84525|84630|201501	APOE|BMP4|CSNK1A1|CTBP2|DVL1|EIF4G1|MARK2|EPB41|ERCC2|FMR1|IGF1|LFNG|NEK2|PTPRF|RALB|NRP1|NES|ADNP|LEF1|ZNF462|ACD|CAPRIN2|DERL1|PSME3IP1|HOPX|TTBK1|ZBTB7C	-1.31375	-2.54413	2.33139
GO:0007616	GO Biological Processes	19	long-term memory	19_GO:0007610 behavior	4.14654	3.86793	30211	35	1249	6	0.480384	0.195644	114|348|2648|2890|5590|5923	ADCY8|APOE|KAT2A|GRIA1|PRKCZ|RASGRF1	-1.31375	-2.5435	4.14654
GO:0010762	GO Biological Processes	19	regulation of fibroblast migration	19_GO:0040011 locomotion	4.14654	3.86793	30211	35	1249	6	0.480384	0.195644	1201|2768|4921|5747|55920|117584	CLN3|GNA12|DDR2|PTK2|RCC2|RFFL	-1.31375	-2.5435	4.14654
GO:0070884	GO Biological Processes	19	regulation of calcineurin-NFAT signaling cascade	19_GO:0023052 signaling	4.14654	3.86793	30211	35	1249	6	0.480384	0.195644	2274|3084|3479|9455|9472|23261	FHL2|NRG1|IGF1|HOMER2|AKAP6|CAMTA1	-1.31375	-4.19334	8.06272
GO:0010232	GO Biological Processes	19	vascular transport	19_GO:0051179 localization	2.81258	3.49562	30211	86	1249	10	0.800641	0.252169	4037|6506|6507|6513|6529|6536|6558|7037|84879|92745	LRP3|SLC1A2|SLC1A3|SLC2A1|SLC6A1|SLC6A9|SLC12A2|TFRC|MFSD2A|SLC38A5	-1.3113	-5.39393	14.5129
GO:0150104	GO Biological Processes	19	transport across blood-brain barrier	19_GO:0051179 localization	2.81258	3.49562	30211	86	1249	10	0.800641	0.252169	4037|6506|6507|6513|6529|6536|6558|7037|84879|92745	LRP3|SLC1A2|SLC1A3|SLC2A1|SLC6A1|SLC6A9|SLC12A2|TFRC|MFSD2A|SLC38A5	-1.3113	-5.39393	14.5129
GO:0050730	GO Biological Processes	19	regulation of peptidyl-tyrosine phosphorylation	19_GO:0008152 metabolic process	1.94617	3.18812	30211	261	1249	21	1.68135	0.363802	183|960|2185|2261|2915|3084|3479|4067|4254|4771|5590|6464|7804|8829|10006|10188|23394|51704|64127|79893|84632	AGT|CD44|PTK2B|FGFR3|GRM5|NRG1|IGF1|LYN|KITLG|NF2|PRKCZ|SHC1|LRP8|NRP1|ABI1|TNK2|ADNP|GPRC5B|NOD2|GGNBP2|AFAP1L2	-1.3019	-8.75855	3.07849
GO:0030902	GO Biological Processes	19	hindbrain development	19_GO:0032502 developmental process	2.31941	3.3187	30211	146	1249	14	1.1209	0.297889	2648|3975|4983|6469|10395|10427|10716|23017|51176|51286|64211|84678|85442|85458	KAT2A|LHX1|OPHN1|SHH|DLC1|SEC24B|TBR1|FAIM2|LEF1|CEND1|LHX5|KDM2B|KNDC1|DIXDC1	-1.29554	-4.59563	14.5129
[truncated: 1,460 more rows]

## Sheet: GO-CC
GO	Category	CategoryID	Description	PARENT_GO	LogP	Enrichment	Z-score	#TotalGeneInLibrary	#GeneInGO	#GeneInHitList	#GeneInGOAndHitList	%InGO	STDV %InGO	GeneID	Hits	Log(q-value)	BestLogPInGroup	BestEnrichmentInGroup
[truncated: 339 more rows]

[truncated: 2 more sheets: GO-MF, KEGG]
