# Supplementary material for: Screening of Differentially Expressed Genes and miRNAs in Hypothalamus and Pituitary Gland of Sheep under Different Photoperiods
Source: Genes (Basel). 2022 Jun 19;13(6):1091. doi: 10.3390/genes13061091 (PMC9222358; doi:10.3390/genes13061091)
Supplement: Supplementary file 1 [file genes-13-01091-s001.zip › Table S8.xlsx]

## Sheet: GO-BP
_MEMBER_MyList	_LogP_MyList	GO	_PATTERN_	_RANK_	GiniIndex	Category	CategoryID	Description	PARENT_GO	LogP	Enrichment	Z-score	#TotalGeneInLibrary	#GeneInGO	#GeneInHitList	#GeneInGOAndHitList	%InGO	STDV %InGO	GeneID	Hits	Log(q-value)	EvidenceCutoff	GROUP_ID	FirstInGroupByEnrichment	FirstInGroupByLogP	BestLogPInGroup	BestEnrichmentInGroup	URL
1	-8.35316	GO:0030029	M1	1	0	GO Biological Processes	19	actin filament-based process	19_GO:0009987 cellular process	-8.35316	3.78486	7.55809	30211	602	358	27	7.5419	1.39563	58|226|357|389|781|2017|2036|2037|2039|2317|3753|6714|8913|9475|10152|23164|23189|23380|54509|57669|79778|84448|84940|84952|116985|254102|399687	ACTA1|ALDOA|SHROOM2|RHOC|CACNA2D1|CTTN|EPB41L1|EPB41L2|DMTN|FLNB|KCNE1|SRC|CACNA1G|ROCK2|ABI2|MPRIP|KANK1|SRGAP2|RHOF|EPB41L5|MICALL2|ABLIM2|CORO6|CGNL1|ARAP1|EHBP1L1|MYO18A	-4.16533	0	1	1	1	-8.35316	7.67166
1	-6.79489	GO:0030036	M1	1	0	GO Biological Processes	19	actin cytoskeleton organization	19_GO:0009987 cellular process	-6.79489	3.59432	6.66157	30211	540	358	23	6.42458	1.29587	58|226|357|389|2017|2036|2037|2039|2317|6714|9475|10152|23164|23189|54509|57669|79778|84448|84940|84952|116985|254102|399687	ACTA1|ALDOA|SHROOM2|RHOC|CTTN|EPB41L1|EPB41L2|DMTN|FLNB|SRC|ROCK2|ABI2|MPRIP|KANK1|RHOF|EPB41L5|MICALL2|ABLIM2|CORO6|CGNL1|ARAP1|EHBP1L1|MYO18A	-3.08418	0	1	0	0	-8.35316	7.67166
1	-6.89056	GO:0051056	M1	1	0	GO Biological Processes	19	regulation of small GTPase mediated signal transduction	19_GO:0023052 signaling	-6.89056	4.798	7.22753	30211	299	358	17	4.7486	1.12403	1785|4914|6453|6714|8729|22898|23108|23189|23263|23380|23526|26030|54509|57706|84952|116985|257106	DNM2|NTRK1|ITSN1|SRC|GBF1|DENND3|RAP1GAP2|KANK1|MCF2L|SRGAP2|ARHGAP45|PLEKHG3|RHOF|DENND1A|CGNL1|ARAP1|ARHGAP30	-3.08418	0	2	1	1	-6.89056	24.1109
1	-6.57026	GO:0016050	M1	1	0	GO Biological Processes	19	vesicle organization	19_GO:0009987 cellular process	-6.57026	4.83947	7.05551	30211	279	358	16	4.46927	1.09207	357|1742|1759|8291|8729|8938|9919|22937|25946|29911|63971|84286|84364|89781|92421|399687	SHROOM2|DLG4|DNM1|DYSF|GBF1|BAIAP3|SEC16A|SCAP|ZNF385A|HOOK2|KIF13A|TMEM175|ARFGAP2|HPS4|CHMP4C|MYO18A	-2.98449	0	3	1	1	-6.57026	10.1848
1	-6.09941	GO:0010256	M1	1	0	GO Biological Processes	19	endomembrane system organization	19_GO:0009987 cellular process	-6.09941	3.51618	6.23807	30211	504	358	21	5.86592	1.24194	274|745|1759|1760|8291|8729|8938|9919|23122|25946|26509|29911|51112|51608|55627|57716|79748|92421|93643|126520|399687	BIN1|MYRF|DNM1|DMPK|DYSF|GBF1|BAIAP3|SEC16A|CLASP2|ZNF385A|MYOF|HOOK2|TRAPPC12|GET4|SMPD4|PRX|LMAN1L|CHMP4C|TJAP1|PLK5|MYO18A	-2.61055	0	3	0	0	-6.57026	10.1848
1	-5.85681	GO:0097435	M1	1	0	GO Biological Processes	19	supramolecular fiber organization	19_GO:0009987 cellular process	-5.85681	3.39493	6.0444	30211	522	358	21	5.86592	1.24194	58|226|357|389|1302|2017|2039|4054|6714|10152|22919|23122|23164|29911|54509|79778|84940|84952|85378|116985|152206	ACTA1|ALDOA|SHROOM2|RHOC|COL11A2|CTTN|DMTN|LTBP3|SRC|ABI2|MAPRE1|CLASP2|MPRIP|HOOK2|RHOF|MICALL2|CORO6|CGNL1|TUBGCP6|ARAP1|CCDC13	-2.44713	0	1	0	0	-8.35316	7.67166
1	-5.36939	GO:0007015	M1	1	0	GO Biological Processes	19	actin filament organization	19_GO:0009987 cellular process	-5.36939	4.42485	6.15553	30211	267	358	14	3.91061	1.02452	58|226|357|389|2017|2039|6714|10152|23164|54509|79778|84940|84952|116985	ACTA1|ALDOA|SHROOM2|RHOC|CTTN|DMTN|SRC|ABI2|MPRIP|RHOF|MICALL2|CORO6|CGNL1|ARAP1	-2.02666	0	1	0	0	-8.35316	7.67166
1	-5.25679	GO:0006900	M1	1	0	GO Biological Processes	19	vesicle budding from membrane	19_GO:0051179 localization	-5.25679	10.1848	7.66727	30211	58	358	7	1.95531	0.731776	1759|8729|9919|22937|84364|92421|399687	DNM1|GBF1|SEC16A|SCAP|ARFGAP2|CHMP4C|MYO18A	-1.99464	0	3	0	0	-6.57026	10.1848
1	-5.22823	GO:0071417	M1	1	0	GO Biological Processes	19	cellular response to organonitrogen compound	19_GO:0050896 response to stimulus	-5.22823	3.09276	5.53855	30211	573	358	21	5.86592	1.24194	58|781|1307|1584|1785|2039|2688|2887|3297|3753|4149|4208|4363|5164|5771|6495|6714|6778|7226|7390|57521	ACTA1|CACNA2D1|COL16A1|CYP11B1|DNM2|DMTN|GH1|GRB10|HSF1|KCNE1|MAX|MEF2C|ABCC1|PDK2|PTPN2|SIX1|SRC|STAT6|TRPM2|UROS|RPTOR	-1.99464	0	4	1	1	-5.22823	3.43042
1	-5.01588	GO:0051650	M1	1	0	GO Biological Processes	19	establishment of vesicle localization	19_GO:0051179 localization	-5.01588	5.81988	6.37097	30211	145	358	10	2.7933	0.870894	357|1759|1785|8729|9919|10540|23122|63971|79443|84364	SHROOM2|DNM1|DNM2|GBF1|SEC16A|DCTN2|CLASP2|KIF13A|FYCO1|ARFGAP2	-1.94009	0	3	0	0	-6.57026	10.1848
1	-5.09769	GO:1901699	M1	1	0	GO Biological Processes	19	cellular response to nitrogen compound	19_GO:0050896 response to stimulus	-5.09769	2.93757	5.39071	30211	632	358	22	6.14525	1.26928	58|781|1307|1584|1785|2039|2688|2887|3297|3753|4149|4208|4363|5164|5771|6495|6714|6778|7226|7390|9475|57521	ACTA1|CACNA2D1|COL16A1|CYP11B1|DNM2|DMTN|GH1|GRB10|HSF1|KCNE1|MAX|MEF2C|ABCC1|PDK2|PTPN2|SIX1|SRC|STAT6|TRPM2|UROS|ROCK2|RPTOR	-1.94009	0	4	0	0	-5.22823	3.43042
1	-5.01397	GO:0051893	M1	1	0	GO Biological Processes	19	regulation of focal adhesion assembly	19_GO:0022610 biological adhesion	-5.01397	9.37647	7.28828	30211	63	358	7	1.95531	0.731776	1307|2039|6714|9475|23122|56940|57669	COL16A1|DMTN|SRC|ROCK2|CLASP2|DUSP22|EPB41L5	-1.94009	0	5	1	1	-5.01397	84.3883
1	-5.01397	GO:0090109	M1	1	0	GO Biological Processes	19	regulation of cell-substrate junction assembly	19_GO:0050789 regulation of biological process	-5.01397	9.37647	7.28828	30211	63	358	7	1.95531	0.731776	1307|2039|6714|9475|23122|56940|57669	COL16A1|DMTN|SRC|ROCK2|CLASP2|DUSP22|EPB41L5	-1.94009	0	5	0	0	-5.01397	84.3883
1	-4.76245	GO:0051648	M1	1	0	GO Biological Processes	19	vesicle localization	19_GO:0051179 localization	-4.76245	5.4444	6.07487	30211	155	358	10	2.7933	0.870894	357|1759|1785|8729|9919|10540|23122|63971|79443|84364	SHROOM2|DNM1|DNM2|GBF1|SEC16A|DCTN2|CLASP2|KIF13A|FYCO1|ARFGAP2	-1.77874	0	3	0	0	-6.57026	10.1848
1	-4.7924	GO:0150116	M1	1	0	GO Biological Processes	19	regulation of cell-substrate junction organization	19_GO:0050789 regulation of biological process	-4.7924	8.68703	6.94932	30211	68	358	7	1.95531	0.731776	1307|2039|6714|9475|23122|56940|57669	COL16A1|DMTN|SRC|ROCK2|CLASP2|DUSP22|EPB41L5	-1.77874	0	5	0	0	-5.01397	84.3883
1	-4.78007	GO:0007017	M1	1	0	GO Biological Processes	19	microtubule-based process	19_GO:0009987 cellular process	-4.78007	2.65441	5.06876	30211	763	358	24	6.70391	1.32177	9475|10540|10579|22919|23093|23122|23162|23380|25790|26005|29911|55755|63971|79443|79846|84790|85378|89796|118491|152206|202500|283726|374654|399693	ROCK2|DCTN2|TACC2|MAPRE1|TTLL5|CLASP2|MAPK8IP3|SRGAP2|CFAP45|C2CD3|HOOK2|CDK5RAP2|KIF13A|FYCO1|CFAP69|TUBA1C|TUBGCP6|NAV1|CFAP70|CCDC13|TCTE1|SAXO2|KIF7|CCDC187	-1.77874	0	6	1	1	-4.78007	2.75355
1	-4.60846	GO:1990778	M1	1	0	GO Biological Processes	19	protein localization to cell periphery	19_GO:0051179 localization	-4.60846	4.34618	5.61498	30211	233	358	12	3.35196	0.951271	1742|1804|9475|9919|23122|23265|25837|51735|57154|63971|123016|145567	DLG4|DPP6|ROCK2|SEC16A|CLASP2|EXOC7|RAB26|RAPGEF6|SMURF1|KIF13A|TTC8|TTC7B	-1.66988	0	7	1	1	-4.60846	42.1941
1	-4.60243	GO:0043547	M1	1	0	GO Biological Processes	19	positive regulation of GTPase activity	19_GO:0065007 biological regulation	-4.60243	4.03326	5.50299	30211	272	358	13	3.63128	0.988682	274|4914|6363|9905|23108|23348|23380|23526|51735|57572|64411|116985|129049	BIN1|NTRK1|CCL19|SGSM2|RAP1GAP2|DOCK9|SRGAP2|ARHGAP45|RAPGEF6|DOCK6|ARAP3|ARAP1|SGSM1	-1.66988	0	8	1	1	-4.60243	4.03326
1	-4.55014	GO:0009880	M1	1	0	GO Biological Processes	19	embryonic pattern specification	19_GO:0032502 developmental process	-4.55014	7.98267	6.58583	30211	74	358	7	1.95531	0.731776	4211|4212|6405|26005|57669|84976|145873	MEIS1|MEIS2|SEMA3F|C2CD3|EPB41L5|DISP1|MESP2	-1.65438	0	9	1	1	-4.55014	7.98267
1	-4.54118	GO:0044089	M1	1	0	GO Biological Processes	19	positive regulation of cellular component biogenesis	19_GO:0048518 positive regulation of biological process	-4.54118	3.08111	5.1019	30211	493	358	18	5.02793	1.15492	274|389|1307|1785|2017|3297|4914|6363|6714|9475|10152|22880|22919|23122|55755|57555|57669|116985	BIN1|RHOC|COL16A1|DNM2|CTTN|HSF1|NTRK1|CCL19|SRC|ROCK2|ABI2|MORC2|MAPRE1|CLASP2|CDK5RAP2|NLGN2|EPB41L5|ARAP1	-1.65438	0	10	1	1	-4.54118	3.6296
1	-4.51208	GO:1901888	M1	1	0	GO Biological Processes	19	regulation of cell junction assembly	19_GO:0050789 regulation of biological process	-4.51208	4.61826	5.63622	30211	201	358	11	3.07263	0.912088	1307|2039|4208|4914|6495|6714|9475|23122|56940|57555|57669	COL16A1|DMTN|MEF2C|NTRK1|SIX1|SRC|ROCK2|CLASP2|DUSP22|NLGN2|EPB41L5	-1.64647	0	5	0	0	-5.01397	84.3883
1	-4.45381	GO:1901889	M1	1	0	GO Biological Processes	19	negative regulation of cell junction assembly	19_GO:0048519 negative regulation of biological process	-4.45381	13.1857	7.55257	30211	32	358	5	1.39665	0.620223	2039|6714|9475|23122|56940	DMTN|SRC|ROCK2|CLASP2|DUSP22	-1.6084	0	5	0	0	-5.01397	84.3883
1	-4.38883	GO:0051895	M1	1	0	GO Biological Processes	19	negative regulation of focal adhesion assembly	19_GO:0022610 biological adhesion	-4.38883	19.8561	8.51605	30211	17	358	4	1.11732	0.555529	2039|6714|23122|56940	DMTN|SRC|CLASP2|DUSP22	-1.60626	0	5	0	0	-5.01397	84.3883
1	-4.38883	GO:0150118	M1	1	0	GO Biological Processes	19	negative regulation of cell-substrate junction organization	19_GO:0048519 negative regulation of biological process	-4.38883	19.8561	8.51605	30211	17	358	4	1.11732	0.555529	2039|6714|23122|56940	DMTN|SRC|CLASP2|DUSP22	-1.60626	0	5	0	0	-5.01397	84.3883
1	-4.42227	GO:0006468	M1	1	0	GO Biological Processes	19	protein phosphorylation	19_GO:0008152 metabolic process	-4.42227	2.6522	4.84332	30211	700	358	22	6.14525	1.26928	1760|4914|5164|5575|5597|6714|7297|8569|8576|8711|8812|9475|10152|10188|23085|23097|80122|83931|84197|126520|140803|341676	DMPK|NTRK1|PDK2|PRKAR1B|MAPK6|SRC|TYK2|MKNK1|STK16|TNK1|CCNK|ROCK2|ABI2|TNK2|ERC1|CDK19|MAP3K19|STK40|POMK|PLK5|TRPM6|NEK5	-1.60626	0	11	1	1	-4.42227	4.04601
1	-4.37911	GO:0031644	M1	1	0	GO Biological Processes	19	regulation of nervous system process	19_GO:0032501 multicellular organismal process	-4.37911	5.50358	5.80674	30211	138	358	9	2.51397	0.827388	745|1742|1760|4987|6547|6714|9475|22839|57555	MYRF|DLG4|DMPK|OPRL1|SLC8A3|SRC|ROCK2|DLGAP4|NLGN2	-1.60626	0	12	1	1	-4.37911	6.91707
1	-4.29604	GO:0051668	M1	1	0	GO Biological Processes	19	localization within membrane	19_GO:0051179 localization	-4.29604	2.94949	4.88651	30211	515	358	18	5.02793	1.15492	1742|1785|1804|9475|9919|23122|23148|23265|25837|51608|51735|57154|57555|57706|63971|79778|123016|145567	DLG4|DNM2|DPP6|ROCK2|SEC16A|CLASP2|NACAD|EXOC7|RAB26|GET4|RAPGEF6|SMURF1|NLGN2|DENND1A|KIF13A|MICALL2|TTC8|TTC7B	-1.53957	0	7	0	0	-4.60846	42.1941
1	-4.22657	GO:0061024	M1	1	0	GO Biological Processes	19	membrane organization	19_GO:0009987 cellular process	-4.22657	2.50766	4.65319	30211	774	358	23	6.42458	1.29587	20|274|745|1742|1759|1760|1785|4363|8291|8729|9919|22937|26509|51608|57154|57476|57555|57716|84286|84364|92421|161291|399687	ABCA2|BIN1|MYRF|DLG4|DNM1|DMPK|DNM2|ABCC1|DYSF|GBF1|SEC16A|SCAP|MYOF|GET4|SMURF1|GRAMD1B|NLGN2|PRX|TMEM175|ARFGAP2|CHMP4C|TMEM30B|MYO18A	-1.5301	0	3	0	0	-6.57026	10.1848
1	-4.24607	GO:0016197	M1	1	0	GO Biological Processes	19	endosomal transport	19_GO:0051179 localization	-4.24607	4.31754	5.34597	30211	215	358	11	3.07263	0.912088	6453|8729|8938|9905|23085|23274|55658|57706|79778|80700|92421	ITSN1|GBF1|BAIAP3|SGSM2|ERC1|CLEC16A|RNF126|DENND1A|MICALL2|UBXN6|CHMP4C	-1.5301	0	13	1	1	-4.24607	4.96402
1	-4.24242	GO:0070201	M1	1	0	GO Biological Processes	19	regulation of establishment of protein localization	19_GO:0051179 localization	-4.24242	2.92113	4.83915	30211	520	358	18	5.02793	1.15492	2039|3305|3382|3753|4345|6714|7226|8938|25807|51684|56262|57555|57669|79778|84976|89781|161291|399687	DMTN|HSPA1L|ICA1|KCNE1|CD200|SRC|TRPM2|BAIAP3|RHBDD3|SUFU|LRRC8A|NLGN2|EPB41L5|MICALL2|DISP1|HPS4|TMEM30B|MYO18A	-1.5301	0	14	1	1	-4.24242	5.03811
1	-4.22821	GO:0008361	M1	1	0	GO Biological Processes	19	regulation of cell size	19_GO:0065007 biological regulation	-4.22821	4.71443	5.4582	30211	179	358	10	2.7933	0.870894	1785|2017|2784|3778|5802|6405|11194|23108|56262|57521	DNM2|CTTN|GNB3|KCNMA1|PTPRS|SEMA3F|ABCB8|RAP1GAP2|LRRC8A|RPTOR	-1.5301	0	15	1	1	-4.22821	10.8888
1	-4.15827	GO:0051345	M1	1	0	GO Biological Processes	19	positive regulation of hydrolase activity	19_GO:0065007 biological regulation	-4.15827	2.77882	4.7244	30211	577	358	19	5.30726	1.18482	274|389|3297|4208|4345|4914|6363|9475|9705|9905|23108|23348|23380|23526|51735|57572|64411|116985|129049	BIN1|RHOC|HSF1|MEF2C|CD200|NTRK1|CCL19|ROCK2|ST18|SGSM2|RAP1GAP2|DOCK9|SRGAP2|ARHGAP45|RAPGEF6|DOCK6|ARAP3|ARAP1|SGSM1	-1.47559	0	8	0	0	-4.60243	4.03326
1	-4.12873	GO:0034762	M1	1	0	GO Biological Processes	19	regulation of transmembrane transport	19_GO:0051179 localization	-4.12873	2.76444	4.69863	30211	580	358	19	5.30726	1.18482	274|781|1742|1785|1804|2688|2887|3753|3778|4208|4987|8913|23416|53373|53827|56704|57555|79058|342667	BIN1|CACNA2D1|DLG4|DNM2|DPP6|GH1|GRB10|KCNE1|KCNMA1|MEF2C|OPRL1|CACNA1G|KCNH3|TPCN1|FXYD5|JPH1|NLGN2|ASPSCR1|STAC2	-1.45941	0	16	1	1	-4.12873	16.8777
1	-4.06984	GO:0008333	M1	1	0	GO Biological Processes	19	endosome to lysosome transport	19_GO:0051179 localization	-4.06984	8.30049	6.25023	30211	61	358	6	1.67598	0.678457	274|22898|23274|29911|63971|80700	BIN1|DENND3|CLEC16A|HOOK2|KIF13A|UBXN6	-1.41349	0	17	1	1	-4.06984	8.30049
1	-4.03754	GO:0098655	M1	1	0	GO Biological Processes	19	cation transmembrane transport	19_GO:0051179 localization	-4.03754	2.63713	4.5842	30211	640	358	20	5.58659	1.2138	357|491|781|3753|3778|6363|6547|7226|8913|11194|23416|29985|50617|53373|55238|60386|80228|81855|84286|140803	SHROOM2|ATP2B2|CACNA2D1|KCNE1|KCNMA1|CCL19|SLC8A3|TRPM2|CACNA1G|ABCB8|KCNH3|SLC39A3|ATP6V0A4|TPCN1|SLC38A7|SLC25A19|ORAI2|SFXN3|TMEM175|TRPM6	-1.40352	0	18	1	1	-4.03754	14.892
1	-4.03505	GO:0006936	M1	1	0	GO Biological Processes	19	muscle contraction	19_GO:0032501 multicellular organismal process	-4.03505	4.0893	5.11624	30211	227	358	11	3.07263	0.912088	58|226|781|1760|1837|3753|3778|8913|9475|26509|342667	ACTA1|ALDOA|CACNA2D1|DMPK|DTNA|KCNE1|KCNMA1|CACNA1G|ROCK2|MYOF|STAC2	-1.40352	0	19	1	1	-4.03505	84.3883
1	-4.01842	GO:0120031	M1	1	0	GO Biological Processes	19	plasma membrane bounded cell projection assembly	19_GO:0009987 cellular process	-4.01842	3.17249	4.78379	30211	399	358	15	4.18994	1.05893	2017|2039|3691|8729|22919|23380|26005|51735|53827|79846|84448|118491|123016|152206|197335	CTTN|DMTN|ITGB4|GBF1|MAPRE1|SRGAP2|C2CD3|RAPGEF6|FXYD5|CFAP69|ABLIM2|CFAP70|TTC8|CCDC13|WDR90	-1.39879	0	20	1	1	-4.01842	3.17249
1	-3.99701	GO:0051223	M1	1	0	GO Biological Processes	19	regulation of protein transport	19_GO:0051179 localization	-3.99701	2.89818	4.66303	30211	495	358	17	4.7486	1.12403	2039|3305|3382|3753|4345|6714|7226|8938|25807|51684|56262|57555|79778|84976|89781|161291|399687	DMTN|HSPA1L|ICA1|KCNE1|CD200|SRC|TRPM2|BAIAP3|RHBDD3|SUFU|LRRC8A|NLGN2|MICALL2|DISP1|HPS4|TMEM30B|MYO18A	-1.38896	0	14	0	0	-4.24242	5.03811
1	-3.97332	GO:0001953	M1	1	0	GO Biological Processes	19	negative regulation of cell-matrix adhesion	19_GO:0022610 biological adhesion	-3.97332	10.5485	6.61751	30211	40	358	5	1.39665	0.620223	2039|6714|8751|23122|56940	DMTN|SRC|ADAM15|CLASP2|DUSP22	-1.37655	0	5	0	0	-5.01397	84.3883
1	-3.94515	GO:0001952	M1	1	0	GO Biological Processes	19	regulation of cell-matrix adhesion	19_GO:0022610 biological adhesion	-3.94515	5.48867	5.46256	30211	123	358	8	2.23464	0.781186	1307|2039|6714|8751|9475|23122|56940|57669	COL16A1|DMTN|SRC|ADAM15|ROCK2|CLASP2|DUSP22|EPB41L5	-1.35938	0	5	0	0	-5.01397	84.3883
1	-3.91936	GO:0072659	M1	1	0	GO Biological Processes	19	protein localization to plasma membrane	19_GO:0051179 localization	-3.91936	4.3276	5.105	30211	195	358	10	2.7933	0.870894	1804|9475|9919|23122|25837|51735|57154|63971|123016|145567	DPP6|ROCK2|SEC16A|CLASP2|RAB26|RAPGEF6|SMURF1|KIF13A|TTC8|TTC7B	-1.34431	0	7	0	0	-4.60846	42.1941
1	-3.87753	GO:0010812	M1	1	0	GO Biological Processes	19	negative regulation of cell-substrate adhesion	19_GO:0022610 biological adhesion	-3.87753	7.67166	5.94184	30211	66	358	6	1.67598	0.678457	2039|6714|8751|23122|23189|56940	DMTN|SRC|ADAM15|CLASP2|KANK1|DUSP22	-1.33315	0	5	0	0	-5.01397	84.3883
1	-3.89094	GO:0043087	M1	1	0	GO Biological Processes	19	regulation of GTPase activity	19_GO:0065007 biological regulation	-3.89094	3.2457	4.72036	30211	364	358	14	3.91061	1.02452	274|4914|6363|9905|23108|23348|23380|23526|51735|57572|64411|116985|123016|129049	BIN1|NTRK1|CCL19|SGSM2|RAP1GAP2|DOCK9|SRGAP2|ARHGAP45|RAPGEF6|DOCK6|ARAP3|ARAP1|TTC8|SGSM1	-1.33315	0	8	0	0	-4.60243	4.03326
1	-3.88121	GO:0033292	M1	1	0	GO Biological Processes	19	T-tubule organization	19_GO:0032502 developmental process	-3.88121	28.1294	8.91388	30211	9	358	3	0.837989	0.481782	274|8291|26509	BIN1|DYSF|MYOF	-1.33315	0	21	1	1	-3.88121	42.1941
1	-3.85376	GO:1990910	M1	1	0	GO Biological Processes	19	response to hypobaric hypoxia	19_GO:0050896 response to stimulus	-3.85376	84.3883	12.9144	30211	2	358	2	0.558659	0.393927	3297|8751	HSF1|ADAM15	-1.31915	0	22	1	1	-3.85376	84.3883
1	-3.83628	GO:0030001	M1	1	0	GO Biological Processes	19	metal ion transport	19_GO:0051179 localization	-3.83628	2.62419	4.44154	30211	611	358	19	5.30726	1.18482	357|491|781|1785|3753|3778|6363|6547|7226|8913|11194|23416|29985|53373|55238|56704|80228|84286|140803	SHROOM2|ATP2B2|CACNA2D1|DNM2|KCNE1|KCNMA1|CCL19|SLC8A3|TRPM2|CACNA1G|ABCB8|KCNH3|SLC39A3|TPCN1|SLC38A7|JPH1|ORAI2|TMEM175|TRPM6	-1.31574	0	18	0	0	-4.03754	14.892
1	-3.83147	GO:0030031	M1	1	0	GO Biological Processes	19	cell projection assembly	19_GO:0009987 cellular process	-3.83147	3.05018	4.60532	30211	415	358	15	4.18994	1.05893	2017|2039|3691|8729|22919|23380|26005|51735|53827|79846|84448|118491|123016|152206|197335	CTTN|DMTN|ITGB4|GBF1|MAPRE1|SRGAP2|C2CD3|RAPGEF6|FXYD5|CFAP69|ABLIM2|CFAP70|TTC8|CCDC13|WDR90	-1.31574	0	20	0	0	-4.01842	3.17249
1	-3.81228	GO:0010035	M1	1	0	GO Biological Processes	19	response to inorganic substance	19_GO:0050896 response to stimulus	-3.81228	2.79649	4.49411	30211	513	358	17	4.7486	1.12403	58|1584|1742|1785|2039|3297|3778|3795|4208|4914|6363|6714|6778|7226|7390|8913|23498	ACTA1|CYP11B1|DLG4|DNM2|DMTN|HSF1|KCNMA1|KHK|MEF2C|NTRK1|CCL19|SRC|STAT6|TRPM2|UROS|CACNA1G|HAAO	-1.30569	0	23	1	1	-3.81228	21.0971
1	-3.75541	GO:0060538	M1	1	0	GO Biological Processes	19	skeletal muscle organ development	19_GO:0032502 developmental process	-3.75541	5.15348	5.21713	30211	131	358	8	2.23464	0.781186	58|2317|3142|4208|6495|26508|63950|84976	ACTA1|FLNB|HLX|MEF2C|SIX1|HEYL|DMRTA2|DISP1	-1.25879	0	24	1	1	-3.75541	5.15348
1	-3.74766	GO:0000902	M1	1	0	GO Biological Processes	19	cell morphogenesis	19_GO:0032502 developmental process	-3.74766	2.50782	4.33202	30211	673	358	20	5.58659	1.2138	1742|1785|2017|2317|3694|4208|4684|4756|4914|5797|6405|6714|10152|23380|25946|29985|57669|79778|123016|171023	DLG4|DNM2|CTTN|FLNB|ITGB6|MEF2C|NCAM1|NEO1|NTRK1|PTPRM|SEMA3F|SRC|ABI2|SRGAP2|ZNF385A|SLC39A3|EPB41L5|MICALL2|TTC8|ASXL1	-1.25879	0	25	1	1	-3.74766	2.50782
1	-3.73321	GO:0000226	M1	1	0	GO Biological Processes	19	microtubule cytoskeleton organization	19_GO:0009987 cellular process	-3.73321	2.75355	4.42135	30211	521	358	17	4.7486	1.12403	9475|10540|10579|22919|23093|23122|23380|26005|29911|55755|79846|84790|85378|89796|152206|283726|399693	ROCK2|DCTN2|TACC2|MAPRE1|TTLL5|CLASP2|SRGAP2|C2CD3|HOOK2|CDK5RAP2|CFAP69|TUBA1C|TUBGCP6|NAV1|CCDC13|SAXO2|CCDC187	-1.25831	0	6	0	0	-4.78007	2.75355
1	-3.73014	GO:0048194	M1	1	0	GO Biological Processes	19	Golgi vesicle budding	19_GO:0051179 localization	-3.73014	25.3165	8.42196	30211	10	358	3	0.837989	0.481782	8729|84364|399687	GBF1|ARFGAP2|MYO18A	-1.25831	0	26	1	1	-3.73014	84.3883
1	-3.68696	GO:0050804	M1	1	0	GO Biological Processes	19	modulation of chemical synaptic transmission	19_GO:0023052 signaling	-3.68696	2.95753	4.46652	30211	428	358	15	4.18994	1.05893	1742|1759|1760|2914|4208|4914|5575|6547|6714|8525|8938|22839|23085|25837|57555	DLG4|DNM1|DMPK|GRM4|MEF2C|NTRK1|PRKAR1B|SLC8A3|SRC|DGKZ|BAIAP3|DLGAP4|ERC1|RAB26|NLGN2	-1.2234	0	12	0	0	-4.37911	6.91707
1	-3.6761	GO:0099177	M1	1	0	GO Biological Processes	19	regulation of trans-synaptic signaling	19_GO:0023052 signaling	-3.6761	2.95064	4.45606	30211	429	358	15	4.18994	1.05893	1742|1759|1760|2914|4208|4914|5575|6547|6714|8525|8938|22839|23085|25837|57555	DLG4|DNM1|DMPK|GRM4|MEF2C|NTRK1|PRKAR1B|SLC8A3|SRC|DGKZ|BAIAP3|DLGAP4|ERC1|RAB26|NLGN2	-1.22067	0	12	0	0	-4.37911	6.91707
1	-3.60393	GO:0051656	M1	1	0	GO Biological Processes	19	establishment of organelle localization	19_GO:0051179 localization	-3.60393	3.20774	4.49649	30211	342	358	13	3.63128	0.988682	357|1759|1785|8729|9919|10540|23122|51112|55755|63971|79443|84364|92421	SHROOM2|DNM1|DNM2|GBF1|SEC16A|DCTN2|CLASP2|TRAPPC12|CDK5RAP2|KIF13A|FYCO1|ARFGAP2|CHMP4C	-1.17197	0	3	0	0	-6.57026	10.1848
1	-3.61929	GO:0034765	M1	1	0	GO Biological Processes	19	regulation of ion transmembrane transport	19_GO:0051179 localization	-3.61929	2.79547	4.35604	30211	483	358	16	4.46927	1.09207	274|781|1742|1785|1804|3753|3778|4208|4987|8913|23416|53373|53827|56704|57555|342667	BIN1|CACNA2D1|DLG4|DNM2|DPP6|KCNE1|KCNMA1|MEF2C|OPRL1|CACNA1G|KCNH3|TPCN1|FXYD5|JPH1|NLGN2|STAC2	-1.17197	0	16	0	0	-4.12873	16.8777
1	-3.60792	GO:0098660	M1	1	0	GO Biological Processes	19	inorganic ion transmembrane transport	19_GO:0051179 localization	-3.60792	2.51708	4.23784	30211	637	358	19	5.30726	1.18482	357|491|781|2542|3753|3778|6363|6547|7226|8913|11194|23416|29985|50617|53373|56262|80228|84286|140803	SHROOM2|ATP2B2|CACNA2D1|SLC37A4|KCNE1|KCNMA1|CCL19|SLC8A3|TRPM2|CACNA1G|ABCB8|KCNH3|SLC39A3|ATP6V0A4|TPCN1|LRRC8A|ORAI2|TMEM175|TRPM6	-1.17197	0	18	0	0	-4.03754	14.892
1	-3.54378	GO:0010810	M1	1	0	GO Biological Processes	19	regulation of cell-substrate adhesion	19_GO:0022610 biological adhesion	-3.54378	3.88886	4.67694	30211	217	358	10	2.7933	0.870894	1307|1785|2039|6714|8751|9475|23122|23189|56940|57669	COL16A1|DNM2|DMTN|SRC|ADAM15|ROCK2|CLASP2|KANK1|DUSP22|EPB41L5	-1.15296	0	5	0	0	-5.01397	84.3883
1	-3.53824	GO:0072657	M1	1	0	GO Biological Processes	19	protein localization to membrane	19_GO:0051179 localization	-3.53824	2.86386	4.32279	30211	442	358	15	4.18994	1.05893	1742|1804|9475|9919|23122|23148|23265|25837|51608|51735|57154|57555|63971|123016|145567	DLG4|DPP6|ROCK2|SEC16A|CLASP2|NACAD|EXOC7|RAB26|GET4|RAPGEF6|SMURF1|NLGN2|KIF13A|TTC8|TTC7B	-1.15296	0	7	0	0	-4.60846	42.1941
1	-3.52788	GO:0007389	M1	1	0	GO Biological Processes	19	pattern specification process	19_GO:0032502 developmental process	-3.52788	2.85739	4.31274	30211	443	358	15	4.18994	1.05893	162|4208|4211|4212|6405|6495|25790|26005|26508|51684|57669|63950|84976|123016|145873	AP1B1|MEF2C|MEIS1|MEIS2|SEMA3F|SIX1|CFAP45|C2CD3|HEYL|SUFU|EPB41L5|DMRTA2|DISP1|TTC8|MESP2	-1.15296	0	9	0	0	-4.55014	7.98267
1	-3.55875	GO:0006941	M1	1	0	GO Biological Processes	19	striated muscle contraction	19_GO:0032501 multicellular organismal process	-3.55875	5.57281	5.16464	30211	106	358	7	1.95531	0.731776	226|781|1760|1837|3753|8913|342667	ALDOA|CACNA2D1|DMPK|DTNA|KCNE1|CACNA1G|STAC2	-1.15296	0	19	0	0	-4.03505	84.3883
1	-3.55726	GO:0048534	M1	1	0	GO Biological Processes	19	hematopoietic or lymphoid organ development	19_GO:0002376 immune system process	-3.55726	2.49359	4.19226	30211	643	358	19	5.30726	1.18482	2039|2120|3694|4208|4211|4914|5316|5771|6363|6495|6547|6714|6778|7226|22985|25946|56262|84447|171023	DMTN|ETV6|ITGB6|MEF2C|MEIS1|NTRK1|PKNOX1|PTPN2|CCL19|SIX1|SLC8A3|SRC|STAT6|TRPM2|ACIN1|ZNF385A|LRRC8A|SYVN1|ASXL1	-1.15296	0	27	1	1	-3.55726	15.3433
1	-3.52885	GO:0030097	M1	1	0	GO Biological Processes	19	hemopoiesis	19_GO:0002376 immune system process	-3.52885	2.55722	4.19755	30211	594	358	18	5.02793	1.15492	2039|2120|3694|4208|4211|4914|5316|5771|6363|6547|6714|6778|7226|22985|25946|56262|84447|171023	DMTN|ETV6|ITGB6|MEF2C|MEIS1|NTRK1|PKNOX1|PTPN2|CCL19|SLC8A3|SRC|STAT6|TRPM2|ACIN1|ZNF385A|LRRC8A|SYVN1|ASXL1	-1.15296	0	27	0	0	-3.55726	15.3433
1	-3.54908	GO:0048488	M1	1	0	GO Biological Processes	19	synaptic vesicle endocytosis	19_GO:0051179 localization	-3.54908	8.61105	5.83896	30211	49	358	5	1.39665	0.620223	274|1759|1785|6453|57555	BIN1|DNM1|DNM2|ITSN1|NLGN2	-1.15296	0	28	1	1	-3.54908	8.61105
1	-3.54908	GO:0140238	M1	1	0	GO Biological Processes	19	presynaptic endocytosis	19_GO:0051179 localization	-3.54908	8.61105	5.83896	30211	49	358	5	1.39665	0.620223	274|1759|1785|6453|57555	BIN1|DNM1|DNM2|ITSN1|NLGN2	-1.15296	0	28	0	0	-3.54908	8.61105
1	-3.49581	GO:0032956	M1	1	0	GO Biological Processes	19	regulation of actin cytoskeleton organization	19_GO:0050789 regulation of biological process	-3.49581	3.12549	4.38622	30211	351	358	13	3.63128	0.988682	274|389|2017|2039|7226|9475|10152|23122|23189|54509|84952|116985|123016	BIN1|RHOC|CTTN|DMTN|TRPM2|ROCK2|ABI2|CLASP2|KANK1|RHOF|CGNL1|ARAP1|TTC8	-1.14683	0	1	0	0	-8.35316	7.67166
1	-3.497	GO:1903829	M1	1	0	GO Biological Processes	19	positive regulation of protein localization	19_GO:0051179 localization	-3.497	2.83817	4.28275	30211	446	358	15	4.18994	1.05893	1742|2037|3305|6714|7226|8938|9475|51112|56262|57555|79778|89781|161291|342667|399687	DLG4|EPB41L2|HSPA1L|SRC|TRPM2|BAIAP3|ROCK2|TRAPPC12|LRRC8A|NLGN2|MICALL2|HPS4|TMEM30B|STAC2|MYO18A	-1.14683	0	14	0	0	-4.24242	5.03811
1	-3.49581	GO:0032535	M1	1	0	GO Biological Processes	19	regulation of cellular component size	19_GO:0065007 biological regulation	-3.49581	3.12549	4.38622	30211	351	358	13	3.63128	0.988682	274|1785|2017|2039|2784|3778|5802|6405|11194|23108|23189|56262|57521	BIN1|DNM2|CTTN|DMTN|GNB3|KCNMA1|PTPRS|SEMA3F|ABCB8|RAP1GAP2|KANK1|LRRC8A|RPTOR	-1.14683	0	15	0	0	-4.22821	10.8888
1	-3.50122	GO:0070588	M1	1	0	GO Biological Processes	19	calcium ion transmembrane transport	19_GO:0051179 localization	-3.50122	4.21941	4.74407	30211	180	358	9	2.51397	0.827388	491|781|6363|6547|7226|8913|53373|80228|140803	ATP2B2|CACNA2D1|CCL19|SLC8A3|TRPM2|CACNA1G|TPCN1|ORAI2|TRPM6	-1.14683	0	18	0	0	-4.03754	14.892
1	-3.47786	GO:0060402	M1	1	0	GO Biological Processes	19	calcium ion transport into cytosol	19_GO:0051179 localization	-3.47786	6.49141	5.31781	30211	78	358	6	1.67598	0.678457	781|6363|6547|7226|53373|56704	CACNA2D1|CCL19|SLC8A3|TRPM2|TPCN1|JPH1	-1.14405	0	18	0	0	-4.03754	14.892
1	-3.48226	GO:0070925	M1	1	0	GO Biological Processes	19	organelle assembly	19_GO:0009987 cellular process	-3.48226	2.33178	4.07204	30211	760	358	21	5.86592	1.24194	58|2886|8729|10533|22907|22919|23122|26005|26580|55755|57154|57555|79846|84286|85378|89781|92421|118491|123016|152206|197335	ACTA1|GRB7|GBF1|ATG7|DHX30|MAPRE1|CLASP2|C2CD3|BSCL2|CDK5RAP2|SMURF1|NLGN2|CFAP69|TMEM175|TUBGCP6|HPS4|CHMP4C|CFAP70|TTC8|CCDC13|WDR90	-1.14405	0	20	0	0	-4.01842	3.17249
1	-3.47455	GO:0035865	M1	1	0	GO Biological Processes	19	cellular response to potassium ion	19_GO:0050896 response to stimulus	-3.47455	21.0971	7.62518	30211	12	358	3	0.837989	0.481782	1584|1742|3297	CYP11B1|DLG4|HSF1	-1.14405	0	23	0	0	-3.81228	21.0971
1	-3.46037	GO:0031032	M1	1	0	GO Biological Processes	19	actomyosin structure organization	19_GO:0009987 cellular process	-3.46037	5.37016	5.02836	30211	110	358	7	1.95531	0.731776	58|2036|2037|6714|9475|57669|399687	ACTA1|EPB41L1|EPB41L2|SRC|ROCK2|EPB41L5|MYO18A	-1.13586	0	29	1	1	-3.46037	7.03236
1	-3.43529	GO:0007030	M1	1	0	GO Biological Processes	19	Golgi organization	19_GO:0009987 cellular process	-3.43529	4.62401	4.80683	30211	146	358	8	2.23464	0.781186	8729|9919|23122|51112|79748|93643|126520|399687	GBF1|SEC16A|CLASP2|TRAPPC12|LMAN1L|TJAP1|PLK5|MYO18A	-1.11669	0	3	0	0	-6.57026	10.1848
1	-3.39755	GO:0110053	M1	1	0	GO Biological Processes	19	regulation of actin filament organization	19_GO:0050789 regulation of biological process	-3.39755	3.45082	4.42151	30211	269	358	11	3.07263	0.912088	274|389|2017|2039|9475|10152|23122|23189|84952|116985|123016	BIN1|RHOC|CTTN|DMTN|ROCK2|ABI2|CLASP2|KANK1|CGNL1|ARAP1|TTC8	-1.08479	0	1	0	0	-8.35316	7.67166
1	-3.38836	GO:1902743	M1	1	0	GO Biological Processes	19	regulation of lamellipodium organization	19_GO:0050789 regulation of biological process	-3.38836	7.96116	5.55445	30211	53	358	5	1.39665	0.620223	1785|2039|6714|10152|23189	DNM2|DMTN|SRC|ABI2|KANK1	-1.08134	0	30	1	1	-3.38836	84.3883
1	-3.38007	GO:0006226	M1	1	0	GO Biological Processes	19	dUMP biosynthetic process	19_GO:0008152 metabolic process	-3.38007	56.2588	10.4815	30211	3	358	2	0.558659	0.393927	1635|1854	DCTD|DUT	-1.07873	0	31	1	1	-3.38007	56.2588
1	-3.36317	GO:0031589	M1	1	0	GO Biological Processes	19	cell-substrate adhesion	19_GO:0022610 biological adhesion	-3.36317	4.03986	4.57856	30211	188	358	9	2.51397	0.827388	1896|2017|3691|3694|6714|8751|23380|57669|79778	EDA|CTTN|ITGB4|ITGB6|SRC|ADAM15|SRGAP2|EPB41L5|MICALL2	-1.06743	0	32	1	1	-3.36317	7.03236
1	-3.34436	GO:0060485	M1	1	0	GO Biological Processes	19	mesenchyme development	19_GO:0032502 developmental process	-3.34436	3.66906	4.4496	30211	230	358	10	2.7933	0.870894	58|4208|6405|6495|8463|8751|9475|26508|55593|57669	ACTA1|MEF2C|SEMA3F|SIX1|TEAD2|ADAM15|ROCK2|HEYL|OTUD5|EPB41L5	-1.05415	0	24	0	0	-3.75541	5.15348
1	-3.32443	GO:0006884	M1	1	0	GO Biological Processes	19	cell volume homeostasis	19_GO:0065007 biological regulation	-3.32443	10.8888	6.03237	30211	31	358	4	1.11732	0.555529	2784|3778|11194|56262	GNB3|KCNMA1|ABCB8|LRRC8A	-1.04508	0	15	0	0	-4.22821	10.8888
1	-3.32963	GO:0030099	M1	1	0	GO Biological Processes	19	myeloid cell differentiation	19_GO:0002376 immune system process	-3.32963	3.65317	4.4328	30211	231	358	10	2.7933	0.870894	2039|3694|4208|4211|5316|5771|6363|6714|22985|25946	DMTN|ITGB6|MEF2C|MEIS1|PKNOX1|PTPN2|CCL19|SRC|ACIN1|ZNF385A	-1.04508	0	27	0	0	-3.55726	15.3433
1	-3.22566	GO:1902903	M1	1	0	GO Biological Processes	19	regulation of supramolecular fiber organization	19_GO:0050789 regulation of biological process	-3.22566	2.92546	4.10868	30211	375	358	13	3.63128	0.988682	274|389|2017|2039|9475|10152|22919|23122|23189|55755|84952|116985|123016	BIN1|RHOC|CTTN|DMTN|ROCK2|ABI2|MAPRE1|CLASP2|KANK1|CDK5RAP2|CGNL1|ARAP1|TTC8	-1.0145	0	1	0	0	-8.35316	7.67166
1	-3.22461	GO:0051493	M1	1	0	GO Biological Processes	19	regulation of cytoskeleton organization	19_GO:0050789 regulation of biological process	-3.22461	2.57183	3.97863	30211	525	358	16	4.46927	1.09207	274|389|2017|2039|7226|9475|10152|22919|23122|23189|54509|55755|84952|92421|116985|123016	BIN1|RHOC|CTTN|DMTN|TRPM2|ROCK2|ABI2|MAPRE1|CLASP2|KANK1|RHOF|CDK5RAP2|CGNL1|CHMP4C|ARAP1|TTC8	-1.0145	0	1	0	0	-8.35316	7.67166
1	-3.25227	GO:0048193	M1	1	0	GO Biological Processes	19	Golgi vesicle transport	19_GO:0051179 localization	-3.25227	3.31525	4.26226	30211	280	358	11	3.07263	0.912088	1785|8729|9905|9919|22937|25837|51112|63971|79748|84364|399687	DNM2|GBF1|SGSM2|SEC16A|SCAP|RAB26|TRAPPC12|KIF13A|LMAN1L|ARFGAP2|MYO18A	-1.0145	0	3	0	0	-6.57026	10.1848
1	-3.2605	GO:0044057	M1	1	0	GO Biological Processes	19	regulation of system process	19_GO:0032501 multicellular organismal process	-3.2605	2.50367	3.97949	30211	573	358	17	4.7486	1.12403	274|491|745|781|1742|1760|2017|3753|3778|4987|6547|6714|8913|9475|22839|26164|57555	BIN1|ATP2B2|MYRF|CACNA2D1|DLG4|DMPK|CTTN|KCNE1|KCNMA1|OPRL1|SLC8A3|SRC|CACNA1G|ROCK2|DLGAP4|MTG2|NLGN2	-1.0145	0	12	0	0	-4.37911	6.91707
1	-3.28083	GO:0007034	M1	1	0	GO Biological Processes	19	vacuolar transport	19_GO:0051179 localization	-3.28083	4.38381	4.61016	30211	154	358	8	2.23464	0.781186	274|22898|23274|29911|57154|63971|80700|92421	BIN1|DENND3|CLEC16A|HOOK2|SMURF1|KIF13A|UBXN6|CHMP4C	-1.0145	0	17	0	0	-4.06984	8.30049
1	-3.23233	GO:0007041	M1	1	0	GO Biological Processes	19	lysosomal transport	19_GO:0051179 localization	-3.23233	4.92265	4.71492	30211	120	358	7	1.95531	0.731776	274|22898|23274|29911|63971|80700|92421	BIN1|DENND3|CLEC16A|HOOK2|KIF13A|UBXN6|CHMP4C	-1.0145	0	17	0	0	-4.06984	8.30049
1	-3.27745	GO:0098662	M1	1	0	GO Biological Processes	19	inorganic cation transmembrane transport	19_GO:0051179 localization	-3.27745	2.51244	3.99557	30211	571	358	17	4.7486	1.12403	357|491|781|3753|3778|6363|6547|7226|8913|11194|23416|29985|50617|53373|80228|84286|140803	SHROOM2|ATP2B2|CACNA2D1|KCNE1|KCNMA1|CCL19|SLC8A3|TRPM2|CACNA1G|ABCB8|KCNH3|SLC39A3|ATP6V0A4|TPCN1|ORAI2|TMEM175|TRPM6	-1.0145	0	18	0	0	-4.03754	14.892
1	-3.27158	GO:0006816	M1	1	0	GO Biological Processes	19	calcium ion transport	19_GO:0051179 localization	-3.27158	3.59099	4.36652	30211	235	358	10	2.7933	0.870894	491|781|6363|6547|7226|8913|53373|56704|80228|140803	ATP2B2|CACNA2D1|CCL19|SLC8A3|TRPM2|CACNA1G|TPCN1|JPH1|ORAI2|TRPM6	-1.0145	0	18	0	0	-4.03754	14.892
1	-3.23945	GO:0003012	M1	1	0	GO Biological Processes	19	muscle system process	19_GO:0032501 multicellular organismal process	-3.23945	3.30346	4.24818	30211	281	358	11	3.07263	0.912088	58|226|781|1760|1837|3753|3778|8913|9475|26509|342667	ACTA1|ALDOA|CACNA2D1|DMPK|DTNA|KCNE1|KCNMA1|CACNA1G|ROCK2|MYOF|STAC2	-1.0145	0	19	0	0	-4.03505	84.3883
1	-3.23233	GO:0007519	M1	1	0	GO Biological Processes	19	skeletal muscle tissue development	19_GO:0032502 developmental process	-3.23233	4.92265	4.71492	30211	120	358	7	1.95531	0.731776	58|2317|3142|4208|6495|26508|63950	ACTA1|FLNB|HLX|MEF2C|SIX1|HEYL|DMRTA2	-1.0145	0	24	0	0	-3.75541	5.15348
1	-3.23769	GO:0002520	M1	1	0	GO Biological Processes	19	immune system development	19_GO:0002376 immune system process	-3.23769	2.34755	3.90087	30211	683	358	19	5.30726	1.18482	2039|2120|3694|4208|4211|4914|5316|5771|6363|6495|6547|6714|6778|7226|22985|25946|56262|84447|171023	DMTN|ETV6|ITGB6|MEF2C|MEIS1|NTRK1|PKNOX1|PTPN2|CCL19|SIX1|SLC8A3|SRC|STAT6|TRPM2|ACIN1|ZNF385A|LRRC8A|SYVN1|ASXL1	-1.0145	0	27	0	0	-3.55726	15.3433
1	-3.24106	GO:0036465	M1	1	0	GO Biological Processes	19	synaptic vesicle recycling	19_GO:0051179 localization	-3.24106	7.40248	5.29829	30211	57	358	5	1.39665	0.620223	274|1759|1785|6453|57555	BIN1|DNM1|DNM2|ITSN1|NLGN2	-1.0145	0	28	0	0	-3.54908	8.61105
1	-3.27049	GO:0016577	M1	1	0	GO Biological Processes	19	histone demethylation	19_GO:0008152 metabolic process	-3.27049	10.5485	5.9181	30211	32	358	4	1.11732	0.555529	8242|22992|54620|65094	KDM5C|KDM2A|FBXL19|JMJD4	-1.0145	0	33	1	1	-3.27049	10.5485
1	-3.2255	GO:0071559	M1	1	0	GO Biological Processes	19	response to transforming growth factor beta	19_GO:0050896 response to stimulus	-3.2255	4.30004	4.53984	30211	157	358	8	2.23464	0.781186	3694|4054|4208|6714|8576|9475|56940|57669	ITGB6|LTBP3|MEF2C|SRC|STK16|ROCK2|DUSP22|EPB41L5	-1.0145	0	34	1	1	-3.2255	42.1941
1	-3.21663	GO:0060491	M1	1	0	GO Biological Processes	19	regulation of cell projection assembly	19_GO:0050789 regulation of biological process	-3.21663	3.8553	4.40297	30211	197	358	9	2.51397	0.827388	1785|2039|6363|6714|7226|10152|23189|79874|116985	DNM2|DMTN|CCL19|SRC|TRPM2|ABI2|KANK1|RABEP2|ARAP1	-1.01107	0	30	0	0	-3.38836	84.3883
1	-3.18879	GO:0007517	M1	1	0	GO Biological Processes	19	muscle organ development	19_GO:0032502 developmental process	-3.18879	3.25709	4.19247	30211	285	358	11	3.07263	0.912088	58|1106|2317|3142|4208|6495|26508|56704|63950|78994|84976	ACTA1|CHD2|FLNB|HLX|MEF2C|SIX1|HEYL|JPH1|DMRTA2|PRR14|DISP1	-0.987727	0	24	0	0	-3.75541	5.15348
1	-3.16811	GO:0006482	M1	1	0	GO Biological Processes	19	protein demethylation	19_GO:0008152 metabolic process	-3.16811	9.92803	5.70401	30211	34	358	4	1.11732	0.555529	8242|22992|54620|65094	KDM5C|KDM2A|FBXL19|JMJD4	-0.975911	0	33	0	0	-3.27049	10.5485
1	-3.16811	GO:0008214	M1	1	0	GO Biological Processes	19	protein dealkylation	19_GO:0008152 metabolic process	-3.16811	9.92803	5.70401	30211	34	358	4	1.11732	0.555529	8242|22992|54620|65094	KDM5C|KDM2A|FBXL19|JMJD4	-0.975911	0	33	0	0	-3.27049	10.5485
1	-3.13823	GO:0030865	M1	1	0	GO Biological Processes	19	cortical cytoskeleton organization	19_GO:0009987 cellular process	-3.13823	7.03236	5.12194	30211	60	358	5	1.39665	0.620223	389|2036|2037|9475|54509	RHOC|EPB41L1|EPB41L2|ROCK2|RHOF	-0.950395	0	29	0	0	-3.46037	7.03236
1	-3.12451	GO:1901652	M1	1	0	GO Biological Processes	19	response to peptide	19_GO:0050896 response to stimulus	-3.12451	2.7222	3.95741	30211	434	358	14	3.91061	1.02452	781|1584|2688|2887|3297|3795|4149|4363|5164|5771|6714|6778|9475|22937	CACNA2D1|CYP11B1|GH1|GRB10|HSF1|KHK|MAX|ABCC1|PDK2|PTPN2|SRC|STAT6|ROCK2|SCAP	-0.940996	0	4	0	0	-5.22823	3.43042
1	-3.10527	GO:0099601	M1	1	0	GO Biological Processes	19	regulation of neurotransmitter receptor activity	19_GO:0023052 signaling	-3.10527	6.91707	5.06583	30211	61	358	5	1.39665	0.620223	1742|4208|6714|22839|57555	DLG4|MEF2C|SRC|DLGAP4|NLGN2	-0.928649	0	12	0	0	-4.37911	6.91707
1	-3.10364	GO:0090066	M1	1	0	GO Biological Processes	19	regulation of anatomical structure size	19_GO:0065007 biological regulation	-3.10364	2.59923	3.89623	30211	487	358	15	4.18994	1.05893	274|1785|2017|2039|2784|3778|5802|6405|9475|11194|23108|23189|56262|57521|171023	BIN1|DNM2|CTTN|DMTN|GNB3|KCNMA1|PTPRS|SEMA3F|ROCK2|ABCB8|RAP1GAP2|KANK1|LRRC8A|RPTOR|ASXL1	-0.928649	0	15	0	0	-4.22821	10.8888
1	-3.09449	GO:0051492	M1	1	0	GO Biological Processes	19	regulation of stress fiber assembly	19_GO:0050789 regulation of biological process	-3.09449	5.50358	4.73756	30211	92	358	6	1.67598	0.678457	389|9475|23122|84952|116985|123016	RHOC|ROCK2|CLASP2|CGNL1|ARAP1|TTC8	-0.928054	0	1	0	0	-8.35316	7.67166
1	-3.08407	GO:0035864	M1	1	0	GO Biological Processes	19	response to potassium ion	19_GO:0050896 response to stimulus	-3.08407	15.8228	6.4945	30211	16	358	3	0.837989	0.481782	1584|1742|3297	CYP11B1|DLG4|HSF1	-0.928054	0	23	0	0	-3.81228	21.0971
1	-3.08246	GO:0034465	M1	1	0	GO Biological Processes	19	response to carbon monoxide	19_GO:0050896 response to stimulus	-3.08246	42.1941	9.02266	30211	4	358	2	0.558659	0.393927	1785|3778	DNM2|KCNMA1	-0.928054	0	30	0	0	-3.38836	84.3883
1	-3.08246	GO:0006231	M1	1	0	GO Biological Processes	19	dTMP biosynthetic process	19_GO:0008152 metabolic process	-3.08246	42.1941	9.02266	30211	4	358	2	0.558659	0.393927	1635|1854	DCTD|DUT	-0.928054	0	31	0	0	-3.38007	56.2588
1	-3.08246	GO:0099039	M1	1	0	GO Biological Processes	19	sphingolipid translocation	19_GO:0051179 localization	-3.08246	42.1941	9.02266	30211	4	358	2	0.558659	0.393927	20|4363	ABCA2|ABCC1	-0.928054	0	35	1	1	-3.08246	84.3883
1	-3.04887	GO:0032970	M1	1	0	GO Biological Processes	19	regulation of actin filament-based process	19_GO:0050789 regulation of biological process	-3.04887	2.79859	3.92511	30211	392	358	13	3.63128	0.988682	274|389|2017|2039|7226|9475|10152|23122|23189|54509|84952|116985|123016	BIN1|RHOC|CTTN|DMTN|TRPM2|ROCK2|ABI2|CLASP2|KANK1|RHOF|CGNL1|ARAP1|TTC8	-0.902941	0	1	0	0	-8.35316	7.67166
1	-3.04545	GO:0060401	M1	1	0	GO Biological Processes	19	cytosolic calcium ion transport	19_GO:0051179 localization	-3.04545	5.38649	4.66442	30211	94	358	6	1.67598	0.678457	781|6363|6547|7226|53373|56704	CACNA2D1|CCL19|SLC8A3|TRPM2|TPCN1|JPH1	-0.902941	0	18	0	0	-4.03754	14.892
1	-3.04545	GO:0043473	M1	1	0	GO Biological Processes	19	pigmentation	19_GO:0043473 pigmentation	-3.04545	5.38649	4.66442	30211	94	358	6	1.67598	0.678457	357|1896|4208|10540|63971|89781	SHROOM2|EDA|MEF2C|DCTN2|KIF13A|HPS4	-0.902941	0	36	1	1	-3.04545	84.3883
1	-3.03068	GO:1901653	M1	1	0	GO Biological Processes	19	cellular response to peptide	19_GO:0050896 response to stimulus	-3.03068	3.115	4.01802	30211	298	358	11	3.07263	0.912088	781|1584|2688|2887|3297|4149|4363|5164|5771|6714|6778	CACNA2D1|CYP11B1|GH1|GRB10|HSF1|MAX|ABCC1|PDK2|PTPN2|SRC|STAT6	-0.895925	0	4	0	0	-5.22823	3.43042
1	-3.03353	GO:0048762	M1	1	0	GO Biological Processes	19	mesenchymal cell differentiation	19_GO:0032502 developmental process	-3.03353	4.01849	4.29631	30211	168	358	8	2.23464	0.781186	4208|6405|6495|8751|9475|26508|55593|57669	MEF2C|SEMA3F|SIX1|ADAM15|ROCK2|HEYL|OTUD5|EPB41L5	-0.895925	0	24	0	0	-3.75541	5.15348
1	-3.01052	GO:0043434	M1	1	0	GO Biological Processes	19	response to peptide hormone	19_GO:0050896 response to stimulus	-3.01052	2.91833	3.93583	30211	347	358	12	3.35196	0.951271	1584|2688|2887|3297|3795|4149|5164|5771|6714|6778|9475|22937	CYP11B1|GH1|GRB10|HSF1|KHK|MAX|PDK2|PTPN2|SRC|STAT6|ROCK2|SCAP	-0.880195	0	4	0	0	-5.22823	3.43042
1	-3.00357	GO:0098703	M1	1	0	GO Biological Processes	19	calcium ion import across plasma membrane	19_GO:0051179 localization	-3.00357	14.892	6.27413	30211	17	358	3	0.837989	0.481782	781|6547|7226	CACNA2D1|SLC8A3|TRPM2	-0.880195	0	18	0	0	-4.03754	14.892
1	-3.00357	GO:0006901	M1	1	0	GO Biological Processes	19	vesicle coating	19_GO:0051179 localization	-3.00357	14.892	6.27413	30211	17	358	3	0.837989	0.481782	8729|9919|84364	GBF1|SEC16A|ARFGAP2	-0.880195	0	26	0	0	-3.73014	84.3883
1	-2.9742	GO:0016571	M1	1	0	GO Biological Processes	19	histone methylation	19_GO:0008152 metabolic process	-2.9742	5.21989	4.55854	30211	97	358	6	1.67598	0.678457	4802|10498|58508|65094|79813|84444	NFYC|CARM1|KMT2C|JMJD4|EHMT1|DOT1L	-0.854556	0	37	1	1	-2.9742	5.21989
1	-2.96797	GO:0010038	M1	1	0	GO Biological Processes	19	response to metal ion	19_GO:0050896 response to stimulus	-2.96797	2.88507	3.89008	30211	351	358	12	3.35196	0.951271	58|1584|1742|2039|3297|3778|3795|4208|7226|7390|8913|23498	ACTA1|CYP11B1|DLG4|DMTN|HSF1|KCNMA1|KHK|MEF2C|TRPM2|UROS|CACNA1G|HAAO	-0.852024	0	23	0	0	-3.81228	21.0971
1	-2.94696	GO:1904062	M1	1	0	GO Biological Processes	19	regulation of cation transmembrane transport	19_GO:0051179 localization	-2.94696	2.86872	3.86745	30211	353	358	12	3.35196	0.951271	274|781|1742|1785|1804|3753|4208|4987|53827|56704|57555|342667	BIN1|CACNA2D1|DLG4|DNM2|DPP6|KCNE1|MEF2C|OPRL1|FXYD5|JPH1|NLGN2|STAC2	-0.834676	0	16	0	0	-4.12873	16.8777
1	-2.93946	GO:0086091	M1	1	0	GO Biological Processes	19	regulation of heart rate by cardiac conduction	19_GO:0023052 signaling	-2.93946	8.65521	5.23854	30211	39	358	4	1.11732	0.555529	274|781|3753|8913	BIN1|CACNA2D1|KCNE1|CACNA1G	-0.834418	0	19	0	0	-4.03505	84.3883
1	-2.93946	GO:0098815	M1	1	0	GO Biological Processes	19	modulation of excitatory postsynaptic potential	19_GO:0023052 signaling	-2.93946	8.65521	5.23854	30211	39	358	4	1.11732	0.555529	1742|1760|6547|57555	DLG4|DMPK|SLC8A3|NLGN2	-0.834418	0	38	1	1	-2.93946	42.1941
1	-2.9282	GO:1902656	M1	1	0	GO Biological Processes	19	calcium ion import into cytosol	19_GO:0051179 localization	-2.9282	14.0647	6.07164	30211	18	358	3	0.837989	0.481782	781|6547|7226	CACNA2D1|SLC8A3|TRPM2	-0.82673	0	18	0	0	-4.03754	14.892
1	-2.92405	GO:0007264	M1	1	0	GO Biological Processes	19	small GTPase mediated signal transduction	19_GO:0023052 signaling	-2.92405	3.23327	3.96813	30211	261	358	10	2.7933	0.870894	389|9475|10152|10188|10900|23348|51735|54509|57572|257106	RHOC|ROCK2|ABI2|TNK2|RUNDC3A|DOCK9|RAPGEF6|RHOF|DOCK6|ARHGAP30	-0.826126	0	39	1	1	-2.92405	3.23327
1	-2.89928	GO:0032412	M1	1	0	GO Biological Processes	19	regulation of ion transmembrane transporter activity	19_GO:0051179 localization	-2.89928	3.20868	3.93958	30211	263	358	10	2.7933	0.870894	781|1742|1785|3753|4208|4987|53827|56704|57555|342667	CACNA2D1|DLG4|DNM2|KCNE1|MEF2C|OPRL1|FXYD5|JPH1|NLGN2|STAC2	-0.806821	0	16	0	0	-4.12873	16.8777
1	-2.89774	GO:0006903	M1	1	0	GO Biological Processes	19	vesicle targeting	19_GO:0051179 localization	-2.89774	8.43883	5.1554	30211	40	358	4	1.11732	0.555529	8729|9919|23122|84364	GBF1|SEC16A|CLASP2|ARFGAP2	-0.806821	0	26	0	0	-3.73014	84.3883
1	-2.88325	GO:0110020	M1	1	0	GO Biological Processes	19	regulation of actomyosin structure organization	19_GO:0050789 regulation of biological process	-2.88325	5.01316	4.424	30211	101	358	6	1.67598	0.678457	389|9475|23122|84952|116985|123016	RHOC|ROCK2|CLASP2|CGNL1|ARAP1|TTC8	-0.799226	0	1	0	0	-8.35316	7.67166
1	-2.88325	GO:0006664	M1	1	0	GO Biological Processes	19	glycolipid metabolic process	19_GO:0008152 metabolic process	-2.88325	5.01316	4.424	30211	101	358	6	1.67598	0.678457	20|9091|26301|27090|27315|30815	ABCA2|PIGQ|GBGT1|ST6GALNAC4|PGAP2|ST6GALNAC6	-0.799226	0	40	1	1	-2.88325	10.5485
1	-2.86403	GO:1903995	M1	1	0	GO Biological Processes	19	regulation of non-membrane spanning protein tyrosine kinase activity	19_GO:0008152 metabolic process	-2.86403	33.7553	8.02127	30211	5	358	2	0.558659	0.393927	6714|56940	SRC|DUSP22	-0.793943	0	5	0	0	-5.01397	84.3883
1	-2.86247	GO:0097553	M1	1	0	GO Biological Processes	19	calcium ion transmembrane import into cytosol	19_GO:0051179 localization	-2.86247	6.11509	4.65816	30211	69	358	5	1.39665	0.620223	781|6363|6547|7226|53373	CACNA2D1|CCL19|SLC8A3|TRPM2|TPCN1	-0.793943	0	18	0	0	-4.03754	14.892
1	-2.86403	GO:0009177	M1	1	0	GO Biological Processes	19	pyrimidine deoxyribonucleoside monophosphate biosynthetic process	19_GO:0008152 metabolic process	-2.86403	33.7553	8.02127	30211	5	358	2	0.558659	0.393927	1635|1854	DCTD|DUT	-0.793943	0	31	0	0	-3.38007	56.2588
1	-2.8612	GO:1903509	M1	1	0	GO Biological Processes	19	liposaccharide metabolic process	19_GO:0008152 metabolic process	-2.8612	4.96402	4.39147	30211	102	358	6	1.67598	0.678457	20|9091|26301|27090|27315|30815	ABCA2|PIGQ|GBGT1|ST6GALNAC4|PGAP2|ST6GALNAC6	-0.793943	0	40	0	0	-2.88325	10.5485
1	-2.86403	GO:1905516	M1	1	0	GO Biological Processes	19	positive regulation of fertilization	19_GO:0022414 reproductive process	-2.86403	33.7553	8.02127	30211	5	358	2	0.558659	0.393927	10184|79846	LHFPL2|CFAP69	-0.793943	0	41	1	1	-2.86403	33.7553
1	-2.85051	GO:0048511	M1	1	0	GO Biological Processes	19	rhythmic process	19_GO:0048511 rhythmic process	-2.85051	3.16061	3.88329	30211	267	358	10	2.7933	0.870894	4914|4987|6714|7008|7080|7226|8242|9475|10533|22992	NTRK1|OPRL1|SRC|TEF|NKX2-1|TRPM2|KDM5C|ROCK2|ATG7|KDM2A	-0.786529	0	42	1	1	-2.85051	3.60634
1	-2.84172	GO:2001257	M1	1	0	GO Biological Processes	19	regulation of cation channel activity	19_GO:0051179 localization	-2.84172	3.75059	4.05322	30211	180	358	8	2.23464	0.781186	781|1742|3753|4208|4987|56704|57555|342667	CACNA2D1|DLG4|KCNE1|MEF2C|OPRL1|JPH1|NLGN2|STAC2	-0.783349	0	16	0	0	-4.12873	16.8777
1	-2.83955	GO:0046467	M1	1	0	GO Biological Processes	19	membrane lipid biosynthetic process	19_GO:0008152 metabolic process	-2.83955	4.21941	4.18109	30211	140	358	7	1.95531	0.731776	20|9091|26301|27090|27315|30815|55627	ABCA2|PIGQ|GBGT1|ST6GALNAC4|PGAP2|ST6GALNAC6|SMPD4	-0.783349	0	40	0	0	-2.88325	10.5485
1	-2.83446	GO:0009247	M1	1	0	GO Biological Processes	19	glycolipid biosynthetic process	19_GO:0008152 metabolic process	-2.83446	6.02773	4.61175	30211	70	358	5	1.39665	0.620223	9091|26301|27090|27315|30815	PIGQ|GBGT1|ST6GALNAC4|PGAP2|ST6GALNAC6	-0.783349	0	40	0	0	-2.88325	10.5485
1	-2.83446	GO:0051966	M1	1	0	GO Biological Processes	19	regulation of synaptic transmission, glutamatergic	19_GO:0023052 signaling	-2.83446	6.02773	4.61175	30211	70	358	5	1.39665	0.620223	2914|4208|4914|8525|57555	GRM4|MEF2C|NTRK1|DGKZ|NLGN2	-0.783349	0	43	1	1	-2.83446	84.3883
1	-2.82691	GO:0051129	M1	1	0	GO Biological Processes	19	negative regulation of cellular component organization	19_GO:0048519 negative regulation of biological process	-2.82691	2.22074	3.53644	30211	684	358	18	5.02793	1.15492	20|1742|1785|2039|3297|5802|6405|6714|9475|10498|22919|23122|23189|23274|55755|56940|84952|116985	ABCA2|DLG4|DNM2|DMTN|HSF1|PTPRS|SEMA3F|SRC|ROCK2|CARM1|MAPRE1|CLASP2|KANK1|CLEC16A|CDK5RAP2|DUSP22|CGNL1|ARAP1	-0.778957	0	1	0	0	-8.35316	7.67166
1	-2.81996	GO:0043269	M1	1	0	GO Biological Processes	19	regulation of ion transport	19_GO:0051179 localization	-2.81996	2.2175	3.52968	30211	685	358	18	5.02793	1.15492	274|781|1742|1760|1785|1804|3753|3778|4208|4987|8913|9900|23416|53373|53827|56704|57555|342667	BIN1|CACNA2D1|DLG4|DMPK|DNM2|DPP6|KCNE1|KCNMA1|MEF2C|OPRL1|CACNA1G|SV2A|KCNH3|TPCN1|FXYD5|JPH1|NLGN2|STAC2	-0.775142	0	16	0	0	-4.12873	16.8777
1	-2.8056	GO:0000904	M1	1	0	GO Biological Processes	19	cell morphogenesis involved in differentiation	19_GO:0032502 developmental process	-2.8056	2.42495	3.59633	30211	522	358	15	4.18994	1.05893	1742|2317|4208|4684|4756|4914|5797|6405|6714|10152|23380|25946|57669|79778|123016	DLG4|FLNB|MEF2C|NCAM1|NEO1|NTRK1|PTPRM|SEMA3F|SRC|ABI2|SRGAP2|ZNF385A|EPB41L5|MICALL2|TTC8	-0.763901	0	25	0	0	-3.74766	2.50782
1	-2.79744	GO:0051640	M1	1	0	GO Biological Processes	19	organelle localization	19_GO:0051179 localization	-2.79744	2.51369	3.62186	30211	470	358	14	3.91061	1.02452	274|357|1759|1785|8729|9919|10540|23122|51112|55755|63971|79443|84364|92421	BIN1|SHROOM2|DNM1|DNM2|GBF1|SEC16A|DCTN2|CLASP2|TRAPPC12|CDK5RAP2|KIF13A|FYCO1|ARFGAP2|CHMP4C	-0.75883	0	3	0	0	-6.57026	10.1848
1	-2.79061	GO:0048199	M1	1	0	GO Biological Processes	19	vesicle targeting, to, from or within Golgi	19_GO:0051179 localization	-2.79061	12.6582	5.71126	30211	20	358	3	0.837989	0.481782	8729|9919|84364	GBF1|SEC16A|ARFGAP2	-0.755064	0	26	0	0	-3.73014	84.3883
1	-2.77922	GO:0022898	M1	1	0	GO Biological Processes	19	regulation of transmembrane transporter activity	19_GO:0051179 localization	-2.77922	3.09115	3.80082	30211	273	358	10	2.7933	0.870894	781|1742|1785|3753|4208|4987|53827|56704|57555|342667	CACNA2D1|DLG4|DNM2|KCNE1|MEF2C|OPRL1|FXYD5|JPH1|NLGN2|STAC2	-0.749748	0	16	0	0	-4.12873	16.8777
1	-2.77939	GO:0097581	M1	1	0	GO Biological Processes	19	lamellipodium organization	19_GO:0009987 cellular process	-2.77939	7.85007	4.92242	30211	43	358	4	1.11732	0.555529	2017|2039|23380|84448	CTTN|DMTN|SRGAP2|ABLIM2	-0.749748	0	44	1	1	-2.77939	84.3883
1	-2.77556	GO:0032231	M1	1	0	GO Biological Processes	19	regulation of actin filament bundle assembly	19_GO:0050789 regulation of biological process	-2.77556	4.77669	4.26548	30211	106	358	6	1.67598	0.678457	389|9475|23122|84952|116985|123016	RHOC|ROCK2|CLASP2|CGNL1|ARAP1|TTC8	-0.749097	0	1	0	0	-8.35316	7.67166
1	-2.75606	GO:0044257	M1	1	0	GO Biological Processes	19	cellular protein catabolic process	19_GO:0008152 metabolic process	-2.75606	2.24859	3.49064	30211	638	358	17	4.7486	1.12403	22898|23053|51608|51619|54620|55658|55905|57154|63891|64777|80700|81502|84164|84447|92421|116138|284996	DENND3|ZSWIM8|GET4|UBE2D4|FBXL19|RNF126|RNF114|SMURF1|RNF123|RMND5B|UBXN6|HM13|ASCC2|SYVN1|CHMP4C|KLHDC3|RNF149	-0.732582	0	45	1	1	-2.75606	2.69846
1	-2.7336	GO:0071375	M1	1	0	GO Biological Processes	19	cellular response to peptide hormone stimulus	19_GO:0050896 response to stimulus	-2.7336	3.28785	3.82245	30211	231	358	9	2.51397	0.827388	1584|2688|2887|3297|4149|5164|5771|6714|6778	CYP11B1|GH1|GRB10|HSF1|MAX|PDK2|PTPN2|SRC|STAT6	-0.724037	0	4	0	0	-5.22823	3.43042
1	-2.73528	GO:0018108	M1	1	0	GO Biological Processes	19	peptidyl-tyrosine phosphorylation	19_GO:0008152 metabolic process	-2.73528	4.04601	4.04018	30211	146	358	7	1.95531	0.731776	4914|6714|7297|8576|8711|10152|10188	NTRK1|SRC|TYK2|STK16|TNK1|ABI2|TNK2	-0.724037	0	11	0	0	-4.42227	4.04601
1	-2.74202	GO:0048286	M1	1	0	GO Biological Processes	19	lung alveolus development	19_GO:0032502 developmental process	-2.74202	7.67166	4.84973	30211	44	358	4	1.11732	0.555529	3694|4054|83931|171023	ITGB6|LTBP3|STK40|ASXL1	-0.724037	0	34	0	0	-3.2255	42.1941
1	-2.73289	GO:0006914	M1	1	0	GO Biological Processes	19	autophagy	19_GO:0008152 metabolic process	-2.73289	3.04651	3.74709	30211	277	358	10	2.7933	0.870894	3691|6714|9919|10533|23274|51368|57154|57705|80700|92421	ITGB4|SRC|SEC16A|ATG7|CLEC16A|TEX264|SMURF1|WDFY4|UBXN6|CHMP4C	-0.724037	0	46	1	1	-2.73289	4.1165
1	-2.73289	GO:0061919	M1	1	0	GO Biological Processes	19	process utilizing autophagic mechanism	19_GO:0009987 cellular process	-2.73289	3.04651	3.74709	30211	277	358	10	2.7933	0.870894	3691|6714|9919|10533|23274|51368|57154|57705|80700|92421	ITGB4|SRC|SEC16A|ATG7|CLEC16A|TEX264|SMURF1|WDFY4|UBXN6|CHMP4C	-0.724037	0	46	0	0	-2.73289	4.1165
1	-2.7133	GO:0061061	M1	1	0	GO Biological Processes	19	muscle structure development	19_GO:0032502 developmental process	-2.7133	2.46132	3.53415	30211	480	358	14	3.91061	1.02452	58|274|1106|2317|3142|4208|6495|8291|26508|26509|56704|63950|78994|84976	ACTA1|BIN1|CHD2|FLNB|HLX|MEF2C|SIX1|DYSF|HEYL|MYOF|JPH1|DMRTA2|PRR14|DISP1	-0.713039	0	24	0	0	-3.75541	5.15348
1	-2.69136	GO:0035964	M1	1	0	GO Biological Processes	19	COPI-coated vesicle budding	19_GO:0051179 localization	-2.69136	28.1294	7.27779	30211	6	358	2	0.558659	0.393927	8729|84364	GBF1|ARFGAP2	-0.713039	0	26	0	0	-3.73014	84.3883
1	-2.69136	GO:0048200	M1	1	0	GO Biological Processes	19	Golgi transport vesicle coating	19_GO:0051179 localization	-2.69136	28.1294	7.27779	30211	6	358	2	0.558659	0.393927	8729|84364	GBF1|ARFGAP2	-0.713039	0	26	0	0	-3.73014	84.3883
1	-2.69136	GO:0048205	M1	1	0	GO Biological Processes	19	COPI coating of Golgi vesicle	19_GO:0051179 localization	-2.69136	28.1294	7.27779	30211	6	358	2	0.558659	0.393927	8729|84364	GBF1|ARFGAP2	-0.713039	0	26	0	0	-3.73014	84.3883
1	-2.69136	GO:0071604	M1	1	0	GO Biological Processes	19	transforming growth factor beta production	19_GO:0032501 multicellular organismal process	-2.69136	28.1294	7.27779	30211	6	358	2	0.558659	0.393927	3694|4054	ITGB6|LTBP3	-0.713039	0	34	0	0	-3.2255	42.1941
1	-2.69167	GO:0009611	M1	1	0	GO Biological Processes	19	response to wounding	19_GO:0050896 response to stimulus	-2.69167	2.55127	3.54794	30211	430	358	13	3.63128	0.988682	389|2159|3691|3694|4149|4914|6714|8291|8525|23162|26509|89781|92421	RHOC|F10|ITGB4|ITGB6|MAX|NTRK1|SRC|DYSF|DGKZ|MAPK8IP3|MYOF|HPS4|CHMP4C	-0.713039	0	47	1	1	-2.69167	2.55127
1	-2.69136	GO:0072383	M1	1	0	GO Biological Processes	19	plus-end-directed vesicle transport along microtubule	19_GO:0051179 localization	-2.69136	28.1294	7.27779	30211	6	358	2	0.558659	0.393927	63971|79443	KIF13A|FYCO1	-0.713039	0	48	1	1	-2.69136	28.1294
1	-2.69136	GO:0045627	M1	1	0	GO Biological Processes	19	positive regulation of T-helper 1 cell differentiation	19_GO:0022610 biological adhesion	-2.69136	28.1294	7.27779	30211	6	358	2	0.558659	0.393927	3142|6363	HLX|CCL19	-0.713039	0	49	1	1	-2.69136	84.3883
1	-2.69136	GO:1903790	M1	1	0	GO Biological Processes	19	guanine nucleotide transmembrane transport	19_GO:0051179 localization	-2.69136	28.1294	7.27779	30211	6	358	2	0.558659	0.393927	56262|63910	LRRC8A|SLC17A9	-0.713039	0	50	1	1	-2.69136	28.1294
1	-2.69136	GO:1904528	M1	1	0	GO Biological Processes	19	positive regulation of microtubule binding	19_GO:0065007 biological regulation	-2.69136	28.1294	7.27779	30211	6	358	2	0.558659	0.393927	3297|22919	HSF1|MAPRE1	-0.713039	0	51	1	1	-2.69136	42.1941
1	-2.69136	GO:0090315	M1	1	0	GO Biological Processes	19	negative regulation of protein targeting to membrane	19_GO:0051179 localization	-2.69136	28.1294	7.27779	30211	6	358	2	0.558659	0.393927	2039|3753	DMTN|KCNE1	-0.713039	0	52	1	1	-2.69136	84.3883
1	-2.68518	GO:0018212	M1	1	0	GO Biological Processes	19	peptidyl-tyrosine modification	19_GO:0008152 metabolic process	-2.68518	3.96455	3.97252	30211	149	358	7	1.95531	0.731776	4914|6714|7297|8576|8711|10152|10188	NTRK1|SRC|TYK2|STK16|TNK1|ABI2|TNK2	-0.709532	0	11	0	0	-4.42227	4.04601
1	-2.66876	GO:0071560	M1	1	0	GO Biological Processes	19	cellular response to transforming growth factor beta stimulus	19_GO:0050896 response to stimulus	-2.66876	3.93812	3.95036	30211	150	358	7	1.95531	0.731776	3694|4054|4208|6714|8576|56940|57669	ITGB6|LTBP3|MEF2C|SRC|STK16|DUSP22|EPB41L5	-0.697256	0	34	0	0	-3.2255	42.1941
1	-2.6676	GO:0002089	M1	1	0	GO Biological Processes	19	lens morphogenesis in camera-type eye	19_GO:0032502 developmental process	-2.6676	11.5075	5.39894	30211	22	358	3	0.837989	0.481782	357|4211|10152	SHROOM2|MEIS1|ABI2	-0.697256	0	53	1	1	-2.6676	11.5075
1	-2.65081	GO:1902414	M1	1	0	GO Biological Processes	19	protein localization to cell junction	19_GO:0051179 localization	-2.65081	5.47976	4.31017	30211	77	358	5	1.39665	0.620223	1742|23162|27134|57555|84952	DLG4|MAPK8IP3|TJP3|NLGN2|CGNL1	-0.683087	0	54	1	1	-2.65081	9.37647
1	-2.62168	GO:0007167	M1	1	0	GO Biological Processes	19	enzyme linked receptor protein signaling pathway	19_GO:0023052 signaling	-2.62168	2.24661	3.38043	30211	601	358	16	4.46927	1.09207	2688|2886|2887|3694|4054|4914|5164|5771|6503|6714|6778|8711|10188|55715|56940|57154	GH1|GRB7|GRB10|ITGB6|LTBP3|NTRK1|PDK2|PTPN2|SLA|SRC|STAT6|TNK1|TNK2|DOK4|DUSP22|SMURF1	-0.668208	0	4	0	0	-5.22823	3.43042
1	-2.61564	GO:0099504	M1	1	0	GO Biological Processes	19	synaptic vesicle cycle	19_GO:0051179 localization	-2.61564	4.44149	4.03144	30211	114	358	6	1.67598	0.678457	274|1759|1785|6453|9900|57555	BIN1|DNM1|DNM2|ITSN1|SV2A|NLGN2	-0.668208	0	28	0	0	-3.54908	8.61105
1	-2.62423	GO:0120032	M1	1	0	GO Biological Processes	19	regulation of plasma membrane bounded cell projection assembly	19_GO:0050789 regulation of biological process	-2.62423	3.46208	3.77717	30211	195	358	8	2.23464	0.781186	1785|2039|6363|7226|10152|23189|79874|116985	DNM2|DMTN|CCL19|TRPM2|ABI2|KANK1|RABEP2|ARAP1	-0.668208	0	30	0	0	-3.38836	84.3883
1	-2.63277	GO:0016570	M1	1	0	GO Biological Processes	19	histone modification	19_GO:0008152 metabolic process	-2.63277	2.63028	3.52549	30211	385	358	12	3.35196	0.951271	1911|4802|8242|9913|10498|22992|54620|58508|65094|79813|84444|171023	PHC1|NFYC|KDM5C|SUPT7L|CARM1|KDM2A|FBXL19|KMT2C|JMJD4|EHMT1|DOT1L|ASXL1	-0.668208	0	37	0	0	-2.9742	5.21989
1	-2.61071	GO:0071539	M1	1	0	GO Biological Processes	19	protein localization to centrosome	19_GO:0051179 localization	-2.61071	11.0072	5.25752	30211	23	358	3	0.837989	0.481782	10540|22919|26005	DCTN2|MAPRE1|C2CD3	-0.668208	0	51	0	0	-2.69136	42.1941
1	-2.6262	GO:1903533	M1	1	0	GO Biological Processes	19	regulation of protein targeting	19_GO:0051179 localization	-2.6262	5.4095	4.27011	30211	78	358	5	1.39665	0.620223	2039|3305|3753|79778|89781	DMTN|HSPA1L|KCNE1|MICALL2|HPS4	-0.668208	0	55	1	1	-2.6262	84.3883
1	-2.61586	GO:0003013	M1	1	0	GO Biological Processes	19	circulatory system process	19_GO:0032501 multicellular organismal process	-2.61586	2.40129	3.43176	30211	492	358	14	3.91061	1.02452	20|781|1584|2784|3753|3778|4037|4363|4987|6714|8913|9475|26509|27134	ABCA2|CACNA2D1|CYP11B1|GNB3|KCNE1|KCNMA1|LRP3|ABCC1|OPRL1|SRC|CACNA1G|ROCK2|MYOF|TJP3	-0.668208	0	56	1	1	-2.61586	2.40129
1	-2.61071	GO:0032527	M1	1	0	GO Biological Processes	19	protein exit from endoplasmic reticulum	19_GO:0051179 localization	-2.61071	11.0072	5.25752	30211	23	358	3	0.837989	0.481782	9919|81502|84447	SEC16A|HM13|SYVN1	-0.668208	0	57	1	1	-2.61071	84.3883
1	-2.61071	GO:2000114	M1	1	0	GO Biological Processes	19	regulation of establishment of cell polarity	19_GO:0050789 regulation of biological process	-2.61071	11.0072	5.25752	30211	23	358	3	0.837989	0.481782	9475|23189|26030	ROCK2|KANK1|PLEKHG3	-0.668208	0	58	1	1	-2.61071	84.3883
1	-2.61053	GO:0007163	M1	1	0	GO Biological Processes	19	establishment or maintenance of cell polarity	19_GO:0009987 cellular process	-2.61053	3.44442	3.75974	30211	196	358	8	2.23464	0.781186	389|6363|8729|23122|54509|55755|123016|399687	RHOC|CCL19|GBF1|CLASP2|RHOF|CDK5RAP2|TTC8|MYO18A	-0.668208	0	59	1	1	-2.61053	42.1941
1	-2.60177	GO:0048483	M1	1	0	GO Biological Processes	19	autonomic nervous system development	19_GO:0032502 developmental process	-2.60177	7.03236	4.58029	30211	48	358	4	1.11732	0.555529	3142|4914|6405|6495	HLX|NTRK1|SEMA3F|SIX1	-0.661913	0	60	1	1	-2.60177	21.0971
1	-2.59208	GO:0001501	M1	1	0	GO Biological Processes	19	skeletal system development	19_GO:0032502 developmental process	-2.59208	2.38674	3.40663	30211	495	358	14	3.91061	1.02452	1302|2688|3694|4054|4208|4211|6495|6714|25946|29985|51684|54360|56243|171023	COL11A2|GH1|ITGB6|LTBP3|MEF2C|MEIS1|SIX1|SRC|ZNF385A|SLC39A3|SUFU|CYTL1|KIAA1217|ASXL1	-0.654672	0	34	0	0	-3.2255	42.1941
1	-2.58339	GO:0060348	M1	1	0	GO Biological Processes	19	bone development	19_GO:0032502 developmental process	-2.58339	3.40963	3.72521	30211	198	358	8	2.23464	0.781186	2688|3694|4054|4208|4211|6714|25946|171023	GH1|ITGB6|LTBP3|MEF2C|MEIS1|SRC|ZNF385A|ASXL1	-0.650832	0	34	0	0	-3.2255	42.1941
1	-2.58339	GO:0060541	M1	1	0	GO Biological Processes	19	respiratory system development	19_GO:0032502 developmental process	-2.58339	3.40963	3.72521	30211	198	358	8	2.23464	0.781186	1896|3694|4054|6495|7080|83931|84976|171023	EDA|ITGB6|LTBP3|SIX1|NKX2-1|STK40|DISP1|ASXL1	-0.650832	0	34	0	0	-3.2255	42.1941
1	-2.57231	GO:0051603	M1	1	0	GO Biological Processes	19	proteolysis involved in cellular protein catabolic process	19_GO:0008152 metabolic process	-2.57231	2.22074	3.3299	30211	608	358	16	4.46927	1.09207	23053|51608|51619|54620|55658|55905|57154|63891|64777|80700|81502|84164|84447|92421|116138|284996	ZSWIM8|GET4|UBE2D4|FBXL19|RNF126|RNF114|SMURF1|RNF123|RMND5B|UBXN6|HM13|ASCC2|SYVN1|CHMP4C|KLHDC3|RNF149	-0.64216	0	45	0	0	-2.75606	2.69846
1	-2.54864	GO:0032483	M1	1	0	GO Biological Processes	19	regulation of Rab protein signal transduction	19_GO:0023052 signaling	-2.54864	24.1109	6.69664	30211	7	358	2	0.558659	0.393927	22898|57706	DENND3|DENND1A	-0.641842	0	2	0	0	-6.89056	24.1109
1	-2.55923	GO:0098876	M1	1	0	GO Biological Processes	19	vesicle-mediated transport to the plasma membrane	19_GO:0051179 localization	-2.55923	4.3276	3.94918	30211	117	358	6	1.67598	0.678457	1785|9919|25837|57706|63971|79778	DNM2|SEC16A|RAB26|DENND1A|KIF13A|MICALL2	-0.641842	0	7	0	0	-4.60846	42.1941
1	-2.55934	GO:0048729	M1	1	0	GO Biological Processes	19	tissue morphogenesis	19_GO:0032502 developmental process	-2.55934	2.28488	3.34254	30211	554	358	15	4.18994	1.05893	58|389|3691|4208|6495|6714|7080|7798|8463|26005|26508|51684|57669|123016|145873	ACTA1|RHOC|ITGB4|MEF2C|SIX1|SRC|NKX2-1|LUZP1|TEAD2|C2CD3|HEYL|SUFU|EPB41L5|TTC8|MESP2	-0.641842	0	9	0	0	-4.55014	7.98267
1	-2.55661	GO:0051222	M1	1	0	GO Biological Processes	19	positive regulation of protein transport	19_GO:0051179 localization	-2.55661	2.88015	3.54146	30211	293	358	10	2.7933	0.870894	3305|6714|7226|8938|56262|57555|79778|89781|161291|399687	HSPA1L|SRC|TRPM2|BAIAP3|LRRC8A|NLGN2|MICALL2|HPS4|TMEM30B|MYO18A	-0.641842	0	14	0	0	-4.24242	5.03811
1	-2.55652	GO:0001778	M1	1	0	GO Biological Processes	19	plasma membrane repair	19_GO:0050896 response to stimulus	-2.55652	10.5485	5.12454	30211	24	358	3	0.837989	0.481782	8291|26509|92421	DYSF|MYOF|CHMP4C	-0.641842	0	21	0	0	-3.88121	42.1941
1	-2.54864	GO:0090166	M1	1	0	GO Biological Processes	19	Golgi disassembly	19_GO:0009987 cellular process	-2.54864	24.1109	6.69664	30211	7	358	2	0.558659	0.393927	8729|126520	GBF1|PLK5	-0.641842	0	26	0	0	-3.73014	84.3883
1	-2.54864	GO:0046073	M1	1	0	GO Biological Processes	19	dTMP metabolic process	19_GO:0008152 metabolic process	-2.54864	24.1109	6.69664	30211	7	358	2	0.558659	0.393927	1635|1854	DCTD|DUT	-0.641842	0	31	0	0	-3.38007	56.2588
1	-2.54864	GO:0072386	M1	1	0	GO Biological Processes	19	plus-end-directed organelle transport along microtubule	19_GO:0051179 localization	-2.54864	24.1109	6.69664	30211	7	358	2	0.558659	0.393927	63971|79443	KIF13A|FYCO1	-0.641842	0	48	0	0	-2.69136	28.1294
1	-2.54864	GO:0001408	M1	1	0	GO Biological Processes	19	guanine nucleotide transport	19_GO:0051179 localization	-2.54864	24.1109	6.69664	30211	7	358	2	0.558659	0.393927	56262|63910	LRRC8A|SLC17A9	-0.641842	0	50	0	0	-2.69136	28.1294
1	-2.55652	GO:1905508	M1	1	0	GO Biological Processes	19	protein localization to microtubule organizing center	19_GO:0051179 localization	-2.55652	10.5485	5.12454	30211	24	358	3	0.837989	0.481782	10540|22919|26005	DCTN2|MAPRE1|C2CD3	-0.641842	0	51	0	0	-2.69136	42.1941
1	-2.54337	GO:0002064	M1	1	0	GO Biological Processes	19	epithelial cell development	19_GO:0032502 developmental process	-2.54337	3.35874	3.67424	30211	201	358	8	2.23464	0.781186	2317|4914|6714|7716|10152|27134|57669|171023	FLNB|NTRK1|SRC|VEZF1|ABI2|TJP3|EPB41L5|ASXL1	-0.638913	0	11	0	0	-4.42227	4.04601
1	-2.54119	GO:0010498	M1	1	0	GO Biological Processes	19	proteasomal protein catabolic process	19_GO:0008152 metabolic process	-2.54119	2.69846	3.46946	30211	344	358	11	3.07263	0.912088	23053|51608|54620|55658|57154|64777|80700|81502|84164|84447|116138	ZSWIM8|GET4|FBXL19|RNF126|SMURF1|RMND5B|UBXN6|HM13|ASCC2|SYVN1|KLHDC3	-0.638913	0	45	0	0	-2.75606	2.69846
1	-2.53662	GO:0070509	M1	1	0	GO Biological Processes	19	calcium ion import	19_GO:0051179 localization	-2.53662	6.75106	4.4569	30211	50	358	4	1.11732	0.555529	781|6547|7226|8913	CACNA2D1|SLC8A3|TRPM2|CACNA1G	-0.636586	0	18	0	0	-4.03754	14.892
1	-2.53358	GO:0040013	M1	1	0	GO Biological Processes	19	negative regulation of locomotion	19_GO:0040011 locomotion	-2.53358	2.55722	3.41588	30211	396	358	12	3.35196	0.951271	4208|4345|5771|5797|6405|7080|8751|23122|23189|23380|23613|56940	MEF2C|CD200|PTPN2|PTPRM|SEMA3F|NKX2-1|ADAM15|CLASP2|KANK1|SRGAP2|ZMYND8|DUSP22	-0.635783	0	61	1	1	-2.53358	2.55722
1	-2.53021	GO:0006643	M1	1	0	GO Biological Processes	19	membrane lipid metabolic process	19_GO:0008152 metabolic process	-2.53021	3.34211	3.65746	30211	202	358	8	2.23464	0.781186	20|9091|26301|27090|27315|30815|55627|347735	ABCA2|PIGQ|GBGT1|ST6GALNAC4|PGAP2|ST6GALNAC6|SMPD4|SERINC2	-0.63463	0	40	0	0	-2.88325	10.5485
1	-2.52709	GO:0051494	M1	1	0	GO Biological Processes	19	negative regulation of cytoskeleton organization	19_GO:0048519 negative regulation of biological process	-2.52709	3.71521	3.75913	30211	159	358	7	1.95531	0.731776	2039|22919|23122|23189|55755|84952|116985	DMTN|MAPRE1|CLASP2|KANK1|CDK5RAP2|CGNL1|ARAP1	-0.633724	0	1	0	0	-8.35316	7.67166
1	-2.50516	GO:0006893	M1	1	0	GO Biological Processes	19	Golgi to plasma membrane transport	19_GO:0051179 localization	-2.50516	6.61869	4.39772	30211	51	358	4	1.11732	0.555529	1785|9919|25837|63971	DNM2|SEC16A|RAB26|KIF13A	-0.623299	0	7	0	0	-4.60846	42.1941
1	-2.50363	GO:0003007	M1	1	0	GO Biological Processes	19	heart morphogenesis	19_GO:0032502 developmental process	-2.50363	3.03798	3.54335	30211	250	358	9	2.51397	0.827388	4208|6495|8463|8751|26005|26508|51684|145873|171023	MEF2C|SIX1|TEAD2|ADAM15|C2CD3|HEYL|SUFU|MESP2|ASXL1	-0.623299	0	9	0	0	-4.55014	7.98267
1	-2.50459	GO:0099003	M1	1	0	GO Biological Processes	19	vesicle-mediated transport in synapse	19_GO:0051179 localization	-2.50459	4.21941	3.86965	30211	120	358	6	1.67598	0.678457	274|1759|1785|6453|9900|57555	BIN1|DNM1|DNM2|ITSN1|SV2A|NLGN2	-0.623299	0	28	0	0	-3.54908	8.61105
1	-2.50516	GO:0033059	M1	1	0	GO Biological Processes	19	cellular pigmentation	19_GO:0043473 pigmentation	-2.50516	6.61869	4.39772	30211	51	358	4	1.11732	0.555529	357|10540|63971|89781	SHROOM2|DCTN2|KIF13A|HPS4	-0.623299	0	36	0	0	-3.04545	84.3883
1	-2.5048	GO:0050860	M1	1	0	GO Biological Processes	19	negative regulation of T cell receptor signaling pathway	19_GO:0002376 immune system process	-2.5048	10.1266	4.99918	30211	25	358	3	0.837989	0.481782	5771|8525|56940	PTPN2|DGKZ|DUSP22	-0.623299	0	62	1	1	-2.5048	84.3883
1	-2.5048	GO:0098751	M1	1	0	GO Biological Processes	19	bone cell development	19_GO:0032502 developmental process	-2.5048	10.1266	4.99918	30211	25	358	3	0.837989	0.481782	4211|6714|25946	MEIS1|SRC|ZNF385A	-0.623299	0	63	1	1	-2.5048	42.1941
1	-2.48084	GO:0050708	M1	1	0	GO Biological Processes	19	regulation of protein secretion	19_GO:0051179 localization	-2.48084	3.01387	3.51553	30211	252	358	9	2.51397	0.827388	3382|4345|7226|8938|25807|56262|57555|84976|399687	ICA1|CD200|TRPM2|BAIAP3|RHBDD3|LRRC8A|NLGN2|DISP1|MYO18A	-0.602637	0	14	0	0	-4.24242	5.03811
1	-2.4726	GO:0007169	M1	1	0	GO Biological Processes	19	transmembrane receptor protein tyrosine kinase signaling pathway	19_GO:0023052 signaling	-2.4726	2.5128	3.34804	30211	403	358	12	3.35196	0.951271	2688|2886|2887|4914|5164|5771|6503|6714|6778|8711|10188|55715	GH1|GRB7|GRB10|NTRK1|PDK2|PTPN2|SLA|SRC|STAT6|TNK1|TNK2|DOK4	-0.596526	0	4	0	0	-5.22823	3.43042
1	-2.46395	GO:0042147	M1	1	0	GO Biological Processes	19	retrograde transport, endosome to Golgi	19_GO:0051179 localization	-2.46395	4.96402	4.00772	30211	85	358	5	1.39665	0.620223	8729|8938|9905|23085|55658	GBF1|BAIAP3|SGSM2|ERC1|RNF126	-0.589982	0	13	0	0	-4.24607	4.96402
1	-2.45535	GO:0001573	M1	1	0	GO Biological Processes	19	ganglioside metabolic process	19_GO:0008152 metabolic process	-2.45535	9.73711	4.88069	30211	26	358	3	0.837989	0.481782	20|27090|30815	ABCA2|ST6GALNAC4|ST6GALNAC6	-0.587661	0	40	0	0	-2.88325	10.5485
1	-2.45535	GO:0032878	M1	1	0	GO Biological Processes	19	regulation of establishment or maintenance of cell polarity	19_GO:0050789 regulation of biological process	-2.45535	9.73711	4.88069	30211	26	358	3	0.837989	0.481782	9475|23189|26030	ROCK2|KANK1|PLEKHG3	-0.587661	0	58	0	0	-2.61071	84.3883
1	-2.45535	GO:0034453	M1	1	0	GO Biological Processes	19	microtubule anchoring	19_GO:0009987 cellular process	-2.45535	9.73711	4.88069	30211	26	358	3	0.837989	0.481782	23122|283726|399693	CLASP2|SAXO2|CCDC187	-0.587661	0	64	1	1	-2.45535	21.0971
1	-2.43317	GO:0022604	M1	1	0	GO Biological Processes	19	regulation of cell morphogenesis	19_GO:0032502 developmental process	-2.43317	2.76683	3.39616	30211	305	358	10	2.7933	0.870894	226|389|1742|1785|2039|6714|23189|54509|57154|116985	ALDOA|RHOC|DLG4|DNM2|DMTN|SRC|KANK1|RHOF|SMURF1|ARAP1	-0.581701	0	1	0	0	-8.35316	7.67166
1	-2.43317	GO:0007162	M1	1	0	GO Biological Processes	19	negative regulation of cell adhesion	19_GO:0022610 biological adhesion	-2.43317	2.76683	3.39616	30211	305	358	10	2.7933	0.870894	2039|3142|5771|6714|8751|23122|23189|53827|56940|57669	DMTN|HLX|PTPN2|SRC|ADAM15|CLASP2|KANK1|FXYD5|DUSP22|EPB41L5	-0.581701	0	5	0	0	-5.01397	84.3883
1	-2.43317	GO:0032409	M1	1	0	GO Biological Processes	19	regulation of transporter activity	19_GO:0065007 biological regulation	-2.43317	2.76683	3.39616	30211	305	358	10	2.7933	0.870894	781|1742|1785|3753|4208|4987|53827|56704|57555|342667	CACNA2D1|DLG4|DNM2|KCNE1|MEF2C|OPRL1|FXYD5|JPH1|NLGN2|STAC2	-0.581701	0	16	0	0	-4.12873	16.8777
1	-2.42711	GO:0070973	M1	1	0	GO Biological Processes	19	protein localization to endoplasmic reticulum exit site	19_GO:0051179 localization	-2.42711	21.0971	6.22552	30211	8	358	2	0.558659	0.393927	8729|9919	GBF1|SEC16A	-0.581701	0	26	0	0	-3.73014	84.3883
1	-2.42711	GO:0009221	M1	1	0	GO Biological Processes	19	pyrimidine deoxyribonucleotide biosynthetic process	19_GO:0008152 metabolic process	-2.42711	21.0971	6.22552	30211	8	358	2	0.558659	0.393927	1635|1854	DCTD|DUT	-0.581701	0	31	0	0	-3.38007	56.2588
1	-2.44435	GO:1905515	M1	1	0	GO Biological Processes	19	non-motile cilium assembly	19_GO:0009987 cellular process	-2.44435	6.36893	4.28398	30211	53	358	4	1.11732	0.555529	22919|26005|123016|152206	MAPRE1|C2CD3|TTC8|CCDC13	-0.581701	0	51	0	0	-2.69136	42.1941
1	-2.42711	GO:2000586	M1	1	0	GO Biological Processes	19	regulation of platelet-derived growth factor receptor-beta signaling pathway	19_GO:0023052 signaling	-2.42711	21.0971	6.22552	30211	8	358	2	0.558659	0.393927	5771|6714	PTPN2|SRC	-0.581701	0	62	0	0	-2.5048	84.3883
1	-2.44465	GO:0008610	M1	1	0	GO Biological Processes	19	lipid biosynthetic process	19_GO:0008152 metabolic process	-2.44465	2.22074	3.2221	30211	570	358	15	4.18994	1.05893	20|1584|3631|3972|5833|8525|9091|9926|26301|27090|27315|30815|55627|93517|145567	ABCA2|CYP11B1|INPP4A|LHB|PCYT2|DGKZ|PIGQ|LPGAT1|GBGT1|ST6GALNAC4|PGAP2|ST6GALNAC6|SMPD4|SDR42E1|TTC7B	-0.581701	0	65	1	1	-2.44465	2.70475
1	-2.42711	GO:0060430	M1	1	0	GO Biological Processes	19	lung saccule development	19_GO:0032502 developmental process	-2.42711	21.0971	6.22552	30211	8	358	2	0.558659	0.393927	4054|171023	LTBP3|ASXL1	-0.581701	0	66	1	1	-2.42711	21.0971
1	-2.42711	GO:0038202	M1	1	0	GO Biological Processes	19	TORC1 signaling	19_GO:0023052 signaling	-2.42711	21.0971	6.22552	30211	8	358	2	0.558659	0.393927	23274|57521	CLEC16A|RPTOR	-0.581701	0	67	1	1	-2.42711	84.3883
1	-2.42711	GO:0001840	M1	1	0	GO Biological Processes	19	neural plate development	19_GO:0032502 developmental process	-2.42711	21.0971	6.22552	30211	8	358	2	0.558659	0.393927	26005|57669	C2CD3|EPB41L5	-0.581701	0	68	1	1	-2.42711	84.3883
1	-2.4232	GO:0050890	M1	1	0	GO Biological Processes	19	cognition	19_GO:0032501 multicellular organismal process	-2.4232	2.75779	3.38437	30211	306	358	10	2.7933	0.870894	1742|4208|4212|4914|4987|5575|6547|25946|84197|123016	DLG4|MEF2C|MEIS2|NTRK1|OPRL1|PRKAR1B|SLC8A3|ZNF385A|POMK|TTC8	-0.579762	0	12	0	0	-4.37911	6.91707
1	-2.41494	GO:0072348	M1	1	0	GO Biological Processes	19	sulfur compound transport	19_GO:0051179 localization	-2.41494	6.25098	4.22928	30211	54	358	4	1.11732	0.555529	4363|55238|56262|60386	ABCC1|SLC38A7|LRRC8A|SLC25A19	-0.573461	0	69	1	1	-2.41494	84.3883
1	-2.40799	GO:0032438	M1	1	0	GO Biological Processes	19	melanosome organization	19_GO:0043473 pigmentation	-2.40799	9.37647	4.76845	30211	27	358	3	0.837989	0.481782	357|63971|89781	SHROOM2|KIF13A|HPS4	-0.568461	0	36	0	0	-3.04545	84.3883
1	-2.40032	GO:0007368	M1	1	0	GO Biological Processes	19	determination of left/right symmetry	19_GO:0032502 developmental process	-2.40032	4.01849	3.71811	30211	126	358	6	1.67598	0.678457	162|4208|25790|26005|51684|84976	AP1B1|MEF2C|CFAP45|C2CD3|SUFU|DISP1	-0.562734	0	9	0	0	-4.55014	7.98267
1	-2.39357	GO:1904951	M1	1	0	GO Biological Processes	19	positive regulation of establishment of protein localization	19_GO:0051179 localization	-2.39357	2.73101	3.34928	30211	309	358	10	2.7933	0.870894	3305|6714|7226|8938|56262|57555|79778|89781|161291|399687	HSPA1L|SRC|TRPM2|BAIAP3|LRRC8A|NLGN2|MICALL2|HPS4|TMEM30B|MYO18A	-0.557927	0	14	0	0	-4.24242	5.03811
1	-2.39093	GO:0030163	M1	1	0	GO Biological Processes	19	protein catabolic process	19_GO:0008152 metabolic process	-2.39093	2.07013	3.12092	30211	693	358	17	4.7486	1.12403	22898|23053|51608|51619|54620|55658|55905|57154|63891|64777|80700|81502|84164|84447|92421|116138|284996	DENND3|ZSWIM8|GET4|UBE2D4|FBXL19|RNF126|RNF114|SMURF1|RNF123|RMND5B|UBXN6|HM13|ASCC2|SYVN1|CHMP4C|KLHDC3|RNF149	-0.557203	0	45	0	0	-2.75606	2.69846
1	-2.38616	GO:0060998	M1	1	0	GO Biological Processes	19	regulation of dendritic spine development	19_GO:0032502 developmental process	-2.38616	6.13733	4.17594	30211	55	358	4	1.11732	0.555529	4208|5597|5802|57555	MEF2C|MAPK6|PTPRS|NLGN2	-0.554352	0	43	0	0	-2.83446	84.3883
1	-2.37861	GO:0050801	M1	1	0	GO Biological Processes	19	ion homeostasis	19_GO:0065007 biological regulation	-2.37861	2.01457	3.08957	30211	754	358	18	5.02793	1.15492	491|781|1742|1760|3778|4756|4987|5164|6363|6547|6714|7226|8913|9900|50617|53373|56704|84286	ATP2B2|CACNA2D1|DLG4|DMPK|KCNMA1|NEO1|OPRL1|PDK2|CCL19|SLC8A3|SRC|TRPM2|CACNA1G|SV2A|ATP6V0A4|TPCN1|JPH1|TMEM175	-0.548719	0	18	0	0	-4.03754	14.892
1	-2.36256	GO:0048753	M1	1	0	GO Biological Processes	19	pigment granule organization	19_GO:0043473 pigmentation	-2.36256	9.0416	4.6619	30211	28	358	3	0.837989	0.481782	357|63971|89781	SHROOM2|KIF13A|HPS4	-0.534564	0	36	0	0	-3.04545	84.3883
1	-2.35798	GO:0043954	M1	1	0	GO Biological Processes	19	cellular component maintenance	19_GO:0009987 cellular process	-2.35798	6.02773	4.12391	30211	56	358	4	1.11732	0.555529	1742|2017|23085|57555	DLG4|CTTN|ERC1|NLGN2	-0.531879	0	38	0	0	-2.93946	42.1941
1	-2.34921	GO:0007611	M1	1	0	GO Biological Processes	19	learning or memory	19_GO:0007610 behavior	-2.34921	2.87687	3.35415	30211	264	358	9	2.51397	0.827388	1742|4208|4212|4914|4987|5575|6547|25946|84197	DLG4|MEF2C|MEIS2|NTRK1|OPRL1|PRKAR1B|SLC8A3|ZNF385A|POMK	-0.524994	0	12	0	0	-4.37911	6.91707
1	-2.34142	GO:0034330	M1	1	0	GO Biological Processes	19	cell junction organization	19_GO:0009987 cellular process	-2.34142	2.31934	3.16704	30211	473	358	13	3.63128	0.988682	389|1742|2017|3691|4774|5802|6547|6714|23085|27134|57555|79778|143162	RHOC|DLG4|CTTN|ITGB4|NFIA|PTPRS|SLC8A3|SRC|ERC1|TJP3|NLGN2|MICALL2|FRMPD2	-0.519078	0	70	1	1	-2.34142	4.36491
1	-2.33779	GO:0060627	M1	1	0	GO Biological Processes	19	regulation of vesicle-mediated transport	19_GO:0051179 localization	-2.33779	2.23334	3.13391	30211	529	358	14	3.91061	1.02452	20|274|1742|1785|5575|6363|6714|8291|8913|8938|10188|23122|25837|399687	ABCA2|BIN1|DLG4|DNM2|PRKAR1B|CCL19|SRC|DYSF|CACNA1G|BAIAP3|TNK2|CLASP2|RAB26|MYO18A	-0.517316	0	71	1	1	-2.33779	3.83583
1	-2.32137	GO:0046078	M1	1	0	GO Biological Processes	19	dUMP metabolic process	19_GO:0008152 metabolic process	-2.32137	18.7529	5.83306	30211	9	358	2	0.558659	0.393927	1635|1854	DCTD|DUT	-0.505841	0	31	0	0	-3.38007	56.2588
1	-2.32137	GO:0006700	M1	1	0	GO Biological Processes	19	C21-steroid hormone biosynthetic process	19_GO:0008152 metabolic process	-2.32137	18.7529	5.83306	30211	9	358	2	0.558659	0.393927	1584|3972	CYP11B1|LHB	-0.505841	0	72	1	1	-2.32137	28.1294
1	-2.31892	GO:0050686	M1	1	0	GO Biological Processes	19	negative regulation of mRNA processing	19_GO:0048519 negative regulation of biological process	-2.31892	8.72982	4.56055	30211	29	358	3	0.837989	0.481782	6433|6829|79171	SFSWAP|SUPT5H|RBM42	-0.505841	0	73	1	1	-2.31892	8.72982
1	-2.31892	GO:0048665	M1	1	0	GO Biological Processes	19	neuron fate specification	19_GO:0032502 developmental process	-2.31892	8.72982	4.56055	30211	29	358	3	0.837989	0.481782	6495|51684|63950	SIX1|SUFU|DMRTA2	-0.505841	0	74	1	1	-2.31892	42.1941
1	-2.31348	GO:0051271	M1	1	0	GO Biological Processes	19	negative regulation of cellular component movement	19_GO:0051179 localization	-2.31348	2.51564	3.20788	30211	369	358	11	3.07263	0.912088	274|4208|4345|5797|7080|8751|23122|23189|23380|23613|56940	BIN1|MEF2C|CD200|PTPRM|NKX2-1|ADAM15|CLASP2|KANK1|SRGAP2|ZMYND8|DUSP22	-0.502226	0	61	0	0	-2.53358	2.55722
1	-2.30216	GO:0007160	M1	1	0	GO Biological Processes	19	cell-matrix adhesion	19_GO:0022610 biological adhesion	-2.30216	3.83583	3.57568	30211	132	358	6	1.67598	0.678457	1896|2017|3691|3694|6714|8751	EDA|CTTN|ITGB4|ITGB6|SRC|ADAM15	-0.492731	0	32	0	0	-3.36317	7.03236
1	-2.29728	GO:0007229	M1	1	0	GO Biological Processes	19	integrin-mediated signaling pathway	19_GO:0023052 signaling	-2.29728	4.537	3.74099	30211	93	358	5	1.39665	0.620223	1307|3691|3694|6714|8751	COL16A1|ITGB4|ITGB6|SRC|ADAM15	-0.49147	0	32	0	0	-3.36317	7.03236
1	-2.29728	GO:0051258	M1	1	0	GO Biological Processes	19	protein polymerization	19_GO:0009987 cellular process	-2.29728	4.537	3.74099	30211	93	358	5	1.39665	0.620223	2017|22919|23122|79778|85378	CTTN|MAPRE1|CLASP2|MICALL2|TUBGCP6	-0.49147	0	64	0	0	-2.45535	21.0971
1	-2.29111	GO:0042391	M1	1	0	GO Biological Processes	19	regulation of membrane potential	19_GO:0065007 biological regulation	-2.29111	2.38273	3.14375	30211	425	358	12	3.35196	0.951271	274|781|1742|1760|3753|3778|4208|6547|6714|8913|23416|57555	BIN1|CACNA2D1|DLG4|DMPK|KCNE1|KCNMA1|MEF2C|SLC8A3|SRC|CACNA1G|KCNH3|NLGN2	-0.487093	0	19	0	0	-4.03505	84.3883
1	-2.28636	GO:0009855	M1	1	0	GO Biological Processes	19	determination of bilateral symmetry	19_GO:0032502 developmental process	-2.28636	3.80699	3.55275	30211	133	358	6	1.67598	0.678457	162|4208|25790|26005|51684|84976	AP1B1|MEF2C|CFAP45|C2CD3|SUFU|DISP1	-0.485652	0	9	0	0	-4.55014	7.98267
1	-2.28609	GO:1902905	M1	1	0	GO Biological Processes	19	positive regulation of supramolecular fiber organization	19_GO:0048518 positive regulation of biological process	-2.28609	3.35635	3.43325	30211	176	358	7	1.95531	0.731776	274|389|2017|9475|10152|22919|55755	BIN1|RHOC|CTTN|ROCK2|ABI2|MAPRE1|CDK5RAP2	-0.485652	0	10	0	0	-4.54118	3.6296
1	-2.27695	GO:0043001	M1	1	0	GO Biological Processes	19	Golgi to plasma membrane protein transport	19_GO:0051179 localization	-2.27695	8.43883	4.46397	30211	30	358	3	0.837989	0.481782	9919|25837|63971	SEC16A|RAB26|KIF13A	-0.480057	0	7	0	0	-4.60846	42.1941
1	-2.27695	GO:1990776	M1	1	0	GO Biological Processes	19	response to angiotensin	19_GO:0050896 response to stimulus	-2.27695	8.43883	4.46397	30211	30	358	3	0.837989	0.481782	3297|6714|9475	HSF1|SRC|ROCK2	-0.480057	0	75	1	1	-2.27695	84.3883
1	-2.27273	GO:0006887	M1	1	0	GO Biological Processes	19	exocytosis	19_GO:0051179 localization	-2.27273	3.02738	3.32765	30211	223	358	8	2.23464	0.781186	2039|6453|8938|9900|23265|25837|63910|283849	DMTN|ITSN1|BAIAP3|SV2A|EXOC7|RAB26|SLC17A9|EXOC3L1	-0.477597	0	76	1	1	-2.27273	3.02738
1	-2.27071	GO:0009799	M1	1	0	GO Biological Processes	19	specification of symmetry	19_GO:0032502 developmental process	-2.27071	3.77858	3.53005	30211	134	358	6	1.67598	0.678457	162|4208|25790|26005|51684|84976	AP1B1|MEF2C|CFAP45|C2CD3|SUFU|DISP1	-0.477329	0	9	0	0	-4.55014	7.98267
1	-2.25092	GO:0032387	M1	1	0	GO Biological Processes	19	negative regulation of intracellular transport	19_GO:0051179 localization	-2.25092	5.62588	3.92774	30211	60	358	4	1.11732	0.555529	20|2039|3753|51684	ABCA2|DMTN|KCNE1|SUFU	-0.459286	0	52	0	0	-2.69136	84.3883
1	-2.23927	GO:0006892	M1	1	0	GO Biological Processes	19	post-Golgi vesicle-mediated transport	19_GO:0051179 localization	-2.23927	4.39522	3.64868	30211	96	358	5	1.39665	0.620223	1785|8729|9919|25837|63971	DNM2|GBF1|SEC16A|RAB26|KIF13A	-0.449375	0	7	0	0	-4.60846	42.1941
1	-2.22786	GO:1901387	M1	1	0	GO Biological Processes	19	positive regulation of voltage-gated calcium channel activity	19_GO:0051179 localization	-2.22786	16.8777	5.49919	30211	10	358	2	0.558659	0.393927	781|342667	CACNA2D1|STAC2	-0.446572	0	16	0	0	-4.12873	16.8777
1	-2.22786	GO:0009157	M1	1	0	GO Biological Processes	19	deoxyribonucleoside monophosphate biosynthetic process	19_GO:0008152 metabolic process	-2.22786	16.8777	5.49919	30211	10	358	2	0.558659	0.393927	1635|1854	DCTD|DUT	-0.446572	0	31	0	0	-3.38007	56.2588
1	-2.22786	GO:0045625	M1	1	0	GO Biological Processes	19	regulation of T-helper 1 cell differentiation	19_GO:0002376 immune system process	-2.22786	16.8777	5.49919	30211	10	358	2	0.558659	0.393927	3142|6363	HLX|CCL19	-0.446572	0	49	0	0	-2.69136	84.3883
1	-2.22786	GO:1904526	M1	1	0	GO Biological Processes	19	regulation of microtubule binding	19_GO:0065007 biological regulation	-2.22786	16.8777	5.49919	30211	10	358	2	0.558659	0.393927	3297|22919	HSF1|MAPRE1	-0.446572	0	51	0	0	-2.69136	42.1941
1	-2.22786	GO:1902959	M1	1	0	GO Biological Processes	19	regulation of aspartic-type endopeptidase activity involved in amyloid precursor protein catabolic process	19_GO:0008152 metabolic process	-2.22786	16.8777	5.49919	30211	10	358	2	0.558659	0.393927	274|9475	BIN1|ROCK2	-0.446572	0	58	0	0	-2.61071	84.3883
1	-2.20958	GO:0006479	M1	1	0	GO Biological Processes	19	protein methylation	19_GO:0008152 metabolic process	-2.20958	3.66906	3.44137	30211	138	358	6	1.67598	0.678457	4802|10498|58508|65094|79813|84444	NFYC|CARM1|KMT2C|JMJD4|EHMT1|DOT1L	-0.431678	0	37	0	0	-2.9742	5.21989
1	-2.20958	GO:0008213	M1	1	0	GO Biological Processes	19	protein alkylation	19_GO:0008152 metabolic process	-2.20958	3.66906	3.44137	30211	138	358	6	1.67598	0.678457	4802|10498|58508|65094|79813|84444	NFYC|CARM1|KMT2C|JMJD4|EHMT1|DOT1L	-0.431678	0	37	0	0	-2.9742	5.21989
1	-2.20514	GO:0051046	M1	1	0	GO Biological Processes	19	regulation of secretion	19_GO:0051179 localization	-2.20514	2.08882	2.96505	30211	606	358	15	4.18994	1.05893	3382|4208|4345|4987|7226|8913|8938|9900|23122|25807|25837|56262|57555|84976|399687	ICA1|MEF2C|CD200|OPRL1|TRPM2|CACNA1G|BAIAP3|SV2A|CLASP2|RHBDD3|RAB26|LRRC8A|NLGN2|DISP1|MYO18A	-0.428924	0	14	0	0	-4.24242	5.03811
1	-2.20182	GO:0120162	M1	1	0	GO Biological Processes	19	positive regulation of cold-induced thermogenesis	19_GO:0048518 positive regulation of biological process	-2.20182	4.30552	3.58921	30211	98	358	5	1.39665	0.620223	2887|3297|6778|26580|79813	GRB10|HSF1|STAT6|BSCL2|EHMT1	-0.427289	0	77	1	1	-2.20182	21.0971
1	-2.19465	GO:0007009	M1	1	0	GO Biological Processes	19	plasma membrane organization	19_GO:0009987 cellular process	-2.19465	3.64266	3.41972	30211	139	358	6	1.67598	0.678457	274|745|8291|26509|57716|92421	BIN1|MYRF|DYSF|MYOF|PRX|CHMP4C	-0.426775	0	21	0	0	-3.88121	42.1941
1	-2.1952	GO:0070848	M1	1	0	GO Biological Processes	19	response to growth factor	19_GO:0050896 response to stimulus	-2.1952	2.22525	3.00373	30211	493	358	13	3.63128	0.988682	3694|4054|4208|4212|4914|6714|8576|9475|26508|56940|57154|57669|126520	ITGB6|LTBP3|MEF2C|MEIS2|NTRK1|SRC|STK16|ROCK2|HEYL|DUSP22|SMURF1|EPB41L5|PLK5	-0.426775	0	34	0	0	-3.2255	42.1941
1	-2.19756	GO:1903955	M1	1	0	GO Biological Processes	19	positive regulation of protein targeting to mitochondrion	19_GO:0051179 localization	-2.19756	7.9114	4.28363	30211	32	358	3	0.837989	0.481782	3305|79778|89781	HSPA1L|MICALL2|HPS4	-0.426775	0	55	0	0	-2.6262	84.3883
1	-2.19465	GO:0050684	M1	1	0	GO Biological Processes	19	regulation of mRNA processing	19_GO:0008152 metabolic process	-2.19465	3.64266	3.41972	30211	139	358	6	1.67598	0.678457	3297|6433|6829|79171|146713|202559	HSF1|SFSWAP|SUPT5H|RBM42|RBFOX3|KHDRBS2	-0.426775	0	73	0	0	-2.31892	8.72982
1	-2.18629	GO:0060341	M1	1	0	GO Biological Processes	19	regulation of cellular localization	19_GO:0051179 localization	-2.18629	1.92765	2.88953	30211	788	358	18	5.02793	1.15492	20|1742|2037|2039|3305|3753|6714|8729|8938|9475|51112|51684|56704|57555|79778|89781|161291|342667	ABCA2|DLG4|EPB41L2|DMTN|HSPA1L|KCNE1|SRC|GBF1|BAIAP3|ROCK2|TRAPPC12|SUFU|JPH1|NLGN2|MICALL2|HPS4|TMEM30B|STAC2	-0.420061	0	14	0	0	-4.24242	5.03811
1	-2.15995	GO:0051497	M1	1	0	GO Biological Processes	19	negative regulation of stress fiber assembly	19_GO:0048519 negative regulation of biological process	-2.15995	7.67166	4.19922	30211	33	358	3	0.837989	0.481782	23122|84952|116985	CLASP2|CGNL1|ARAP1	-0.415673	0	1	0	0	-8.35316	7.67166
1	-2.14609	GO:0046578	M1	1	0	GO Biological Processes	19	regulation of Ras protein signal transduction	19_GO:0023052 signaling	-2.14609	3.15892	3.24299	30211	187	358	7	1.95531	0.731776	1785|4914|8729|22898|23189|23263|57706	DNM2|NTRK1|GBF1|DENND3|KANK1|MCF2L|DENND1A	-0.415673	0	2	0	0	-6.89056	24.1109
1	-2.14411	GO:0048308	M1	1	0	GO Biological Processes	19	organelle inheritance	19_GO:0009987 cellular process	-2.14411	15.3433	5.21033	30211	11	358	2	0.558659	0.393927	8729|126520	GBF1|PLK5	-0.415673	0	26	0	0	-3.73014	84.3883
1	-2.14411	GO:0048313	M1	1	0	GO Biological Processes	19	Golgi inheritance	19_GO:0009987 cellular process	-2.14411	15.3433	5.21033	30211	11	358	2	0.558659	0.393927	8729|126520	GBF1|PLK5	-0.415673	0	26	0	0	-3.73014	84.3883
1	-2.14411	GO:0002327	M1	1	0	GO Biological Processes	19	immature B cell differentiation	19_GO:0002376 immune system process	-2.14411	15.3433	5.21033	30211	11	358	2	0.558659	0.393927	56262|84447	LRRC8A|SYVN1	-0.415673	0	27	0	0	-3.55726	15.3433
1	-2.14411	GO:0072578	M1	1	0	GO Biological Processes	19	neurotransmitter-gated ion channel clustering	19_GO:0051179 localization	-2.14411	15.3433	5.21033	30211	11	358	2	0.558659	0.393927	1742|57555	DLG4|NLGN2	-0.415673	0	38	0	0	-2.93946	42.1941
1	-2.15197	GO:0009988	M1	1	0	GO Biological Processes	19	cell-cell recognition	19_GO:0009987 cellular process	-2.15197	5.27427	3.74846	30211	64	358	4	1.11732	0.555529	226|3305|6363|30815	ALDOA|HSPA1L|CCL19|ST6GALNAC6	-0.415673	0	49	0	0	-2.69136	84.3883
1	-2.16521	GO:0015748	M1	1	0	GO Biological Processes	19	organophosphate ester transport	19_GO:0051179 localization	-2.16521	3.59099	3.377	30211	141	358	6	1.67598	0.678457	2542|4363|56262|60386|63910|161291	SLC37A4|ABCC1|LRRC8A|SLC25A19|SLC17A9|TMEM30B	-0.415673	0	50	0	0	-2.69136	28.1294
1	-2.14411	GO:0090527	M1	1	0	GO Biological Processes	19	actin filament reorganization	19_GO:0009987 cellular process	-2.14411	15.3433	5.21033	30211	11	358	2	0.558659	0.393927	2039|116985	DMTN|ARAP1	-0.415673	0	52	0	0	-2.69136	84.3883
1	-2.14411	GO:0021561	M1	1	0	GO Biological Processes	19	facial nerve development	19_GO:0032502 developmental process	-2.14411	15.3433	5.21033	30211	11	358	2	0.558659	0.393927	6405|6495	SEMA3F|SIX1	-0.415673	0	60	0	0	-2.60177	21.0971
1	-2.14411	GO:0021610	M1	1	0	GO Biological Processes	19	facial nerve morphogenesis	19_GO:0032502 developmental process	-2.14411	15.3433	5.21033	30211	11	358	2	0.558659	0.393927	6405|6495	SEMA3F|SIX1	-0.415673	0	60	0	0	-2.60177	21.0971
1	-2.15995	GO:0050858	M1	1	0	GO Biological Processes	19	negative regulation of antigen receptor-mediated signaling pathway	19_GO:0002376 immune system process	-2.15995	7.67166	4.19922	30211	33	358	3	0.837989	0.481782	5771|8525|56940	PTPN2|DGKZ|DUSP22	-0.415673	0	62	0	0	-2.5048	84.3883
1	-2.17601	GO:0061515	M1	1	0	GO Biological Processes	19	myeloid cell development	19_GO:0002376 immune system process	-2.17601	5.35799	3.79184	30211	63	358	4	1.11732	0.555529	2039|4211|6714|25946	DMTN|MEIS1|SRC|ZNF385A	-0.415673	0	63	0	0	-2.5048	42.1941
1	-2.14411	GO:0032525	M1	1	0	GO Biological Processes	19	somite rostral/caudal axis specification	19_GO:0032502 developmental process	-2.14411	15.3433	5.21033	30211	11	358	2	0.558659	0.393927	57669|145873	EPB41L5|MESP2	-0.415673	0	68	0	0	-2.42711	84.3883
1	-2.14411	GO:0120255	M1	1	0	GO Biological Processes	19	olefinic compound biosynthetic process	19_GO:0008152 metabolic process	-2.14411	15.3433	5.21033	30211	11	358	2	0.558659	0.393927	1584|3972	CYP11B1|LHB	-0.415673	0	72	0	0	-2.32137	28.1294
1	-2.16521	GO:0019318	M1	1	0	GO Biological Processes	19	hexose metabolic process	19_GO:0008152 metabolic process	-2.16521	3.59099	3.377	30211	141	358	6	1.67598	0.678457	226|2542|3795|5164|51363|283450	ALDOA|SLC37A4|KHK|PDK2|CHST15|HECTD4	-0.415673	0	78	1	1	-2.16521	12.9828
1	-2.15995	GO:0070050	M1	1	0	GO Biological Processes	19	neuron cellular homeostasis	19_GO:0065007 biological regulation	-2.15995	7.67166	4.19922	30211	33	358	3	0.837989	0.481782	491|23498|84286	ATP2B2|HAAO|TMEM175	-0.415673	0	79	1	1	-2.15995	28.1294
1	-2.15995	GO:0046685	M1	1	0	GO Biological Processes	19	response to arsenic-containing substance	19_GO:0050896 response to stimulus	-2.15995	7.67166	4.19922	30211	33	358	3	0.837989	0.481782	3297|7390|51593	HSF1|UROS|SRRT	-0.415673	0	80	1	1	-2.15995	42.1941
1	-2.1507	GO:0045598	M1	1	0	GO Biological Processes	19	regulation of fat cell differentiation	19_GO:0032502 developmental process	-2.1507	3.5657	3.35594	30211	142	358	6	1.67598	0.678457	2784|4037|6495|10498|25946|171023	GNB3|LRP3|SIX1|CARM1|ZNF385A|ASXL1	-0.415673	0	81	1	1	-2.1507	42.1941
1	-2.14411	GO:0030033	M1	1	0	GO Biological Processes	19	microvillus assembly	19_GO:0009987 cellular process	-2.14411	15.3433	5.21033	30211	11	358	2	0.558659	0.393927	51735|53827	RAPGEF6|FXYD5	-0.415673	0	82	1	1	-2.14411	84.3883
1	-2.14411	GO:0032329	M1	1	0	GO Biological Processes	19	serine transport	19_GO:0051179 localization	-2.14411	15.3433	5.21033	30211	11	358	2	0.558659	0.393927	55238|81855	SLC38A7|SFXN3	-0.415673	0	83	1	1	-2.14411	28.1294
1	-2.14411	GO:2000392	M1	1	0	GO Biological Processes	19	regulation of lamellipodium morphogenesis	19_GO:0032502 developmental process	-2.14411	15.3433	5.21033	30211	11	358	2	0.558659	0.393927	6714|23189	SRC|KANK1	-0.415673	0	84	1	1	-2.14411	42.1941
1	-2.14411	GO:0060788	M1	1	0	GO Biological Processes	19	ectodermal placode formation	19_GO:0032502 developmental process	-2.14411	15.3433	5.21033	30211	11	358	2	0.558659	0.393927	1896|6495	EDA|SIX1	-0.415673	0	85	1	1	-2.14411	42.1941
1	-2.14411	GO:0071697	M1	1	0	GO Biological Processes	19	ectodermal placode morphogenesis	19_GO:0032502 developmental process	-2.14411	15.3433	5.21033	30211	11	358	2	0.558659	0.393927	1896|6495	EDA|SIX1	-0.415673	0	85	0	0	-2.14411	42.1941
1	-2.10551	GO:0009725	M1	1	0	GO Biological Processes	19	response to hormone	19_GO:0050896 response to stimulus	-2.10551	1.93342	2.81917	30211	742	358	17	4.7486	1.12403	20|58|1584|2688|2887|3297|3795|4149|4208|5164|5771|6363|6714|6778|7080|9475|22937	ABCA2|ACTA1|CYP11B1|GH1|GRB10|HSF1|KHK|MAX|MEF2C|PDK2|PTPN2|CCL19|SRC|STAT6|NKX2-1|ROCK2|SCAP	-0.387216	0	4	0	0	-5.22823	3.43042
1	-2.10893	GO:0007610	M1	1	0	GO Biological Processes	19	behavior	19_GO:0007610 behavior	-2.10893	2.09846	2.88115	30211	563	358	14	3.91061	1.02452	20|1742|4208|4211|4212|4914|4987|5575|6547|25946|57521|57555|79846|84197	ABCA2|DLG4|MEF2C|MEIS1|MEIS2|NTRK1|OPRL1|PRKAR1B|SLC8A3|ZNF385A|RPTOR|NLGN2|CFAP69|POMK	-0.387216	0	12	0	0	-4.37911	6.91707
1	-2.10794	GO:0016482	M1	1	0	GO Biological Processes	19	cytosolic transport	19_GO:0051179 localization	-2.10794	3.49193	3.29386	30211	145	358	6	1.67598	0.678457	8729|8938|9905|23085|29911|55658	GBF1|BAIAP3|SGSM2|ERC1|HOOK2|RNF126	-0.387216	0	13	0	0	-4.24607	4.96402
1	-2.10523	GO:0061337	M1	1	0	GO Biological Processes	19	cardiac conduction	19_GO:0023052 signaling	-2.10523	5.11444	3.66436	30211	66	358	4	1.11732	0.555529	274|781|3753|8913	BIN1|CACNA2D1|KCNE1|CACNA1G	-0.387216	0	19	0	0	-4.03505	84.3883
1	-2.10523	GO:0070988	M1	1	0	GO Biological Processes	19	demethylation	19_GO:0008152 metabolic process	-2.10523	5.11444	3.66436	30211	66	358	4	1.11732	0.555529	8242|22992|54620|65094	KDM5C|KDM2A|FBXL19|JMJD4	-0.387216	0	33	0	0	-3.27049	10.5485
1	-2.11223	GO:0035335	M1	1	0	GO Biological Processes	19	peptidyl-tyrosine dephosphorylation	19_GO:0008152 metabolic process	-2.11223	4.09652	3.44726	30211	103	358	5	1.39665	0.620223	5771|5797|5802|27143|56940	PTPN2|PTPRM|PTPRS|PALD1|DUSP22	-0.387216	0	62	0	0	-2.5048	84.3883
1	-2.10523	GO:1900076	M1	1	0	GO Biological Processes	19	regulation of cellular response to insulin stimulus	19_GO:0050896 response to stimulus	-2.10523	5.11444	3.66436	30211	66	358	4	1.11732	0.555529	2887|5771|6714|23189	GRB10|PTPN2|SRC|KANK1	-0.387216	0	62	0	0	-2.5048	84.3883
1	-2.08847	GO:0031646	M1	1	0	GO Biological Processes	19	positive regulation of nervous system process	19_GO:0048518 positive regulation of biological process	-2.08847	7.23328	4.04057	30211	35	358	3	0.837989	0.481782	745|4987|57555	MYRF|OPRL1|NLGN2	-0.376306	0	43	0	0	-2.83446	84.3883
1	-2.08847	GO:0030032	M1	1	0	GO Biological Processes	19	lamellipodium assembly	19_GO:0009987 cellular process	-2.08847	7.23328	4.04057	30211	35	358	3	0.837989	0.481782	2039|23380|84448	DMTN|SRGAP2|ABLIM2	-0.376306	0	44	0	0	-2.77939	84.3883
1	-2.08847	GO:0097028	M1	1	0	GO Biological Processes	19	dendritic cell differentiation	19_GO:0002376 immune system process	-2.08847	7.23328	4.04057	30211	35	358	3	0.837989	0.481782	3694|6363|7226	ITGB6|CCL19|TRPM2	-0.376306	0	49	0	0	-2.69136	84.3883
1	-2.08847	GO:0051298	M1	1	0	GO Biological Processes	19	centrosome duplication	19_GO:0009987 cellular process	-2.08847	7.23328	4.04057	30211	35	358	3	0.837989	0.481782	9475|26005|55755	ROCK2|C2CD3|CDK5RAP2	-0.376306	0	86	1	1	-2.08847	42.1941
1	-2.08248	GO:0032024	M1	1	0	GO Biological Processes	19	positive regulation of insulin secretion	19_GO:0023052 signaling	-2.08248	5.03811	3.62358	30211	67	358	4	1.11732	0.555529	7226|8938|56262|57555	TRPM2|BAIAP3|LRRC8A|NLGN2	-0.376093	0	14	0	0	-4.24242	5.03811
1	-2.08248	GO:0070252	M1	1	0	GO Biological Processes	19	actin-mediated cell contraction	19_GO:0009987 cellular process	-2.08248	5.03811	3.62358	30211	67	358	4	1.11732	0.555529	781|3753|8913|57669	CACNA2D1|KCNE1|CACNA1G|EPB41L5	-0.376093	0	19	0	0	-4.03505	84.3883
1	-2.08248	GO:0014902	M1	1	0	GO Biological Processes	19	myotube differentiation	19_GO:0032502 developmental process	-2.08248	5.03811	3.62358	30211	67	358	4	1.11732	0.555529	58|4208|6495|26509	ACTA1|MEF2C|SIX1|MYOF	-0.376093	0	74	0	0	-2.31892	42.1941
1	-2.08248	GO:0070301	M1	1	0	GO Biological Processes	19	cellular response to hydrogen peroxide	19_GO:0050896 response to stimulus	-2.08248	5.03811	3.62358	30211	67	358	4	1.11732	0.555529	3297|6714|6778|7226	HSF1|SRC|STAT6|TRPM2	-0.376093	0	77	0	0	-2.20182	21.0971
1	-2.08008	GO:0051701	M1	1	0	GO Biological Processes	19	biological process involved in interaction with host	19_GO:0044419 biological process involved in interspecies interaction between organisms	-2.08008	3.44442	3.25337	30211	147	358	6	1.67598	0.678457	3694|4684|6714|10533|53373|92421	ITGB6|NCAM1|SRC|ATG7|TPCN1|CHMP4C	-0.375123	0	87	1	1	-2.08008	3.44442
1	-2.07293	GO:1903131	M1	1	0	GO Biological Processes	19	mononuclear cell differentiation	19_GO:0002376 immune system process	-2.07293	2.60101	3.01047	30211	292	358	9	2.51397	0.827388	3694|4914|5316|5771|6363|6778|7226|56262|84447	ITGB6|NTRK1|PKNOX1|PTPN2|CCL19|STAT6|TRPM2|LRRC8A|SYVN1	-0.371856	0	27	0	0	-3.55726	15.3433
1	-2.06833	GO:1905245	M1	1	0	GO Biological Processes	19	regulation of aspartic-type peptidase activity	19_GO:0008152 metabolic process	-2.06833	14.0647	4.95698	30211	12	358	2	0.558659	0.393927	274|9475	BIN1|ROCK2	-0.371856	0	58	0	0	-2.61071	84.3883
1	-2.07293	GO:0006650	M1	1	0	GO Biological Processes	19	glycerophospholipid metabolic process	19_GO:0008152 metabolic process	-2.07293	2.60101	3.01047	30211	292	358	9	2.51397	0.827388	3631|5833|8525|9091|9926|27315|55627|145567|347735	INPP4A|PCYT2|DGKZ|PIGQ|LPGAT1|PGAP2|SMPD4|TTC7B|SERINC2	-0.371856	0	65	0	0	-2.44465	2.70475
1	-2.06833	GO:0045117	M1	1	0	GO Biological Processes	19	azole transmembrane transport	19_GO:0051179 localization	-2.06833	14.0647	4.95698	30211	12	358	2	0.558659	0.393927	55238|60386	SLC38A7|SLC25A19	-0.371856	0	69	0	0	-2.41494	84.3883
1	-2.06833	GO:0071696	M1	1	0	GO Biological Processes	19	ectodermal placode development	19_GO:0032502 developmental process	-2.06833	14.0647	4.95698	30211	12	358	2	0.558659	0.393927	1896|6495	EDA|SIX1	-0.371856	0	85	0	0	-2.14411	42.1941
1	-2.06833	GO:0034969	M1	1	0	GO Biological Processes	19	histone arginine methylation	19_GO:0008152 metabolic process	-2.06833	14.0647	4.95698	30211	12	358	2	0.558659	0.393927	10498|65094	CARM1|JMJD4	-0.371856	0	88	1	1	-2.06833	42.1941
1	-2.05445	GO:0032232	M1	1	0	GO Biological Processes	19	negative regulation of actin filament bundle assembly	19_GO:0048519 negative regulation of biological process	-2.05445	7.03236	3.96586	30211	36	358	3	0.837989	0.481782	23122|84952|116985	CLASP2|CGNL1|ARAP1	-0.369046	0	1	0	0	-8.35316	7.67166
1	-2.05445	GO:1902745	M1	1	0	GO Biological Processes	19	positive regulation of lamellipodium organization	19_GO:0048518 positive regulation of biological process	-2.05445	7.03236	3.96586	30211	36	358	3	0.837989	0.481782	1785|6714|10152	DNM2|SRC|ABI2	-0.369046	0	30	0	0	-3.38836	84.3883
1	-2.05445	GO:0007044	M1	1	0	GO Biological Processes	19	cell-substrate junction assembly	19_GO:0009987 cellular process	-2.05445	7.03236	3.96586	30211	36	358	3	0.837989	0.481782	2017|3691|6714	CTTN|ITGB4|SRC	-0.369046	0	32	0	0	-3.36317	7.03236
1	-2.05445	GO:1903749	M1	1	0	GO Biological Processes	19	positive regulation of establishment of protein localization to mitochondrion	19_GO:0051179 localization	-2.05445	7.03236	3.96586	30211	36	358	3	0.837989	0.481782	3305|79778|89781	HSPA1L|MICALL2|HPS4	-0.369046	0	55	0	0	-2.6262	84.3883
1	-2.06177	GO:0008015	M1	1	0	GO Biological Processes	19	blood circulation	19_GO:0032501 multicellular organismal process	-2.06177	2.32068	2.9118	30211	400	358	11	3.07263	0.912088	781|1584|2784|3753|3778|4987|6714|8913|9475|26509|27134	CACNA2D1|CYP11B1|GNB3|KCNE1|KCNMA1|OPRL1|SRC|CACNA1G|ROCK2|MYOF|TJP3	-0.369046	0	56	0	0	-2.61586	2.40129
1	-2.0601	GO:0030336	M1	1	0	GO Biological Processes	19	negative regulation of cell migration	19_GO:0040011 locomotion	-2.0601	2.43897	2.94802	30211	346	358	10	2.7933	0.870894	4208|4345|5797|7080|8751|23122|23189|23380|23613|56940	MEF2C|CD200|PTPRM|NKX2-1|ADAM15|CLASP2|KANK1|SRGAP2|ZMYND8|DUSP22	-0.369046	0	61	0	0	-2.53358	2.55722
1	-2.06014	GO:0046626	M1	1	0	GO Biological Processes	19	regulation of insulin receptor signaling pathway	19_GO:0023052 signaling	-2.06014	4.96402	3.5836	30211	68	358	4	1.11732	0.555529	2887|5771|6714|23189	GRB10|PTPN2|SRC|KANK1	-0.369046	0	62	0	0	-2.5048	84.3883
1	-2.05445	GO:0046785	M1	1	0	GO Biological Processes	19	microtubule polymerization	19_GO:0009987 cellular process	-2.05445	7.03236	3.96586	30211	36	358	3	0.837989	0.481782	22919|23122|85378	MAPRE1|CLASP2|TUBGCP6	-0.369046	0	64	0	0	-2.45535	21.0971
1	-2.05112	GO:0051495	M1	1	0	GO Biological Processes	19	positive regulation of cytoskeleton organization	19_GO:0048518 positive regulation of biological process	-2.05112	3.02932	3.11326	30211	195	358	7	1.95531	0.731776	274|389|2017|9475|10152|22919|55755	BIN1|RHOC|CTTN|ROCK2|ABI2|MAPRE1|CDK5RAP2	-0.36708	0	10	0	0	-4.54118	3.6296
1	-2.04686	GO:0055080	M1	1	0	GO Biological Processes	19	cation homeostasis	19_GO:0065007 biological regulation	-2.04686	1.95117	2.77195	30211	692	358	16	4.46927	1.09207	491|781|1742|1760|3778|4756|4987|5164|6363|6547|7226|9900|50617|53373|56704|84286	ATP2B2|CACNA2D1|DLG4|DMPK|KCNMA1|NEO1|OPRL1|PDK2|CCL19|SLC8A3|TRPM2|SV2A|ATP6V0A4|TPCN1|JPH1|TMEM175	-0.364184	0	18	0	0	-4.03754	14.892
1	-2.03819	GO:0003143	M1	1	0	GO Biological Processes	19	embryonic heart tube morphogenesis	19_GO:0032502 developmental process	-2.03819	4.89207	3.5444	30211	69	358	4	1.11732	0.555529	4208|8463|26005|51684	MEF2C|TEAD2|C2CD3|SUFU	-0.356867	0	9	0	0	-4.55014	7.98267
1	-1.92628	GO:1903996	M1	1	0	GO Biological Processes	19	negative regulation of non-membrane spanning protein tyrosine kinase activity	19_GO:0048519 negative regulation of biological process	-1.92628	84.3883	9.13172	30211	1	358	1	0.27933	0.278939	56940	DUSP22	-0.351235	0	5	0	0	-5.01397	84.3883
1	-1.98955	GO:1901385	M1	1	0	GO Biological Processes	19	regulation of voltage-gated calcium channel activity	19_GO:0051179 localization	-1.98955	6.66223	3.82466	30211	38	358	3	0.837989	0.481782	781|4987|342667	CACNA2D1|OPRL1|STAC2	-0.351235	0	16	0	0	-4.12873	16.8777
1	-1.99171	GO:0098771	M1	1	0	GO Biological Processes	19	inorganic ion homeostasis	19_GO:0065007 biological regulation	-1.99171	1.92338	2.71078	30211	702	358	16	4.46927	1.09207	491|781|1742|1760|3778|4756|4987|5164|6363|6547|7226|9900|50617|53373|56704|84286	ATP2B2|CACNA2D1|DLG4|DMPK|KCNMA1|NEO1|OPRL1|PDK2|CCL19|SLC8A3|TRPM2|SV2A|ATP6V0A4|TPCN1|JPH1|TMEM175	-0.351235	0	18	0	0	-4.03754	14.892
1	-1.98955	GO:0086002	M1	1	0	GO Biological Processes	19	cardiac muscle cell action potential involved in contraction	19_GO:0032501 multicellular organismal process	-1.98955	6.66223	3.82466	30211	38	358	3	0.837989	0.481782	781|3753|8913	CACNA2D1|KCNE1|CACNA1G	-0.351235	0	19	0	0	-4.03505	84.3883
1	-1.92628	GO:0010045	M1	1	0	GO Biological Processes	19	response to nickel cation	19_GO:0050896 response to stimulus	-1.92628	84.3883	9.13172	30211	1	358	1	0.27933	0.278939	8913	CACNA1G	-0.351235	0	19	0	0	-4.03505	84.3883
1	-1.92628	GO:0061408	M1	1	0	GO Biological Processes	19	positive regulation of transcription from RNA polymerase II promoter in response to heat stress	19_GO:0048518 positive regulation of biological process	-1.92628	84.3883	9.13172	30211	1	358	1	0.27933	0.278939	3297	HSF1	-0.351235	0	22	0	0	-3.85376	84.3883
1	-1.92628	GO:1904843	M1	1	0	GO Biological Processes	19	cellular response to nitroglycerin	19_GO:0050896 response to stimulus	-1.92628	84.3883	9.13172	30211	1	358	1	0.27933	0.278939	3297	HSF1	-0.351235	0	22	0	0	-3.85376	84.3883
1	-1.92628	GO:1903420	M1	1	0	GO Biological Processes	19	protein localization to endoplasmic reticulum tubular network	19_GO:0051179 localization	-1.92628	84.3883	9.13172	30211	1	358	1	0.27933	0.278939	8729	GBF1	-0.351235	0	26	0	0	-3.73014	84.3883
1	-1.98704	GO:0002521	M1	1	0	GO Biological Processes	19	leukocyte differentiation	19_GO:0002376 immune system process	-1.98704	2.37713	2.85823	30211	355	358	10	2.7933	0.870894	3694|4914|5316|5771|6363|6714|6778|7226|56262|84447	ITGB6|NTRK1|PKNOX1|PTPN2|CCL19|SRC|STAT6|TRPM2|LRRC8A|SYVN1	-0.351235	0	27	0	0	-3.55726	15.3433
1	-1.95855	GO:0030866	M1	1	0	GO Biological Processes	19	cortical actin cytoskeleton organization	19_GO:0009987 cellular process	-1.95855	6.49141	3.75783	30211	39	358	3	0.837989	0.481782	2036|2037|9475	EPB41L1|EPB41L2|ROCK2	-0.351235	0	29	0	0	-3.46037	7.03236
1	-2.00602	GO:0031344	M1	1	0	GO Biological Processes	19	regulation of cell projection organization	19_GO:0050789 regulation of biological process	-2.00602	1.98095	2.74459	30211	639	358	15	4.18994	1.05893	1742|1785|2039|4914|5802|6363|6405|6714|7226|10152|10498|23189|79874|116985|126520	DLG4|DNM2|DMTN|NTRK1|PTPRS|CCL19|SEMA3F|SRC|TRPM2|ABI2|CARM1|KANK1|RABEP2|ARAP1|PLK5	-0.351235	0	30	0	0	-3.38836	84.3883
1	-1.92628	GO:0071245	M1	1	0	GO Biological Processes	19	cellular response to carbon monoxide	19_GO:0050896 response to stimulus	-1.92628	84.3883	9.13172	30211	1	358	1	0.27933	0.278939	1785	DNM2	-0.351235	0	30	0	0	-3.38836	84.3883
1	-1.99917	GO:0009176	M1	1	0	GO Biological Processes	19	pyrimidine deoxyribonucleoside monophosphate metabolic process	19_GO:0008152 metabolic process	-1.99917	12.9828	4.73221	30211	13	358	2	0.558659	0.393927	1635|1854	DCTD|DUT	-0.351235	0	31	0	0	-3.38007	56.2588
1	-2.0215	GO:0150115	M1	1	0	GO Biological Processes	19	cell-substrate junction organization	19_GO:0009987 cellular process	-2.0215	6.84229	3.89395	30211	37	358	3	0.837989	0.481782	2017|3691|6714	CTTN|ITGB4|SRC	-0.351235	0	32	0	0	-3.36317	7.03236
1	-1.95855	GO:0033627	M1	1	0	GO Biological Processes	19	cell adhesion mediated by integrin	19_GO:0022610 biological adhesion	-1.95855	6.49141	3.75783	30211	39	358	3	0.837989	0.481782	1307|3691|3694	COL16A1|ITGB4|ITGB6	-0.351235	0	32	0	0	-3.36317	7.03236
1	-2.01166	GO:0042552	M1	1	0	GO Biological Processes	19	myelination	19_GO:0032502 developmental process	-2.01166	3.87102	3.28833	30211	109	358	5	1.39665	0.620223	20|745|3691|6547|57716	ABCA2|MYRF|ITGB4|SLC8A3|PRX	-0.351235	0	35	0	0	-3.08246	84.3883
1	-1.97969	GO:0007272	M1	1	0	GO Biological Processes	19	ensheathment of neurons	19_GO:0032502 developmental process	-1.97969	3.80127	3.23785	30211	111	358	5	1.39665	0.620223	20|745|3691|6547|57716	ABCA2|MYRF|ITGB4|SLC8A3|PRX	-0.351235	0	35	0	0	-3.08246	84.3883
1	-1.97969	GO:0008366	M1	1	0	GO Biological Processes	19	axon ensheathment	19_GO:0032502 developmental process	-1.97969	3.80127	3.23785	30211	111	358	5	1.39665	0.620223	20|745|3691|6547|57716	ABCA2|MYRF|ITGB4|SLC8A3|PRX	-0.351235	0	35	0	0	-3.08246	84.3883
1	-1.92628	GO:0150110	M1	1	0	GO Biological Processes	19	negative regulation of cholesterol esterification	19_GO:0048519 negative regulation of biological process	-1.92628	84.3883	9.13172	30211	1	358	1	0.27933	0.278939	20	ABCA2	-0.351235	0	35	0	0	-3.08246	84.3883
1	-1.92628	GO:0008057	M1	1	0	GO Biological Processes	19	eye pigment granule organization	19_GO:0043473 pigmentation	-1.92628	84.3883	9.13172	30211	1	358	1	0.27933	0.278939	357	SHROOM2	-0.351235	0	36	0	0	-3.04545	84.3883
1	-1.95409	GO:0034968	M1	1	0	GO Biological Processes	19	histone lysine methylation	19_GO:0008152 metabolic process	-1.95409	4.62401	3.39482	30211	73	358	4	1.11732	0.555529	4802|58508|79813|84444	NFYC|KMT2C|EHMT1|DOT1L	-0.351235	0	37	0	0	-2.9742	5.21989
1	-1.92846	GO:0034331	M1	1	0	GO Biological Processes	19	cell junction maintenance	19_GO:0009987 cellular process	-1.92846	6.32912	3.69329	30211	40	358	3	0.837989	0.481782	1742|23085|57555	DLG4|ERC1|NLGN2	-0.351235	0	38	0	0	-2.93946	42.1941
1	-1.93636	GO:1901137	M1	1	0	GO Biological Processes	19	carbohydrate derivative biosynthetic process	19_GO:0008152 metabolic process	-1.93636	2.06212	2.70662	30211	532	358	13	3.63128	0.988682	226|1635|1854|9091|26301|27090|27315|30815|51363|54360|79087|84197|122622	ALDOA|DCTD|DUT|PIGQ|GBGT1|ST6GALNAC4|PGAP2|ST6GALNAC6|CHST15|CYTL1|ALG12|POMK|ADSS1	-0.351235	0	40	0	0	-2.88325	10.5485
1	-1.93393	GO:0019233	M1	1	0	GO Biological Processes	19	sensory perception of pain	19_GO:0032501 multicellular organismal process	-1.93393	4.56153	3.35912	30211	74	358	4	1.11732	0.555529	4914|4987|57555|84197	NTRK1|OPRL1|NLGN2|POMK	-0.351235	0	43	0	0	-2.83446	84.3883
1	-1.92628	GO:0007630	M1	1	0	GO Biological Processes	19	jump response	19_GO:0007610 behavior	-1.92628	84.3883	9.13172	30211	1	358	1	0.27933	0.278939	57555	NLGN2	-0.351235	0	43	0	0	-2.83446	84.3883
1	-1.92628	GO:1904032	M1	1	0	GO Biological Processes	19	regulation of t-SNARE clustering	19_GO:0051179 localization	-1.92628	84.3883	9.13172	30211	1	358	1	0.27933	0.278939	57555	NLGN2	-0.351235	0	43	0	0	-2.83446	84.3883
1	-1.92628	GO:1904034	M1	1	0	GO Biological Processes	19	positive regulation of t-SNARE clustering	19_GO:0051179 localization	-1.92628	84.3883	9.13172	30211	1	358	1	0.27933	0.278939	57555	NLGN2	-0.351235	0	43	0	0	-2.83446	84.3883
1	-1.92628	GO:0003363	M1	1	0	GO Biological Processes	19	lamellipodium assembly involved in ameboidal cell migration	19_GO:0040011 locomotion	-1.92628	84.3883	9.13172	30211	1	358	1	0.27933	0.278939	23380	SRGAP2	-0.351235	0	44	0	0	-2.77939	84.3883
1	-1.97408	GO:0006511	M1	1	0	GO Biological Processes	19	ubiquitin-dependent protein catabolic process	19_GO:0008152 metabolic process	-1.97408	2.08564	2.75064	30211	526	358	13	3.63128	0.988682	23053|51608|51619|54620|55658|55905|57154|64777|84164|84447|92421|116138|284996	ZSWIM8|GET4|UBE2D4|FBXL19|RNF126|RNF114|SMURF1|RMND5B|ASCC2|SYVN1|CHMP4C|KLHDC3|RNF149	-0.351235	0	45	0	0	-2.75606	2.69846
1	-1.92628	GO:2000549	M1	1	0	GO Biological Processes	19	positive regulation of dendritic cell dendrite assembly	19_GO:0048518 positive regulation of biological process	-1.92628	84.3883	9.13172	30211	1	358	1	0.27933	0.278939	6363	CCL19	-0.351235	0	49	0	0	-2.69136	84.3883
1	-2.0215	GO:0006862	M1	1	0	GO Biological Processes	19	nucleotide transport	19_GO:0051179 localization	-2.0215	6.84229	3.89395	30211	37	358	3	0.837989	0.481782	56262|60386|63910	LRRC8A|SLC25A19|SLC17A9	-0.351235	0	50	0	0	-2.69136	28.1294
1	-1.98955	GO:0072698	M1	1	0	GO Biological Processes	19	protein localization to microtubule cytoskeleton	19_GO:0051179 localization	-1.98955	6.66223	3.82466	30211	38	358	3	0.837989	0.481782	10540|22919|26005	DCTN2|MAPRE1|C2CD3	-0.351235	0	51	0	0	-2.69136	42.1941
1	-2.01662	GO:0031532	M1	1	0	GO Biological Processes	19	actin cytoskeleton reorganization	19_GO:0009987 cellular process	-2.01662	4.82219	3.50594	30211	70	358	4	1.11732	0.555529	2017|2039|79778|116985	CTTN|DMTN|MICALL2|ARAP1	-0.351235	0	52	0	0	-2.69136	84.3883
1	-1.99917	GO:0010771	M1	1	0	GO Biological Processes	19	negative regulation of cell morphogenesis involved in differentiation	19_GO:0032502 developmental process	-1.99917	12.9828	4.73221	30211	13	358	2	0.558659	0.393927	2039|23189	DMTN|KANK1	-0.351235	0	52	0	0	-2.69136	84.3883
1	-1.99917	GO:1900025	M1	1	0	GO Biological Processes	19	negative regulation of substrate adhesion-dependent cell spreading	19_GO:0022610 biological adhesion	-1.99917	12.9828	4.73221	30211	13	358	2	0.558659	0.393927	2039|23189	DMTN|KANK1	-0.351235	0	52	0	0	-2.69136	84.3883
1	-1.92628	GO:0030037	M1	1	0	GO Biological Processes	19	actin filament reorganization involved in cell cycle	19_GO:0009987 cellular process	-1.92628	84.3883	9.13172	30211	1	358	1	0.27933	0.278939	116985	ARAP1	-0.351235	0	52	0	0	-2.69136	84.3883
1	-1.92628	GO:0048075	M1	1	0	GO Biological Processes	19	positive regulation of eye pigmentation	19_GO:0043473 pigmentation	-1.92628	84.3883	9.13172	30211	1	358	1	0.27933	0.278939	89781	HPS4	-0.351235	0	55	0	0	-2.6262	84.3883
1	-1.92628	GO:0061960	M1	1	0	GO Biological Processes	19	regulation of heme oxygenase activity	19_GO:0065007 biological regulation	-1.92628	84.3883	9.13172	30211	1	358	1	0.27933	0.278939	81502	HM13	-0.351235	0	57	0	0	-2.61071	84.3883
1	-1.92628	GO:0150033	M1	1	0	GO Biological Processes	19	negative regulation of protein localization to lysosome	19_GO:0051179 localization	-1.92628	84.3883	9.13172	30211	1	358	1	0.27933	0.278939	9475	ROCK2	-0.351235	0	58	0	0	-2.61071	84.3883
1	-1.93991	GO:2000146	M1	1	0	GO Biological Processes	19	negative regulation of cell motility	19_GO:0040011 locomotion	-1.93991	2.33763	2.79988	30211	361	358	10	2.7933	0.870894	4208|4345|5797|7080|8751|23122|23189|23380|23613|56940	MEF2C|CD200|PTPRM|NKX2-1|ADAM15|CLASP2|KANK1|SRGAP2|ZMYND8|DUSP22	-0.351235	0	61	0	0	-2.53358	2.55722
1	-2.0215	GO:0046627	M1	1	0	GO Biological Processes	19	negative regulation of insulin receptor signaling pathway	19_GO:0023052 signaling	-2.0215	6.84229	3.89395	30211	37	358	3	0.837989	0.481782	2887|5771|23189	GRB10|PTPN2|KANK1	-0.351235	0	62	0	0	-2.5048	84.3883
1	-1.95855	GO:1900077	M1	1	0	GO Biological Processes	19	negative regulation of cellular response to insulin stimulus	19_GO:0048519 negative regulation of biological process	-1.95855	6.49141	3.75783	30211	39	358	3	0.837989	0.481782	2887|5771|23189	GRB10|PTPN2|KANK1	-0.351235	0	62	0	0	-2.5048	84.3883
1	-1.92628	GO:1902205	M1	1	0	GO Biological Processes	19	regulation of interleukin-2-mediated signaling pathway	19_GO:0023052 signaling	-1.92628	84.3883	9.13172	30211	1	358	1	0.27933	0.278939	5771	PTPN2	-0.351235	0	62	0	0	-2.5048	84.3883
1	-1.92628	GO:1902206	M1	1	0	GO Biological Processes	19	negative regulation of interleukin-2-mediated signaling pathway	19_GO:0023052 signaling	-1.92628	84.3883	9.13172	30211	1	358	1	0.27933	0.278939	5771	PTPN2	-0.351235	0	62	0	0	-2.5048	84.3883
1	-1.92628	GO:1902215	M1	1	0	GO Biological Processes	19	negative regulation of interleukin-4-mediated signaling pathway	19_GO:0023052 signaling	-1.92628	84.3883	9.13172	30211	1	358	1	0.27933	0.278939	5771	PTPN2	-0.351235	0	62	0	0	-2.5048	84.3883
1	-1.92628	GO:1902233	M1	1	0	GO Biological Processes	19	negative regulation of positive thymic T cell selection	19_GO:0022610 biological adhesion	-1.92628	84.3883	9.13172	30211	1	358	1	0.27933	0.278939	5771	PTPN2	-0.351235	0	62	0	0	-2.5048	84.3883
1	-1.92628	GO:1904766	M1	1	0	GO Biological Processes	19	negative regulation of macroautophagy by TORC1 signaling	19_GO:0023052 signaling	-1.92628	84.3883	9.13172	30211	1	358	1	0.27933	0.278939	23274	CLEC16A	-0.351235	0	67	0	0	-2.42711	84.3883
1	-1.92628	GO:0006931	M1	1	0	GO Biological Processes	19	substrate-dependent cell migration, cell attachment to substrate	19_GO:0022610 biological adhesion	-1.92628	84.3883	9.13172	30211	1	358	1	0.27933	0.278939	57669	EPB41L5	-0.351235	0	68	0	0	-2.42711	84.3883
1	-1.92628	GO:0015821	M1	1	0	GO Biological Processes	19	methionine transport	19_GO:0051179 localization	-1.92628	84.3883	9.13172	30211	1	358	1	0.27933	0.278939	55238	SLC38A7	-0.351235	0	69	0	0	-2.41494	84.3883
1	-1.99558	GO:0048259	M1	1	0	GO Biological Processes	19	regulation of receptor-mediated endocytosis	19_GO:0051179 localization	-1.99558	3.83583	3.26294	30211	110	358	5	1.39665	0.620223	20|1742|1785|6363|10188	ABCA2|DLG4|DNM2|CCL19|TNK2	-0.351235	0	71	0	0	-2.33779	3.83583
1	-1.99917	GO:0048011	M1	1	0	GO Biological Processes	19	neurotrophin TRK receptor signaling pathway	19_GO:0023052 signaling	-1.99917	12.9828	4.73221	30211	13	358	2	0.558659	0.393927	4914|6714	NTRK1|SRC	-0.351235	0	75	0	0	-2.27695	84.3883
1	-1.92628	GO:0001545	M1	1	0	GO Biological Processes	19	primary ovarian follicle growth	19_GO:0048511 rhythmic process	-1.92628	84.3883	9.13172	30211	1	358	1	0.27933	0.278939	6714	SRC	-0.351235	0	75	0	0	-2.27695	84.3883
1	-2.01706	GO:0005975	M1	1	0	GO Biological Processes	19	carbohydrate metabolic process	19_GO:0008152 metabolic process	-2.01706	2.1919	2.82715	30211	462	358	12	3.35196	0.951271	226|2542|3795|5164|9091|26301|27090|30815|51363|83931|84197|283450	ALDOA|SLC37A4|KHK|PDK2|PIGQ|GBGT1|ST6GALNAC4|ST6GALNAC6|CHST15|STK40|POMK|HECTD4	-0.351235	0	78	0	0	-2.16521	12.9828
1	-1.99917	GO:0006000	M1	1	0	GO Biological Processes	19	fructose metabolic process	19_GO:0008152 metabolic process	-1.99917	12.9828	4.73221	30211	13	358	2	0.558659	0.393927	226|3795	ALDOA|KHK	-0.351235	0	78	0	0	-2.16521	12.9828
1	-1.99917	GO:0032528	M1	1	0	GO Biological Processes	19	microvillus organization	19_GO:0009987 cellular process	-1.99917	12.9828	4.73221	30211	13	358	2	0.558659	0.393927	51735|53827	RAPGEF6|FXYD5	-0.351235	0	82	0	0	-2.14411	84.3883
1	-1.92628	GO:0046588	M1	1	0	GO Biological Processes	19	negative regulation of calcium-dependent cell-cell adhesion	19_GO:0022610 biological adhesion	-1.92628	84.3883	9.13172	30211	1	358	1	0.27933	0.278939	53827	FXYD5	-0.351235	0	82	0	0	-2.14411	84.3883
1	-2.01166	GO:0090263	M1	1	0	GO Biological Processes	19	positive regulation of canonical Wnt signaling pathway	19_GO:0023052 signaling	-2.01166	3.87102	3.28833	30211	109	358	5	1.39665	0.620223	1896|6714|9679|23189|147699	EDA|SRC|FAM53B|KANK1|PPM1N	-0.351235	0	84	0	0	-2.14411	42.1941
1	-2.01688	GO:0016032	M1	1	0	GO Biological Processes	19	viral process	19_GO:0016032 viral process	-2.01688	2.73322	2.9952	30211	247	358	8	2.23464	0.781186	3694|4684|4774|9475|10533|27090|53373|92421	ITGB6|NCAM1|NFIA|ROCK2|ATG7|ST6GALNAC4|TPCN1|CHMP4C	-0.351235	0	87	0	0	-2.08008	3.44442
1	-2.0215	GO:0090218	M1	1	0	GO Biological Processes	19	positive regulation of lipid kinase activity	19_GO:0048518 positive regulation of biological process	-2.0215	6.84229	3.89395	30211	37	358	3	0.837989	0.481782	6363|6714|8525	CCL19|SRC|DGKZ	-0.351235	0	89	1	1	-2.0215	84.3883
1	-1.92628	GO:0090216	M1	1	0	GO Biological Processes	19	positive regulation of 1-phosphatidylinositol-4-phosphate 5-kinase activity	19_GO:0048518 positive regulation of biological process	-1.92628	84.3883	9.13172	30211	1	358	1	0.27933	0.278939	8525	DGKZ	-0.351235	0	89	0	0	-2.0215	84.3883
1	-1.95855	GO:0009069	M1	1	0	GO Biological Processes	19	serine family amino acid metabolic process	19_GO:0008152 metabolic process	-1.95855	6.49141	3.75783	30211	39	358	3	0.837989	0.481782	23464|51380|64902	GCAT|CSAD|AGXT2	-0.351235	0	90	1	1	-1.95855	84.3883
1	-1.92628	GO:0019481	M1	1	0	GO Biological Processes	19	L-alanine catabolic process, by transamination	19_GO:0008152 metabolic process	-1.92628	84.3883	9.13172	30211	1	358	1	0.27933	0.278939	64902	AGXT2	-0.351235	0	90	0	0	-1.95855	84.3883
1	-1.93561	GO:0044849	M1	1	0	GO Biological Processes	19	estrous cycle	19_GO:0048511 rhythmic process	-1.93561	12.0555	4.53088	30211	14	358	2	0.558659	0.393927	4987|7226	OPRL1|TRPM2	-0.351235	0	91	1	1	-1.93561	42.1941
1	-1.93561	GO:0002829	M1	1	0	GO Biological Processes	19	negative regulation of type 2 immune response	19_GO:0002376 immune system process	-1.93561	12.0555	4.53088	30211	14	358	2	0.558659	0.393927	3142|6778	HLX|STAT6	-0.351235	0	92	1	1	-1.93561	21.0971
1	-1.92628	GO:0034729	M1	1	0	GO Biological Processes	19	histone H3-K79 methylation	19_GO:0008152 metabolic process	-1.92628	84.3883	9.13172	30211	1	358	1	0.27933	0.278939	84444	DOT1L	-0.351235	0	93	1	1	-1.92628	84.3883
1	-1.92628	GO:0061450	M1	1	0	GO Biological Processes	19	trophoblast cell migration	19_GO:0040011 locomotion	-1.92628	84.3883	9.13172	30211	1	358	1	0.27933	0.278939	3691	ITGB4	-0.351235	0	94	1	1	-1.92628	84.3883
1	-1.92628	GO:0030302	M1	1	0	GO Biological Processes	19	deoxynucleotide transport	19_GO:0051179 localization	-1.92628	84.3883	9.13172	30211	1	358	1	0.27933	0.278939	60386	SLC25A19	-0.351235	0	95	1	1	-1.92628	84.3883
1	-1.92628	GO:0019449	M1	1	0	GO Biological Processes	19	L-cysteine catabolic process to hypotaurine	19_GO:0008152 metabolic process	-1.92628	84.3883	9.13172	30211	1	358	1	0.27933	0.278939	51380	CSAD	-0.351235	0	96	1	1	-1.92628	84.3883
1	-1.92628	GO:0019452	M1	1	0	GO Biological Processes	19	L-cysteine catabolic process to taurine	19_GO:0008152 metabolic process	-1.92628	84.3883	9.13172	30211	1	358	1	0.27933	0.278939	51380	CSAD	-0.351235	0	96	0	0	-1.92628	84.3883
1	-1.92628	GO:0150070	M1	1	0	GO Biological Processes	19	regulation of arginase activity	19_GO:0065007 biological regulation	-1.92628	84.3883	9.13172	30211	1	358	1	0.27933	0.278939	4345	CD200	-0.351235	0	97	1	1	-1.92628	84.3883
1	-1.92628	GO:0150072	M1	1	0	GO Biological Processes	19	positive regulation of arginase activity	19_GO:0065007 biological regulation	-1.92628	84.3883	9.13172	30211	1	358	1	0.27933	0.278939	4345	CD200	-0.351235	0	97	0	0	-1.92628	84.3883
1	-1.92628	GO:0071629	M1	1	0	GO Biological Processes	19	cytoplasm protein quality control by the ubiquitin-proteasome system	19_GO:0050896 response to stimulus	-1.92628	84.3883	9.13172	30211	1	358	1	0.27933	0.278939	55658	RNF126	-0.351235	0	98	1	1	-1.92628	84.3883
1	-1.92628	GO:0140455	M1	1	0	GO Biological Processes	19	cytoplasm protein quality control	19_GO:0008152 metabolic process	-1.92628	84.3883	9.13172	30211	1	358	1	0.27933	0.278939	55658	RNF126	-0.351235	0	98	0	0	-1.92628	84.3883
1	-1.92628	GO:0039519	M1	1	0	GO Biological Processes	19	modulation by virus of host autophagy	19_GO:0016032 viral process	-1.92628	84.3883	9.13172	30211	1	358	1	0.27933	0.278939	10533	ATG7	-0.351235	0	99	1	1	-1.92628	84.3883
1	-1.92628	GO:0039521	M1	1	0	GO Biological Processes	19	suppression by virus of host autophagy	19_GO:0016032 viral process	-1.92628	84.3883	9.13172	30211	1	358	1	0.27933	0.278939	10533	ATG7	-0.351235	0	99	0	0	-1.92628	84.3883
1	-1.92628	GO:0075071	M1	1	0	GO Biological Processes	19	modulation by symbiont of host autophagy	19_GO:0044419 biological process involved in interspecies interaction between organisms	-1.92628	84.3883	9.13172	30211	1	358	1	0.27933	0.278939	10533	ATG7	-0.351235	0	99	0	0	-1.92628	84.3883
1	-1.92628	GO:0140321	M1	1	0	GO Biological Processes	19	negative regulation by symbiont of host autophagy	19_GO:0044419 biological process involved in interspecies interaction between organisms	-1.92628	84.3883	9.13172	30211	1	358	1	0.27933	0.278939	10533	ATG7	-0.351235	0	99	0	0	-1.92628	84.3883
1	-1.92628	GO:0014853	M1	1	0	GO Biological Processes	19	regulation of excitatory postsynaptic membrane potential involved in skeletal muscle contraction	19_GO:0023052 signaling	-1.92628	84.3883	9.13172	30211	1	358	1	0.27933	0.278939	1760	DMPK	-0.351235	0	100	1	1	-1.92628	84.3883
1	-1.92628	GO:1901409	M1	1	0	GO Biological Processes	19	positive regulation of phosphorylation of RNA polymerase II C-terminal domain	19_GO:0048518 positive regulation of biological process	-1.92628	84.3883	9.13172	30211	1	358	1	0.27933	0.278939	8812	CCNK	-0.351235	0	101	1	1	-1.92628	84.3883
1	-1.92628	GO:2001163	M1	1	0	GO Biological Processes	19	regulation of phosphorylation of RNA polymerase II C-terminal domain serine 2 residues	19_GO:0008152 metabolic process	-1.92628	84.3883	9.13172	30211	1	358	1	0.27933	0.278939	8812	CCNK	-0.351235	0	101	0	0	-1.92628	84.3883
1	-1.92628	GO:2001165	M1	1	0	GO Biological Processes	19	positive regulation of phosphorylation of RNA polymerase II C-terminal domain serine 2 residues	19_GO:0048518 positive regulation of biological process	-1.92628	84.3883	9.13172	30211	1	358	1	0.27933	0.278939	8812	CCNK	-0.351235	0	101	0	0	-1.92628	84.3883
1	-1.92628	GO:0106135	M1	1	0	GO Biological Processes	19	negative regulation of cardiac muscle cell contraction	19_GO:0051179 localization	-1.92628	84.3883	9.13172	30211	1	358	1	0.27933	0.278939	274	BIN1	-0.351235	0	102	1	1	-1.92628	84.3883
1	-1.92628	GO:1903946	M1	1	0	GO Biological Processes	19	negative regulation of ventricular cardiac muscle cell action potential	19_GO:0051179 localization	-1.92628	84.3883	9.13172	30211	1	358	1	0.27933	0.278939	274	BIN1	-0.351235	0	102	0	0	-1.92628	84.3883
1	-1.92628	GO:0061736	M1	1	0	GO Biological Processes	19	engulfment of target by autophagosome	19_GO:0008152 metabolic process	-1.92628	84.3883	9.13172	30211	1	358	1	0.27933	0.278939	57154	SMURF1	-0.351235	0	103	1	1	-1.92628	84.3883
1	-1.92628	GO:0061753	M1	1	0	GO Biological Processes	19	substrate localization to autophagosome	19_GO:0051179 localization	-1.92628	84.3883	9.13172	30211	1	358	1	0.27933	0.278939	57154	SMURF1	-0.351235	0	103	0	0	-1.92628	84.3883
1	-1.92628	GO:0003185	M1	1	0	GO Biological Processes	19	sinoatrial valve morphogenesis	19_GO:0032502 developmental process	-1.92628	84.3883	9.13172	30211	1	358	1	0.27933	0.278939	4208	MEF2C	-0.351235	0	104	1	1	-1.92628	84.3883
1	-1.92628	GO:1904738	M1	1	0	GO Biological Processes	19	vascular associated smooth muscle cell migration	19_GO:0040011 locomotion	-1.92628	84.3883	9.13172	30211	1	358	1	0.27933	0.278939	2887	GRB10	-0.351235	0	105	1	1	-1.92628	84.3883
1	-1.92628	GO:0007225	M1	1	0	GO Biological Processes	19	patched ligand maturation	19_GO:0008152 metabolic process	-1.92628	84.3883	9.13172	30211	1	358	1	0.27933	0.278939	84976	DISP1	-0.351235	0	106	1	1	-1.92628	84.3883
1	-1.92628	GO:0021503	M1	1	0	GO Biological Processes	19	neural fold bending	19_GO:0032502 developmental process	-1.92628	84.3883	9.13172	30211	1	358	1	0.27933	0.278939	7798	LUZP1	-0.351235	0	107	1	1	-1.92628	84.3883
1	-1.91833	GO:0032868	M1	1	0	GO Biological Processes	19	response to insulin	19_GO:0050896 response to stimulus	-1.91833	2.85371	2.93062	30211	207	358	7	1.95531	0.731776	2887|3795|4149|5164|5771|6714|22937	GRB10|KHK|MAX|PDK2|PTPN2|SRC|SCAP	-0.347019	0	4	0	0	-5.22823	3.43042
1	-1.91833	GO:0008016	M1	1	0	GO Biological Processes	19	regulation of heart contraction	19_GO:0032501 multicellular organismal process	-1.91833	2.85371	2.93062	30211	207	358	7	1.95531	0.731776	274|491|781|1760|3753|6547|8913	BIN1|ATP2B2|CACNA2D1|DMPK|KCNE1|SLC8A3|CACNA1G	-0.347019	0	19	0	0	-4.03505	84.3883
1	-1.91833	GO:0050807	M1	1	0	GO Biological Processes	19	regulation of synapse organization	19_GO:0050789 regulation of biological process	-1.91833	2.85371	2.93062	30211	207	358	7	1.95531	0.731776	1760|4208|4914|6405|6495|10152|57555	DMPK|MEF2C|NTRK1|SEMA3F|SIX1|ABI2|NLGN2	-0.347019	0	43	0	0	-2.83446	84.3883
1	-1.9168	GO:0001654	M1	1	0	GO Biological Processes	19	eye development	19_GO:0032502 developmental process	-1.9168	2.31836	2.77113	30211	364	358	10	2.7933	0.870894	357|491|4149|4211|4212|5316|5797|10152|23093|123016	SHROOM2|ATP2B2|MAX|MEIS1|MEIS2|PKNOX1|PTPRM|ABI2|TTLL5|TTC8	-0.347019	0	53	0	0	-2.6676	11.5075
1	-1.9168	GO:0006644	M1	1	0	GO Biological Processes	19	phospholipid metabolic process	19_GO:0008152 metabolic process	-1.9168	2.31836	2.77113	30211	364	358	10	2.7933	0.870894	20|3631|5833|8525|9091|9926|27315|55627|145567|347735	ABCA2|INPP4A|PCYT2|DGKZ|PIGQ|LPGAT1|PGAP2|SMPD4|TTC7B|SERINC2	-0.347019	0	65	0	0	-2.44465	2.70475
1	-1.91509	GO:0140694	M1	1	0	GO Biological Processes	19	non-membrane-bounded organelle assembly	19_GO:0009987 cellular process	-1.91509	2.44998	2.81011	30211	310	358	9	2.51397	0.827388	58|2886|22907|22919|23122|26005|26580|55755|85378	ACTA1|GRB7|DHX30|MAPRE1|CLASP2|C2CD3|BSCL2|CDK5RAP2|TUBGCP6	-0.346412	0	20	0	0	-4.01842	3.17249
1	-1.91411	GO:0071230	M1	1	0	GO Biological Processes	19	cellular response to amino acid stimulus	19_GO:0050896 response to stimulus	-1.91411	4.50071	3.32404	30211	75	358	4	1.11732	0.555529	1307|3297|6495|57521	COL16A1|HSF1|SIX1|RPTOR	-0.346412	0	22	0	0	-3.85376	84.3883
1	-1.91162	GO:0019941	M1	1	0	GO Biological Processes	19	modification-dependent protein catabolic process	19_GO:0008152 metabolic process	-1.91162	2.04673	2.67759	30211	536	358	13	3.63128	0.988682	23053|51608|51619|54620|55658|55905|57154|64777|84164|84447|92421|116138|284996	ZSWIM8|GET4|UBE2D4|FBXL19|RNF126|RNF114|SMURF1|RMND5B|ASCC2|SYVN1|CHMP4C|KLHDC3|RNF149	-0.344966	0	45	0	0	-2.75606	2.69846
1	-1.90775	GO:0030100	M1	1	0	GO Biological Processes	19	regulation of endocytosis	19_GO:0051179 localization	-1.90775	2.83999	2.916	30211	208	358	7	1.95531	0.731776	20|274|1742|1785|6363|6714|10188	ABCA2|BIN1|DLG4|DNM2|CCL19|SRC|TNK2	-0.34213	0	71	0	0	-2.33779	3.83583
1	-1.90639	GO:0034654	M1	1	0	GO Biological Processes	19	nucleobase-containing compound biosynthetic process	19_GO:0008152 metabolic process	-1.90639	1.88052	2.61495	30211	718	358	16	4.46927	1.09207	226|1635|1854|3297|4150|4152|5316|6829|7027|8812|8939|10379|23498|51455|84448|122622	ALDOA|DCTD|DUT|HSF1|MAZ|MBD1|PKNOX1|SUPT5H|TFDP1|CCNK|FUBP3|IRF9|HAAO|REV1|ABLIM2|ADSS1	-0.341805	0	108	1	1	-1.90639	2.6138
1	-1.90102	GO:0006874	M1	1	0	GO Biological Processes	19	cellular calcium ion homeostasis	19_GO:0065007 biological regulation	-1.90102	2.19969	2.71783	30211	422	358	11	3.07263	0.912088	491|781|1742|1760|4987|6363|6547|7226|9900|53373|56704	ATP2B2|CACNA2D1|DLG4|DMPK|OPRL1|CCL19|SLC8A3|TRPM2|SV2A|TPCN1|JPH1	-0.337469	0	18	0	0	-4.03754	14.892
1	-1.89922	GO:0010591	M1	1	0	GO Biological Processes	19	regulation of lamellipodium assembly	19_GO:0050789 regulation of biological process	-1.89922	6.17475	3.63092	30211	41	358	3	0.837989	0.481782	1785|2039|10152	DNM2|DMTN|ABI2	-0.336699	0	30	0	0	-3.38836	84.3883
1	-1.8946	GO:1901264	M1	1	0	GO Biological Processes	19	carbohydrate derivative transport	19_GO:0051179 localization	-1.8946	4.44149	3.28958	30211	76	358	4	1.11732	0.555529	2542|56262|60386|63910	SLC37A4|LRRC8A|SLC25A19|SLC17A9	-0.333567	0	50	0	0	-2.69136	28.1294
1	-1.89403	GO:0140352	M1	1	0	GO Biological Processes	19	export from cell	19_GO:0051179 localization	-1.89403	2.19449	2.7093	30211	423	358	11	3.07263	0.912088	2039|2914|3753|4363|6453|8938|9900|23265|25837|63910|283849	DMTN|GRM4|KCNE1|ABCC1|ITSN1|BAIAP3|SV2A|EXOC7|RAB26|SLC17A9|EXOC3L1	-0.333567	0	76	0	0	-2.27273	3.02738
1	-1.88802	GO:0042752	M1	1	0	GO Biological Processes	19	regulation of circadian rhythm	19_GO:0048511 rhythmic process	-1.88802	3.60634	3.09319	30211	117	358	5	1.39665	0.620223	4987|7080|9475|10533|22992	OPRL1|NKX2-1|ROCK2|ATG7|KDM2A	-0.329594	0	42	0	0	-2.85051	3.60634
1	-1.88802	GO:0034614	M1	1	0	GO Biological Processes	19	cellular response to reactive oxygen species	19_GO:0050896 response to stimulus	-1.88802	3.60634	3.09319	30211	117	358	5	1.39665	0.620223	3297|5164|6714|6778|7226	HSF1|PDK2|SRC|STAT6|TRPM2	-0.329594	0	77	0	0	-2.20182	21.0971
1	-1.88645	GO:0150063	M1	1	0	GO Biological Processes	19	visual system development	19_GO:0032502 developmental process	-1.88645	2.29316	2.73324	30211	368	358	10	2.7933	0.870894	357|491|4149|4211|4212|5316|5797|10152|23093|123016	SHROOM2|ATP2B2|MAX|MEIS1|MEIS2|PKNOX1|PTPRM|ABI2|TTLL5|TTC8	-0.329048	0	53	0	0	-2.6676	11.5075
1	-1.88351	GO:0050730	M1	1	0	GO Biological Processes	19	regulation of peptidyl-tyrosine phosphorylation	19_GO:0008152 metabolic process	-1.88351	2.58661	2.81914	30211	261	358	8	2.23464	0.781186	1742|2039|2688|3297|5771|6714|10188|56940	DLG4|DMTN|GH1|HSF1|PTPN2|SRC|TNK2|DUSP22	-0.327711	0	4	0	0	-5.22823	3.43042
1	-1.88308	GO:0035239	M1	1	0	GO Biological Processes	19	tube morphogenesis	19_GO:0032502 developmental process	-1.88308	1.91501	2.60479	30211	661	358	15	4.18994	1.05893	1896|3142|4208|4211|5316|6495|6714|7080|7716|7798|8463|8751|26005|51684|57669	EDA|HLX|MEF2C|MEIS1|PKNOX1|SIX1|SRC|NKX2-1|VEZF1|LUZP1|TEAD2|ADAM15|C2CD3|SUFU|EPB41L5	-0.327711	0	9	0	0	-4.55014	7.98267
1	-1.87392	GO:1902904	M1	1	0	GO Biological Processes	19	negative regulation of supramolecular fiber organization	19_GO:0048519 negative regulation of biological process	-1.87392	3.10632	2.95279	30211	163	358	6	1.67598	0.678457	2039|22919|23122|23189|84952|116985	DMTN|MAPRE1|CLASP2|KANK1|CGNL1|ARAP1	-0.324576	0	1	0	0	-8.35316	7.67166
1	-1.8751	GO:0007507	M1	1	0	GO Biological Processes	19	heart development	19_GO:0032502 developmental process	-1.8751	2.02407	2.63452	30211	542	358	13	3.63128	0.988682	162|4208|6495|7798|8463|8751|8913|9475|26005|26508|51684|145873|171023	AP1B1|MEF2C|SIX1|LUZP1|TEAD2|ADAM15|CACNA1G|ROCK2|C2CD3|HEYL|SUFU|MESP2|ASXL1	-0.324576	0	9	0	0	-4.55014	7.98267
1	-1.87685	GO:0070102	M1	1	0	GO Biological Processes	19	interleukin-6-mediated signaling pathway	19_GO:0023052 signaling	-1.87685	11.2518	4.34903	30211	15	358	2	0.558659	0.393927	6714|9705	SRC|ST18	-0.324576	0	75	0	0	-2.27695	84.3883
1	-1.87392	GO:0005996	M1	1	0	GO Biological Processes	19	monosaccharide metabolic process	19_GO:0008152 metabolic process	-1.87392	3.10632	2.95279	30211	163	358	6	1.67598	0.678457	226|2542|3795|5164|51363|283450	ALDOA|SLC37A4|KHK|PDK2|CHST15|HECTD4	-0.324576	0	78	0	0	-2.16521	12.9828
1	-1.87541	GO:0046425	M1	1	0	GO Biological Processes	19	regulation of receptor signaling pathway via JAK-STAT	19_GO:0023052 signaling	-1.87541	4.38381	3.25571	30211	77	358	4	1.11732	0.555529	2688|5771|7297|84444	GH1|PTPN2|TYK2|DOT1L	-0.324576	0	93	0	0	-1.92628	84.3883
1	-1.87685	GO:1902514	M1	1	0	GO Biological Processes	19	regulation of calcium ion transmembrane transport via high voltage-gated calcium channel	19_GO:0051179 localization	-1.87685	11.2518	4.34903	30211	15	358	2	0.558659	0.393927	274|781	BIN1|CACNA2D1	-0.324576	0	102	0	0	-1.92628	84.3883
1	-1.87079	GO:0044380	M1	1	0	GO Biological Processes	19	protein localization to cytoskeleton	19_GO:0051179 localization	-1.87079	6.02773	3.57058	30211	42	358	3	0.837989	0.481782	10540|22919|26005	DCTN2|MAPRE1|C2CD3	-0.322447	0	51	0	0	-2.69136	42.1941
1	-1.86552	GO:0051480	M1	1	0	GO Biological Processes	19	regulation of cytosolic calcium ion concentration	19_GO:0065007 biological regulation	-1.86552	2.40346	2.74643	30211	316	358	9	2.51397	0.827388	491|781|1742|4987|6363|6547|7226|53373|56704	ATP2B2|CACNA2D1|DLG4|OPRL1|CCL19|SLC8A3|TRPM2|TPCN1|JPH1	-0.318172	0	18	0	0	-4.03754	14.892
1	-1.85591	GO:0050803	M1	1	0	GO Biological Processes	19	regulation of synapse structure or activity	19_GO:0065007 biological regulation	-1.85591	2.77332	2.84416	30211	213	358	7	1.95531	0.731776	1760|4208|4914|6405|6495|10152|57555	DMPK|MEF2C|NTRK1|SEMA3F|SIX1|ABI2|NLGN2	-0.31153	0	43	0	0	-2.83446	84.3883
1	-1.85734	GO:0018130	M1	1	0	GO Biological Processes	19	heterocycle biosynthetic process	19_GO:0008152 metabolic process	-1.85734	1.81595	2.5449	30211	790	358	17	4.7486	1.12403	226|1635|1854|3297|4150|4152|5316|6829|7027|7390|8812|8939|10379|23498|51455|84448|122622	ALDOA|DCTD|DUT|HSF1|MAZ|MBD1|PKNOX1|SUPT5H|TFDP1|UROS|CCNK|FUBP3|IRF9|HAAO|REV1|ABLIM2|ADSS1	-0.31153	0	108	0	0	-1.90639	2.6138
1	-1.85651	GO:0001837	M1	1	0	GO Biological Processes	19	epithelial to mesenchymal transition	19_GO:0032502 developmental process	-1.85651	4.3276	3.22241	30211	78	358	4	1.11732	0.555529	8751|9475|26508|57669	ADAM15|ROCK2|HEYL|EPB41L5	-0.31153	0	109	1	1	-1.85651	7.67166
1	-1.85006	GO:0016236	M1	1	0	GO Biological Processes	19	macroautophagy	19_GO:0008152 metabolic process	-1.85006	3.06866	2.91784	30211	165	358	6	1.67598	0.678457	6714|10533|51368|57154|80700|92421	SRC|ATG7|TEX264|SMURF1|UBXN6|CHMP4C	-0.306907	0	46	0	0	-2.73289	4.1165
1	-1.84932	GO:0043010	M1	1	0	GO Biological Processes	19	camera-type eye development	19_GO:0032502 developmental process	-1.84932	2.38835	2.72552	30211	318	358	9	2.51397	0.827388	357|491|4149|4211|5316|5797|10152|23093|123016	SHROOM2|ATP2B2|MAX|MEIS1|PKNOX1|PTPRM|ABI2|TTLL5|TTC8	-0.306907	0	53	0	0	-2.6676	11.5075
1	-1.84314	GO:0086003	M1	1	0	GO Biological Processes	19	cardiac muscle cell contraction	19_GO:0032501 multicellular organismal process	-1.84314	5.88755	3.51217	30211	43	358	3	0.837989	0.481782	781|3753|8913	CACNA2D1|KCNE1|CACNA1G	-0.305615	0	19	0	0	-4.03505	84.3883
1	-1.84519	GO:0043632	M1	1	0	GO Biological Processes	19	modification-dependent macromolecule catabolic process	19_GO:0008152 metabolic process	-1.84519	2.00557	2.59905	30211	547	358	13	3.63128	0.988682	23053|51608|51619|54620|55658|55905|57154|64777|84164|84447|92421|116138|284996	ZSWIM8|GET4|UBE2D4|FBXL19|RNF126|RNF114|SMURF1|RMND5B|ASCC2|SYVN1|CHMP4C|KLHDC3|RNF149	-0.305615	0	45	0	0	-2.75606	2.69846
1	-1.84314	GO:0090317	M1	1	0	GO Biological Processes	19	negative regulation of intracellular protein transport	19_GO:0051179 localization	-1.84314	5.88755	3.51217	30211	43	358	3	0.837989	0.481782	2039|3753|51684	DMTN|KCNE1|SUFU	-0.305615	0	52	0	0	-2.69136	84.3883
1	-1.845	GO:0090407	M1	1	0	GO Biological Processes	19	organophosphate biosynthetic process	19_GO:0008152 metabolic process	-1.845	2.07512	2.62207	30211	488	358	12	3.35196	0.951271	226|1635|1854|3631|5833|8525|9091|9926|23498|27315|122622|145567	ALDOA|DCTD|DUT|INPP4A|PCYT2|DGKZ|PIGQ|LPGAT1|HAAO|PGAP2|ADSS1|TTC7B	-0.305615	0	65	0	0	-2.44465	2.70475
1	-1.84314	GO:0000578	M1	1	0	GO Biological Processes	19	embryonic axis specification	19_GO:0032502 developmental process	-1.84314	5.88755	3.51217	30211	43	358	3	0.837989	0.481782	26005|57669|145873	C2CD3|EPB41L5|MESP2	-0.305615	0	68	0	0	-2.42711	84.3883
1	-1.84189	GO:0048880	M1	1	0	GO Biological Processes	19	sensory system development	19_GO:0032502 developmental process	-1.84189	2.25637	2.67731	30211	374	358	10	2.7933	0.870894	357|491|4149|4211|4212|5316|5797|10152|23093|123016	SHROOM2|ATP2B2|MAX|MEIS1|MEIS2|PKNOX1|PTPRM|ABI2|TTLL5|TTC8	-0.305336	0	53	0	0	-2.6676	11.5075
1	-1.83869	GO:0006897	M1	1	0	GO Biological Processes	19	endocytosis	19_GO:0051179 localization	-1.83869	2.07088	2.61444	30211	489	358	12	3.35196	0.951271	274|1759|1785|2017|4037|6453|10188|29911|53373|57555|57706|79874	BIN1|DNM1|DNM2|CTTN|LRP3|ITSN1|TNK2|HOOK2|TPCN1|NLGN2|DENND1A|RABEP2	-0.3033	0	28	0	0	-3.54908	8.61105
1	-1.83792	GO:0014068	M1	1	0	GO Biological Processes	19	positive regulation of phosphatidylinositol 3-kinase signaling	19_GO:0023052 signaling	-1.83792	4.27282	3.18966	30211	79	358	4	1.11732	0.555529	2688|4150|4914|6714	GH1|MAZ|NTRK1|SRC	-0.3033	0	75	0	0	-2.27695	84.3883
1	-1.8302	GO:0006888	M1	1	0	GO Biological Processes	19	endoplasmic reticulum to Golgi vesicle-mediated transport	19_GO:0051179 localization	-1.8302	3.48712	3.00193	30211	121	358	5	1.39665	0.620223	8729|9919|22937|51112|79748	GBF1|SEC16A|SCAP|TRAPPC12|LMAN1L	-0.302791	0	3	0	0	-6.57026	10.1848
1	-1.83336	GO:1903530	M1	1	0	GO Biological Processes	19	regulation of secretion by cell	19_GO:0051179 localization	-1.83336	1.99827	2.58497	30211	549	358	13	3.63128	0.988682	3382|4208|4345|7226|8913|8938|23122|25807|25837|56262|57555|84976|399687	ICA1|MEF2C|CD200|TRPM2|CACNA1G|BAIAP3|CLASP2|RHBDD3|RAB26|LRRC8A|NLGN2|DISP1|MYO18A	-0.302791	0	14	0	0	-4.24242	5.03811
1	-1.8302	GO:0035725	M1	1	0	GO Biological Processes	19	sodium ion transmembrane transport	19_GO:0051179 localization	-1.8302	3.48712	3.00193	30211	121	358	5	1.39665	0.620223	357|6547|7226|8913|53373	SHROOM2|SLC8A3|TRPM2|CACNA1G|TPCN1	-0.302791	0	18	0	0	-4.03754	14.892
1	-1.82224	GO:0009130	M1	1	0	GO Biological Processes	19	pyrimidine nucleoside monophosphate biosynthetic process	19_GO:0008152 metabolic process	-1.82224	10.5485	4.18362	30211	16	358	2	0.558659	0.393927	1635|1854	DCTD|DUT	-0.302791	0	31	0	0	-3.38007	56.2588
1	-1.82224	GO:0009263	M1	1	0	GO Biological Processes	19	deoxyribonucleotide biosynthetic process	19_GO:0008152 metabolic process	-1.82224	10.5485	4.18362	30211	16	358	2	0.558659	0.393927	1635|1854	DCTD|DUT	-0.302791	0	31	0	0	-3.38007	56.2588
1	-1.82224	GO:0009265	M1	1	0	GO Biological Processes	19	2'-deoxyribonucleotide biosynthetic process	19_GO:0008152 metabolic process	-1.82224	10.5485	4.18362	30211	16	358	2	0.558659	0.393927	1635|1854	DCTD|DUT	-0.302791	0	31	0	0	-3.38007	56.2588
1	-1.82224	GO:0046385	M1	1	0	GO Biological Processes	19	deoxyribose phosphate biosynthetic process	19_GO:0008152 metabolic process	-1.82224	10.5485	4.18362	30211	16	358	2	0.558659	0.393927	1635|1854	DCTD|DUT	-0.302791	0	31	0	0	-3.38007	56.2588
1	-1.82224	GO:0035641	M1	1	0	GO Biological Processes	19	locomotory exploration behavior	19_GO:0007610 behavior	-1.82224	10.5485	4.18362	30211	16	358	2	0.558659	0.393927	1742|57555	DLG4|NLGN2	-0.302791	0	38	0	0	-2.93946	42.1941
1	-1.82224	GO:0001574	M1	1	0	GO Biological Processes	19	ganglioside biosynthetic process	19_GO:0008152 metabolic process	-1.82224	10.5485	4.18362	30211	16	358	2	0.558659	0.393927	27090|30815	ST6GALNAC4|ST6GALNAC6	-0.302791	0	40	0	0	-2.88325	10.5485
1	-1.82224	GO:0044065	M1	1	0	GO Biological Processes	19	regulation of respiratory system process	19_GO:0032501 multicellular organismal process	-1.82224	10.5485	4.18362	30211	16	358	2	0.558659	0.393927	26164|57555	MTG2|NLGN2	-0.302791	0	43	0	0	-2.83446	84.3883
1	-1.8302	GO:0030010	M1	1	0	GO Biological Processes	19	establishment of cell polarity	19_GO:0009987 cellular process	-1.8302	3.48712	3.00193	30211	121	358	5	1.39665	0.620223	6363|8729|55755|123016|399687	CCL19|GBF1|CDK5RAP2|TTC8|MYO18A	-0.302791	0	59	0	0	-2.61053	42.1941
1	-1.82224	GO:1901096	M1	1	0	GO Biological Processes	19	regulation of autophagosome maturation	19_GO:0008152 metabolic process	-1.82224	10.5485	4.18362	30211	16	358	2	0.558659	0.393927	23274|79443	CLEC16A|FYCO1	-0.302791	0	67	0	0	-2.42711	84.3883
1	-1.82224	GO:0018216	M1	1	0	GO Biological Processes	19	peptidyl-arginine methylation	19_GO:0008152 metabolic process	-1.82224	10.5485	4.18362	30211	16	358	2	0.558659	0.393927	10498|65094	CARM1|JMJD4	-0.302791	0	88	0	0	-2.06833	42.1941
1	-1.82224	GO:0006544	M1	1	0	GO Biological Processes	19	glycine metabolic process	19_GO:0008152 metabolic process	-1.82224	10.5485	4.18362	30211	16	358	2	0.558659	0.393927	23464|64902	GCAT|AGXT2	-0.302791	0	90	0	0	-1.95855	84.3883
1	-1.82224	GO:0014819	M1	1	0	GO Biological Processes	19	regulation of skeletal muscle contraction	19_GO:0032501 multicellular organismal process	-1.82224	10.5485	4.18362	30211	16	358	2	0.558659	0.393927	1760|6547	DMPK|SLC8A3	-0.302791	0	100	0	0	-1.92628	84.3883
1	-1.82224	GO:0007635	M1	1	0	GO Biological Processes	19	chemosensory behavior	19_GO:0007610 behavior	-1.82224	10.5485	4.18362	30211	16	358	2	0.558659	0.393927	4914|79846	NTRK1|CFAP69	-0.302791	0	110	1	1	-1.82224	42.1941
1	-1.81961	GO:0061326	M1	1	0	GO Biological Processes	19	renal tubule development	19_GO:0032502 developmental process	-1.81961	4.21941	3.15746	30211	80	358	4	1.11732	0.555529	4208|6495|26508|123016	MEF2C|SIX1|HEYL|TTC8	-0.301324	0	24	0	0	-3.75541	5.15348
1	-1.81622	GO:0009124	M1	1	0	GO Biological Processes	19	nucleoside monophosphate biosynthetic process	19_GO:0008152 metabolic process	-1.81622	5.75375	3.45557	30211	44	358	3	0.837989	0.481782	1635|1854|122622	DCTD|DUT|ADSS1	-0.301324	0	31	0	0	-3.38007	56.2588
1	-1.81613	GO:0048593	M1	1	0	GO Biological Processes	19	camera-type eye morphogenesis	19_GO:0032502 developmental process	-1.81613	3.45854	2.97972	30211	122	358	5	1.39665	0.620223	357|4211|5797|10152|123016	SHROOM2|MEIS1|PTPRM|ABI2|TTC8	-0.301324	0	53	0	0	-2.6676	11.5075
1	-1.81622	GO:1903214	M1	1	0	GO Biological Processes	19	regulation of protein targeting to mitochondrion	19_GO:0051179 localization	-1.81622	5.75375	3.45557	30211	44	358	3	0.837989	0.481782	3305|79778|89781	HSPA1L|MICALL2|HPS4	-0.301324	0	55	0	0	-2.6262	84.3883
1	-1.81622	GO:0050856	M1	1	0	GO Biological Processes	19	regulation of T cell receptor signaling pathway	19_GO:0002376 immune system process	-1.81622	5.75375	3.45557	30211	44	358	3	0.837989	0.481782	5771|8525|56940	PTPN2|DGKZ|DUSP22	-0.301324	0	62	0	0	-2.5048	84.3883
1	-1.81395	GO:0019438	M1	1	0	GO Biological Processes	19	aromatic compound biosynthetic process	19_GO:0008152 metabolic process	-1.81395	1.7955	2.49558	30211	799	358	17	4.7486	1.12403	226|1635|1854|3297|4150|4152|5316|6829|7027|7390|8812|8939|10379|23498|51455|84448|122622	ALDOA|DCTD|DUT|HSF1|MAZ|MBD1|PKNOX1|SUPT5H|TFDP1|UROS|CCNK|FUBP3|IRF9|HAAO|REV1|ABLIM2|ADSS1	-0.300061	0	108	0	0	-1.90639	2.6138
1	-1.81226	GO:0055074	M1	1	0	GO Biological Processes	19	calcium ion homeostasis	19_GO:0065007 biological regulation	-1.81226	2.13396	2.60874	30211	435	358	11	3.07263	0.912088	491|781|1742|1760|4987|6363|6547|7226|9900|53373|56704	ATP2B2|CACNA2D1|DLG4|DMPK|OPRL1|CCL19|SLC8A3|TRPM2|SV2A|TPCN1|JPH1	-0.299289	0	18	0	0	-4.03754	14.892
1	-1.80222	GO:0010906	M1	1	0	GO Biological Processes	19	regulation of glucose metabolic process	19_GO:0008152 metabolic process	-1.80222	3.43042	2.95774	30211	123	358	5	1.39665	0.620223	2784|3795|5164|5771|6714	GNB3|KHK|PDK2|PTPN2|SRC	-0.290164	0	4	0	0	-5.22823	3.43042
1	-1.79001	GO:0051180	M1	1	0	GO Biological Processes	19	vitamin transport	19_GO:0051179 localization	-1.79001	5.62588	3.40067	30211	45	358	3	0.837989	0.481782	4363|11182|60386	ABCC1|SLC2A6|SLC25A19	-0.278874	0	95	0	0	-1.92628	84.3883
1	-1.77407	GO:0030003	M1	1	0	GO Biological Processes	19	cellular cation homeostasis	19_GO:0065007 biological regulation	-1.77407	1.90554	2.49487	30211	620	358	14	3.91061	1.02452	491|781|1742|1760|3778|4987|6363|6547|7226|9900|50617|53373|56704|84286	ATP2B2|CACNA2D1|DLG4|DMPK|KCNMA1|OPRL1|CCL19|SLC8A3|TRPM2|SV2A|ATP6V0A4|TPCN1|JPH1|TMEM175	-0.277153	0	18	0	0	-4.03754	14.892
1	-1.77126	GO:0086012	M1	1	0	GO Biological Processes	19	membrane depolarization during cardiac muscle cell action potential	19_GO:0065007 biological regulation	-1.77126	9.92803	4.03221	30211	17	358	2	0.558659	0.393927	781|8913	CACNA2D1|CACNA1G	-0.277153	0	19	0	0	-4.03505	84.3883
1	-1.78617	GO:0071241	M1	1	0	GO Biological Processes	19	cellular response to inorganic substance	19_GO:0050896 response to stimulus	-1.78617	2.68508	2.74701	30211	220	358	7	1.95531	0.731776	1584|1742|1785|2039|3297|4208|7226	CYP11B1|DLG4|DNM2|DMTN|HSF1|MEF2C|TRPM2	-0.277153	0	23	0	0	-3.81228	21.0971
1	-1.77126	GO:1903358	M1	1	0	GO Biological Processes	19	regulation of Golgi organization	19_GO:0050789 regulation of biological process	-1.77126	9.92803	4.03221	30211	17	358	2	0.558659	0.393927	1785|9659	DNM2|PDE4DIP	-0.277153	0	30	0	0	-3.38836	84.3883
1	-1.77126	GO:2000369	M1	1	0	GO Biological Processes	19	regulation of clathrin-dependent endocytosis	19_GO:0051179 localization	-1.77126	9.92803	4.03221	30211	17	358	2	0.558659	0.393927	1785|10188	DNM2|TNK2	-0.277153	0	30	0	0	-3.38836	84.3883
1	-1.77126	GO:0006684	M1	1	0	GO Biological Processes	19	sphingomyelin metabolic process	19_GO:0008152 metabolic process	-1.77126	9.92803	4.03221	30211	17	358	2	0.558659	0.393927	20|55627	ABCA2|SMPD4	-0.277153	0	35	0	0	-3.08246	84.3883
1	-1.77126	GO:0080154	M1	1	0	GO Biological Processes	19	regulation of fertilization	19_GO:0022414 reproductive process	-1.77126	9.92803	4.03221	30211	17	358	2	0.558659	0.393927	10184|79846	LHFPL2|CFAP69	-0.277153	0	41	0	0	-2.86403	33.7553
1	-1.78383	GO:1903008	M1	1	0	GO Biological Processes	19	organelle disassembly	19_GO:0009987 cellular process	-1.78383	4.1165	3.0946	30211	82	358	4	1.11732	0.555529	8729|10533|51368|126520	GBF1|ATG7|TEX264|PLK5	-0.277153	0	46	0	0	-2.73289	4.1165
1	-1.78603	GO:0042060	M1	1	0	GO Biological Processes	19	wound healing	19_GO:0050896 response to stimulus	-1.78603	2.32974	2.64345	30211	326	358	9	2.51397	0.827388	389|2159|3694|6714|8291|8525|26509|89781|92421	RHOC|F10|ITGB6|SRC|DYSF|DGKZ|MYOF|HPS4|CHMP4C	-0.277153	0	47	0	0	-2.69167	2.55127
1	-1.77126	GO:0030970	M1	1	0	GO Biological Processes	19	retrograde protein transport, ER to cytosol	19_GO:0051179 localization	-1.77126	9.92803	4.03221	30211	17	358	2	0.558659	0.393927	81502|84447	HM13|SYVN1	-0.277153	0	57	0	0	-2.61071	84.3883
1	-1.77126	GO:1903513	M1	1	0	GO Biological Processes	19	endoplasmic reticulum to cytosol transport	19_GO:0051179 localization	-1.77126	9.92803	4.03221	30211	17	358	2	0.558659	0.393927	81502|84447	HM13|SYVN1	-0.277153	0	57	0	0	-2.61071	84.3883
1	-1.77126	GO:0021783	M1	1	0	GO Biological Processes	19	preganglionic parasympathetic fiber development	19_GO:0032502 developmental process	-1.77126	9.92803	4.03221	30211	17	358	2	0.558659	0.393927	6405|6495	SEMA3F|SIX1	-0.277153	0	60	0	0	-2.60177	21.0971
1	-1.77126	GO:0061548	M1	1	0	GO Biological Processes	19	ganglion development	19_GO:0032502 developmental process	-1.77126	9.92803	4.03221	30211	17	358	2	0.558659	0.393927	6405|6495	SEMA3F|SIX1	-0.277153	0	60	0	0	-2.60177	21.0971
1	-1.77126	GO:0035855	M1	1	0	GO Biological Processes	19	megakaryocyte development	19_GO:0002376 immune system process	-1.77126	9.92803	4.03221	30211	17	358	2	0.558659	0.393927	4211|25946	MEIS1|ZNF385A	-0.277153	0	63	0	0	-2.5048	42.1941
1	-1.77482	GO:0043244	M1	1	0	GO Biological Processes	19	regulation of protein-containing complex disassembly	19_GO:0050789 regulation of biological process	-1.77482	3.37553	2.91445	30211	125	358	5	1.39665	0.620223	2039|23122|23274|65094|79443	DMTN|CLASP2|CLEC16A|JMJD4|FYCO1	-0.277153	0	67	0	0	-2.42711	84.3883
1	-1.77126	GO:0048339	M1	1	0	GO Biological Processes	19	paraxial mesoderm development	19_GO:0032502 developmental process	-1.77126	9.92803	4.03221	30211	17	358	2	0.558659	0.393927	8463|57669	TEAD2|EPB41L5	-0.277153	0	68	0	0	-2.42711	84.3883
1	-1.77126	GO:0072189	M1	1	0	GO Biological Processes	19	ureter development	19_GO:0032502 developmental process	-1.77126	9.92803	4.03221	30211	17	358	2	0.558659	0.393927	4774|6495	NFIA|SIX1	-0.277153	0	74	0	0	-2.31892	42.1941
1	-1.77126	GO:0038083	M1	1	0	GO Biological Processes	19	peptidyl-tyrosine autophosphorylation	19_GO:0008152 metabolic process	-1.77126	9.92803	4.03221	30211	17	358	2	0.558659	0.393927	4914|6714	NTRK1|SRC	-0.277153	0	75	0	0	-2.27695	84.3883
1	-1.77126	GO:0098962	M1	1	0	GO Biological Processes	19	regulation of postsynaptic neurotransmitter receptor activity	19_GO:0023052 signaling	-1.77126	9.92803	4.03221	30211	17	358	2	0.558659	0.393927	6714|22839	SRC|DLGAP4	-0.277153	0	75	0	0	-2.27695	84.3883
1	-1.76959	GO:0045216	M1	1	0	GO Biological Processes	19	cell-cell junction organization	19_GO:0009987 cellular process	-1.76959	2.94378	2.79957	30211	172	358	6	1.67598	0.678457	389|6714|27134|57555|79778|143162	RHOC|SRC|TJP3|NLGN2|MICALL2|FRMPD2	-0.27636	0	70	0	0	-2.34142	4.36491
1	-1.76634	GO:0035050	M1	1	0	GO Biological Processes	19	embryonic heart tube development	19_GO:0032502 developmental process	-1.76634	4.0669	3.06392	30211	83	358	4	1.11732	0.555529	4208|8463|26005|51684	MEF2C|TEAD2|C2CD3|SUFU	-0.273989	0	9	0	0	-4.55014	7.98267
1	-1.76527	GO:0055082	M1	1	0	GO Biological Processes	19	cellular chemical homeostasis	19_GO:0065007 biological regulation	-1.76527	1.80994	2.45296	30211	746	358	16	4.46927	1.09207	20|491|781|1742|1760|3778|4987|6363|6547|7226|9900|50617|53373|56262|56704|84286	ABCA2|ATP2B2|CACNA2D1|DLG4|DMPK|KCNMA1|OPRL1|CCL19|SLC8A3|TRPM2|SV2A|ATP6V0A4|TPCN1|LRRC8A|JPH1|TMEM175	-0.273796	0	18	0	0	-4.03754	14.892
1	-1.76332	GO:0120035	M1	1	0	GO Biological Processes	19	regulation of plasma membrane bounded cell projection organization	19_GO:0050789 regulation of biological process	-1.76332	1.89941	2.48206	30211	622	358	14	3.91061	1.02452	1785|2039|4914|5802|6363|6405|6714|7226|10152|10498|23189|79874|116985|126520	DNM2|DMTN|NTRK1|PTPRS|CCL19|SEMA3F|SRC|TRPM2|ABI2|CARM1|KANK1|RABEP2|ARAP1|PLK5	-0.273188	0	30	0	0	-3.38836	84.3883
1	-1.76292	GO:0048638	M1	1	0	GO Biological Processes	19	regulation of developmental growth	19_GO:0040007 growth	-1.76292	2.30849	2.61329	30211	329	358	9	2.51397	0.827388	1785|2017|2688|3142|4208|5802|6405|6495|57154	DNM2|CTTN|GH1|HLX|MEF2C|PTPRS|SEMA3F|SIX1|SMURF1	-0.273188	0	111	1	1	-1.76292	21.0971
1	-1.75978	GO:0002009	M1	1	0	GO Biological Processes	19	morphogenesis of an epithelium	19_GO:0032502 developmental process	-1.75978	2.09542	2.54349	30211	443	358	11	3.07263	0.912088	389|4208|6495|6714|7080|7798|8463|26005|51684|57669|123016	RHOC|MEF2C|SIX1|SRC|NKX2-1|LUZP1|TEAD2|C2CD3|SUFU|EPB41L5|TTC8	-0.27092	0	9	0	0	-4.55014	7.98267
1	-1.75718	GO:0045596	M1	1	0	GO Biological Processes	19	negative regulation of cell differentiation	19_GO:0032502 developmental process	-1.75718	1.84792	2.45821	30211	685	358	15	4.18994	1.05893	2039|3142|4037|4054|4211|4212|5771|5802|6405|7080|23189|28959|51684|55755|171023	DMTN|HLX|LRP3|LTBP3|MEIS1|MEIS2|PTPN2|PTPRS|SEMA3F|NKX2-1|KANK1|TMEM176B|SUFU|CDK5RAP2|ASXL1	-0.269188	0	112	1	1	-1.75718	1.84792
1	-1.7561	GO:0006351	M1	1	0	GO Biological Processes	19	transcription, DNA-templated	19_GO:0008152 metabolic process	-1.7561	2.18622	2.56858	30211	386	358	10	2.7933	0.870894	3297|4150|4152|5316|6829|7027|8812|8939|10379|84448	HSF1|MAZ|MBD1|PKNOX1|SUPT5H|TFDP1|CCNK|FUBP3|IRF9|ABLIM2	-0.268973	0	108	0	0	-1.90639	2.6138
1	-1.74774	GO:0033157	M1	1	0	GO Biological Processes	19	regulation of intracellular protein transport	19_GO:0051179 localization	-1.74774	2.63713	2.69317	30211	224	358	7	1.95531	0.731776	2039|3305|3753|51684|79778|89781|161291	DMTN|HSPA1L|KCNE1|SUFU|MICALL2|HPS4|TMEM30B	-0.262337	0	55	0	0	-2.6262	84.3883
1	-1.74774	GO:0045017	M1	1	0	GO Biological Processes	19	glycerolipid biosynthetic process	19_GO:0008152 metabolic process	-1.74774	2.63713	2.69317	30211	224	358	7	1.95531	0.731776	3631|5833|8525|9091|9926|27315|145567	INPP4A|PCYT2|DGKZ|PIGQ|LPGAT1|PGAP2|TTC7B	-0.262337	0	65	0	0	-2.44465	2.70475
1	-1.74222	GO:0097659	M1	1	0	GO Biological Processes	19	nucleic acid-templated transcription	19_GO:0008152 metabolic process	-1.74222	2.17496	2.55085	30211	388	358	10	2.7933	0.870894	3297|4150|4152|5316|6829|7027|8812|8939|10379|84448	HSF1|MAZ|MBD1|PKNOX1|SUPT5H|TFDP1|CCNK|FUBP3|IRF9|ABLIM2	-0.257679	0	108	0	0	-1.90639	2.6138
1	-1.73957	GO:0010824	M1	1	0	GO Biological Processes	19	regulation of centrosome duplication	19_GO:0050789 regulation of biological process	-1.73957	5.38649	3.29567	30211	47	358	3	0.837989	0.481782	9475|55755|92421	ROCK2|CDK5RAP2|CHMP4C	-0.256749	0	58	0	0	-2.61071	84.3883
1	-1.73957	GO:0032008	M1	1	0	GO Biological Processes	19	positive regulation of TOR signaling	19_GO:0023052 signaling	-1.73957	5.38649	3.29567	30211	47	358	3	0.837989	0.481782	23274|55593|57521	CLEC16A|OTUD5|RPTOR	-0.256749	0	67	0	0	-2.42711	84.3883
1	-1.73479	GO:0050714	M1	1	0	GO Biological Processes	19	positive regulation of protein secretion	19_GO:0051179 localization	-1.73479	3.29642	2.85114	30211	128	358	5	1.39665	0.620223	7226|8938|56262|57555|399687	TRPM2|BAIAP3|LRRC8A|NLGN2|MYO18A	-0.252819	0	14	0	0	-4.24242	5.03811
1	-1.73213	GO:0071229	M1	1	0	GO Biological Processes	19	cellular response to acid chemical	19_GO:0050896 response to stimulus	-1.73213	3.97121	3.00397	30211	85	358	4	1.11732	0.555529	1307|3297|6495|57521	COL16A1|HSF1|SIX1|RPTOR	-0.251021	0	22	0	0	-3.85376	84.3883
1	-1.72512	GO:0010639	M1	1	0	GO Biological Processes	19	negative regulation of organelle organization	19_GO:0048519 negative regulation of biological process	-1.72512	2.27394	2.56375	30211	334	358	9	2.51397	0.827388	1785|2039|6714|22919|23122|23189|55755|84952|116985	DNM2|DMTN|SRC|MAPRE1|CLASP2|KANK1|CDK5RAP2|CGNL1|ARAP1	-0.249978	0	1	0	0	-8.35316	7.67166
1	-1.72348	GO:1900363	M1	1	0	GO Biological Processes	19	regulation of mRNA polyadenylation	19_GO:0008152 metabolic process	-1.72348	9.37647	3.89285	30211	18	358	2	0.558659	0.393927	3297|6829	HSF1|SUPT5H	-0.249978	0	22	0	0	-3.85376	84.3883
1	-1.72348	GO:0043217	M1	1	0	GO Biological Processes	19	myelin maintenance	19_GO:0032502 developmental process	-1.72348	9.37647	3.89285	30211	18	358	2	0.558659	0.393927	745|57716	MYRF|PRX	-0.249978	0	35	0	0	-3.08246	84.3883
1	-1.72348	GO:0097106	M1	1	0	GO Biological Processes	19	postsynaptic density organization	19_GO:0009987 cellular process	-1.72348	9.37647	3.89285	30211	18	358	2	0.558659	0.393927	1742|57555	DLG4|NLGN2	-0.249978	0	38	0	0	-2.93946	42.1941
1	-1.72348	GO:0002407	M1	1	0	GO Biological Processes	19	dendritic cell chemotaxis	19_GO:0040011 locomotion	-1.72348	9.37647	3.89285	30211	18	358	2	0.558659	0.393927	6363|7226	CCL19|TRPM2	-0.249978	0	49	0	0	-2.69136	84.3883
1	-1.72348	GO:0150105	M1	1	0	GO Biological Processes	19	protein localization to cell-cell junction	19_GO:0051179 localization	-1.72348	9.37647	3.89285	30211	18	358	2	0.558659	0.393927	27134|84952	TJP3|CGNL1	-0.249978	0	54	0	0	-2.65081	9.37647
1	-1.72512	GO:0032386	M1	1	0	GO Biological Processes	19	regulation of intracellular transport	19_GO:0051179 localization	-1.72512	2.27394	2.56375	30211	334	358	9	2.51397	0.827388	20|2039|3305|3753|6714|51684|79778|89781|161291	ABCA2|DMTN|HSPA1L|KCNE1|SRC|SUFU|MICALL2|HPS4|TMEM30B	-0.249978	0	55	0	0	-2.6262	84.3883
1	-1.72348	GO:0060396	M1	1	0	GO Biological Processes	19	growth hormone receptor signaling pathway	19_GO:0023052 signaling	-1.72348	9.37647	3.89285	30211	18	358	2	0.558659	0.393927	2688|6778	GH1|STAT6	-0.249978	0	77	0	0	-2.20182	21.0971
1	-1.72889	GO:0006366	M1	1	0	GO Biological Processes	19	transcription by RNA polymerase II	19_GO:0008152 metabolic process	-1.72889	2.6138	2.6667	30211	226	358	7	1.95531	0.731776	4150|4152|5316|6829|7027|8812|10379	MAZ|MBD1|PKNOX1|SUPT5H|TFDP1|CCNK|IRF9	-0.249978	0	108	0	0	-1.90639	2.6138
1	-1.72172	GO:0001101	M1	1	0	GO Biological Processes	19	response to acid chemical	19_GO:0050896 response to stimulus	-1.72172	3.27086	2.83045	30211	129	358	5	1.39665	0.620223	1307|3297|4914|6495|57521	COL16A1|HSF1|NTRK1|SIX1|RPTOR	-0.249052	0	22	0	0	-3.85376	84.3883
1	-1.65186	GO:0006109	M1	1	0	GO Biological Processes	19	regulation of carbohydrate metabolic process	19_GO:0008152 metabolic process	-1.65186	2.76683	2.6253	30211	183	358	6	1.67598	0.678457	2784|3795|5164|5771|6714|11182	GNB3|KHK|PDK2|PTPN2|SRC|SLC2A6	-0.248206	0	4	0	0	-5.22823	3.43042
1	-1.71529	GO:0061951	M1	1	0	GO Biological Processes	19	establishment of protein localization to plasma membrane	19_GO:0051179 localization	-1.71529	5.27427	3.2454	30211	48	358	3	0.837989	0.481782	9919|25837|63971	SEC16A|RAB26|KIF13A	-0.248206	0	7	0	0	-4.60846	42.1941
1	-1.62783	GO:0099575	M1	1	0	GO Biological Processes	19	regulation of protein catabolic process at presynapse, modulating synaptic transmission	19_GO:0023052 signaling	-1.62783	42.1941	6.37977	30211	2	358	1	0.27933	0.278939	25837	RAB26	-0.248206	0	7	0	0	-4.60846	42.1941
1	-1.65475	GO:0043254	M1	1	0	GO Biological Processes	19	regulation of protein-containing complex assembly	19_GO:0050789 regulation of biological process	-1.65475	2.10445	2.43814	30211	401	358	10	2.7933	0.870894	274|389|2017|2039|3297|6714|22919|23189|51112|55755	BIN1|RHOC|CTTN|DMTN|HSF1|SRC|MAPRE1|KANK1|TRAPPC12|CDK5RAP2	-0.248206	0	10	0	0	-4.54118	3.6296
1	-1.63528	GO:0090277	M1	1	0	GO Biological Processes	19	positive regulation of peptide hormone secretion	19_GO:0023052 signaling	-1.63528	3.70937	2.83456	30211	91	358	4	1.11732	0.555529	7226|8938|56262|57555	TRPM2|BAIAP3|LRRC8A|NLGN2	-0.248206	0	14	0	0	-4.24242	5.03811
1	-1.64171	GO:0010959	M1	1	0	GO Biological Processes	19	regulation of metal ion transport	19_GO:0051179 localization	-1.64171	2.094	2.42118	30211	403	358	10	2.7933	0.870894	274|781|1760|1785|1804|3753|4987|53827|56704|342667	BIN1|CACNA2D1|DMPK|DNM2|DPP6|KCNE1|OPRL1|FXYD5|JPH1|STAC2	-0.248206	0	16	0	0	-4.12873	16.8777
1	-1.63528	GO:1901019	M1	1	0	GO Biological Processes	19	regulation of calcium ion transmembrane transporter activity	19_GO:0051179 localization	-1.63528	3.70937	2.83456	30211	91	358	4	1.11732	0.555529	781|4987|56704|342667	CACNA2D1|OPRL1|JPH1|STAC2	-0.248206	0	16	0	0	-4.12873	16.8777
1	-1.71029	GO:0007204	M1	1	0	GO Biological Processes	19	positive regulation of cytosolic calcium ion concentration	19_GO:0065007 biological regulation	-1.71029	2.40251	2.5866	30211	281	358	8	2.23464	0.781186	781|1742|4987|6363|6547|7226|53373|56704	CACNA2D1|DLG4|OPRL1|CCL19|SLC8A3|TRPM2|TPCN1|JPH1	-0.248206	0	18	0	0	-4.03754	14.892
1	-1.6949	GO:0006873	M1	1	0	GO Biological Processes	19	cellular ion homeostasis	19_GO:0065007 biological regulation	-1.6949	1.86053	2.39997	30211	635	358	14	3.91061	1.02452	491|781|1742|1760|3778|4987|6363|6547|7226|9900|50617|53373|56704|84286	ATP2B2|CACNA2D1|DLG4|DMPK|KCNMA1|OPRL1|CCL19|SLC8A3|TRPM2|SV2A|ATP6V0A4|TPCN1|JPH1|TMEM175	-0.248206	0	18	0	0	-4.03754	14.892
1	-1.6935	GO:0006814	M1	1	0	GO Biological Processes	19	sodium ion transport	19_GO:0051179 localization	-1.6935	2.82866	2.68714	30211	179	358	6	1.67598	0.678457	357|6547|7226|8913|53373|55238	SHROOM2|SLC8A3|TRPM2|CACNA1G|TPCN1|SLC38A7	-0.248206	0	18	0	0	-4.03754	14.892
1	-1.6778	GO:0072503	M1	1	0	GO Biological Processes	19	cellular divalent inorganic cation homeostasis	19_GO:0065007 biological regulation	-1.6778	2.03568	2.44035	30211	456	358	11	3.07263	0.912088	491|781|1742|1760|4987|6363|6547|7226|9900|53373|56704	ATP2B2|CACNA2D1|DLG4|DMPK|OPRL1|CCL19|SLC8A3|TRPM2|SV2A|TPCN1|JPH1	-0.248206	0	18	0	0	-4.03754	14.892
1	-1.69159	GO:0086001	M1	1	0	GO Biological Processes	19	cardiac muscle cell action potential	19_GO:0065007 biological regulation	-1.69159	5.16663	3.19651	30211	49	358	3	0.837989	0.481782	781|3753|8913	CACNA2D1|KCNE1|CACNA1G	-0.248206	0	19	0	0	-4.03505	84.3883
1	-1.62783	GO:0002280	M1	1	0	GO Biological Processes	19	monocyte activation involved in immune response	19_GO:0002376 immune system process	-1.62783	42.1941	6.37977	30211	2	358	1	0.27933	0.278939	8291	DYSF	-0.248206	0	21	0	0	-3.88121	42.1941
1	-1.62783	GO:0072737	M1	1	0	GO Biological Processes	19	response to diamide	19_GO:0050896 response to stimulus	-1.62783	42.1941	6.37977	30211	2	358	1	0.27933	0.278939	3297	HSF1	-0.248206	0	22	0	0	-3.85376	84.3883
1	-1.62783	GO:0072738	M1	1	0	GO Biological Processes	19	cellular response to diamide	19_GO:0050896 response to stimulus	-1.62783	42.1941	6.37977	30211	2	358	1	0.27933	0.278939	3297	HSF1	-0.248206	0	22	0	0	-3.85376	84.3883
1	-1.62783	GO:1904842	M1	1	0	GO Biological Processes	19	response to nitroglycerin	19_GO:0050896 response to stimulus	-1.62783	42.1941	6.37977	30211	2	358	1	0.27933	0.278939	3297	HSF1	-0.248206	0	22	0	0	-3.85376	84.3883
1	-1.66191	GO:0014706	M1	1	0	GO Biological Processes	19	striated muscle tissue development	19_GO:0032502 developmental process	-1.66191	2.35229	2.52071	30211	287	358	8	2.23464	0.781186	58|2317|3142|4208|6495|8913|26508|63950	ACTA1|FLNB|HLX|MEF2C|SIX1|CACNA1G|HEYL|DMRTA2	-0.248206	0	24	0	0	-3.75541	5.15348
1	-1.71106	GO:0042330	M1	1	0	GO Biological Processes	19	taxis	19_GO:0040011 locomotion	-1.71106	1.98561	2.45825	30211	510	358	12	3.35196	0.951271	4046|4363|4684|4756|4914|5797|6363|6405|7226|8729|57555|123016	LSP1|ABCC1|NCAM1|NEO1|NTRK1|PTPRM|CCL19|SEMA3F|TRPM2|GBF1|NLGN2|TTC8	-0.248206	0	25	0	0	-3.74766	2.50782
1	-1.69707	GO:0032989	M1	1	0	GO Biological Processes	19	cellular component morphogenesis	19_GO:0032502 developmental process	-1.69707	1.91457	2.42043	30211	573	358	13	3.63128	0.988682	20|58|1742|1785|2017|3691|4684|4756|4914|5797|6405|23380|123016	ABCA2|ACTA1|DLG4|DNM2|CTTN|ITGB4|NCAM1|NEO1|NTRK1|PTPRM|SEMA3F|SRGAP2|TTC8	-0.248206	0	25	0	0	-3.74766	2.50782
1	-1.67437	GO:0031175	M1	1	0	GO Biological Processes	19	neuron projection development	19_GO:0032502 developmental process	-1.67437	1.84888	2.37509	30211	639	358	14	3.91061	1.02452	1742|1785|2017|4684|4756|4914|5797|6405|9721|23162|23380|55118|79778|123016	DLG4|DNM2|CTTN|NCAM1|NEO1|NTRK1|PTPRM|SEMA3F|GPRIN2|MAPK8IP3|SRGAP2|CRTAC1|MICALL2|TTC8	-0.248206	0	25	0	0	-3.74766	2.50782
1	-1.62783	GO:0097111	M1	1	0	GO Biological Processes	19	endoplasmic reticulum-Golgi intermediate compartment organization	19_GO:0009987 cellular process	-1.62783	42.1941	6.37977	30211	2	358	1	0.27933	0.278939	8729	GBF1	-0.248206	0	26	0	0	-3.73014	84.3883
1	-1.68975	GO:0001775	M1	1	0	GO Biological Processes	19	cell activation	19_GO:0009987 cellular process	-1.68975	1.8576	2.39373	30211	636	358	14	3.91061	1.02452	3694|4208|4914|5316|5771|6363|6714|6778|8291|8525|8729|56262|57705|84447	ITGB6|MEF2C|NTRK1|PKNOX1|PTPN2|CCL19|SRC|STAT6|DYSF|DGKZ|GBF1|LRRC8A|WDFY4|SYVN1	-0.248206	0	27	0	0	-3.55726	15.3433
1	-1.62783	GO:1903526	M1	1	0	GO Biological Processes	19	negative regulation of membrane tubulation	19_GO:0048519 negative regulation of biological process	-1.62783	42.1941	6.37977	30211	2	358	1	0.27933	0.278939	1785	DNM2	-0.248206	0	30	0	0	-3.38836	84.3883
1	-1.62783	GO:0046080	M1	1	0	GO Biological Processes	19	dUTP metabolic process	19_GO:0008152 metabolic process	-1.62783	42.1941	6.37977	30211	2	358	1	0.27933	0.278939	1854	DUT	-0.248206	0	31	0	0	-3.38007	56.2588
1	-1.62783	GO:0046081	M1	1	0	GO Biological Processes	19	dUTP catabolic process	19_GO:0008152 metabolic process	-1.62783	42.1941	6.37977	30211	2	358	1	0.27933	0.278939	1854	DUT	-0.248206	0	31	0	0	-3.38007	56.2588
1	-1.6293	GO:0071363	M1	1	0	GO Biological Processes	19	cellular response to growth factor stimulus	19_GO:0050896 response to stimulus	-1.6293	2.00058	2.37856	30211	464	358	11	3.07263	0.912088	3694|4054|4208|4914|6714|8576|26508|56940|57154|57669|126520	ITGB6|LTBP3|MEF2C|NTRK1|SRC|STK16|HEYL|DUSP22|SMURF1|EPB41L5|PLK5	-0.248206	0	34	0	0	-3.2255	42.1941
1	-1.62783	GO:0061520	M1	1	0	GO Biological Processes	19	Langerhans cell differentiation	19_GO:0002376 immune system process	-1.62783	42.1941	6.37977	30211	2	358	1	0.27933	0.278939	3694	ITGB6	-0.248206	0	34	0	0	-3.2255	42.1941
1	-1.62783	GO:0099040	M1	1	0	GO Biological Processes	19	ceramide translocation	19_GO:0051179 localization	-1.62783	42.1941	6.37977	30211	2	358	1	0.27933	0.278939	20	ABCA2	-0.248206	0	35	0	0	-3.08246	84.3883
1	-1.66665	GO:0018022	M1	1	0	GO Biological Processes	19	peptidyl-lysine methylation	19_GO:0008152 metabolic process	-1.66665	3.79273	2.88938	30211	89	358	4	1.11732	0.555529	4802|58508|79813|84444	NFYC|KMT2C|EHMT1|DOT1L	-0.248206	0	37	0	0	-2.9742	5.21989
1	-1.67855	GO:0099084	M1	1	0	GO Biological Processes	19	postsynaptic specialization organization	19_GO:0009987 cellular process	-1.67855	8.88298	3.76395	30211	19	358	2	0.558659	0.393927	1742|57555	DLG4|NLGN2	-0.248206	0	38	0	0	-2.93946	42.1941
1	-1.64587	GO:0035418	M1	1	0	GO Biological Processes	19	protein localization to synapse	19_GO:0051179 localization	-1.64587	4.96402	3.10261	30211	51	358	3	0.837989	0.481782	1742|23162|57555	DLG4|MAPK8IP3|NLGN2	-0.248206	0	38	0	0	-2.93946	42.1941
1	-1.62783	GO:1901628	M1	1	0	GO Biological Processes	19	positive regulation of postsynaptic membrane organization	19_GO:0048518 positive regulation of biological process	-1.62783	42.1941	6.37977	30211	2	358	1	0.27933	0.278939	1742	DLG4	-0.248206	0	38	0	0	-2.93946	42.1941
1	-1.62783	GO:1904719	M1	1	0	GO Biological Processes	19	positive regulation of AMPA glutamate receptor clustering	19_GO:0051179 localization	-1.62783	42.1941	6.37977	30211	2	358	1	0.27933	0.278939	1742	DLG4	-0.248206	0	38	0	0	-2.93946	42.1941
1	-1.63616	GO:0097503	M1	1	0	GO Biological Processes	19	sialylation	19_GO:0008152 metabolic process	-1.63616	8.43883	3.64421	30211	20	358	2	0.558659	0.393927	27090|30815	ST6GALNAC4|ST6GALNAC6	-0.248206	0	40	0	0	-2.88325	10.5485
1	-1.62783	GO:0001966	M1	1	0	GO Biological Processes	19	thigmotaxis	19_GO:0040011 locomotion	-1.62783	42.1941	6.37977	30211	2	358	1	0.27933	0.278939	57555	NLGN2	-0.248206	0	43	0	0	-2.83446	84.3883
1	-1.63616	GO:0046847	M1	1	0	GO Biological Processes	19	filopodium assembly	19_GO:0009987 cellular process	-1.63616	8.43883	3.64421	30211	20	358	2	0.558659	0.393927	3691|23380	ITGB4|SRGAP2	-0.248206	0	44	0	0	-2.77939	84.3883
1	-1.62783	GO:0021816	M1	1	0	GO Biological Processes	19	extension of a leading process involved in cell motility in cerebral cortex radial glia guided migration	19_GO:0040011 locomotion	-1.62783	42.1941	6.37977	30211	2	358	1	0.27933	0.278939	23380	SRGAP2	-0.248206	0	44	0	0	-2.77939	84.3883
1	-1.62783	GO:0031269	M1	1	0	GO Biological Processes	19	pseudopodium assembly	19_GO:0009987 cellular process	-1.62783	42.1941	6.37977	30211	2	358	1	0.27933	0.278939	23380	SRGAP2	-0.248206	0	44	0	0	-2.77939	84.3883
1	-1.654	GO:0022411	M1	1	0	GO Biological Processes	19	cellular component disassembly	19_GO:0009987 cellular process	-1.654	2.34412	2.50989	30211	288	358	8	2.23464	0.781186	6601|8729|8751|10533|22985|51368|92421|126520	SMARCC2|GBF1|ADAM15|ATG7|ACIN1|TEX264|CHMP4C|PLK5	-0.248206	0	46	0	0	-2.73289	4.1165
1	-1.69159	GO:0051209	M1	1	0	GO Biological Processes	19	release of sequestered calcium ion into cytosol	19_GO:0051179 localization	-1.69159	5.16663	3.19651	30211	49	358	3	0.837989	0.481782	6363|7226|53373	CCL19|TRPM2|TPCN1	-0.248206	0	49	0	0	-2.69136	84.3883
1	-1.66846	GO:0051283	M1	1	0	GO Biological Processes	19	negative regulation of sequestering of calcium ion	19_GO:0051179 localization	-1.66846	5.0633	3.14893	30211	50	358	3	0.837989	0.481782	6363|7226|53373	CCL19|TRPM2|TPCN1	-0.248206	0	49	0	0	-2.69136	84.3883
1	-1.63616	GO:1901679	M1	1	0	GO Biological Processes	19	nucleotide transmembrane transport	19_GO:0051179 localization	-1.63616	8.43883	3.64421	30211	20	358	2	0.558659	0.393927	56262|63910	LRRC8A|SLC17A9	-0.248206	0	50	0	0	-2.69136	28.1294
1	-1.62783	GO:1903031	M1	1	0	GO Biological Processes	19	regulation of microtubule plus-end binding	19_GO:0065007 biological regulation	-1.62783	42.1941	6.37977	30211	2	358	1	0.27933	0.278939	22919	MAPRE1	-0.248206	0	51	0	0	-2.69136	42.1941
1	-1.62783	GO:1903033	M1	1	0	GO Biological Processes	19	positive regulation of microtubule plus-end binding	19_GO:0065007 biological regulation	-1.62783	42.1941	6.37977	30211	2	358	1	0.27933	0.278939	22919	MAPRE1	-0.248206	0	51	0	0	-2.69136	42.1941
1	-1.69159	GO:0051489	M1	1	0	GO Biological Processes	19	regulation of filopodium assembly	19_GO:0050789 regulation of biological process	-1.69159	5.16663	3.19651	30211	49	358	3	0.837989	0.481782	2039|7226|116985	DMTN|TRPM2|ARAP1	-0.248206	0	52	0	0	-2.69136	84.3883
1	-1.62783	GO:0070560	M1	1	0	GO Biological Processes	19	protein secretion by platelet	19_GO:0051179 localization	-1.62783	42.1941	6.37977	30211	2	358	1	0.27933	0.278939	2039	DMTN	-0.248206	0	52	0	0	-2.69136	84.3883
1	-1.66846	GO:1903747	M1	1	0	GO Biological Processes	19	regulation of establishment of protein localization to mitochondrion	19_GO:0051179 localization	-1.66846	5.0633	3.14893	30211	50	358	3	0.837989	0.481782	3305|79778|89781	HSPA1L|MICALL2|HPS4	-0.248206	0	55	0	0	-2.6262	84.3883
1	-1.62783	GO:1904211	M1	1	0	GO Biological Processes	19	membrane protein proteolysis involved in retrograde protein transport, ER to cytosol	19_GO:0051179 localization	-1.62783	42.1941	6.37977	30211	2	358	1	0.27933	0.278939	81502	HM13	-0.248206	0	57	0	0	-2.61071	84.3883
1	-1.71529	GO:1902003	M1	1	0	GO Biological Processes	19	regulation of amyloid-beta formation	19_GO:0008152 metabolic process	-1.71529	5.27427	3.2454	30211	48	358	3	0.837989	0.481782	20|274|9475	ABCA2|BIN1|ROCK2	-0.248206	0	58	0	0	-2.61071	84.3883
1	-1.63616	GO:1902004	M1	1	0	GO Biological Processes	19	positive regulation of amyloid-beta formation	19_GO:0048518 positive regulation of biological process	-1.63616	8.43883	3.64421	30211	20	358	2	0.558659	0.393927	20|9475	ABCA2|ROCK2	-0.248206	0	58	0	0	-2.61071	84.3883
1	-1.62783	GO:0032723	M1	1	0	GO Biological Processes	19	positive regulation of connective tissue growth factor production	19_GO:0048518 positive regulation of biological process	-1.62783	42.1941	6.37977	30211	2	358	1	0.27933	0.278939	9475	ROCK2	-0.248206	0	58	0	0	-2.61071	84.3883
1	-1.62783	GO:0110061	M1	1	0	GO Biological Processes	19	regulation of angiotensin-activated signaling pathway	19_GO:0023052 signaling	-1.62783	42.1941	6.37977	30211	2	358	1	0.27933	0.278939	9475	ROCK2	-0.248206	0	58	0	0	-2.61071	84.3883
1	-1.62783	GO:0048560	M1	1	0	GO Biological Processes	19	establishment of anatomical structure orientation	19_GO:0032502 developmental process	-1.62783	42.1941	6.37977	30211	2	358	1	0.27933	0.278939	123016	TTC8	-0.248206	0	59	0	0	-2.61053	42.1941
1	-1.67855	GO:0048486	M1	1	0	GO Biological Processes	19	parasympathetic nervous system development	19_GO:0032502 developmental process	-1.67855	8.88298	3.76395	30211	19	358	2	0.558659	0.393927	6405|6495	SEMA3F|SIX1	-0.248206	0	60	0	0	-2.60177	21.0971
1	-1.65086	GO:0061097	M1	1	0	GO Biological Processes	19	regulation of protein tyrosine kinase activity	19_GO:0008152 metabolic process	-1.65086	3.75059	2.86177	30211	90	358	4	1.11732	0.555529	1742|5771|6714|56940	DLG4|PTPN2|SRC|DUSP22	-0.248206	0	62	0	0	-2.5048	84.3883
1	-1.67855	GO:0030220	M1	1	0	GO Biological Processes	19	platelet formation	19_GO:0002376 immune system process	-1.67855	8.88298	3.76395	30211	19	358	2	0.558659	0.393927	4208|25946	MEF2C|ZNF385A	-0.248206	0	63	0	0	-2.5048	42.1941
1	-1.63616	GO:0036344	M1	1	0	GO Biological Processes	19	platelet morphogenesis	19_GO:0032502 developmental process	-1.63616	8.43883	3.64421	30211	20	358	2	0.558659	0.393927	4208|25946	MEF2C|ZNF385A	-0.248206	0	63	0	0	-2.5048	42.1941
1	-1.62783	GO:0070889	M1	1	0	GO Biological Processes	19	platelet alpha granule organization	19_GO:0009987 cellular process	-1.62783	42.1941	6.37977	30211	2	358	1	0.27933	0.278939	25946	ZNF385A	-0.248206	0	63	0	0	-2.5048	42.1941
1	-1.63616	GO:1904263	M1	1	0	GO Biological Processes	19	positive regulation of TORC1 signaling	19_GO:0023052 signaling	-1.63616	8.43883	3.64421	30211	20	358	2	0.558659	0.393927	23274|55593	CLEC16A|OTUD5	-0.248206	0	67	0	0	-2.42711	84.3883
1	-1.62783	GO:0007509	M1	1	0	GO Biological Processes	19	mesoderm migration involved in gastrulation	19_GO:0040011 locomotion	-1.62783	42.1941	6.37977	30211	2	358	1	0.27933	0.278939	57669	EPB41L5	-0.248206	0	68	0	0	-2.42711	84.3883
1	-1.63616	GO:0048025	M1	1	0	GO Biological Processes	19	negative regulation of mRNA splicing, via spliceosome	19_GO:0048519 negative regulation of biological process	-1.63616	8.43883	3.64421	30211	20	358	2	0.558659	0.393927	6433|79171	SFSWAP|RBM42	-0.248206	0	73	0	0	-2.31892	8.72982
1	-1.63616	GO:2001014	M1	1	0	GO Biological Processes	19	regulation of skeletal muscle cell differentiation	19_GO:0032502 developmental process	-1.63616	8.43883	3.64421	30211	20	358	2	0.558659	0.393927	4208|6495	MEF2C|SIX1	-0.248206	0	74	0	0	-2.31892	42.1941
1	-1.62783	GO:1905243	M1	1	0	GO Biological Processes	19	cellular response to 3,3',5-triiodo-L-thyronine	19_GO:0050896 response to stimulus	-1.62783	42.1941	6.37977	30211	2	358	1	0.27933	0.278939	6495	SIX1	-0.248206	0	74	0	0	-2.31892	42.1941
1	-1.62783	GO:2000729	M1	1	0	GO Biological Processes	19	positive regulation of mesenchymal cell proliferation involved in ureter development	19_GO:0032502 developmental process	-1.62783	42.1941	6.37977	30211	2	358	1	0.27933	0.278939	6495	SIX1	-0.248206	0	74	0	0	-2.31892	42.1941
1	-1.62783	GO:0035635	M1	1	0	GO Biological Processes	19	entry of bacterium into host cell	19_GO:0044419 biological process involved in interspecies interaction between organisms	-1.62783	42.1941	6.37977	30211	2	358	1	0.27933	0.278939	6714	SRC	-0.248206	0	75	0	0	-2.27695	84.3883
1	-1.62783	GO:0086098	M1	1	0	GO Biological Processes	19	angiotensin-activated signaling pathway involved in heart process	19_GO:0023052 signaling	-1.62783	42.1941	6.37977	30211	2	358	1	0.27933	0.278939	6714	SRC	-0.248206	0	75	0	0	-2.27695	84.3883
1	-1.62783	GO:2000386	M1	1	0	GO Biological Processes	19	positive regulation of ovarian follicle development	19_GO:0022414 reproductive process	-1.62783	42.1941	6.37977	30211	2	358	1	0.27933	0.278939	6714	SRC	-0.248206	0	75	0	0	-2.27695	84.3883
1	-1.67855	GO:0071378	M1	1	0	GO Biological Processes	19	cellular response to growth hormone stimulus	19_GO:0050896 response to stimulus	-1.67855	8.88298	3.76395	30211	19	358	2	0.558659	0.393927	2688|6778	GH1|STAT6	-0.248206	0	77	0	0	-2.20182	21.0971
1	-1.67855	GO:1902170	M1	1	0	GO Biological Processes	19	cellular response to reactive nitrogen species	19_GO:0050896 response to stimulus	-1.67855	8.88298	3.76395	30211	19	358	2	0.558659	0.393927	1785|6778	DNM2|STAT6	-0.248206	0	77	0	0	-2.20182	21.0971
1	-1.71029	GO:0060249	M1	1	0	GO Biological Processes	19	anatomical structure homeostasis	19_GO:0065007 biological regulation	-1.71029	2.40251	2.5866	30211	281	358	8	2.23464	0.781186	226|491|3694|6714|23498|27134|54360|84286	ALDOA|ATP2B2|ITGB6|SRC|HAAO|TJP3|CYTL1|TMEM175	-0.248206	0	79	0	0	-2.15995	28.1294
1	-1.62783	GO:0006780	M1	1	0	GO Biological Processes	19	uroporphyrinogen III biosynthetic process	19_GO:0008152 metabolic process	-1.62783	42.1941	6.37977	30211	2	358	1	0.27933	0.278939	7390	UROS	-0.248206	0	80	0	0	-2.15995	42.1941
1	-1.62783	GO:0046502	M1	1	0	GO Biological Processes	19	uroporphyrinogen III metabolic process	19_GO:0008152 metabolic process	-1.62783	42.1941	6.37977	30211	2	358	1	0.27933	0.278939	7390	UROS	-0.248206	0	80	0	0	-2.15995	42.1941
1	-1.62783	GO:0070541	M1	1	0	GO Biological Processes	19	response to platinum ion	19_GO:0050896 response to stimulus	-1.62783	42.1941	6.37977	30211	2	358	1	0.27933	0.278939	7390	UROS	-0.248206	0	80	0	0	-2.15995	42.1941
1	-1.62783	GO:0071418	M1	1	0	GO Biological Processes	19	cellular response to amine stimulus	19_GO:0050896 response to stimulus	-1.62783	42.1941	6.37977	30211	2	358	1	0.27933	0.278939	7390	UROS	-0.248206	0	80	0	0	-2.15995	42.1941
1	-1.62783	GO:0034970	M1	1	0	GO Biological Processes	19	histone H3-R2 methylation	19_GO:0008152 metabolic process	-1.62783	42.1941	6.37977	30211	2	358	1	0.27933	0.278939	10498	CARM1	-0.248206	0	81	0	0	-2.1507	42.1941
1	-1.62783	GO:0034971	M1	1	0	GO Biological Processes	19	histone H3-R17 methylation	19_GO:0008152 metabolic process	-1.62783	42.1941	6.37977	30211	2	358	1	0.27933	0.278939	10498	CARM1	-0.248206	0	81	0	0	-2.1507	42.1941
1	-1.62783	GO:0046586	M1	1	0	GO Biological Processes	19	regulation of calcium-dependent cell-cell adhesion	19_GO:0022610 biological adhesion	-1.62783	42.1941	6.37977	30211	2	358	1	0.27933	0.278939	53827	FXYD5	-0.248206	0	82	0	0	-2.14411	84.3883
1	-1.62783	GO:2000393	M1	1	0	GO Biological Processes	19	negative regulation of lamellipodium morphogenesis	19_GO:0032502 developmental process	-1.62783	42.1941	6.37977	30211	2	358	1	0.27933	0.278939	23189	KANK1	-0.248206	0	84	0	0	-2.14411	42.1941
1	-1.62783	GO:0061152	M1	1	0	GO Biological Processes	19	trachea submucosa development	19_GO:0032502 developmental process	-1.62783	42.1941	6.37977	30211	2	358	1	0.27933	0.278939	1896	EDA	-0.248206	0	85	0	0	-2.14411	42.1941
1	-1.62783	GO:0061153	M1	1	0	GO Biological Processes	19	trachea gland development	19_GO:0032502 developmental process	-1.62783	42.1941	6.37977	30211	2	358	1	0.27933	0.278939	1896	EDA	-0.248206	0	85	0	0	-2.14411	42.1941
1	-1.62783	GO:0021997	M1	1	0	GO Biological Processes	19	neural plate axis specification	19_GO:0032502 developmental process	-1.62783	42.1941	6.37977	30211	2	358	1	0.27933	0.278939	26005	C2CD3	-0.248206	0	86	0	0	-2.08847	42.1941
1	-1.62783	GO:0061511	M1	1	0	GO Biological Processes	19	centriole elongation	19_GO:0009987 cellular process	-1.62783	42.1941	6.37977	30211	2	358	1	0.27933	0.278939	26005	C2CD3	-0.248206	0	86	0	0	-2.08847	42.1941
1	-1.6935	GO:0019058	M1	1	0	GO Biological Processes	19	viral life cycle	19_GO:0016032 viral process	-1.6935	2.82866	2.68714	30211	179	358	6	1.67598	0.678457	3694|4684|4774|9475|53373|92421	ITGB6|NCAM1|NFIA|ROCK2|TPCN1|CHMP4C	-0.248206	0	87	0	0	-2.08008	3.44442
1	-1.67074	GO:0052126	M1	1	0	GO Biological Processes	19	movement in host environment	19_GO:0044419 biological process involved in interspecies interaction between organisms	-1.67074	3.17249	2.74968	30211	133	358	5	1.39665	0.620223	3694|4684|6714|53373|92421	ITGB6|NCAM1|SRC|TPCN1|CHMP4C	-0.248206	0	87	0	0	-2.08008	3.44442
1	-1.62783	GO:0070077	M1	1	0	GO Biological Processes	19	histone arginine demethylation	19_GO:0008152 metabolic process	-1.62783	42.1941	6.37977	30211	2	358	1	0.27933	0.278939	65094	JMJD4	-0.248206	0	88	0	0	-2.06833	42.1941
1	-1.62783	GO:0070079	M1	1	0	GO Biological Processes	19	histone H4-R3 demethylation	19_GO:0008152 metabolic process	-1.62783	42.1941	6.37977	30211	2	358	1	0.27933	0.278939	65094	JMJD4	-0.248206	0	88	0	0	-2.06833	42.1941
1	-1.6882	GO:0019216	M1	1	0	GO Biological Processes	19	regulation of lipid metabolic process	19_GO:0008152 metabolic process	-1.6882	2.2404	2.51508	30211	339	358	9	2.51397	0.827388	20|2784|5164|6363|6714|8525|9926|22937|26580	ABCA2|GNB3|PDK2|CCL19|SRC|DGKZ|LPGAT1|SCAP|BSCL2	-0.248206	0	89	0	0	-2.0215	84.3883
1	-1.62783	GO:0019265	M1	1	0	GO Biological Processes	19	glycine biosynthetic process, by transamination of glyoxylate	19_GO:0008152 metabolic process	-1.62783	42.1941	6.37977	30211	2	358	1	0.27933	0.278939	64902	AGXT2	-0.248206	0	90	0	0	-1.95855	84.3883
1	-1.62783	GO:0019518	M1	1	0	GO Biological Processes	19	L-threonine catabolic process to glycine	19_GO:0008152 metabolic process	-1.62783	42.1941	6.37977	30211	2	358	1	0.27933	0.278939	23464	GCAT	-0.248206	0	90	0	0	-1.95855	84.3883
1	-1.62783	GO:0060454	M1	1	0	GO Biological Processes	19	positive regulation of gastric acid secretion	19_GO:0051179 localization	-1.62783	42.1941	6.37977	30211	2	358	1	0.27933	0.278939	4987	OPRL1	-0.248206	0	91	0	0	-1.93561	42.1941
1	-1.68267	GO:1904892	M1	1	0	GO Biological Processes	19	regulation of receptor signaling pathway via STAT	19_GO:0023052 signaling	-1.68267	3.83583	2.9174	30211	88	358	4	1.11732	0.555529	2688|5771|7297|84444	GH1|PTPN2|TYK2|DOT1L	-0.248206	0	93	0	0	-1.92628	84.3883
1	-1.62783	GO:0030974	M1	1	0	GO Biological Processes	19	thiamine pyrophosphate transmembrane transport	19_GO:0051179 localization	-1.62783	42.1941	6.37977	30211	2	358	1	0.27933	0.278939	60386	SLC25A19	-0.248206	0	95	0	0	-1.92628	84.3883
1	-1.62783	GO:0042412	M1	1	0	GO Biological Processes	19	taurine biosynthetic process	19_GO:0008152 metabolic process	-1.62783	42.1941	6.37977	30211	2	358	1	0.27933	0.278939	51380	CSAD	-0.248206	0	96	0	0	-1.92628	84.3883
1	-1.62783	GO:0046305	M1	1	0	GO Biological Processes	19	alkanesulfonate biosynthetic process	19_GO:0008152 metabolic process	-1.62783	42.1941	6.37977	30211	2	358	1	0.27933	0.278939	51380	CSAD	-0.248206	0	96	0	0	-1.92628	84.3883
1	-1.62783	GO:0150073	M1	1	0	GO Biological Processes	19	regulation of protein-glutamine gamma-glutamyltransferase activity	19_GO:0065007 biological regulation	-1.62783	42.1941	6.37977	30211	2	358	1	0.27933	0.278939	4345	CD200	-0.248206	0	97	0	0	-1.92628	84.3883
1	-1.62783	GO:0150074	M1	1	0	GO Biological Processes	19	positive regulation of protein-glutamine gamma-glutamyltransferase activity	19_GO:0065007 biological regulation	-1.62783	42.1941	6.37977	30211	2	358	1	0.27933	0.278939	4345	CD200	-0.248206	0	97	0	0	-1.92628	84.3883
1	-1.62783	GO:0019048	M1	1	0	GO Biological Processes	19	modulation by virus of host process	19_GO:0016032 viral process	-1.62783	42.1941	6.37977	30211	2	358	1	0.27933	0.278939	10533	ATG7	-0.248206	0	99	0	0	-1.92628	84.3883
1	-1.62783	GO:0019054	M1	1	0	GO Biological Processes	19	modulation by virus of host cellular process	19_GO:0016032 viral process	-1.62783	42.1941	6.37977	30211	2	358	1	0.27933	0.278939	10533	ATG7	-0.248206	0	99	0	0	-1.92628	84.3883
1	-1.62783	GO:0044003	M1	1	0	GO Biological Processes	19	modulation by symbiont of host process	19_GO:0044419 biological process involved in interspecies interaction between organisms	-1.62783	42.1941	6.37977	30211	2	358	1	0.27933	0.278939	10533	ATG7	-0.248206	0	99	0	0	-1.92628	84.3883
1	-1.62783	GO:0044068	M1	1	0	GO Biological Processes	19	modulation by symbiont of host cellular process	19_GO:0044419 biological process involved in interspecies interaction between organisms	-1.62783	42.1941	6.37977	30211	2	358	1	0.27933	0.278939	10533	ATG7	-0.248206	0	99	0	0	-1.92628	84.3883
1	-1.62783	GO:0052040	M1	1	0	GO Biological Processes	19	modulation by symbiont of host programmed cell death	19_GO:0044419 biological process involved in interspecies interaction between organisms	-1.62783	42.1941	6.37977	30211	2	358	1	0.27933	0.278939	10533	ATG7	-0.248206	0	99	0	0	-1.92628	84.3883
1	-1.62783	GO:0014852	M1	1	0	GO Biological Processes	19	regulation of skeletal muscle contraction by neural stimulation via neuromuscular junction	19_GO:0032501 multicellular organismal process	-1.62783	42.1941	6.37977	30211	2	358	1	0.27933	0.278939	1760	DMPK	-0.248206	0	100	0	0	-1.92628	84.3883
1	-1.63616	GO:0007398	M1	1	0	GO Biological Processes	19	ectoderm development	19_GO:0032502 developmental process	-1.63616	8.43883	3.64421	30211	20	358	2	0.558659	0.393927	57154|57669	SMURF1|EPB41L5	-0.248206	0	103	0	0	-1.92628	84.3883
1	-1.62783	GO:0003172	M1	1	0	GO Biological Processes	19	sinoatrial valve development	19_GO:0032502 developmental process	-1.62783	42.1941	6.37977	30211	2	358	1	0.27933	0.278939	4208	MEF2C	-0.248206	0	104	0	0	-1.92628	84.3883
1	-1.62783	GO:0007521	M1	1	0	GO Biological Processes	19	muscle cell fate determination	19_GO:0032502 developmental process	-1.62783	42.1941	6.37977	30211	2	358	1	0.27933	0.278939	4208	MEF2C	-0.248206	0	104	0	0	-1.92628	84.3883
1	-1.62783	GO:0060025	M1	1	0	GO Biological Processes	19	regulation of synaptic activity	19_GO:0023052 signaling	-1.62783	42.1941	6.37977	30211	2	358	1	0.27933	0.278939	4208	MEF2C	-0.248206	0	104	0	0	-1.92628	84.3883
1	-1.62783	GO:0072160	M1	1	0	GO Biological Processes	19	nephron tubule epithelial cell differentiation	19_GO:0032502 developmental process	-1.62783	42.1941	6.37977	30211	2	358	1	0.27933	0.278939	4208	MEF2C	-0.248206	0	104	0	0	-1.92628	84.3883
1	-1.6679	GO:0032774	M1	1	0	GO Biological Processes	19	RNA biosynthetic process	19_GO:0008152 metabolic process	-1.6679	2.11499	2.4552	30211	399	358	10	2.7933	0.870894	3297|4150|4152|5316|6829|7027|8812|8939|10379|84448	HSF1|MAZ|MBD1|PKNOX1|SUPT5H|TFDP1|CCNK|FUBP3|IRF9|ABLIM2	-0.248206	0	108	0	0	-1.90639	2.6138
1	-1.62783	GO:0061366	M1	1	0	GO Biological Processes	19	behavioral response to chemical pain	19_GO:0007610 behavior	-1.62783	42.1941	6.37977	30211	2	358	1	0.27933	0.278939	4914	NTRK1	-0.248206	0	110	0	0	-1.82224	42.1941
1	-1.62783	GO:0061368	M1	1	0	GO Biological Processes	19	behavioral response to formalin induced pain	19_GO:0007610 behavior	-1.62783	42.1941	6.37977	30211	2	358	1	0.27933	0.278939	4914	NTRK1	-0.248206	0	110	0	0	-1.82224	42.1941
1	-1.71541	GO:0007029	M1	1	0	GO Biological Processes	19	endoplasmic reticulum organization	19_GO:0009987 cellular process	-1.71541	3.92504	2.97468	30211	86	358	4	1.11732	0.555529	9919|51608|55627|79748	SEC16A|GET4|SMPD4|LMAN1L	-0.248206	0	113	1	1	-1.71541	28.1294
1	-1.71481	GO:0050954	M1	1	0	GO Biological Processes	19	sensory perception of mechanical stimulus	19_GO:0032501 multicellular organismal process	-1.71481	2.86062	2.71869	30211	177	358	6	1.67598	0.678457	491|1302|3753|4914|6495|50617	ATP2B2|COL11A2|KCNE1|NTRK1|SIX1|ATP6V0A4	-0.248206	0	114	1	1	-1.71481	2.86062
1	-1.66665	GO:0030218	M1	1	0	GO Biological Processes	19	erythrocyte differentiation	19_GO:0002376 immune system process	-1.66665	3.79273	2.88938	30211	89	358	4	1.11732	0.555529	2039|5316|5771|22985	DMTN|PKNOX1|PTPN2|ACIN1	-0.248206	0	115	1	1	-1.66665	3.79273
1	-1.63818	GO:0048872	M1	1	0	GO Biological Processes	19	homeostasis of number of cells	19_GO:0065007 biological regulation	-1.63818	2.50304	2.53846	30211	236	358	7	1.95531	0.731776	2039|4208|5316|5771|22985|29985|171023	DMTN|MEF2C|PKNOX1|PTPN2|ACIN1|SLC39A3|ASXL1	-0.248206	0	115	0	0	-1.66665	3.79273
1	-1.65475	GO:0009410	M1	1	0	GO Biological Processes	19	response to xenobiotic stimulus	19_GO:0050896 response to stimulus	-1.65475	2.10445	2.43814	30211	401	358	10	2.7933	0.870894	20|3297|4208|4363|4914|5797|6714|25807|57521|284996	ABCA2|HSF1|MEF2C|ABCC1|NTRK1|PTPRM|SRC|RHBDD3|RPTOR|RNF149	-0.248206	0	116	1	1	-1.65475	2.10445
1	-1.62783	GO:0140141	M1	1	0	GO Biological Processes	19	mitochondrial potassium ion transmembrane transport	19_GO:0051179 localization	-1.62783	42.1941	6.37977	30211	2	358	1	0.27933	0.278939	11194	ABCB8	-0.248206	0	117	1	1	-1.62783	42.1941
1	-1.62783	GO:0043000	M1	1	0	GO Biological Processes	19	Golgi to plasma membrane CFTR protein transport	19_GO:0051179 localization	-1.62783	42.1941	6.37977	30211	2	358	1	0.27933	0.278939	9919	SEC16A	-0.248206	0	118	1	1	-1.62783	42.1941
1	-1.62783	GO:0090164	M1	1	0	GO Biological Processes	19	asymmetric Golgi ribbon formation	19_GO:0009987 cellular process	-1.62783	42.1941	6.37977	30211	2	358	1	0.27933	0.278939	399687	MYO18A	-0.248206	0	119	1	1	-1.62783	42.1941
1	-1.62783	GO:1905413	M1	1	0	GO Biological Processes	19	regulation of dense core granule exocytosis	19_GO:0051179 localization	-1.62783	42.1941	6.37977	30211	2	358	1	0.27933	0.278939	8938	BAIAP3	-0.248206	0	120	1	1	-1.62783	42.1941
1	-1.62783	GO:1902766	M1	1	0	GO Biological Processes	19	skeletal muscle satellite cell migration	19_GO:0040011 locomotion	-1.62783	42.1941	6.37977	30211	2	358	1	0.27933	0.278939	389	RHOC	-0.248206	0	121	1	1	-1.62783	42.1941
1	-1.62783	GO:0021776	M1	1	0	GO Biological Processes	19	smoothened signaling pathway involved in spinal cord motor neuron cell fate specification	19_GO:0023052 signaling	-1.62783	42.1941	6.37977	30211	2	358	1	0.27933	0.278939	51684	SUFU	-0.248206	0	122	1	1	-1.62783	42.1941
1	-1.62783	GO:1905051	M1	1	0	GO Biological Processes	19	regulation of base-excision repair	19_GO:0050896 response to stimulus	-1.62783	42.1941	6.37977	30211	2	358	1	0.27933	0.278939	23201	FAM168A	-0.248206	0	123	1	1	-1.62783	42.1941
1	-1.62783	GO:1905053	M1	1	0	GO Biological Processes	19	positive regulation of base-excision repair	19_GO:0048518 positive regulation of biological process	-1.62783	42.1941	6.37977	30211	2	358	1	0.27933	0.278939	23201	FAM168A	-0.248206	0	123	0	0	-1.62783	42.1941
1	-1.62783	GO:0006438	M1	1	0	GO Biological Processes	19	valyl-tRNA aminoacylation	19_GO:0008152 metabolic process	-1.62783	42.1941	6.37977	30211	2	358	1	0.27933	0.278939	7407	VARS1	-0.248206	0	124	1	1	-1.62783	42.1941
1	-1.62379	GO:0035176	M1	1	0	GO Biological Processes	19	social behavior	19_GO:0051703 biological process involved in intraspecies interaction between organisms	-1.62379	4.86855	3.05749	30211	52	358	3	0.837989	0.481782	1742|57521|57555	DLG4|RPTOR|NLGN2	-0.246194	0	38	0	0	-2.93946	42.1941
1	-1.62379	GO:0051703	M1	1	0	GO Biological Processes	19	biological process involved in intraspecies interaction between organisms	19_GO:0051703 biological process involved in intraspecies interaction between organisms	-1.62379	4.86855	3.05749	30211	52	358	3	0.837989	0.481782	1742|57521|57555	DLG4|RPTOR|NLGN2	-0.246194	0	38	0	0	-2.93946	42.1941
1	-1.62379	GO:0046605	M1	1	0	GO Biological Processes	19	regulation of centrosome cycle	19_GO:0050789 regulation of biological process	-1.62379	4.86855	3.05749	30211	52	358	3	0.837989	0.481782	9475|55755|92421	ROCK2|CDK5RAP2|CHMP4C	-0.246194	0	58	0	0	-2.61071	84.3883
1	-1.61992	GO:1901606	M1	1	0	GO Biological Processes	19	alpha-amino acid catabolic process	19_GO:0008152 metabolic process	-1.61992	3.66906	2.80772	30211	92	358	4	1.11732	0.555529	23464|23498|51380|64902	GCAT|HAAO|CSAD|AGXT2	-0.242997	0	90	0	0	-1.95855	84.3883
1	-1.60983	GO:0050905	M1	1	0	GO Biological Processes	19	neuromuscular process	19_GO:0032501 multicellular organismal process	-1.60983	3.05755	2.65292	30211	138	358	5	1.39665	0.620223	1742|1760|57555|84197|342667	DLG4|DMPK|NLGN2|POMK|STAC2	-0.233577	0	38	0	0	-2.93946	42.1941
1	-1.60478	GO:0032273	M1	1	0	GO Biological Processes	19	positive regulation of protein polymerization	19_GO:0048518 positive regulation of biological process	-1.60478	3.6296	2.78126	30211	93	358	4	1.11732	0.555529	274|2017|22919|55755	BIN1|CTTN|MAPRE1|CDK5RAP2	-0.231858	0	10	0	0	-4.54118	3.6296
1	-1.60478	GO:0002793	M1	1	0	GO Biological Processes	19	positive regulation of peptide secretion	19_GO:0051179 localization	-1.60478	3.6296	2.78126	30211	93	358	4	1.11732	0.555529	7226|8938|56262|57555	TRPM2|BAIAP3|LRRC8A|NLGN2	-0.231858	0	14	0	0	-4.24242	5.03811
1	-1.60478	GO:0014033	M1	1	0	GO Biological Processes	19	neural crest cell differentiation	19_GO:0032502 developmental process	-1.60478	3.6296	2.78126	30211	93	358	4	1.11732	0.555529	4208|6405|6495|55593	MEF2C|SEMA3F|SIX1|OTUD5	-0.231858	0	24	0	0	-3.75541	5.15348
1	-1.60478	GO:0009798	M1	1	0	GO Biological Processes	19	axis specification	19_GO:0032502 developmental process	-1.60478	3.6296	2.78126	30211	93	358	4	1.11732	0.555529	26005|57669|123016|145873	C2CD3|EPB41L5|TTC8|MESP2	-0.231858	0	68	0	0	-2.42711	84.3883
1	-1.60478	GO:0030516	M1	1	0	GO Biological Processes	19	regulation of axon extension	19_GO:0040007 growth	-1.60478	3.6296	2.78126	30211	93	358	4	1.11732	0.555529	1785|2017|5802|6405	DNM2|CTTN|PTPRS|SEMA3F	-0.231858	0	111	0	0	-1.76292	21.0971
1	-1.60222	GO:0031109	M1	1	0	GO Biological Processes	19	microtubule polymerization or depolymerization	19_GO:0009987 cellular process	-1.60222	4.77669	3.0135	30211	53	358	3	0.837989	0.481782	22919|23122|85378	MAPRE1|CLASP2|TUBGCP6	-0.229966	0	64	0	0	-2.45535	21.0971
1	-1.59801	GO:0031333	M1	1	0	GO Biological Processes	19	negative regulation of protein-containing complex assembly	19_GO:0048519 negative regulation of biological process	-1.59801	3.03555	2.63409	30211	139	358	5	1.39665	0.620223	2039|3297|6714|22919|23189	DMTN|HSF1|SRC|MAPRE1|KANK1	-0.228427	0	1	0	0	-8.35316	7.67166
1	-1.59606	GO:0099558	M1	1	0	GO Biological Processes	19	maintenance of synapse structure	19_GO:0009987 cellular process	-1.59606	8.03698	3.53254	30211	21	358	2	0.558659	0.393927	1742|23085	DLG4|ERC1	-0.228427	0	38	0	0	-2.93946	42.1941
1	-1.59606	GO:0043576	M1	1	0	GO Biological Processes	19	regulation of respiratory gaseous exchange	19_GO:0032501 multicellular organismal process	-1.59606	8.03698	3.53254	30211	21	358	2	0.558659	0.393927	26164|57555	MTG2|NLGN2	-0.228427	0	43	0	0	-2.83446	84.3883
1	-1.59606	GO:0071731	M1	1	0	GO Biological Processes	19	response to nitric oxide	19_GO:0050896 response to stimulus	-1.59606	8.03698	3.53254	30211	21	358	2	0.558659	0.393927	1785|6363	DNM2|CCL19	-0.228427	0	49	0	0	-2.69136	84.3883
1	-1.59606	GO:0030318	M1	1	0	GO Biological Processes	19	melanocyte differentiation	19_GO:0043473 pigmentation	-1.59606	8.03698	3.53254	30211	21	358	2	0.558659	0.393927	4208|89781	MEF2C|HPS4	-0.228427	0	55	0	0	-2.6262	84.3883
1	-1.59606	GO:0071243	M1	1	0	GO Biological Processes	19	cellular response to arsenic-containing substance	19_GO:0050896 response to stimulus	-1.59606	8.03698	3.53254	30211	21	358	2	0.558659	0.393927	3297|7390	HSF1|UROS	-0.228427	0	80	0	0	-2.15995	42.1941
1	-1.59606	GO:0071498	M1	1	0	GO Biological Processes	19	cellular response to fluid shear stress	19_GO:0050896 response to stimulus	-1.59606	8.03698	3.53254	30211	21	358	2	0.558659	0.393927	4208|6714	MEF2C|SRC	-0.228427	0	104	0	0	-1.92628	84.3883
1	-1.59385	GO:0009991	M1	1	0	GO Biological Processes	19	response to extracellular stimulus	19_GO:0050896 response to stimulus	-1.59385	1.97504	2.33302	30211	470	358	11	3.07263	0.912088	58|2688|3297|4149|4914|5164|6714|9506|10533|23274|57521	ACTA1|GH1|HSF1|MAX|NTRK1|PDK2|SRC|PAGE4|ATG7|CLEC16A|RPTOR	-0.226878	0	4	0	0	-5.22823	3.43042
1	-1.58983	GO:0007179	M1	1	0	GO Biological Processes	19	transforming growth factor beta receptor signaling pathway	19_GO:0023052 signaling	-1.58983	3.59099	2.75516	30211	94	358	4	1.11732	0.555529	3694|4054|6714|56940	ITGB6|LTBP3|SRC|DUSP22	-0.223515	0	34	0	0	-3.2255	42.1941
1	-1.58642	GO:0044403	M1	1	0	GO Biological Processes	19	biological process involved in symbiotic interaction	19_GO:0044419 biological process involved in interspecies interaction between organisms	-1.58642	2.44098	2.46464	30211	242	358	7	1.95531	0.731776	3694|4684|6714|8812|10533|53373|92421	ITGB6|NCAM1|SRC|CCNK|ATG7|TPCN1|CHMP4C	-0.220761	0	87	0	0	-2.08008	3.44442
1	-1.58199	GO:0071248	M1	1	0	GO Biological Processes	19	cellular response to metal ion	19_GO:0050896 response to stimulus	-1.58199	2.66489	2.521	30211	190	358	6	1.67598	0.678457	1584|1742|2039|3297|4208|7226	CYP11B1|DLG4|DMTN|HSF1|MEF2C|TRPM2	-0.21742	0	23	0	0	-3.81228	21.0971
1	-1.58112	GO:0034204	M1	1	0	GO Biological Processes	19	lipid translocation	19_GO:0051179 localization	-1.58112	4.68824	2.9706	30211	54	358	3	0.837989	0.481782	20|4363|161291	ABCA2|ABCC1|TMEM30B	-0.21742	0	35	0	0	-3.08246	84.3883
1	-1.58112	GO:0021545	M1	1	0	GO Biological Processes	19	cranial nerve development	19_GO:0032502 developmental process	-1.58112	4.68824	2.9706	30211	54	358	3	0.837989	0.481782	4914|6405|6495	NTRK1|SEMA3F|SIX1	-0.21742	0	60	0	0	-2.60177	21.0971
1	-1.57798	GO:0008654	M1	1	0	GO Biological Processes	19	phospholipid biosynthetic process	19_GO:0008152 metabolic process	-1.57798	2.43094	2.45255	30211	243	358	7	1.95531	0.731776	3631|5833|8525|9091|9926|27315|145567	INPP4A|PCYT2|DGKZ|PIGQ|LPGAT1|PGAP2|TTC7B	-0.214929	0	65	0	0	-2.44465	2.70475
1	-1.57469	GO:0050806	M1	1	0	GO Biological Processes	19	positive regulation of synaptic transmission	19_GO:0023052 signaling	-1.57469	2.99249	2.59694	30211	141	358	5	1.39665	0.620223	1742|4914|6547|8938|57555	DLG4|NTRK1|SLC8A3|BAIAP3|NLGN2	-0.212936	0	38	0	0	-2.93946	42.1941
1	-1.57509	GO:1901379	M1	1	0	GO Biological Processes	19	regulation of potassium ion transmembrane transport	19_GO:0051179 localization	-1.57509	3.55319	2.72941	30211	95	358	4	1.11732	0.555529	274|1785|1804|3753	BIN1|DNM2|DPP6|KCNE1	-0.212936	0	102	0	0	-1.92628	84.3883
1	-1.56223	GO:0051047	M1	1	0	GO Biological Processes	19	positive regulation of secretion	19_GO:0051179 localization	-1.56223	2.25035	2.38342	30211	300	358	8	2.23464	0.781186	4987|7226|8913|8938|23122|56262|57555|399687	OPRL1|TRPM2|CACNA1G|BAIAP3|CLASP2|LRRC8A|NLGN2|MYO18A	-0.209672	0	14	0	0	-4.24242	5.03811
1	-1.56055	GO:0035967	M1	1	0	GO Biological Processes	19	cellular response to topologically incorrect protein	19_GO:0050896 response to stimulus	-1.56055	3.51618	2.70401	30211	96	358	4	1.11732	0.555529	3297|3305|54870|55658	HSF1|HSPA1L|QRICH1|RNF126	-0.209672	0	22	0	0	-3.85376	84.3883
1	-1.5627	GO:0045664	M1	1	0	GO Biological Processes	19	regulation of neuron differentiation	19_GO:0032502 developmental process	-1.5627	2.63713	2.49207	30211	192	358	6	1.67598	0.678457	274|4208|4211|6495|26508|55755	BIN1|MEF2C|MEIS1|SIX1|HEYL|CDK5RAP2	-0.209672	0	24	0	0	-3.75541	5.15348
1	-1.56049	GO:0003179	M1	1	0	GO Biological Processes	19	heart valve morphogenesis	19_GO:0032502 developmental process	-1.56049	4.603	2.92874	30211	55	358	3	0.837989	0.481782	4208|9475|26508	MEF2C|ROCK2|HEYL	-0.209672	0	24	0	0	-3.75541	5.15348
1	-1.56049	GO:0032835	M1	1	0	GO Biological Processes	19	glomerulus development	19_GO:0032502 developmental process	-1.56049	4.603	2.92874	30211	55	358	3	0.837989	0.481782	4208|26508|171023	MEF2C|HEYL|ASXL1	-0.209672	0	24	0	0	-3.75541	5.15348
1	-1.55802	GO:0009129	M1	1	0	GO Biological Processes	19	pyrimidine nucleoside monophosphate metabolic process	19_GO:0008152 metabolic process	-1.55802	7.67166	3.42802	30211	22	358	2	0.558659	0.393927	1635|1854	DCTD|DUT	-0.209672	0	31	0	0	-3.38007	56.2588
1	-1.55802	GO:0032401	M1	1	0	GO Biological Processes	19	establishment of melanosome localization	19_GO:0043473 pigmentation	-1.55802	7.67166	3.42802	30211	22	358	2	0.558659	0.393927	357|10540	SHROOM2|DCTN2	-0.209672	0	36	0	0	-3.04545	84.3883
1	-1.55802	GO:0045624	M1	1	0	GO Biological Processes	19	positive regulation of T-helper cell differentiation	19_GO:0022610 biological adhesion	-1.55802	7.67166	3.42802	30211	22	358	2	0.558659	0.393927	3142|6363	HLX|CCL19	-0.209672	0	49	0	0	-2.69136	84.3883
1	-1.55802	GO:0035584	M1	1	0	GO Biological Processes	19	calcium-mediated signaling using intracellular calcium source	19_GO:0023052 signaling	-1.55802	7.67166	3.42802	30211	22	358	2	0.558659	0.393927	2039|7226	DMTN|TRPM2	-0.209672	0	52	0	0	-2.69136	84.3883
1	-1.56049	GO:1902991	M1	1	0	GO Biological Processes	19	regulation of amyloid precursor protein catabolic process	19_GO:0008152 metabolic process	-1.56049	4.603	2.92874	30211	55	358	3	0.837989	0.481782	20|274|9475	ABCA2|BIN1|ROCK2	-0.209672	0	58	0	0	-2.61071	84.3883
1	-1.55802	GO:0048485	M1	1	0	GO Biological Processes	19	sympathetic nervous system development	19_GO:0032502 developmental process	-1.55802	7.67166	3.42802	30211	22	358	2	0.558659	0.393927	4914|6405	NTRK1|SEMA3F	-0.209672	0	60	0	0	-2.60177	21.0971
1	-1.55802	GO:0030219	M1	1	0	GO Biological Processes	19	megakaryocyte differentiation	19_GO:0002376 immune system process	-1.55802	7.67166	3.42802	30211	22	358	2	0.558659	0.393927	4211|25946	MEIS1|ZNF385A	-0.209672	0	63	0	0	-2.5048	42.1941
1	-1.56217	GO:0046486	M1	1	0	GO Biological Processes	19	glycerolipid metabolic process	19_GO:0008152 metabolic process	-1.56217	2.12744	2.34664	30211	357	358	9	2.51397	0.827388	3631|5833|8525|9091|9926|27315|55627|145567|347735	INPP4A|PCYT2|DGKZ|PIGQ|LPGAT1|PGAP2|SMPD4|TTC7B|SERINC2	-0.209672	0	65	0	0	-2.44465	2.70475
1	-1.55802	GO:0006929	M1	1	0	GO Biological Processes	19	substrate-dependent cell migration	19_GO:0040011 locomotion	-1.55802	7.67166	3.42802	30211	22	358	2	0.558659	0.393927	2017|57669	CTTN|EPB41L5	-0.209672	0	68	0	0	-2.42711	84.3883
1	-1.55802	GO:0032288	M1	1	0	GO Biological Processes	19	myelin assembly	19_GO:0032502 developmental process	-1.55802	7.67166	3.42802	30211	22	358	2	0.558659	0.393927	20|3691	ABCA2|ITGB4	-0.209672	0	94	0	0	-1.92628	84.3883
1	-1.55802	GO:2000310	M1	1	0	GO Biological Processes	19	regulation of NMDA receptor activity	19_GO:0023052 signaling	-1.55802	7.67166	3.42802	30211	22	358	2	0.558659	0.393927	1742|4208	DLG4|MEF2C	-0.209672	0	104	0	0	-1.92628	84.3883
1	-1.55802	GO:0002347	M1	1	0	GO Biological Processes	19	response to tumor cell	19_GO:0050896 response to stimulus	-1.55802	7.67166	3.42802	30211	22	358	2	0.558659	0.393927	8751|126520	ADAM15|PLK5	-0.209672	0	109	0	0	-1.85651	7.67166
1	-1.56049	GO:0048678	M1	1	0	GO Biological Processes	19	response to axon injury	19_GO:0050896 response to stimulus	-1.56049	4.603	2.92874	30211	55	358	3	0.837989	0.481782	4149|4914|23162	MAX|NTRK1|MAPK8IP3	-0.209672	0	110	0	0	-1.82224	42.1941
1	-1.55802	GO:0051220	M1	1	0	GO Biological Processes	19	cytoplasmic sequestering of protein	19_GO:0051179 localization	-1.55802	7.67166	3.42802	30211	22	358	2	0.558659	0.393927	51608|51684	GET4|SUFU	-0.209672	0	122	0	0	-1.62783	42.1941
1	-1.56223	GO:0031647	M1	1	0	GO Biological Processes	19	regulation of protein stability	19_GO:0065007 biological regulation	-1.56223	2.25035	2.38342	30211	300	358	8	2.23464	0.781186	6714|9919|23162|51608|58525|84447|89781|284996	SRC|SEC16A|MAPK8IP3|GET4|WIZ|SYVN1|HPS4|RNF149	-0.209672	0	125	1	1	-1.56223	2.25035
1	-1.56079	GO:0006886	M1	1	0	GO Biological Processes	19	intracellular protein transport	19_GO:0051179 localization	-1.56079	1.78465	2.2354	30211	662	358	14	3.91061	1.02452	162|2017|9679|9919|23148|23162|51025|51608|57154|63971|79058|81502|84447|89781	AP1B1|CTTN|FAM53B|SEC16A|NACAD|MAPK8IP3|PAM16|GET4|SMURF1|KIF13A|ASPSCR1|HM13|SYVN1|HPS4	-0.209672	0	125	0	0	-1.56223	2.25035
1	-1.55182	GO:0016331	M1	1	0	GO Biological Processes	19	morphogenesis of embryonic epithelium	19_GO:0032502 developmental process	-1.55182	2.95064	2.56045	30211	143	358	5	1.39665	0.620223	6495|7798|8463|51684|57669	SIX1|LUZP1|TEAD2|SUFU|EPB41L5	-0.204098	0	74	0	0	-2.31892	42.1941
1	-1.54779	GO:0072507	M1	1	0	GO Biological Processes	19	divalent inorganic cation homeostasis	19_GO:0065007 biological regulation	-1.54779	1.94199	2.27334	30211	478	358	11	3.07263	0.912088	491|781|1742|1760|4987|6363|6547|7226|9900|53373|56704	ATP2B2|CACNA2D1|DLG4|DMPK|OPRL1|CCL19|SLC8A3|TRPM2|SV2A|TPCN1|JPH1	-0.201596	0	18	0	0	-4.03754	14.892
1	-1.54619	GO:0030048	M1	1	0	GO Biological Processes	19	actin filament-based movement	19_GO:0009987 cellular process	-1.54619	3.47993	2.67894	30211	97	358	4	1.11732	0.555529	781|3753|8913|57669	CACNA2D1|KCNE1|CACNA1G|EPB41L5	-0.201596	0	19	0	0	-4.03505	84.3883
1	-1.54619	GO:0006672	M1	1	0	GO Biological Processes	19	ceramide metabolic process	19_GO:0008152 metabolic process	-1.54619	3.47993	2.67894	30211	97	358	4	1.11732	0.555529	20|27090|30815|55627	ABCA2|ST6GALNAC4|ST6GALNAC6|SMPD4	-0.201596	0	40	0	0	-2.88325	10.5485
1	-1.54749	GO:0043161	M1	1	0	GO Biological Processes	19	proteasome-mediated ubiquitin-dependent protein catabolic process	19_GO:0008152 metabolic process	-1.54749	2.23545	2.36293	30211	302	358	8	2.23464	0.781186	23053|54620|55658|57154|64777|84164|84447|116138	ZSWIM8|FBXL19|RNF126|SMURF1|RMND5B|ASCC2|SYVN1|KLHDC3	-0.201596	0	45	0	0	-2.75606	2.69846
1	-1.54619	GO:0036503	M1	1	0	GO Biological Processes	19	ERAD pathway	19_GO:0050896 response to stimulus	-1.54619	3.47993	2.67894	30211	97	358	4	1.11732	0.555529	51608|80700|81502|84447	GET4|UBXN6|HM13|SYVN1	-0.201596	0	57	0	0	-2.61071	84.3883
1	-1.54369	GO:0031334	M1	1	0	GO Biological Processes	19	positive regulation of protein-containing complex assembly	19_GO:0048518 positive regulation of biological process	-1.54369	2.60995	2.46349	30211	194	358	6	1.67598	0.678457	274|389|2017|6714|22919|55755	BIN1|RHOC|CTTN|SRC|MAPRE1|CDK5RAP2	-0.199717	0	10	0	0	-4.54118	3.6296
1	-1.54031	GO:0046513	M1	1	0	GO Biological Processes	19	ceramide biosynthetic process	19_GO:0008152 metabolic process	-1.54031	4.5208	2.88788	30211	56	358	3	0.837989	0.481782	27090|30815|55627	ST6GALNAC4|ST6GALNAC6|SMPD4	-0.198811	0	40	0	0	-2.88325	10.5485
1	-1.54031	GO:0034446	M1	1	0	GO Biological Processes	19	substrate adhesion-dependent cell spreading	19_GO:0022610 biological adhesion	-1.54031	4.5208	2.88788	30211	56	358	3	0.837989	0.481782	6714|23380|79778	SRC|SRGAP2|MICALL2	-0.198811	0	44	0	0	-2.77939	84.3883
1	-1.54055	GO:0060041	M1	1	0	GO Biological Processes	19	retina development in camera-type eye	19_GO:0032502 developmental process	-1.54055	2.93015	2.54243	30211	144	358	5	1.39665	0.620223	491|4149|5797|23093|123016	ATP2B2|MAX|PTPRM|TTLL5|TTC8	-0.198811	0	53	0	0	-2.6676	11.5075
1	-1.54055	GO:0030177	M1	1	0	GO Biological Processes	19	positive regulation of Wnt signaling pathway	19_GO:0023052 signaling	-1.54055	2.93015	2.54243	30211	144	358	5	1.39665	0.620223	1896|6714|9679|23189|147699	EDA|SRC|FAM53B|KANK1|PPM1N	-0.198811	0	84	0	0	-2.14411	42.1941
1	-1.53203	GO:0034101	M1	1	0	GO Biological Processes	19	erythrocyte homeostasis	19_GO:0002376 immune system process	-1.53203	3.44442	2.65421	30211	98	358	4	1.11732	0.555529	2039|5316|5771|22985	DMTN|PKNOX1|PTPN2|ACIN1	-0.191773	0	115	0	0	-1.66665	3.79273
1	-1.53203	GO:0000079	M1	1	0	GO Biological Processes	19	regulation of cyclin-dependent protein serine/threonine kinase activity	19_GO:0008152 metabolic process	-1.53203	3.44442	2.65421	30211	98	358	4	1.11732	0.555529	6714|8812|55755|388324	SRC|CCNK|CDK5RAP2|INCA1	-0.191773	0	126	1	1	-1.53203	3.44442
1	-1.46454	GO:0008360	M1	1	0	GO Biological Processes	19	regulation of cell shape	19_GO:0032502 developmental process	-1.46454	2.79431	2.42056	30211	151	358	5	1.39665	0.620223	226|389|2039|54509|116985	ALDOA|RHOC|DMTN|RHOF|ARAP1	-0.189716	0	1	0	0	-8.35316	7.67166
1	-1.4751	GO:0010675	M1	1	0	GO Biological Processes	19	regulation of cellular carbohydrate metabolic process	19_GO:0008152 metabolic process	-1.4751	2.81294	2.43753	30211	150	358	5	1.39665	0.620223	2784|3795|5164|5771|6714	GNB3|KHK|PDK2|PTPN2|SRC	-0.189716	0	4	0	0	-5.22823	3.43042
1	-1.5113	GO:0060562	M1	1	0	GO Biological Processes	19	epithelial tube morphogenesis	19_GO:0032502 developmental process	-1.5113	2.19904	2.3124	30211	307	358	8	2.23464	0.781186	4208|6495|6714|7080|7798|8463|26005|51684	MEF2C|SIX1|SRC|NKX2-1|LUZP1|TEAD2|C2CD3|SUFU	-0.189716	0	9	0	0	-4.55014	7.98267
1	-1.47933	GO:0032271	M1	1	0	GO Biological Processes	19	regulation of protein polymerization	19_GO:0050789 regulation of biological process	-1.47933	2.51905	2.36625	30211	201	358	6	1.67598	0.678457	274|2017|2039|22919|23189|55755	BIN1|CTTN|DMTN|MAPRE1|KANK1|CDK5RAP2	-0.189716	0	10	0	0	-4.54118	3.6296
1	-1.50737	GO:0050796	M1	1	0	GO Biological Processes	19	regulation of insulin secretion	19_GO:0023052 signaling	-1.50737	2.87035	2.48932	30211	147	358	5	1.39665	0.620223	3382|7226|8938|56262|57555	ICA1|TRPM2|BAIAP3|LRRC8A|NLGN2	-0.189716	0	14	0	0	-4.24242	5.03811
1	-1.49176	GO:0006875	M1	1	0	GO Biological Processes	19	cellular metal ion homeostasis	19_GO:0065007 biological regulation	-1.49176	1.8412	2.18027	30211	550	358	12	3.35196	0.951271	491|781|1742|1760|3778|4987|6363|6547|7226|9900|53373|56704	ATP2B2|CACNA2D1|DLG4|DMPK|KCNMA1|OPRL1|CCL19|SLC8A3|TRPM2|SV2A|TPCN1|JPH1	-0.189716	0	18	0	0	-4.03754	14.892
1	-1.4675	GO:0055065	M1	1	0	GO Biological Processes	19	metal ion homeostasis	19_GO:0065007 biological regulation	-1.4675	1.77516	2.13213	30211	618	358	13	3.63128	0.988682	491|781|1742|1760|3778|4756|4987|6363|6547|7226|9900|53373|56704	ATP2B2|CACNA2D1|DLG4|DMPK|KCNMA1|NEO1|OPRL1|CCL19|SLC8A3|TRPM2|SV2A|TPCN1|JPH1	-0.189716	0	18	0	0	-4.03754	14.892
1	-1.47282	GO:1903522	M1	1	0	GO Biological Processes	19	regulation of blood circulation	19_GO:0032501 multicellular organismal process	-1.47282	2.30749	2.30063	30211	256	358	7	1.95531	0.731776	274|491|781|1760|3753|6547|8913	BIN1|ATP2B2|CACNA2D1|DMPK|KCNE1|SLC8A3|CACNA1G	-0.189716	0	19	0	0	-4.03505	84.3883
1	-1.45458	GO:0060307	M1	1	0	GO Biological Processes	19	regulation of ventricular cardiac muscle cell membrane repolarization	19_GO:0051179 localization	-1.45458	6.75106	3.1502	30211	25	358	2	0.558659	0.393927	781|3753	CACNA2D1|KCNE1	-0.189716	0	19	0	0	-4.03505	84.3883
1	-1.4543	GO:0061577	M1	1	0	GO Biological Processes	19	calcium ion transmembrane transport via high voltage-gated calcium channel	19_GO:0051179 localization	-1.4543	28.1294	5.14592	30211	3	358	1	0.27933	0.278939	781	CACNA2D1	-0.189716	0	19	0	0	-4.03505	84.3883
1	-1.4543	GO:0086048	M1	1	0	GO Biological Processes	19	membrane depolarization during bundle of His cell action potential	19_GO:0023052 signaling	-1.4543	28.1294	5.14592	30211	3	358	1	0.27933	0.278939	781	CACNA2D1	-0.189716	0	19	0	0	-4.03505	84.3883
1	-1.49004	GO:0060271	M1	1	0	GO Biological Processes	19	cilium assembly	19_GO:0009987 cellular process	-1.49004	2.17776	2.28254	30211	310	358	8	2.23464	0.781186	8729|22919|26005|79846|118491|123016|152206|197335	GBF1|MAPRE1|C2CD3|CFAP69|CFAP70|TTC8|CCDC13|WDR90	-0.189716	0	20	0	0	-4.01842	3.17249
1	-1.4543	GO:1904845	M1	1	0	GO Biological Processes	19	cellular response to L-glutamine	19_GO:0050896 response to stimulus	-1.4543	28.1294	5.14592	30211	3	358	1	0.27933	0.278939	3297	HSF1	-0.189716	0	22	0	0	-3.85376	84.3883
1	-1.51847	GO:0060537	M1	1	0	GO Biological Processes	19	muscle tissue development	19_GO:0032502 developmental process	-1.51847	2.20623	2.32242	30211	306	358	8	2.23464	0.781186	58|2317|3142|4208|6495|8913|26508|63950	ACTA1|FLNB|HLX|MEF2C|SIX1|CACNA1G|HEYL|DMRTA2	-0.189716	0	24	0	0	-3.75541	5.15348
1	-1.51805	GO:0072009	M1	1	0	GO Biological Processes	19	nephron epithelium development	19_GO:0032502 developmental process	-1.51805	3.40963	2.62979	30211	99	358	4	1.11732	0.555529	4208|6495|26508|171023	MEF2C|SIX1|HEYL|ASXL1	-0.189716	0	24	0	0	-3.75541	5.15348
1	-1.4543	GO:1902856	M1	1	0	GO Biological Processes	19	negative regulation of non-motile cilium assembly	19_GO:0048519 negative regulation of biological process	-1.4543	28.1294	5.14592	30211	3	358	1	0.27933	0.278939	1785	DNM2	-0.189716	0	30	0	0	-3.38836	84.3883
1	-1.4543	GO:1903406	M1	1	0	GO Biological Processes	19	regulation of P-type sodium:potassium-exchanging transporter activity	19_GO:0051179 localization	-1.4543	28.1294	5.14592	30211	3	358	1	0.27933	0.278939	1785	DNM2	-0.189716	0	30	0	0	-3.38836	84.3883
1	-1.4543	GO:1903408	M1	1	0	GO Biological Processes	19	positive regulation of P-type sodium:potassium-exchanging transporter activity	19_GO:0051179 localization	-1.4543	28.1294	5.14592	30211	3	358	1	0.27933	0.278939	1785	DNM2	-0.189716	0	30	0	0	-3.38836	84.3883
1	-1.48744	GO:0009162	M1	1	0	GO Biological Processes	19	deoxyribonucleoside monophosphate metabolic process	19_GO:0008152 metabolic process	-1.48744	7.03236	3.23747	30211	24	358	2	0.558659	0.393927	1635|1854	DCTD|DUT	-0.189716	0	31	0	0	-3.38007	56.2588
1	-1.45458	GO:0009219	M1	1	0	GO Biological Processes	19	pyrimidine deoxyribonucleotide metabolic process	19_GO:0008152 metabolic process	-1.45458	6.75106	3.1502	30211	25	358	2	0.558659	0.393927	1635|1854	DCTD|DUT	-0.189716	0	31	0	0	-3.38007	56.2588
1	-1.4543	GO:0009213	M1	1	0	GO Biological Processes	19	pyrimidine deoxyribonucleoside triphosphate catabolic process	19_GO:0008152 metabolic process	-1.4543	28.1294	5.14592	30211	3	358	1	0.27933	0.278939	1854	DUT	-0.189716	0	31	0	0	-3.38007	56.2588
1	-1.48744	GO:0010560	M1	1	0	GO Biological Processes	19	positive regulation of glycoprotein biosynthetic process	19_GO:0048518 positive regulation of biological process	-1.48744	7.03236	3.23747	30211	24	358	2	0.558659	0.393927	20|6363	ABCA2|CCL19	-0.189716	0	35	0	0	-3.08246	84.3883
1	-1.48744	GO:0022010	M1	1	0	GO Biological Processes	19	central nervous system myelination	19_GO:0032502 developmental process	-1.48744	7.03236	3.23747	30211	24	358	2	0.558659	0.393927	20|745	ABCA2|MYRF	-0.189716	0	35	0	0	-3.08246	84.3883
1	-1.48744	GO:0032291	M1	1	0	GO Biological Processes	19	axon ensheathment in central nervous system	19_GO:0032502 developmental process	-1.48744	7.03236	3.23747	30211	24	358	2	0.558659	0.393927	20|745	ABCA2|MYRF	-0.189716	0	35	0	0	-3.08246	84.3883
1	-1.4543	GO:0032805	M1	1	0	GO Biological Processes	19	positive regulation of low-density lipoprotein particle receptor catabolic process	19_GO:0048518 positive regulation of biological process	-1.4543	28.1294	5.14592	30211	3	358	1	0.27933	0.278939	20	ABCA2	-0.189716	0	35	0	0	-3.08246	84.3883
1	-1.52187	GO:0051905	M1	1	0	GO Biological Processes	19	establishment of pigment granule localization	19_GO:0043473 pigmentation	-1.52187	7.33811	3.32989	30211	23	358	2	0.558659	0.393927	357|10540	SHROOM2|DCTN2	-0.189716	0	36	0	0	-3.04545	84.3883
1	-1.48744	GO:0032400	M1	1	0	GO Biological Processes	19	melanosome localization	19_GO:0043473 pigmentation	-1.48744	7.03236	3.23747	30211	24	358	2	0.558659	0.393927	357|10540	SHROOM2|DCTN2	-0.189716	0	36	0	0	-3.04545	84.3883
1	-1.45458	GO:0051875	M1	1	0	GO Biological Processes	19	pigment granule localization	19_GO:0043473 pigmentation	-1.45458	6.75106	3.1502	30211	25	358	2	0.558659	0.393927	357|10540	SHROOM2|DCTN2	-0.189716	0	36	0	0	-3.04545	84.3883
1	-1.51847	GO:0032259	M1	1	0	GO Biological Processes	19	methylation	19_GO:0008152 metabolic process	-1.51847	2.20623	2.32242	30211	306	358	8	2.23464	0.781186	4802|10498|51611|58508|63935|65094|79813|84444	NFYC|CARM1|DPH5|KMT2C|PCIF1|JMJD4|EHMT1|DOT1L	-0.189716	0	37	0	0	-2.9742	5.21989
1	-1.45736	GO:0043414	M1	1	0	GO Biological Processes	19	macromolecule methylation	19_GO:0008152 metabolic process	-1.45736	2.2896	2.27808	30211	258	358	7	1.95531	0.731776	4802|10498|58508|63935|65094|79813|84444	NFYC|CARM1|KMT2C|PCIF1|JMJD4|EHMT1|DOT1L	-0.189716	0	37	0	0	-2.9742	5.21989
1	-1.45458	GO:2000463	M1	1	0	GO Biological Processes	19	positive regulation of excitatory postsynaptic potential	19_GO:0023052 signaling	-1.45458	6.75106	3.1502	30211	25	358	2	0.558659	0.393927	1742|57555	DLG4|NLGN2	-0.189716	0	38	0	0	-2.93946	42.1941
1	-1.4543	GO:1901626	M1	1	0	GO Biological Processes	19	regulation of postsynaptic membrane organization	19_GO:0050789 regulation of biological process	-1.4543	28.1294	5.14592	30211	3	358	1	0.27933	0.278939	1742	DLG4	-0.189716	0	38	0	0	-2.93946	42.1941
1	-1.5012	GO:0006687	M1	1	0	GO Biological Processes	19	glycosphingolipid metabolic process	19_GO:0008152 metabolic process	-1.5012	4.36491	2.80896	30211	58	358	3	0.837989	0.481782	20|27090|30815	ABCA2|ST6GALNAC4|ST6GALNAC6	-0.189716	0	40	0	0	-2.88325	10.5485
1	-1.47719	GO:0030148	M1	1	0	GO Biological Processes	19	sphingolipid biosynthetic process	19_GO:0008152 metabolic process	-1.47719	3.30934	2.55837	30211	102	358	4	1.11732	0.555529	20|27090|30815|55627	ABCA2|ST6GALNAC4|ST6GALNAC6|SMPD4	-0.189716	0	40	0	0	-2.88325	10.5485
1	-1.46391	GO:0051963	M1	1	0	GO Biological Processes	19	regulation of synapse assembly	19_GO:0032502 developmental process	-1.46391	3.27721	2.53515	30211	103	358	4	1.11732	0.555529	4208|4914|6495|57555	MEF2C|NTRK1|SIX1|NLGN2	-0.189716	0	43	0	0	-2.83446	84.3883
1	-1.45458	GO:2000311	M1	1	0	GO Biological Processes	19	regulation of AMPA receptor activity	19_GO:0023052 signaling	-1.45458	6.75106	3.1502	30211	25	358	2	0.558659	0.393927	4208|57555	MEF2C|NLGN2	-0.189716	0	43	0	0	-2.83446	84.3883
1	-1.4543	GO:2000809	M1	1	0	GO Biological Processes	19	positive regulation of synaptic vesicle clustering	19_GO:0051179 localization	-1.4543	28.1294	5.14592	30211	3	358	1	0.27933	0.278939	57555	NLGN2	-0.189716	0	43	0	0	-2.83446	84.3883
1	-1.4543	GO:0031268	M1	1	0	GO Biological Processes	19	pseudopodium organization	19_GO:0009987 cellular process	-1.4543	28.1294	5.14592	30211	3	358	1	0.27933	0.278939	23380	SRGAP2	-0.189716	0	44	0	0	-2.77939	84.3883
1	-1.45458	GO:0036336	M1	1	0	GO Biological Processes	19	dendritic cell migration	19_GO:0040011 locomotion	-1.45458	6.75106	3.1502	30211	25	358	2	0.558659	0.393927	6363|7226	CCL19|TRPM2	-0.189716	0	49	0	0	-2.69136	84.3883
1	-1.4543	GO:0002408	M1	1	0	GO Biological Processes	19	myeloid dendritic cell chemotaxis	19_GO:0040011 locomotion	-1.4543	28.1294	5.14592	30211	3	358	1	0.27933	0.278939	6363	CCL19	-0.189716	0	49	0	0	-2.69136	84.3883
1	-1.4543	GO:2000547	M1	1	0	GO Biological Processes	19	regulation of dendritic cell dendrite assembly	19_GO:0050789 regulation of biological process	-1.4543	28.1294	5.14592	30211	3	358	1	0.27933	0.278939	6363	CCL19	-0.189716	0	49	0	0	-2.69136	84.3883
1	-1.52187	GO:0045663	M1	1	0	GO Biological Processes	19	positive regulation of myoblast differentiation	19_GO:0032502 developmental process	-1.52187	7.33811	3.32989	30211	23	358	2	0.558659	0.393927	4208|56262	MEF2C|LRRC8A	-0.189716	0	50	0	0	-2.69136	28.1294
1	-1.48744	GO:0072530	M1	1	0	GO Biological Processes	19	purine-containing compound transmembrane transport	19_GO:0051179 localization	-1.48744	7.03236	3.23747	30211	24	358	2	0.558659	0.393927	56262|63910	LRRC8A|SLC17A9	-0.189716	0	50	0	0	-2.69136	28.1294
1	-1.4543	GO:1904669	M1	1	0	GO Biological Processes	19	ATP export	19_GO:0051179 localization	-1.4543	28.1294	5.14592	30211	3	358	1	0.27933	0.278939	63910	SLC17A9	-0.189716	0	50	0	0	-2.69136	28.1294
1	-1.5012	GO:1900024	M1	1	0	GO Biological Processes	19	regulation of substrate adhesion-dependent cell spreading	19_GO:0022610 biological adhesion	-1.5012	4.36491	2.80896	30211	58	358	3	0.837989	0.481782	1785|2039|23189	DNM2|DMTN|KANK1	-0.189716	0	52	0	0	-2.69136	84.3883
1	-1.48664	GO:0007423	M1	1	0	GO Biological Processes	19	sensory organ development	19_GO:0032502 developmental process	-1.48664	1.83786	2.17362	30211	551	358	12	3.35196	0.951271	357|491|4149|4211|4212|5316|5797|6495|10152|23093|54360|123016	SHROOM2|ATP2B2|MAX|MEIS1|MEIS2|PKNOX1|PTPRM|SIX1|ABI2|TTLL5|CYTL1|TTC8	-0.189716	0	53	0	0	-2.6676	11.5075
1	-1.4751	GO:0048592	M1	1	0	GO Biological Processes	19	eye morphogenesis	19_GO:0032502 developmental process	-1.4751	2.81294	2.43753	30211	150	358	5	1.39665	0.620223	357|4211|5797|10152|123016	SHROOM2|MEIS1|PTPRM|ABI2|TTC8	-0.189716	0	53	0	0	-2.6676	11.5075
1	-1.4543	GO:0048073	M1	1	0	GO Biological Processes	19	regulation of eye pigmentation	19_GO:0043473 pigmentation	-1.4543	28.1294	5.14592	30211	3	358	1	0.27933	0.278939	89781	HPS4	-0.189716	0	55	0	0	-2.6262	84.3883
1	-1.52841	GO:0032886	M1	1	0	GO Biological Processes	19	regulation of microtubule-based process	19_GO:0050789 regulation of biological process	-1.52841	2.37236	2.38125	30211	249	358	7	1.95531	0.731776	9475|22919|23122|25790|55755|79846|92421	ROCK2|MAPRE1|CLASP2|CFAP45|CDK5RAP2|CFAP69|CHMP4C	-0.189716	0	58	0	0	-2.61071	84.3883
1	-1.45458	GO:1902993	M1	1	0	GO Biological Processes	19	positive regulation of amyloid precursor protein catabolic process	19_GO:0048518 positive regulation of biological process	-1.45458	6.75106	3.1502	30211	25	358	2	0.558659	0.393927	20|9475	ABCA2|ROCK2	-0.189716	0	58	0	0	-2.61071	84.3883
1	-1.4543	GO:0010825	M1	1	0	GO Biological Processes	19	positive regulation of centrosome duplication	19_GO:0048518 positive regulation of biological process	-1.4543	28.1294	5.14592	30211	3	358	1	0.27933	0.278939	9475	ROCK2	-0.189716	0	58	0	0	-2.61071	84.3883
1	-1.4543	GO:0032643	M1	1	0	GO Biological Processes	19	regulation of connective tissue growth factor production	19_GO:0032501 multicellular organismal process	-1.4543	28.1294	5.14592	30211	3	358	1	0.27933	0.278939	9475	ROCK2	-0.189716	0	58	0	0	-2.61071	84.3883
1	-1.4543	GO:0150031	M1	1	0	GO Biological Processes	19	regulation of protein localization to lysosome	19_GO:0051179 localization	-1.4543	28.1294	5.14592	30211	3	358	1	0.27933	0.278939	9475	ROCK2	-0.189716	0	58	0	0	-2.61071	84.3883
1	-1.48744	GO:0061162	M1	1	0	GO Biological Processes	19	establishment of monopolar cell polarity	19_GO:0009987 cellular process	-1.48744	7.03236	3.23747	30211	24	358	2	0.558659	0.393927	8729|123016	GBF1|TTC8	-0.189716	0	59	0	0	-2.61053	42.1941
1	-1.45458	GO:0061339	M1	1	0	GO Biological Processes	19	establishment or maintenance of monopolar cell polarity	19_GO:0009987 cellular process	-1.45458	6.75106	3.1502	30211	25	358	2	0.558659	0.393927	8729|123016	GBF1|TTC8	-0.189716	0	59	0	0	-2.61053	42.1941
1	-1.52187	GO:0010640	M1	1	0	GO Biological Processes	19	regulation of platelet-derived growth factor receptor signaling pathway	19_GO:0023052 signaling	-1.52187	7.33811	3.32989	30211	23	358	2	0.558659	0.393927	5771|6714	PTPN2|SRC	-0.189716	0	62	0	0	-2.5048	84.3883
1	-1.5012	GO:0050732	M1	1	0	GO Biological Processes	19	negative regulation of peptidyl-tyrosine phosphorylation	19_GO:0048519 negative regulation of biological process	-1.5012	4.36491	2.80896	30211	58	358	3	0.837989	0.481782	2039|5771|56940	DMTN|PTPN2|DUSP22	-0.189716	0	62	0	0	-2.5048	84.3883
1	-1.48744	GO:0045649	M1	1	0	GO Biological Processes	19	regulation of macrophage differentiation	19_GO:0002376 immune system process	-1.48744	7.03236	3.23747	30211	24	358	2	0.558659	0.393927	3297|5771	HSF1|PTPN2	-0.189716	0	62	0	0	-2.5048	84.3883
1	-1.46369	GO:0008286	M1	1	0	GO Biological Processes	19	insulin receptor signaling pathway	19_GO:0023052 signaling	-1.46369	4.21941	2.73353	30211	60	358	3	0.837989	0.481782	2887|5164|5771	GRB10|PDK2|PTPN2	-0.189716	0	62	0	0	-2.5048	84.3883
1	-1.4543	GO:1902214	M1	1	0	GO Biological Processes	19	regulation of interleukin-4-mediated signaling pathway	19_GO:0023052 signaling	-1.4543	28.1294	5.14592	30211	3	358	1	0.27933	0.278939	5771	PTPN2	-0.189716	0	62	0	0	-2.5048	84.3883
1	-1.4543	GO:1902227	M1	1	0	GO Biological Processes	19	negative regulation of macrophage colony-stimulating factor signaling pathway	19_GO:0023052 signaling	-1.4543	28.1294	5.14592	30211	3	358	1	0.27933	0.278939	5771	PTPN2	-0.189716	0	62	0	0	-2.5048	84.3883
1	-1.4543	GO:1902232	M1	1	0	GO Biological Processes	19	regulation of positive thymic T cell selection	19_GO:0002376 immune system process	-1.4543	28.1294	5.14592	30211	3	358	1	0.27933	0.278939	5771	PTPN2	-0.189716	0	62	0	0	-2.5048	84.3883
1	-1.4543	GO:0010609	M1	1	0	GO Biological Processes	19	mRNA localization resulting in posttranscriptional regulation of gene expression	19_GO:0051179 localization	-1.4543	28.1294	5.14592	30211	3	358	1	0.27933	0.278939	25946	ZNF385A	-0.189716	0	63	0	0	-2.5048	42.1941
1	-1.45458	GO:0007020	M1	1	0	GO Biological Processes	19	microtubule nucleation	19_GO:0009987 cellular process	-1.45458	6.75106	3.1502	30211	25	358	2	0.558659	0.393927	23122|85378	CLASP2|TUBGCP6	-0.189716	0	64	0	0	-2.45535	21.0971
1	-1.4543	GO:0009826	M1	1	0	GO Biological Processes	19	unidimensional cell growth	19_GO:0040007 growth	-1.4543	28.1294	5.14592	30211	3	358	1	0.27933	0.278939	57669	EPB41L5	-0.189716	0	68	0	0	-2.42711	84.3883
1	-1.4543	GO:0006867	M1	1	0	GO Biological Processes	19	asparagine transport	19_GO:0051179 localization	-1.4543	28.1294	5.14592	30211	3	358	1	0.27933	0.278939	55238	SLC38A7	-0.189716	0	69	0	0	-2.41494	84.3883
1	-1.5012	GO:0043297	M1	1	0	GO Biological Processes	19	apical junction assembly	19_GO:0009987 cellular process	-1.5012	4.36491	2.80896	30211	58	358	3	0.837989	0.481782	389|79778|143162	RHOC|MICALL2|FRMPD2	-0.189716	0	70	0	0	-2.34142	4.36491
1	-1.4543	GO:0006701	M1	1	0	GO Biological Processes	19	progesterone biosynthetic process	19_GO:0008152 metabolic process	-1.4543	28.1294	5.14592	30211	3	358	1	0.27933	0.278939	3972	LHB	-0.189716	0	72	0	0	-2.32137	28.1294
1	-1.4543	GO:0032342	M1	1	0	GO Biological Processes	19	aldosterone biosynthetic process	19_GO:0008152 metabolic process	-1.4543	28.1294	5.14592	30211	3	358	1	0.27933	0.278939	1584	CYP11B1	-0.189716	0	72	0	0	-2.32137	28.1294
1	-1.4543	GO:0034651	M1	1	0	GO Biological Processes	19	cortisol biosynthetic process	19_GO:0008152 metabolic process	-1.4543	28.1294	5.14592	30211	3	358	1	0.27933	0.278939	1584	CYP11B1	-0.189716	0	72	0	0	-2.32137	28.1294
1	-1.4543	GO:1902645	M1	1	0	GO Biological Processes	19	tertiary alcohol biosynthetic process	19_GO:0008152 metabolic process	-1.4543	28.1294	5.14592	30211	3	358	1	0.27933	0.278939	1584	CYP11B1	-0.189716	0	72	0	0	-2.32137	28.1294
1	-1.46391	GO:0048024	M1	1	0	GO Biological Processes	19	regulation of mRNA splicing, via spliceosome	19_GO:0008152 metabolic process	-1.46391	3.27721	2.53515	30211	103	358	4	1.11732	0.555529	6433|79171|146713|202559	SFSWAP|RBM42|RBFOX3|KHDRBS2	-0.189716	0	73	0	0	-2.31892	8.72982
1	-1.45458	GO:0033119	M1	1	0	GO Biological Processes	19	negative regulation of RNA splicing	19_GO:0048519 negative regulation of biological process	-1.45458	6.75106	3.1502	30211	25	358	2	0.558659	0.393927	6433|79171	SFSWAP|RBM42	-0.189716	0	73	0	0	-2.31892	8.72982
1	-1.51832	GO:0035148	M1	1	0	GO Biological Processes	19	tube formation	19_GO:0032502 developmental process	-1.51832	2.89001	2.50687	30211	146	358	5	1.39665	0.620223	1896|6495|7798|8463|51684	EDA|SIX1|LUZP1|TEAD2|SUFU	-0.189716	0	74	0	0	-2.31892	42.1941
1	-1.4543	GO:0030910	M1	1	0	GO Biological Processes	19	olfactory placode formation	19_GO:0032502 developmental process	-1.4543	28.1294	5.14592	30211	3	358	1	0.27933	0.278939	6495	SIX1	-0.189716	0	74	0	0	-2.31892	42.1941
1	-1.4543	GO:0061055	M1	1	0	GO Biological Processes	19	myotome development	19_GO:0032502 developmental process	-1.4543	28.1294	5.14592	30211	3	358	1	0.27933	0.278939	6495	SIX1	-0.189716	0	74	0	0	-2.31892	42.1941
1	-1.4543	GO:0071698	M1	1	0	GO Biological Processes	19	olfactory placode development	19_GO:0032502 developmental process	-1.4543	28.1294	5.14592	30211	3	358	1	0.27933	0.278939	6495	SIX1	-0.189716	0	74	0	0	-2.31892	42.1941
1	-1.4543	GO:0071699	M1	1	0	GO Biological Processes	19	olfactory placode morphogenesis	19_GO:0032502 developmental process	-1.4543	28.1294	5.14592	30211	3	358	1	0.27933	0.278939	6495	SIX1	-0.189716	0	74	0	0	-2.31892	42.1941
1	-1.4543	GO:0072191	M1	1	0	GO Biological Processes	19	ureter smooth muscle development	19_GO:0032502 developmental process	-1.4543	28.1294	5.14592	30211	3	358	1	0.27933	0.278939	6495	SIX1	-0.189716	0	74	0	0	-2.31892	42.1941
1	-1.4543	GO:0072193	M1	1	0	GO Biological Processes	19	ureter smooth muscle cell differentiation	19_GO:0032502 developmental process	-1.4543	28.1294	5.14592	30211	3	358	1	0.27933	0.278939	6495	SIX1	-0.189716	0	74	0	0	-2.31892	42.1941
1	-1.4543	GO:0072199	M1	1	0	GO Biological Processes	19	regulation of mesenchymal cell proliferation involved in ureter development	19_GO:0032502 developmental process	-1.4543	28.1294	5.14592	30211	3	358	1	0.27933	0.278939	6495	SIX1	-0.189716	0	74	0	0	-2.31892	42.1941
1	-1.4543	GO:0072513	M1	1	0	GO Biological Processes	19	positive regulation of secondary heart field cardioblast proliferation	19_GO:0032502 developmental process	-1.4543	28.1294	5.14592	30211	3	358	1	0.27933	0.278939	6495	SIX1	-0.189716	0	74	0	0	-2.31892	42.1941
1	-1.48744	GO:1904385	M1	1	0	GO Biological Processes	19	cellular response to angiotensin	19_GO:0050896 response to stimulus	-1.48744	7.03236	3.23747	30211	24	358	2	0.558659	0.393927	3297|6714	HSF1|SRC	-0.189716	0	75	0	0	-2.27695	84.3883
1	-1.4543	GO:2000588	M1	1	0	GO Biological Processes	19	positive regulation of platelet-derived growth factor receptor-beta signaling pathway	19_GO:0023052 signaling	-1.4543	28.1294	5.14592	30211	3	358	1	0.27933	0.278939	6714	SRC	-0.189716	0	75	0	0	-2.27695	84.3883
1	-1.46477	GO:0032940	M1	1	0	GO Biological Processes	19	secretion by cell	19_GO:0051179 localization	-1.46477	2.04165	2.21373	30211	372	358	9	2.51397	0.827388	2039|2914|6453|8938|9900|23265|25837|63910|283849	DMTN|GRM4|ITSN1|BAIAP3|SV2A|EXOC7|RAB26|SLC17A9|EXOC3L1	-0.189716	0	76	0	0	-2.27273	3.02738
1	-1.51832	GO:0120161	M1	1	0	GO Biological Processes	19	regulation of cold-induced thermogenesis	19_GO:0032501 multicellular organismal process	-1.51832	2.89001	2.50687	30211	146	358	5	1.39665	0.620223	2887|3297|6778|26580|79813	GRB10|HSF1|STAT6|BSCL2|EHMT1	-0.189716	0	77	0	0	-2.20182	21.0971
1	-1.45458	GO:0046835	M1	1	0	GO Biological Processes	19	carbohydrate phosphorylation	19_GO:0008152 metabolic process	-1.45458	6.75106	3.1502	30211	25	358	2	0.558659	0.393927	3795|84197	KHK|POMK	-0.189716	0	78	0	0	-2.16521	12.9828
1	-1.4543	GO:0019805	M1	1	0	GO Biological Processes	19	quinolinate biosynthetic process	19_GO:0008152 metabolic process	-1.4543	28.1294	5.14592	30211	3	358	1	0.27933	0.278939	23498	HAAO	-0.189716	0	79	0	0	-2.15995	28.1294
1	-1.4543	GO:0043420	M1	1	0	GO Biological Processes	19	anthranilate metabolic process	19_GO:0008152 metabolic process	-1.4543	28.1294	5.14592	30211	3	358	1	0.27933	0.278939	23498	HAAO	-0.189716	0	79	0	0	-2.15995	28.1294
1	-1.4543	GO:0140300	M1	1	0	GO Biological Processes	19	serine import into mitochondrion	19_GO:0051179 localization	-1.4543	28.1294	5.14592	30211	3	358	1	0.27933	0.278939	81855	SFXN3	-0.189716	0	83	0	0	-2.14411	28.1294
1	-1.52187	GO:0007099	M1	1	0	GO Biological Processes	19	centriole replication	19_GO:0009987 cellular process	-1.52187	7.33811	3.32989	30211	23	358	2	0.558659	0.393927	26005|55755	C2CD3|CDK5RAP2	-0.189716	0	86	0	0	-2.08847	42.1941
1	-1.49064	GO:0031023	M1	1	0	GO Biological Processes	19	microtubule organizing center organization	19_GO:0009987 cellular process	-1.49064	3.34211	2.58188	30211	101	358	4	1.11732	0.555529	9475|23122|26005|55755	ROCK2|CLASP2|C2CD3|CDK5RAP2	-0.189716	0	86	0	0	-2.08847	42.1941
1	-1.4543	GO:0009436	M1	1	0	GO Biological Processes	19	glyoxylate catabolic process	19_GO:0008152 metabolic process	-1.4543	28.1294	5.14592	30211	3	358	1	0.27933	0.278939	64902	AGXT2	-0.189716	0	90	0	0	-1.95855	84.3883
1	-1.4543	GO:1904059	M1	1	0	GO Biological Processes	19	regulation of locomotor rhythm	19_GO:0048511 rhythmic process	-1.4543	28.1294	5.14592	30211	3	358	1	0.27933	0.278939	4987	OPRL1	-0.189716	0	91	0	0	-1.93561	42.1941
1	-1.4543	GO:0032290	M1	1	0	GO Biological Processes	19	peripheral nervous system myelin formation	19_GO:0032502 developmental process	-1.4543	28.1294	5.14592	30211	3	358	1	0.27933	0.278939	3691	ITGB4	-0.189716	0	94	0	0	-1.92628	84.3883
1	-1.4751	GO:0007033	M1	1	0	GO Biological Processes	19	vacuole organization	19_GO:0009987 cellular process	-1.4751	2.81294	2.43753	30211	150	358	5	1.39665	0.620223	10533|29911|57154|84286|89781	ATG7|HOOK2|SMURF1|TMEM175|HPS4	-0.189716	0	99	0	0	-1.92628	84.3883
1	-1.4543	GO:1901407	M1	1	0	GO Biological Processes	19	regulation of phosphorylation of RNA polymerase II C-terminal domain	19_GO:0008152 metabolic process	-1.4543	28.1294	5.14592	30211	3	358	1	0.27933	0.278939	8812	CCNK	-0.189716	0	101	0	0	-1.92628	84.3883
1	-1.4543	GO:0060988	M1	1	0	GO Biological Processes	19	lipid tube assembly	19_GO:0009987 cellular process	-1.4543	28.1294	5.14592	30211	3	358	1	0.27933	0.278939	274	BIN1	-0.189716	0	102	0	0	-1.92628	84.3883
1	-1.4543	GO:1902960	M1	1	0	GO Biological Processes	19	negative regulation of aspartic-type endopeptidase activity involved in amyloid precursor protein catabolic process	19_GO:0048519 negative regulation of biological process	-1.4543	28.1294	5.14592	30211	3	358	1	0.27933	0.278939	274	BIN1	-0.189716	0	102	0	0	-1.92628	84.3883
1	-1.4543	GO:1904878	M1	1	0	GO Biological Processes	19	negative regulation of calcium ion transmembrane transport via high voltage-gated calcium channel	19_GO:0051179 localization	-1.4543	28.1294	5.14592	30211	3	358	1	0.27933	0.278939	274	BIN1	-0.189716	0	102	0	0	-1.92628	84.3883
1	-1.4543	GO:0003138	M1	1	0	GO Biological Processes	19	primary heart field specification	19_GO:0032502 developmental process	-1.4543	28.1294	5.14592	30211	3	358	1	0.27933	0.278939	4208	MEF2C	-0.189716	0	104	0	0	-1.92628	84.3883
1	-1.4543	GO:0035983	M1	1	0	GO Biological Processes	19	response to trichostatin A	19_GO:0050896 response to stimulus	-1.4543	28.1294	5.14592	30211	3	358	1	0.27933	0.278939	4208	MEF2C	-0.189716	0	104	0	0	-1.92628	84.3883
1	-1.4543	GO:0035984	M1	1	0	GO Biological Processes	19	cellular response to trichostatin A	19_GO:0050896 response to stimulus	-1.4543	28.1294	5.14592	30211	3	358	1	0.27933	0.278939	4208	MEF2C	-0.189716	0	104	0	0	-1.92628	84.3883
1	-1.4543	GO:2000111	M1	1	0	GO Biological Processes	19	positive regulation of macrophage apoptotic process	19_GO:0048518 positive regulation of biological process	-1.4543	28.1294	5.14592	30211	3	358	1	0.27933	0.278939	4208	MEF2C	-0.189716	0	104	0	0	-1.92628	84.3883
1	-1.52187	GO:0014812	M1	1	0	GO Biological Processes	19	muscle cell migration	19_GO:0040011 locomotion	-1.52187	7.33811	3.32989	30211	23	358	2	0.558659	0.393927	2887|6495	GRB10|SIX1	-0.189716	0	105	0	0	-1.92628	84.3883
1	-1.4543	GO:0036506	M1	1	0	GO Biological Processes	19	maintenance of unfolded protein	19_GO:0065007 biological regulation	-1.4543	28.1294	5.14592	30211	3	358	1	0.27933	0.278939	51608	GET4	-0.189716	0	113	0	0	-1.71541	28.1294
1	-1.4543	GO:1904378	M1	1	0	GO Biological Processes	19	maintenance of unfolded protein involved in ERAD pathway	19_GO:0050896 response to stimulus	-1.4543	28.1294	5.14592	30211	3	358	1	0.27933	0.278939	51608	GET4	-0.189716	0	113	0	0	-1.71541	28.1294
1	-1.47106	GO:1903706	M1	1	0	GO Biological Processes	19	regulation of hemopoiesis	19_GO:0002376 immune system process	-1.47106	2.04715	2.2224	30211	371	358	9	2.51397	0.827388	3142|3297|4208|4211|4212|5771|6363|22985|28959	HLX|HSF1|MEF2C|MEIS1|MEIS2|PTPN2|CCL19|ACIN1|TMEM176B	-0.189716	0	115	0	0	-1.66665	3.79273
1	-1.50426	GO:1990542	M1	1	0	GO Biological Processes	19	mitochondrial transmembrane transport	19_GO:0051179 localization	-1.50426	3.37553	2.60568	30211	100	358	4	1.11732	0.555529	6547|11194|51025|81855	SLC8A3|ABCB8|PAM16|SFXN3	-0.189716	0	117	0	0	-1.62783	42.1941
1	-1.4543	GO:0061792	M1	1	0	GO Biological Processes	19	secretory granule maturation	19_GO:0032502 developmental process	-1.4543	28.1294	5.14592	30211	3	358	1	0.27933	0.278939	8938	BAIAP3	-0.189716	0	120	0	0	-1.62783	42.1941
1	-1.4543	GO:1990502	M1	1	0	GO Biological Processes	19	dense core granule maturation	19_GO:0032502 developmental process	-1.4543	28.1294	5.14592	30211	3	358	1	0.27933	0.278939	8938	BAIAP3	-0.189716	0	120	0	0	-1.62783	42.1941
1	-1.4543	GO:0021775	M1	1	0	GO Biological Processes	19	smoothened signaling pathway involved in ventral spinal cord interneuron specification	19_GO:0023052 signaling	-1.4543	28.1294	5.14592	30211	3	358	1	0.27933	0.278939	51684	SUFU	-0.189716	0	122	0	0	-1.62783	42.1941
1	-1.49064	GO:1904029	M1	1	0	GO Biological Processes	19	regulation of cyclin-dependent protein kinase activity	19_GO:0008152 metabolic process	-1.49064	3.34211	2.58188	30211	101	358	4	1.11732	0.555529	6714|8812|55755|388324	SRC|CCNK|CDK5RAP2|INCA1	-0.189716	0	126	0	0	-1.53203	3.44442
1	-1.46477	GO:0071900	M1	1	0	GO Biological Processes	19	regulation of protein serine/threonine kinase activity	19_GO:0008152 metabolic process	-1.46477	2.04165	2.21373	30211	372	358	9	2.51397	0.827388	2688|5575|6363|6547|6714|8812|55755|57521|388324	GH1|PRKAR1B|CCL19|SLC8A3|SRC|CCNK|CDK5RAP2|RPTOR|INCA1	-0.189716	0	126	0	0	-1.53203	3.44442
1	-1.52563	GO:0016071	M1	1	0	GO Biological Processes	19	mRNA metabolic process	19_GO:0008152 metabolic process	-1.52563	1.81031	2.20662	30211	606	358	13	3.63128	0.988682	3297|6433|9887|9904|22985|23524|25766|51593|54039|63935|146713|202559|283989	HSF1|SFSWAP|SMG7|RBM19|ACIN1|SRRM2|PRPF40B|SRRT|PCBP3|PCIF1|RBFOX3|KHDRBS2|TSEN54	-0.189716	0	127	1	1	-1.52563	1.84254
1	-1.52187	GO:0050650	M1	1	0	GO Biological Processes	19	chondroitin sulfate proteoglycan biosynthetic process	19_GO:0008152 metabolic process	-1.52187	7.33811	3.32989	30211	23	358	2	0.558659	0.393927	51363|54360	CHST15|CYTL1	-0.189716	0	128	1	1	-1.52187	21.0971
1	-1.52187	GO:0007274	M1	1	0	GO Biological Processes	19	neuromuscular synaptic transmission	19_GO:0023052 signaling	-1.52187	7.33811	3.32989	30211	23	358	2	0.558659	0.393927	1837|23085	DTNA|ERC1	-0.189716	0	129	1	1	-1.52187	7.33811
1	-1.52055	GO:0031122	M1	1	0	GO Biological Processes	19	cytoplasmic microtubule organization	19_GO:0009987 cellular process	-1.52055	4.44149	2.84796	30211	57	358	3	0.837989	0.481782	29911|85378|152206	HOOK2|TUBGCP6|CCDC13	-0.189716	0	130	1	1	-1.52055	4.44149
1	-1.48907	GO:0007420	M1	1	0	GO Biological Processes	19	brain development	19_GO:0032502 developmental process	-1.48907	1.70596	2.13218	30211	742	358	15	4.18994	1.05893	357|491|4211|4212|6714|7080|9919|10579|23380|26005|55755|57555|63950|84197|123016	SHROOM2|ATP2B2|MEIS1|MEIS2|SRC|NKX2-1|SEC16A|TACC2|SRGAP2|C2CD3|CDK5RAP2|NLGN2|DMRTA2|POMK|TTC8	-0.189716	0	131	1	1	-1.48907	1.70596
1	-1.48744	GO:0071577	M1	1	0	GO Biological Processes	19	zinc ion transmembrane transport	19_GO:0051179 localization	-1.48744	7.03236	3.23747	30211	24	358	2	0.558659	0.393927	7226|29985	TRPM2|SLC39A3	-0.189716	0	132	1	1	-1.48744	7.03236
1	-1.48225	GO:0051310	M1	1	0	GO Biological Processes	19	metaphase plate congression	19_GO:0051179 localization	-1.48225	4.29093	2.77083	30211	59	358	3	0.837989	0.481782	10540|51112|92421	DCTN2|TRAPPC12|CHMP4C	-0.189716	0	133	1	1	-1.48225	21.0971
1	-1.4704	GO:1902115	M1	1	0	GO Biological Processes	19	regulation of organelle assembly	19_GO:0050789 regulation of biological process	-1.4704	2.50658	2.3527	30211	202	358	6	1.67598	0.678457	1785|6714|51112|55755|79874|92421	DNM2|SRC|TRAPPC12|CDK5RAP2|RABEP2|CHMP4C	-0.189716	0	133	0	0	-1.48225	21.0971
1	-1.46153	GO:0042593	M1	1	0	GO Biological Processes	19	glucose homeostasis	19_GO:0065007 biological regulation	-1.46153	2.49423	2.33922	30211	203	358	6	1.67598	0.678457	1584|5164|5771|56262|79058|283450	CYP11B1|PDK2|PTPN2|LRRC8A|ASPSCR1|HECTD4	-0.189716	0	134	1	1	-1.46153	2.49423
1	-1.45458	GO:0045932	M1	1	0	GO Biological Processes	19	negative regulation of muscle contraction	19_GO:0048519 negative regulation of biological process	-1.45458	6.75106	3.1502	30211	25	358	2	0.558659	0.393927	274|3778	BIN1|KCNMA1	-0.189716	0	135	1	1	-1.45458	28.1294
1	-1.4543	GO:0060083	M1	1	0	GO Biological Processes	19	smooth muscle contraction involved in micturition	19_GO:0032501 multicellular organismal process	-1.4543	28.1294	5.14592	30211	3	358	1	0.27933	0.278939	3778	KCNMA1	-0.189716	0	135	0	0	-1.45458	28.1294
1	-1.45458	GO:0030878	M1	1	0	GO Biological Processes	19	thyroid gland development	19_GO:0032502 developmental process	-1.45458	6.75106	3.1502	30211	25	358	2	0.558659	0.393927	6495|7080	SIX1|NKX2-1	-0.189716	0	136	1	1	-1.45458	21.0971
1	-1.4543	GO:0000379	M1	1	0	GO Biological Processes	19	tRNA-type intron splice site recognition and cleavage	19_GO:0008152 metabolic process	-1.4543	28.1294	5.14592	30211	3	358	1	0.27933	0.278939	283989	TSEN54	-0.189716	0	137	1	1	-1.4543	28.1294
1	-1.4543	GO:0090234	M1	1	0	GO Biological Processes	19	regulation of kinetochore assembly	19_GO:0050789 regulation of biological process	-1.4543	28.1294	5.14592	30211	3	358	1	0.27933	0.278939	51112	TRAPPC12	-0.189716	0	138	1	1	-1.4543	28.1294
1	-1.4543	GO:2001260	M1	1	0	GO Biological Processes	19	regulation of semaphorin-plexin signaling pathway	19_GO:0023052 signaling	-1.4543	28.1294	5.14592	30211	3	358	1	0.27933	0.278939	4684	NCAM1	-0.189716	0	139	1	1	-1.4543	28.1294
1	-1.4543	GO:0036363	M1	1	0	GO Biological Processes	19	transforming growth factor beta activation	19_GO:0032501 multicellular organismal process	-1.4543	28.1294	5.14592	30211	3	358	1	0.27933	0.278939	4054	LTBP3	-0.189716	0	140	1	1	-1.4543	28.1294
1	-1.4543	GO:0016185	M1	1	0	GO Biological Processes	19	synaptic vesicle budding from presynaptic endocytic zone membrane	19_GO:0051179 localization	-1.4543	28.1294	5.14592	30211	3	358	1	0.27933	0.278939	1759	DNM1	-0.189716	0	141	1	1	-1.4543	28.1294
1	-1.4543	GO:0150007	M1	1	0	GO Biological Processes	19	clathrin-dependent synaptic vesicle endocytosis	19_GO:0051179 localization	-1.4543	28.1294	5.14592	30211	3	358	1	0.27933	0.278939	6453	ITSN1	-0.189716	0	142	1	1	-1.4543	28.1294
1	-1.4543	GO:0097152	M1	1	0	GO Biological Processes	19	mesenchymal cell apoptotic process	19_GO:0009987 cellular process	-1.4543	28.1294	5.14592	30211	3	358	1	0.27933	0.278939	2120	ETV6	-0.189716	0	143	1	1	-1.4543	28.1294
1	-1.4543	GO:1902775	M1	1	0	GO Biological Processes	19	mitochondrial large ribosomal subunit assembly	19_GO:0009987 cellular process	-1.4543	28.1294	5.14592	30211	3	358	1	0.27933	0.278939	22907	DHX30	-0.189716	0	144	1	1	-1.4543	28.1294
1	-1.45273	GO:0046474	M1	1	0	GO Biological Processes	19	glycerophospholipid biosynthetic process	19_GO:0008152 metabolic process	-1.45273	2.48201	2.32583	30211	204	358	6	1.67598	0.678457	3631|5833|8525|9091|27315|145567	INPP4A|PCYT2|DGKZ|PIGQ|PGAP2|TTC7B	-0.189179	0	65	0	0	-2.44465	2.70475
1	-1.45273	GO:0033500	M1	1	0	GO Biological Processes	19	carbohydrate homeostasis	19_GO:0065007 biological regulation	-1.45273	2.48201	2.32583	30211	204	358	6	1.67598	0.678457	1584|5164|5771|56262|79058|283450	CYP11B1|PDK2|PTPN2|LRRC8A|ASPSCR1|HECTD4	-0.189179	0	134	0	0	-1.46153	2.49423
1	-1.4508	GO:1901890	M1	1	0	GO Biological Processes	19	positive regulation of cell junction assembly	19_GO:0048518 positive regulation of biological process	-1.4508	3.2457	2.51222	30211	104	358	4	1.11732	0.555529	1307|4914|57555|57669	COL16A1|NTRK1|NLGN2|EPB41L5	-0.187769	0	110	0	0	-1.82224	42.1941
1	-1.4497	GO:0034329	M1	1	0	GO Biological Processes	19	cell junction assembly	19_GO:0009987 cellular process	-1.4497	2.28076	2.26688	30211	259	358	7	1.95531	0.731776	389|2017|3691|6714|57555|79778|143162	RHOC|CTTN|ITGB4|SRC|NLGN2|MICALL2|FRMPD2	-0.187694	0	70	0	0	-2.34142	4.36491
1	-1.4497	GO:0062197	M1	1	0	GO Biological Processes	19	cellular response to chemical stress	19_GO:0050896 response to stimulus	-1.4497	2.28076	2.26688	30211	259	358	7	1.95531	0.731776	3297|4363|5164|6714|6778|7226|10533	HSF1|ABCC1|PDK2|SRC|STAT6|TRPM2|ATG7	-0.187694	0	77	0	0	-2.20182	21.0971
1	-1.4455	GO:0045428	M1	1	0	GO Biological Processes	19	regulation of nitric oxide biosynthetic process	19_GO:0008152 metabolic process	-1.4455	4.15024	2.69704	30211	61	358	3	0.837989	0.481782	1785|9475|64902	DNM2|ROCK2|AGXT2	-0.184529	0	90	0	0	-1.95855	84.3883
1	-1.4455	GO:0008154	M1	1	0	GO Biological Processes	19	actin polymerization or depolymerization	19_GO:0009987 cellular process	-1.4455	4.15024	2.69704	30211	61	358	3	0.837989	0.481782	2017|10152|79778	CTTN|ABI2|MICALL2	-0.184529	0	145	1	1	-1.4455	4.15024
1	-1.44371	GO:0007051	M1	1	0	GO Biological Processes	19	spindle organization	19_GO:0009987 cellular process	-1.44371	2.75779	2.38701	30211	153	358	5	1.39665	0.620223	10540|10579|22919|23122|85378	DCTN2|TACC2|MAPRE1|CLASP2|TUBGCP6	-0.183761	0	64	0	0	-2.45535	21.0971
1	-1.44371	GO:0045834	M1	1	0	GO Biological Processes	19	positive regulation of lipid metabolic process	19_GO:0048518 positive regulation of biological process	-1.44371	2.75779	2.38701	30211	153	358	5	1.39665	0.620223	6363|6714|8525|9926|22937	CCL19|SRC|DGKZ|LPGAT1|SCAP	-0.183761	0	89	0	0	-2.0215	84.3883
1	-1.43786	GO:0002027	M1	1	0	GO Biological Processes	19	regulation of heart rate	19_GO:0032501 multicellular organismal process	-1.43786	3.21479	2.48957	30211	105	358	4	1.11732	0.555529	274|781|3753|8913	BIN1|CACNA2D1|KCNE1|CACNA1G	-0.178423	0	19	0	0	-4.03505	84.3883
1	-1.43547	GO:0031667	M1	1	0	GO Biological Processes	19	response to nutrient levels	19_GO:0050896 response to stimulus	-1.43547	1.93108	2.147	30211	437	358	10	2.7933	0.870894	2688|3297|4149|4914|5164|6714|9506|10533|23274|57521	GH1|HSF1|MAX|NTRK1|PDK2|SRC|PAGE4|ATG7|CLEC16A|RPTOR	-0.176546	0	4	0	0	-5.22823	3.43042
1	-1.43344	GO:0006898	M1	1	0	GO Biological Processes	19	receptor-mediated endocytosis	19_GO:0051179 localization	-1.43344	2.73988	2.37044	30211	154	358	5	1.39665	0.620223	1759|1785|2017|4037|6453	DNM1|DNM2|CTTN|LRP3|ITSN1	-0.175534	0	28	0	0	-3.54908	8.61105
1	-1.43344	GO:0043484	M1	1	0	GO Biological Processes	19	regulation of RNA splicing	19_GO:0008152 metabolic process	-1.43344	2.73988	2.37044	30211	154	358	5	1.39665	0.620223	6433|57716|79171|146713|202559	SFSWAP|PRX|RBM42|RBFOX3|KHDRBS2	-0.175534	0	73	0	0	-2.31892	8.72982
1	-1.42507	GO:0120034	M1	1	0	GO Biological Processes	19	positive regulation of plasma membrane bounded cell projection assembly	19_GO:0048518 positive regulation of biological process	-1.42507	3.18446	2.46718	30211	106	358	4	1.11732	0.555529	1785|6363|10152|116985	DNM2|CCL19|ABI2|ARAP1	-0.17235	0	30	0	0	-3.38836	84.3883
1	-1.42316	GO:0001816	M1	1	0	GO Biological Processes	19	cytokine production	19_GO:0032501 multicellular organismal process	-1.42316	6.49141	3.06759	30211	26	358	2	0.558659	0.393927	3694|4054	ITGB6|LTBP3	-0.17235	0	34	0	0	-3.2255	42.1941
1	-1.42316	GO:0062009	M1	1	0	GO Biological Processes	19	secondary palate development	19_GO:0032502 developmental process	-1.42316	6.49141	3.06759	30211	26	358	2	0.558659	0.393927	1302|3694	COL11A2|ITGB6	-0.17235	0	34	0	0	-3.2255	42.1941
1	-1.42767	GO:0097035	M1	1	0	GO Biological Processes	19	regulation of membrane lipid distribution	19_GO:0065007 biological regulation	-1.42767	4.0833	2.66133	30211	62	358	3	0.837989	0.481782	20|4363|161291	ABCA2|ABCC1|TMEM30B	-0.17235	0	35	0	0	-3.08246	84.3883
1	-1.42316	GO:0035459	M1	1	0	GO Biological Processes	19	vesicle cargo loading	19_GO:0051179 localization	-1.42316	6.49141	3.06759	30211	26	358	2	0.558659	0.393927	22937|63971	SCAP|KIF13A	-0.17235	0	48	0	0	-2.69136	28.1294
1	-1.42767	GO:0098586	M1	1	0	GO Biological Processes	19	cellular response to virus	19_GO:0044419 biological process involved in interspecies interaction between organisms	-1.42767	4.0833	2.66133	30211	62	358	3	0.837989	0.481782	6363|8729|57705	CCL19|GBF1|WDFY4	-0.17235	0	59	0	0	-2.61053	42.1941
1	-1.42316	GO:0051894	M1	1	0	GO Biological Processes	19	positive regulation of focal adhesion assembly	19_GO:0022610 biological adhesion	-1.42316	6.49141	3.06759	30211	26	358	2	0.558659	0.393927	1307|57669	COL16A1|EPB41L5	-0.17235	0	68	0	0	-2.42711	84.3883
1	-1.42316	GO:0015740	M1	1	0	GO Biological Processes	19	C4-dicarboxylate transport	19_GO:0051179 localization	-1.42316	6.49141	3.06759	30211	26	358	2	0.558659	0.393927	55238|56262	SLC38A7|LRRC8A	-0.17235	0	69	0	0	-2.41494	84.3883
1	-1.42316	GO:0008207	M1	1	0	GO Biological Processes	19	C21-steroid hormone metabolic process	19_GO:0008152 metabolic process	-1.42316	6.49141	3.06759	30211	26	358	2	0.558659	0.393927	1584|3972	CYP11B1|LHB	-0.17235	0	72	0	0	-2.32137	28.1294
1	-1.42767	GO:0048663	M1	1	0	GO Biological Processes	19	neuron fate commitment	19_GO:0032502 developmental process	-1.42767	4.0833	2.66133	30211	62	358	3	0.837989	0.481782	6495|51684|63950	SIX1|SUFU|DMRTA2	-0.17235	0	74	0	0	-2.31892	42.1941
1	-1.42316	GO:0038179	M1	1	0	GO Biological Processes	19	neurotrophin signaling pathway	19_GO:0023052 signaling	-1.42316	6.49141	3.06759	30211	26	358	2	0.558659	0.393927	4914|6714	NTRK1|SRC	-0.17235	0	75	0	0	-2.27695	84.3883
1	-1.42507	GO:0042542	M1	1	0	GO Biological Processes	19	response to hydrogen peroxide	19_GO:0050896 response to stimulus	-1.42507	3.18446	2.46718	30211	106	358	4	1.11732	0.555529	3297|6714|6778|7226	HSF1|SRC|STAT6|TRPM2	-0.17235	0	77	0	0	-2.20182	21.0971
1	-1.42507	GO:0044409	M1	1	0	GO Biological Processes	19	entry into host	19_GO:0044419 biological process involved in interspecies interaction between organisms	-1.42507	3.18446	2.46718	30211	106	358	4	1.11732	0.555529	3694|4684|6714|53373	ITGB6|NCAM1|SRC|TPCN1	-0.17235	0	87	0	0	-2.08008	3.44442
1	-1.42767	GO:0070936	M1	1	0	GO Biological Processes	19	protein K48-linked ubiquitination	19_GO:0008152 metabolic process	-1.42767	4.0833	2.66133	30211	62	358	3	0.837989	0.481782	51619|55658|84447	UBE2D4|RNF126|SYVN1	-0.17235	0	98	0	0	-1.92628	84.3883
1	-1.4195	GO:0003018	M1	1	0	GO Biological Processes	19	vascular process in circulatory system	19_GO:0032501 multicellular organismal process	-1.4195	2.24608	2.2226	30211	263	358	7	1.95531	0.731776	20|3778|4037|4363|6714|9475|27134	ABCA2|KCNMA1|LRP3|ABCC1|SRC|ROCK2|TJP3	-0.169335	0	56	0	0	-2.61586	2.40129
1	-1.41815	GO:0006470	M1	1	0	GO Biological Processes	19	protein dephosphorylation	19_GO:0008152 metabolic process	-1.41815	2.43428	2.27303	30211	208	358	6	1.67598	0.678457	5771|5797|5802|27143|56940|147699	PTPN2|PTPRM|PTPRS|PALD1|DUSP22|PPM1N	-0.169335	0	62	0	0	-2.5048	84.3883
1	-1.41815	GO:0045637	M1	1	0	GO Biological Processes	19	regulation of myeloid cell differentiation	19_GO:0002376 immune system process	-1.41815	2.43428	2.27303	30211	208	358	6	1.67598	0.678457	3297|4208|4211|4212|5771|22985	HSF1|MEF2C|MEIS1|MEIS2|PTPN2|ACIN1	-0.169335	0	115	0	0	-1.66665	3.79273
1	-1.41859	GO:0045936	M1	1	0	GO Biological Processes	19	negative regulation of phosphate metabolic process	19_GO:0048519 negative regulation of biological process	-1.41859	1.91792	2.124	30211	440	358	10	2.7933	0.870894	20|2039|2887|5575|5771|6547|9475|55755|56940|388324	ABCA2|DMTN|GRB10|PRKAR1B|PTPN2|SLC8A3|ROCK2|CDK5RAP2|DUSP22|INCA1	-0.169335	0	126	0	0	-1.53203	3.44442
1	-1.41259	GO:0030155	M1	1	0	GO Biological Processes	19	regulation of cell adhesion	19_GO:0022610 biological adhesion	-1.41259	1.66556	2.03501	30211	760	358	15	4.18994	1.05893	1307|1785|2039|3142|5771|6363|6714|7297|8751|9475|23122|23189|53827|56940|57669	COL16A1|DNM2|DMTN|HLX|PTPN2|CCL19|SRC|TYK2|ADAM15|ROCK2|CLASP2|KANK1|FXYD5|DUSP22|EPB41L5	-0.166767	0	5	0	0	-5.01397	84.3883
1	-1.41316	GO:1903169	M1	1	0	GO Biological Processes	19	regulation of calcium ion transmembrane transport	19_GO:0051179 localization	-1.41316	2.70475	2.3377	30211	156	358	5	1.39665	0.620223	274|781|4987|56704|342667	BIN1|CACNA2D1|OPRL1|JPH1|STAC2	-0.166767	0	16	0	0	-4.12873	16.8777
1	-1.41316	GO:0006665	M1	1	0	GO Biological Processes	19	sphingolipid metabolic process	19_GO:0008152 metabolic process	-1.41316	2.70475	2.3377	30211	156	358	5	1.39665	0.620223	20|27090|30815|55627|347735	ABCA2|ST6GALNAC4|ST6GALNAC6|SMPD4|SERINC2	-0.166767	0	40	0	0	-2.88325	10.5485
1	-1.41316	GO:0046488	M1	1	0	GO Biological Processes	19	phosphatidylinositol metabolic process	19_GO:0008152 metabolic process	-1.41316	2.70475	2.3377	30211	156	358	5	1.39665	0.620223	3631|9091|9926|27315|145567	INPP4A|PIGQ|LPGAT1|PGAP2|TTC7B	-0.166767	0	65	0	0	-2.44465	2.70475
1	-1.41316	GO:0007605	M1	1	0	GO Biological Processes	19	sensory perception of sound	19_GO:0032501 multicellular organismal process	-1.41316	2.70475	2.3377	30211	156	358	5	1.39665	0.620223	491|1302|3753|6495|50617	ATP2B2|COL11A2|KCNE1|SIX1|ATP6V0A4	-0.166767	0	114	0	0	-1.71481	2.86062
1	-1.41301	GO:0010563	M1	1	0	GO Biological Processes	19	negative regulation of phosphorus metabolic process	19_GO:0048519 negative regulation of biological process	-1.41301	1.91357	2.11638	30211	441	358	10	2.7933	0.870894	20|2039|2887|5575|5771|6547|9475|55755|56940|388324	ABCA2|DMTN|GRB10|PRKAR1B|PTPN2|SLC8A3|ROCK2|CDK5RAP2|DUSP22|INCA1	-0.166767	0	126	0	0	-1.53203	3.44442
1	-1.41206	GO:0051091	M1	1	0	GO Biological Processes	19	positive regulation of DNA-binding transcription factor activity	19_GO:0008152 metabolic process	-1.41206	2.23757	2.21165	30211	264	358	7	1.95531	0.731776	1896|3297|4345|4914|7027|23085|54360	EDA|HSF1|CD200|NTRK1|TFDP1|ERC1|CYTL1	-0.166737	0	146	1	1	-1.41206	2.23757
1	-1.41019	GO:0001947	M1	1	0	GO Biological Processes	19	heart looping	19_GO:0032502 developmental process	-1.41019	4.01849	2.62636	30211	63	358	3	0.837989	0.481782	4208|26005|51684	MEF2C|C2CD3|SUFU	-0.16536	0	9	0	0	-4.55014	7.98267
1	-1.40316	GO:0055001	M1	1	0	GO Biological Processes	19	muscle cell development	19_GO:0032502 developmental process	-1.40316	2.68752	2.32152	30211	157	358	5	1.39665	0.620223	58|274|6495|8291|26509	ACTA1|BIN1|SIX1|DYSF|MYOF	-0.158828	0	21	0	0	-3.88121	42.1941
1	-1.39997	GO:0003015	M1	1	0	GO Biological Processes	19	heart process	19_GO:0032501 multicellular organismal process	-1.39997	3.12549	2.4232	30211	108	358	4	1.11732	0.555529	781|3753|6714|8913	CACNA2D1|KCNE1|SRC|CACNA1G	-0.157115	0	19	0	0	-4.03505	84.3883
1	-1.39997	GO:0021782	M1	1	0	GO Biological Processes	19	glial cell development	19_GO:0032502 developmental process	-1.39997	3.12549	2.4232	30211	108	358	4	1.11732	0.555529	20|745|3691|57716	ABCA2|MYRF|ITGB4|PRX	-0.157115	0	35	0	0	-3.08246	84.3883
1	-1.39997	GO:0061387	M1	1	0	GO Biological Processes	19	regulation of extent of cell growth	19_GO:0040007 growth	-1.39997	3.12549	2.4232	30211	108	358	4	1.11732	0.555529	1785|2017|5802|6405	DNM2|CTTN|PTPRS|SEMA3F	-0.157115	0	111	0	0	-1.76292	21.0971
1	-1.39309	GO:0086019	M1	1	0	GO Biological Processes	19	cell-cell signaling involved in cardiac conduction	19_GO:0023052 signaling	-1.39309	6.25098	2.98921	30211	27	358	2	0.558659	0.393927	781|8913	CACNA2D1|CACNA1G	-0.156067	0	19	0	0	-4.03505	84.3883
1	-1.39675	GO:0006935	M1	1	0	GO Biological Processes	19	chemotaxis	19_GO:0040011 locomotion	-1.39675	1.83453	2.07312	30211	506	358	11	3.07263	0.912088	4046|4363|4684|4756|4914|5797|6363|6405|7226|8729|123016	LSP1|ABCC1|NCAM1|NEO1|NTRK1|PTPRM|CCL19|SEMA3F|TRPM2|GBF1|TTC8	-0.156067	0	25	0	0	-3.74766	2.50782
1	-1.39309	GO:0048041	M1	1	0	GO Biological Processes	19	focal adhesion assembly	19_GO:0022610 biological adhesion	-1.39309	6.25098	2.98921	30211	27	358	2	0.558659	0.393927	2017|6714	CTTN|SRC	-0.156067	0	32	0	0	-3.36317	7.03236
1	-1.39309	GO:1903020	M1	1	0	GO Biological Processes	19	positive regulation of glycoprotein metabolic process	19_GO:0048518 positive regulation of biological process	-1.39309	6.25098	2.98921	30211	27	358	2	0.558659	0.393927	20|6363	ABCA2|CCL19	-0.156067	0	35	0	0	-3.08246	84.3883
1	-1.39309	GO:0035640	M1	1	0	GO Biological Processes	19	exploration behavior	19_GO:0007610 behavior	-1.39309	6.25098	2.98921	30211	27	358	2	0.558659	0.393927	1742|57555	DLG4|NLGN2	-0.156067	0	38	0	0	-2.93946	42.1941
1	-1.39732	GO:0009101	M1	1	0	GO Biological Processes	19	glycoprotein biosynthetic process	19_GO:0008152 metabolic process	-1.39732	2.22074	2.18991	30211	266	358	7	1.95531	0.731776	26301|27090|30815|51363|54360|79087|84197	GBGT1|ST6GALNAC4|ST6GALNAC6|CHST15|CYTL1|ALG12|POMK	-0.156067	0	40	0	0	-2.88325	10.5485
1	-1.39309	GO:0051503	M1	1	0	GO Biological Processes	19	adenine nucleotide transport	19_GO:0051179 localization	-1.39309	6.25098	2.98921	30211	27	358	2	0.558659	0.393927	56262|63910	LRRC8A|SLC17A9	-0.156067	0	50	0	0	-2.69136	28.1294
1	-1.39309	GO:0019079	M1	1	0	GO Biological Processes	19	viral genome replication	19_GO:0016032 viral process	-1.39309	6.25098	2.98921	30211	27	358	2	0.558659	0.393927	4774|9475	NFIA|ROCK2	-0.156067	0	58	0	0	-2.61071	84.3883
1	-1.39305	GO:0045995	M1	1	0	GO Biological Processes	19	regulation of embryonic development	19_GO:0032502 developmental process	-1.39305	3.9557	2.5921	30211	64	358	3	0.837989	0.481782	9904|23122|79813	RBM19|CLASP2|EHMT1	-0.156067	0	64	0	0	-2.45535	21.0971
1	-1.39309	GO:0048741	M1	1	0	GO Biological Processes	19	skeletal muscle fiber development	19_GO:0032502 developmental process	-1.39309	6.25098	2.98921	30211	27	358	2	0.558659	0.393927	58|6495	ACTA1|SIX1	-0.156067	0	74	0	0	-2.31892	42.1941
1	-1.39305	GO:0080164	M1	1	0	GO Biological Processes	19	regulation of nitric oxide metabolic process	19_GO:0008152 metabolic process	-1.39305	3.9557	2.5921	30211	64	358	3	0.837989	0.481782	1785|9475|64902	DNM2|ROCK2|AGXT2	-0.156067	0	90	0	0	-1.95855	84.3883
1	-1.39325	GO:0071805	M1	1	0	GO Biological Processes	19	potassium ion transmembrane transport	19_GO:0051179 localization	-1.39325	2.67051	2.30546	30211	158	358	5	1.39665	0.620223	3753|3778|11194|23416|84286	KCNE1|KCNMA1|ABCB8|KCNH3|TMEM175	-0.156067	0	135	0	0	-1.45458	28.1294
1	-1.36413	GO:0048598	M1	1	0	GO Biological Processes	19	embryonic morphogenesis	19_GO:0032502 developmental process	-1.36413	1.75809	2.01165	30211	576	358	12	3.35196	0.951271	3142|3691|4208|6495|7798|8463|9475|26005|29985|51684|57669|145873	HLX|ITGB4|MEF2C|SIX1|LUZP1|TEAD2|ROCK2|C2CD3|SLC39A3|SUFU|EPB41L5|MESP2	-0.152271	0	9	0	0	-4.55014	7.98267
1	-1.3436	GO:0003002	M1	1	0	GO Biological Processes	19	regionalization	19_GO:0032502 developmental process	-1.3436	2.03345	2.07348	30211	332	358	8	2.23464	0.781186	4208|6405|26508|51684|57669|63950|84976|145873	MEF2C|SEMA3F|HEYL|SUFU|EPB41L5|DMRTA2|DISP1|MESP2	-0.152271	0	9	0	0	-4.55014	7.98267
1	-1.34353	GO:0061371	M1	1	0	GO Biological Processes	19	determination of heart left/right asymmetry	19_GO:0032502 developmental process	-1.34353	3.77858	2.49335	30211	67	358	3	0.837989	0.481782	4208|26005|51684	MEF2C|C2CD3|SUFU	-0.152271	0	9	0	0	-4.55014	7.98267
1	-1.34002	GO:1903532	M1	1	0	GO Biological Processes	19	positive regulation of secretion by cell	19_GO:0051179 localization	-1.34002	2.1559	2.10483	30211	274	358	7	1.95531	0.731776	7226|8913|8938|23122|56262|57555|399687	TRPM2|CACNA1G|BAIAP3|CLASP2|LRRC8A|NLGN2|MYO18A	-0.152271	0	14	0	0	-4.24242	5.03811
1	-1.33193	GO:1901843	M1	1	0	GO Biological Processes	19	positive regulation of high voltage-gated calcium channel activity	19_GO:0051179 localization	-1.33193	21.0971	4.40181	30211	4	358	1	0.27933	0.278939	781	CACNA2D1	-0.152271	0	19	0	0	-4.03505	84.3883
1	-1.36424	GO:0031440	M1	1	0	GO Biological Processes	19	regulation of mRNA 3'-end processing	19_GO:0008152 metabolic process	-1.36424	6.02773	2.91469	30211	28	358	2	0.558659	0.393927	3297|6829	HSF1|SUPT5H	-0.152271	0	22	0	0	-3.85376	84.3883
1	-1.33193	GO:1900365	M1	1	0	GO Biological Processes	19	positive regulation of mRNA polyadenylation	19_GO:0048518 positive regulation of biological process	-1.33193	21.0971	4.40181	30211	4	358	1	0.27933	0.278939	3297	HSF1	-0.152271	0	22	0	0	-3.85376	84.3883
1	-1.33193	GO:1904844	M1	1	0	GO Biological Processes	19	response to L-glutamine	19_GO:0050896 response to stimulus	-1.33193	21.0971	4.40181	30211	4	358	1	0.27933	0.278939	3297	HSF1	-0.152271	0	22	0	0	-3.85376	84.3883
1	-1.33193	GO:1990911	M1	1	0	GO Biological Processes	19	response to psychosocial stress	19_GO:0050896 response to stimulus	-1.33193	21.0971	4.40181	30211	4	358	1	0.27933	0.278939	3297	HSF1	-0.152271	0	22	0	0	-3.85376	84.3883
1	-1.37623	GO:0003170	M1	1	0	GO Biological Processes	19	heart valve development	19_GO:0032502 developmental process	-1.37623	3.89484	2.55853	30211	65	358	3	0.837989	0.481782	4208|9475|26508	MEF2C|ROCK2|HEYL	-0.152271	0	24	0	0	-3.75541	5.15348
1	-1.33713	GO:0048812	M1	1	0	GO Biological Processes	19	neuron projection morphogenesis	19_GO:0032502 developmental process	-1.33713	1.85469	2.01163	30211	455	358	10	2.7933	0.870894	1742|1785|2017|4684|4756|4914|5797|6405|23380|123016	DLG4|DNM2|CTTN|NCAM1|NEO1|NTRK1|PTPRM|SEMA3F|SRGAP2|TTC8	-0.152271	0	25	0	0	-3.74766	2.50782
1	-1.35135	GO:0045321	M1	1	0	GO Biological Processes	19	leukocyte activation	19_GO:0002376 immune system process	-1.35135	1.80247	2.01143	30211	515	358	11	3.07263	0.912088	3694|4208|4914|5316|5771|6363|6778|8291|56262|57705|84447	ITGB6|MEF2C|NTRK1|PKNOX1|PTPN2|CCL19|STAT6|DYSF|LRRC8A|WDFY4|SYVN1	-0.152271	0	27	0	0	-3.55726	15.3433
1	-1.36424	GO:0010592	M1	1	0	GO Biological Processes	19	positive regulation of lamellipodium assembly	19_GO:0048518 positive regulation of biological process	-1.36424	6.02773	2.91469	30211	28	358	2	0.558659	0.393927	1785|10152	DNM2|ABI2	-0.152271	0	30	0	0	-3.38836	84.3883
1	-1.33193	GO:0009149	M1	1	0	GO Biological Processes	19	pyrimidine nucleoside triphosphate catabolic process	19_GO:0008152 metabolic process	-1.33193	21.0971	4.40181	30211	4	358	1	0.27933	0.278939	1854	DUT	-0.152271	0	31	0	0	-3.38007	56.2588
1	-1.36424	GO:0070076	M1	1	0	GO Biological Processes	19	histone lysine demethylation	19_GO:0008152 metabolic process	-1.36424	6.02773	2.91469	30211	28	358	2	0.558659	0.393927	8242|22992	KDM5C|KDM2A	-0.152271	0	33	0	0	-3.27049	10.5485
1	-1.36807	GO:0042063	M1	1	0	GO Biological Processes	19	gliogenesis	19_GO:0032502 developmental process	-1.36807	2.36603	2.19609	30211	214	358	6	1.67598	0.678457	20|745|3691|6547|23380|57716	ABCA2|MYRF|ITGB4|SLC8A3|SRGAP2|PRX	-0.152271	0	35	0	0	-3.08246	84.3883
1	-1.36424	GO:0070723	M1	1	0	GO Biological Processes	19	response to cholesterol	19_GO:0050896 response to stimulus	-1.36424	6.02773	2.91469	30211	28	358	2	0.558659	0.393927	20|57476	ABCA2|GRAMD1B	-0.152271	0	35	0	0	-3.08246	84.3883
1	-1.35972	GO:0048709	M1	1	0	GO Biological Processes	19	oligodendrocyte differentiation	19_GO:0032502 developmental process	-1.35972	3.83583	2.52562	30211	66	358	3	0.837989	0.481782	20|745|6547	ABCA2|MYRF|SLC8A3	-0.152271	0	35	0	0	-3.08246	84.3883
1	-1.33193	GO:0032378	M1	1	0	GO Biological Processes	19	negative regulation of intracellular lipid transport	19_GO:0051179 localization	-1.33193	21.0971	4.40181	30211	4	358	1	0.27933	0.278939	20	ABCA2	-0.152271	0	35	0	0	-3.08246	84.3883
1	-1.33193	GO:0032381	M1	1	0	GO Biological Processes	19	negative regulation of intracellular sterol transport	19_GO:0051179 localization	-1.33193	21.0971	4.40181	30211	4	358	1	0.27933	0.278939	20	ABCA2	-0.152271	0	35	0	0	-3.08246	84.3883
1	-1.33193	GO:0032384	M1	1	0	GO Biological Processes	19	negative regulation of intracellular cholesterol transport	19_GO:0051179 localization	-1.33193	21.0971	4.40181	30211	4	358	1	0.27933	0.278939	20	ABCA2	-0.152271	0	35	0	0	-3.08246	84.3883
1	-1.33193	GO:1901873	M1	1	0	GO Biological Processes	19	regulation of post-translational protein modification	19_GO:0008152 metabolic process	-1.33193	21.0971	4.40181	30211	4	358	1	0.27933	0.278939	20	ABCA2	-0.152271	0	35	0	0	-3.08246	84.3883
1	-1.33193	GO:1905601	M1	1	0	GO Biological Processes	19	negative regulation of receptor-mediated endocytosis involved in cholesterol transport	19_GO:0051179 localization	-1.33193	21.0971	4.40181	30211	4	358	1	0.27933	0.278939	20	ABCA2	-0.152271	0	35	0	0	-3.08246	84.3883
1	-1.36424	GO:0001941	M1	1	0	GO Biological Processes	19	postsynaptic membrane organization	19_GO:0009987 cellular process	-1.36424	6.02773	2.91469	30211	28	358	2	0.558659	0.393927	1742|57555	DLG4|NLGN2	-0.152271	0	38	0	0	-2.93946	42.1941
1	-1.36424	GO:0060996	M1	1	0	GO Biological Processes	19	dendritic spine development	19_GO:0032502 developmental process	-1.36424	6.02773	2.91469	30211	28	358	2	0.558659	0.393927	1742|23380	DLG4|SRGAP2	-0.152271	0	38	0	0	-2.93946	42.1941
1	-1.33193	GO:0097113	M1	1	0	GO Biological Processes	19	AMPA glutamate receptor clustering	19_GO:0051179 localization	-1.33193	21.0971	4.40181	30211	4	358	1	0.27933	0.278939	1742	DLG4	-0.152271	0	38	0	0	-2.93946	42.1941
1	-1.33193	GO:0097688	M1	1	0	GO Biological Processes	19	glutamate receptor clustering	19_GO:0051179 localization	-1.33193	21.0971	4.40181	30211	4	358	1	0.27933	0.278939	1742	DLG4	-0.152271	0	38	0	0	-2.93946	42.1941
1	-1.33193	GO:0099562	M1	1	0	GO Biological Processes	19	maintenance of postsynaptic density structure	19_GO:0009987 cellular process	-1.33193	21.0971	4.40181	30211	4	358	1	0.27933	0.278939	1742	DLG4	-0.152271	0	38	0	0	-2.93946	42.1941
1	-1.33193	GO:2000821	M1	1	0	GO Biological Processes	19	regulation of grooming behavior	19_GO:0007610 behavior	-1.33193	21.0971	4.40181	30211	4	358	1	0.27933	0.278939	1742	DLG4	-0.152271	0	38	0	0	-2.93946	42.1941
1	-1.35625	GO:0009100	M1	1	0	GO Biological Processes	19	glycoprotein metabolic process	19_GO:0008152 metabolic process	-1.35625	2.04578	2.0918	30211	330	358	8	2.23464	0.781186	26301|27090|30815|51363|54360|79087|84197|84447	GBGT1|ST6GALNAC4|ST6GALNAC6|CHST15|CYTL1|ALG12|POMK|SYVN1	-0.152271	0	40	0	0	-2.88325	10.5485
1	-1.33654	GO:0060295	M1	1	0	GO Biological Processes	19	regulation of cilium movement involved in cell motility	19_GO:0040011 locomotion	-1.33654	5.81988	2.8437	30211	29	358	2	0.558659	0.393927	25790|79846	CFAP45|CFAP69	-0.152271	0	41	0	0	-2.86403	33.7553
1	-1.33654	GO:1902019	M1	1	0	GO Biological Processes	19	regulation of cilium-dependent cell motility	19_GO:0040011 locomotion	-1.33654	5.81988	2.8437	30211	29	358	2	0.558659	0.393927	25790|79846	CFAP45|CFAP69	-0.152271	0	41	0	0	-2.86403	33.7553
1	-1.33193	GO:0072553	M1	1	0	GO Biological Processes	19	terminal button organization	19_GO:0009987 cellular process	-1.33193	21.0971	4.40181	30211	4	358	1	0.27933	0.278939	57555	NLGN2	-0.152271	0	43	0	0	-2.83446	84.3883
1	-1.33193	GO:0021815	M1	1	0	GO Biological Processes	19	modulation of microtubule cytoskeleton involved in cerebral cortex radial glia guided migration	19_GO:0040011 locomotion	-1.33193	21.0971	4.40181	30211	4	358	1	0.27933	0.278939	23380	SRGAP2	-0.152271	0	44	0	0	-2.77939	84.3883
1	-1.33654	GO:0002825	M1	1	0	GO Biological Processes	19	regulation of T-helper 1 type immune response	19_GO:0002376 immune system process	-1.33654	5.81988	2.8437	30211	29	358	2	0.558659	0.393927	3142|6363	HLX|CCL19	-0.152271	0	49	0	0	-2.69136	84.3883
1	-1.33193	GO:0097029	M1	1	0	GO Biological Processes	19	mature conventional dendritic cell differentiation	19_GO:0002376 immune system process	-1.33193	21.0971	4.40181	30211	4	358	1	0.27933	0.278939	6363	CCL19	-0.152271	0	49	0	0	-2.69136	84.3883
1	-1.36424	GO:0015868	M1	1	0	GO Biological Processes	19	purine ribonucleotide transport	19_GO:0051179 localization	-1.36424	6.02773	2.91469	30211	28	358	2	0.558659	0.393927	56262|63910	LRRC8A|SLC17A9	-0.152271	0	50	0	0	-2.69136	28.1294
1	-1.33654	GO:0015865	M1	1	0	GO Biological Processes	19	purine nucleotide transport	19_GO:0051179 localization	-1.33654	5.81988	2.8437	30211	29	358	2	0.558659	0.393927	56262|63910	LRRC8A|SLC17A9	-0.152271	0	50	0	0	-2.69136	28.1294
1	-1.33193	GO:0002329	M1	1	0	GO Biological Processes	19	pre-B cell differentiation	19_GO:0002376 immune system process	-1.33193	21.0971	4.40181	30211	4	358	1	0.27933	0.278939	56262	LRRC8A	-0.152271	0	50	0	0	-2.69136	28.1294
1	-1.33193	GO:0140361	M1	1	0	GO Biological Processes	19	cyclic-GMP-AMP transmembrane import across plasma membrane	19_GO:0051179 localization	-1.33193	21.0971	4.40181	30211	4	358	1	0.27933	0.278939	56262	LRRC8A	-0.152271	0	50	0	0	-2.69136	28.1294
1	-1.33193	GO:0035585	M1	1	0	GO Biological Processes	19	calcium-mediated signaling using extracellular calcium source	19_GO:0023052 signaling	-1.33193	21.0971	4.40181	30211	4	358	1	0.27933	0.278939	2039	DMTN	-0.152271	0	52	0	0	-2.69136	84.3883
1	-1.37623	GO:0003407	M1	1	0	GO Biological Processes	19	neural retina development	19_GO:0032502 developmental process	-1.37623	3.89484	2.55853	30211	65	358	3	0.837989	0.481782	491|5797|123016	ATP2B2|PTPRM|TTC8	-0.152271	0	53	0	0	-2.6676	11.5075
1	-1.33584	GO:0034976	M1	1	0	GO Biological Processes	19	response to endoplasmic reticulum stress	19_GO:0050896 response to stimulus	-1.33584	2.32261	2.14622	30211	218	358	6	1.67598	0.678457	9919|51608|54870|80700|81502|84447	SEC16A|GET4|QRICH1|UBXN6|HM13|SYVN1	-0.152271	0	57	0	0	-2.61071	84.3883
1	-1.35972	GO:0000281	M1	1	0	GO Biological Processes	19	mitotic cytokinesis	19_GO:0009987 cellular process	-1.35972	3.83583	2.52562	30211	66	358	3	0.837989	0.481782	389|9475|92421	RHOC|ROCK2|CHMP4C	-0.152271	0	58	0	0	-2.61071	84.3883
1	-1.33193	GO:0090271	M1	1	0	GO Biological Processes	19	positive regulation of fibroblast growth factor production	19_GO:0048518 positive regulation of biological process	-1.33193	21.0971	4.40181	30211	4	358	1	0.27933	0.278939	9475	ROCK2	-0.152271	0	58	0	0	-2.61071	84.3883
1	-1.33193	GO:0050893	M1	1	0	GO Biological Processes	19	sensory processing	19_GO:0032501 multicellular organismal process	-1.33193	21.0971	4.40181	30211	4	358	1	0.27933	0.278939	123016	TTC8	-0.152271	0	59	0	0	-2.61053	42.1941
1	-1.33654	GO:0021602	M1	1	0	GO Biological Processes	19	cranial nerve morphogenesis	19_GO:0032502 developmental process	-1.33654	5.81988	2.8437	30211	29	358	2	0.558659	0.393927	6405|6495	SEMA3F|SIX1	-0.152271	0	60	0	0	-2.60177	21.0971
1	-1.33193	GO:0035290	M1	1	0	GO Biological Processes	19	trunk segmentation	19_GO:0032502 developmental process	-1.33193	21.0971	4.40181	30211	4	358	1	0.27933	0.278939	6405	SEMA3F	-0.152271	0	60	0	0	-2.60177	21.0971
1	-1.33193	GO:0036484	M1	1	0	GO Biological Processes	19	trunk neural crest cell migration	19_GO:0040011 locomotion	-1.33193	21.0971	4.40181	30211	4	358	1	0.27933	0.278939	6405	SEMA3F	-0.152271	0	60	0	0	-2.60177	21.0971
1	-1.33193	GO:0036486	M1	1	0	GO Biological Processes	19	ventral trunk neural crest cell migration	19_GO:0040011 locomotion	-1.33193	21.0971	4.40181	30211	4	358	1	0.27933	0.278939	6405	SEMA3F	-0.152271	0	60	0	0	-2.60177	21.0971
1	-1.33193	GO:0097490	M1	1	0	GO Biological Processes	19	sympathetic neuron projection extension	19_GO:0040007 growth	-1.33193	21.0971	4.40181	30211	4	358	1	0.27933	0.278939	6405	SEMA3F	-0.152271	0	60	0	0	-2.60177	21.0971
1	-1.33193	GO:0097491	M1	1	0	GO Biological Processes	19	sympathetic neuron projection guidance	19_GO:0040011 locomotion	-1.33193	21.0971	4.40181	30211	4	358	1	0.27933	0.278939	6405	SEMA3F	-0.152271	0	60	0	0	-2.60177	21.0971
1	-1.35972	GO:0050854	M1	1	0	GO Biological Processes	19	regulation of antigen receptor-mediated signaling pathway	19_GO:0002376 immune system process	-1.35972	3.83583	2.52562	30211	66	358	3	0.837989	0.481782	5771|8525|56940	PTPN2|DGKZ|DUSP22	-0.152271	0	62	0	0	-2.5048	84.3883
1	-1.33193	GO:1902202	M1	1	0	GO Biological Processes	19	regulation of hepatocyte growth factor receptor signaling pathway	19_GO:0023052 signaling	-1.33193	21.0971	4.40181	30211	4	358	1	0.27933	0.278939	5771	PTPN2	-0.152271	0	62	0	0	-2.5048	84.3883
1	-1.33193	GO:1902226	M1	1	0	GO Biological Processes	19	regulation of macrophage colony-stimulating factor signaling pathway	19_GO:0023052 signaling	-1.33193	21.0971	4.40181	30211	4	358	1	0.27933	0.278939	5771	PTPN2	-0.152271	0	62	0	0	-2.5048	84.3883
1	-1.33193	GO:1903899	M1	1	0	GO Biological Processes	19	positive regulation of PERK-mediated unfolded protein response	19_GO:0023052 signaling	-1.33193	21.0971	4.40181	30211	4	358	1	0.27933	0.278939	5771	PTPN2	-0.152271	0	62	0	0	-2.5048	84.3883
1	-1.33193	GO:2000587	M1	1	0	GO Biological Processes	19	negative regulation of platelet-derived growth factor receptor-beta signaling pathway	19_GO:0023052 signaling	-1.33193	21.0971	4.40181	30211	4	358	1	0.27933	0.278939	5771	PTPN2	-0.152271	0	62	0	0	-2.5048	84.3883
1	-1.33193	GO:1902164	M1	1	0	GO Biological Processes	19	positive regulation of DNA damage response, signal transduction by p53 class mediator resulting in transcription of p21 class mediator	19_GO:0023052 signaling	-1.33193	21.0971	4.40181	30211	4	358	1	0.27933	0.278939	25946	ZNF385A	-0.152271	0	63	0	0	-2.5048	42.1941
1	-1.33193	GO:1903690	M1	1	0	GO Biological Processes	19	negative regulation of wound healing, spreading of epidermal cells	19_GO:0040011 locomotion	-1.33193	21.0971	4.40181	30211	4	358	1	0.27933	0.278939	23122	CLASP2	-0.152271	0	64	0	0	-2.45535	21.0971
1	-1.33654	GO:0035521	M1	1	0	GO Biological Processes	19	monoubiquitinated histone deubiquitination	19_GO:0008152 metabolic process	-1.33654	5.81988	2.8437	30211	29	358	2	0.558659	0.393927	9913|171023	SUPT7L|ASXL1	-0.152271	0	66	0	0	-2.42711	21.0971
1	-1.33654	GO:0035522	M1	1	0	GO Biological Processes	19	monoubiquitinated histone H2A deubiquitination	19_GO:0008152 metabolic process	-1.33654	5.81988	2.8437	30211	29	358	2	0.558659	0.393927	9913|171023	SUPT7L|ASXL1	-0.152271	0	66	0	0	-2.42711	21.0971
1	-1.33193	GO:0035359	M1	1	0	GO Biological Processes	19	negative regulation of peroxisome proliferator activated receptor signaling pathway	19_GO:0023052 signaling	-1.33193	21.0971	4.40181	30211	4	358	1	0.27933	0.278939	171023	ASXL1	-0.152271	0	66	0	0	-2.42711	21.0971
1	-1.33193	GO:0003383	M1	1	0	GO Biological Processes	19	apical constriction	19_GO:0032502 developmental process	-1.33193	21.0971	4.40181	30211	4	358	1	0.27933	0.278939	57669	EPB41L5	-0.152271	0	68	0	0	-2.42711	84.3883
1	-1.33193	GO:0008078	M1	1	0	GO Biological Processes	19	mesodermal cell migration	19_GO:0040011 locomotion	-1.33193	21.0971	4.40181	30211	4	358	1	0.27933	0.278939	57669	EPB41L5	-0.152271	0	68	0	0	-2.42711	84.3883
1	-1.33193	GO:0048319	M1	1	0	GO Biological Processes	19	axial mesoderm morphogenesis	19_GO:0032502 developmental process	-1.33193	21.0971	4.40181	30211	4	358	1	0.27933	0.278939	57669	EPB41L5	-0.152271	0	68	0	0	-2.42711	84.3883
1	-1.36424	GO:0042181	M1	1	0	GO Biological Processes	19	ketone biosynthetic process	19_GO:0008152 metabolic process	-1.36424	6.02773	2.91469	30211	28	358	2	0.558659	0.393927	1584|3972	CYP11B1|LHB	-0.152271	0	72	0	0	-2.32137	28.1294
1	-1.33193	GO:0006705	M1	1	0	GO Biological Processes	19	mineralocorticoid biosynthetic process	19_GO:0008152 metabolic process	-1.33193	21.0971	4.40181	30211	4	358	1	0.27933	0.278939	1584	CYP11B1	-0.152271	0	72	0	0	-2.32137	28.1294
1	-1.33193	GO:0034309	M1	1	0	GO Biological Processes	19	primary alcohol biosynthetic process	19_GO:0008152 metabolic process	-1.33193	21.0971	4.40181	30211	4	358	1	0.27933	0.278939	1584	CYP11B1	-0.152271	0	72	0	0	-2.32137	28.1294
1	-1.33193	GO:0043503	M1	1	0	GO Biological Processes	19	skeletal muscle fiber adaptation	19_GO:0032501 multicellular organismal process	-1.33193	21.0971	4.40181	30211	4	358	1	0.27933	0.278939	58	ACTA1	-0.152271	0	74	0	0	-2.31892	42.1941
1	-1.33193	GO:0072095	M1	1	0	GO Biological Processes	19	regulation of branch elongation involved in ureteric bud branching	19_GO:0040007 growth	-1.33193	21.0971	4.40181	30211	4	358	1	0.27933	0.278939	6495	SIX1	-0.152271	0	74	0	0	-2.31892	42.1941
1	-1.33193	GO:0072106	M1	1	0	GO Biological Processes	19	regulation of ureteric bud formation	19_GO:0032502 developmental process	-1.33193	21.0971	4.40181	30211	4	358	1	0.27933	0.278939	6495	SIX1	-0.152271	0	74	0	0	-2.31892	42.1941
1	-1.33193	GO:0072107	M1	1	0	GO Biological Processes	19	positive regulation of ureteric bud formation	19_GO:0032502 developmental process	-1.33193	21.0971	4.40181	30211	4	358	1	0.27933	0.278939	6495	SIX1	-0.152271	0	74	0	0	-2.31892	42.1941
1	-1.33193	GO:1905242	M1	1	0	GO Biological Processes	19	response to 3,3',5-triiodo-L-thyronine	19_GO:0050896 response to stimulus	-1.33193	21.0971	4.40181	30211	4	358	1	0.27933	0.278939	6495	SIX1	-0.152271	0	74	0	0	-2.31892	42.1941
1	-1.36344	GO:0014066	M1	1	0	GO Biological Processes	19	regulation of phosphatidylinositol 3-kinase signaling	19_GO:0023052 signaling	-1.36344	3.04102	2.35911	30211	111	358	4	1.11732	0.555529	2688|4150|4914|6714	GH1|MAZ|NTRK1|SRC	-0.152271	0	75	0	0	-2.27695	84.3883
1	-1.33193	GO:1903997	M1	1	0	GO Biological Processes	19	positive regulation of non-membrane spanning protein tyrosine kinase activity	19_GO:0048518 positive regulation of biological process	-1.33193	21.0971	4.40181	30211	4	358	1	0.27933	0.278939	6714	SRC	-0.152271	0	75	0	0	-2.27695	84.3883
1	-1.33584	GO:0034599	M1	1	0	GO Biological Processes	19	cellular response to oxidative stress	19_GO:0050896 response to stimulus	-1.33584	2.32261	2.14622	30211	218	358	6	1.67598	0.678457	3297|4363|5164|6714|6778|7226	HSF1|ABCC1|PDK2|SRC|STAT6|TRPM2	-0.152271	0	77	0	0	-2.20182	21.0971
1	-1.33193	GO:0002296	M1	1	0	GO Biological Processes	19	T-helper 1 cell lineage commitment	19_GO:0002376 immune system process	-1.33193	21.0971	4.40181	30211	4	358	1	0.27933	0.278939	6778	STAT6	-0.152271	0	77	0	0	-2.20182	21.0971
1	-1.33193	GO:0035771	M1	1	0	GO Biological Processes	19	interleukin-4-mediated signaling pathway	19_GO:0023052 signaling	-1.33193	21.0971	4.40181	30211	4	358	1	0.27933	0.278939	6778	STAT6	-0.152271	0	77	0	0	-2.20182	21.0971
1	-1.33193	GO:0048295	M1	1	0	GO Biological Processes	19	positive regulation of isotype switching to IgE isotypes	19_GO:0002376 immune system process	-1.33193	21.0971	4.40181	30211	4	358	1	0.27933	0.278939	6778	STAT6	-0.152271	0	77	0	0	-2.20182	21.0971
1	-1.33193	GO:0046874	M1	1	0	GO Biological Processes	19	quinolinate metabolic process	19_GO:0008152 metabolic process	-1.33193	21.0971	4.40181	30211	4	358	1	0.27933	0.278939	23498	HAAO	-0.152271	0	79	0	0	-2.15995	28.1294
1	-1.34353	GO:0045600	M1	1	0	GO Biological Processes	19	positive regulation of fat cell differentiation	19_GO:0032502 developmental process	-1.34353	3.77858	2.49335	30211	67	358	3	0.837989	0.481782	6495|10498|25946	SIX1|CARM1|ZNF385A	-0.152271	0	81	0	0	-2.1507	42.1941
1	-1.33193	GO:0060789	M1	1	0	GO Biological Processes	19	hair follicle placode formation	19_GO:0032502 developmental process	-1.33193	21.0971	4.40181	30211	4	358	1	0.27933	0.278939	1896	EDA	-0.152271	0	85	0	0	-2.14411	42.1941
1	-1.33654	GO:0098534	M1	1	0	GO Biological Processes	19	centriole assembly	19_GO:0009987 cellular process	-1.33654	5.81988	2.8437	30211	29	358	2	0.558659	0.393927	26005|55755	C2CD3|CDK5RAP2	-0.152271	0	86	0	0	-2.08847	42.1941
1	-1.36424	GO:0018195	M1	1	0	GO Biological Processes	19	peptidyl-arginine modification	19_GO:0008152 metabolic process	-1.36424	6.02773	2.91469	30211	28	358	2	0.558659	0.393927	10498|65094	CARM1|JMJD4	-0.152271	0	88	0	0	-2.06833	42.1941
1	-1.33193	GO:0045905	M1	1	0	GO Biological Processes	19	positive regulation of translational termination	19_GO:0048518 positive regulation of biological process	-1.33193	21.0971	4.40181	30211	4	358	1	0.27933	0.278939	65094	JMJD4	-0.152271	0	88	0	0	-2.06833	42.1941
1	-1.33193	GO:0090215	M1	1	0	GO Biological Processes	19	regulation of 1-phosphatidylinositol-4-phosphate 5-kinase activity	19_GO:0008152 metabolic process	-1.33193	21.0971	4.40181	30211	4	358	1	0.27933	0.278939	8525	DGKZ	-0.152271	0	89	0	0	-2.0215	84.3883
1	-1.37547	GO:0009063	M1	1	0	GO Biological Processes	19	cellular amino acid catabolic process	19_GO:0008152 metabolic process	-1.37547	3.06866	2.38023	30211	110	358	4	1.11732	0.555529	23464|23498|51380|64902	GCAT|HAAO|CSAD|AGXT2	-0.152271	0	90	0	0	-1.95855	84.3883
1	-1.33193	GO:0042851	M1	1	0	GO Biological Processes	19	L-alanine metabolic process	19_GO:0008152 metabolic process	-1.33193	21.0971	4.40181	30211	4	358	1	0.27933	0.278939	64902	AGXT2	-0.152271	0	90	0	0	-1.95855	84.3883
1	-1.33193	GO:0042853	M1	1	0	GO Biological Processes	19	L-alanine catabolic process	19_GO:0008152 metabolic process	-1.33193	21.0971	4.40181	30211	4	358	1	0.27933	0.278939	64902	AGXT2	-0.152271	0	90	0	0	-1.95855	84.3883
1	-1.34353	GO:0042698	M1	1	0	GO Biological Processes	19	ovulation cycle	19_GO:0048511 rhythmic process	-1.34353	3.77858	2.49335	30211	67	358	3	0.837989	0.481782	4987|6714|7226	OPRL1|SRC|TRPM2	-0.152271	0	91	0	0	-1.93561	42.1941
1	-1.33193	GO:1904058	M1	1	0	GO Biological Processes	19	positive regulation of sensory perception of pain	19_GO:0048518 positive regulation of biological process	-1.33193	21.0971	4.40181	30211	4	358	1	0.27933	0.278939	4987	OPRL1	-0.152271	0	91	0	0	-1.93561	42.1941
1	-1.33193	GO:1990708	M1	1	0	GO Biological Processes	19	conditioned place preference	19_GO:0007610 behavior	-1.33193	21.0971	4.40181	30211	4	358	1	0.27933	0.278939	4987	OPRL1	-0.152271	0	91	0	0	-1.93561	42.1941
1	-1.33193	GO:0045629	M1	1	0	GO Biological Processes	19	negative regulation of T-helper 2 cell differentiation	19_GO:0022610 biological adhesion	-1.33193	21.0971	4.40181	30211	4	358	1	0.27933	0.278939	3142	HLX	-0.152271	0	92	0	0	-1.93561	21.0971
1	-1.36424	GO:0022011	M1	1	0	GO Biological Processes	19	myelination in peripheral nervous system	19_GO:0032502 developmental process	-1.36424	6.02773	2.91469	30211	28	358	2	0.558659	0.393927	3691|57716	ITGB4|PRX	-0.152271	0	94	0	0	-1.92628	84.3883
1	-1.36424	GO:0032292	M1	1	0	GO Biological Processes	19	peripheral nervous system axon ensheathment	19_GO:0032502 developmental process	-1.36424	6.02773	2.91469	30211	28	358	2	0.558659	0.393927	3691|57716	ITGB4|PRX	-0.152271	0	94	0	0	-1.92628	84.3883
1	-1.33193	GO:0071934	M1	1	0	GO Biological Processes	19	thiamine transmembrane transport	19_GO:0051179 localization	-1.33193	21.0971	4.40181	30211	4	358	1	0.27933	0.278939	60386	SLC25A19	-0.152271	0	95	0	0	-1.92628	84.3883
1	-1.36424	GO:0042059	M1	1	0	GO Biological Processes	19	negative regulation of epidermal growth factor receptor signaling pathway	19_GO:0023052 signaling	-1.36424	6.02773	2.91469	30211	28	358	2	0.558659	0.393927	5771|55658	PTPN2|RNF126	-0.152271	0	98	0	0	-1.92628	84.3883
1	-1.33654	GO:0003009	M1	1	0	GO Biological Processes	19	skeletal muscle contraction	19_GO:0032501 multicellular organismal process	-1.33654	5.81988	2.8437	30211	29	358	2	0.558659	0.393927	1760|342667	DMPK|STAC2	-0.152271	0	100	0	0	-1.92628	84.3883
1	-1.37547	GO:0043266	M1	1	0	GO Biological Processes	19	regulation of potassium ion transport	19_GO:0051179 localization	-1.37547	3.06866	2.38023	30211	110	358	4	1.11732	0.555529	274|1785|1804|3753	BIN1|DNM2|DPP6|KCNE1	-0.152271	0	102	0	0	-1.92628	84.3883
1	-1.33193	GO:1905246	M1	1	0	GO Biological Processes	19	negative regulation of aspartic-type peptidase activity	19_GO:0048519 negative regulation of biological process	-1.33193	21.0971	4.40181	30211	4	358	1	0.27933	0.278939	274	BIN1	-0.152271	0	102	0	0	-1.92628	84.3883
1	-1.33193	GO:0071211	M1	1	0	GO Biological Processes	19	protein targeting to vacuole involved in autophagy	19_GO:0051179 localization	-1.33193	21.0971	4.40181	30211	4	358	1	0.27933	0.278939	57154	SMURF1	-0.152271	0	103	0	0	-1.92628	84.3883
1	-1.33193	GO:1903367	M1	1	0	GO Biological Processes	19	positive regulation of fear response	19_GO:0048518 positive regulation of biological process	-1.33193	21.0971	4.40181	30211	4	358	1	0.27933	0.278939	4208	MEF2C	-0.152271	0	104	0	0	-1.92628	84.3883
1	-1.33193	GO:2000987	M1	1	0	GO Biological Processes	19	positive regulation of behavioral fear response	19_GO:0007610 behavior	-1.33193	21.0971	4.40181	30211	4	358	1	0.27933	0.278939	4208	MEF2C	-0.152271	0	104	0	0	-1.92628	84.3883
1	-1.33193	GO:2001013	M1	1	0	GO Biological Processes	19	epithelial cell proliferation involved in renal tubule morphogenesis	19_GO:0032502 developmental process	-1.33193	21.0971	4.40181	30211	4	358	1	0.27933	0.278939	4208	MEF2C	-0.152271	0	104	0	0	-1.92628	84.3883
1	-1.36424	GO:0060317	M1	1	0	GO Biological Processes	19	cardiac epithelial to mesenchymal transition	19_GO:0032502 developmental process	-1.36424	6.02773	2.91469	30211	28	358	2	0.558659	0.393927	8751|26508	ADAM15|HEYL	-0.152271	0	109	0	0	-1.85651	7.67166
1	-1.33654	GO:0051968	M1	1	0	GO Biological Processes	19	positive regulation of synaptic transmission, glutamatergic	19_GO:0023052 signaling	-1.33654	5.81988	2.8437	30211	29	358	2	0.558659	0.393927	4914|57555	NTRK1|NLGN2	-0.152271	0	110	0	0	-1.82224	42.1941
1	-1.33193	GO:0034164	M1	1	0	GO Biological Processes	19	negative regulation of toll-like receptor 9 signaling pathway	19_GO:0002376 immune system process	-1.33193	21.0971	4.40181	30211	4	358	1	0.27933	0.278939	5802	PTPRS	-0.152271	0	111	0	0	-1.76292	21.0971
1	-1.36263	GO:0045787	M1	1	0	GO Biological Processes	19	positive regulation of cell cycle	19_GO:0048518 positive regulation of biological process	-1.36263	2.05199	2.10102	30211	329	358	8	2.23464	0.781186	3297|4212|6714|7027|8812|9475|57521|58525	HSF1|MEIS2|SRC|TFDP1|CCNK|ROCK2|RPTOR|WIZ	-0.152271	0	116	0	0	-1.65475	2.10445
1	-1.33654	GO:0090114	M1	1	0	GO Biological Processes	19	COPII-coated vesicle budding	19_GO:0051179 localization	-1.33654	5.81988	2.8437	30211	29	358	2	0.558659	0.393927	9919|22937	SEC16A|SCAP	-0.152271	0	118	0	0	-1.62783	42.1941
1	-1.33193	GO:0021910	M1	1	0	GO Biological Processes	19	smoothened signaling pathway involved in ventral spinal cord patterning	19_GO:0023052 signaling	-1.33193	21.0971	4.40181	30211	4	358	1	0.27933	0.278939	51684	SUFU	-0.152271	0	122	0	0	-1.62783	42.1941
1	-1.33193	GO:1990787	M1	1	0	GO Biological Processes	19	negative regulation of hh target transcription factor activity	19_GO:0023052 signaling	-1.33193	21.0971	4.40181	30211	4	358	1	0.27933	0.278939	51684	SUFU	-0.152271	0	122	0	0	-1.62783	42.1941
1	-1.37627	GO:0006469	M1	1	0	GO Biological Processes	19	negative regulation of protein kinase activity	19_GO:0048519 negative regulation of biological process	-1.37627	2.37713	2.20873	30211	213	358	6	1.67598	0.678457	5575|5771|6547|55755|56940|388324	PRKAR1B|PTPN2|SLC8A3|CDK5RAP2|DUSP22|INCA1	-0.152271	0	126	0	0	-1.53203	3.44442
1	-1.36834	GO:0051348	M1	1	0	GO Biological Processes	19	negative regulation of transferase activity	19_GO:0065007 biological regulation	-1.36834	2.18784	2.14699	30211	270	358	7	1.95531	0.731776	5575|5771|6547|6714|55755|56940|388324	PRKAR1B|PTPN2|SLC8A3|SRC|CDK5RAP2|DUSP22|INCA1	-0.152271	0	126	0	0	-1.53203	3.44442
1	-1.33193	GO:1990079	M1	1	0	GO Biological Processes	19	cartilage homeostasis	19_GO:0032501 multicellular organismal process	-1.33193	21.0971	4.40181	30211	4	358	1	0.27933	0.278939	54360	CYTL1	-0.152271	0	128	0	0	-1.52187	21.0971
1	-1.36424	GO:0006829	M1	1	0	GO Biological Processes	19	zinc ion transport	19_GO:0051179 localization	-1.36424	6.02773	2.91469	30211	28	358	2	0.558659	0.393927	7226|29985	TRPM2|SLC39A3	-0.152271	0	132	0	0	-1.48744	7.03236
1	-1.33193	GO:0044878	M1	1	0	GO Biological Processes	19	mitotic cytokinesis checkpoint signaling	19_GO:0023052 signaling	-1.33193	21.0971	4.40181	30211	4	358	1	0.27933	0.278939	92421	CHMP4C	-0.152271	0	133	0	0	-1.48225	21.0971
1	-1.33193	GO:0021759	M1	1	0	GO Biological Processes	19	globus pallidus development	19_GO:0032502 developmental process	-1.33193	21.0971	4.40181	30211	4	358	1	0.27933	0.278939	7080	NKX2-1	-0.152271	0	136	0	0	-1.45458	21.0971
1	-1.33193	GO:1905340	M1	1	0	GO Biological Processes	19	regulation of protein localization to kinetochore	19_GO:0051179 localization	-1.33193	21.0971	4.40181	30211	4	358	1	0.27933	0.278939	51112	TRAPPC12	-0.152271	0	138	0	0	-1.4543	28.1294
1	-1.33193	GO:1905342	M1	1	0	GO Biological Processes	19	positive regulation of protein localization to kinetochore	19_GO:0051179 localization	-1.33193	21.0971	4.40181	30211	4	358	1	0.27933	0.278939	51112	TRAPPC12	-0.152271	0	138	0	0	-1.4543	28.1294
1	-1.33193	GO:2000741	M1	1	0	GO Biological Processes	19	positive regulation of mesenchymal stem cell differentiation	19_GO:0032502 developmental process	-1.33193	21.0971	4.40181	30211	4	358	1	0.27933	0.278939	4054	LTBP3	-0.152271	0	140	0	0	-1.4543	28.1294
1	-1.33193	GO:0007296	M1	1	0	GO Biological Processes	19	vitellogenesis	19_GO:0022414 reproductive process	-1.33193	21.0971	4.40181	30211	4	358	1	0.27933	0.278939	2120	ETV6	-0.152271	0	143	0	0	-1.4543	28.1294
1	-1.36424	GO:1903779	M1	1	0	GO Biological Processes	19	regulation of cardiac conduction	19_GO:0023052 signaling	-1.36424	6.02773	2.91469	30211	28	358	2	0.558659	0.393927	491|6547	ATP2B2|SLC8A3	-0.152271	0	147	1	1	-1.36424	6.02773
1	-1.35075	GO:0006974	M1	1	0	GO Biological Processes	19	cellular response to DNA damage stimulus	19_GO:0050896 response to stimulus	-1.35075	1.66634	1.96615	30211	709	358	14	3.91061	1.02452	3297|8812|9923|22880|22992|25946|51368|51455|80820|84164|84444|125476|126520|152206	HSF1|CCNK|ZBTB40|MORC2|KDM2A|ZNF385A|TEX264|REV1|EEPD1|ASCC2|DOT1L|INO80C|PLK5|CCDC13	-0.152271	0	148	1	1	-1.35075	1.66634
1	-1.33193	GO:1904515	M1	1	0	GO Biological Processes	19	positive regulation of TORC2 signaling	19_GO:0023052 signaling	-1.33193	21.0971	4.40181	30211	4	358	1	0.27933	0.278939	55593	OTUD5	-0.152271	0	149	1	1	-1.33193	21.0971
1	-1.33193	GO:0010510	M1	1	0	GO Biological Processes	19	regulation of acetyl-CoA biosynthetic process from pyruvate	19_GO:0008152 metabolic process	-1.33193	21.0971	4.40181	30211	4	358	1	0.27933	0.278939	5164	PDK2	-0.152271	0	150	1	1	-1.33193	21.0971
1	-1.33193	GO:0110024	M1	1	0	GO Biological Processes	19	positive regulation of cardiac muscle myoblast proliferation	19_GO:0048518 positive regulation of biological process	-1.33193	21.0971	4.40181	30211	4	358	1	0.27933	0.278939	4212	MEIS2	-0.152271	0	151	1	1	-1.33193	21.0971
1	-1.32821	GO:0090630	M1	1	0	GO Biological Processes	19	activation of GTPase activity	19_GO:0065007 biological regulation	-1.32821	2.96099	2.29715	30211	114	358	4	1.11732	0.555529	9905|23108|23526|129049	SGSM2|RAP1GAP2|ARHGAP45|SGSM1	-0.149671	0	8	0	0	-4.60243	4.03326
1	-1.32821	GO:0043200	M1	1	0	GO Biological Processes	19	response to amino acid	19_GO:0050896 response to stimulus	-1.32821	2.96099	2.29715	30211	114	358	4	1.11732	0.555529	1307|3297|6495|57521	COL16A1|HSF1|SIX1|RPTOR	-0.149671	0	22	0	0	-3.85376	84.3883
1	-1.32763	GO:0046635	M1	1	0	GO Biological Processes	19	positive regulation of alpha-beta T cell activation	19_GO:0022610 biological adhesion	-1.32763	3.72301	2.46169	30211	68	358	3	0.837989	0.481782	3142|6363|7297	HLX|CCL19|TYK2	-0.149671	0	49	0	0	-2.69136	84.3883
1	-1.32763	GO:0001707	M1	1	0	GO Biological Processes	19	mesoderm formation	19_GO:0032502 developmental process	-1.32763	3.72301	2.46169	30211	68	358	3	0.837989	0.481782	3691|57669|145873	ITGB4|EPB41L5|MESP2	-0.149671	0	68	0	0	-2.42711	84.3883
1	-1.32702	GO:2000147	M1	1	0	GO Biological Processes	19	positive regulation of cell motility	19_GO:0040011 locomotion	-1.32702	1.73401	1.96148	30211	584	358	12	3.35196	0.951271	389|2039|2159|2886|4150|6363|6405|6714|9475|23122|57669|79846	RHOC|DMTN|F10|GRB7|MAZ|CCL19|SEMA3F|SRC|ROCK2|CLASP2|EPB41L5|CFAP69	-0.149485	0	5	0	0	-5.01397	84.3883
1	-1.3214	GO:0006397	M1	1	0	GO Biological Processes	19	mRNA processing	19_GO:0008152 metabolic process	-1.3214	1.84254	1.98967	30211	458	358	10	2.7933	0.870894	3297|6433|9904|22985|23524|25766|51593|146713|202559|283989	HSF1|SFSWAP|RBM19|ACIN1|SRRM2|PRPF40B|SRRT|RBFOX3|KHDRBS2|TSEN54	-0.144297	0	127	0	0	-1.52563	1.84254
1	-1.31867	GO:0010506	M1	1	0	GO Biological Processes	19	regulation of autophagy	19_GO:0008152 metabolic process	-1.31867	2.00924	2.03721	30211	336	358	8	2.23464	0.781186	2017|6829|10533|23265|23274|53373|57521|79443	CTTN|SUPT5H|ATG7|EXOC7|CLEC16A|TPCN1|RPTOR|FYCO1	-0.141983	0	67	0	0	-2.42711	84.3883
1	-1.3162	GO:0120039	M1	1	0	GO Biological Processes	19	plasma membrane bounded cell projection morphogenesis	19_GO:0032502 developmental process	-1.3162	1.83852	1.98238	30211	459	358	10	2.7933	0.870894	1742|1785|2017|4684|4756|4914|5797|6405|23380|123016	DLG4|DNM2|CTTN|NCAM1|NEO1|NTRK1|PTPRM|SEMA3F|SRGAP2|TTC8	-0.139944	0	25	0	0	-3.74766	2.50782
1	-1.30992	GO:0086010	M1	1	0	GO Biological Processes	19	membrane depolarization during action potential	19_GO:0065007 biological regulation	-1.30992	5.62588	2.77595	30211	30	358	2	0.558659	0.393927	781|8913	CACNA2D1|CACNA1G	-0.137444	0	19	0	0	-4.03505	84.3883
1	-1.30992	GO:0099623	M1	1	0	GO Biological Processes	19	regulation of cardiac muscle cell membrane repolarization	19_GO:0051179 localization	-1.30992	5.62588	2.77595	30211	30	358	2	0.558659	0.393927	781|3753	CACNA2D1|KCNE1	-0.137444	0	19	0	0	-4.03505	84.3883
1	-1.30992	GO:0045939	M1	1	0	GO Biological Processes	19	negative regulation of steroid metabolic process	19_GO:0048519 negative regulation of biological process	-1.30992	5.62588	2.77595	30211	30	358	2	0.558659	0.393927	20|22937	ABCA2|SCAP	-0.137444	0	35	0	0	-3.08246	84.3883
1	-1.30992	GO:0031929	M1	1	0	GO Biological Processes	19	TOR signaling	19_GO:0023052 signaling	-1.30992	5.62588	2.77595	30211	30	358	2	0.558659	0.393927	23274|57521	CLEC16A|RPTOR	-0.137444	0	67	0	0	-2.42711	84.3883
1	-1.30992	GO:0120178	M1	1	0	GO Biological Processes	19	steroid hormone biosynthetic process	19_GO:0008152 metabolic process	-1.30992	5.62588	2.77595	30211	30	358	2	0.558659	0.393927	1584|3972	CYP11B1|LHB	-0.137444	0	72	0	0	-2.32137	28.1294
1	-1.31201	GO:0043550	M1	1	0	GO Biological Processes	19	regulation of lipid kinase activity	19_GO:0008152 metabolic process	-1.31201	3.66906	2.43063	30211	69	358	3	0.837989	0.481782	6363|6714|8525	CCL19|SRC|DGKZ	-0.137444	0	89	0	0	-2.0215	84.3883
1	-1.30992	GO:0032786	M1	1	0	GO Biological Processes	19	positive regulation of DNA-templated transcription, elongation	19_GO:0048518 positive regulation of biological process	-1.30992	5.62588	2.77595	30211	30	358	2	0.558659	0.393927	6829|8812	SUPT5H|CCNK	-0.137444	0	101	0	0	-1.92628	84.3883
1	-1.31201	GO:0050795	M1	1	0	GO Biological Processes	19	regulation of behavior	19_GO:0007610 behavior	-1.31201	3.66906	2.43063	30211	69	358	3	0.837989	0.481782	1742|4208|4987	DLG4|MEF2C|OPRL1	-0.137444	0	104	0	0	-1.92628	84.3883
1	-1.30992	GO:0070168	M1	1	0	GO Biological Processes	19	negative regulation of biomineral tissue development	19_GO:0110148 biomineralization	-1.30992	5.62588	2.77595	30211	30	358	2	0.558659	0.393927	4054|9475	LTBP3|ROCK2	-0.137444	0	140	0	0	-1.4543	28.1294
1	-1.30882	GO:0000278	M1	1	0	GO Biological Processes	19	mitotic cell cycle	19_GO:0009987 cellular process	-1.30882	1.72221	1.93669	30211	588	358	12	3.35196	0.951271	389|1785|7027|9475|10540|10579|23122|55755|84790|85378|92421|126520	RHOC|DNM2|TFDP1|ROCK2|DCTN2|TACC2|CLASP2|CDK5RAP2|TUBA1C|TUBGCP6|CHMP4C|PLK5	-0.136766	0	6	0	0	-4.78007	2.75355
1	-1.30787	GO:0042113	M1	1	0	GO Biological Processes	19	B cell activation	19_GO:0002376 immune system process	-1.30787	2.52659	2.16634	30211	167	358	5	1.39665	0.620223	4208|4914|5771|56262|84447	MEF2C|NTRK1|PTPN2|LRRC8A|SYVN1	-0.136656	0	27	0	0	-3.55726	15.3433
1	-1.30787	GO:0010001	M1	1	0	GO Biological Processes	19	glial cell differentiation	19_GO:0032502 developmental process	-1.30787	2.52659	2.16634	30211	167	358	5	1.39665	0.620223	20|745|3691|6547|57716	ABCA2|MYRF|ITGB4|SLC8A3|PRX	-0.136656	0	35	0	0	-3.08246	84.3883
1	-1.3054	GO:0035637	M1	1	0	GO Biological Processes	19	multicellular organismal signaling	19_GO:0023052 signaling	-1.3054	2.90994	2.25696	30211	116	358	4	1.11732	0.555529	274|781|3753|8913	BIN1|CACNA2D1|KCNE1|CACNA1G	-0.135017	0	19	0	0	-4.03505	84.3883
1	-1.3054	GO:0030183	M1	1	0	GO Biological Processes	19	B cell differentiation	19_GO:0002376 immune system process	-1.3054	2.90994	2.25696	30211	116	358	4	1.11732	0.555529	4914|5771|56262|84447	NTRK1|PTPN2|LRRC8A|SYVN1	-0.135017	0	27	0	0	-3.55726	15.3433
1	-1.30455	GO:0060322	M1	1	0	GO Biological Processes	19	head development	19_GO:0032502 developmental process	-1.30455	1.60842	1.89392	30211	787	358	15	4.18994	1.05893	357|491|4211|4212|6714|7080|9919|10579|23380|26005|55755|57555|63950|84197|123016	SHROOM2|ATP2B2|MEIS1|MEIS2|SRC|NKX2-1|SEC16A|TACC2|SRGAP2|C2CD3|CDK5RAP2|NLGN2|DMRTA2|POMK|TTC8	-0.134586	0	131	0	0	-1.48907	1.70596

## Sheet: GO-CC
_MEMBER_MyList	_LogP_MyList	GO	_PATTERN_	_RANK_	GiniIndex	Category	CategoryID	Description	PARENT_GO	LogP	Enrichment	Z-score	#TotalGeneInLibrary	#GeneInGO	#GeneInHitList	#GeneInGOAndHitList	%InGO	STDV %InGO	GeneID	Hits	Log(q-value)	EvidenceCutoff	GROUP_ID	FirstInGroupByEnrichment	FirstInGroupByLogP	BestLogPInGroup	BestEnrichmentInGroup	URL
1	-6.32607	GO:0005813	M1	1	0	GO Cellular Components	20	centrosome		-6.32607	3.27192	6.25423	30211	619	358	24	6.70391	1.32177	1785|3297|3694|8291|9475|9659|10120|10540|22919|23085|23093|23108|23265|26005|29911|51735|55755|63971|79874|85378|123016|126520|152206|399693	DNM2|HSF1|ITGB6|DYSF|ROCK2|PDE4DIP|ACTR1B|DCTN2|MAPRE1|ERC1|TTLL5|RAP1GAP2|EXOC7|C2CD3|HOOK2|RAPGEF6|CDK5RAP2|KIF13A|RABEP2|TUBGCP6|TTC8|PLK5|CCDC13|CCDC187	-3.03939	0	1	1	1	-6.32607	3.27192
1	-5.55142	GO:0031252	M1	1	0	GO Cellular Components	20	cell leading edge		-5.55142	3.66021	5.97564	30211	415	358	18	5.02793	1.15492	58|491|1785|2017|3691|5797|6453|6714|8525|8729|10152|23122|23189|23380|23526|56940|57669|64411	ACTA1|ATP2B2|DNM2|CTTN|ITGB4|PTPRM|ITSN1|SRC|DGKZ|GBF1|ABI2|CLASP2|KANK1|SRGAP2|ARHGAP45|DUSP22|EPB41L5|ARAP3	-2.56577	0	2	1	1	-5.55142	4.19842
1	-5.05171	GO:0015629	M1	1	0	GO Cellular Components	20	actin cytoskeleton		-5.05171	3.23262	5.49022	30211	496	358	19	5.30726	1.18482	58|226|274|357|2017|2037|2039|2317|4046|6714|10120|10540|23164|56940|79778|84448|84952|254102|399687	ACTA1|ALDOA|BIN1|SHROOM2|CTTN|EPB41L2|DMTN|FLNB|LSP1|SRC|ACTR1B|DCTN2|MPRIP|DUSP22|MICALL2|ABLIM2|CGNL1|EHBP1L1|MYO18A	-2.24215	0	3	1	1	-5.05171	4.603
1	-4.69003	GO:0005874	M1	1	0	GO Cellular Components	20	microtubule		-4.69003	3.29793	5.28654	30211	435	358	17	4.7486	1.12403	357|1759|1785|10540|22919|23093|23122|29911|55755|63971|84790|85378|89796|92421|283726|374654|400954	SHROOM2|DNM1|DNM2|DCTN2|MAPRE1|TTLL5|CLASP2|HOOK2|CDK5RAP2|KIF13A|TUBA1C|TUBGCP6|NAV1|CHMP4C|SAXO2|KIF7|EML6	-2.05071	0	4	1	1	-4.69003	3.29793
1	-4.63842	GO:0005938	M1	1	0	GO Cellular Components	20	cell cortex		-4.63842	3.81108	5.44797	30211	310	358	14	3.91061	1.02452	357|389|1742|2017|2037|2039|2317|22919|23085|23122|23265|26064|54509|283849	SHROOM2|RHOC|DLG4|CTTN|EPB41L2|DMTN|FLNB|MAPRE1|ERC1|CLASP2|EXOC7|RAI14|RHOF|EXOC3L1	-2.05071	0	5	1	1	-4.63842	5.52073
1	-4.38996	GO:0099513	M1	1	0	GO Cellular Components	20	polymeric cytoskeletal fiber		-4.38996	2.57077	4.78654	30211	755	358	23	6.42458	1.29587	58|357|1759|1785|2017|2039|6714|10540|22919|23093|23122|29911|55755|56940|63971|84790|85378|89796|92421|254102|283726|374654|400954	ACTA1|SHROOM2|DNM1|DNM2|CTTN|DMTN|SRC|DCTN2|MAPRE1|TTLL5|CLASP2|HOOK2|CDK5RAP2|DUSP22|KIF13A|TUBA1C|TUBGCP6|NAV1|CHMP4C|EHBP1L1|SAXO2|KIF7|EML6	-1.88143	0	4	0	0	-4.69003	3.29793
1	-4.01024	GO:0000139	M1	1	0	GO Cellular Components	20	Golgi membrane		-4.01024	2.62483	4.56063	30211	643	358	20	5.58659	1.2138	162|1785|3382|4684|8729|9919|22937|23085|23162|25837|26301|27090|27315|30815|51363|55627|63971|79748|84364|399687	AP1B1|DNM2|ICA1|NCAM1|GBF1|SEC16A|SCAP|ERC1|MAPK8IP3|RAB26|GBGT1|ST6GALNAC4|PGAP2|ST6GALNAC6|CHST15|SMPD4|KIF13A|LMAN1L|ARFGAP2|MYO18A	-1.57259	0	6	1	1	-4.01024	3.57027
1	-3.95618	GO:0098562	M1	1	0	GO Cellular Components	20	cytoplasmic side of membrane		-3.95618	4.37245	5.14702	30211	193	358	10	2.7933	0.870894	1742|2784|6503|6714|8711|10188|79058|81502|92421|342667	DLG4|GNB3|SLA|SRC|TNK1|TNK2|ASPSCR1|HM13|CHMP4C|STAC2	-1.57259	0	7	1	1	-3.95618	5.96685
1	-3.86287	GO:0036064	M1	1	0	GO Cellular Components	20	ciliary basal body		-3.86287	4.71736	5.17902	30211	161	358	9	2.51397	0.827388	22919|23085|23265|26005|79874|118491|123016|283726|374654	MAPRE1|ERC1|EXOC7|C2CD3|RABEP2|CFAP70|TTC8|SAXO2|KIF7	-1.53043	0	8	1	1	-3.86287	4.71736
1	-3.81172	GO:0030027	M1	1	0	GO Cellular Components	20	lamellipodium		-3.81172	4.19842	4.98223	30211	201	358	10	2.7933	0.870894	58|1785|2017|5797|6453|8525|10152|23380|56940|64411	ACTA1|DNM2|CTTN|PTPRM|ITSN1|DGKZ|ABI2|SRGAP2|DUSP22|ARAP3	-1.52503	0	2	0	0	-5.55142	4.19842
1	-3.74217	GO:0031234	M1	1	0	GO Cellular Components	20	extrinsic component of cytoplasmic side of plasma membrane		-3.74217	5.96685	5.42065	30211	99	358	7	1.95531	0.731776	1742|2784|6503|6714|8711|10188|342667	DLG4|GNB3|SLA|SRC|TNK1|TNK2|STAC2	-1.49689	0	7	0	0	-3.95618	5.96685
1	-3.70436	GO:0009898	M1	1	0	GO Cellular Components	20	cytoplasmic side of plasma membrane		-3.70436	4.49405	4.98805	30211	169	358	9	2.51397	0.827388	1742|2784|6503|6714|8711|10188|79058|92421|342667	DLG4|GNB3|SLA|SRC|TNK1|TNK2|ASPSCR1|CHMP4C|STAC2	-1.49686	0	7	0	0	-3.95618	5.96685
1	-3.54023	GO:0098793	M1	1	0	GO Cellular Components	20	presynapse		-3.54023	2.74992	4.28113	30211	491	358	16	4.46927	1.09207	274|491|1742|1759|1785|2914|3382|5802|6453|6547|8938|9900|23085|25837|57555|57706	BIN1|ATP2B2|DLG4|DNM1|DNM2|GRM4|ICA1|PTPRS|ITSN1|SLC8A3|BAIAP3|SV2A|ERC1|RAB26|NLGN2|DENND1A	-1.41194	0	9	1	1	-3.54023	3.5657
1	-3.53374	GO:0030863	M1	1	0	GO Cellular Components	20	cortical cytoskeleton		-3.53374	5.52073	5.12993	30211	107	358	7	1.95531	0.731776	357|1742|2017|2037|2039|22919|23085	SHROOM2|DLG4|CTTN|EPB41L2|DMTN|MAPRE1|ERC1	-1.41194	0	5	0	0	-4.63842	5.52073
1	-3.52253	GO:0005802	M1	1	0	GO Cellular Components	20	trans-Golgi network		-3.52253	3.57027	4.55809	30211	260	358	11	3.07263	0.912088	162|1785|8729|8938|23122|29911|55627|63971|93643|116985|399687	AP1B1|DNM2|GBF1|BAIAP3|CLASP2|HOOK2|SMPD4|KIF13A|TJAP1|ARAP1|MYO18A	-1.41194	0	6	0	0	-4.01024	3.57027
1	-3.3903	GO:0019898	M1	1	0	GO Cellular Components	20	extrinsic component of membrane		-3.3903	3.22503	4.3402	30211	314	358	12	3.35196	0.951271	274|1742|2784|6503|6714|8711|10188|23263|51025|79058|80700|342667	BIN1|DLG4|GNB3|SLA|SRC|TNK1|TNK2|MCF2L|PAM16|ASPSCR1|UBXN6|STAC2	-1.30774	0	7	0	0	-3.95618	5.96685
1	-3.27303	GO:0005925	M1	1	0	GO Cellular Components	20	focal adhesion		-3.27303	2.81966	4.10742	30211	419	358	14	3.91061	1.02452	1785|2017|2037|2317|2886|3691|3694|6503|6714|7145|22919|23122|23164|57669	DNM2|CTTN|EPB41L2|FLNB|GRB7|ITGB4|ITGB6|SLA|SRC|TNS1|MAPRE1|CLASP2|MPRIP|EPB41L5	-1.21679	0	10	1	1	-3.27303	5.21989
1	-3.18299	GO:0030055	M1	1	0	GO Cellular Components	20	cell-substrate junction		-3.18299	2.76036	4.01664	30211	428	358	14	3.91061	1.02452	1785|2017|2037|2317|2886|3691|3694|6503|6714|7145|22919|23122|23164|57669	DNM2|CTTN|EPB41L2|FLNB|GRB7|ITGB4|ITGB6|SLA|SRC|TNS1|MAPRE1|CLASP2|MPRIP|EPB41L5	-1.15158	0	10	0	0	-3.27303	5.21989
1	-3.09777	GO:0031253	M1	1	0	GO Cellular Components	20	cell projection membrane		-3.09777	2.9872	4.02931	30211	339	358	12	3.35196	0.951271	491|1785|2039|6714|22919|23122|23189|23526|50617|57669|123016|140803	ATP2B2|DNM2|DMTN|SRC|MAPRE1|CLASP2|KANK1|ARHGAP45|ATP6V0A4|EPB41L5|TTC8|TRPM6	-1.12111	0	10	0	0	-3.27303	5.21989
1	-3.08407	GO:0005869	M1	1	0	GO Cellular Components	20	dynactin complex		-3.08407	15.8228	6.4945	30211	16	358	3	0.837989	0.481782	58|10120|10540	ACTA1|ACTR1B|DCTN2	-1.12111	0	11	1	1	-3.08407	15.8228
1	-3.00703	GO:0042383	M1	1	0	GO Cellular Components	20	sarcolemma		-3.00703	4.5093	4.40798	30211	131	358	7	1.95531	0.731776	274|781|1292|6547|8291|55627|342667	BIN1|CACNA2D1|COL6A2|SLC8A3|DYSF|SMPD4|STAC2	-1.12111	0	12	1	1	-3.00703	84.3883
1	-2.98583	GO:0098794	M1	1	0	GO Cellular Components	20	postsynapse		-2.98583	2.36343	3.71599	30211	607	358	17	4.7486	1.12403	491|1742|1785|2017|2039|3631|3778|4208|5802|6503|6547|6714|10152|22839|23380|29888|57555	ATP2B2|DLG4|DNM2|CTTN|DMTN|INPP4A|KCNMA1|MEF2C|PTPRS|SLA|SLC8A3|SRC|ABI2|DLGAP4|SRGAP2|STRN4|NLGN2	-1.12111	0	13	1	1	-2.98583	4.96402
1	-2.98342	GO:0005774	M1	1	0	GO Cellular Components	20	vacuolar membrane		-2.98342	2.63126	3.81363	30211	449	358	14	3.91061	1.02452	20|162|7226|11182|23274|50617|51368|53373|56262|57521|80700|84286|89781|92421	ABCA2|AP1B1|TRPM2|SLC2A6|CLEC16A|ATP6V0A4|TEX264|TPCN1|LRRC8A|RPTOR|UBXN6|TMEM175|HPS4|CHMP4C	-1.12111	0	14	1	1	-2.98342	2.71546
1	-2.9742	GO:0032587	M1	1	0	GO Cellular Components	20	ruffle membrane		-2.9742	5.21989	4.55854	30211	97	358	6	1.67598	0.678457	1785|6714|23122|23189|23526|57669	DNM2|SRC|CLASP2|KANK1|ARHGAP45|EPB41L5	-1.12111	0	10	0	0	-3.27303	5.21989
1	-2.97044	GO:0030425	M1	1	0	GO Cellular Components	20	dendrite		-2.97044	2.35567	3.70104	30211	609	358	17	4.7486	1.12403	274|491|1742|2017|2784|4149|4914|6503|6547|9900|10152|23162|23380|25946|29888|57521|57555	BIN1|ATP2B2|DLG4|CTTN|GNB3|MAX|NTRK1|SLA|SLC8A3|SV2A|ABI2|MAPK8IP3|SRGAP2|ZNF385A|STRN4|RPTOR|NLGN2	-1.12111	0	13	0	0	-2.98583	4.96402
1	-2.96768	GO:0043197	M1	1	0	GO Cellular Components	20	dendritic spine		-2.96768	3.92504	4.21285	30211	172	358	8	2.23464	0.781186	491|1742|2017|6503|6547|10152|23380|29888	ATP2B2|DLG4|CTTN|SLA|SLC8A3|ABI2|SRGAP2|STRN4	-1.12111	0	13	0	0	-2.98583	4.96402
1	-2.95513	GO:0097447	M1	1	0	GO Cellular Components	20	dendritic tree		-2.95513	2.34796	3.68615	30211	611	358	17	4.7486	1.12403	274|491|1742|2017|2784|4149|4914|6503|6547|9900|10152|23162|23380|25946|29888|57521|57555	BIN1|ATP2B2|DLG4|CTTN|GNB3|MAX|NTRK1|SLA|SLC8A3|SV2A|ABI2|MAPK8IP3|SRGAP2|ZNF385A|STRN4|RPTOR|NLGN2	-1.12111	0	13	0	0	-2.98583	4.96402
1	-2.95152	GO:0044309	M1	1	0	GO Cellular Components	20	neuron spine		-2.95152	3.90235	4.19237	30211	173	358	8	2.23464	0.781186	491|1742|2017|6503|6547|10152|23380|29888	ATP2B2|DLG4|CTTN|SLA|SLC8A3|ABI2|SRGAP2|STRN4	-1.12111	0	13	0	0	-2.98583	4.96402
1	-2.93067	GO:0005765	M1	1	0	GO Cellular Components	20	lysosomal membrane		-2.93067	2.71546	3.80133	30211	404	358	13	3.63128	0.988682	20|162|7226|11182|23274|50617|53373|56262|57521|80700|84286|89781|92421	ABCA2|AP1B1|TRPM2|SLC2A6|CLEC16A|ATP6V0A4|TPCN1|LRRC8A|RPTOR|UBXN6|TMEM175|HPS4|CHMP4C	-1.12111	0	14	0	0	-2.98342	2.71546
1	-2.93067	GO:0098852	M1	1	0	GO Cellular Components	20	lytic vacuole membrane		-2.93067	2.71546	3.80133	30211	404	358	13	3.63128	0.988682	20|162|7226|11182|23274|50617|53373|56262|57521|80700|84286|89781|92421	ABCA2|AP1B1|TRPM2|SLC2A6|CLEC16A|ATP6V0A4|TPCN1|LRRC8A|RPTOR|UBXN6|TMEM175|HPS4|CHMP4C	-1.12111	0	14	0	0	-2.98342	2.71546
1	-2.88809	GO:0001726	M1	1	0	GO Cellular Components	20	ruffle		-2.88809	3.81416	4.11199	30211	177	358	8	2.23464	0.781186	1785|2017|6714|23122|23189|23526|57669|64411	DNM2|CTTN|SRC|CLASP2|KANK1|ARHGAP45|EPB41L5|ARAP3	-1.09277	0	10	0	0	-3.27303	5.21989
1	-2.83446	GO:0005905	M1	1	0	GO Cellular Components	20	clathrin-coated pit		-2.83446	6.02773	4.61175	30211	70	358	5	1.39665	0.620223	1785|2017|4037|6453|10188	DNM2|CTTN|LRP3|ITSN1|TNK2	-1.05293	0	15	1	1	-2.83446	42.1941
1	-2.6938	GO:0005884	M1	1	0	GO Cellular Components	20	actin filament		-2.6938	4.603	4.14565	30211	110	358	6	1.67598	0.678457	58|2017|2039|6714|56940|254102	ACTA1|CTTN|DMTN|SRC|DUSP22|EHBP1L1	-0.936153	0	3	0	0	-5.05171	4.603
1	-2.69136	GO:0043190	M1	1	0	GO Cellular Components	20	ATP-binding cassette (ABC) transporter complex		-2.69136	28.1294	7.27779	30211	6	358	2	0.558659	0.393927	20|11194	ABCA2|ABCB8	-0.936153	0	16	1	1	-2.69136	42.1941
1	-2.6338	GO:0044297	M1	1	0	GO Cellular Components	20	cell body		-2.6338	2.32688	3.41994	30211	544	358	15	4.18994	1.05893	58|491|2784|3305|4345|4914|5802|6547|7226|9900|23162|25946|55238|57154|57521	ACTA1|ATP2B2|GNB3|HSPA1L|CD200|NTRK1|PTPRS|SLC8A3|TRPM2|SV2A|MAPK8IP3|ZNF385A|SLC38A7|SMURF1|RPTOR	-0.895825	0	17	1	1	-2.6338	2.32688
1	-2.6262	GO:0016528	M1	1	0	GO Cellular Components	20	sarcoplasm		-2.6262	5.4095	4.27011	30211	78	358	5	1.39665	0.620223	781|1760|4208|6547|56704	CACNA2D1|DMPK|MEF2C|SLC8A3|JPH1	-0.895825	0	18	1	1	-2.6262	5.4095
1	-2.59338	GO:0048471	M1	1	0	GO Cellular Components	20	perinuclear region of cytoplasm		-2.59338	2.11264	3.30667	30211	719	358	18	5.02793	1.15492	1785|2039|3297|4212|5797|6547|6714|8576|9919|10188|23097|23108|23162|51112|55755|57572|79058|202915	DNM2|DMTN|HSF1|MEIS2|PTPRM|SLC8A3|SRC|STK16|SEC16A|TNK2|CDK19|RAP1GAP2|MAPK8IP3|TRAPPC12|CDK5RAP2|DOCK6|ASPSCR1|TMEM184A	-0.874898	0	19	1	1	-2.59338	2.11264
1	-2.57017	GO:0099572	M1	1	0	GO Cellular Components	20	postsynaptic specialization		-2.57017	2.7222	3.50241	30211	341	358	11	3.07263	0.912088	491|1742|1785|2039|3631|5802|6547|6714|22839|23380|57555	ATP2B2|DLG4|DNM2|DMTN|INPP4A|PTPRS|SLC8A3|SRC|DLGAP4|SRGAP2|NLGN2	-0.86327	0	13	0	0	-2.98583	4.96402
1	-2.54864	GO:0044300	M1	1	0	GO Cellular Components	20	cerebellar mossy fiber		-2.54864	24.1109	6.69664	30211	7	358	2	0.558659	0.393927	274|1742	BIN1|DLG4	-0.853023	0	12	0	0	-3.00703	84.3883
1	-2.52207	GO:0098984	M1	1	0	GO Cellular Components	20	neuron to neuron synapse		-2.52207	2.68286	3.44769	30211	346	358	11	3.07263	0.912088	491|1742|1785|2039|3631|5575|5802|6547|6714|23380|57555	ATP2B2|DLG4|DNM2|DMTN|INPP4A|PRKAR1B|PTPRS|SLC8A3|SRC|SRGAP2|NLGN2	-0.837451	0	13	0	0	-2.98583	4.96402
1	-2.49701	GO:0030426	M1	1	0	GO Cellular Components	20	growth cone		-2.49701	3.66906	3.71853	30211	161	358	7	1.95531	0.731776	1785|2017|4756|5802|10540|23162|23265	DNM2|CTTN|NEO1|PTPRS|DCTN2|MAPK8IP3|EXOC7	-0.827807	0	20	1	1	-2.49701	3.66906
1	-2.49124	GO:0030658	M1	1	0	GO Cellular Components	20	transport vesicle membrane		-2.49124	3.2932	3.60776	30211	205	358	8	2.23464	0.781186	274|3382|5802|9900|9919|22937|25837|202915	BIN1|ICA1|PTPRS|SV2A|SEC16A|SCAP|RAB26|TMEM184A	-0.827807	0	21	1	1	-2.49124	6.32912
1	-2.43437	GO:0005923	M1	1	0	GO Cellular Components	20	bicellular tight junction		-2.43437	4.0833	3.76756	30211	124	358	6	1.67598	0.678457	357|27134|79778|84952|93643|143162	SHROOM2|TJP3|MICALL2|CGNL1|TJAP1|FRMPD2	-0.783881	0	22	1	1	-2.43437	4.0833
1	-2.42711	GO:0036513	M1	1	0	GO Cellular Components	20	Derlin-1 retrotranslocation complex		-2.42711	21.0971	6.22552	30211	8	358	2	0.558659	0.393927	81502|84447	HM13|SYVN1	-0.783881	0	23	1	1	-2.42711	21.0971
1	-2.40965	GO:0030427	M1	1	0	GO Cellular Components	20	site of polarized growth		-2.40965	3.53723	3.6005	30211	167	358	7	1.95531	0.731776	1785|2017|4756|5802|10540|23162|23265	DNM2|CTTN|NEO1|PTPRS|DCTN2|MAPK8IP3|EXOC7	-0.780946	0	20	0	0	-2.49701	3.66906
1	-2.40487	GO:0031300	M1	1	0	GO Cellular Components	20	intrinsic component of organelle membrane		-2.40487	2.46389	3.27223	30211	411	358	12	3.35196	0.951271	1760|2542|5802|9900|25837|26580|56262|60386|81502|81855|84286|84447	DMPK|SLC37A4|PTPRS|SV2A|RAB26|BSCL2|LRRC8A|SLC25A19|HM13|SFXN3|TMEM175|SYVN1	-0.780946	0	24	1	1	-2.40487	2.46389
1	-2.38475	GO:0005929	M1	1	0	GO Cellular Components	20	cilium		-2.38475	2.06715	3.11452	30211	694	358	17	4.7486	1.12403	5575|8751|10533|22919|23085|23093|23265|25790|26005|51684|79846|79874|118491|123016|202500|283726|374654	PRKAR1B|ADAM15|ATG7|MAPRE1|ERC1|TTLL5|EXOC7|CFAP45|C2CD3|SUFU|CFAP69|RABEP2|CFAP70|TTC8|TCTE1|SAXO2|KIF7	-0.770163	0	8	0	0	-3.86287	4.71736
1	-2.3675	GO:0019897	M1	1	0	GO Cellular Components	20	extrinsic component of plasma membrane		-2.3675	3.47481	3.5435	30211	170	358	7	1.95531	0.731776	1742|2784|6503|6714|8711|10188|342667	DLG4|GNB3|SLA|SRC|TNK1|TNK2|STAC2	-0.762062	0	7	0	0	-3.95618	5.96685
1	-2.31812	GO:0005793	M1	1	0	GO Cellular Components	20	endoplasmic reticulum-Golgi intermediate compartment		-2.31812	3.86511	3.59883	30211	131	358	6	1.67598	0.678457	5771|8729|51112|79058|79748|399687	PTPN2|GBF1|TRAPPC12|ASPSCR1|LMAN1L|MYO18A	-0.732254	0	25	1	1	-2.31812	3.86511
1	-2.31659	GO:0098978	M1	1	0	GO Cellular Components	20	glutamatergic synapse		-2.31659	2.66209	3.25773	30211	317	358	10	2.7933	0.870894	274|491|1742|1759|1785|5575|6405|6714|9900|22839	BIN1|ATP2B2|DLG4|DNM1|DNM2|PRKAR1B|SEMA3F|SRC|SV2A|DLGAP4	-0.732254	0	26	1	1	-2.31659	5.03811
1	-2.30216	GO:0070160	M1	1	0	GO Cellular Components	20	tight junction		-2.30216	3.83583	3.57568	30211	132	358	6	1.67598	0.678457	357|27134|79778|84952|93643|143162	SHROOM2|TJP3|MICALL2|CGNL1|TJAP1|FRMPD2	-0.732254	0	22	0	0	-2.43437	4.0833
1	-2.2994	GO:0031256	M1	1	0	GO Cellular Components	20	leading edge membrane		-2.2994	3.37553	3.45129	30211	175	358	7	1.95531	0.731776	491|1785|6714|23122|23189|23526|57669	ATP2B2|DNM2|SRC|CLASP2|KANK1|ARHGAP45|EPB41L5	-0.732254	0	10	0	0	-3.27303	5.21989
1	-2.28771	GO:0097060	M1	1	0	GO Cellular Components	20	synaptic membrane		-2.28771	2.49535	3.17794	30211	372	358	11	3.07263	0.912088	491|1742|1759|1785|3778|5802|6453|23085|23380|57555|57706	ATP2B2|DLG4|DNM1|DNM2|KCNMA1|PTPRS|ITSN1|ERC1|SRGAP2|NLGN2|DENND1A	-0.732254	0	13	0	0	-2.98583	4.96402
1	-2.28654	GO:0150034	M1	1	0	GO Cellular Components	20	distal axon		-2.28654	2.81294	3.27684	30211	270	358	9	2.51397	0.827388	274|1785|2017|4756|5802|6547|10540|23162|23265	BIN1|DNM2|CTTN|NEO1|PTPRS|SLC8A3|DCTN2|MAPK8IP3|EXOC7	-0.732254	0	20	0	0	-2.49701	3.66906
1	-2.22786	GO:1905103	M1	1	0	GO Cellular Components	20	integral component of lysosomal membrane		-2.22786	16.8777	5.49919	30211	10	358	2	0.558659	0.393927	56262|84286	LRRC8A|TMEM175	-0.68937	0	27	1	1	-2.22786	42.1941
1	-2.22786	GO:0097470	M1	1	0	GO Cellular Components	20	ribbon synapse		-2.22786	16.8777	5.49919	30211	10	358	2	0.558659	0.393927	1759|57555	DNM1|NLGN2	-0.68937	0	28	1	1	-2.22786	21.0971
1	-2.21229	GO:0031301	M1	1	0	GO Cellular Components	20	integral component of organelle membrane		-2.21229	2.43641	3.08984	30211	381	358	11	3.07263	0.912088	1760|2542|5802|9900|26580|56262|60386|81502|81855|84286|84447	DMPK|SLC37A4|PTPRS|SV2A|BSCL2|LRRC8A|SLC25A19|HM13|SFXN3|TMEM175|SYVN1	-0.681483	0	24	0	0	-2.40487	2.46389
1	-2.19492	GO:0000323	M1	1	0	GO Cellular Components	20	lytic vacuole		-2.19492	1.97603	2.91511	30211	726	358	17	4.7486	1.12403	20|162|3753|6714|7226|11182|23274|23526|50617|53373|56262|57521|79443|80700|84286|89781|92421	ABCA2|AP1B1|KCNE1|SRC|TRPM2|SLC2A6|CLEC16A|ARHGAP45|ATP6V0A4|TPCN1|LRRC8A|RPTOR|FYCO1|UBXN6|TMEM175|HPS4|CHMP4C	-0.679096	0	14	0	0	-2.98342	2.71546
1	-2.19492	GO:0005764	M1	1	0	GO Cellular Components	20	lysosome		-2.19492	1.97603	2.91511	30211	726	358	17	4.7486	1.12403	20|162|3753|6714|7226|11182|23274|23526|50617|53373|56262|57521|79443|80700|84286|89781|92421	ABCA2|AP1B1|KCNE1|SRC|TRPM2|SLC2A6|CLEC16A|ARHGAP45|ATP6V0A4|TPCN1|LRRC8A|RPTOR|FYCO1|UBXN6|TMEM175|HPS4|CHMP4C	-0.679096	0	14	0	0	-2.98342	2.71546
1	-2.17964	GO:0098791	M1	1	0	GO Cellular Components	20	Golgi apparatus subcompartment		-2.17964	2.41109	3.05149	30211	385	358	11	3.07263	0.912088	162|1785|8729|8938|23122|29911|55627|63971|93643|116985|399687	AP1B1|DNM2|GBF1|BAIAP3|CLASP2|HOOK2|SMPD4|KIF13A|TJAP1|ARAP1|MYO18A	-0.671112	0	6	0	0	-4.01024	3.57027
1	-2.15739	GO:0005770	M1	1	0	GO Cellular Components	20	late endosome		-2.15739	2.68373	3.11637	30211	283	358	9	2.51397	0.827388	4914|5575|6714|8291|8938|23274|79443|80700|92421	NTRK1|PRKAR1B|SRC|DYSF|BAIAP3|CLEC16A|FYCO1|UBXN6|CHMP4C	-0.656771	0	14	0	0	-2.98342	2.71546
1	-2.1507	GO:0042734	M1	1	0	GO Cellular Components	20	presynaptic membrane		-2.1507	3.5657	3.35594	30211	142	358	6	1.67598	0.678457	491|1759|6453|23085|57555|57706	ATP2B2|DNM1|ITSN1|ERC1|NLGN2|DENND1A	-0.656771	0	9	0	0	-3.54023	3.5657
1	-2.14411	GO:0099091	M1	1	0	GO Cellular Components	20	postsynaptic specialization, intracellular component		-2.14411	15.3433	5.21033	30211	11	358	2	0.558659	0.393927	1785|6714	DNM2|SRC	-0.656771	0	29	1	1	-2.14411	15.3433
1	-2.11223	GO:0030672	M1	1	0	GO Cellular Components	20	synaptic vesicle membrane		-2.11223	4.09652	3.44726	30211	103	358	5	1.39665	0.620223	274|3382|5802|9900|25837	BIN1|ICA1|PTPRS|SV2A|RAB26	-0.638458	0	21	0	0	-2.49124	6.32912
1	-2.11223	GO:0099501	M1	1	0	GO Cellular Components	20	exocytic vesicle membrane		-2.11223	4.09652	3.44726	30211	103	358	5	1.39665	0.620223	274|3382|5802|9900|25837	BIN1|ICA1|PTPRS|SV2A|RAB26	-0.638458	0	21	0	0	-2.49124	6.32912
1	-2.08248	GO:0031594	M1	1	0	GO Cellular Components	20	neuromuscular junction		-2.08248	5.03811	3.62358	30211	67	358	4	1.11732	0.555529	1742|6547|9900|22839	DLG4|SLC8A3|SV2A|DLGAP4	-0.636986	0	26	0	0	-2.31659	5.03811
1	-2.07631	GO:0030424	M1	1	0	GO Cellular Components	20	axon		-2.07631	2.01886	2.8232	30211	627	358	15	4.18994	1.05893	274|1742|1785|2017|4345|4756|4914|5802|6547|10540|23162|23265|55238|57154|89796	BIN1|DLG4|DNM2|CTTN|CD200|NEO1|NTRK1|PTPRS|SLC8A3|DCTN2|MAPK8IP3|EXOC7|SLC38A7|SMURF1|NAV1	-0.636986	0	20	0	0	-2.49701	3.66906
1	-2.06833	GO:0031166	M1	1	0	GO Cellular Components	20	integral component of vacuolar membrane		-2.06833	14.0647	4.95698	30211	12	358	2	0.558659	0.393927	56262|84286	LRRC8A|TMEM175	-0.636986	0	27	0	0	-2.22786	42.1941
1	-2.06833	GO:0031310	M1	1	0	GO Cellular Components	20	intrinsic component of vacuolar membrane		-2.06833	14.0647	4.95698	30211	12	358	2	0.558659	0.393927	56262|84286	LRRC8A|TMEM175	-0.636986	0	27	0	0	-2.22786	42.1941
1	-2.06833	GO:0005583	M1	1	0	GO Cellular Components	20	fibrillar collagen trimer		-2.06833	14.0647	4.95698	30211	12	358	2	0.558659	0.393927	1302|1307	COL11A2|COL16A1	-0.636986	0	30	1	1	-2.06833	84.3883
1	-2.06833	GO:0098643	M1	1	0	GO Cellular Components	20	banded collagen fibril		-2.06833	14.0647	4.95698	30211	12	358	2	0.558659	0.393927	1302|1307	COL11A2|COL16A1	-0.636986	0	30	0	0	-2.06833	84.3883
1	-2.06633	GO:0043296	M1	1	0	GO Cellular Components	20	apical junction complex		-2.06633	3.42115	3.23339	30211	148	358	6	1.67598	0.678457	357|27134|79778|84952|93643|143162	SHROOM2|TJP3|MICALL2|CGNL1|TJAP1|FRMPD2	-0.636986	0	22	0	0	-2.43437	4.0833
1	-1.98699	GO:0016607	M1	1	0	GO Cellular Components	20	nuclear speck		-1.98699	2.26408	2.8221	30211	410	358	11	3.07263	0.912088	4152|4208|8525|9904|22985|23464|23524|25766|64766|79719|84164	MBD1|MEF2C|DGKZ|RBM19|ACIN1|GCAT|SRRM2|PRPF40B|S100PBP|AAGAB|ASCC2	-0.56363	0	31	1	1	-1.98699	2.26408
1	-1.93561	GO:0090571	M1	1	0	GO Cellular Components	20	RNA polymerase II transcription repressor complex		-1.93561	12.0555	4.53088	30211	14	358	2	0.558659	0.393927	274|4149	BIN1|MAX	-0.526092	0	12	0	0	-3.00703	84.3883
1	-1.92846	GO:0098563	M1	1	0	GO Cellular Components	20	intrinsic component of synaptic vesicle membrane		-1.92846	6.32912	3.69329	30211	40	358	3	0.837989	0.481782	5802|9900|25837	PTPRS|SV2A|RAB26	-0.526092	0	21	0	0	-2.49124	6.32912
1	-1.92628	GO:0060987	M1	1	0	GO Cellular Components	20	lipid tube		-1.92628	84.3883	9.13172	30211	1	358	1	0.27933	0.278939	274	BIN1	-0.526092	0	12	0	0	-3.00703	84.3883
1	-1.92628	GO:0005597	M1	1	0	GO Cellular Components	20	collagen type XVI trimer		-1.92628	84.3883	9.13172	30211	1	358	1	0.27933	0.278939	1307	COL16A1	-0.526092	0	30	0	0	-2.06833	84.3883
1	-1.91411	GO:0005881	M1	1	0	GO Cellular Components	20	cytoplasmic microtubule		-1.91411	4.50071	3.32404	30211	75	358	4	1.11732	0.555529	22919|23122|84790|283726	MAPRE1|CLASP2|TUBA1C|SAXO2	-0.52372	0	32	1	1	-1.91411	28.1294
1	-1.91045	GO:0005875	M1	1	0	GO Cellular Components	20	microtubule associated complex		-1.91045	3.16456	3.00624	30211	160	358	6	1.67598	0.678457	58|10120|10540|63971|118491|374654	ACTA1|ACTR1B|DCTN2|KIF13A|CFAP70|KIF7	-0.52372	0	11	0	0	-3.08407	15.8228
1	-1.90279	GO:0005635	M1	1	0	GO Cellular Components	20	nuclear envelope		-1.90279	2.11411	2.69158	30211	479	358	12	3.35196	0.951271	274|1760|3631|3691|6453|23108|26509|28959|55627|63891|92421|200014	BIN1|DMPK|INPP4A|ITGB4|ITSN1|RAP1GAP2|MYOF|TMEM176B|SMPD4|RNF123|CHMP4C|CC2D1B	-0.52372	0	33	1	1	-1.90279	5.81988
1	-1.90192	GO:0099568	M1	1	0	GO Cellular Components	20	cytoplasmic region		-1.90192	2.60659	2.84357	30211	259	358	8	2.23464	0.781186	1742|10533|23085|23122|23162|25790|118491|283726	DLG4|ATG7|ERC1|CLASP2|MAPK8IP3|CFAP45|CFAP70|SAXO2	-0.52372	0	8	0	0	-3.86287	4.71736
1	-1.87688	GO:0005667	M1	1	0	GO Cellular Components	20	transcription regulator complex		-1.87688	2.0966	2.6605	30211	483	358	12	3.35196	0.951271	274|4149|4211|4802|5316|6495|6778|7027|7080|8463|10379|84164	BIN1|MAX|MEIS1|NFYC|PKNOX1|SIX1|STAT6|TFDP1|NKX2-1|TEAD2|IRF9|ASCC2	-0.507803	0	34	1	1	-1.87688	2.56834
1	-1.87541	GO:0042641	M1	1	0	GO Cellular Components	20	actomyosin		-1.87541	4.38381	3.25571	30211	77	358	4	1.11732	0.555529	58|2317|79778|399687	ACTA1|FLNB|MICALL2|MYO18A	-0.507803	0	35	1	1	-1.87541	4.38381
1	-1.8574	GO:0014069	M1	1	0	GO Cellular Components	20	postsynaptic density		-1.8574	2.39588	2.73596	30211	317	358	9	2.51397	0.827388	491|1742|1785|2039|3631|5802|6547|6714|23380	ATP2B2|DLG4|DNM2|DMTN|INPP4A|PTPRS|SLC8A3|SRC|SRGAP2	-0.494997	0	13	0	0	-2.98583	4.96402
1	-1.83565	GO:0034703	M1	1	0	GO Cellular Components	20	cation channel complex		-1.83565	2.74753	2.81601	30211	215	358	7	1.95531	0.731776	781|1742|1804|3753|3778|8913|11194	CACNA2D1|DLG4|DPP6|KCNE1|KCNMA1|CACNA1G|ABCB8	-0.478391	0	36	1	1	-1.83565	3.79273
1	-1.82224	GO:0000145	M1	1	0	GO Cellular Components	20	exocyst		-1.82224	10.5485	4.18362	30211	16	358	2	0.558659	0.393927	23265|283849	EXOC7|EXOC3L1	-0.475172	0	37	1	1	-1.82224	10.5485
1	-1.81961	GO:0098948	M1	1	0	GO Cellular Components	20	intrinsic component of postsynaptic specialization membrane		-1.81961	4.21941	3.15746	30211	80	358	4	1.11732	0.555529	491|1742|5802|57555	ATP2B2|DLG4|PTPRS|NLGN2	-0.475172	0	13	0	0	-2.98583	4.96402
1	-1.81737	GO:0032279	M1	1	0	GO Cellular Components	20	asymmetric synapse		-1.81737	2.35868	2.68418	30211	322	358	9	2.51397	0.827388	491|1742|1785|2039|3631|5802|6547|6714|23380	ATP2B2|DLG4|DNM2|DMTN|INPP4A|PTPRS|SLC8A3|SRC|SRGAP2	-0.475172	0	13	0	0	-2.98583	4.96402
1	-1.78898	GO:0005911	M1	1	0	GO Cellular Components	20	cell-cell junction		-1.78898	2.03754	2.55404	30211	497	358	12	3.35196	0.951271	357|5797|8751|9900|10152|10188|27134|57669|79778|84952|93643|143162	SHROOM2|PTPRM|ADAM15|SV2A|ABI2|TNK2|TJP3|EPB41L5|MICALL2|CGNL1|TJAP1|FRMPD2	-0.451685	0	22	0	0	-2.43437	4.0833
1	-1.76959	GO:0005912	M1	1	0	GO Cellular Components	20	adherens junction		-1.76959	2.94378	2.79957	30211	172	358	6	1.67598	0.678457	357|5797|8751|10152|10188|57669	SHROOM2|PTPRM|ADAM15|ABI2|TNK2|EPB41L5	-0.437147	0	22	0	0	-2.43437	4.0833
1	-1.72348	GO:0005828	M1	1	0	GO Cellular Components	20	kinetochore microtubule		-1.72348	9.37647	3.89285	30211	18	358	2	0.558659	0.393927	23122|92421	CLASP2|CHMP4C	-0.399355	0	38	1	1	-1.72348	9.37647
1	-1.71541	GO:0005581	M1	1	0	GO Cellular Components	20	collagen trimer		-1.71541	3.92504	2.97468	30211	86	358	4	1.11732	0.555529	1292|1302|1307|1896	COL6A2|COL11A2|COL16A1|EDA	-0.399355	0	30	0	0	-2.06833	84.3883
1	-1.71028	GO:0030016	M1	1	0	GO Cellular Components	20	myofibril		-1.71028	2.59087	2.6405	30211	228	358	7	1.95531	0.731776	58|226|274|2317|3753|9659|56704	ACTA1|ALDOA|BIN1|FLNB|KCNE1|PDE4DIP|JPH1	-0.399355	0	35	0	0	-1.87541	4.38381
1	-1.69191	GO:0090575	M1	1	0	GO Cellular Components	20	RNA polymerase II transcription regulator complex		-1.69191	2.56834	2.61459	30211	230	358	7	1.95531	0.731776	4149|4802|6778|7027|8463|10379|84164	MAX|NFYC|STAT6|TFDP1|TEAD2|IRF9|ASCC2	-0.399355	0	34	0	0	-1.87688	2.56834
1	-1.68784	GO:1990351	M1	1	0	GO Cellular Components	20	transporter complex		-1.68784	2.13102	2.48097	30211	396	358	10	2.7933	0.870894	20|781|1742|1804|3753|3778|8913|11194|56262|161291	ABCA2|CACNA2D1|DLG4|DPP6|KCNE1|KCNMA1|CACNA1G|ABCB8|LRRC8A|TMEM30B	-0.399355	0	36	0	0	-1.83565	3.79273
1	-1.66665	GO:0034705	M1	1	0	GO Cellular Components	20	potassium channel complex		-1.66665	3.79273	2.88938	30211	89	358	4	1.11732	0.555529	1804|3753|3778|11194	DPP6|KCNE1|KCNMA1|ABCB8	-0.399355	0	36	0	0	-1.83565	3.79273
1	-1.654	GO:0034702	M1	1	0	GO Cellular Components	20	ion channel complex		-1.654	2.34412	2.50989	30211	288	358	8	2.23464	0.781186	781|1742|1804|3753|3778|8913|11194|56262	CACNA2D1|DLG4|DPP6|KCNE1|KCNMA1|CACNA1G|ABCB8|LRRC8A	-0.399355	0	36	0	0	-1.83565	3.79273
1	-1.64822	GO:0030133	M1	1	0	GO Cellular Components	20	transport vesicle		-1.64822	2.09921	2.42965	30211	402	358	10	2.7933	0.870894	274|1742|3382|5802|9900|9919|22937|25837|202915|283849	BIN1|DLG4|ICA1|PTPRS|SV2A|SEC16A|SCAP|RAB26|TMEM184A|EXOC3L1	-0.399355	0	21	0	0	-2.49124	6.32912
1	-1.64587	GO:0030315	M1	1	0	GO Cellular Components	20	T-tubule		-1.64587	4.96402	3.10261	30211	51	358	3	0.837989	0.481782	274|781|8291	BIN1|CACNA2D1|DYSF	-0.399355	0	12	0	0	-3.00703	84.3883
1	-1.64587	GO:0060076	M1	1	0	GO Cellular Components	20	excitatory synapse		-1.64587	4.96402	3.10261	30211	51	358	3	0.837989	0.481782	491|1742|57555	ATP2B2|DLG4|NLGN2	-0.399355	0	13	0	0	-2.98583	4.96402
1	-1.63616	GO:0043194	M1	1	0	GO Cellular Components	20	axon initial segment		-1.63616	8.43883	3.64421	30211	20	358	2	0.558659	0.393927	274|89796	BIN1|NAV1	-0.399355	0	12	0	0	-3.00703	84.3883
1	-1.62783	GO:0070436	M1	1	0	GO Cellular Components	20	Grb2-EGFR complex		-1.62783	42.1941	6.37977	30211	2	358	1	0.27933	0.278939	10188	TNK2	-0.399355	0	15	0	0	-2.83446	42.1941
1	-1.62783	GO:0062157	M1	1	0	GO Cellular Components	20	mitochondrial ATP-gated potassium channel complex		-1.62783	42.1941	6.37977	30211	2	358	1	0.27933	0.278939	11194	ABCB8	-0.399355	0	16	0	0	-2.69136	42.1941
1	-1.62783	GO:0031303	M1	1	0	GO Cellular Components	20	integral component of endosome membrane		-1.62783	42.1941	6.37977	30211	2	358	1	0.27933	0.278939	84286	TMEM175	-0.399355	0	27	0	0	-2.22786	42.1941
1	-1.62783	GO:0005592	M1	1	0	GO Cellular Components	20	collagen type XI trimer		-1.62783	42.1941	6.37977	30211	2	358	1	0.27933	0.278939	1302	COL11A2	-0.399355	0	30	0	0	-2.06833	84.3883
1	-1.62783	GO:0031085	M1	1	0	GO Cellular Components	20	BLOC-3 complex		-1.62783	42.1941	6.37977	30211	2	358	1	0.27933	0.278939	89781	HPS4	-0.399355	0	39	1	1	-1.62783	42.1941
1	-1.62783	GO:0061851	M1	1	0	GO Cellular Components	20	leading edge of lamellipodium		-1.62783	42.1941	6.37977	30211	2	358	1	0.27933	0.278939	56940	DUSP22	-0.399355	0	40	1	1	-1.62783	42.1941
1	-1.62783	GO:0034685	M1	1	0	GO Cellular Components	20	integrin alphav-beta6 complex		-1.62783	42.1941	6.37977	30211	2	358	1	0.27933	0.278939	3694	ITGB6	-0.399355	0	41	1	1	-1.62783	42.1941
1	-1.62783	GO:0070443	M1	1	0	GO Cellular Components	20	Mad-Max complex		-1.62783	42.1941	6.37977	30211	2	358	1	0.27933	0.278939	4149	MAX	-0.399355	0	42	1	1	-1.62783	42.1941
1	-1.62783	GO:0071943	M1	1	0	GO Cellular Components	20	Myc-Max complex		-1.62783	42.1941	6.37977	30211	2	358	1	0.27933	0.278939	4149	MAX	-0.399355	0	42	0	0	-1.62783	42.1941
1	-1.62783	GO:0002944	M1	1	0	GO Cellular Components	20	cyclin K-CDK12 complex		-1.62783	42.1941	6.37977	30211	2	358	1	0.27933	0.278939	8812	CCNK	-0.399355	0	43	1	1	-1.62783	42.1941
1	-1.62783	GO:0002945	M1	1	0	GO Cellular Components	20	cyclin K-CDK13 complex		-1.62783	42.1941	6.37977	30211	2	358	1	0.27933	0.278939	8812	CCNK	-0.399355	0	43	0	0	-1.62783	42.1941
1	-1.62783	GO:0032044	M1	1	0	GO Cellular Components	20	DSIF complex		-1.62783	42.1941	6.37977	30211	2	358	1	0.27933	0.278939	6829	SUPT5H	-0.399355	0	44	1	1	-1.62783	42.1941
1	-1.62783	GO:0070195	M1	1	0	GO Cellular Components	20	growth hormone receptor complex		-1.62783	42.1941	6.37977	30211	2	358	1	0.27933	0.278939	2688	GH1	-0.399355	0	45	1	1	-1.62783	42.1941
1	-1.62534	GO:0010008	M1	1	0	GO Cellular Components	20	endosome membrane		-1.62534	1.92887	2.35117	30211	525	358	12	3.35196	0.951271	20|3631|4914|8938|23274|50617|53373|63971|80700|84286|92421|202915	ABCA2|INPP4A|NTRK1|BAIAP3|CLEC16A|ATP6V0A4|TPCN1|KIF13A|UBXN6|TMEM175|CHMP4C|TMEM184A	-0.399355	0	14	0	0	-2.98342	2.71546
1	-1.62071	GO:0043292	M1	1	0	GO Cellular Components	20	contractile fiber		-1.62071	2.48201	2.5136	30211	238	358	7	1.95531	0.731776	58|226|274|2317|3753|9659|56704	ACTA1|ALDOA|BIN1|FLNB|KCNE1|PDE4DIP|JPH1	-0.398488	0	35	0	0	-1.87541	4.38381
1	-1.60222	GO:0099146	M1	1	0	GO Cellular Components	20	intrinsic component of postsynaptic density membrane		-1.60222	4.77669	3.0135	30211	53	358	3	0.837989	0.481782	491|1742|5802	ATP2B2|DLG4|PTPRS	-0.383724	0	13	0	0	-2.98583	4.96402
1	-1.59801	GO:0031674	M1	1	0	GO Cellular Components	20	I band		-1.59801	3.03555	2.63409	30211	139	358	5	1.39665	0.620223	226|274|2317|3753|56704	ALDOA|BIN1|FLNB|KCNE1|JPH1	-0.383206	0	35	0	0	-1.87541	4.38381
1	-1.56223	GO:0031965	M1	1	0	GO Cellular Components	20	nuclear membrane		-1.56223	2.25035	2.38342	30211	300	358	8	2.23464	0.781186	1760|3631|3691|23108|26509|28959|55627|63891	DMPK|INPP4A|ITGB4|RAP1GAP2|MYOF|TMEM176B|SMPD4|RNF123	-0.354129	0	33	0	0	-1.90279	5.81988
1	-1.56055	GO:0055038	M1	1	0	GO Cellular Components	20	recycling endosome membrane		-1.56055	3.51618	2.70401	30211	96	358	4	1.11732	0.555529	3631|4914|8938|53373	INPP4A|NTRK1|BAIAP3|TPCN1	-0.354129	0	46	1	1	-1.56055	3.51618
1	-1.55802	GO:0098644	M1	1	0	GO Cellular Components	20	complex of collagen trimers		-1.55802	7.67166	3.42802	30211	22	358	2	0.558659	0.393927	1302|1307	COL11A2|COL16A1	-0.354129	0	30	0	0	-2.06833	84.3883
1	-1.53648	GO:0043025	M1	1	0	GO Cellular Components	20	neuronal cell body		-1.53648	1.9339	2.25859	30211	480	358	11	3.07263	0.912088	491|4345|4914|5802|6547|7226|9900|25946|55238|57154|57521	ATP2B2|CD200|NTRK1|PTPRS|SLC8A3|TRPM2|SV2A|ZNF385A|SLC38A7|SMURF1|RPTOR	-0.336162	0	17	0	0	-2.6338	2.32688
1	-1.52496	GO:0008021	M1	1	0	GO Cellular Components	20	synaptic vesicle		-1.52496	2.58331	2.43528	30211	196	358	6	1.67598	0.678457	274|1742|3382|5802|9900|25837	BIN1|DLG4|ICA1|PTPRS|SV2A|RAB26	-0.335564	0	21	0	0	-2.49124	6.32912
1	-1.52496	GO:0055037	M1	1	0	GO Cellular Components	20	recycling endosome		-1.52496	2.58331	2.43528	30211	196	358	6	1.67598	0.678457	3631|4914|6453|8938|53373|79778	INPP4A|NTRK1|ITSN1|BAIAP3|TPCN1|MICALL2	-0.335564	0	46	0	0	-1.56055	3.51618
1	-1.52187	GO:0035371	M1	1	0	GO Cellular Components	20	microtubule plus-end		-1.52187	7.33811	3.32989	30211	23	358	2	0.558659	0.393927	22919|55755	MAPRE1|CDK5RAP2	-0.335564	0	32	0	0	-1.91411	28.1294
1	-1.52187	GO:0031462	M1	1	0	GO Cellular Components	20	Cul2-RING ubiquitin ligase complex		-1.52187	7.33811	3.32989	30211	23	358	2	0.558659	0.393927	23053|116138	ZSWIM8|KLHDC3	-0.335564	0	47	1	1	-1.52187	7.33811
1	-1.51832	GO:0000776	M1	1	0	GO Cellular Components	20	kinetochore		-1.51832	2.89001	2.50687	30211	146	358	5	1.39665	0.620223	3297|10540|23122|51112|92421	HSF1|DCTN2|CLASP2|TRAPPC12|CHMP4C	-0.335447	0	38	0	0	-1.72348	9.37647
1	-1.48744	GO:0098533	M1	1	0	GO Cellular Components	20	ATPase dependent transmembrane transport complex		-1.48744	7.03236	3.23747	30211	24	358	2	0.558659	0.393927	20|11194	ABCA2|ABCB8	-0.314812	0	16	0	0	-2.69136	42.1941
1	-1.48575	GO:0097729	M1	1	0	GO Cellular Components	20	9+2 motile cilium		-1.48575	2.83182	2.45465	30211	149	358	5	1.39665	0.620223	25790|79846|118491|202500|283726	CFAP45|CFAP69|CFAP70|TCTE1|SAXO2	-0.314812	0	8	0	0	-3.86287	4.71736
1	-1.4543	GO:0097268	M1	1	0	GO Cellular Components	20	cytoophidium		-1.4543	28.1294	5.14592	30211	3	358	1	0.27933	0.278939	10188	TNK2	-0.314812	0	15	0	0	-2.83446	42.1941
1	-1.4543	GO:0030981	M1	1	0	GO Cellular Components	20	cortical microtubule cytoskeleton		-1.4543	28.1294	5.14592	30211	3	358	1	0.27933	0.278939	22919	MAPRE1	-0.314812	0	32	0	0	-1.91411	28.1294
1	-1.4543	GO:1905721	M1	1	0	GO Cellular Components	20	mitotic spindle astral microtubule end		-1.4543	28.1294	5.14592	30211	3	358	1	0.27933	0.278939	22919	MAPRE1	-0.314812	0	32	0	0	-1.91411	28.1294
1	-1.4543	GO:0099030	M1	1	0	GO Cellular Components	20	anchored component of postsynaptic specialization membrane		-1.4543	28.1294	5.14592	30211	3	358	1	0.27933	0.278939	1742	DLG4	-0.314812	0	48	1	1	-1.4543	28.1294
1	-1.4543	GO:0099031	M1	1	0	GO Cellular Components	20	anchored component of postsynaptic density membrane		-1.4543	28.1294	5.14592	30211	3	358	1	0.27933	0.278939	1742	DLG4	-0.314812	0	48	0	0	-1.4543	28.1294
1	-1.4543	GO:0099053	M1	1	0	GO Cellular Components	20	activating signal cointegrator 1 complex		-1.4543	28.1294	5.14592	30211	3	358	1	0.27933	0.278939	84164	ASCC2	-0.314812	0	49	1	1	-1.4543	28.1294
1	-1.4543	GO:0035189	M1	1	0	GO Cellular Components	20	Rb-E2F complex		-1.4543	28.1294	5.14592	30211	3	358	1	0.27933	0.278939	7027	TFDP1	-0.314812	0	50	1	1	-1.4543	28.1294
1	-1.4543	GO:0070721	M1	1	0	GO Cellular Components	20	ISGF3 complex		-1.4543	28.1294	5.14592	30211	3	358	1	0.27933	0.278939	10379	IRF9	-0.314812	0	51	1	1	-1.4543	28.1294
1	-1.4543	GO:0140552	M1	1	0	GO Cellular Components	20	TEAD-YAP complex		-1.4543	28.1294	5.14592	30211	3	358	1	0.27933	0.278939	8463	TEAD2	-0.314812	0	52	1	1	-1.4543	28.1294
1	-1.4543	GO:0071818	M1	1	0	GO Cellular Components	20	BAT3 complex		-1.4543	28.1294	5.14592	30211	3	358	1	0.27933	0.278939	51608	GET4	-0.314812	0	53	1	1	-1.4543	28.1294
1	-1.4543	GO:1990788	M1	1	0	GO Cellular Components	20	GLI-SUFU complex		-1.4543	28.1294	5.14592	30211	3	358	1	0.27933	0.278939	51684	SUFU	-0.314812	0	54	1	1	-1.4543	28.1294
1	-1.45227	GO:1902495	M1	1	0	GO Cellular Components	20	transmembrane transporter complex		-1.45227	2.03073	2.19648	30211	374	358	9	2.51397	0.827388	20|781|1742|1804|3753|3778|8913|11194|56262	ABCA2|CACNA2D1|DLG4|DPP6|KCNE1|KCNMA1|CACNA1G|ABCB8|LRRC8A	-0.314812	0	36	0	0	-1.83565	3.79273
1	-1.4455	GO:0044304	M1	1	0	GO Cellular Components	20	main axon		-1.4455	4.15024	2.69704	30211	61	358	3	0.837989	0.481782	274|1742|89796	BIN1|DLG4|NAV1	-0.314158	0	12	0	0	-3.00703	84.3883
1	-1.4455	GO:0099023	M1	1	0	GO Cellular Components	20	vesicle tethering complex		-1.4455	4.15024	2.69704	30211	61	358	3	0.837989	0.481782	23265|51112|283849	EXOC7|TRAPPC12|EXOC3L1	-0.314158	0	37	0	0	-1.82224	10.5485
1	-1.42767	GO:0035097	M1	1	0	GO Cellular Components	20	histone methyltransferase complex		-1.42767	4.0833	2.66133	30211	62	358	3	0.837989	0.481782	4149|58508|125476	MAX|KMT2C|INO80C	-0.299355	0	42	0	0	-1.62783	42.1941
1	-1.42316	GO:0016514	M1	1	0	GO Cellular Components	20	SWI/SNF complex		-1.42316	6.49141	3.06759	30211	26	358	2	0.558659	0.393927	6601|65980	SMARCC2|BRD9	-0.297852	0	55	1	1	-1.42316	6.49141
1	-1.41316	GO:0000779	M1	1	0	GO Cellular Components	20	condensed chromosome, centromeric region		-1.41316	2.70475	2.3377	30211	156	358	5	1.39665	0.620223	3297|10540|23122|51112|92421	HSF1|DCTN2|CLASP2|TRAPPC12|CHMP4C	-0.293234	0	38	0	0	-1.72348	9.37647
1	-1.41244	GO:0034451	M1	1	0	GO Cellular Components	20	centriolar satellite		-1.41244	3.1547	2.44506	30211	107	358	4	1.11732	0.555529	8291|23265|26005|152206	DYSF|EXOC7|C2CD3|CCDC13	-0.293234	0	56	1	1	-1.41244	3.1547
1	-1.40965	GO:0030017	M1	1	0	GO Cellular Components	20	sarcomere		-1.40965	2.42263	2.26002	30211	209	358	6	1.67598	0.678457	58|226|274|2317|3753|56704	ACTA1|ALDOA|BIN1|FLNB|KCNE1|JPH1	-0.293234	0	35	0	0	-1.87541	4.38381
1	-1.38343	GO:0072686	M1	1	0	GO Cellular Components	20	mitotic spindle		-1.38343	2.65372	2.28953	30211	159	358	5	1.39665	0.620223	2017|3297|22919|23122|55755	CTTN|HSF1|MAPRE1|CLASP2|CDK5RAP2	-0.269935	0	32	0	0	-1.91411	28.1294
1	-1.36807	GO:0070382	M1	1	0	GO Cellular Components	20	exocytic vesicle		-1.36807	2.36603	2.19609	30211	214	358	6	1.67598	0.678457	274|1742|3382|5802|9900|25837	BIN1|DLG4|ICA1|PTPRS|SV2A|RAB26	-0.260091	0	21	0	0	-2.49124	6.32912
1	-1.36424	GO:0030285	M1	1	0	GO Cellular Components	20	integral component of synaptic vesicle membrane		-1.36424	6.02773	2.91469	30211	28	358	2	0.558659	0.393927	5802|9900	PTPRS|SV2A	-0.260091	0	21	0	0	-2.49124	6.32912
1	-1.36424	GO:0036019	M1	1	0	GO Cellular Components	20	endolysosome		-1.36424	6.02773	2.91469	30211	28	358	2	0.558659	0.393927	23274|53373	CLEC16A|TPCN1	-0.260091	0	57	1	1	-1.36424	6.02773
1	-1.3612	GO:0045211	M1	1	0	GO Cellular Components	20	postsynaptic membrane		-1.3612	2.17977	2.13638	30211	271	358	7	1.95531	0.731776	491|1742|1785|3778|5802|23380|57555	ATP2B2|DLG4|DNM2|KCNMA1|PTPRS|SRGAP2|NLGN2	-0.260091	0	13	0	0	-2.98583	4.96402
1	-1.33654	GO:0002102	M1	1	0	GO Cellular Components	20	podosome		-1.33654	5.81988	2.8437	30211	29	358	2	0.558659	0.393927	2017|6714	CTTN|SRC	-0.260091	0	29	0	0	-2.14411	15.3433
1	-1.33654	GO:0005640	M1	1	0	GO Cellular Components	20	nuclear outer membrane		-1.33654	5.81988	2.8437	30211	29	358	2	0.558659	0.393927	1760|55627	DMPK|SMPD4	-0.260091	0	33	0	0	-1.90279	5.81988
1	-1.33193	GO:0031302	M1	1	0	GO Cellular Components	20	intrinsic component of endosome membrane		-1.33193	21.0971	4.40181	30211	4	358	1	0.27933	0.278939	84286	TMEM175	-0.260091	0	27	0	0	-2.22786	42.1941
1	-1.33193	GO:0098983	M1	1	0	GO Cellular Components	20	symmetric, GABA-ergic, inhibitory synapse		-1.33193	21.0971	4.40181	30211	4	358	1	0.27933	0.278939	57555	NLGN2	-0.260091	0	28	0	0	-2.22786	21.0971
1	-1.33193	GO:0005588	M1	1	0	GO Cellular Components	20	collagen type V trimer		-1.33193	21.0971	4.40181	30211	4	358	1	0.27933	0.278939	1307	COL16A1	-0.260091	0	30	0	0	-2.06833	84.3883
1	-1.33193	GO:0097728	M1	1	0	GO Cellular Components	20	9+0 motile cilium		-1.33193	21.0971	4.40181	30211	4	358	1	0.27933	0.278939	25790	CFAP45	-0.260091	0	58	1	1	-1.33193	21.0971
1	-1.33193	GO:0090443	M1	1	0	GO Cellular Components	20	FAR/SIN/STRIPAK complex		-1.33193	21.0971	4.40181	30211	4	358	1	0.27933	0.278939	29888	STRN4	-0.260091	0	59	1	1	-1.33193	21.0971
1	-1.33193	GO:0061574	M1	1	0	GO Cellular Components	20	ASAP complex		-1.33193	21.0971	4.40181	30211	4	358	1	0.27933	0.278939	22985	ACIN1	-0.260091	0	60	1	1	-1.33193	21.0971
1	-1.33193	GO:0000214	M1	1	0	GO Cellular Components	20	tRNA-intron endonuclease complex		-1.33193	21.0971	4.40181	30211	4	358	1	0.27933	0.278939	283989	TSEN54	-0.260091	0	61	1	1	-1.33193	21.0971
1	-1.33193	GO:0008275	M1	1	0	GO Cellular Components	20	gamma-tubulin small complex		-1.33193	21.0971	4.40181	30211	4	358	1	0.27933	0.278939	85378	TUBGCP6	-0.260091	0	62	1	1	-1.33193	21.0971
1	-1.33193	GO:0035517	M1	1	0	GO Cellular Components	20	PR-DUB complex		-1.33193	21.0971	4.40181	30211	4	358	1	0.27933	0.278939	171023	ASXL1	-0.260091	0	63	1	1	-1.33193	21.0971
1	-1.32005	GO:0032838	M1	1	0	GO Cellular Components	20	plasma membrane bounded cell projection cytoplasm		-1.32005	2.3015	2.12169	30211	220	358	6	1.67598	0.678457	1742|10533|23162|25790|118491|283726	DLG4|ATG7|MAPK8IP3|CFAP45|CFAP70|SAXO2	-0.250856	0	8	0	0	-3.86287	4.71736
1	-1.31201	GO:0001725	M1	1	0	GO Cellular Components	20	stress fiber		-1.31201	3.66906	2.43063	30211	69	358	3	0.837989	0.481782	58|2317|79778	ACTA1|FLNB|MICALL2	-0.248543	0	35	0	0	-1.87541	4.38381
1	-1.31201	GO:0097517	M1	1	0	GO Cellular Components	20	contractile actin filament bundle		-1.31201	3.66906	2.43063	30211	69	358	3	0.837989	0.481782	58|2317|79778	ACTA1|FLNB|MICALL2	-0.248543	0	35	0	0	-1.87541	4.38381
1	-1.30992	GO:0031941	M1	1	0	GO Cellular Components	20	filamentous actin		-1.30992	5.62588	2.77595	30211	30	358	2	0.558659	0.393927	56940|254102	DUSP22|EHBP1L1	-0.248543	0	40	0	0	-1.62783	42.1941
1	-1.3054	GO:0099634	M1	1	0	GO Cellular Components	20	postsynaptic specialization membrane		-1.3054	2.90994	2.25696	30211	116	358	4	1.11732	0.555529	491|1742|5802|57555	ATP2B2|DLG4|PTPRS|NLGN2	-0.246603	0	13	0	0	-2.98583	4.96402

## Sheet: GO-MF
_MEMBER_MyList	_LogP_MyList	GO	_PATTERN_	_RANK_	GiniIndex	Category	CategoryID	Description	PARENT_GO	LogP	Enrichment	Z-score	#TotalGeneInLibrary	#GeneInGO	#GeneInHitList	#GeneInGOAndHitList	%InGO	STDV %InGO	GeneID	Hits	Log(q-value)	EvidenceCutoff	GROUP_ID	FirstInGroupByEnrichment	FirstInGroupByLogP	BestLogPInGroup	BestEnrichmentInGroup	URL
1	-8.2474	GO:0030695	M1	1	0	GO Molecular Functions	21	GTPase regulator activity		-8.2474	4.15024	7.68299	30211	488	358	24	6.70391	1.32177	5998|6453|8729|9905|10188|10900|22898|23108|23263|23348|23380|23526|26030|51735|54509|57572|57706|64411|79874|84364|89781|116985|129049|257106	RGS3|ITSN1|GBF1|SGSM2|TNK2|RUNDC3A|DENND3|RAP1GAP2|MCF2L|DOCK9|SRGAP2|ARHGAP45|PLEKHG3|RAPGEF6|RHOF|DOCK6|DENND1A|ARAP3|RABEP2|ARFGAP2|HPS4|ARAP1|SGSM1|ARHGAP30	-4.86422	0	1	1	1	-8.2474	4.16265
1	-8.2474	GO:0060589	M1	1	0	GO Molecular Functions	21	nucleoside-triphosphatase regulator activity		-8.2474	4.15024	7.68299	30211	488	358	24	6.70391	1.32177	5998|6453|8729|9905|10188|10900|22898|23108|23263|23348|23380|23526|26030|51735|54509|57572|57706|64411|79874|84364|89781|116985|129049|257106	RGS3|ITSN1|GBF1|SGSM2|TNK2|RUNDC3A|DENND3|RAP1GAP2|MCF2L|DOCK9|SRGAP2|ARHGAP45|PLEKHG3|RAPGEF6|RHOF|DOCK6|DENND1A|ARAP3|RABEP2|ARFGAP2|HPS4|ARAP1|SGSM1|ARHGAP30	-4.86422	0	1	0	0	-8.2474	4.16265
1	-4.10377	GO:0005085	M1	1	0	GO Molecular Functions	21	guanyl-nucleotide exchange factor activity		-4.10377	4.16265	5.19102	30211	223	358	11	3.07263	0.912088	6453|8729|22898|23263|23348|26030|51735|54509|57572|57706|89781	ITSN1|GBF1|DENND3|MCF2L|DOCK9|PLEKHG3|RAPGEF6|RHOF|DOCK6|DENND1A|HPS4	-1.44843	0	1	0	0	-8.2474	4.16265
1	-3.33053	GO:0005096	M1	1	0	GO Molecular Functions	21	GTPase activator activity		-3.33053	3.38785	4.34812	30211	274	358	11	3.07263	0.912088	5998|9905|23108|23380|23526|64411|79874|84364|116985|129049|257106	RGS3|SGSM2|RAP1GAP2|SRGAP2|ARHGAP45|ARAP3|RABEP2|ARFGAP2|ARAP1|SGSM1|ARHGAP30	-1.02653	0	1	0	0	-8.2474	4.16265
1	-2.20698	GO:0008047	M1	1	0	GO Molecular Functions	21	enzyme activator activity		-2.20698	2.1559	2.99039	30211	548	358	14	3.91061	1.02452	5998|6714|8812|9905|23108|23380|23526|57521|64411|79874|84364|116985|129049|257106	RGS3|SRC|CCNK|SGSM2|RAP1GAP2|SRGAP2|ARHGAP45|RPTOR|ARAP3|RABEP2|ARFGAP2|ARAP1|SGSM1|ARHGAP30	-0.295144	0	1	0	0	-8.2474	4.16265
1	-5.81395	GO:0003779	M1	1	0	GO Molecular Functions	21	actin binding		-5.81395	3.65234	6.13028	30211	439	358	19	5.30726	1.18482	226|274|357|2017|2036|2037|2039|2317|3778|4046|7145|23164|26030|26064|53827|79778|84448|84940|399687	ALDOA|BIN1|SHROOM2|CTTN|EPB41L1|EPB41L2|DMTN|FLNB|KCNMA1|LSP1|TNS1|MPRIP|PLEKHG3|RAI14|FXYD5|MICALL2|ABLIM2|CORO6|MYO18A	-2.60685	0	2	1	1	-5.81395	3.94338
1	-3.59203	GO:0051015	M1	1	0	GO Molecular Functions	21	actin filament binding		-3.59203	3.94338	4.73191	30211	214	358	10	2.7933	0.870894	274|357|2017|2039|2317|23164|79778|84448|84940|399687	BIN1|SHROOM2|CTTN|DMTN|FLNB|MPRIP|MICALL2|ABLIM2|CORO6|MYO18A	-1.20884	0	2	0	0	-5.81395	3.94338
1	-4.48181	GO:0008134	M1	1	0	GO Molecular Functions	21	transcription factor binding		-4.48181	2.84136	4.96345	30211	594	358	20	5.58659	1.2138	3297|4149|4208|4212|4774|5771|6495|6714|7027|7080|8463|10579|23613|51684|57521|58525|79813|84447|123016|171023	HSF1|MAX|MEF2C|MEIS2|NFIA|PTPN2|SIX1|SRC|TFDP1|NKX2-1|TEAD2|TACC2|ZMYND8|SUFU|RPTOR|WIZ|EHMT1|SYVN1|TTC8|ASXL1	-1.49069	0	3	1	1	-4.48181	2.84136
1	-2.37186	GO:0140297	M1	1	0	GO Molecular Functions	21	DNA-binding transcription factor binding		-2.37186	2.33912	3.20069	30211	469	358	13	3.63128	0.988682	3297|4149|4208|4774|5771|6714|7027|7080|10579|23613|84447|123016|171023	HSF1|MAX|MEF2C|NFIA|PTPN2|SRC|TFDP1|NKX2-1|TACC2|ZMYND8|SYVN1|TTC8|ASXL1	-0.321115	0	3	0	0	-4.48181	2.84136
1	-4.40753	GO:0019900	M1	1	0	GO Molecular Functions	21	kinase binding		-4.40753	2.5776	4.80081	30211	753	358	23	6.42458	1.29587	162|389|1742|1759|1785|2886|3297|4914|5575|5597|5771|6714|8812|9900|10152|10540|22919|23162|51684|54509|55755|56940|57521	AP1B1|RHOC|DLG4|DNM1|DNM2|GRB7|HSF1|NTRK1|PRKAR1B|MAPK6|PTPN2|SRC|CCNK|SV2A|ABI2|DCTN2|MAPRE1|MAPK8IP3|SUFU|RHOF|CDK5RAP2|DUSP22|RPTOR	-1.49069	0	4	1	1	-4.40753	2.64106
1	-4.22067	GO:0019901	M1	1	0	GO Molecular Functions	21	protein kinase binding		-4.22067	2.64106	4.70765	30211	671	358	21	5.86592	1.24194	162|389|1742|1759|1785|2886|3297|5575|5597|5771|6714|8812|9900|10540|22919|23162|51684|54509|55755|56940|57521	AP1B1|RHOC|DLG4|DNM1|DNM2|GRB7|HSF1|PRKAR1B|MAPK6|PTPN2|SRC|CCNK|SV2A|DCTN2|MAPRE1|MAPK8IP3|SUFU|RHOF|CDK5RAP2|DUSP22|RPTOR	-1.49069	0	4	0	0	-4.40753	2.64106
1	-4.30464	GO:0005543	M1	1	0	GO Molecular Functions	21	phospholipid binding		-4.30464	3.07195	4.94152	30211	467	358	17	4.7486	1.12403	274|2159|2886|8291|8729|8938|23263|26509|26580|51735|53373|57154|57476|57706|64411|116985|143162	BIN1|F10|GRB7|DYSF|GBF1|BAIAP3|MCF2L|MYOF|BSCL2|RAPGEF6|TPCN1|SMURF1|GRAMD1B|DENND1A|ARAP3|ARAP1|FRMPD2	-1.49069	0	5	1	1	-4.30464	6.49141
1	-2.84715	GO:0008289	M1	1	0	GO Molecular Functions	21	lipid binding		-2.84715	2.12298	3.51386	30211	795	358	20	5.58659	1.2138	274|2159|2886|3382|8291|8729|8938|22937|23263|26509|26580|51735|53373|57154|57476|57706|57758|64411|116985|143162	BIN1|F10|GRB7|ICA1|DYSF|GBF1|BAIAP3|SCAP|MCF2L|MYOF|BSCL2|RAPGEF6|TPCN1|SMURF1|GRAMD1B|DENND1A|SCUBE2|ARAP3|ARAP1|FRMPD2	-0.668084	0	5	0	0	-4.30464	6.49141
1	-1.95855	GO:0005547	M1	1	0	GO Molecular Functions	21	phosphatidylinositol-3,4,5-trisphosphate binding		-1.95855	6.49141	3.75783	30211	39	358	3	0.837989	0.481782	8729|64411|116985	GBF1|ARAP3|ARAP1	-0.295144	0	5	0	0	-4.30464	6.49141
1	-1.7773	GO:0035091	M1	1	0	GO Molecular Functions	21	phosphatidylinositol binding		-1.7773	2.47292	2.67714	30211	273	358	8	2.23464	0.781186	2886|8729|23263|53373|57706|64411|116985|143162	GRB7|GBF1|MCF2L|TPCN1|DENND1A|ARAP3|ARAP1|FRMPD2	-0.18741	0	5	0	0	-4.30464	6.49141
1	-4.28899	GO:0004672	M1	1	0	GO Molecular Functions	21	protein kinase activity		-4.28899	2.84287	4.838	30211	564	358	19	5.30726	1.18482	1760|4914|5164|5597|6714|7297|8569|8576|8711|8812|9475|10188|23097|80122|83931|84197|126520|140803|341676	DMPK|NTRK1|PDK2|MAPK6|SRC|TYK2|MKNK1|STK16|TNK1|CCNK|ROCK2|TNK2|CDK19|MAP3K19|STK40|POMK|PLK5|TRPM6|NEK5	-1.49069	0	6	1	1	-4.28899	9.37647
1	-4.22067	GO:0016773	M1	1	0	GO Molecular Functions	21	phosphotransferase activity, alcohol group as acceptor		-4.22067	2.64106	4.70765	30211	671	358	21	5.86592	1.24194	1760|3795|4914|5164|5597|6714|7297|8525|8569|8576|8711|8812|9475|10188|23097|80122|83931|84197|126520|140803|341676	DMPK|KHK|NTRK1|PDK2|MAPK6|SRC|TYK2|DGKZ|MKNK1|STK16|TNK1|CCNK|ROCK2|TNK2|CDK19|MAP3K19|STK40|POMK|PLK5|TRPM6|NEK5	-1.49069	0	6	0	0	-4.28899	9.37647
1	-3.7256	GO:0004715	M1	1	0	GO Molecular Functions	21	non-membrane spanning protein tyrosine kinase activity		-3.7256	9.37647	6.15788	30211	45	358	5	1.39665	0.620223	6714|7297|8576|8711|10188	SRC|TYK2|STK16|TNK1|TNK2	-1.26946	0	6	0	0	-4.28899	9.37647
1	-3.72322	GO:0016301	M1	1	0	GO Molecular Functions	21	kinase activity		-3.72322	2.43094	4.28281	30211	729	358	21	5.86592	1.24194	1760|3795|4914|5164|5597|6714|7297|8525|8569|8576|8711|8812|9475|10188|23097|80122|83931|84197|126520|140803|341676	DMPK|KHK|NTRK1|PDK2|MAPK6|SRC|TYK2|DGKZ|MKNK1|STK16|TNK1|CCNK|ROCK2|TNK2|CDK19|MAP3K19|STK40|POMK|PLK5|TRPM6|NEK5	-1.26946	0	6	0	0	-4.28899	9.37647
1	-3.497	GO:0004712	M1	1	0	GO Molecular Functions	21	protein serine/threonine/tyrosine kinase activity		-3.497	2.83817	4.28275	30211	446	358	15	4.18994	1.05893	1760|4914|5597|6714|7297|8569|8576|8711|9475|10188|23097|80122|83931|140803|341676	DMPK|NTRK1|MAPK6|SRC|TYK2|MKNK1|STK16|TNK1|ROCK2|TNK2|CDK19|MAP3K19|STK40|TRPM6|NEK5	-1.135	0	6	0	0	-4.28899	9.37647
1	-2.39272	GO:0106310	M1	1	0	GO Molecular Functions	21	protein serine kinase activity		-2.39272	2.57853	3.2995	30211	360	358	11	3.07263	0.912088	1760|5597|8569|8576|9475|10188|23097|80122|83931|140803|341676	DMPK|MAPK6|MKNK1|STK16|ROCK2|TNK2|CDK19|MAP3K19|STK40|TRPM6|NEK5	-0.331751	0	6	0	0	-4.28899	9.37647
1	-2.24413	GO:0004674	M1	1	0	GO Molecular Functions	21	protein serine/threonine kinase activity		-2.24413	2.34956	3.09023	30211	431	358	12	3.35196	0.951271	1760|5597|8569|8576|8812|9475|10188|23097|80122|83931|140803|341676	DMPK|MAPK6|MKNK1|STK16|CCNK|ROCK2|TNK2|CDK19|MAP3K19|STK40|TRPM6|NEK5	-0.295144	0	6	0	0	-4.28899	9.37647
1	-2.23985	GO:0004713	M1	1	0	GO Molecular Functions	21	protein tyrosine kinase activity		-2.23985	3.72301	3.48529	30211	136	358	6	1.67598	0.678457	4914|6714|7297|8576|8711|10188	NTRK1|SRC|TYK2|STK16|TNK1|TNK2	-0.295144	0	6	0	0	-4.28899	9.37647
1	-4.07694	GO:0019904	M1	1	0	GO Molecular Functions	21	protein domain specific binding		-4.07694	2.57955	4.58615	30211	687	358	21	5.86592	1.24194	491|1742|1785|2037|2120|3382|6714|7027|8463|8751|10152|10188|10712|23085|23524|23613|26508|29888|57669|79813|202559	ATP2B2|DLG4|DNM2|EPB41L2|ETV6|ICA1|SRC|TFDP1|TEAD2|ADAM15|ABI2|TNK2|FAM189B|ERC1|SRRM2|ZMYND8|HEYL|STRN4|EPB41L5|EHMT1|KHDRBS2	-1.44843	0	7	1	1	-4.07694	2.57955
1	-4.05346	GO:0045322	M1	1	0	GO Molecular Functions	21	unmethylated CpG binding		-4.05346	31.6456	9.49316	30211	8	358	3	0.837989	0.481782	4152|22992|54620	MBD1|KDM2A|FBXL19	-1.44843	0	8	1	1	-4.05346	31.6456
1	-3.38038	GO:0032452	M1	1	0	GO Molecular Functions	21	histone demethylase activity		-3.38038	11.2518	6.15199	30211	30	358	4	1.11732	0.555529	8242|22992|54620|65094	KDM5C|KDM2A|FBXL19|JMJD4	-1.05789	0	8	0	0	-4.05346	31.6456
1	-3.38038	GO:0140457	M1	1	0	GO Molecular Functions	21	protein demethylase activity		-3.38038	11.2518	6.15199	30211	30	358	4	1.11732	0.555529	8242|22992|54620|65094	KDM5C|KDM2A|FBXL19|JMJD4	-1.05789	0	8	0	0	-4.05346	31.6456
1	-2.89774	GO:0032451	M1	1	0	GO Molecular Functions	21	demethylase activity		-2.89774	8.43883	5.1554	30211	40	358	4	1.11732	0.555529	8242|22992|54620|65094	KDM5C|KDM2A|FBXL19|JMJD4	-0.690646	0	8	0	0	-4.05346	31.6456
1	-2.29728	GO:0051213	M1	1	0	GO Molecular Functions	21	dioxygenase activity		-2.29728	4.537	3.74099	30211	93	358	5	1.39665	0.620223	8242|22992|23498|57168|65094	KDM5C|KDM2A|HAAO|ASPHD2|JMJD4	-0.295144	0	8	0	0	-4.05346	31.6456
1	-1.48225	GO:0016706	M1	1	0	GO Molecular Functions	21	2-oxoglutarate-dependent dioxygenase activity		-1.48225	4.29093	2.77083	30211	59	358	3	0.837989	0.481782	8242|22992|65094	KDM5C|KDM2A|JMJD4	-0.0902327	0	8	0	0	-4.05346	31.6456
1	-1.33193	GO:0140680	M1	1	0	GO Molecular Functions	21	histone H3-di/monomethyl-lysine-36 demethylase activity		-1.33193	21.0971	4.40181	30211	4	358	1	0.27933	0.278939	22992	KDM2A	-0.0075467	0	8	0	0	-4.05346	31.6456
1	-4.00713	GO:0008017	M1	1	0	GO Molecular Functions	21	microtubule binding		-4.00713	3.76453	4.98747	30211	269	358	12	3.35196	0.951271	1759|1785|22919|23122|29911|55755|63971|85378|283726|374654|399693|400954	DNM1|DNM2|MAPRE1|CLASP2|HOOK2|CDK5RAP2|KIF13A|TUBGCP6|SAXO2|KIF7|CCDC187|EML6	-1.43686	0	9	1	1	-4.00713	3.76453
1	-3.7931	GO:0015631	M1	1	0	GO Molecular Functions	21	tubulin binding		-3.7931	3.1759	4.62425	30211	372	358	14	3.91061	1.02452	226|1759|1785|22919|23093|23122|29911|55755|63971|85378|283726|374654|399693|400954	ALDOA|DNM1|DNM2|MAPRE1|TTLL5|CLASP2|HOOK2|CDK5RAP2|KIF13A|TUBGCP6|SAXO2|KIF7|CCDC187|EML6	-1.28497	0	9	0	0	-4.00713	3.76453
1	-3.86789	GO:0050839	M1	1	0	GO Molecular Functions	21	cell adhesion molecule binding		-3.86789	2.72709	4.5053	30211	557	358	18	5.02793	1.15492	226|1307|2017|2317|3691|3694|4345|5771|5797|6714|8751|22919|23085|23164|23348|27134|53827|57555	ALDOA|COL16A1|CTTN|FLNB|ITGB4|ITGB6|CD200|PTPN2|PTPRM|SRC|ADAM15|MAPRE1|ERC1|MPRIP|DOCK9|TJP3|FXYD5|NLGN2	-1.3298	0	10	1	1	-3.86789	2.72709
1	-2.17092	GO:0045296	M1	1	0	GO Molecular Functions	21	cadherin binding		-2.17092	2.53418	3.08281	30211	333	358	10	2.7933	0.870894	226|2017|2317|5797|6714|22919|23085|23164|23348|53827	ALDOA|CTTN|FLNB|PTPRM|SRC|MAPRE1|ERC1|MPRIP|DOCK9|FXYD5	-0.295144	0	10	0	0	-3.86789	2.72709
1	-3.66578	GO:0015085	M1	1	0	GO Molecular Functions	21	calcium ion transmembrane transporter activity		-3.66578	5.00079	5.10182	30211	135	358	8	2.23464	0.781186	491|781|6547|7226|8913|53373|80228|140803	ATP2B2|CACNA2D1|SLC8A3|TRPM2|CACNA1G|TPCN1|ORAI2|TRPM6	-1.23684	0	11	1	1	-3.66578	5.00079
1	-3.18299	GO:0046873	M1	1	0	GO Molecular Functions	21	metal ion transmembrane transporter activity		-3.18299	2.76036	4.01664	30211	428	358	14	3.91061	1.02452	357|491|781|3753|3778|6547|7226|8913|23416|29985|53373|80228|84286|140803	SHROOM2|ATP2B2|CACNA2D1|KCNE1|KCNMA1|SLC8A3|TRPM2|CACNA1G|KCNH3|SLC39A3|TPCN1|ORAI2|TMEM175|TRPM6	-0.913748	0	11	0	0	-3.66578	5.00079
1	-3.07368	GO:0008324	M1	1	0	GO Molecular Functions	21	cation transmembrane transporter activity		-3.07368	2.33691	3.7733	30211	650	358	18	5.02793	1.15492	357|491|781|3753|3778|6547|7226|8913|23416|29985|50617|53373|55238|60386|80228|81855|84286|140803	SHROOM2|ATP2B2|CACNA2D1|KCNE1|KCNMA1|SLC8A3|TRPM2|CACNA1G|KCNH3|SLC39A3|ATP6V0A4|TPCN1|SLC38A7|SLC25A19|ORAI2|SFXN3|TMEM175|TRPM6	-0.851858	0	11	0	0	-3.66578	5.00079
1	-2.62927	GO:0005261	M1	1	0	GO Molecular Functions	21	cation channel activity		-2.62927	2.77096	3.56938	30211	335	358	11	3.07263	0.912088	357|781|3753|3778|7226|8913|23416|53373|80228|84286|140803	SHROOM2|CACNA2D1|KCNE1|KCNMA1|TRPM2|CACNA1G|KCNH3|TPCN1|ORAI2|TMEM175|TRPM6	-0.506274	0	11	0	0	-3.66578	5.00079
1	-2.52261	GO:0005262	M1	1	0	GO Molecular Functions	21	calcium channel activity		-2.52261	4.25487	3.89587	30211	119	358	6	1.67598	0.678457	781|7226|8913|53373|80228|140803	CACNA2D1|TRPM2|CACNA1G|TPCN1|ORAI2|TRPM6	-0.429461	0	11	0	0	-3.66578	5.00079
1	-2.51152	GO:0015318	M1	1	0	GO Molecular Functions	21	inorganic molecular entity transmembrane transporter activity		-2.51152	2.07512	3.22463	30211	732	358	18	5.02793	1.15492	357|491|781|2542|3753|3778|4363|6547|7226|8913|23416|29985|50617|53373|56262|80228|84286|140803	SHROOM2|ATP2B2|CACNA2D1|SLC37A4|KCNE1|KCNMA1|ABCC1|SLC8A3|TRPM2|CACNA1G|KCNH3|SLC39A3|ATP6V0A4|TPCN1|LRRC8A|ORAI2|TMEM175|TRPM6	-0.42936	0	11	0	0	-3.66578	5.00079
1	-2.26922	GO:0022890	M1	1	0	GO Molecular Functions	21	inorganic cation transmembrane transporter activity		-2.26922	2.12387	3.03462	30211	596	358	15	4.18994	1.05893	357|491|781|3753|3778|6547|7226|8913|23416|29985|50617|53373|80228|84286|140803	SHROOM2|ATP2B2|CACNA2D1|KCNE1|KCNMA1|SLC8A3|TRPM2|CACNA1G|KCNH3|SLC39A3|ATP6V0A4|TPCN1|ORAI2|TMEM175|TRPM6	-0.295144	0	11	0	0	-3.66578	5.00079
1	-2.2364	GO:0005216	M1	1	0	GO Molecular Functions	21	ion channel activity		-2.2364	2.34412	3.08139	30211	432	358	12	3.35196	0.951271	357|781|3753|3778|7226|8913|23416|53373|56262|80228|84286|140803	SHROOM2|CACNA2D1|KCNE1|KCNMA1|TRPM2|CACNA1G|KCNH3|TPCN1|LRRC8A|ORAI2|TMEM175|TRPM6	-0.295144	0	11	0	0	-3.66578	5.00079
1	-2.12207	GO:0022843	M1	1	0	GO Molecular Functions	21	voltage-gated cation channel activity		-2.12207	3.51618	3.31437	30211	144	358	6	1.67598	0.678457	781|3753|3778|8913|23416|53373	CACNA2D1|KCNE1|KCNMA1|CACNA1G|KCNH3|TPCN1	-0.295144	0	11	0	0	-3.66578	5.00079
1	-1.89628	GO:0015267	M1	1	0	GO Molecular Functions	21	channel activity		-1.89628	2.10971	2.68378	30211	480	358	12	3.35196	0.951271	357|781|3753|3778|7226|8913|23416|53373|56262|80228|84286|140803	SHROOM2|CACNA2D1|KCNE1|KCNMA1|TRPM2|CACNA1G|KCNH3|TPCN1|LRRC8A|ORAI2|TMEM175|TRPM6	-0.272763	0	11	0	0	-3.66578	5.00079
1	-1.88979	GO:0022803	M1	1	0	GO Molecular Functions	21	passive transmembrane transporter activity		-1.88979	2.10532	2.676	30211	481	358	12	3.35196	0.951271	357|781|3753|3778|7226|8913|23416|53373|56262|80228|84286|140803	SHROOM2|CACNA2D1|KCNE1|KCNMA1|TRPM2|CACNA1G|KCNH3|TPCN1|LRRC8A|ORAI2|TMEM175|TRPM6	-0.270034	0	11	0	0	-3.66578	5.00079
1	-1.47933	GO:0005244	M1	1	0	GO Molecular Functions	21	voltage-gated ion channel activity		-1.47933	2.51905	2.36625	30211	201	358	6	1.67598	0.678457	781|3753|3778|8913|23416|53373	CACNA2D1|KCNE1|KCNMA1|CACNA1G|KCNH3|TPCN1	-0.0902327	0	11	0	0	-3.66578	5.00079
1	-1.47933	GO:0022832	M1	1	0	GO Molecular Functions	21	voltage-gated channel activity		-1.47933	2.51905	2.36625	30211	201	358	6	1.67598	0.678457	781|3753|3778|8913|23416|53373	CACNA2D1|KCNE1|KCNMA1|CACNA1G|KCNH3|TPCN1	-0.0902327	0	11	0	0	-3.66578	5.00079
1	-3.62735	GO:0030507	M1	1	0	GO Molecular Functions	21	spectrin binding		-3.62735	12.9828	6.6938	30211	26	358	4	1.11732	0.555529	2037|2039|2784|10540	EPB41L2|DMTN|GNB3|DCTN2	-1.22189	0	12	1	1	-3.62735	21.0971
1	-1.33193	GO:0042731	M1	1	0	GO Molecular Functions	21	PH domain binding		-1.33193	21.0971	4.40181	30211	4	358	1	0.27933	0.278939	2037	EPB41L2	-0.0075467	0	12	0	0	-3.62735	21.0971
1	-3.27049	GO:0015605	M1	1	0	GO Molecular Functions	21	organophosphate ester transmembrane transporter activity		-3.27049	10.5485	5.9181	30211	32	358	4	1.11732	0.555529	2542|56262|60386|63910	SLC37A4|LRRC8A|SLC25A19|SLC17A9	-0.984211	0	13	1	1	-3.27049	42.1941
1	-3.08246	GO:0001409	M1	1	0	GO Molecular Functions	21	guanine nucleotide transmembrane transporter activity		-3.08246	42.1941	9.02266	30211	4	358	2	0.558659	0.393927	56262|63910	LRRC8A|SLC17A9	-0.851858	0	13	0	0	-3.27049	42.1941
1	-2.40799	GO:0015215	M1	1	0	GO Molecular Functions	21	nucleotide transmembrane transporter activity		-2.40799	9.37647	4.76845	30211	27	358	3	0.837989	0.481782	56262|60386|63910	LRRC8A|SLC25A19|SLC17A9	-0.336554	0	13	0	0	-3.27049	42.1941
1	-1.72348	GO:0000295	M1	1	0	GO Molecular Functions	21	adenine nucleotide transmembrane transporter activity		-1.72348	9.37647	3.89285	30211	18	358	2	0.558659	0.393927	56262|63910	LRRC8A|SLC17A9	-0.161093	0	13	0	0	-3.27049	42.1941
1	-1.72348	GO:0005346	M1	1	0	GO Molecular Functions	21	purine ribonucleotide transmembrane transporter activity		-1.72348	9.37647	3.89285	30211	18	358	2	0.558659	0.393927	56262|63910	LRRC8A|SLC17A9	-0.161093	0	13	0	0	-3.27049	42.1941
1	-1.66846	GO:0015932	M1	1	0	GO Molecular Functions	21	nucleobase-containing compound transmembrane transporter activity		-1.66846	5.0633	3.14893	30211	50	358	3	0.837989	0.481782	56262|60386|63910	LRRC8A|SLC25A19|SLC17A9	-0.161093	0	13	0	0	-3.27049	42.1941
1	-1.62783	GO:0140360	M1	1	0	GO Molecular Functions	21	cyclic-GMP-AMP transmembrane transporter activity		-1.62783	42.1941	6.37977	30211	2	358	1	0.27933	0.278939	56262	LRRC8A	-0.161093	0	13	0	0	-3.27049	42.1941
1	-1.60222	GO:1901505	M1	1	0	GO Molecular Functions	21	carbohydrate derivative transmembrane transporter activity		-1.60222	4.77669	3.0135	30211	53	358	3	0.837989	0.481782	2542|56262|63910	SLC37A4|LRRC8A|SLC17A9	-0.144835	0	13	0	0	-3.27049	42.1941
1	-1.59606	GO:0015216	M1	1	0	GO Molecular Functions	21	purine nucleotide transmembrane transporter activity		-1.59606	8.03698	3.53254	30211	21	358	2	0.558659	0.393927	56262|63910	LRRC8A|SLC17A9	-0.144835	0	13	0	0	-3.27049	42.1941
1	-3.07829	GO:0051020	M1	1	0	GO Molecular Functions	21	GTPase binding		-3.07829	3.15738	4.07066	30211	294	358	11	3.07263	0.912088	274|2784|9475|9905|10152|23085|23380|51735|79778|89781|129049	BIN1|GNB3|ROCK2|SGSM2|ABI2|ERC1|SRGAP2|RAPGEF6|MICALL2|HPS4|SGSM1	-0.851858	0	14	1	1	-3.07829	3.15738
1	-2.35986	GO:0031267	M1	1	0	GO Molecular Functions	21	small GTPase binding		-2.35986	2.88781	3.36725	30211	263	358	9	2.51397	0.827388	9475|9905|10152|23085|23380|51735|79778|89781|129049	ROCK2|SGSM2|ABI2|ERC1|SRGAP2|RAPGEF6|MICALL2|HPS4|SGSM1	-0.319092	0	14	0	0	-3.07829	3.15738
1	-2.86403	GO:0086007	M1	1	0	GO Molecular Functions	21	voltage-gated calcium channel activity involved in cardiac muscle cell action potential		-2.86403	33.7553	8.02127	30211	5	358	2	0.558659	0.393927	781|8913	CACNA2D1|CACNA1G	-0.671176	0	15	1	1	-2.86403	42.1941
1	-1.79001	GO:0005245	M1	1	0	GO Molecular Functions	21	voltage-gated calcium channel activity		-1.79001	5.62588	3.40067	30211	45	358	3	0.837989	0.481782	781|8913|53373	CACNA2D1|CACNA1G|TPCN1	-0.1957	0	15	0	0	-2.86403	42.1941
1	-1.62783	GO:0086059	M1	1	0	GO Molecular Functions	21	voltage-gated calcium channel activity involved SA node cell action potential		-1.62783	42.1941	6.37977	30211	2	358	1	0.27933	0.278939	8913	CACNA1G	-0.161093	0	15	0	0	-2.86403	42.1941
1	-1.48744	GO:0005248	M1	1	0	GO Molecular Functions	21	voltage-gated sodium channel activity		-1.48744	7.03236	3.23747	30211	24	358	2	0.558659	0.393927	8913|53373	CACNA1G|TPCN1	-0.0902327	0	15	0	0	-2.86403	42.1941
1	-1.4543	GO:0008332	M1	1	0	GO Molecular Functions	21	low voltage-gated calcium channel activity		-1.4543	28.1294	5.14592	30211	3	358	1	0.27933	0.278939	8913	CACNA1G	-0.0902327	0	15	0	0	-2.86403	42.1941
1	-1.4543	GO:0086056	M1	1	0	GO Molecular Functions	21	voltage-gated calcium channel activity involved in AV node cell action potential		-1.4543	28.1294	5.14592	30211	3	358	1	0.27933	0.278939	8913	CACNA1G	-0.0902327	0	15	0	0	-2.86403	42.1941
1	-2.69136	GO:0001665	M1	1	0	GO Molecular Functions	21	alpha-N-acetylgalactosaminide alpha-2,6-sialyltransferase activity		-2.69136	28.1294	7.27779	30211	6	358	2	0.558659	0.393927	27090|30815	ST6GALNAC4|ST6GALNAC6	-0.535946	0	16	1	1	-2.69136	42.1941
1	-1.62783	GO:0047290	M1	1	0	GO Molecular Functions	21	(alpha-N-acetylneuraminyl-2,3-beta-galactosyl-1,3)-N-acetyl-galactosaminide 6-alpha-sialyltransferase activity		-1.62783	42.1941	6.37977	30211	2	358	1	0.27933	0.278939	27090	ST6GALNAC4	-0.161093	0	16	0	0	-2.69136	42.1941
1	-1.59606	GO:0008373	M1	1	0	GO Molecular Functions	21	sialyltransferase activity		-1.59606	8.03698	3.53254	30211	21	358	2	0.558659	0.393927	27090|30815	ST6GALNAC4|ST6GALNAC6	-0.144835	0	16	0	0	-2.69136	42.1941
1	-2.68868	GO:0060090	M1	1	0	GO Molecular Functions	21	molecular adaptor activity		-2.68868	2.67192	3.58689	30211	379	358	12	3.35196	0.951271	1302|2784|2887|6453|9659|10152|22839|23053|23162|51593|57521|116138	COL11A2|GNB3|GRB10|ITSN1|PDE4DIP|ABI2|DLGAP4|ZSWIM8|MAPK8IP3|SRRT|RPTOR|KLHDC3	-0.535946	0	17	1	1	-2.68868	5.0633
1	-1.95753	GO:0030674	M1	1	0	GO Molecular Functions	21	protein-macromolecule adaptor activity		-1.95753	2.49015	2.86433	30211	305	358	9	2.51397	0.827388	1302|2784|2887|10152|23053|23162|51593|57521|116138	COL11A2|GNB3|GRB10|ABI2|ZSWIM8|MAPK8IP3|SRRT|RPTOR|KLHDC3	-0.295144	0	17	0	0	-2.68868	5.0633
1	-1.80158	GO:0035591	M1	1	0	GO Molecular Functions	21	signaling adaptor activity		-1.80158	4.16732	3.12578	30211	81	358	4	1.11732	0.555529	2784|2887|10152|23162	GNB3|GRB10|ABI2|MAPK8IP3	-0.203418	0	17	0	0	-2.68868	5.0633
1	-1.66846	GO:0030159	M1	1	0	GO Molecular Functions	21	signaling receptor complex adaptor activity		-1.66846	5.0633	3.14893	30211	50	358	3	0.837989	0.481782	2784|2887|23162	GNB3|GRB10|MAPK8IP3	-0.161093	0	17	0	0	-2.68868	5.0633
1	-2.67014	GO:0005272	M1	1	0	GO Molecular Functions	21	sodium channel activity		-2.67014	7.33811	4.71097	30211	46	358	4	1.11732	0.555529	357|7226|8913|53373	SHROOM2|TRPM2|CACNA1G|TPCN1	-0.529993	0	18	1	1	-2.67014	84.3883
1	-2.06833	GO:0015280	M1	1	0	GO Molecular Functions	21	ligand-gated sodium channel activity		-2.06833	14.0647	4.95698	30211	12	358	2	0.558659	0.393927	357|53373	SHROOM2|TPCN1	-0.295144	0	18	0	0	-2.67014	84.3883
1	-1.92628	GO:0072571	M1	1	0	GO Molecular Functions	21	mono-ADP-D-ribose binding		-1.92628	84.3883	9.13172	30211	1	358	1	0.27933	0.278939	7226	TRPM2	-0.295144	0	18	0	0	-2.67014	84.3883
1	-1.77126	GO:0015278	M1	1	0	GO Molecular Functions	21	calcium-release channel activity		-1.77126	9.92803	4.03221	30211	17	358	2	0.558659	0.393927	7226|53373	TRPM2|TPCN1	-0.18741	0	18	0	0	-2.67014	84.3883
1	-1.62783	GO:0072570	M1	1	0	GO Molecular Functions	21	ADP-D-ribose binding		-1.62783	42.1941	6.37977	30211	2	358	1	0.27933	0.278939	7226	TRPM2	-0.161093	0	18	0	0	-2.67014	84.3883
1	-1.4751	GO:0015081	M1	1	0	GO Molecular Functions	21	sodium ion transmembrane transporter activity		-1.4751	2.81294	2.43753	30211	150	358	5	1.39665	0.620223	357|6547|7226|8913|53373	SHROOM2|SLC8A3|TRPM2|CACNA1G|TPCN1	-0.0902327	0	18	0	0	-2.67014	84.3883
1	-1.4543	GO:0097682	M1	1	0	GO Molecular Functions	21	intracellular phosphatidylinositol-3,5-bisphosphate-sensitive cation channel activity		-1.4543	28.1294	5.14592	30211	3	358	1	0.27933	0.278939	53373	TPCN1	-0.0902327	0	18	0	0	-2.67014	84.3883
1	-1.42316	GO:0099604	M1	1	0	GO Molecular Functions	21	ligand-gated calcium channel activity		-1.42316	6.49141	3.06759	30211	26	358	2	0.558659	0.393927	7226|53373	TRPM2|TPCN1	-0.0611672	0	18	0	0	-2.67014	84.3883
1	-1.36424	GO:0080025	M1	1	0	GO Molecular Functions	21	phosphatidylinositol-3,5-bisphosphate binding		-1.36424	6.02773	2.91469	30211	28	358	2	0.558659	0.393927	8729|53373	GBF1|TPCN1	-0.0144783	0	18	0	0	-2.67014	84.3883
1	-1.30992	GO:0005217	M1	1	0	GO Molecular Functions	21	intracellular ligand-gated ion channel activity		-1.30992	5.62588	2.77595	30211	30	358	2	0.558659	0.393927	7226|53373	TRPM2|TPCN1	0	0	18	0	0	-2.67014	84.3883
1	-2.61071	GO:0070577	M1	1	0	GO Molecular Functions	21	lysine-acetylated histone binding		-2.61071	11.0072	5.25752	30211	23	358	3	0.837989	0.481782	10498|23613|65980	CARM1|ZMYND8|BRD9	-0.506274	0	19	1	1	-2.61071	84.3883
1	-2.61071	GO:0140033	M1	1	0	GO Molecular Functions	21	acetylation-dependent protein binding		-2.61071	11.0072	5.25752	30211	23	358	3	0.837989	0.481782	10498|23613|65980	CARM1|ZMYND8|BRD9	-0.506274	0	19	0	0	-2.61071	84.3883
1	-1.92628	GO:0035642	M1	1	0	GO Molecular Functions	21	histone methyltransferase activity (H3-R17 specific)		-1.92628	84.3883	9.13172	30211	1	358	1	0.27933	0.278939	10498	CARM1	-0.295144	0	19	0	0	-2.61071	84.3883
1	-1.52841	GO:0042393	M1	1	0	GO Molecular Functions	21	histone binding		-1.52841	2.37236	2.38125	30211	249	358	7	1.95531	0.731776	1106|1911|6601|10498|23613|58508|65980	CHD2|PHC1|SMARCC2|CARM1|ZMYND8|KMT2C|BRD9	-0.0902327	0	19	0	0	-2.61071	84.3883
1	-2.33039	GO:0042054	M1	1	0	GO Molecular Functions	21	histone methyltransferase activity		-2.33039	5.92198	4.07313	30211	57	358	4	1.11732	0.555529	10498|58508|79813|84444	CARM1|KMT2C|EHMT1|DOT1L	-0.299911	0	20	1	1	-2.33039	84.3883
1	-1.97344	GO:0008757	M1	1	0	GO Molecular Functions	21	S-adenosylmethionine-dependent methyltransferase activity		-1.97344	3.26664	3.09818	30211	155	358	6	1.67598	0.678457	10498|51611|58508|63935|79813|84444	CARM1|DPH5|KMT2C|PCIF1|EHMT1|DOT1L	-0.295144	0	20	0	0	-2.33039	84.3883
1	-1.92628	GO:0031151	M1	1	0	GO Molecular Functions	21	histone methyltransferase activity (H3-K79 specific)		-1.92628	84.3883	9.13172	30211	1	358	1	0.27933	0.278939	84444	DOT1L	-0.295144	0	20	0	0	-2.33039	84.3883
1	-1.87079	GO:0018024	M1	1	0	GO Molecular Functions	21	histone-lysine N-methyltransferase activity		-1.87079	6.02773	3.57058	30211	42	358	3	0.837989	0.481782	58508|79813|84444	KMT2C|EHMT1|DOT1L	-0.262121	0	20	0	0	-2.33039	84.3883
1	-1.66665	GO:0008276	M1	1	0	GO Molecular Functions	21	protein methyltransferase activity		-1.66665	3.79273	2.88938	30211	89	358	4	1.11732	0.555529	10498|58508|79813|84444	CARM1|KMT2C|EHMT1|DOT1L	-0.161093	0	20	0	0	-2.33039	84.3883
1	-1.56055	GO:0008170	M1	1	0	GO Molecular Functions	21	N-methyltransferase activity		-1.56055	3.51618	2.70401	30211	96	358	4	1.11732	0.555529	10498|58508|79813|84444	CARM1|KMT2C|EHMT1|DOT1L	-0.114357	0	20	0	0	-2.33039	84.3883
1	-1.5012	GO:0016279	M1	1	0	GO Molecular Functions	21	protein-lysine N-methyltransferase activity		-1.5012	4.36491	2.80896	30211	58	358	3	0.837989	0.481782	58508|79813|84444	KMT2C|EHMT1|DOT1L	-0.0902327	0	20	0	0	-2.33039	84.3883
1	-1.48225	GO:0016278	M1	1	0	GO Molecular Functions	21	lysine N-methyltransferase activity		-1.48225	4.29093	2.77083	30211	59	358	3	0.837989	0.481782	58508|79813|84444	KMT2C|EHMT1|DOT1L	-0.0902327	0	20	0	0	-2.33039	84.3883
1	-1.36807	GO:0008168	M1	1	0	GO Molecular Functions	21	methyltransferase activity		-1.36807	2.36603	2.19609	30211	214	358	6	1.67598	0.678457	10498|51611|58508|63935|79813|84444	CARM1|DPH5|KMT2C|PCIF1|EHMT1|DOT1L	-0.0162945	0	20	0	0	-2.33039	84.3883
1	-2.32137	GO:0005131	M1	1	0	GO Molecular Functions	21	growth hormone receptor binding		-2.32137	18.7529	5.83306	30211	9	358	2	0.558659	0.393927	2688|7297	GH1|TYK2	-0.299911	0	21	1	1	-2.32137	42.1941
1	-1.62783	GO:0005148	M1	1	0	GO Molecular Functions	21	prolactin receptor binding		-1.62783	42.1941	6.37977	30211	2	358	1	0.27933	0.278939	2688	GH1	-0.161093	0	21	0	0	-2.32137	42.1941
1	-2.24679	GO:0016462	M1	1	0	GO Molecular Functions	21	pyrophosphatase activity		-2.24679	2.00084	2.97016	30211	717	358	17	4.7486	1.12403	389|1106|1759|1785|1854|2784|3305|5998|22880|22907|22985|25837|26164|54509|63971|84790|374654	RHOC|CHD2|DNM1|DNM2|DUT|GNB3|HSPA1L|RGS3|MORC2|DHX30|ACIN1|RAB26|MTG2|RHOF|KIF13A|TUBA1C|KIF7	-0.295144	0	22	1	1	-2.24679	2.2604
1	-2.22938	GO:0016817	M1	1	0	GO Molecular Functions	21	hydrolase activity, acting on acid anhydrides		-2.22938	1.9925	2.95172	30211	720	358	17	4.7486	1.12403	389|1106|1759|1785|1854|2784|3305|5998|22880|22907|22985|25837|26164|54509|63971|84790|374654	RHOC|CHD2|DNM1|DNM2|DUT|GNB3|HSPA1L|RGS3|MORC2|DHX30|ACIN1|RAB26|MTG2|RHOF|KIF13A|TUBA1C|KIF7	-0.295144	0	22	0	0	-2.24679	2.2604
1	-2.22938	GO:0016818	M1	1	0	GO Molecular Functions	21	hydrolase activity, acting on acid anhydrides, in phosphorus-containing anhydrides		-2.22938	1.9925	2.95172	30211	720	358	17	4.7486	1.12403	389|1106|1759|1785|1854|2784|3305|5998|22880|22907|22985|25837|26164|54509|63971|84790|374654	RHOC|CHD2|DNM1|DNM2|DUT|GNB3|HSPA1L|RGS3|MORC2|DHX30|ACIN1|RAB26|MTG2|RHOF|KIF13A|TUBA1C|KIF7	-0.295144	0	22	0	0	-2.24679	2.2604
1	-2.2152	GO:0017111	M1	1	0	GO Molecular Functions	21	nucleoside-triphosphatase activity		-2.2152	2.03652	2.95524	30211	663	358	16	4.46927	1.09207	389|1106|1759|1785|2784|3305|5998|22880|22907|22985|25837|26164|54509|63971|84790|374654	RHOC|CHD2|DNM1|DNM2|GNB3|HSPA1L|RGS3|MORC2|DHX30|ACIN1|RAB26|MTG2|RHOF|KIF13A|TUBA1C|KIF7	-0.295144	0	22	0	0	-2.24679	2.2604
1	-1.81575	GO:0140657	M1	1	0	GO Molecular Functions	21	ATP-dependent activity		-1.81575	1.9874	2.56395	30211	552	358	13	3.63128	0.988682	20|491|1106|3305|4363|11194|22880|22907|22985|63971|161291|374654|399687	ABCA2|ATP2B2|CHD2|HSPA1L|ABCC1|ABCB8|MORC2|DHX30|ACIN1|KIF13A|TMEM30B|KIF7|MYO18A	-0.210715	0	22	0	0	-2.24679	2.2604
1	-1.71025	GO:0003924	M1	1	0	GO Molecular Functions	21	GTPase activity		-1.71025	2.2604	2.54417	30211	336	358	9	2.51397	0.827388	389|1759|1785|2784|5998|25837|26164|54509|84790	RHOC|DNM1|DNM2|GNB3|RGS3|RAB26|MTG2|RHOF|TUBA1C	-0.161093	0	22	0	0	-2.24679	2.2604
1	-2.23653	GO:0090482	M1	1	0	GO Molecular Functions	21	vitamin transmembrane transporter activity		-2.23653	8.16661	4.37177	30211	31	358	3	0.837989	0.481782	4363|11182|60386	ABCC1|SLC2A6|SLC25A19	-0.295144	0	23	1	1	-2.23653	84.3883
1	-2.15836	GO:0008514	M1	1	0	GO Molecular Functions	21	organic anion transmembrane transporter activity		-2.15836	3.1759	3.2597	30211	186	358	7	1.95531	0.731776	4363|11182|55238|56262|60386|63910|81855	ABCC1|SLC2A6|SLC38A7|LRRC8A|SLC25A19|SLC17A9|SFXN3	-0.295144	0	23	0	0	-2.23653	84.3883
1	-2.14411	GO:1901474	M1	1	0	GO Molecular Functions	21	azole transmembrane transporter activity		-2.14411	15.3433	5.21033	30211	11	358	2	0.558659	0.393927	55238|60386	SLC38A7|SLC25A19	-0.295144	0	23	0	0	-2.23653	84.3883
1	-1.92628	GO:0030233	M1	1	0	GO Molecular Functions	21	deoxynucleotide transmembrane transporter activity		-1.92628	84.3883	9.13172	30211	1	358	1	0.27933	0.278939	60386	SLC25A19	-0.295144	0	23	0	0	-2.23653	84.3883
1	-1.62783	GO:0090422	M1	1	0	GO Molecular Functions	21	thiamine pyrophosphate transmembrane transporter activity		-1.62783	42.1941	6.37977	30211	2	358	1	0.27933	0.278939	60386	SLC25A19	-0.161093	0	23	0	0	-2.23653	84.3883
1	-1.62379	GO:1901682	M1	1	0	GO Molecular Functions	21	sulfur compound transmembrane transporter activity		-1.62379	4.86855	3.05749	30211	52	358	3	0.837989	0.481782	4363|55238|60386	ABCC1|SLC38A7|SLC25A19	-0.159684	0	23	0	0	-2.23653	84.3883
1	-1.45531	GO:0008509	M1	1	0	GO Molecular Functions	21	anion transmembrane transporter activity		-1.45531	2.14319	2.23353	30211	315	358	8	2.23464	0.781186	2542|4363|11182|55238|56262|60386|63910|81855	SLC37A4|ABCC1|SLC2A6|SLC38A7|LRRC8A|SLC25A19|SLC17A9|SFXN3	-0.0902327	0	23	0	0	-2.23653	84.3883
1	-1.33193	GO:0015234	M1	1	0	GO Molecular Functions	21	thiamine transmembrane transporter activity		-1.33193	21.0971	4.40181	30211	4	358	1	0.27933	0.278939	60386	SLC25A19	-0.0075467	0	23	0	0	-2.23653	84.3883
1	-2.19756	GO:0050699	M1	1	0	GO Molecular Functions	21	WW domain binding		-2.19756	7.9114	4.28363	30211	32	358	3	0.837989	0.481782	1785|10188|10712	DNM2|TNK2|FAM189B	-0.295144	0	24	1	1	-2.19756	28.1294
1	-1.93561	GO:0050780	M1	1	0	GO Molecular Functions	21	dopamine receptor binding		-1.93561	12.0555	4.53088	30211	14	358	2	0.558659	0.393927	1742|1785	DLG4|DNM2	-0.295144	0	24	0	0	-2.19756	28.1294
1	-1.4543	GO:0031749	M1	1	0	GO Molecular Functions	21	D2 dopamine receptor binding		-1.4543	28.1294	5.14592	30211	3	358	1	0.27933	0.278939	1785	DNM2	-0.0902327	0	24	0	0	-2.19756	28.1294
1	-2.15995	GO:0030291	M1	1	0	GO Molecular Functions	21	protein serine/threonine kinase inhibitor activity		-2.15995	7.67166	4.19922	30211	33	358	3	0.837989	0.481782	5575|57521|388324	PRKAR1B|RPTOR|INCA1	-0.295144	0	25	1	1	-2.15995	28.1294
1	-1.4543	GO:0001002	M1	1	0	GO Molecular Functions	21	RNA polymerase III type 1 promoter sequence-specific DNA binding		-1.4543	28.1294	5.14592	30211	3	358	1	0.27933	0.278939	57521	RPTOR	-0.0902327	0	25	0	0	-2.15995	28.1294
1	-1.4543	GO:0001003	M1	1	0	GO Molecular Functions	21	RNA polymerase III type 2 promoter sequence-specific DNA binding		-1.4543	28.1294	5.14592	30211	3	358	1	0.27933	0.278939	57521	RPTOR	-0.0902327	0	25	0	0	-2.15995	28.1294
1	-1.4543	GO:0001156	M1	1	0	GO Molecular Functions	21	TFIIIC-class transcription factor complex binding		-1.4543	28.1294	5.14592	30211	3	358	1	0.27933	0.278939	57521	RPTOR	-0.0902327	0	25	0	0	-2.15995	28.1294
1	-1.4543	GO:0080084	M1	1	0	GO Molecular Functions	21	5S rDNA binding		-1.4543	28.1294	5.14592	30211	3	358	1	0.27933	0.278939	57521	RPTOR	-0.0902327	0	25	0	0	-2.15995	28.1294
1	-1.33193	GO:0001025	M1	1	0	GO Molecular Functions	21	RNA polymerase III general transcription initiation factor binding		-1.33193	21.0971	4.40181	30211	4	358	1	0.27933	0.278939	57521	RPTOR	-0.0075467	0	25	0	0	-2.15995	28.1294
1	-2.14411	GO:0022889	M1	1	0	GO Molecular Functions	21	serine transmembrane transporter activity		-2.14411	15.3433	5.21033	30211	11	358	2	0.558659	0.393927	55238|81855	SLC38A7|SFXN3	-0.295144	0	26	1	1	-2.14411	84.3883
1	-1.92628	GO:0015191	M1	1	0	GO Molecular Functions	21	L-methionine transmembrane transporter activity		-1.92628	84.3883	9.13172	30211	1	358	1	0.27933	0.278939	55238	SLC38A7	-0.295144	0	26	0	0	-2.14411	84.3883
1	-1.92628	GO:0043865	M1	1	0	GO Molecular Functions	21	methionine transmembrane transporter activity		-1.92628	84.3883	9.13172	30211	1	358	1	0.27933	0.278939	55238	SLC38A7	-0.295144	0	26	0	0	-2.14411	84.3883
1	-1.4543	GO:0015182	M1	1	0	GO Molecular Functions	21	L-asparagine transmembrane transporter activity		-1.4543	28.1294	5.14592	30211	3	358	1	0.27933	0.278939	55238	SLC38A7	-0.0902327	0	26	0	0	-2.14411	84.3883
1	-2.14411	GO:0001161	M1	1	0	GO Molecular Functions	21	intronic transcription regulatory region sequence-specific DNA binding		-2.14411	15.3433	5.21033	30211	11	358	2	0.558659	0.393927	3297|7080	HSF1|NKX2-1	-0.295144	0	27	1	1	-2.14411	84.3883
1	-2.06833	GO:0097677	M1	1	0	GO Molecular Functions	21	STAT family protein binding		-2.06833	14.0647	4.95698	30211	12	358	2	0.558659	0.393927	3297|5771	HSF1|PTPN2	-0.295144	0	27	0	0	-2.14411	84.3883
1	-1.92628	GO:0061770	M1	1	0	GO Molecular Functions	21	translation elongation factor binding		-1.92628	84.3883	9.13172	30211	1	358	1	0.27933	0.278939	3297	HSF1	-0.295144	0	27	0	0	-2.14411	84.3883
1	-2.11223	GO:0004725	M1	1	0	GO Molecular Functions	21	protein tyrosine phosphatase activity		-2.11223	4.09652	3.44726	30211	103	358	5	1.39665	0.620223	5771|5797|5802|27143|56940	PTPN2|PTPRM|PTPRS|PALD1|DUSP22	-0.295144	0	28	1	1	-2.11223	4.09652
1	-1.71481	GO:0004721	M1	1	0	GO Molecular Functions	21	phosphoprotein phosphatase activity		-1.71481	2.86062	2.71869	30211	177	358	6	1.67598	0.678457	5771|5797|5802|27143|56940|147699	PTPN2|PTPRM|PTPRS|PALD1|DUSP22|PPM1N	-0.161093	0	28	0	0	-2.11223	4.09652
1	-1.32611	GO:0016791	M1	1	0	GO Molecular Functions	21	phosphatase activity		-1.32611	2.14028	2.08401	30211	276	358	7	1.95531	0.731776	3631|5771|5797|5802|27143|56940|147699	INPP4A|PTPN2|PTPRM|PTPRS|PALD1|DUSP22|PPM1N	-0.00362118	0	28	0	0	-2.11223	4.09652
1	-2.08847	GO:0042887	M1	1	0	GO Molecular Functions	21	amide transmembrane transporter activity		-2.08847	7.23328	4.04057	30211	35	358	3	0.837989	0.481782	4363|55238|84976	ABCC1|SLC38A7|DISP1	-0.295144	0	29	1	1	-2.08847	42.1941
1	-1.87685	GO:1904680	M1	1	0	GO Molecular Functions	21	peptide transmembrane transporter activity		-1.87685	11.2518	4.34903	30211	15	358	2	0.558659	0.393927	4363|84976	ABCC1|DISP1	-0.264511	0	29	0	0	-2.08847	42.1941
1	-1.62783	GO:0015420	M1	1	0	GO Molecular Functions	21	ABC-type vitamin B12 transporter activity		-1.62783	42.1941	6.37977	30211	2	358	1	0.27933	0.278939	4363	ABCC1	-0.161093	0	29	0	0	-2.08847	42.1941
1	-2.06833	GO:0008353	M1	1	0	GO Molecular Functions	21	RNA polymerase II CTD heptapeptide repeat kinase activity		-2.06833	14.0647	4.95698	30211	12	358	2	0.558659	0.393927	8812|23097	CCNK|CDK19	-0.295144	0	30	1	1	-2.06833	14.0647
1	-1.33654	GO:0004693	M1	1	0	GO Molecular Functions	21	cyclin-dependent protein serine/threonine kinase activity		-1.33654	5.81988	2.8437	30211	29	358	2	0.558659	0.393927	8812|23097	CCNK|CDK19	-0.0075467	0	30	0	0	-2.06833	14.0647
1	-1.33654	GO:0097472	M1	1	0	GO Molecular Functions	21	cyclin-dependent protein kinase activity		-1.33654	5.81988	2.8437	30211	29	358	2	0.558659	0.393927	8812|23097	CCNK|CDK19	-0.0075467	0	30	0	0	-2.06833	14.0647
1	-2.01706	GO:0001228	M1	1	0	GO Molecular Functions	21	DNA-binding transcription activator activity, RNA polymerase II-specific		-2.01706	2.1919	2.82715	30211	462	358	12	3.35196	0.951271	2120|4208|4211|4212|4774|4802|6495|6778|7008|7027|7716|26508	ETV6|MEF2C|MEIS1|MEIS2|NFIA|NFYC|SIX1|STAT6|TEF|TFDP1|VEZF1|HEYL	-0.295144	0	31	1	1	-2.01706	2.1919
1	-1.98956	GO:0001216	M1	1	0	GO Molecular Functions	21	DNA-binding transcription activator activity		-1.98956	2.17309	2.79473	30211	466	358	12	3.35196	0.951271	2120|4208|4211|4212|4774|4802|6495|6778|7008|7027|7716|26508	ETV6|MEF2C|MEIS1|MEIS2|NFIA|NFYC|SIX1|STAT6|TEF|TFDP1|VEZF1|HEYL	-0.295144	0	31	0	0	-2.01706	2.1919
1	-1.99444	GO:0005516	M1	1	0	GO Molecular Functions	21	calmodulin binding		-1.99444	2.95359	3.0355	30211	200	358	7	1.95531	0.731776	491|2130|6547|8569|10777|29888|55755	ATP2B2|EWSR1|SLC8A3|MKNK1|ARPP21|STRN4|CDK5RAP2	-0.295144	0	32	1	1	-1.99444	2.95359
1	-1.96063	GO:0005178	M1	1	0	GO Molecular Functions	21	integrin binding		-1.96063	3.2457	3.07949	30211	156	358	6	1.67598	0.678457	1307|3691|3694|5771|6714|8751	COL16A1|ITGB4|ITGB6|PTPN2|SRC|ADAM15	-0.295144	0	33	1	1	-1.96063	3.2457
1	-1.92628	GO:0004454	M1	1	0	GO Molecular Functions	21	ketohexokinase activity		-1.92628	84.3883	9.13172	30211	1	358	1	0.27933	0.278939	3795	KHK	-0.295144	0	34	1	1	-1.92628	84.3883
1	-1.59606	GO:0019200	M1	1	0	GO Molecular Functions	21	carbohydrate kinase activity		-1.59606	8.03698	3.53254	30211	21	358	2	0.558659	0.393927	3795|84197	KHK|POMK	-0.144835	0	34	0	0	-1.92628	84.3883
1	-1.92628	GO:0005166	M1	1	0	GO Molecular Functions	21	neurotrophin p75 receptor binding		-1.92628	84.3883	9.13172	30211	1	358	1	0.27933	0.278939	4914	NTRK1	-0.295144	0	35	1	1	-1.92628	84.3883
1	-1.62783	GO:0010465	M1	1	0	GO Molecular Functions	21	nerve growth factor receptor activity		-1.62783	42.1941	6.37977	30211	2	358	1	0.27933	0.278939	4914	NTRK1	-0.161093	0	35	0	0	-1.92628	84.3883
1	-1.92628	GO:0086057	M1	1	0	GO Molecular Functions	21	voltage-gated calcium channel activity involved in bundle of His cell action potential		-1.92628	84.3883	9.13172	30211	1	358	1	0.27933	0.278939	781	CACNA2D1	-0.295144	0	36	1	1	-1.92628	84.3883
1	-1.92628	GO:0060072	M1	1	0	GO Molecular Functions	21	large conductance calcium-activated potassium channel activity		-1.92628	84.3883	9.13172	30211	1	358	1	0.27933	0.278939	3778	KCNMA1	-0.295144	0	37	1	1	-1.92628	84.3883
1	-1.92628	GO:1905059	M1	1	0	GO Molecular Functions	21	P-type calcium transporter activity involved in regulation of postsynaptic cytosolic calcium ion concentration		-1.92628	84.3883	9.13172	30211	1	358	1	0.27933	0.278939	491	ATP2B2	-0.295144	0	38	1	1	-1.92628	84.3883
1	-1.4543	GO:1905056	M1	1	0	GO Molecular Functions	21	P-type calcium transporter activity involved in regulation of presynaptic cytosolic calcium ion concentration		-1.4543	28.1294	5.14592	30211	3	358	1	0.27933	0.278939	491	ATP2B2	-0.0902327	0	38	0	0	-1.92628	84.3883
1	-1.92628	GO:0015152	M1	1	0	GO Molecular Functions	21	glucose-6-phosphate transmembrane transporter activity		-1.92628	84.3883	9.13172	30211	1	358	1	0.27933	0.278939	2542	SLC37A4	-0.295144	0	39	1	1	-1.92628	84.3883
1	-1.4543	GO:0015119	M1	1	0	GO Molecular Functions	21	hexose phosphate transmembrane transporter activity		-1.4543	28.1294	5.14592	30211	3	358	1	0.27933	0.278939	2542	SLC37A4	-0.0902327	0	39	0	0	-1.92628	84.3883
1	-1.4543	GO:0015315	M1	1	0	GO Molecular Functions	21	organophosphate:inorganic phosphate antiporter activity		-1.4543	28.1294	5.14592	30211	3	358	1	0.27933	0.278939	2542	SLC37A4	-0.0902327	0	39	0	0	-1.92628	84.3883
1	-1.4543	GO:0015526	M1	1	0	GO Molecular Functions	21	hexose-phosphate:inorganic phosphate antiporter activity		-1.4543	28.1294	5.14592	30211	3	358	1	0.27933	0.278939	2542	SLC37A4	-0.0902327	0	39	0	0	-1.92628	84.3883
1	-1.4543	GO:0061513	M1	1	0	GO Molecular Functions	21	glucose 6-phosphate:inorganic phosphate antiporter activity		-1.4543	28.1294	5.14592	30211	3	358	1	0.27933	0.278939	2542	SLC37A4	-0.0902327	0	39	0	0	-1.92628	84.3883
1	-1.92628	GO:0050683	M1	1	0	GO Molecular Functions	21	AF-1 domain binding		-1.92628	84.3883	9.13172	30211	1	358	1	0.27933	0.278939	26508	HEYL	-0.295144	0	40	1	1	-1.92628	84.3883
1	-1.92628	GO:0004164	M1	1	0	GO Molecular Functions	21	diphthine synthase activity		-1.92628	84.3883	9.13172	30211	1	358	1	0.27933	0.278939	51611	DPH5	-0.295144	0	41	1	1	-1.92628	84.3883
1	-1.92628	GO:0106156	M1	1	0	GO Molecular Functions	21	peptidyl-lysine 4-dioxygenase activity		-1.92628	84.3883	9.13172	30211	1	358	1	0.27933	0.278939	65094	JMJD4	-0.295144	0	42	1	1	-1.92628	84.3883
1	-1.62783	GO:0033749	M1	1	0	GO Molecular Functions	21	histone H3-methyl-arginine-3 demethylase activity		-1.62783	42.1941	6.37977	30211	2	358	1	0.27933	0.278939	65094	JMJD4	-0.161093	0	42	0	0	-1.92628	84.3883
1	-1.92628	GO:0000334	M1	1	0	GO Molecular Functions	21	3-hydroxyanthranilate 3,4-dioxygenase activity		-1.92628	84.3883	9.13172	30211	1	358	1	0.27933	0.278939	23498	HAAO	-0.295144	0	43	1	1	-1.92628	84.3883
1	-1.92628	GO:0047305	M1	1	0	GO Molecular Functions	21	(R)-3-amino-2-methylpropionate-pyruvate transaminase activity		-1.92628	84.3883	9.13172	30211	1	358	1	0.27933	0.278939	64902	AGXT2	-0.295144	0	44	1	1	-1.92628	84.3883
1	-1.62783	GO:0008453	M1	1	0	GO Molecular Functions	21	alanine-glyoxylate transaminase activity		-1.62783	42.1941	6.37977	30211	2	358	1	0.27933	0.278939	64902	AGXT2	-0.161093	0	44	0	0	-1.92628	84.3883
1	-1.92628	GO:0008890	M1	1	0	GO Molecular Functions	21	glycine C-acetyltransferase activity		-1.92628	84.3883	9.13172	30211	1	358	1	0.27933	0.278939	23464	GCAT	-0.295144	0	45	1	1	-1.92628	84.3883
1	-1.62783	GO:0004068	M1	1	0	GO Molecular Functions	21	aspartate 1-decarboxylase activity		-1.62783	42.1941	6.37977	30211	2	358	1	0.27933	0.278939	51380	CSAD	-0.161093	0	45	0	0	-1.92628	84.3883
1	-1.62783	GO:0004782	M1	1	0	GO Molecular Functions	21	sulfinoalanine decarboxylase activity		-1.62783	42.1941	6.37977	30211	2	358	1	0.27933	0.278939	51380	CSAD	-0.161093	0	45	0	0	-1.92628	84.3883
1	-1.56049	GO:0030170	M1	1	0	GO Molecular Functions	21	pyridoxal phosphate binding		-1.56049	4.603	2.92874	30211	55	358	3	0.837989	0.481782	23464|51380|64902	GCAT|CSAD|AGXT2	-0.114357	0	45	0	0	-1.92628	84.3883
1	-1.54031	GO:0070279	M1	1	0	GO Molecular Functions	21	vitamin B6 binding		-1.54031	4.5208	2.88788	30211	56	358	3	0.837989	0.481782	23464|51380|64902	GCAT|CSAD|AGXT2	-0.0991263	0	45	0	0	-1.92628	84.3883
1	-1.92628	GO:0052917	M1	1	0	GO Molecular Functions	21	dolichyl-P-Man:Man(7)GlcNAc(2)-PP-dolichol alpha-1,6-mannosyltransferase		-1.92628	84.3883	9.13172	30211	1	358	1	0.27933	0.278939	79087	ALG12	-0.295144	0	46	1	1	-1.92628	84.3883
1	-1.62783	GO:0000009	M1	1	0	GO Molecular Functions	21	alpha-1,6-mannosyltransferase activity		-1.62783	42.1941	6.37977	30211	2	358	1	0.27933	0.278939	79087	ALG12	-0.161093	0	46	0	0	-1.92628	84.3883
1	-1.92628	GO:0001512	M1	1	0	GO Molecular Functions	21	dihydronicotinamide riboside quinone reductase activity		-1.92628	84.3883	9.13172	30211	1	358	1	0.27933	0.278939	4835	NQO2	-0.295144	0	47	1	1	-1.92628	84.3883
1	-1.92628	GO:1904408	M1	1	0	GO Molecular Functions	21	melatonin binding		-1.92628	84.3883	9.13172	30211	1	358	1	0.27933	0.278939	4835	NQO2	-0.295144	0	47	0	0	-1.92628	84.3883
1	-1.92628	GO:1905594	M1	1	0	GO Molecular Functions	21	resveratrol binding		-1.92628	84.3883	9.13172	30211	1	358	1	0.27933	0.278939	4835	NQO2	-0.295144	0	47	0	0	-1.92628	84.3883
1	-1.92628	GO:0050290	M1	1	0	GO Molecular Functions	21	sphingomyelin phosphodiesterase D activity		-1.92628	84.3883	9.13172	30211	1	358	1	0.27933	0.278939	55627	SMPD4	-0.295144	0	48	1	1	-1.92628	84.3883
1	-1.92628	GO:0019778	M1	1	0	GO Molecular Functions	21	Atg12 activating enzyme activity		-1.92628	84.3883	9.13172	30211	1	358	1	0.27933	0.278939	10533	ATG7	-0.295144	0	49	1	1	-1.92628	84.3883
1	-1.92628	GO:0019779	M1	1	0	GO Molecular Functions	21	Atg8 activating enzyme activity		-1.92628	84.3883	9.13172	30211	1	358	1	0.27933	0.278939	10533	ATG7	-0.295144	0	49	0	0	-1.92628	84.3883
1	-1.92628	GO:0004306	M1	1	0	GO Molecular Functions	21	ethanolamine-phosphate cytidylyltransferase activity		-1.92628	84.3883	9.13172	30211	1	358	1	0.27933	0.278939	5833	PCYT2	-0.295144	0	50	1	1	-1.92628	84.3883
1	-1.92628	GO:0004852	M1	1	0	GO Molecular Functions	21	uroporphyrinogen-III synthase activity		-1.92628	84.3883	9.13172	30211	1	358	1	0.27933	0.278939	7390	UROS	-0.295144	0	51	1	1	-1.92628	84.3883
1	-1.92628	GO:0017125	M1	1	0	GO Molecular Functions	21	deoxycytidyl transferase activity		-1.92628	84.3883	9.13172	30211	1	358	1	0.27933	0.278939	51455	REV1	-0.295144	0	52	1	1	-1.92628	84.3883
1	-1.92628	GO:0001626	M1	1	0	GO Molecular Functions	21	nociceptin receptor activity		-1.92628	84.3883	9.13172	30211	1	358	1	0.27933	0.278939	4987	OPRL1	-0.295144	0	53	1	1	-1.92628	84.3883
1	-1.92628	GO:0004132	M1	1	0	GO Molecular Functions	21	dCMP deaminase activity		-1.92628	84.3883	9.13172	30211	1	358	1	0.27933	0.278939	1635	DCTD	-0.295144	0	54	1	1	-1.92628	84.3883
1	-1.92628	GO:0038177	M1	1	0	GO Molecular Functions	21	death receptor agonist activity		-1.92628	84.3883	9.13172	30211	1	358	1	0.27933	0.278939	1896	EDA	-0.295144	0	55	1	1	-1.92628	84.3883
1	-1.92628	GO:0047277	M1	1	0	GO Molecular Functions	21	globoside alpha-N-acetylgalactosaminyltransferase activity		-1.92628	84.3883	9.13172	30211	1	358	1	0.27933	0.278939	26301	GBGT1	-0.295144	0	56	1	1	-1.92628	84.3883
1	-1.92628	GO:0031811	M1	1	0	GO Molecular Functions	21	G protein-coupled nucleotide receptor binding		-1.92628	84.3883	9.13172	30211	1	358	1	0.27933	0.278939	1742	DLG4	-0.295144	0	57	1	1	-1.92628	84.3883
1	-1.92628	GO:0031812	M1	1	0	GO Molecular Functions	21	P2Y1 nucleotide receptor binding		-1.92628	84.3883	9.13172	30211	1	358	1	0.27933	0.278939	1742	DLG4	-0.295144	0	57	0	0	-1.92628	84.3883
1	-1.67855	GO:0098918	M1	1	0	GO Molecular Functions	21	structural constituent of synapse		-1.67855	8.88298	3.76395	30211	19	358	2	0.558659	0.393927	1742|23085	DLG4|ERC1	-0.161093	0	57	0	0	-1.92628	84.3883
1	-1.4543	GO:0098879	M1	1	0	GO Molecular Functions	21	structural constituent of postsynaptic specialization		-1.4543	28.1294	5.14592	30211	3	358	1	0.27933	0.278939	1742	DLG4	-0.0902327	0	57	0	0	-1.92628	84.3883
1	-1.4543	GO:0098919	M1	1	0	GO Molecular Functions	21	structural constituent of postsynaptic density		-1.4543	28.1294	5.14592	30211	3	358	1	0.27933	0.278939	1742	DLG4	-0.0902327	0	57	0	0	-1.92628	84.3883
1	-1.34353	GO:0097110	M1	1	0	GO Molecular Functions	21	scaffold protein binding		-1.34353	3.77858	2.49335	30211	67	358	3	0.837989	0.481782	1742|6714|8913	DLG4|SRC|CACNA1G	-0.0075467	0	57	0	0	-1.92628	84.3883
1	-1.33193	GO:0031697	M1	1	0	GO Molecular Functions	21	beta-1 adrenergic receptor binding		-1.33193	21.0971	4.40181	30211	4	358	1	0.27933	0.278939	1742	DLG4	-0.0075467	0	57	0	0	-1.92628	84.3883
1	-1.89922	GO:0030020	M1	1	0	GO Molecular Functions	21	extracellular matrix structural constituent conferring tensile strength		-1.89922	6.17475	3.63092	30211	41	358	3	0.837989	0.481782	1292|1302|1307	COL6A2|COL11A2|COL16A1	-0.272763	0	58	1	1	-1.89922	6.17475
1	-1.87685	GO:0070742	M1	1	0	GO Molecular Functions	21	C2H2 zinc finger domain binding		-1.87685	11.2518	4.34903	30211	15	358	2	0.558659	0.393927	23524|79813	SRRM2|EHMT1	-0.264511	0	59	1	1	-1.87685	28.1294
1	-1.4543	GO:0046976	M1	1	0	GO Molecular Functions	21	histone methyltransferase activity (H3-K27 specific)		-1.4543	28.1294	5.14592	30211	3	358	1	0.27933	0.278939	79813	EHMT1	-0.0902327	0	59	0	0	-1.87685	28.1294
1	-1.39997	GO:0001221	M1	1	0	GO Molecular Functions	21	transcription coregulator binding		-1.39997	3.12549	2.4232	30211	108	358	4	1.11732	0.555529	6495|8463|58525|79813	SIX1|TEAD2|WIZ|EHMT1	-0.0420892	0	59	0	0	-1.87685	28.1294
1	-1.35972	GO:0002039	M1	1	0	GO Molecular Functions	21	p53 binding		-1.35972	3.83583	2.52562	30211	66	358	3	0.837989	0.481782	23368|25946|79813	PPP1R13B|ZNF385A|EHMT1	-0.0119671	0	59	0	0	-1.87685	28.1294
1	-1.80127	GO:0003712	M1	1	0	GO Molecular Functions	21	transcription coregulator activity		-1.80127	2.04578	2.56903	30211	495	358	12	3.35196	0.951271	2130|6601|9506|9913|10498|22992|23613|51684|54620|58508|171023|256643	EWSR1|SMARCC2|PAGE4|SUPT7L|CARM1|KDM2A|ZMYND8|SUFU|FBXL19|KMT2C|ASXL1|BCLAF3	-0.203418	0	60	1	1	-1.80127	2.04578
1	-1.77126	GO:0070064	M1	1	0	GO Molecular Functions	21	proline-rich region binding		-1.77126	9.92803	4.03221	30211	17	358	2	0.558659	0.393927	6453|10152	ITSN1|ABI2	-0.18741	0	61	1	1	-1.77126	9.92803
1	-1.71541	GO:0008013	M1	1	0	GO Molecular Functions	21	beta-catenin binding		-1.71541	3.92504	2.97468	30211	86	358	4	1.11732	0.555529	357|10498|23189|51684	SHROOM2|CARM1|KANK1|SUFU	-0.161093	0	62	1	1	-1.71541	3.92504
1	-1.69159	GO:0140359	M1	1	0	GO Molecular Functions	21	ABC-type transporter activity		-1.69159	5.16663	3.19651	30211	49	358	3	0.837989	0.481782	20|4363|11194	ABCA2|ABCC1|ABCB8	-0.161093	0	63	1	1	-1.69159	42.1941
1	-1.62783	GO:0099038	M1	1	0	GO Molecular Functions	21	ceramide floppase activity		-1.62783	42.1941	6.37977	30211	2	358	1	0.27933	0.278939	20	ABCA2	-0.161093	0	63	0	0	-1.69159	42.1941
1	-1.4543	GO:0046623	M1	1	0	GO Molecular Functions	21	sphingolipid floppase activity		-1.4543	28.1294	5.14592	30211	3	358	1	0.27933	0.278939	20	ABCA2	-0.0902327	0	63	0	0	-1.69159	42.1941
1	-1.41244	GO:0042626	M1	1	0	GO Molecular Functions	21	ATPase-coupled transmembrane transporter activity		-1.41244	3.1547	2.44506	30211	107	358	4	1.11732	0.555529	20|491|4363|11194	ABCA2|ATP2B2|ABCC1|ABCB8	-0.0525097	0	63	0	0	-1.69159	42.1941
1	-1.39309	GO:0140326	M1	1	0	GO Molecular Functions	21	ATPase-coupled intramembrane lipid transporter activity		-1.39309	6.25098	2.98921	30211	27	358	2	0.558659	0.393927	20|161291	ABCA2|TMEM30B	-0.037248	0	63	0	0	-1.69159	42.1941
1	-1.63796	GO:0003682	M1	1	0	GO Molecular Functions	21	chromatin binding		-1.63796	1.87851	2.34763	30211	584	358	13	3.63128	0.988682	1911|3297|4211|4774|5316|6495|6601|6829|22880|22907|29803|116138|171023	PHC1|HSF1|MEIS1|NFIA|PKNOX1|SIX1|SMARCC2|SUPT5H|MORC2|DHX30|REPIN1|KLHDC3|ASXL1	-0.161093	0	64	1	1	-1.63796	1.87851
1	-1.63616	GO:0070300	M1	1	0	GO Molecular Functions	21	phosphatidic acid binding		-1.63616	8.43883	3.64421	30211	20	358	2	0.558659	0.393927	51735|57476	RAPGEF6|GRAMD1B	-0.161093	0	65	1	1	-1.63616	8.43883
1	-1.62783	GO:0072518	M1	1	0	GO Molecular Functions	21	Rho-dependent protein serine/threonine kinase activity		-1.62783	42.1941	6.37977	30211	2	358	1	0.27933	0.278939	9475	ROCK2	-0.161093	0	66	1	1	-1.62783	42.1941
1	-1.62783	GO:0099580	M1	1	0	GO Molecular Functions	21	ion antiporter activity involved in regulation of postsynaptic membrane potential		-1.62783	42.1941	6.37977	30211	2	358	1	0.27933	0.278939	6547	SLC8A3	-0.161093	0	67	1	1	-1.62783	42.1941
1	-1.62783	GO:0031732	M1	1	0	GO Molecular Functions	21	CCR7 chemokine receptor binding		-1.62783	42.1941	6.37977	30211	2	358	1	0.27933	0.278939	6363	CCL19	-0.161093	0	68	1	1	-1.62783	42.1941
1	-1.4543	GO:0031735	M1	1	0	GO Molecular Functions	21	CCR10 chemokine receptor binding		-1.4543	28.1294	5.14592	30211	3	358	1	0.27933	0.278939	6363	CCL19	-0.0902327	0	68	0	0	-1.62783	42.1941
1	-1.62783	GO:0004507	M1	1	0	GO Molecular Functions	21	steroid 11-beta-monooxygenase activity		-1.62783	42.1941	6.37977	30211	2	358	1	0.27933	0.278939	1584	CYP11B1	-0.161093	0	69	1	1	-1.62783	42.1941
1	-1.62783	GO:0047783	M1	1	0	GO Molecular Functions	21	corticosterone 18-monooxygenase activity		-1.62783	42.1941	6.37977	30211	2	358	1	0.27933	0.278939	1584	CYP11B1	-0.161093	0	69	0	0	-1.62783	42.1941
1	-1.62783	GO:0004019	M1	1	0	GO Molecular Functions	21	adenylosuccinate synthase activity		-1.62783	42.1941	6.37977	30211	2	358	1	0.27933	0.278939	122622	ADSS1	-0.161093	0	70	1	1	-1.62783	42.1941
1	-1.62783	GO:0004832	M1	1	0	GO Molecular Functions	21	valine-tRNA ligase activity		-1.62783	42.1941	6.37977	30211	2	358	1	0.27933	0.278939	7407	VARS1	-0.161093	0	71	1	1	-1.62783	42.1941
1	-1.62783	GO:0050659	M1	1	0	GO Molecular Functions	21	N-acetylgalactosamine 4-sulfate 6-O-sulfotransferase activity		-1.62783	42.1941	6.37977	30211	2	358	1	0.27933	0.278939	51363	CHST15	-0.161093	0	72	1	1	-1.62783	42.1941
1	-1.62783	GO:0019002	M1	1	0	GO Molecular Functions	21	GMP binding		-1.62783	42.1941	6.37977	30211	2	358	1	0.27933	0.278939	25837	RAB26	-0.161093	0	73	1	1	-1.62783	42.1941
1	-1.62783	GO:0004170	M1	1	0	GO Molecular Functions	21	dUTP diphosphatase activity		-1.62783	42.1941	6.37977	30211	2	358	1	0.27933	0.278939	1854	DUT	-0.161093	0	74	1	1	-1.62783	42.1941
1	-1.62783	GO:0016316	M1	1	0	GO Molecular Functions	21	phosphatidylinositol-3,4-bisphosphate 4-phosphatase activity		-1.62783	42.1941	6.37977	30211	2	358	1	0.27933	0.278939	3631	INPP4A	-0.161093	0	75	1	1	-1.62783	42.1941
1	-1.62783	GO:0017161	M1	1	0	GO Molecular Functions	21	inositol-1,3,4-trisphosphate 4-phosphatase activity		-1.62783	42.1941	6.37977	30211	2	358	1	0.27933	0.278939	3631	INPP4A	-0.161093	0	75	0	0	-1.62783	42.1941
1	-1.62783	GO:0052828	M1	1	0	GO Molecular Functions	21	inositol-3,4-bisphosphate 4-phosphatase activity		-1.62783	42.1941	6.37977	30211	2	358	1	0.27933	0.278939	3631	INPP4A	-0.161093	0	75	0	0	-1.62783	42.1941
1	-1.33193	GO:0034597	M1	1	0	GO Molecular Functions	21	phosphatidylinositol-4,5-bisphosphate 4-phosphatase activity		-1.33193	21.0971	4.40181	30211	4	358	1	0.27933	0.278939	3631	INPP4A	-0.0075467	0	75	0	0	-1.62783	42.1941
1	-1.33193	GO:0106017	M1	1	0	GO Molecular Functions	21	phosphatidylinositol-3,4-bisphosphate phosphatase activity		-1.33193	21.0971	4.40181	30211	4	358	1	0.27933	0.278939	3631	INPP4A	-0.0075467	0	75	0	0	-1.62783	42.1941
1	-1.59606	GO:0051010	M1	1	0	GO Molecular Functions	21	microtubule plus-end binding		-1.59606	8.03698	3.53254	30211	21	358	2	0.558659	0.393927	22919|23122	MAPRE1|CLASP2	-0.144835	0	76	1	1	-1.59606	8.03698
1	-1.55802	GO:0005158	M1	1	0	GO Molecular Functions	21	insulin receptor binding		-1.55802	7.67166	3.42802	30211	22	358	2	0.558659	0.393927	2887|6714	GRB10|SRC	-0.114357	0	77	1	1	-1.55802	7.67166
1	-1.4543	GO:0140090	M1	1	0	GO Molecular Functions	21	membrane curvature sensor activity		-1.4543	28.1294	5.14592	30211	3	358	1	0.27933	0.278939	3382	ICA1	-0.0902327	0	78	1	1	-1.4543	28.1294
1	-1.4543	GO:0017020	M1	1	0	GO Molecular Functions	21	myosin phosphatase regulator activity		-1.4543	28.1294	5.14592	30211	3	358	1	0.27933	0.278939	1760	DMPK	-0.0902327	0	79	1	1	-1.4543	28.1294
1	-1.4543	GO:0016422	M1	1	0	GO Molecular Functions	21	mRNA (2'-O-methyladenosine-N6-)-methyltransferase activity		-1.4543	28.1294	5.14592	30211	3	358	1	0.27933	0.278939	63935	PCIF1	-0.0902327	0	80	1	1	-1.4543	28.1294
1	-1.4543	GO:0004416	M1	1	0	GO Molecular Functions	21	hydroxyacylglutathione hydrolase activity		-1.4543	28.1294	5.14592	30211	3	358	1	0.27933	0.278939	84264	HAGHL	-0.0902327	0	81	1	1	-1.4543	28.1294
1	-1.4543	GO:0004332	M1	1	0	GO Molecular Functions	21	fructose-bisphosphate aldolase activity		-1.4543	28.1294	5.14592	30211	3	358	1	0.27933	0.278939	226	ALDOA	-0.0902327	0	82	1	1	-1.4543	28.1294
1	-1.4543	GO:0140081	M1	1	0	GO Molecular Functions	21	glycosylated region protein binding		-1.4543	28.1294	5.14592	30211	3	358	1	0.27933	0.278939	4345	CD200	-0.0902327	0	83	1	1	-1.4543	28.1294
1	-1.37547	GO:0000149	M1	1	0	GO Molecular Functions	21	SNARE binding		-1.37547	3.06866	2.38023	30211	110	358	4	1.11732	0.555529	5771|8938|53373|283849	PTPN2|BAIAP3|TPCN1|EXOC3L1	-0.0216703	0	84	1	1	-1.37547	3.06866
1	-1.33193	GO:0005353	M1	1	0	GO Molecular Functions	21	fructose transmembrane transporter activity		-1.33193	21.0971	4.40181	30211	4	358	1	0.27933	0.278939	11182	SLC2A6	-0.0075467	0	85	1	1	-1.33193	21.0971
1	-1.33193	GO:0140262	M1	1	0	GO Molecular Functions	21	mRNA cap binding complex binding		-1.33193	21.0971	4.40181	30211	4	358	1	0.27933	0.278939	51593	SRRT	-0.0075467	0	86	1	1	-1.33193	21.0971
1	-1.30992	GO:0051721	M1	1	0	GO Molecular Functions	21	protein phosphatase 2A binding		-1.30992	5.62588	2.77595	30211	30	358	2	0.558659	0.393927	9887|29888	SMG7|STRN4	0	0	87	1	1	-1.30992	5.62588
1	-1.30992	GO:1990756	M1	1	0	GO Molecular Functions	21	ubiquitin ligase-substrate adaptor activity		-1.30992	5.62588	2.77595	30211	30	358	2	0.558659	0.393927	23053|116138	ZSWIM8|KLHDC3	0	0	88	1	1	-1.30992	5.62588

## Sheet: KEGG
_LogP_MyList		GO	_PATTERN_	_RANK_	GiniIndex	Category	CategoryID	Description	PARENT_GO	LogP	Enrichment	Z-score	#TotalGeneInLibrary	#GeneInGO	#GeneInHitList	#GeneInGOAndHitList	%InGO	STDV %InGO	GeneID	Hits	Log(q-value)	EvidenceCutoff	GROUP_ID	FirstInGroupByEnrichment	FirstInGroupByLogP	BestLogPInGroup	BestEnrichmentInGroup	URL
-3.97477	0.000105981	hsa05202	M1	1	0	KEGG Pathway	24	Transcriptional misregulation in cancer		-3.97477	4.39522	5.16825	30211	192	358	10	2.7933	0.870894	2120|2130|4149|4208|4211|4914|6495|8938|79058|84444	ETV6|EWSR1|MAX|MEF2C|MEIS1|NTRK1|SIX1|BAIAP3|ASPSCR1|DOT1L	-1.57915	0	1	1	1	-3.97477	4.39522
-3.70436	0.000197532	hsa04530	M1	1	0	KEGG Pathway	24	Tight junction		-3.70436	4.49405	4.98805	30211	169	358	9	2.51397	0.827388	2017|6714|9475|27134|51735|79778|84790|84952|93643	CTTN|SRC|ROCK2|TJP3|RAPGEF6|MICALL2|TUBA1C|CGNL1|TJAP1	-1.57915	0	2	1	1	-3.70436	4.49405
-3.63859	0.000229833	hsa04144	M1	1	0	KEGG Pathway	24	Endocytosis		-3.63859	3.68361	4.68468	30211	252	358	11	3.07263	0.912088	274|1759|1785|3305|6714|8729|57154|64411|84364|92421|116985	BIN1|DNM1|DNM2|HSPA1L|SRC|GBF1|SMURF1|ARAP3|ARFGAP2|CHMP4C|ARAP1	-1.57915	0	3	1	1	-3.63859	4.38381
-1.87541	0.0133227	hsa05100	M1	1	0	KEGG Pathway	24	Bacterial invasion of epithelial cells		-1.87541	4.38381	3.25571	30211	77	358	4	1.11732	0.555529	1759|1785|2017|6714	DNM1|DNM2|CTTN|SRC	-0.380241	0	3	0	0	-3.63859	4.38381
-3.27674	0.000528766	hsa04340	M1	1	0	KEGG Pathway	24	Hedgehog signaling pathway		-3.27674	7.53467	5.35995	30211	56	358	5	1.39665	0.620223	51684|57154|57758|84976|374654	SUFU|SMURF1|SCUBE2|DISP1|KIF7	-1.34224	0	4	1	1	-3.27674	7.53467
-2.44435	0.0035946	hsa04961	M1	1	0	KEGG Pathway	24	Endocrine and other factor-regulated calcium reabsorption		-2.44435	6.36893	4.28398	30211	53	358	4	1.11732	0.555529	491|1759|1785|6547	ATP2B2|DNM1|DNM2|SLC8A3	-0.606761	0	5	1	1	-2.44435	6.36893
-1.46369	0.0343801	hsa04978	M1	1	0	KEGG Pathway	24	Mineral absorption		-1.46369	4.21941	2.73353	30211	60	358	3	0.837989	0.481782	491|6547|140803	ATP2B2|SLC8A3|TRPM6	-0.182407	0	5	0	0	-2.44435	6.36893
-1.30787	0.0492186	hsa04022	M1	1	0	KEGG Pathway	24	cGMP-PKG signaling pathway		-1.30787	2.52659	2.16634	30211	167	358	5	1.39665	0.620223	491|3778|4208|6547|9475	ATP2B2|KCNMA1|MEF2C|SLC8A3|ROCK2	-0.113735	0	5	0	0	-2.44435	6.36893
-2.20831	0.00618994	hsa04360	M1	1	0	KEGG Pathway	24	Axon guidance		-2.20831	3.2457	3.32767	30211	182	358	7	1.95531	0.731776	4756|5998|6405|6714|9475|23380|84448	NEO1|RGS3|SEMA3F|SRC|ROCK2|SRGAP2|ABLIM2	-0.449906	0	6	1	1	-2.20831	3.2457
-2.05468	0.00881691	hsa04010	M1	1	0	KEGG Pathway	24	MAPK signaling pathway		-2.05468	2.58331	2.98748	30211	294	358	9	2.51397	0.827388	781|2317|3305|4149|4208|4914|8569|8913|23162	CACNA2D1|FLNB|HSPA1L|MAX|MEF2C|NTRK1|MKNK1|CACNA1G|MAPK8IP3	-0.380241	0	7	1	1	-2.05468	2.58331
-1.99716	0.0100655	hsa05132	M1	1	0	KEGG Pathway	24	Salmonella infection		-1.99716	2.71127	2.96931	30211	249	358	8	2.23464	0.781186	1785|2317|9475|10120|10540|23265|79443|84790	DNM2|FLNB|ROCK2|ACTR1B|DCTN2|EXOC7|FYCO1|TUBA1C	-0.380241	0	8	1	1	-1.99716	2.71127
-1.87685	0.0132787	hsa00604	M1	1	0	KEGG Pathway	24	Glycosphingolipid biosynthesis - ganglio series		-1.87685	11.2518	4.34903	30211	15	358	2	0.558659	0.393927	27090|30815	ST6GALNAC4|ST6GALNAC6	-0.380241	0	9	1	1	-1.87685	11.2518
-1.87541	0.0133227	hsa05412	M1	1	0	KEGG Pathway	24	Arrhythmogenic right ventricular cardiomyopathy		-1.87541	4.38381	3.25571	30211	77	358	4	1.11732	0.555529	781|3691|3694|6547	CACNA2D1|ITGB4|ITGB6|SLC8A3	-0.380241	0	10	1	1	-1.87541	4.38381
-1.68267	0.0207649	hsa04512	M1	1	0	KEGG Pathway	24	ECM-receptor interaction		-1.68267	3.83583	2.9174	30211	88	358	4	1.11732	0.555529	1292|3691|3694|9900	COL6A2|ITGB4|ITGB6|SV2A	-0.260427	0	10	0	0	-1.87541	4.38381
-1.65086	0.0223431	hsa05410	M1	1	0	KEGG Pathway	24	Hypertrophic cardiomyopathy		-1.65086	3.75059	2.86177	30211	90	358	4	1.11732	0.555529	781|3691|3694|6547	CACNA2D1|ITGB4|ITGB6|SLC8A3	-0.260427	0	10	0	0	-1.87541	4.38381
-1.56055	0.0275077	hsa05414	M1	1	0	KEGG Pathway	24	Dilated cardiomyopathy		-1.56055	3.51618	2.70401	30211	96	358	4	1.11732	0.555529	781|3691|3694|6547	CACNA2D1|ITGB4|ITGB6|SLC8A3	-0.200079	0	10	0	0	-1.87541	4.38381
-1.47933	0.0331644	hsa04510	M1	1	0	KEGG Pathway	24	Focal adhesion		-1.47933	2.51905	2.36625	30211	201	358	6	1.67598	0.678457	1292|2317|3691|3694|6714|9475	COL6A2|FLNB|ITGB4|ITGB6|SRC|ROCK2	-0.182407	0	10	0	0	-1.87541	4.38381
-1.79001	0.0162177	hsa02010	M1	1	0	KEGG Pathway	24	ABC transporters		-1.79001	5.62588	3.40067	30211	45	358	3	0.837989	0.481782	20|4363|11194	ABCA2|ABCC1|ABCB8	-0.332634	0	11	1	1	-1.79001	5.62588
-1.46391	0.0343627	hsa04974	M1	1	0	KEGG Pathway	24	Protein digestion and absorption		-1.46391	3.27721	2.53515	30211	103	358	4	1.11732	0.555529	1292|1302|1307|6547	COL6A2|COL11A2|COL16A1|SLC8A3	-0.182407	0	12	1	1	-1.46391	3.27721
-1.43344	0.0368608	hsa04921	M1	1	0	KEGG Pathway	24	Oxytocin signaling pathway		-1.43344	2.73988	2.37044	30211	154	358	5	1.39665	0.620223	781|4208|6714|7226|9475	CACNA2D1|MEF2C|SRC|TRPM2|ROCK2	-0.17563	0	13	1	1	-1.43344	2.73988
-1.41019	0.0388873	hsa00310	M1	1	0	KEGG Pathway	24	Lysine degradation		-1.41019	4.01849	2.62636	30211	63	358	3	0.837989	0.481782	58508|79813|84444	KMT2C|EHMT1|DOT1L	-0.174663	0	14	1	1	-1.41019	4.01849
-1.35448	0.0442104	hsa04630	M1	1	0	KEGG Pathway	24	JAK-STAT signaling pathway		-1.35448	2.60458	2.24247	30211	162	358	5	1.39665	0.620223	2688|5771|6778|7297|10379	GH1|PTPN2|STAT6|TYK2|IRF9	-0.140136	0	15	1	1	-1.35448	2.60458
