# Supplementary material for: Screening of Differentially Expressed Genes and miRNAs in Hypothalamus and Pituitary Gland of Sheep under Different Photoperiods
Source: Genes (Basel). 2022 Jun 19;13(6):1091. doi: 10.3390/genes13061091 (PMC9222358; doi:10.3390/genes13061091)
Supplement: Supplementary file 1 [file genes-13-01091-s001.zip › Table S9.xlsx]

## Sheet: BP
GO	Category	CategoryID	Description	PARENT_GO	LogP	Enrichment	Z-score	#TotalGeneInLibrary	#GeneInGO	#GeneInHitList	#GeneInGOAndHitList	%InGO	STDV %InGO	GeneID	Hits	Log(q-value)	BestLogPInGroup	BestEnrichmentInGroup
GO:0050804	GO Biological Processes	19	modulation of chemical synaptic transmission	19_GO:0023052 signaling	-11.7597	5.61238	10.0529	30211	428	327	26	7.95107	1.49606	43|114|183|348|773|816|991|1759|1855|2670|2894|2902|2915|5413|8938|9066|11170|23085|23154|23373|25837|27092|28964|57555|57596|66000	ACHE|ADCY8|AGT|APOE|CACNA1A|CAMK2B|CDC20|DNM1|DVL1|GFAP|GRID1|GRIN1|GRM5|SEPTIN5|BAIAP3|SYT7|FAM107A|ERC1|NCDN|CRTC1|RAB26|CACNG4|GIT1|NLGN2|BEGAIN|TMEM108	-7.85	-11.7597	6.0967
GO:0099177	GO Biological Processes	19	regulation of trans-synaptic signaling	19_GO:0023052 signaling	-11.7368	5.5993	10.0363	30211	429	327	26	7.95107	1.49606	43|114|183|348|773|816|991|1759|1855|2670|2894|2902|2915|5413|8938|9066|11170|23085|23154|23373|25837|27092|28964|57555|57596|66000	ACHE|ADCY8|AGT|APOE|CACNA1A|CAMK2B|CDC20|DNM1|DVL1|GFAP|GRID1|GRIN1|GRM5|SEPTIN5|BAIAP3|SYT7|FAM107A|ERC1|NCDN|CRTC1|RAB26|CACNG4|GIT1|NLGN2|BEGAIN|TMEM108	-7.85	-11.7597	6.0967
GO:0048167	GO Biological Processes	19	regulation of synaptic plasticity	19_GO:0023052 signaling	-6.57243	6.0967	7.5074	30211	197	327	13	3.97554	1.08048	114|183|348|816|991|2670|2902|2915|9066|11170|23085|23154|23373	ADCY8|AGT|APOE|CAMK2B|CDC20|GFAP|GRIN1|GRM5|SYT7|FAM107A|ERC1|NCDN|CRTC1	-3.63987	-11.7597	6.0967
GO:0007610	GO Biological Processes	19	behavior	19_GO:0007610 behavior	-4.8366	3.1179	5.30631	30211	563	327	19	5.8104	1.29369	114|183|348|1855|2894|2902|2915|5025|5413|8301|9379|23152|23373|27023|28964|51286|57521|57555|84630	ADCY8|AGT|APOE|DVL1|GRID1|GRIN1|GRM5|P2RX4|SEPTIN5|PICALM|NRXN2|CIC|CRTC1|FOXB1|GIT1|CEND1|RPTOR|NLGN2|TTBK1	-2.30199	-11.7597	6.0967
GO:0050890	GO Biological Processes	19	cognition	19_GO:0032501 multicellular organismal process	-4.47887	3.925	5.37953	30211	306	327	13	3.97554	1.08048	114|183|348|2902|2915|8301|9379|11170|23152|23373|27023|28964|84630	ADCY8|AGT|APOE|GRIN1|GRM5|PICALM|NRXN2|FAM107A|CIC|CRTC1|FOXB1|GIT1|TTBK1	-2.05751	-11.7597	6.0967
GO:0007611	GO Biological Processes	19	learning or memory	19_GO:0007610 behavior	-4.46072	4.19947	5.46177	30211	264	327	12	3.66972	1.03974	114|183|348|2902|2915|8301|9379|23152|23373|27023|28964|84630	ADCY8|AGT|APOE|GRIN1|GRM5|PICALM|NRXN2|CIC|CRTC1|FOXB1|GIT1|TTBK1	-2.05105	-11.7597	6.0967
GO:0007612	GO Biological Processes	19	learning	19_GO:0007610 behavior	-2.97694	4.46013	4.36886	30211	145	327	7	2.14067	0.800391	183|2902|2915|9379|23152|27023|28964	AGT|GRIN1|GRM5|NRXN2|CIC|FOXB1|GIT1	-1.14322	-11.7597	6.0967
GO:0007626	GO Biological Processes	19	locomotory behavior	19_GO:0007610 behavior	-1.79259	2.98027	2.8338	30211	186	327	6	1.83486	0.742175	114|348|2915|28964|51286|57555	ADCY8|APOE|GRM5|GIT1|CEND1|NLGN2	-0.514318	-11.7597	6.0967
GO:0060322	GO Biological Processes	19	head development	19_GO:0032502 developmental process	-11.0424	3.99137	8.89479	30211	787	327	34	10.3976	1.68792	652|666|1280|1745|2902|3975|4155|5015|5209|5894|6469|6513|6867|7289|8828|9625|10215|10763|23017|23152|23380|26160|27023|28964|50488|51286|51654|53615|57447|57555|66000|84630|85442|170302	BMP4|BOK|COL2A1|DLX1|GRIN1|LHX1|MBP|OTX2|PFKFB3|RAF1|SHH|SLC2A1|TACC1|TULP3|NRP2|AATK|OLIG2|NES|FAIM2|CIC|SRGAP2|IFT172|FOXB1|GIT1|MINK1|CEND1|CDK5RAP1|MBD3|NDRG2|NLGN2|TMEM108|TTBK1|KNDC1|ARX	-7.33169	-11.0424	3.99137
GO:0007420	GO Biological Processes	19	brain development	19_GO:0032502 developmental process	-10.3952	3.9844	8.61007	30211	742	327	32	9.78593	1.6431	652|666|1745|2902|3975|4155|5015|5209|6469|6513|6867|7289|8828|9625|10215|10763|23017|23152|23380|26160|27023|28964|50488|51286|51654|53615|57447|57555|66000|84630|85442|170302	BMP4|BOK|DLX1|GRIN1|LHX1|MBP|OTX2|PFKFB3|SHH|SLC2A1|TACC1|TULP3|NRP2|AATK|OLIG2|NES|FAIM2|CIC|SRGAP2|IFT172|FOXB1|GIT1|MINK1|CEND1|CDK5RAP1|MBD3|NDRG2|NLGN2|TMEM108|TTBK1|KNDC1|ARX	-6.80942	-11.0424	3.99137
GO:0030900	GO Biological Processes	19	forebrain development	19_GO:0032502 developmental process	-3.59769	3.2028	4.49003	30211	375	327	13	3.97554	1.08048	652|1745|3975|5015|6469|6513|6867|8828|10215|23380|27023|66000|170302	BMP4|DLX1|LHX1|OTX2|SHH|SLC2A1|TACC1|NRP2|OLIG2|SRGAP2|FOXB1|TMEM108|ARX	-1.52591	-11.0424	3.99137
GO:0021537	GO Biological Processes	19	telencephalon development	19_GO:0032502 developmental process	-3.40864	3.74042	4.52372	30211	247	327	10	3.0581	0.952156	652|1745|3975|6469|6513|6867|23380|27023|66000|170302	BMP4|DLX1|LHX1|SHH|SLC2A1|TACC1|SRGAP2|FOXB1|TMEM108|ARX	-1.42493	-11.0424	3.99137
GO:0021543	GO Biological Processes	19	pallium development	19_GO:0032502 developmental process	-1.98066	3.28006	3.10925	30211	169	327	6	1.83486	0.742175	1745|6513|6867|23380|66000|170302	DLX1|SLC2A1|TACC1|SRGAP2|TMEM108|ARX	-0.638723	-11.0424	3.99137
GO:0021987	GO Biological Processes	19	cerebral cortex development	19_GO:0032502 developmental process	-1.47244	3.29958	2.55042	30211	112	327	4	1.22324	0.607868	6513|6867|23380|170302	SLC2A1|TACC1|SRGAP2|ARX	-0.379079	-11.0424	3.99137
GO:0007268	GO Biological Processes	19	chemical synaptic transmission	19_GO:0023052 signaling	-10.0727	5.36599	9.14835	30211	396	327	23	7.03364	1.4141	40|43|321|348|773|784|1855|2894|2902|2915|4155|5025|5368|5413|6196|6854|8913|9066|9379|9381|23085|50488|57555	ASIC2|ACHE|APBA2|APOE|CACNA1A|CACNB3|DVL1|GRID1|GRIN1|GRM5|MBP|P2RX4|PNOC|SEPTIN5|RPS6KA2|SYN2|CACNA1G|SYT7|NRXN2|OTOF|ERC1|MINK1|NLGN2	-6.66299	-10.0727	5.36599
GO:0098916	GO Biological Processes	19	anterograde trans-synaptic signaling	19_GO:0023052 signaling	-10.0727	5.36599	9.14835	30211	396	327	23	7.03364	1.4141	40|43|321|348|773|784|1855|2894|2902|2915|4155|5025|5368|5413|6196|6854|8913|9066|9379|9381|23085|50488|57555	ASIC2|ACHE|APBA2|APOE|CACNA1A|CACNB3|DVL1|GRID1|GRIN1|GRM5|MBP|P2RX4|PNOC|SEPTIN5|RPS6KA2|SYN2|CACNA1G|SYT7|NRXN2|OTOF|ERC1|MINK1|NLGN2	-6.66299	-10.0727	5.36599
GO:0099536	GO Biological Processes	19	synaptic signaling	19_GO:0023052 signaling	-9.88826	5.01656	8.89843	30211	442	327	24	7.33945	1.44213	40|43|321|348|773|784|1855|2894|2902|2915|4155|5025|5368|5413|6196|6854|8913|9066|9379|9381|23085|23373|50488|57555	ASIC2|ACHE|APBA2|APOE|CACNA1A|CACNB3|DVL1|GRID1|GRIN1|GRM5|MBP|P2RX4|PNOC|SEPTIN5|RPS6KA2|SYN2|CACNA1G|SYT7|NRXN2|OTOF|ERC1|CRTC1|MINK1|NLGN2	-6.54553	-10.0727	5.36599
GO:0099537	GO Biological Processes	19	trans-synaptic signaling	19_GO:0023052 signaling	-9.71287	5.14512	8.87254	30211	413	327	23	7.03364	1.4141	40|43|321|348|773|784|1855|2894|2902|2915|4155|5025|5368|5413|6196|6854|8913|9066|9379|9381|23085|50488|57555	ASIC2|ACHE|APBA2|APOE|CACNA1A|CACNB3|DVL1|GRID1|GRIN1|GRM5|MBP|P2RX4|PNOC|SEPTIN5|RPS6KA2|SYN2|CACNA1G|SYT7|NRXN2|OTOF|ERC1|MINK1|NLGN2	-6.42813	-10.0727	5.36599
GO:0042391	GO Biological Processes	19	regulation of membrane potential	19_GO:0065007 biological regulation	-4.15169	3.26077	4.90991	30211	425	327	15	4.58716	1.15691	40|274|666|784|1855|2894|2902|2915|3752|5025|8913|23373|57555|66000|340273	ASIC2|BIN1|BOK|CACNB3|DVL1|GRID1|GRIN1|GRM5|KCND3|P2RX4|CACNA1G|CRTC1|NLGN2|TMEM108|ABCB5	-1.83309	-10.0727	5.36599
GO:0031344	GO Biological Processes	19	regulation of cell projection organization	19_GO:0050789 regulation of biological process	-8.6498	3.90373	7.76063	30211	639	327	27	8.25688	1.52202	112|183|348|816|818|832|991|1855|2670|4099|4134|4155|5064|5653|5802|7869|23189|23373|25791|55920|57471|64787|79874|85442|116985|157285|170690	ADCY6|AGT|APOE|CAMK2B|CAMK2G|CAPZB|CDC20|DVL1|GFAP|MAG|MAP4|MBP|PALM|KLK6|PTPRS|SEMA3B|KANK1|CRTC1|NGEF|RCC2|ERMN|EPS8L2|RABEP2|KNDC1|ARAP1|PRAG1|ADAMTS16	-5.41621	-8.6498	6.79326
GO:0120035	GO Biological Processes	19	regulation of plasma membrane bounded cell projection organization	19_GO:0050789 regulation of biological process	-8.25166	3.86189	7.5442	30211	622	327	26	7.95107	1.49606	112|183|348|816|818|832|991|1855|2670|4099|4134|4155|5064|5653|5802|7869|23189|23373|25791|55920|64787|79874|85442|116985|157285|170690	ADCY6|AGT|APOE|CAMK2B|CAMK2G|CAPZB|CDC20|DVL1|GFAP|MAG|MAP4|MBP|PALM|KLK6|PTPRS|SEMA3B|KANK1|CRTC1|NGEF|RCC2|EPS8L2|RABEP2|KNDC1|ARAP1|PRAG1|ADAMTS16	-5.06383	-8.6498	6.79326
GO:0031345	GO Biological Processes	19	negative regulation of cell projection organization	19_GO:0048519 negative regulation of biological process	-5.95872	5.89713	7.04569	30211	188	327	12	3.66972	1.03974	112|348|832|2670|4099|4134|4155|5802|7869|23189|25791|157285	ADCY6|APOE|CAPZB|GFAP|MAG|MAP4|MBP|PTPRS|SEMA3B|KANK1|NGEF|PRAG1	-3.1511	-8.6498	6.79326
GO:0010975	GO Biological Processes	19	regulation of neuron projection development	19_GO:0032502 developmental process	-5.87539	3.85845	6.25225	30211	431	327	18	5.50459	1.26123	112|183|348|816|818|991|1855|2670|4099|4155|5653|5802|7869|23189|23373|25791|85442|157285	ADCY6|AGT|APOE|CAMK2B|CAMK2G|CDC20|DVL1|GFAP|MAG|MBP|KLK6|PTPRS|SEMA3B|KANK1|CRTC1|NGEF|KNDC1|PRAG1	-3.08575	-8.6498	6.79326
GO:0051129	GO Biological Processes	19	negative regulation of cellular component organization	19_GO:0048519 negative regulation of biological process	-5.71238	3.10663	5.82956	30211	684	327	23	7.03364	1.4141	112|348|652|666|832|2670|4099|4134|4155|5802|5894|6196|7869|8301|10013|10062|11170|23189|25791|55920|84749|116985|157285	ADCY6|APOE|BMP4|BOK|CAPZB|GFAP|MAG|MAP4|MBP|PTPRS|RAF1|RPS6KA2|SEMA3B|PICALM|HDAC6|NR1H3|FAM107A|KANK1|NGEF|RCC2|USP30|ARAP1|PRAG1	-3.00167	-8.6498	6.79326
GO:0010977	GO Biological Processes	19	negative regulation of neuron projection development	19_GO:0032502 developmental process	-5.61027	6.79326	7.08304	30211	136	327	10	3.0581	0.952156	112|348|2670|4099|4155|5802|7869|23189|25791|157285	ADCY6|APOE|GFAP|MAG|MBP|PTPRS|SEMA3B|KANK1|NGEF|PRAG1	-2.94095	-8.6498	6.79326
GO:0010721	GO Biological Processes	19	negative regulation of cell development	19_GO:0032502 developmental process	-3.77329	4.5939	5.07291	30211	181	327	9	2.75229	0.904718	1745|4099|4155|5802|6663|7869|9283|23189|55920	DLX1|MAG|MBP|PTPRS|SOX10|SEMA3B|GPR37L1|KANK1|RCC2	-1.5983	-8.6498	6.79326
GO:0090066	GO Biological Processes	19	regulation of anatomical structure size	19_GO:0065007 biological regulation	-3.51048	2.84564	4.29524	30211	487	327	15	4.58716	1.15691	40|112|183|274|348|361|832|4099|5029|5802|7410|7869|8301|23189|57521	ASIC2|ADCY6|AGT|BIN1|APOE|AQP4|CAPZB|MAG|P2RY2|PTPRS|VAV2|SEMA3B|PICALM|KANK1|RPTOR	-1.46878	-8.6498	6.79326
GO:0050768	GO Biological Processes	19	negative regulation of neurogenesis	19_GO:0032502 developmental process	-3.06609	4.61942	4.49013	30211	140	327	7	2.14067	0.800391	1745|4099|4155|5802|6663|7869|9283	DLX1|MAG|MBP|PTPRS|SOX10|SEMA3B|GPR37L1	-1.19632	-8.6498	6.79326
GO:0051961	GO Biological Processes	19	negative regulation of nervous system development	19_GO:0032502 developmental process	-2.97694	4.46013	4.36886	30211	145	327	7	2.14067	0.800391	1745|4099|4155|5802|6663|7869|9283	DLX1|MAG|MBP|PTPRS|SOX10|SEMA3B|GPR37L1	-1.14322	-8.6498	6.79326
GO:0048640	GO Biological Processes	19	negative regulation of developmental growth	19_GO:0040007 growth	-2.87207	4.99397	4.40974	30211	111	327	6	1.83486	0.742175	652|2261|4099|5802|7869|85407	BMP4|FGFR3|MAG|PTPRS|SEMA3B|NKD1	-1.08044	-8.6498	6.79326
GO:0045596	GO Biological Processes	19	negative regulation of cell differentiation	19_GO:0032502 developmental process	-2.84776	2.29285	3.58031	30211	685	327	17	5.19878	1.22768	652|1745|4037|4099|4155|5802|6469|6663|7869|9283|10062|10215|10419|23189|30812|55920|80149	BMP4|DLX1|LRP3|MAG|MBP|PTPRS|SHH|SOX10|SEMA3B|GPR37L1|NR1H3|OLIG2|PRMT5|KANK1|SOX8|RCC2|ZC3H12A	-1.06624	-8.6498	6.79326
GO:0032535	GO Biological Processes	19	regulation of cellular component size	19_GO:0065007 biological regulation	-2.77748	2.89536	3.73621	30211	351	327	11	3.36391	0.997053	274|348|361|832|4099|5802|7410|7869|8301|23189|57521	BIN1|APOE|AQP4|CAPZB|MAG|PTPRS|VAV2|SEMA3B|PICALM|KANK1|RPTOR	-1.03596	-8.6498	6.79326
GO:0040008	GO Biological Processes	19	regulation of growth	19_GO:0040007 growth	-2.61069	2.23972	3.36852	30211	660	327	16	4.89297	1.19294	183|348|652|2261|4099|5802|6464|7869|8643|9362|11170|57521|57805|85407|112398|170302	AGT|APOE|BMP4|FGFR3|MAG|PTPRS|SHC1|SEMA3B|PTCH2|CPNE6|FAM107A|RPTOR|CCAR2|NKD1|EGLN2|ARX	-0.953881	-8.6498	6.79326
GO:0008361	GO Biological Processes	19	regulation of cell size	19_GO:0065007 biological regulation	-2.45877	3.61295	3.66772	30211	179	327	7	2.14067	0.800391	348|361|4099|5802|7410|7869|57521	APOE|AQP4|MAG|PTPRS|VAV2|SEMA3B|RPTOR	-0.860892	-8.6498	6.79326
GO:0050771	GO Biological Processes	19	negative regulation of axonogenesis	19_GO:0032502 developmental process	-2.28892	5.77427	3.99949	30211	64	327	4	1.22324	0.607868	4099|4155|5802|7869	MAG|MBP|PTPRS|SEMA3B	-0.777782	-8.6498	6.79326
GO:0045926	GO Biological Processes	19	negative regulation of growth	19_GO:0040007 growth	-2.26306	3.01676	3.31553	30211	245	327	8	2.44648	0.854316	183|652|2261|4099|5802|7869|57805|85407	AGT|BMP4|FGFR3|MAG|PTPRS|SEMA3B|CCAR2|NKD1	-0.760072	-8.6498	6.79326
GO:0001558	GO Biological Processes	19	regulation of cell growth	19_GO:0040007 growth	-2.22861	2.44885	3.10884	30211	415	327	11	3.36391	0.997053	183|348|4099|5802|7869|8643|9362|11170|57521|57805|112398	AGT|APOE|MAG|PTPRS|SEMA3B|PTCH2|CPNE6|FAM107A|RPTOR|CCAR2|EGLN2	-0.739962	-8.6498	6.79326
GO:0048638	GO Biological Processes	19	regulation of developmental growth	19_GO:0040007 growth	-1.99639	2.52734	2.9138	30211	329	327	9	2.75229	0.904718	348|652|2261|4099|5802|7869|9362|85407|170302	APOE|BMP4|FGFR3|MAG|PTPRS|SEMA3B|CPNE6|NKD1|ARX	-0.638723	-8.6498	6.79326
GO:0030517	GO Biological Processes	19	negative regulation of axon extension	19_GO:0040007 growth	-1.92108	6.29921	3.6796	30211	44	327	3	0.917431	0.527244	4099|5802|7869	MAG|PTPRS|SEMA3B	-0.605401	-8.6498	6.79326
GO:0030516	GO Biological Processes	19	regulation of axon extension	19_GO:0040007 growth	-1.73192	3.97369	3.00438	30211	93	327	4	1.22324	0.607868	348|4099|5802|7869	APOE|MAG|PTPRS|SEMA3B	-0.474741	-8.6498	6.79326
GO:0061387	GO Biological Processes	19	regulation of extent of cell growth	19_GO:0040007 growth	-1.52216	3.42179	2.63739	30211	108	327	4	1.22324	0.607868	348|4099|5802|7869	APOE|MAG|PTPRS|SEMA3B	-0.394205	-8.6498	6.79326
GO:0014013	GO Biological Processes	19	regulation of gliogenesis	19_GO:0032502 developmental process	-7.91555	10.1627	9.60045	30211	100	327	11	3.36391	0.997053	274|1745|2670|4099|6469|6663|9283|10215|10419|30812|84630	BIN1|DLX1|GFAP|MAG|SHH|SOX10|GPR37L1|OLIG2|PRMT5|SOX8|TTBK1	-4.76912	-7.91555	21.3204
GO:0014015	GO Biological Processes	19	positive regulation of gliogenesis	19_GO:0032502 developmental process	-7.5253	12.9921	10.046	30211	64	327	9	2.75229	0.904718	274|2670|4099|6469|6663|10215|10419|30812|84630	BIN1|GFAP|MAG|SHH|SOX10|OLIG2|PRMT5|SOX8|TTBK1	-4.41665	-7.91555	21.3204
GO:0051960	GO Biological Processes	19	regulation of nervous system development	19_GO:0032502 developmental process	-7.06791	4.20904	7.08489	30211	439	327	20	6.11621	1.32514	40|274|816|1745|2670|2915|4099|4155|5802|6469|6663|7869|9283|10215|10419|30812|57555|79953|84630|94030	ASIC2|BIN1|CAMK2B|DLX1|GFAP|GRM5|MAG|MBP|PTPRS|SHH|SOX10|SEMA3B|GPR37L1|OLIG2|PRMT5|SOX8|NLGN2|SYNDIG1|TTBK1|LRRC4B	-4.05617	-7.91555	21.3204
GO:0051962	GO Biological Processes	19	positive regulation of nervous system development	19_GO:0032502 developmental process	-6.5394	5.15177	7.15482	30211	269	327	15	4.58716	1.15691	40|274|816|2670|2915|4099|6469|6663|10215|10419|30812|57555|79953|84630|94030	ASIC2|BIN1|CAMK2B|GFAP|GRM5|MAG|SHH|SOX10|OLIG2|PRMT5|SOX8|NLGN2|SYNDIG1|TTBK1|LRRC4B	-3.63032	-7.91555	21.3204
GO:0060284	GO Biological Processes	19	regulation of cell development	19_GO:0032502 developmental process	-6.17247	3.69554	6.35772	30211	500	327	20	6.11621	1.32514	274|652|816|1745|2670|2915|3987|4099|4155|5802|6469|6663|7869|9283|10215|10419|23189|30812|55920|84630	BIN1|BMP4|CAMK2B|DLX1|GFAP|GRM5|LIMS1|MAG|MBP|PTPRS|SHH|SOX10|SEMA3B|GPR37L1|OLIG2|PRMT5|KANK1|SOX8|RCC2|TTBK1	-3.34637	-7.91555	21.3204
GO:0045685	GO Biological Processes	19	regulation of glial cell differentiation	19_GO:0032502 developmental process	-5.80849	9.85476	8.03146	30211	75	327	8	2.44648	0.854316	274|1745|4099|6469|9283|10215|10419|84630	BIN1|DLX1|MAG|SHH|GPR37L1|OLIG2|PRMT5|TTBK1	-3.06782	-7.91555	21.3204
GO:0050767	GO Biological Processes	19	regulation of neurogenesis	19_GO:0032502 developmental process	-5.61471	4.09478	6.18786	30211	361	327	16	4.89297	1.19294	274|816|1745|2670|2915|4099|4155|5802|6469|6663|7869|9283|10215|10419|30812|84630	BIN1|CAMK2B|DLX1|GFAP|GRM5|MAG|MBP|PTPRS|SHH|SOX10|SEMA3B|GPR37L1|OLIG2|PRMT5|SOX8|TTBK1	-2.94095	-7.91555	21.3204
GO:0045687	GO Biological Processes	19	positive regulation of glial cell differentiation	19_GO:0032502 developmental process	-5.23636	13.1983	8.27513	30211	42	327	6	1.83486	0.742175	274|4099|6469|10215|10419|84630	BIN1|MAG|SHH|OLIG2|PRMT5|TTBK1	-2.6396	-7.91555	21.3204
GO:0010720	GO Biological Processes	19	positive regulation of cell development	19_GO:0032502 developmental process	-4.61327	4.04394	5.5145	30211	297	327	13	3.97554	1.08048	274|652|816|2670|2915|3987|4099|6469|6663|10215|10419|30812|84630	BIN1|BMP4|CAMK2B|GFAP|GRM5|LIMS1|MAG|SHH|SOX10|OLIG2|PRMT5|SOX8|TTBK1	-2.14971	-7.91555	21.3204
GO:0050769	GO Biological Processes	19	positive regulation of neurogenesis	19_GO:0032502 developmental process	-4.47449	4.5778	5.59683	30211	222	327	11	3.36391	0.997053	274|816|2670|2915|4099|6469|6663|10215|10419|30812|84630	BIN1|CAMK2B|GFAP|GRM5|MAG|SHH|SOX10|OLIG2|PRMT5|SOX8|TTBK1	-2.05751	-7.91555	21.3204
GO:0045664	GO Biological Processes	19	regulation of neuron differentiation	19_GO:0032502 developmental process	-4.30001	4.81189	5.54272	30211	192	327	10	3.0581	0.952156	274|652|1745|4099|6469|9283|10215|30812|51654|53637	BIN1|BMP4|DLX1|MAG|SHH|GPR37L1|OLIG2|SOX8|CDK5RAP1|S1PR5	-1.92509	-7.91555	21.3204
GO:0045665	GO Biological Processes	19	negative regulation of neuron differentiation	19_GO:0032502 developmental process	-3.88057	7.69903	5.95311	30211	72	327	6	1.83486	0.742175	1745|4099|6469|9283|10215|30812	DLX1|MAG|SHH|GPR37L1|OLIG2|SOX8	-1.67951	-7.91555	21.3204
GO:0048711	GO Biological Processes	19	positive regulation of astrocyte differentiation	19_GO:0032502 developmental process	-3.47943	21.3204	7.66557	30211	13	327	3	0.917431	0.527244	274|4099|84630	BIN1|MAG|TTBK1	-1.46186	-7.91555	21.3204
GO:0048710	GO Biological Processes	19	regulation of astrocyte differentiation	19_GO:0032502 developmental process	-3.47285	11.9211	6.3638	30211	31	327	4	1.22324	0.607868	274|4099|9283|84630	BIN1|MAG|GPR37L1|TTBK1	-1.4582	-7.91555	21.3204
GO:0045165	GO Biological Processes	19	cell fate commitment	19_GO:0032502 developmental process	-2.27349	3.02913	3.32899	30211	244	327	8	2.44648	0.854316	652|1745|6469|7479|8643|10215|30812|170302	BMP4|DLX1|SHH|WNT8B|PTCH2|OLIG2|SOX8|ARX	-0.765088	-7.91555	21.3204
GO:0030162	GO Biological Processes	19	regulation of proteolysis	19_GO:0008152 metabolic process	-7.28698	3.35732	6.80561	30211	743	327	27	8.25688	1.52202	183|274|348|666|991|1452|1508|1855|2902|4155|5894|6196|6300|6469|7187|8301|10013|10062|10392|10444|23151|55795|57805|80011|80149|84630|114881	AGT|BIN1|APOE|BOK|CDC20|CSNK1A1|CTSB|DVL1|GRIN1|MBP|RAF1|RPS6KA2|MAPK12|SHH|TRAF3|PICALM|HDAC6|NR1H3|NOD1|ZER1|GRAMD4|PCID2|CCAR2|PSME3IP1|ZC3H12A|TTBK1|OSBPL7	-4.2131	-7.28698	3.84952
GO:0045862	GO Biological Processes	19	positive regulation of proteolysis	19_GO:0048518 positive regulation of biological process	-4.85367	3.75563	5.57121	30211	369	327	15	4.58716	1.15691	348|666|991|1452|1855|2902|4155|6300|8301|10392|10444|23151|80149|84630|114881	APOE|BOK|CDC20|CSNK1A1|DVL1|GRIN1|MBP|MAPK12|PICALM|NOD1|ZER1|GRAMD4|ZC3H12A|TTBK1|OSBPL7	-2.30929	-7.28698	3.84952
GO:0010952	GO Biological Processes	19	positive regulation of peptidase activity	19_GO:0048518 positive regulation of biological process	-2.91202	3.84952	4.14337	30211	192	327	8	2.44648	0.854316	666|2902|4155|6300|8301|10392|23151|84630	BOK|GRIN1|MBP|MAPK12|PICALM|NOD1|GRAMD4|TTBK1	-1.1098	-7.28698	3.84952
GO:0052547	GO Biological Processes	19	regulation of peptidase activity	19_GO:0008152 metabolic process	-2.81365	2.63388	3.6775	30211	456	327	13	3.97554	1.08048	183|274|666|1508|2902|4155|5894|6300|8301|10392|23151|55795|84630	AGT|BIN1|BOK|CTSB|GRIN1|MBP|RAF1|MAPK12|PICALM|NOD1|GRAMD4|PCID2|TTBK1	-1.04211	-7.28698	3.84952
GO:0010950	GO Biological Processes	19	positive regulation of endopeptidase activity	19_GO:0048518 positive regulation of biological process	-2.52667	3.71677	3.7595	30211	174	327	7	2.14067	0.800391	666|2902|4155|8301|10392|23151|84630	BOK|GRIN1|MBP|PICALM|NOD1|GRAMD4|TTBK1	-0.889821	-7.28698	3.84952
GO:0052548	GO Biological Processes	19	regulation of endopeptidase activity	19_GO:0008152 metabolic process	-2.14699	2.38562	3.01286	30211	426	327	11	3.36391	0.997053	183|274|666|2902|4155|5894|8301|10392|23151|55795|84630	AGT|BIN1|BOK|GRIN1|MBP|RAF1|PICALM|NOD1|GRAMD4|PCID2|TTBK1	-0.684666	-7.28698	3.84952
GO:2000116	GO Biological Processes	19	regulation of cysteine-type endopeptidase activity	19_GO:0008152 metabolic process	-1.89486	2.8241	2.89845	30211	229	327	7	2.14067	0.800391	666|2902|5894|10392|23151|55795|84630	BOK|GRIN1|RAF1|NOD1|GRAMD4|PCID2|TTBK1	-0.586127	-7.28698	3.84952
GO:2001056	GO Biological Processes	19	positive regulation of cysteine-type endopeptidase activity	19_GO:0048518 positive regulation of biological process	-1.70002	3.23036	2.79654	30211	143	327	5	1.52905	0.678565	666|2902|10392|23151|84630	BOK|GRIN1|NOD1|GRAMD4|TTBK1	-0.474741	-7.28698	3.84952
GO:0034330	GO Biological Processes	19	cell junction organization	19_GO:0009987 cellular process	-7.2039	4.10181	7.11246	30211	473	327	21	6.42202	1.35565	43|348|784|1855|2915|3691|3987|5064|5802|8497|9379|10013|23085|55920|57555|66000|79629|79778|83660|94030|392617	ACHE|APOE|CACNB3|DVL1|GRM5|ITGB4|LIMS1|PALM|PTPRS|PPFIA4|NRXN2|HDAC6|ERC1|RCC2|NLGN2|TMEM108|OCEL1|MICALL2|TLN2|LRRC4B|ELFN1	-4.1622	-7.2039	4.87967
GO:0050808	GO Biological Processes	19	synapse organization	19_GO:0009987 cellular process	-6.23981	4.87967	6.87151	30211	284	327	15	4.58716	1.15691	43|348|784|1855|2915|5064|5802|8497|9379|10013|23085|57555|66000|94030|392617	ACHE|APOE|CACNB3|DVL1|GRM5|PALM|PTPRS|PPFIA4|NRXN2|HDAC6|ERC1|NLGN2|TMEM108|LRRC4B|ELFN1	-3.3944	-7.2039	4.87967
GO:0034329	GO Biological Processes	19	cell junction assembly	19_GO:0009987 cellular process	-2.66273	3.21041	3.73714	30211	259	327	9	2.75229	0.904718	43|1855|3691|9379|55920|57555|79629|79778|83660	ACHE|DVL1|ITGB4|NRXN2|RCC2|NLGN2|OCEL1|MICALL2|TLN2	-0.970441	-7.2039	4.87967
GO:0045216	GO Biological Processes	19	cell-cell junction organization	19_GO:0009987 cellular process	-1.40162	2.68571	2.31918	30211	172	327	5	1.52905	0.678565	3987|57555|79629|79778|83660	LIMS1|NLGN2|OCEL1|MICALL2|TLN2	-0.327026	-7.2039	4.87967
GO:0031175	GO Biological Processes	19	neuron projection development	19_GO:0032502 developmental process	-6.79392	3.46999	6.60138	30211	639	327	24	7.33945	1.44213	348|1855|2670|3975|4099|4134|5015|6469|7869|8301|8522|8828|9721|10013|23154|23162|23380|27023|50488|66000|79778|79955|81551|170302	APOE|DVL1|GFAP|LHX1|MAG|MAP4|OTX2|SHH|SEMA3B|PICALM|GAS7|NRP2|GPRIN2|HDAC6|NCDN|MAPK8IP3|SRGAP2|FOXB1|MINK1|TMEM108|MICALL2|PDZD7|STMN4|ARX	-3.81021	-6.79392	5.48067
GO:0032989	GO Biological Processes	19	cellular component morphogenesis	19_GO:0032502 developmental process	-5.2762	3.22473	5.62418	30211	573	327	20	6.11621	1.32514	1855|2068|3691|3975|4099|5015|6469|7869|8301|8522|8828|10013|10763|11155|23380|27023|50488|64753|66000|170302	DVL1|ERCC2|ITGB4|LHX1|MAG|OTX2|SHH|SEMA3B|PICALM|GAS7|NRP2|HDAC6|NES|LDB3|SRGAP2|FOXB1|MINK1|CCDC136|TMEM108|ARX	-2.66815	-6.79392	5.48067
GO:0048589	GO Biological Processes	19	developmental growth	19_GO:0040007 growth	-4.85367	3.75563	5.57121	30211	369	327	15	4.58716	1.15691	183|652|1855|2068|2261|3975|5653|6469|6663|8828|10013|10848|23371|66000|344758	AGT|BMP4|DVL1|ERCC2|FGFR3|LHX1|KLK6|SHH|SOX10|NRP2|HDAC6|PPP1R13L|TNS2|TMEM108|GPR149	-2.30929	-6.79392	5.48067
GO:0040007	GO Biological Processes	19	growth	19_GO:0040007 growth	-4.82617	3.73538	5.54543	30211	371	327	15	4.58716	1.15691	183|652|1855|2068|2261|3975|5653|6469|6663|8828|10013|10848|23371|66000|344758	AGT|BMP4|DVL1|ERCC2|FGFR3|LHX1|KLK6|SHH|SOX10|NRP2|HDAC6|PPP1R13L|TNS2|TMEM108|GPR149	-2.3011	-6.79392	5.48067
GO:0048858	GO Biological Processes	19	cell projection morphogenesis	19_GO:0032502 developmental process	-3.74413	2.99314	4.52095	30211	463	327	15	4.58716	1.15691	1855|3975|5015|6469|7869|8301|8522|8828|10013|10763|23380|27023|50488|66000|170302	DVL1|LHX1|OTX2|SHH|SEMA3B|PICALM|GAS7|NRP2|HDAC6|NES|SRGAP2|FOXB1|MINK1|TMEM108|ARX	-1.58161	-6.79392	5.48067
GO:0032990	GO Biological Processes	19	cell part morphogenesis	19_GO:0032502 developmental process	-3.55776	2.87516	4.34111	30211	482	327	15	4.58716	1.15691	1855|3975|5015|6469|7869|8301|8522|8828|10013|10763|23380|27023|50488|66000|170302	DVL1|LHX1|OTX2|SHH|SEMA3B|PICALM|GAS7|NRP2|HDAC6|NES|SRGAP2|FOXB1|MINK1|TMEM108|ARX	-1.50027	-6.79392	5.48067
GO:0060560	GO Biological Processes	19	developmental growth involved in morphogenesis	19_GO:0040007 growth	-3.51088	5.48067	5.1013	30211	118	327	7	2.14067	0.800391	652|1855|3975|6469|8828|10013|66000	BMP4|DVL1|LHX1|SHH|NRP2|HDAC6|TMEM108	-1.46878	-6.79392	5.48067
GO:0000902	GO Biological Processes	19	cell morphogenesis	19_GO:0032502 developmental process	-3.35604	2.47101	4.03704	30211	673	327	18	5.50459	1.26123	832|1855|3975|5015|6469|7869|8301|8522|8828|10013|10763|23380|27023|50488|66000|79778|79955|170302	CAPZB|DVL1|LHX1|OTX2|SHH|SEMA3B|PICALM|GAS7|NRP2|HDAC6|NES|SRGAP2|FOXB1|MINK1|TMEM108|MICALL2|PDZD7|ARX	-1.39352	-6.79392	5.48067
GO:0048812	GO Biological Processes	19	neuron projection morphogenesis	19_GO:0032502 developmental process	-3.3088	2.84272	4.14293	30211	455	327	14	4.28135	1.11948	1855|3975|5015|6469|7869|8301|8522|8828|10013|23380|27023|50488|66000|170302	DVL1|LHX1|OTX2|SHH|SEMA3B|PICALM|GAS7|NRP2|HDAC6|SRGAP2|FOXB1|MINK1|TMEM108|ARX	-1.35649	-6.79392	5.48067
GO:0120039	GO Biological Processes	19	plasma membrane bounded cell projection morphogenesis	19_GO:0032502 developmental process	-3.27149	2.81795	4.10543	30211	459	327	14	4.28135	1.11948	1855|3975|5015|6469|7869|8301|8522|8828|10013|23380|27023|50488|66000|170302	DVL1|LHX1|OTX2|SHH|SEMA3B|PICALM|GAS7|NRP2|HDAC6|SRGAP2|FOXB1|MINK1|TMEM108|ARX	-1.33408	-6.79392	5.48067
GO:0061564	GO Biological Processes	19	axon development	19_GO:0032502 developmental process	-3.00971	2.91753	3.93486	30211	380	327	12	3.66972	1.03974	1855|3975|4099|5015|6469|7869|8301|8828|10013|23162|27023|170302	DVL1|LHX1|MAG|OTX2|SHH|SEMA3B|PICALM|NRP2|HDAC6|MAPK8IP3|FOXB1|ARX	-1.16492	-6.79392	5.48067
GO:0000904	GO Biological Processes	19	cell morphogenesis involved in differentiation	19_GO:0032502 developmental process	-2.74122	2.47785	3.56285	30211	522	327	14	4.28135	1.11948	1855|3975|5015|6469|7869|8301|8828|10013|23380|27023|50488|79778|79955|170302	DVL1|LHX1|OTX2|SHH|SEMA3B|PICALM|NRP2|HDAC6|SRGAP2|FOXB1|MINK1|MICALL2|PDZD7|ARX	-1.01728	-6.79392	5.48067
GO:0048667	GO Biological Processes	19	cell morphogenesis involved in neuron differentiation	19_GO:0032502 developmental process	-2.72319	2.69747	3.62447	30211	411	327	12	3.66972	1.03974	1855|3975|5015|6469|7869|8301|8828|10013|27023|50488|79955|170302	DVL1|LHX1|OTX2|SHH|SEMA3B|PICALM|NRP2|HDAC6|FOXB1|MINK1|PDZD7|ARX	-1.00585	-6.79392	5.48067
GO:0048588	GO Biological Processes	19	developmental cell growth	19_GO:0040007 growth	-2.46293	4.96712	4.00805	30211	93	327	5	1.52905	0.678565	183|1855|8828|10013|66000	AGT|DVL1|NRP2|HDAC6|TMEM108	-0.863934	-6.79392	5.48067
GO:0016049	GO Biological Processes	19	cell growth	19_GO:0040007 growth	-2.42329	4.86255	3.94427	30211	95	327	5	1.52905	0.678565	183|1855|8828|10013|66000	AGT|DVL1|NRP2|HDAC6|TMEM108	-0.837522	-6.79392	5.48067
GO:0007409	GO Biological Processes	19	axonogenesis	19_GO:0032502 developmental process	-2.36054	2.70141	3.31011	30211	342	327	10	3.0581	0.952156	1855|3975|5015|6469|7869|8301|8828|10013|27023|170302	DVL1|LHX1|OTX2|SHH|SEMA3B|PICALM|NRP2|HDAC6|FOXB1|ARX	-0.807621	-6.79392	5.48067
GO:0042330	GO Biological Processes	19	taxis	19_GO:0040011 locomotion	-1.99138	2.17384	2.79666	30211	510	327	12	3.66972	1.03974	240|652|1855|3975|4046|5015|6469|7869|8828|57555|112616|170302	ALOX5|BMP4|DVL1|LHX1|LSP1|OTX2|SHH|SEMA3B|NRP2|NLGN2|CMTM7|ARX	-0.638723	-6.79392	5.48067
GO:0007411	GO Biological Processes	19	axon guidance	19_GO:0040011 locomotion	-1.91407	2.84898	2.92503	30211	227	327	7	2.14067	0.800391	1855|3975|5015|6469|7869|8828|170302	DVL1|LHX1|OTX2|SHH|SEMA3B|NRP2|ARX	-0.599559	-6.79392	5.48067
GO:0097485	GO Biological Processes	19	neuron projection guidance	19_GO:0040011 locomotion	-1.90444	2.83649	2.9117	30211	228	327	7	2.14067	0.800391	1855|3975|5015|6469|7869|8828|170302	DVL1|LHX1|OTX2|SHH|SEMA3B|NRP2|ARX	-0.590507	-6.79392	5.48067
GO:0006935	GO Biological Processes	19	chemotaxis	19_GO:0040011 locomotion	-1.64069	2.00844	2.39299	30211	506	327	11	3.36391	0.997053	240|652|1855|3975|4046|5015|6469|7869|8828|112616|170302	ALOX5|BMP4|DVL1|LHX1|LSP1|OTX2|SHH|SEMA3B|NRP2|CMTM7|ARX	-0.458039	-6.79392	5.48067
GO:1990138	GO Biological Processes	19	neuron projection extension	19_GO:0040007 growth	-1.44111	4.13679	2.68876	30211	67	327	3	0.917431	0.527244	1855|8828|66000	DVL1|NRP2|TMEM108	-0.355027	-6.79392	5.48067
GO:0051056	GO Biological Processes	19	regulation of small GTPase mediated signal transduction	19_GO:0023052 signaling	-6.6935	4.94386	7.16909	30211	299	327	16	4.89297	1.19294	348|408|2840|5894|7410|9909|23189|23380|25791|27352|55160|64787|116985|152273|157285|257106	APOE|ARRB1|GPR17|RAF1|VAV2|DENND4B|KANK1|SRGAP2|NGEF|SGSM3|ARHGEF10L|EPS8L2|ARAP1|FGD5|PRAG1|ARHGAP30	-3.73612	-6.6935	8.15192
GO:0035023	GO Biological Processes	19	regulation of Rho protein signal transduction	19_GO:0023052 signaling	-4.3424	7.43355	6.28614	30211	87	327	7	2.14067	0.800391	348|408|2840|5894|23189|64787|157285	APOE|ARRB1|GPR17|RAF1|KANK1|EPS8L2|PRAG1	-1.95391	-6.6935	8.15192
GO:0046578	GO Biological Processes	19	regulation of Ras protein signal transduction	19_GO:0023052 signaling	-3.66742	4.4465	4.94532	30211	187	327	9	2.75229	0.904718	348|408|2840|5894|9909|23189|27352|64787|157285	APOE|ARRB1|GPR17|RAF1|DENND4B|KANK1|SGSM3|EPS8L2|PRAG1	-1.55679	-6.6935	8.15192
GO:0035025	GO Biological Processes	19	positive regulation of Rho protein signal transduction	19_GO:0023052 signaling	-2.23169	8.15192	4.36469	30211	34	327	3	0.917431	0.527244	408|2840|157285	ARRB1|GPR17|PRAG1	-0.739962	-6.6935	8.15192
GO:0046579	GO Biological Processes	19	positive regulation of Ras protein signal transduction	19_GO:0023052 signaling	-1.52682	4.47041	2.86134	30211	62	327	3	0.917431	0.527244	408|2840|157285	ARRB1|GPR17|PRAG1	-0.394205	-6.6935	8.15192
GO:0051057	GO Biological Processes	19	positive regulation of small GTPase mediated signal transduction	19_GO:0023052 signaling	-1.39333	3.9595	2.5931	30211	70	327	3	0.917431	0.527244	408|2840|157285	ARRB1|GPR17|PRAG1	-0.327026	-6.6935	8.15192
GO:0051345	GO Biological Processes	19	positive regulation of hydrolase activity	19_GO:0065007 biological regulation	-6.38203	3.52261	6.39989	30211	577	327	22	6.72783	1.38529	183|274|666|2261|2902|3987|4155|5322|6300|8301|9779|10062|10392|23151|23380|25791|27352|55920|84630|116985|125058|440503	AGT|BIN1|BOK|FGFR3|GRIN1|LIMS1|MBP|PLA2G5|MAPK12|PICALM|TBC1D5|NR1H3|NOD1|GRAMD4|SRGAP2|NGEF|SGSM3|RCC2|TTBK1|ARAP1|TBC1D16|PLIN5	-3.49523	-6.38203	4.05212
GO:0043087	GO Biological Processes	19	regulation of GTPase activity	19_GO:0065007 biological regulation	-3.17112	3.04577	4.10759	30211	364	327	12	3.66972	1.03974	274|3987|7410|8301|9779|23380|25791|27352|55920|116985|125058|152273	BIN1|LIMS1|VAV2|PICALM|TBC1D5|SRGAP2|NGEF|SGSM3|RCC2|ARAP1|TBC1D16|FGD5	-1.25975	-6.38203	4.05212
GO:0043547	GO Biological Processes	19	positive regulation of GTPase activity	19_GO:0065007 biological regulation	-3.08482	3.39663	4.15333	30211	272	327	10	3.0581	0.952156	274|3987|8301|9779|23380|25791|27352|55920|116985|125058	BIN1|LIMS1|PICALM|TBC1D5|SRGAP2|NGEF|SGSM3|RCC2|ARAP1|TBC1D16	-1.21296	-6.38203	4.05212
GO:0090630	GO Biological Processes	19	activation of GTPase activity	19_GO:0065007 biological regulation	-2.09131	4.05212	3.41525	30211	114	327	5	1.52905	0.678565	9779|25791|27352|55920|125058	TBC1D5|NGEF|SGSM3|RCC2|TBC1D16	-0.643056	-6.38203	4.05212
GO:0048871	GO Biological Processes	19	multicellular organismal homeostasis	19_GO:0032501 multicellular organismal process	-6.32535	4.37494	6.72909	30211	359	327	17	5.19878	1.22768	31|112|271|361|1280|4155|5025|5745|6513|9079|10848|23154|23371|23373|58476|64127|79888	ACACA|ADCY6|AMPD2|AQP4|COL2A1|MBP|P2RX4|PTH1R|SLC2A1|LDB2|PPP1R13L|NCDN|TNS2|CRTC1|TP53INP2|NOD2|LPCAT1	-3.45974	-6.32535	4.37494
GO:0001894	GO Biological Processes	19	tissue homeostasis	19_GO:0032501 multicellular organismal process	-4.267	4.34304	5.37014	30211	234	327	11	3.36391	0.997053	31|1280|4155|5025|5745|6513|9079|23154|58476|64127|79888	ACACA|COL2A1|MBP|P2RX4|PTH1R|SLC2A1|LDB2|NCDN|TP53INP2|NOD2|LPCAT1	-1.89871	-6.32535	4.37494
GO:0060249	GO Biological Processes	19	anatomical structure homeostasis	19_GO:0065007 biological regulation	-4.19945	3.94541	5.1889	30211	281	327	12	3.66972	1.03974	31|1280|4155|5025|5745|6513|9079|23154|58476|64127|79888|84286	ACACA|COL2A1|MBP|P2RX4|PTH1R|SLC2A1|LDB2|NCDN|TP53INP2|NOD2|LPCAT1|TMEM175	-1.85046	-6.32535	4.37494
GO:0035176	GO Biological Processes	19	social behavior	19_GO:0051703 biological process involved in intraspecies interaction between organisms	-5.84221	12.4369	8.63438	30211	52	327	7	2.14067	0.800391	1855|2894|5413|9379|23152|57521|57555	DVL1|GRID1|SEPTIN5|NRXN2|CIC|RPTOR|NLGN2	-3.08575	-5.84221	92.3884
GO:0051703	GO Biological Processes	19	biological process involved in intraspecies interaction between organisms	19_GO:0051703 biological process involved in intraspecies interaction between organisms	-5.84221	12.4369	8.63438	30211	52	327	7	2.14067	0.800391	1855|2894|5413|9379|23152|57521|57555	DVL1|GRID1|SEPTIN5|NRXN2|CIC|RPTOR|NLGN2	-3.08575	-5.84221	92.3884
GO:0001941	GO Biological Processes	19	postsynaptic membrane organization	19_GO:0009987 cellular process	-3.64835	13.1983	6.75505	30211	28	327	4	1.22324	0.607868	348|1855|9379|57555	APOE|DVL1|NRXN2|NLGN2	-1.55679	-5.84221	92.3884
GO:0099173	GO Biological Processes	19	postsynapse organization	19_GO:0009987 cellular process	-3.37678	6.22843	5.16719	30211	89	327	6	1.83486	0.742175	348|1855|9379|10013|57555|66000	APOE|DVL1|NRXN2|HDAC6|NLGN2|TMEM108	-1.40643	-5.84221	92.3884
GO:0097106	GO Biological Processes	19	postsynaptic density organization	19_GO:0009987 cellular process	-3.04154	15.3981	6.39171	30211	18	327	3	0.917431	0.527244	9379|57555|66000	NRXN2|NLGN2|TMEM108	-1.18816	-5.84221	92.3884
GO:0099084	GO Biological Processes	19	postsynaptic specialization organization	19_GO:0009987 cellular process	-2.97038	14.5876	6.19733	30211	19	327	3	0.917431	0.527244	9379|57555|66000	NRXN2|NLGN2|TMEM108	-1.13858	-5.84221	92.3884
GO:0097116	GO Biological Processes	19	gephyrin clustering involved in postsynaptic density assembly	19_GO:0051179 localization	-2.94192	36.9554	8.41069	30211	5	327	2	0.611621	0.431157	9379|57555	NRXN2|NLGN2	-1.13067	-5.84221	92.3884
GO:0043113	GO Biological Processes	19	receptor clustering	19_GO:0051179 localization	-2.77835	7.86284	4.92536	30211	47	327	4	1.22324	0.607868	348|1855|9379|57555	APOE|DVL1|NRXN2|NLGN2	-1.03596	-5.84221	92.3884
GO:0097119	GO Biological Processes	19	postsynaptic density protein 95 clustering	19_GO:0051179 localization	-2.76895	30.7961	7.6353	30211	6	327	2	0.611621	0.431157	9379|57555	NRXN2|NLGN2	-1.03596	-5.84221	92.3884
GO:0035418	GO Biological Processes	19	protein localization to synapse	19_GO:0051179 localization	-2.64659	7.24615	4.66994	30211	51	327	4	1.22324	0.607868	40|9379|23162|57555	ASIC2|NRXN2|MAPK8IP3|NLGN2	-0.961345	-5.84221	92.3884
GO:0097107	GO Biological Processes	19	postsynaptic density assembly	19_GO:0032502 developmental process	-2.62593	26.3967	7.02949	30211	7	327	2	0.611621	0.431157	9379|57555	NRXN2|NLGN2	-0.954002	-5.84221	92.3884
GO:0098698	GO Biological Processes	19	postsynaptic specialization assembly	19_GO:0032502 developmental process	-2.39807	20.5308	6.12988	30211	9	327	2	0.611621	0.431157	9379|57555	NRXN2|NLGN2	-0.833001	-5.84221	92.3884
GO:0072578	GO Biological Processes	19	neurotransmitter-gated ion channel clustering	19_GO:0051179 localization	-2.22022	16.7979	5.48178	30211	11	327	2	0.611621	0.431157	348|57555	APOE|NLGN2	-0.739962	-5.84221	92.3884
GO:0097104	GO Biological Processes	19	postsynaptic membrane assembly	19_GO:0032502 developmental process	-2.22022	16.7979	5.48178	30211	11	327	2	0.611621	0.431157	9379|57555	NRXN2|NLGN2	-0.739962	-5.84221	92.3884
GO:0060999	GO Biological Processes	19	positive regulation of dendritic spine development	19_GO:0032502 developmental process	-2.16188	7.69903	4.20697	30211	36	327	3	0.917431	0.527244	348|816|57555	APOE|CAMK2B|NLGN2	-0.692554	-5.84221	92.3884
GO:1904861	GO Biological Processes	19	excitatory synapse assembly	19_GO:0032502 developmental process	-2.01084	13.1983	4.77543	30211	14	327	2	0.611621	0.431157	9379|57555	NRXN2|NLGN2	-0.638723	-5.84221	92.3884
GO:1902414	GO Biological Processes	19	protein localization to cell junction	19_GO:0051179 localization	-2.00792	4.7994	3.4919	30211	77	327	4	1.22324	0.607868	40|9379|23162|57555	ASIC2|NRXN2|MAPK8IP3|NLGN2	-0.638723	-5.84221	92.3884
GO:0007630	GO Biological Processes	19	jump response	19_GO:0007610 behavior	-1.96562	92.3884	9.55973	30211	1	327	1	0.30581	0.305342	57555	NLGN2	-0.638723	-5.84221	92.3884
GO:1904032	GO Biological Processes	19	regulation of t-SNARE clustering	19_GO:0051179 localization	-1.96562	92.3884	9.55973	30211	1	327	1	0.30581	0.305342	57555	NLGN2	-0.638723	-5.84221	92.3884
GO:1904034	GO Biological Processes	19	positive regulation of t-SNARE clustering	19_GO:0051179 localization	-1.96562	92.3884	9.55973	30211	1	327	1	0.30581	0.305342	57555	NLGN2	-0.638723	-5.84221	92.3884
GO:0035641	GO Biological Processes	19	locomotory exploration behavior	19_GO:0007610 behavior	-1.89688	11.5485	4.41484	30211	16	327	2	0.611621	0.431157	348|57555	APOE|NLGN2	-0.587522	-5.84221	92.3884
GO:0007158	GO Biological Processes	19	neuron cell-cell adhesion	19_GO:0022610 biological adhesion	-1.84561	10.8692	4.25772	30211	17	327	2	0.611621	0.431157	9379|57555	NRXN2|NLGN2	-0.555238	-5.84221	92.3884
GO:0099068	GO Biological Processes	19	postsynapse assembly	19_GO:0032502 developmental process	-1.79754	10.2654	4.11316	30211	18	327	2	0.611621	0.431157	9379|57555	NRXN2|NLGN2	-0.517661	-5.84221	92.3884
GO:0001966	GO Biological Processes	19	thigmotaxis	19_GO:0040011 locomotion	-1.66694	46.1942	6.68589	30211	2	327	1	0.30581	0.305342	57555	NLGN2	-0.474741	-5.84221	92.3884
GO:0007416	GO Biological Processes	19	synapse assembly	19_GO:0032502 developmental process	-1.64321	3.73286	2.84902	30211	99	327	4	1.22324	0.607868	43|1855|9379|57555	ACHE|DVL1|NRXN2|NLGN2	-0.458257	-5.84221	92.3884
GO:0071709	GO Biological Processes	19	membrane assembly	19_GO:0009987 cellular process	-1.6016	4.77871	3.01316	30211	58	327	3	0.917431	0.527244	8301|9379|57555	PICALM|NRXN2|NLGN2	-0.429987	-5.84221	92.3884
GO:0044091	GO Biological Processes	19	membrane biogenesis	19_GO:0009987 cellular process	-1.52682	4.47041	2.86134	30211	62	327	3	0.917431	0.527244	8301|9379|57555	PICALM|NRXN2|NLGN2	-0.394205	-5.84221	92.3884
GO:0097118	GO Biological Processes	19	neuroligin clustering involved in postsynaptic membrane assembly	19_GO:0051179 localization	-1.49319	30.7961	5.3987	30211	3	327	1	0.30581	0.305342	9379	NRXN2	-0.394205	-5.84221	92.3884
GO:2000809	GO Biological Processes	19	positive regulation of synaptic vesicle clustering	19_GO:0051179 localization	-1.49319	30.7961	5.3987	30211	3	327	1	0.30581	0.305342	57555	NLGN2	-0.394205	-5.84221	92.3884
GO:0035640	GO Biological Processes	19	exploration behavior	19_GO:0007610 behavior	-1.46456	6.84358	3.17762	30211	27	327	2	0.611621	0.431157	348|57555	APOE|NLGN2	-0.376064	-5.84221	92.3884
GO:0072553	GO Biological Processes	19	terminal button organization	19_GO:0009987 cellular process	-1.37059	23.0971	4.62318	30211	4	327	1	0.30581	0.305342	57555	NLGN2	-0.327026	-5.84221	92.3884
GO:0043086	GO Biological Processes	19	negative regulation of catalytic activity	19_GO:0065007 biological regulation	-5.72951	2.93856	5.76053	30211	786	327	25	7.64526	1.46944	183|274|348|408|652|991|1508|1855|4298|5064|5894|8301|10013|10188|10763|51654|55795|55861|55920|57521|57805|94274|114794|392617|440503	AGT|BIN1|APOE|ARRB1|BMP4|CDC20|CTSB|DVL1|MLLT1|PALM|RAF1|PICALM|HDAC6|TNK2|NES|CDK5RAP1|PCID2|DBNDD2|RCC2|RPTOR|CCAR2|PPP1R14A|ELFN2|ELFN1|PLIN5	-3.00408	-5.72951	2.93856
GO:0045861	GO Biological Processes	19	negative regulation of proteolysis	19_GO:0048519 negative regulation of biological process	-2.7872	2.90363	3.7471	30211	350	327	11	3.36391	0.997053	183|274|1508|5894|6469|8301|10013|10062|55795|57805|80011	AGT|BIN1|CTSB|RAF1|SHH|PICALM|HDAC6|NR1H3|PCID2|CCAR2|PSME3IP1	-1.03596	-5.72951	2.93856
GO:0051346	GO Biological Processes	19	negative regulation of hydrolase activity	19_GO:0065007 biological regulation	-1.30108	1.9922	2.01149	30211	371	327	8	2.44648	0.854316	183|274|1508|5894|8301|55795|55920|440503	AGT|BIN1|CTSB|RAF1|PICALM|PCID2|RCC2|PLIN5	-0.275217	-5.72951	2.93856
GO:0021953	GO Biological Processes	19	central nervous system neuron differentiation	19_GO:0032502 developmental process	-5.66849	6.12212	6.92226	30211	166	327	11	3.36391	0.997053	1745|3975|6469|7289|8828|10215|23017|26160|51286|85442|170302	DLX1|LHX1|SHH|TULP3|NRP2|OLIG2|FAIM2|IFT172|CEND1|KNDC1|ARX	-2.97202	-5.66849	92.3884
GO:0021533	GO Biological Processes	19	cell differentiation in hindbrain	19_GO:0032502 developmental process	-4.07313	16.7979	7.75382	30211	22	327	4	1.22324	0.607868	3975|23017|51286|85442	LHX1|FAIM2|CEND1|KNDC1	-1.77213	-5.66849	92.3884
GO:0021697	GO Biological Processes	19	cerebellar cortex formation	19_GO:0032502 developmental process	-3.84638	14.7821	7.2113	30211	25	327	4	1.22324	0.607868	3975|23017|51286|85442	LHX1|FAIM2|CEND1|KNDC1	-1.65851	-5.66849	92.3884
GO:0021702	GO Biological Processes	19	cerebellar Purkinje cell differentiation	19_GO:0032502 developmental process	-3.58988	23.0971	8.00865	30211	12	327	3	0.917431	0.527244	3975|23017|51286	LHX1|FAIM2|CEND1	-1.52591	-5.66849	92.3884
GO:0021681	GO Biological Processes	19	cerebellar granular layer development	19_GO:0032502 developmental process	-3.47943	21.3204	7.66557	30211	13	327	3	0.917431	0.527244	23017|51286|85442	FAIM2|CEND1|KNDC1	-1.46186	-5.66849	92.3884
GO:0021694	GO Biological Processes	19	cerebellar Purkinje cell layer formation	19_GO:0032502 developmental process	-3.37819	19.7975	7.35889	30211	14	327	3	0.917431	0.527244	3975|23017|51286	LHX1|FAIM2|CEND1	-1.40643	-5.66849	92.3884
GO:0021696	GO Biological Processes	19	cerebellar cortex morphogenesis	19_GO:0032502 developmental process	-3.31547	10.8692	6.02302	30211	34	327	4	1.22324	0.607868	3975|23017|51286|85442	LHX1|FAIM2|CEND1|KNDC1	-1.36063	-5.66849	92.3884
GO:0021587	GO Biological Processes	19	cerebellum morphogenesis	19_GO:0032502 developmental process	-3.043	9.23884	5.4542	30211	40	327	4	1.22324	0.607868	3975|23017|51286|85442	LHX1|FAIM2|CEND1|KNDC1	-1.18816	-5.66849	92.3884
GO:0021692	GO Biological Processes	19	cerebellar Purkinje cell layer morphogenesis	19_GO:0032502 developmental process	-3.04154	15.3981	6.39171	30211	18	327	3	0.917431	0.527244	3975|23017|51286	LHX1|FAIM2|CEND1	-1.18816	-5.66849	92.3884
GO:0021575	GO Biological Processes	19	hindbrain morphogenesis	19_GO:0032502 developmental process	-2.9236	8.59427	5.21287	30211	43	327	4	1.22324	0.607868	3975|23017|51286|85442	LHX1|FAIM2|CEND1|KNDC1	-1.11958	-5.66849	92.3884
GO:0021695	GO Biological Processes	19	cerebellar cortex development	19_GO:0032502 developmental process	-2.67839	7.39107	4.73114	30211	50	327	4	1.22324	0.607868	3975|23017|51286|85442	LHX1|FAIM2|CEND1|KNDC1	-0.977138	-5.66849	92.3884
GO:0021680	GO Biological Processes	19	cerebellar Purkinje cell layer development	19_GO:0032502 developmental process	-2.51835	10.2654	5.03833	30211	27	327	3	0.917431	0.527244	3975|23017|51286	LHX1|FAIM2|CEND1	-0.889821	-5.66849	92.3884
GO:0021686	GO Biological Processes	19	cerebellar granular layer maturation	19_GO:0032502 developmental process	-1.96562	92.3884	9.55973	30211	1	327	1	0.30581	0.305342	51286	CEND1	-0.638723	-5.66849	92.3884
GO:0021933	GO Biological Processes	19	radial glia guided migration of cerebellar granule cell	19_GO:0040011 locomotion	-1.96562	92.3884	9.55973	30211	1	327	1	0.30581	0.305342	51286	CEND1	-0.638723	-5.66849	92.3884
GO:0021941	GO Biological Processes	19	negative regulation of cerebellar granule cell precursor proliferation	19_GO:0032502 developmental process	-1.66694	46.1942	6.68589	30211	2	327	1	0.30581	0.305342	51286	CEND1	-0.474741	-5.66849	92.3884
GO:0030902	GO Biological Processes	19	hindbrain development	19_GO:0032502 developmental process	-1.66549	3.16399	2.74176	30211	146	327	5	1.52905	0.678565	3975|6469|23017|51286|85442	LHX1|SHH|FAIM2|CEND1|KNDC1	-0.474174	-5.66849	92.3884
GO:0021549	GO Biological Processes	19	cerebellum development	19_GO:0032502 developmental process	-1.65752	3.77095	2.87406	30211	98	327	4	1.22324	0.607868	3975|23017|51286|85442	LHX1|FAIM2|CEND1|KNDC1	-0.46838	-5.66849	92.3884
GO:0022037	GO Biological Processes	19	metencephalon development	19_GO:0032502 developmental process	-1.53496	3.45377	2.65977	30211	107	327	4	1.22324	0.607868	3975|23017|51286|85442	LHX1|FAIM2|CEND1|KNDC1	-0.394205	-5.66849	92.3884
GO:0021590	GO Biological Processes	19	cerebellum maturation	19_GO:0032502 developmental process	-1.49319	30.7961	5.3987	30211	3	327	1	0.30581	0.305342	51286	CEND1	-0.394205	-5.66849	92.3884
GO:0021699	GO Biological Processes	19	cerebellar cortex maturation	19_GO:0032502 developmental process	-1.49319	30.7961	5.3987	30211	3	327	1	0.30581	0.305342	51286	CEND1	-0.394205	-5.66849	92.3884
GO:0021936	GO Biological Processes	19	regulation of cerebellar granule cell precursor proliferation	19_GO:0032502 developmental process	-5.57053	36.9554	11.8955	30211	10	327	4	1.22324	0.607868	3975|6469|9283|51286	LHX1|SHH|GPR37L1|CEND1	-2.91418	-5.57053	92.3884
GO:0021940	GO Biological Processes	19	positive regulation of cerebellar granule cell precursor proliferation	19_GO:0032502 developmental process	-4.17014	34.6456	9.95586	30211	8	327	3	0.917431	0.527244	3975|6469|9283	LHX1|SHH|GPR37L1	-1.83601	-5.57053	92.3884
GO:2000179	GO Biological Processes	19	positive regulation of neural precursor cell proliferation	19_GO:0048518 positive regulation of biological process	-3.64771	9.05768	6.02434	30211	51	327	5	1.52905	0.678565	3975|6469|6663|9283|10763	LHX1|SHH|SOX10|GPR37L1|NES	-1.55679	-5.57053	92.3884
GO:0003002	GO Biological Processes	19	regionalization	19_GO:0032502 developmental process	-3.52592	3.33934	4.48342	30211	332	327	12	3.66972	1.03974	652|1745|3975|5015|6469|7289|7479|8828|22955|26160|27023|145873	BMP4|DLX1|LHX1|OTX2|SHH|TULP3|WNT8B|NRP2|SCMH1|IFT172|FOXB1|MESP2	-1.47797	-5.57053	92.3884
GO:2000177	GO Biological Processes	19	regulation of neural precursor cell proliferation	19_GO:0050789 regulation of biological process	-3.48454	6.52153	5.33247	30211	85	327	6	1.83486	0.742175	3975|6469|6663|9283|10763|51286	LHX1|SHH|SOX10|GPR37L1|NES|CEND1	-1.46186	-5.57053	92.3884
GO:0009948	GO Biological Processes	19	anterior/posterior axis specification	19_GO:0032502 developmental process	-3.41967	8.10424	5.61581	30211	57	327	5	1.52905	0.678565	652|3975|5015|6469|145873	BMP4|LHX1|OTX2|SHH|MESP2	-1.42938	-5.57053	92.3884
GO:0007369	GO Biological Processes	19	gastrulation	19_GO:0032502 developmental process	-3.41168	4.59073	4.77863	30211	161	327	8	2.44648	0.854316	652|1291|1855|3691|3975|5015|7479|145873	BMP4|COL6A1|DVL1|ITGB4|LHX1|OTX2|WNT8B|MESP2	-1.42524	-5.57053	92.3884
GO:0009798	GO Biological Processes	19	axis specification	19_GO:0032502 developmental process	-3.2746	5.96054	5.01173	30211	93	327	6	1.83486	0.742175	652|3975|5015|6469|26160|145873	BMP4|LHX1|OTX2|SHH|IFT172|MESP2	-1.33474	-5.57053	92.3884
GO:0021937	GO Biological Processes	19	cerebellar Purkinje cell-granule cell precursor cell signaling involved in regulation of granule cell precursor cell proliferation	19_GO:0023052 signaling	-2.94192	36.9554	8.41069	30211	5	327	2	0.611621	0.431157	3975|6469	LHX1|SHH	-1.13067	-5.57053	92.3884
GO:0007389	GO Biological Processes	19	pattern specification process	19_GO:0032502 developmental process	-2.92527	2.71117	3.79534	30211	443	327	13	3.97554	1.08048	652|1745|3975|5015|6469|7289|7479|8828|22955|26160|27023|145873|146845	BMP4|DLX1|LHX1|OTX2|SHH|TULP3|WNT8B|NRP2|SCMH1|IFT172|FOXB1|MESP2|CFAP52	-1.11958	-5.57053	92.3884
GO:0048598	GO Biological Processes	19	embryonic morphogenesis	19_GO:0032502 developmental process	-2.77426	2.40595	3.56375	30211	576	327	15	4.58716	1.15691	652|1280|1291|1855|3691|3975|5015|6469|7289|7479|26160|30812|79955|145873|100131390	BMP4|COL2A1|COL6A1|DVL1|ITGB4|LHX1|OTX2|SHH|TULP3|WNT8B|IFT172|SOX8|PDZD7|MESP2|SP9	-1.03596	-5.57053	92.3884
GO:0040019	GO Biological Processes	19	positive regulation of embryonic development	19_GO:0032502 developmental process	-2.72239	12.0507	5.54581	30211	23	327	3	0.917431	0.527244	3975|5015|9904	LHX1|OTX2|RBM19	-1.00585	-5.57053	92.3884
GO:0009952	GO Biological Processes	19	anterior/posterior pattern specification	19_GO:0032502 developmental process	-2.66728	3.51956	3.83262	30211	210	327	8	2.44648	0.854316	652|3975|5015|6469|7289|22955|27023|145873	BMP4|LHX1|OTX2|SHH|TULP3|SCMH1|FOXB1|MESP2	-0.972212	-5.57053	92.3884
GO:2000543	GO Biological Processes	19	positive regulation of gastrulation	19_GO:0032502 developmental process	-2.62593	26.3967	7.02949	30211	7	327	2	0.611621	0.431157	3975|5015	LHX1|OTX2	-0.954002	-5.57053	92.3884
GO:0090009	GO Biological Processes	19	primitive streak formation	19_GO:0032502 developmental process	-2.39807	20.5308	6.12988	30211	9	327	2	0.611621	0.431157	3975|5015	LHX1|OTX2	-0.833001	-5.57053	92.3884
GO:0035282	GO Biological Processes	19	segmentation	19_GO:0032502 developmental process	-2.34697	4.66608	3.8219	30211	99	327	5	1.52905	0.678565	652|3975|8828|27023|145873	BMP4|LHX1|NRP2|FOXB1|MESP2	-0.803184	-5.57053	92.3884
GO:0032525	GO Biological Processes	19	somite rostral/caudal axis specification	19_GO:0032502 developmental process	-2.22022	16.7979	5.48178	30211	11	327	2	0.611621	0.431157	3975|145873	LHX1|MESP2	-0.739962	-5.57053	92.3884
GO:0009880	GO Biological Processes	19	embryonic pattern specification	19_GO:0032502 developmental process	-2.06747	4.99397	3.59832	30211	74	327	4	1.22324	0.607868	3975|6469|8828|145873	LHX1|SHH|NRP2|MESP2	-0.638723	-5.57053	92.3884
GO:0061053	GO Biological Processes	19	somite development	19_GO:0032502 developmental process	-1.98869	4.73787	3.45764	30211	78	327	4	1.22324	0.607868	3975|6469|27023|145873	LHX1|SHH|FOXB1|MESP2	-0.638723	-5.57053	92.3884
GO:0035847	GO Biological Processes	19	uterine epithelium development	19_GO:0022414 reproductive process	-1.96562	92.3884	9.55973	30211	1	327	1	0.30581	0.305342	3975	LHX1	-0.638723	-5.57053	92.3884
GO:0035849	GO Biological Processes	19	nephric duct elongation	19_GO:0040007 growth	-1.96562	92.3884	9.55973	30211	1	327	1	0.30581	0.305342	3975	LHX1	-0.638723	-5.57053	92.3884
GO:0035852	GO Biological Processes	19	horizontal cell localization	19_GO:0051179 localization	-1.96562	92.3884	9.55973	30211	1	327	1	0.30581	0.305342	3975	LHX1	-0.638723	-5.57053	92.3884
GO:0097379	GO Biological Processes	19	dorsal spinal cord interneuron posterior axon guidance	19_GO:0040011 locomotion	-1.96562	92.3884	9.55973	30211	1	327	1	0.30581	0.305342	3975	LHX1	-0.638723	-5.57053	92.3884
GO:2000742	GO Biological Processes	19	regulation of anterior head development	19_GO:0032502 developmental process	-1.96562	92.3884	9.55973	30211	1	327	1	0.30581	0.305342	3975	LHX1	-0.638723	-5.57053	92.3884
GO:2000744	GO Biological Processes	19	positive regulation of anterior head development	19_GO:0032502 developmental process	-1.96562	92.3884	9.55973	30211	1	327	1	0.30581	0.305342	3975	LHX1	-0.638723	-5.57053	92.3884
GO:0010470	GO Biological Processes	19	regulation of gastrulation	19_GO:0032502 developmental process	-1.84561	10.8692	4.25772	30211	17	327	2	0.611621	0.431157	3975|5015	LHX1|OTX2	-0.555238	-5.57053	92.3884
GO:0007398	GO Biological Processes	19	ectoderm development	19_GO:0032502 developmental process	-1.70964	9.23884	3.85542	30211	20	327	2	0.611621	0.431157	3975|6469	LHX1|SHH	-0.474741	-5.57053	92.3884
GO:0060041	GO Biological Processes	19	retina development in camera-type eye	19_GO:0032502 developmental process	-1.6884	3.20793	2.77812	30211	144	327	5	1.52905	0.678565	43|3975|30812|79888|84465	ACHE|LHX1|SOX8|LPCAT1|MEGF11	-0.474741	-5.57053	92.3884
GO:0001705	GO Biological Processes	19	ectoderm formation	19_GO:0032502 developmental process	-1.66694	46.1942	6.68589	30211	2	327	1	0.30581	0.305342	3975	LHX1	-0.474741	-5.57053	92.3884
GO:0060067	GO Biological Processes	19	cervix development	19_GO:0022414 reproductive process	-1.66694	46.1942	6.68589	30211	2	327	1	0.30581	0.305342	3975	LHX1	-0.474741	-5.57053	92.3884
GO:0097378	GO Biological Processes	19	dorsal spinal cord interneuron axon guidance	19_GO:0040011 locomotion	-1.66694	46.1942	6.68589	30211	2	327	1	0.30581	0.305342	3975	LHX1	-0.474741	-5.57053	92.3884
GO:0060042	GO Biological Processes	19	retina morphogenesis in camera-type eye	19_GO:0032502 developmental process	-1.62126	4.86255	3.05329	30211	57	327	3	0.917431	0.527244	3975|30812|84465	LHX1|SOX8|MEGF11	-0.445488	-5.57053	92.3884
GO:0001756	GO Biological Processes	19	somitogenesis	19_GO:0032502 developmental process	-1.54496	4.54369	2.89806	30211	61	327	3	0.917431	0.527244	3975|27023|145873	LHX1|FOXB1|MESP2	-0.394205	-5.57053	92.3884
GO:0010842	GO Biological Processes	19	retina layer formation	19_GO:0032502 developmental process	-1.52662	7.39107	3.34403	30211	25	327	2	0.611621	0.431157	3975|84465	LHX1|MEGF11	-0.394205	-5.57053	92.3884
GO:0001702	GO Biological Processes	19	gastrulation with mouth forming second	19_GO:0032502 developmental process	-1.49492	7.1068	3.25863	30211	26	327	2	0.611621	0.431157	3975|5015	LHX1|OTX2	-0.394205	-5.57053	92.3884
GO:0035846	GO Biological Processes	19	oviduct epithelium development	19_GO:0022414 reproductive process	-1.49319	30.7961	5.3987	30211	3	327	1	0.30581	0.305342	3975	LHX1	-0.394205	-5.57053	92.3884
GO:0072278	GO Biological Processes	19	metanephric comma-shaped body morphogenesis	19_GO:0032502 developmental process	-1.49319	30.7961	5.3987	30211	3	327	1	0.30581	0.305342	3975	LHX1	-0.394205	-5.57053	92.3884
GO:0097377	GO Biological Processes	19	spinal cord interneuron axon guidance	19_GO:0040011 locomotion	-1.49319	30.7961	5.3987	30211	3	327	1	0.30581	0.305342	3975	LHX1	-0.394205	-5.57053	92.3884
GO:0097477	GO Biological Processes	19	lateral motor column neuron migration	19_GO:0040011 locomotion	-1.49319	30.7961	5.3987	30211	3	327	1	0.30581	0.305342	3975	LHX1	-0.394205	-5.57053	92.3884
GO:2000768	GO Biological Processes	19	positive regulation of nephron tubule epithelial cell differentiation	19_GO:0032502 developmental process	-1.49319	30.7961	5.3987	30211	3	327	1	0.30581	0.305342	3975	LHX1	-0.394205	-5.57053	92.3884
GO:0045995	GO Biological Processes	19	regulation of embryonic development	19_GO:0032502 developmental process	-1.49157	4.33071	2.79019	30211	64	327	3	0.917431	0.527244	3975|5015|9904	LHX1|OTX2|RBM19	-0.393287	-5.57053	92.3884
GO:0003407	GO Biological Processes	19	neural retina development	19_GO:0032502 developmental process	-1.47443	4.26408	2.7557	30211	65	327	3	0.917431	0.527244	3975|30812|84465	LHX1|SOX8|MEGF11	-0.380725	-5.57053	92.3884
GO:0035502	GO Biological Processes	19	metanephric part of ureteric bud development	19_GO:0032502 developmental process	-1.37059	23.0971	4.62318	30211	4	327	1	0.30581	0.305342	3975	LHX1	-0.327026	-5.57053	92.3884
GO:0061205	GO Biological Processes	19	paramesonephric duct development	19_GO:0022414 reproductive process	-1.37059	23.0971	4.62318	30211	4	327	1	0.30581	0.305342	3975	LHX1	-0.327026	-5.57053	92.3884
GO:0097376	GO Biological Processes	19	interneuron axon guidance	19_GO:0040011 locomotion	-1.37059	23.0971	4.62318	30211	4	327	1	0.30581	0.305342	3975	LHX1	-0.327026	-5.57053	92.3884
GO:0097476	GO Biological Processes	19	spinal cord motor neuron migration	19_GO:0040011 locomotion	-1.37059	23.0971	4.62318	30211	4	327	1	0.30581	0.305342	3975	LHX1	-0.327026	-5.57053	92.3884
GO:0031644	GO Biological Processes	19	regulation of nervous system process	19_GO:0032501 multicellular organismal process	-5.55295	6.69481	7.01391	30211	138	327	10	3.0581	0.952156	183|1855|2902|4099|6663|11343|27092|57555|57596|66000	AGT|DVL1|GRIN1|MAG|SOX10|MGLL|CACNG4|NLGN2|BEGAIN|TMEM108	-2.90919	-5.55295	6.69481
GO:0044057	GO Biological Processes	19	regulation of system process	19_GO:0032501 multicellular organismal process	-5.2762	3.22473	5.62418	30211	573	327	20	6.11621	1.32514	40|183|274|348|816|818|1855|2902|3752|4099|5025|6663|8913|10062|11343|27092|57555|57596|66000|80149	ASIC2|AGT|BIN1|APOE|CAMK2B|CAMK2G|DVL1|GRIN1|KCND3|MAG|P2RX4|SOX10|CACNA1G|NR1H3|MGLL|CACNG4|NLGN2|BEGAIN|TMEM108|ZC3H12A	-2.66815	-5.55295	6.69481
GO:0099504	GO Biological Processes	19	synaptic vesicle cycle	19_GO:0051179 localization	-5.35913	7.29382	7.04263	30211	114	327	9	2.75229	0.904718	274|1759|5413|6854|8301|9066|9381|57555|79953	BIN1|DNM1|SEPTIN5|SYN2|PICALM|SYT7|OTOF|NLGN2|SYNDIG1	-2.7276	-5.35913	23.0971
GO:0099003	GO Biological Processes	19	vesicle-mediated transport in synapse	19_GO:0051179 localization	-5.17604	6.92913	6.80758	30211	120	327	9	2.75229	0.904718	274|1759|5413|6854|8301|9066|9381|57555|79953	BIN1|DNM1|SEPTIN5|SYN2|PICALM|SYT7|OTOF|NLGN2|SYNDIG1	-2.59027	-5.35913	23.0971
GO:0061024	GO Biological Processes	19	membrane organization	19_GO:0009987 cellular process	-3.90985	2.50666	4.4419	30211	774	327	21	6.42202	1.35565	274|348|666|1759|1855|4155|5322|8291|8301|9066|9379|9381|51608|55288|56904|57194|57555|84286|84364|89941|399687	BIN1|APOE|BOK|DNM1|DVL1|MBP|PLA2G5|DYSF|PICALM|SYT7|NRXN2|OTOF|GET4|RHOT1|SH3GLB2|ATP10A|NLGN2|TMEM175|ARFGAP2|RHOT2|MYO18A	-1.69914	-5.35913	23.0971
GO:0036465	GO Biological Processes	19	synaptic vesicle recycling	19_GO:0051179 localization	-3.41967	8.10424	5.61581	30211	57	327	5	1.52905	0.678565	274|1759|8301|9066|57555	BIN1|DNM1|PICALM|SYT7|NLGN2	-1.42938	-5.35913	23.0971
GO:0051640	GO Biological Processes	19	organelle localization	19_GO:0051179 localization	-3.1713	2.75199	4.00437	30211	470	327	14	4.28135	1.11948	274|1759|4134|5413|6854|7462|8301|10013|51112|55288|79953|84364|89941|440503	BIN1|DNM1|MAP4|SEPTIN5|SYN2|LAT2|PICALM|HDAC6|TRAPPC12|RHOT1|SYNDIG1|ARFGAP2|RHOT2|PLIN5	-1.25975	-5.35913	23.0971
GO:0097479	GO Biological Processes	19	synaptic vesicle localization	19_GO:0051179 localization	-3.08507	9.47573	5.54035	30211	39	327	4	1.22324	0.607868	1759|6854|8301|79953	DNM1|SYN2|PICALM|SYNDIG1	-1.21296	-5.35913	23.0971
GO:0016050	GO Biological Processes	19	vesicle organization	19_GO:0009987 cellular process	-3.00124	3.31141	4.05734	30211	279	327	10	3.0581	0.952156	1759|5322|8291|8301|8938|9066|64753|84286|84364|399687	DNM1|PLA2G5|DYSF|PICALM|BAIAP3|SYT7|CCDC136|TMEM175|ARFGAP2|MYO18A	-1.16171	-5.35913	23.0971
GO:0048488	GO Biological Processes	19	synaptic vesicle endocytosis	19_GO:0051179 localization	-2.71093	7.54191	4.79405	30211	49	327	4	1.22324	0.607868	274|1759|8301|57555	BIN1|DNM1|PICALM|NLGN2	-0.997645	-5.35913	23.0971
GO:0140238	GO Biological Processes	19	presynaptic endocytosis	19_GO:0051179 localization	-2.71093	7.54191	4.79405	30211	49	327	4	1.22324	0.607868	274|1759|8301|57555	BIN1|DNM1|PICALM|NLGN2	-0.997645	-5.35913	23.0971
GO:0097091	GO Biological Processes	19	synaptic vesicle clustering	19_GO:0051179 localization	-2.50411	23.0971	6.5386	30211	8	327	2	0.611621	0.431157	6854|79953	SYN2|SYNDIG1	-0.889821	-5.35913	23.0971
GO:0006900	GO Biological Processes	19	vesicle budding from membrane	19_GO:0051179 localization	-2.44237	6.37161	4.28335	30211	58	327	4	1.22324	0.607868	1759|8301|84364|399687	DNM1|PICALM|ARFGAP2|MYO18A	-0.847824	-5.35913	23.0971
GO:0051656	GO Biological Processes	19	establishment of organelle localization	19_GO:0051179 localization	-2.36054	2.70141	3.31011	30211	342	327	10	3.0581	0.952156	1759|4134|5413|7462|8301|10013|51112|55288|84364|89941	DNM1|MAP4|SEPTIN5|LAT2|PICALM|HDAC6|TRAPPC12|RHOT1|ARFGAP2|RHOT2	-0.807621	-5.35913	23.0971
GO:0051648	GO Biological Processes	19	vesicle localization	19_GO:0051179 localization	-2.15559	3.57632	3.3638	30211	155	327	6	1.83486	0.742175	1759|5413|6854|8301|79953|84364	DNM1|SEPTIN5|SYN2|PICALM|SYNDIG1|ARFGAP2	-0.687086	-5.35913	23.0971
GO:0048709	GO Biological Processes	19	oligodendrocyte differentiation	19_GO:0032502 developmental process	-5.13346	9.79877	7.48542	30211	66	327	7	2.14067	0.800391	666|2068|4099|6469|6663|10215|30812	BOK|ERCC2|MAG|SHH|SOX10|OLIG2|SOX8	-2.55841	-5.13346	30.7961
GO:0042063	GO Biological Processes	19	gliogenesis	19_GO:0032502 developmental process	-4.62083	4.74894	5.75713	30211	214	327	11	3.36391	0.997053	666|2068|2670|3691|4099|5025|6469|6663|10215|23380|30812	BOK|ERCC2|GFAP|ITGB4|MAG|P2RX4|SHH|SOX10|OLIG2|SRGAP2|SOX8	-2.14971	-5.13346	30.7961
GO:0010001	GO Biological Processes	19	glial cell differentiation	19_GO:0032502 developmental process	-4.03831	4.97901	5.39367	30211	167	327	9	2.75229	0.904718	666|2068|2670|3691|4099|6469|6663|10215|30812	BOK|ERCC2|GFAP|ITGB4|MAG|SHH|SOX10|OLIG2|SOX8	-1.75614	-5.13346	30.7961
GO:0042552	GO Biological Processes	19	myelination	19_GO:0032502 developmental process	-3.72282	5.9332	5.39727	30211	109	327	7	2.14067	0.800391	2068|3691|4099|4155|5653|6663|10215	ERCC2|ITGB4|MAG|MBP|KLK6|SOX10|OLIG2	-1.57236	-5.13346	30.7961
GO:0007272	GO Biological Processes	19	ensheathment of neurons	19_GO:0032502 developmental process	-3.67395	5.82629	5.32871	30211	111	327	7	2.14067	0.800391	2068|3691|4099|4155|5653|6663|10215	ERCC2|ITGB4|MAG|MBP|KLK6|SOX10|OLIG2	-1.55679	-5.13346	30.7961
GO:0008366	GO Biological Processes	19	axon ensheathment	19_GO:0032502 developmental process	-3.67395	5.82629	5.32871	30211	111	327	7	2.14067	0.800391	2068|3691|4099|4155|5653|6663|10215	ERCC2|ITGB4|MAG|MBP|KLK6|SOX10|OLIG2	-1.55679	-5.13346	30.7961
GO:0014003	GO Biological Processes	19	oligodendrocyte development	19_GO:0032502 developmental process	-2.96232	8.79889	5.29063	30211	42	327	4	1.22324	0.607868	2068|4099|6469|6663	ERCC2|MAG|SHH|SOX10	-1.13432	-5.13346	30.7961
GO:0021782	GO Biological Processes	19	glial cell development	19_GO:0032502 developmental process	-2.93345	5.13269	4.50059	30211	108	327	6	1.83486	0.742175	2068|2670|3691|4099|6469|6663	ERCC2|GFAP|ITGB4|MAG|SHH|SOX10	-1.12402	-5.13346	30.7961
GO:0032288	GO Biological Processes	19	myelin assembly	19_GO:0032502 developmental process	-2.77962	12.5984	5.69266	30211	22	327	3	0.917431	0.527244	2068|3691|4099	ERCC2|ITGB4|MAG	-1.03596	-5.13346	30.7961
GO:0032289	GO Biological Processes	19	central nervous system myelin formation	19_GO:0032502 developmental process	-2.76895	30.7961	7.6353	30211	6	327	2	0.611621	0.431157	2068|4099	ERCC2|MAG	-1.03596	-5.13346	30.7961
GO:0022010	GO Biological Processes	19	central nervous system myelination	19_GO:0032502 developmental process	-2.66787	11.5485	5.40777	30211	24	327	3	0.917431	0.527244	2068|4099|6663	ERCC2|MAG|SOX10	-0.972212	-5.13346	30.7961
GO:0032291	GO Biological Processes	19	axon ensheathment in central nervous system	19_GO:0032502 developmental process	-2.66787	11.5485	5.40777	30211	24	327	3	0.917431	0.527244	2068|4099|6663	ERCC2|MAG|SOX10	-0.972212	-5.13346	30.7961
GO:0010927	GO Biological Processes	19	cellular component assembly involved in morphogenesis	19_GO:0032502 developmental process	-2.29216	4.52884	3.73434	30211	102	327	5	1.52905	0.678565	2068|3691|4099|11155|64753	ERCC2|ITGB4|MAG|LDB3|CCDC136	-0.777782	-5.13346	30.7961
GO:0031646	GO Biological Processes	19	positive regulation of nervous system process	19_GO:0048518 positive regulation of biological process	-2.19622	7.919	4.28427	30211	35	327	3	0.917431	0.527244	4099|6663|57555	MAG|SOX10|NLGN2	-0.724725	-5.13346	30.7961
GO:0031643	GO Biological Processes	19	positive regulation of myelination	19_GO:0032502 developmental process	-1.79754	10.2654	4.11316	30211	18	327	2	0.611621	0.431157	4099|6663	MAG|SOX10	-0.517661	-5.13346	30.7961
GO:0030029	GO Biological Processes	19	actin filament-based process	19_GO:0009987 cellular process	-4.96297	3.06938	5.36484	30211	602	327	20	6.11621	1.32514	408|832|3752|6464|8476|8522|8913|11155|11170|23189|23380|50488|55160|57471|57553|79778|116985|152273|254102|399687	ARRB1|CAPZB|KCND3|SHC1|CDC42BPA|GAS7|CACNA1G|LDB3|FAM107A|KANK1|SRGAP2|MINK1|ARHGEF10L|ERMN|MICAL3|MICALL2|ARAP1|FGD5|EHBP1L1|MYO18A	-2.39838	-4.96297	7.919
GO:0097435	GO Biological Processes	19	supramolecular fiber organization	19_GO:0009987 cellular process	-4.73478	3.18581	5.26962	30211	522	327	18	5.50459	1.26123	408|832|1280|1302|1855|2670|6469|8522|11155|11170|26160|57471|57553|79778|81551|116985|140766|152206	ARRB1|CAPZB|COL2A1|COL11A2|DVL1|GFAP|SHH|GAS7|LDB3|FAM107A|IFT172|ERMN|MICAL3|MICALL2|STMN4|ARAP1|ADAMTS14|CCDC13	-2.21905	-4.96297	7.919
GO:0030036	GO Biological Processes	19	actin cytoskeleton organization	19_GO:0009987 cellular process	-4.0181	2.90852	4.68121	30211	540	327	17	5.19878	1.22768	408|832|6464|8476|8522|11155|11170|23189|50488|55160|57471|57553|79778|116985|152273|254102|399687	ARRB1|CAPZB|SHC1|CDC42BPA|GAS7|LDB3|FAM107A|KANK1|MINK1|ARHGEF10L|ERMN|MICAL3|MICALL2|ARAP1|FGD5|EHBP1L1|MYO18A	-1.75455	-4.96297	7.919
GO:0008154	GO Biological Processes	19	actin polymerization or depolymerization	19_GO:0009987 cellular process	-3.28243	7.57282	5.3753	30211	61	327	5	1.52905	0.678565	832|8522|11170|57553|79778	CAPZB|GAS7|FAM107A|MICAL3|MICALL2	-1.34011	-4.96297	7.919
GO:0030041	GO Biological Processes	19	actin filament polymerization	19_GO:0009987 cellular process	-2.19622	7.919	4.28427	30211	35	327	3	0.917431	0.527244	8522|11170|79778	GAS7|FAM107A|MICALL2	-0.724725	-4.96297	7.919
GO:0007015	GO Biological Processes	19	actin filament organization	19_GO:0009987 cellular process	-2.04763	2.76819	3.03571	30211	267	327	8	2.44648	0.854316	408|832|8522|11170|57471|57553|79778|116985	ARRB1|CAPZB|GAS7|FAM107A|ERMN|MICAL3|MICALL2|ARAP1	-0.638723	-4.96297	7.919
GO:0008277	GO Biological Processes	19	regulation of G protein-coupled receptor signaling pathway	19_GO:0023052 signaling	-4.71092	6.06931	6.22076	30211	137	327	9	2.75229	0.904718	408|2915|5141|5653|5998|7289|10419|11343|28964	ARRB1|GRM5|PDE4A|KLK6|RGS3|TULP3|PRMT5|MGLL|GIT1	-2.20433	-4.71092	6.06931
GO:0001505	GO Biological Processes	19	regulation of neurotransmitter levels	19_GO:0065007 biological regulation	-4.67748	4.81646	5.8193	30211	211	327	11	3.36391	0.997053	43|1855|2670|5413|6854|8938|9066|9379|9381|28964|51222	ACHE|DVL1|GFAP|SEPTIN5|SYN2|BAIAP3|SYT7|NRXN2|OTOF|GIT1|ZNF219	-2.17984	-4.67748	23.0971
GO:0060627	GO Biological Processes	19	regulation of vesicle-mediated transport	19_GO:0051179 localization	-4.65848	3.14365	5.20313	30211	529	327	18	5.50459	1.26123	274|348|408|1855|5322|5413|8291|8301|8913|8938|9066|9779|10062|10188|25837|28964|64127|399687	BIN1|APOE|ARRB1|DVL1|PLA2G5|SEPTIN5|DYSF|PICALM|CACNA1G|BAIAP3|SYT7|TBC1D5|NR1H3|TNK2|RAB26|GIT1|NOD2|MYO18A	-2.17822	-4.67748	23.0971
GO:0023061	GO Biological Processes	19	signal release	19_GO:0023052 signaling	-4.245	5.29615	5.64557	30211	157	327	9	2.75229	0.904718	818|1855|5413|5894|6854|9066|9379|9381|64840	CAMK2G|DVL1|SEPTIN5|RAF1|SYN2|SYT7|NRXN2|OTOF|PORCN	-1.88324	-4.67748	23.0971
GO:0032940	GO Biological Processes	19	secretion by cell	19_GO:0051179 localization	-4.20634	3.47698	5.02843	30211	372	327	14	4.28135	1.11948	818|1855|5413|5866|5894|6854|7462|8938|9066|9379|9381|25837|57553|64840	CAMK2G|DVL1|SEPTIN5|RAB3IL1|RAF1|SYN2|LAT2|BAIAP3|SYT7|NRXN2|OTOF|RAB26|MICAL3|PORCN	-1.85102	-4.67748	23.0971
GO:0140352	GO Biological Processes	19	export from cell	19_GO:0051179 localization	-4.17454	3.27618	4.93159	30211	423	327	15	4.58716	1.15691	818|1855|3752|5413|5866|5894|6854|7462|8938|9066|9379|9381|25837|57553|64840	CAMK2G|DVL1|KCND3|SEPTIN5|RAB3IL1|RAF1|SYN2|LAT2|BAIAP3|SYT7|NRXN2|OTOF|RAB26|MICAL3|PORCN	-1.83601	-4.67748	23.0971
GO:0046903	GO Biological Processes	19	secretion	19_GO:0051179 localization	-4.04711	3.04786	4.75591	30211	485	327	16	4.89297	1.19294	818|1855|5322|5413|5866|5894|6854|7462|8938|9066|9379|9381|25837|27023|57553|64840	CAMK2G|DVL1|PLA2G5|SEPTIN5|RAB3IL1|RAF1|SYN2|LAT2|BAIAP3|SYT7|NRXN2|OTOF|RAB26|FOXB1|MICAL3|PORCN	-1.7569	-4.67748	23.0971
GO:0006836	GO Biological Processes	19	neurotransmitter transport	19_GO:0051179 localization	-4.02489	5.64204	5.56975	30211	131	327	8	2.44648	0.854316	1855|5413|6534|6536|6854|9066|9379|9381	DVL1|SEPTIN5|SLC6A7|SLC6A9|SYN2|SYT7|NRXN2|OTOF	-1.75614	-4.67748	23.0971
GO:0007269	GO Biological Processes	19	neurotransmitter secretion	19_GO:0023052 signaling	-3.65786	7.01684	5.60142	30211	79	327	6	1.83486	0.742175	1855|5413|6854|9066|9379|9381	DVL1|SEPTIN5|SYN2|SYT7|NRXN2|OTOF	-1.55679	-4.67748	23.0971
GO:0099643	GO Biological Processes	19	signal release from synapse	19_GO:0023052 signaling	-3.65786	7.01684	5.60142	30211	79	327	6	1.83486	0.742175	1855|5413|6854|9066|9379|9381	DVL1|SEPTIN5|SYN2|SYT7|NRXN2|OTOF	-1.55679	-4.67748	23.0971
GO:0006887	GO Biological Processes	19	exocytosis	19_GO:0051179 localization	-3.1118	3.72868	4.2782	30211	223	327	9	2.75229	0.904718	5413|5866|6854|7462|8938|9066|9381|25837|57553	SEPTIN5|RAB3IL1|SYN2|LAT2|BAIAP3|SYT7|OTOF|RAB26|MICAL3	-1.22063	-4.67748	23.0971
GO:0045055	GO Biological Processes	19	regulated exocytosis	19_GO:0051179 localization	-2.55886	4.33071	3.95012	30211	128	327	6	1.83486	0.742175	5413|6854|7462|9066|9381|25837	SEPTIN5|SYN2|LAT2|SYT7|OTOF|RAB26	-0.911355	-4.67748	23.0971
GO:1903305	GO Biological Processes	19	regulation of regulated secretory pathway	19_GO:0051179 localization	-2.36741	3.9595	3.67146	30211	140	327	6	1.83486	0.742175	1855|5413|8913|8938|9066|28964	DVL1|SEPTIN5|CACNA1G|BAIAP3|SYT7|GIT1	-0.810009	-4.67748	23.0971
GO:0051588	GO Biological Processes	19	regulation of neurotransmitter transport	19_GO:0051179 localization	-2.34697	4.66608	3.8219	30211	99	327	5	1.52905	0.678565	1855|2670|5413|8938|28964	DVL1|GFAP|SEPTIN5|BAIAP3|GIT1	-0.803184	-4.67748	23.0971
GO:0017157	GO Biological Processes	19	regulation of exocytosis	19_GO:0051179 localization	-2.15334	3.17019	3.25335	30211	204	327	7	2.14067	0.800391	1855|5413|8913|8938|9066|25837|28964	DVL1|SEPTIN5|CACNA1G|BAIAP3|SYT7|RAB26|GIT1	-0.685669	-4.67748	23.0971
GO:0046928	GO Biological Processes	19	regulation of neurotransmitter secretion	19_GO:0023052 signaling	-1.84489	4.29713	3.20296	30211	86	327	4	1.22324	0.607868	1855|5413|8938|28964	DVL1|SEPTIN5|BAIAP3|GIT1	-0.555238	-4.67748	23.0971
GO:0016079	GO Biological Processes	19	synaptic vesicle exocytosis	19_GO:0023052 signaling	-1.64134	4.94938	3.09437	30211	56	327	3	0.917431	0.527244	5413|9066|9381	SEPTIN5|SYT7|OTOF	-0.458257	-4.67748	23.0971
GO:2000300	GO Biological Processes	19	regulation of synaptic vesicle exocytosis	19_GO:0023052 signaling	-1.64134	4.94938	3.09437	30211	56	327	3	0.917431	0.527244	1855|5413|28964	DVL1|SEPTIN5|GIT1	-0.458257	-4.67748	23.0971
GO:0016080	GO Biological Processes	19	synaptic vesicle targeting	19_GO:0023052 signaling	-1.37059	23.0971	4.62318	30211	4	327	1	0.30581	0.305342	5413	SEPTIN5	-0.327026	-4.67748	23.0971
GO:0043269	GO Biological Processes	19	regulation of ion transport	19_GO:0051179 localization	-4.66297	2.83234	5.07434	30211	685	327	21	6.42202	1.35565	40|183|274|773|784|816|818|2902|2915|3742|3752|5025|6536|6786|8913|9066|27092|30820|50488|57555|117531	ASIC2|AGT|BIN1|CACNA1A|CACNB3|CAMK2B|CAMK2G|GRIN1|GRM5|KCNA6|KCND3|P2RX4|SLC6A9|STIM1|CACNA1G|SYT7|CACNG4|KCNIP1|MINK1|NLGN2|TMC1	-2.17822	-4.66297	4.10615
GO:0034765	GO Biological Processes	19	regulation of ion transmembrane transport	19_GO:0051179 localization	-4.06787	3.06048	4.77518	30211	483	327	16	4.89297	1.19294	40|183|274|773|784|2915|3742|3752|6536|6786|8913|27092|30820|50488|57555|117531	ASIC2|AGT|BIN1|CACNA1A|CACNB3|GRM5|KCNA6|KCND3|SLC6A9|STIM1|CACNA1G|CACNG4|KCNIP1|MINK1|NLGN2|TMC1	-1.77213	-4.66297	4.10615
GO:0030001	GO Biological Processes	19	metal ion transport	19_GO:0051179 localization	-3.39179	2.57054	4.10256	30211	611	327	17	5.19878	1.22768	40|773|784|2902|3742|3752|5025|6534|6536|6786|8913|27092|30820|80228|84286|94081|117531	ASIC2|CACNA1A|CACNB3|GRIN1|KCNA6|KCND3|P2RX4|SLC6A7|SLC6A9|STIM1|CACNA1G|CACNG4|KCNIP1|ORAI2|TMEM175|SFXN1|TMC1	-1.41079	-4.66297	4.10615
GO:0034762	GO Biological Processes	19	regulation of transmembrane transport	19_GO:0051179 localization	-3.1849	2.54864	3.93933	30211	580	327	16	4.89297	1.19294	40|183|274|773|784|2915|3742|3752|6536|6786|8913|27092|30820|50488|57555|117531	ASIC2|AGT|BIN1|CACNA1A|CACNB3|GRM5|KCNA6|KCND3|SLC6A9|STIM1|CACNA1G|CACNG4|KCNIP1|MINK1|NLGN2|TMC1	-1.26658	-4.66297	4.10615
GO:0070588	GO Biological Processes	19	calcium ion transmembrane transport	19_GO:0051179 localization	-3.09238	4.10615	4.37224	30211	180	327	8	2.44648	0.854316	773|784|2902|5025|8913|27092|80228|117531	CACNA1A|CACNB3|GRIN1|P2RX4|CACNA1G|CACNG4|ORAI2|TMC1	-1.21296	-4.66297	4.10615
GO:0006816	GO Biological Processes	19	calcium ion transport	19_GO:0051179 localization	-2.95195	3.53828	4.08617	30211	235	327	9	2.75229	0.904718	773|784|2902|5025|6786|8913|27092|80228|117531	CACNA1A|CACNB3|GRIN1|P2RX4|STIM1|CACNA1G|CACNG4|ORAI2|TMC1	-1.13067	-4.66297	4.10615
GO:0098662	GO Biological Processes	19	inorganic cation transmembrane transport	19_GO:0051179 localization	-2.8109	2.42702	3.60112	30211	571	327	15	4.58716	1.15691	40|773|784|2902|3742|3752|5025|6534|6536|8913|27092|30820|80228|84286|117531	ASIC2|CACNA1A|CACNB3|GRIN1|KCNA6|KCND3|P2RX4|SLC6A7|SLC6A9|CACNA1G|CACNG4|KCNIP1|ORAI2|TMEM175|TMC1	-1.04137	-4.66297	4.10615
GO:0098655	GO Biological Processes	19	cation transmembrane transport	19_GO:0051179 localization	-2.74344	2.30971	3.50317	30211	640	327	16	4.89297	1.19294	40|773|784|2902|3742|3752|5025|6534|6536|8913|27092|30820|80228|84286|94081|117531	ASIC2|CACNA1A|CACNB3|GRIN1|KCNA6|KCND3|P2RX4|SLC6A7|SLC6A9|CACNA1G|CACNG4|KCNIP1|ORAI2|TMEM175|SFXN1|TMC1	-1.01801	-4.66297	4.10615
GO:0098660	GO Biological Processes	19	inorganic ion transmembrane transport	19_GO:0051179 localization	-2.36484	2.17555	3.13679	30211	637	327	15	4.58716	1.15691	40|773|784|2902|3742|3752|5025|6534|6536|8913|27092|30820|80228|84286|117531	ASIC2|CACNA1A|CACNB3|GRIN1|KCNA6|KCND3|P2RX4|SLC6A7|SLC6A9|CACNA1G|CACNG4|KCNIP1|ORAI2|TMEM175|TMC1	-0.808448	-4.66297	4.10615
GO:1904062	GO Biological Processes	19	regulation of cation transmembrane transport	19_GO:0051179 localization	-2.26589	2.61723	3.19713	30211	353	327	10	3.0581	0.952156	183|274|784|6536|6786|27092|30820|50488|57555|117531	AGT|BIN1|CACNB3|SLC6A9|STIM1|CACNG4|KCNIP1|MINK1|NLGN2|TMC1	-0.761216	-4.66297	4.10615
GO:0032411	GO Biological Processes	19	positive regulation of transporter activity	19_GO:0051179 localization	-2.0452	3.94822	3.34228	30211	117	327	5	1.52905	0.678565	784|6536|6786|10062|27092	CACNB3|SLC6A9|STIM1|NR1H3|CACNG4	-0.638723	-4.66297	4.10615
GO:2001257	GO Biological Processes	19	regulation of cation channel activity	19_GO:0051179 localization	-1.85621	3.07961	2.92728	30211	180	327	6	1.83486	0.742175	784|6536|6786|27092|50488|57555	CACNB3|SLC6A9|STIM1|CACNG4|MINK1|NLGN2	-0.556563	-4.66297	4.10615
GO:0032409	GO Biological Processes	19	regulation of transporter activity	19_GO:0065007 biological regulation	-1.72997	2.4233	2.61335	30211	305	327	8	2.44648	0.854316	784|2915|6536|6786|10062|27092|50488|57555	CACNB3|GRM5|SLC6A9|STIM1|NR1H3|CACNG4|MINK1|NLGN2	-0.474741	-4.66297	4.10615
GO:1904064	GO Biological Processes	19	positive regulation of cation transmembrane transport	19_GO:0051179 localization	-1.643	3.12123	2.70603	30211	148	327	5	1.52905	0.678565	183|784|6536|6786|27092	AGT|CACNB3|SLC6A9|STIM1|CACNG4	-0.458257	-4.66297	4.10615
GO:0032412	GO Biological Processes	19	regulation of ion transmembrane transporter activity	19_GO:0051179 localization	-1.6012	2.45901	2.48588	30211	263	327	7	2.14067	0.800391	784|2915|6536|6786|27092|50488|57555	CACNB3|GRM5|SLC6A9|STIM1|CACNG4|MINK1|NLGN2	-0.429987	-4.66297	4.10615
GO:0032414	GO Biological Processes	19	positive regulation of ion transmembrane transporter activity	19_GO:0051179 localization	-1.54792	3.48635	2.68242	30211	106	327	4	1.22324	0.607868	784|6536|6786|27092	CACNB3|SLC6A9|STIM1|CACNG4	-0.394205	-4.66297	4.10615
GO:0022898	GO Biological Processes	19	regulation of transmembrane transporter activity	19_GO:0051179 localization	-1.52523	2.36893	2.37674	30211	273	327	7	2.14067	0.800391	784|2915|6536|6786|27092|50488|57555	CACNB3|GRM5|SLC6A9|STIM1|CACNG4|MINK1|NLGN2	-0.394205	-4.66297	4.10615
GO:0043270	GO Biological Processes	19	positive regulation of ion transport	19_GO:0051179 localization	-1.52523	2.36893	2.37674	30211	273	327	7	2.14067	0.800391	183|784|2902|5025|6536|6786|27092	AGT|CACNB3|GRIN1|P2RX4|SLC6A9|STIM1|CACNG4	-0.394205	-4.66297	4.10615
GO:0034767	GO Biological Processes	19	positive regulation of ion transmembrane transport	19_GO:0051179 localization	-1.4864	2.834	2.45592	30211	163	327	5	1.52905	0.678565	183|784|6536|6786|27092	AGT|CACNB3|SLC6A9|STIM1|CACNG4	-0.38918	-4.66297	4.10615
GO:2001259	GO Biological Processes	19	positive regulation of cation channel activity	19_GO:0051179 localization	-1.37796	3.90373	2.56238	30211	71	327	3	0.917431	0.527244	784|6786|27092	CACNB3|STIM1|CACNG4	-0.327026	-4.66297	4.10615
GO:0043410	GO Biological Processes	19	positive regulation of MAPK cascade	19_GO:0023052 signaling	-4.53623	3.20531	5.14833	30211	490	327	17	5.19878	1.22768	348|408|652|2261|2915|5322|5894|6464|7187|7188|9283|10392|23162|50488|64127|80149|113277	APOE|ARRB1|BMP4|FGFR3|GRM5|PLA2G5|RAF1|SHC1|TRAF3|TRAF5|GPR37L1|NOD1|MAPK8IP3|MINK1|NOD2|ZC3H12A|TMEM106A	-2.08079	-4.53623	5.83506
GO:0043408	GO Biological Processes	19	regulation of MAPK cascade	19_GO:0023052 signaling	-4.16651	2.69354	4.69345	30211	686	327	20	6.11621	1.32514	183|348|408|652|2261|2915|5322|5894|6464|7187|7188|9283|10392|10419|23162|50488|57447|64127|80149|113277	AGT|APOE|ARRB1|BMP4|FGFR3|GRM5|PLA2G5|RAF1|SHC1|TRAF3|TRAF5|GPR37L1|NOD1|PRMT5|MAPK8IP3|MINK1|NDRG2|NOD2|ZC3H12A|TMEM106A	-1.83601	-4.53623	5.83506
GO:0032874	GO Biological Processes	19	positive regulation of stress-activated MAPK cascade	19_GO:0023052 signaling	-4.02489	5.64204	5.56975	30211	131	327	8	2.44648	0.854316	652|7187|7188|10392|23162|50488|64127|80149	BMP4|TRAF3|TRAF5|NOD1|MAPK8IP3|MINK1|NOD2|ZC3H12A	-1.75614	-4.53623	5.83506
GO:0070304	GO Biological Processes	19	positive regulation of stress-activated protein kinase signaling cascade	19_GO:0023052 signaling	-3.97889	5.5572	5.50971	30211	133	327	8	2.44648	0.854316	652|7187|7188|10392|23162|50488|64127|80149	BMP4|TRAF3|TRAF5|NOD1|MAPK8IP3|MINK1|NOD2|ZC3H12A	-1.73695	-4.53623	5.83506
GO:0080135	GO Biological Processes	19	regulation of cellular response to stress	19_GO:0050896 response to stimulus	-3.65391	2.53668	4.27774	30211	692	327	19	5.8104	1.29369	114|240|652|666|5802|7187|7188|8295|9283|10013|10062|10392|22846|23162|23201|50488|57805|64127|80149	ADCY8|ALOX5|BMP4|BOK|PTPRS|TRAF3|TRAF5|TRRAP|GPR37L1|HDAC6|NR1H3|NOD1|VASH1|MAPK8IP3|FAM168A|MINK1|CCAR2|NOD2|ZC3H12A	-1.55679	-4.53623	5.83506
GO:0046330	GO Biological Processes	19	positive regulation of JNK cascade	19_GO:0023052 signaling	-3.22544	5.83506	4.93736	30211	95	327	6	1.83486	0.742175	7187|7188|10392|23162|50488|64127	TRAF3|TRAF5|NOD1|MAPK8IP3|MINK1|NOD2	-1.29529	-4.53623	5.83506
GO:0032872	GO Biological Processes	19	regulation of stress-activated MAPK cascade	19_GO:0023052 signaling	-2.84112	3.75181	4.0534	30211	197	327	8	2.44648	0.854316	652|7187|7188|10392|23162|50488|64127|80149	BMP4|TRAF3|TRAF5|NOD1|MAPK8IP3|MINK1|NOD2|ZC3H12A	-1.0636	-4.53623	5.83506
GO:0070302	GO Biological Processes	19	regulation of stress-activated protein kinase signaling cascade	19_GO:0023052 signaling	-2.79969	3.69554	4.00083	30211	200	327	8	2.44648	0.854316	652|7187|7188|10392|23162|50488|64127|80149	BMP4|TRAF3|TRAF5|NOD1|MAPK8IP3|MINK1|NOD2|ZC3H12A	-1.03596	-4.53623	5.83506
GO:0070372	GO Biological Processes	19	regulation of ERK1 and ERK2 cascade	19_GO:0023052 signaling	-2.6529	2.97069	3.6542	30211	311	327	10	3.0581	0.952156	348|408|652|2261|5322|6464|10392|10419|57447|64127	APOE|ARRB1|BMP4|FGFR3|PLA2G5|SHC1|NOD1|PRMT5|NDRG2|NOD2	-0.964753	-4.53623	5.83506
GO:0070374	GO Biological Processes	19	positive regulation of ERK1 and ERK2 cascade	19_GO:0023052 signaling	-2.54298	3.35958	3.67435	30211	220	327	8	2.44648	0.854316	348|408|652|2261|5322|6464|10392|64127	APOE|ARRB1|BMP4|FGFR3|PLA2G5|SHC1|NOD1|NOD2	-0.899532	-4.53623	5.83506
GO:0051090	GO Biological Processes	19	regulation of DNA-binding transcription factor activity	19_GO:0008152 metabolic process	-2.39758	2.45823	3.26383	30211	451	327	12	3.66972	1.03974	114|183|408|6425|6469|7187|7188|10392|23085|23373|64127|80149	ADCY8|AGT|ARRB1|SFRP5|SHH|TRAF3|TRAF5|NOD1|ERC1|CRTC1|NOD2|ZC3H12A	-0.833001	-4.53623	5.83506
GO:0046328	GO Biological Processes	19	regulation of JNK cascade	19_GO:0023052 signaling	-2.36741	3.9595	3.67146	30211	140	327	6	1.83486	0.742175	7187|7188|10392|23162|50488|64127	TRAF3|TRAF5|NOD1|MAPK8IP3|MINK1|NOD2	-0.810009	-4.53623	5.83506
GO:0051091	GO Biological Processes	19	positive regulation of DNA-binding transcription factor activity	19_GO:0008152 metabolic process	-2.0755	2.79965	3.07215	30211	264	327	8	2.44648	0.854316	114|183|6469|7188|10392|23085|23373|64127	ADCY8|AGT|SHH|TRAF5|NOD1|ERC1|CRTC1|NOD2	-0.638723	-4.53623	5.83506
GO:0043122	GO Biological Processes	19	regulation of I-kappaB kinase/NF-kappaB signaling	19_GO:0023052 signaling	-1.67334	2.54614	2.58848	30211	254	327	7	2.14067	0.800391	6275|7187|7188|10392|64127|80149|113277	S100A4|TRAF3|TRAF5|NOD1|NOD2|ZC3H12A|TMEM106A	-0.474741	-4.53623	5.83506
GO:0051092	GO Biological Processes	19	positive regulation of NF-kappaB transcription factor activity	19_GO:0008152 metabolic process	-1.5885	3.01923	2.61927	30211	153	327	5	1.52905	0.678565	183|7188|10392|23085|64127	AGT|TRAF5|NOD1|ERC1|NOD2	-0.421929	-4.53623	5.83506
GO:0042176	GO Biological Processes	19	regulation of protein catabolic process	19_GO:0008152 metabolic process	-4.51099	3.50842	5.24933	30211	395	327	15	4.58716	1.15691	348|991|1452|1855|2670|6469|10444|25837|27352|57805|79888|80011|85407|112398|114881	APOE|CDC20|CSNK1A1|DVL1|GFAP|SHH|ZER1|RAB26|SGSM3|CCAR2|LPCAT1|PSME3IP1|NKD1|EGLN2|OSBPL7	-2.06944	-4.51099	4.37629
GO:0061136	GO Biological Processes	19	regulation of proteasomal protein catabolic process	19_GO:0008152 metabolic process	-3.61608	4.37629	4.88353	30211	190	327	9	2.75229	0.904718	348|991|1452|1855|6469|10444|57805|80011|114881	APOE|CDC20|CSNK1A1|DVL1|SHH|ZER1|CCAR2|PSME3IP1|OSBPL7	-1.53205	-4.51099	4.37629
GO:0045732	GO Biological Processes	19	positive regulation of protein catabolic process	19_GO:0048518 positive regulation of biological process	-3.60952	3.96517	4.75287	30211	233	327	10	3.0581	0.952156	348|991|1452|1855|10444|27352|79888|85407|112398|114881	APOE|CDC20|CSNK1A1|DVL1|ZER1|SGSM3|LPCAT1|NKD1|EGLN2|OSBPL7	-1.5316	-4.51099	4.37629
GO:0009896	GO Biological Processes	19	positive regulation of catabolic process	19_GO:0048518 positive regulation of biological process	-3.36382	2.75512	4.15226	30211	503	327	15	4.58716	1.15691	348|991|1452|1855|10392|10444|27352|58476|64127|79888|80149|85407|112398|114881|440503	APOE|CDC20|CSNK1A1|DVL1|NOD1|ZER1|SGSM3|TP53INP2|NOD2|LPCAT1|ZC3H12A|NKD1|EGLN2|OSBPL7|PLIN5	-1.3987	-4.51099	4.37629
GO:1903050	GO Biological Processes	19	regulation of proteolysis involved in cellular protein catabolic process	19_GO:0008152 metabolic process	-3.1118	3.72868	4.2782	30211	223	327	9	2.75229	0.904718	348|991|1452|1855|6469|10444|57805|80011|114881	APOE|CDC20|CSNK1A1|DVL1|SHH|ZER1|CCAR2|PSME3IP1|OSBPL7	-1.22063	-4.51099	4.37629
GO:1903362	GO Biological Processes	19	regulation of cellular protein catabolic process	19_GO:0008152 metabolic process	-2.67404	3.22285	3.75085	30211	258	327	9	2.75229	0.904718	348|991|1452|1855|6469|10444|57805|80011|114881	APOE|CDC20|CSNK1A1|DVL1|SHH|ZER1|CCAR2|PSME3IP1|OSBPL7	-0.974763	-4.51099	4.37629
GO:0032434	GO Biological Processes	19	regulation of proteasomal ubiquitin-dependent protein catabolic process	19_GO:0008152 metabolic process	-2.41328	4.04621	3.73813	30211	137	327	6	1.83486	0.742175	991|1452|1855|6469|10444|57805	CDC20|CSNK1A1|DVL1|SHH|ZER1|CCAR2	-0.833001	-4.51099	4.37629
GO:1903364	GO Biological Processes	19	positive regulation of cellular protein catabolic process	19_GO:0048518 positive regulation of biological process	-2.12935	3.53077	3.32568	30211	157	327	6	1.83486	0.742175	348|991|1452|1855|10444|114881	APOE|CDC20|CSNK1A1|DVL1|ZER1|OSBPL7	-0.673169	-4.51099	4.37629
GO:1901800	GO Biological Processes	19	positive regulation of proteasomal protein catabolic process	19_GO:0048518 positive regulation of biological process	-2.06041	3.98226	3.36633	30211	116	327	5	1.52905	0.678565	991|1452|1855|10444|114881	CDC20|CSNK1A1|DVL1|ZER1|OSBPL7	-0.638723	-4.51099	4.37629
GO:0031331	GO Biological Processes	19	positive regulation of cellular catabolic process	19_GO:0048518 positive regulation of biological process	-2.05467	2.31497	2.90318	30211	439	327	11	3.36391	0.997053	348|991|1452|1855|10392|10444|58476|64127|80149|114881|440503	APOE|CDC20|CSNK1A1|DVL1|NOD1|ZER1|TP53INP2|NOD2|ZC3H12A|OSBPL7|PLIN5	-0.638723	-4.51099	4.37629
GO:2000058	GO Biological Processes	19	regulation of ubiquitin-dependent protein catabolic process	19_GO:0008152 metabolic process	-2.01649	3.33934	3.16148	30211	166	327	6	1.83486	0.742175	991|1452|1855|6469|10444|57805	CDC20|CSNK1A1|DVL1|SHH|ZER1|CCAR2	-0.638723	-4.51099	4.37629
GO:1903052	GO Biological Processes	19	positive regulation of proteolysis involved in cellular protein catabolic process	19_GO:0048518 positive regulation of biological process	-1.80961	3.44733	2.97	30211	134	327	5	1.52905	0.678565	991|1452|1855|10444|114881	CDC20|CSNK1A1|DVL1|ZER1|OSBPL7	-0.525949	-4.51099	4.37629
GO:0032436	GO Biological Processes	19	positive regulation of proteasomal ubiquitin-dependent protein catabolic process	19_GO:0048518 positive regulation of biological process	-1.7474	4.01689	3.03153	30211	92	327	4	1.22324	0.607868	991|1452|1855|10444	CDC20|CSNK1A1|DVL1|ZER1	-0.484368	-4.51099	4.37629
GO:2000060	GO Biological Processes	19	positive regulation of ubiquitin-dependent protein catabolic process	19_GO:0048518 positive regulation of biological process	-1.52216	3.42179	2.63739	30211	108	327	4	1.22324	0.607868	991|1452|1855|10444	CDC20|CSNK1A1|DVL1|ZER1	-0.394205	-4.51099	4.37629
GO:0007264	GO Biological Processes	19	small GTPase mediated signal transduction	19_GO:0023052 signaling	-4.50909	4.24774	5.5123	30211	261	327	12	3.66972	1.03974	7410|10044|10045|10188|10256|27352|55288|64787|85442|89941|115703|257106	VAV2|SH2D3C|SH2D3A|TNK2|CNKSR1|SGSM3|RHOT1|EPS8L2|KNDC1|RHOT2|ARHGAP33|ARHGAP30	-2.06944	-4.50909	4.24774
GO:0022604	GO Biological Processes	19	regulation of cell morphogenesis	19_GO:0032502 developmental process	-4.49355	3.93787	5.39427	30211	305	327	13	3.97554	1.08048	816|832|1855|3987|5064|9362|23189|55920|57194|57471|116985|152273|157285	CAMK2B|CAPZB|DVL1|LIMS1|PALM|CPNE6|KANK1|RCC2|ATP10A|ERMN|ARAP1|FGD5|PRAG1	-2.06159	-4.49355	92.3884
GO:0008360	GO Biological Processes	19	regulation of cell shape	19_GO:0032502 developmental process	-2.2094	3.67106	3.44198	30211	151	327	6	1.83486	0.742175	5064|57194|57471|116985|152273|157285	PALM|ATP10A|ERMN|ARAP1|FGD5|PRAG1	-0.73169	-4.49355	92.3884
GO:0030037	GO Biological Processes	19	actin filament reorganization involved in cell cycle	19_GO:0009987 cellular process	-1.96562	92.3884	9.55973	30211	1	327	1	0.30581	0.305342	116985	ARAP1	-0.638723	-4.49355	92.3884
GO:0051489	GO Biological Processes	19	regulation of filopodium assembly	19_GO:0050789 regulation of biological process	-1.79484	5.65643	3.41233	30211	49	327	3	0.917431	0.527244	832|5064|116985	CAPZB|PALM|ARAP1	-0.516033	-4.49355	92.3884
GO:0051491	GO Biological Processes	19	positive regulation of filopodium assembly	19_GO:0048518 positive regulation of biological process	-1.40745	6.37161	3.02733	30211	29	327	2	0.611621	0.431157	5064|116985	PALM|ARAP1	-0.330881	-4.49355	92.3884
GO:0072197	GO Biological Processes	19	ureter morphogenesis	19_GO:0032502 developmental process	-4.37076	39.595	10.6826	30211	7	327	3	0.917431	0.527244	652|3975|30812	BMP4|LHX1|SOX8	-1.96825	-4.37076	92.3884
GO:0090189	GO Biological Processes	19	regulation of branching involved in ureteric bud morphogenesis	19_GO:0032502 developmental process	-4.15657	17.5978	7.95899	30211	21	327	4	1.22324	0.607868	183|652|3975|30812	AGT|BMP4|LHX1|SOX8	-1.83309	-4.37076	92.3884
GO:2000027	GO Biological Processes	19	regulation of animal organ morphogenesis	19_GO:0032502 developmental process	-4.1437	5.86593	5.7254	30211	126	327	8	2.44648	0.854316	183|652|1855|3975|6469|30812|55966|85407	AGT|BMP4|DVL1|LHX1|SHH|SOX8|AJAP1|NKD1	-1.83093	-4.37076	92.3884
GO:1905330	GO Biological Processes	19	regulation of morphogenesis of an epithelium	19_GO:0032502 developmental process	-4.12987	8.52816	6.35566	30211	65	327	6	1.83486	0.742175	183|652|3975|6469|30812|85407	AGT|BMP4|LHX1|SHH|SOX8|NKD1	-1.82285	-4.37076	92.3884
GO:0060688	GO Biological Processes	19	regulation of morphogenesis of a branching structure	19_GO:0032502 developmental process	-3.64771	9.05768	6.02434	30211	51	327	5	1.52905	0.678565	183|652|3975|6469|30812	AGT|BMP4|LHX1|SHH|SOX8	-1.55679	-4.37076	92.3884
GO:0090183	GO Biological Processes	19	regulation of kidney development	19_GO:0032502 developmental process	-3.41855	11.5485	6.24518	30211	32	327	4	1.22324	0.607868	183|652|3975|30812	AGT|BMP4|LHX1|SOX8	-1.42938	-4.37076	92.3884
GO:1905332	GO Biological Processes	19	positive regulation of morphogenesis of an epithelium	19_GO:0032502 developmental process	-3.21899	10.2654	5.81863	30211	36	327	4	1.22324	0.607868	183|652|3975|30812	AGT|BMP4|LHX1|SOX8	-1.29236	-4.37076	92.3884
GO:0072078	GO Biological Processes	19	nephron tubule morphogenesis	19_GO:0032502 developmental process	-3.21764	7.33241	5.26308	30211	63	327	5	1.52905	0.678565	652|3975|6469|30812|170690	BMP4|LHX1|SHH|SOX8|ADAMTS16	-1.29236	-4.37076	92.3884
GO:0072088	GO Biological Processes	19	nephron epithelium morphogenesis	19_GO:0032502 developmental process	-3.15519	7.1068	5.15567	30211	65	327	5	1.52905	0.678565	652|3975|6469|30812|170690	BMP4|LHX1|SHH|SOX8|ADAMTS16	-1.25066	-4.37076	92.3884
GO:0072189	GO Biological Processes	19	ureter development	19_GO:0032502 developmental process	-3.11724	16.3038	6.60228	30211	17	327	3	0.917431	0.527244	652|3975|30812	BMP4|LHX1|SOX8	-1.22166	-4.37076	92.3884
GO:0061333	GO Biological Processes	19	renal tubule morphogenesis	19_GO:0032502 developmental process	-3.09493	6.89466	5.05272	30211	67	327	5	1.52905	0.678565	652|3975|6469|30812|170690	BMP4|LHX1|SHH|SOX8|ADAMTS16	-1.21296	-4.37076	92.3884
GO:0072028	GO Biological Processes	19	nephron morphogenesis	19_GO:0032502 developmental process	-3.09493	6.89466	5.05272	30211	67	327	5	1.52905	0.678565	652|3975|6469|30812|170690	BMP4|LHX1|SHH|SOX8|ADAMTS16	-1.21296	-4.37076	92.3884
GO:0090190	GO Biological Processes	19	positive regulation of branching involved in ureteric bud morphogenesis	19_GO:0032502 developmental process	-3.04154	15.3981	6.39171	30211	18	327	3	0.917431	0.527244	183|3975|30812	AGT|LHX1|SOX8	-1.18816	-4.37076	92.3884
GO:0001658	GO Biological Processes	19	branching involved in ureteric bud morphogenesis	19_GO:0032502 developmental process	-2.96232	8.79889	5.29063	30211	42	327	4	1.22324	0.607868	652|3975|6469|170690	BMP4|LHX1|SHH|ADAMTS16	-1.13432	-4.37076	92.3884
GO:0072080	GO Biological Processes	19	nephron tubule development	19_GO:0032502 developmental process	-2.84753	6.07818	4.6367	30211	76	327	5	1.52905	0.678565	652|3975|6469|30812|170690	BMP4|LHX1|SHH|SOX8|ADAMTS16	-1.06624	-4.37076	92.3884
GO:0072273	GO Biological Processes	19	metanephric nephron morphogenesis	19_GO:0032502 developmental process	-2.83981	13.1983	5.84936	30211	21	327	3	0.917431	0.527244	652|3975|30812	BMP4|LHX1|SOX8	-1.0636	-4.37076	92.3884
GO:0061326	GO Biological Processes	19	renal tubule development	19_GO:0032502 developmental process	-2.7484	5.77427	4.47276	30211	80	327	5	1.52905	0.678565	652|3975|6469|30812|170690	BMP4|LHX1|SHH|SOX8|ADAMTS16	-1.01996	-4.37076	92.3884
GO:0021871	GO Biological Processes	19	forebrain regionalization	19_GO:0032502 developmental process	-2.72239	12.0507	5.54581	30211	23	327	3	0.917431	0.527244	652|3975|6469	BMP4|LHX1|SHH	-1.00585	-4.37076	92.3884
GO:0060993	GO Biological Processes	19	kidney morphogenesis	19_GO:0032502 developmental process	-2.67783	5.56557	4.35691	30211	83	327	5	1.52905	0.678565	652|3975|6469|30812|170690	BMP4|LHX1|SHH|SOX8|ADAMTS16	-0.977138	-4.37076	92.3884
GO:0060675	GO Biological Processes	19	ureteric bud morphogenesis	19_GO:0032502 developmental process	-2.61549	7.1068	4.61038	30211	52	327	4	1.22324	0.607868	652|3975|6469|170690	BMP4|LHX1|SHH|ADAMTS16	-0.954002	-4.37076	92.3884
GO:0072171	GO Biological Processes	19	mesonephric tubule morphogenesis	19_GO:0032502 developmental process	-2.58508	6.97271	4.55237	30211	53	327	4	1.22324	0.607868	652|3975|6469|170690	BMP4|LHX1|SHH|ADAMTS16	-0.931277	-4.37076	92.3884
GO:0001763	GO Biological Processes	19	morphogenesis of a branching structure	19_GO:0032502 developmental process	-2.56864	3.78198	3.81621	30211	171	327	7	2.14067	0.800391	652|3975|6469|6663|30812|57471|170690	BMP4|LHX1|SHH|SOX10|SOX8|ERMN|ADAMTS16	-0.918625	-4.37076	92.3884
GO:0003338	GO Biological Processes	19	metanephros morphogenesis	19_GO:0032502 developmental process	-2.4726	9.89875	4.92784	30211	28	327	3	0.917431	0.527244	652|3975|30812	BMP4|LHX1|SOX8	-0.869783	-4.37076	92.3884
GO:0072009	GO Biological Processes	19	nephron epithelium development	19_GO:0032502 developmental process	-2.34697	4.66608	3.8219	30211	99	327	5	1.52905	0.678565	652|3975|6469|30812|170690	BMP4|LHX1|SHH|SOX8|ADAMTS16	-0.803184	-4.37076	92.3884
GO:0072210	GO Biological Processes	19	metanephric nephron development	19_GO:0032502 developmental process	-2.3063	8.66141	4.53588	30211	32	327	3	0.917431	0.527244	652|3975|30812	BMP4|LHX1|SOX8	-0.786684	-4.37076	92.3884
GO:1900745	GO Biological Processes	19	positive regulation of p38MAPK cascade	19_GO:0023052 signaling	-2.3063	8.66141	4.53588	30211	32	327	3	0.917431	0.527244	652|50488|80149	BMP4|MINK1|ZC3H12A	-0.786684	-4.37076	92.3884
GO:0060433	GO Biological Processes	19	bronchus development	19_GO:0032502 developmental process	-2.30427	18.4777	5.78233	30211	10	327	2	0.611621	0.431157	652|7289	BMP4|TULP3	-0.786684	-4.37076	92.3884
GO:0090184	GO Biological Processes	19	positive regulation of kidney development	19_GO:0032502 developmental process	-2.30427	18.4777	5.78233	30211	10	327	2	0.611621	0.431157	652|30812	BMP4|SOX8	-0.786684	-4.37076	92.3884
GO:0003163	GO Biological Processes	19	sinoatrial node development	19_GO:0032502 developmental process	-2.22022	16.7979	5.48178	30211	11	327	2	0.611621	0.431157	652|8913	BMP4|CACNA1G	-0.739962	-4.37076	92.3884
GO:0060272	GO Biological Processes	19	embryonic skeletal joint morphogenesis	19_GO:0032502 developmental process	-2.22022	16.7979	5.48178	30211	11	327	2	0.611621	0.431157	652|1280	BMP4|COL2A1	-0.739962	-4.37076	92.3884
GO:0072283	GO Biological Processes	19	metanephric renal vesicle morphogenesis	19_GO:0032502 developmental process	-2.22022	16.7979	5.48178	30211	11	327	2	0.611621	0.431157	652|3975	BMP4|LHX1	-0.739962	-4.37076	92.3884
GO:0072178	GO Biological Processes	19	nephric duct morphogenesis	19_GO:0032502 developmental process	-2.14414	15.3981	5.21829	30211	12	327	2	0.611621	0.431157	652|3975	BMP4|LHX1	-0.684666	-4.37076	92.3884
GO:0001704	GO Biological Processes	19	formation of primary germ layer	19_GO:0032502 developmental process	-2.09131	4.05212	3.41525	30211	114	327	5	1.52905	0.678565	652|1291|3691|3975|145873	BMP4|COL6A1|ITGB4|LHX1|MESP2	-0.643056	-4.37076	92.3884
GO:0072077	GO Biological Processes	19	renal vesicle morphogenesis	19_GO:0032502 developmental process	-2.07469	14.2136	4.98464	30211	13	327	2	0.611621	0.431157	652|3975	BMP4|LHX1	-0.638723	-4.37076	92.3884
GO:0061138	GO Biological Processes	19	morphogenesis of a branching epithelium	19_GO:0032502 developmental process	-2.06563	3.42179	3.23303	30211	162	327	6	1.83486	0.742175	652|3975|6469|6663|30812|170690	BMP4|LHX1|SHH|SOX10|SOX8|ADAMTS16	-0.638723	-4.37076	92.3884
GO:0072087	GO Biological Processes	19	renal vesicle development	19_GO:0032502 developmental process	-2.01084	13.1983	4.77543	30211	14	327	2	0.611621	0.431157	652|3975	BMP4|LHX1	-0.638723	-4.37076	92.3884
GO:0048390	GO Biological Processes	19	intermediate mesoderm morphogenesis	19_GO:0032502 developmental process	-1.96562	92.3884	9.55973	30211	1	327	1	0.30581	0.305342	652	BMP4	-0.638723	-4.37076	92.3884
GO:0048391	GO Biological Processes	19	intermediate mesoderm formation	19_GO:0032502 developmental process	-1.96562	92.3884	9.55973	30211	1	327	1	0.30581	0.305342	652	BMP4	-0.638723	-4.37076	92.3884
GO:0048392	GO Biological Processes	19	intermediate mesodermal cell differentiation	19_GO:0032502 developmental process	-1.96562	92.3884	9.55973	30211	1	327	1	0.30581	0.305342	652	BMP4	-0.638723	-4.37076	92.3884
GO:0055018	GO Biological Processes	19	regulation of cardiac muscle fiber development	19_GO:0032502 developmental process	-1.96562	92.3884	9.55973	30211	1	327	1	0.30581	0.305342	652	BMP4	-0.638723	-4.37076	92.3884
GO:0055020	GO Biological Processes	19	positive regulation of cardiac muscle fiber development	19_GO:0032502 developmental process	-1.96562	92.3884	9.55973	30211	1	327	1	0.30581	0.305342	652	BMP4	-0.638723	-4.37076	92.3884
GO:0060503	GO Biological Processes	19	bud dilation involved in lung branching	19_GO:0040007 growth	-1.96562	92.3884	9.55973	30211	1	327	1	0.30581	0.305342	652	BMP4	-0.638723	-4.37076	92.3884
GO:0061149	GO Biological Processes	19	BMP signaling pathway involved in ureter morphogenesis	19_GO:0023052 signaling	-1.96562	92.3884	9.55973	30211	1	327	1	0.30581	0.305342	652	BMP4	-0.638723	-4.37076	92.3884
GO:0061150	GO Biological Processes	19	renal system segmentation	19_GO:0032502 developmental process	-1.96562	92.3884	9.55973	30211	1	327	1	0.30581	0.305342	652	BMP4	-0.638723	-4.37076	92.3884
GO:0061151	GO Biological Processes	19	BMP signaling pathway involved in renal system segmentation	19_GO:0023052 signaling	-1.96562	92.3884	9.55973	30211	1	327	1	0.30581	0.305342	652	BMP4	-0.638723	-4.37076	92.3884
GO:0061155	GO Biological Processes	19	pulmonary artery endothelial tube morphogenesis	19_GO:0032502 developmental process	-1.96562	92.3884	9.55973	30211	1	327	1	0.30581	0.305342	652	BMP4	-0.638723	-4.37076	92.3884
GO:0071893	GO Biological Processes	19	BMP signaling pathway involved in nephric duct formation	19_GO:0023052 signaling	-1.96562	92.3884	9.55973	30211	1	327	1	0.30581	0.305342	652	BMP4	-0.638723	-4.37076	92.3884
GO:0072096	GO Biological Processes	19	negative regulation of branch elongation involved in ureteric bud branching	19_GO:0040007 growth	-1.96562	92.3884	9.55973	30211	1	327	1	0.30581	0.305342	652	BMP4	-0.638723	-4.37076	92.3884
GO:0072097	GO Biological Processes	19	negative regulation of branch elongation involved in ureteric bud branching by BMP signaling pathway	19_GO:0040007 growth	-1.96562	92.3884	9.55973	30211	1	327	1	0.30581	0.305342	652	BMP4	-0.638723	-4.37076	92.3884
GO:0072099	GO Biological Processes	19	anterior/posterior pattern specification involved in ureteric bud development	19_GO:0032502 developmental process	-1.96562	92.3884	9.55973	30211	1	327	1	0.30581	0.305342	652	BMP4	-0.638723	-4.37076	92.3884
GO:0072100	GO Biological Processes	19	specification of ureteric bud anterior/posterior symmetry	19_GO:0032502 developmental process	-1.96562	92.3884	9.55973	30211	1	327	1	0.30581	0.305342	652	BMP4	-0.638723	-4.37076	92.3884
GO:0072101	GO Biological Processes	19	specification of ureteric bud anterior/posterior symmetry by BMP signaling pathway	19_GO:0023052 signaling	-1.96562	92.3884	9.55973	30211	1	327	1	0.30581	0.305342	652	BMP4	-0.638723	-4.37076	92.3884
GO:0072192	GO Biological Processes	19	ureter epithelial cell differentiation	19_GO:0032502 developmental process	-1.96562	92.3884	9.55973	30211	1	327	1	0.30581	0.305342	652	BMP4	-0.638723	-4.37076	92.3884
GO:0072198	GO Biological Processes	19	mesenchymal cell proliferation involved in ureter development	19_GO:0032502 developmental process	-1.96562	92.3884	9.55973	30211	1	327	1	0.30581	0.305342	652	BMP4	-0.638723	-4.37076	92.3884
GO:0072200	GO Biological Processes	19	negative regulation of mesenchymal cell proliferation involved in ureter development	19_GO:0032502 developmental process	-1.96562	92.3884	9.55973	30211	1	327	1	0.30581	0.305342	652	BMP4	-0.638723	-4.37076	92.3884
GO:0090194	GO Biological Processes	19	negative regulation of glomerulus development	19_GO:0032502 developmental process	-1.96562	92.3884	9.55973	30211	1	327	1	0.30581	0.305342	652	BMP4	-0.638723	-4.37076	92.3884
GO:1901964	GO Biological Processes	19	positive regulation of cell proliferation involved in outflow tract morphogenesis	19_GO:0032502 developmental process	-1.96562	92.3884	9.55973	30211	1	327	1	0.30581	0.305342	652	BMP4	-0.638723	-4.37076	92.3884
GO:2000004	GO Biological Processes	19	regulation of metanephric S-shaped body morphogenesis	19_GO:0032502 developmental process	-1.96562	92.3884	9.55973	30211	1	327	1	0.30581	0.305342	652	BMP4	-0.638723	-4.37076	92.3884
GO:2000005	GO Biological Processes	19	negative regulation of metanephric S-shaped body morphogenesis	19_GO:0032502 developmental process	-1.96562	92.3884	9.55973	30211	1	327	1	0.30581	0.305342	652	BMP4	-0.638723	-4.37076	92.3884
GO:2000006	GO Biological Processes	19	regulation of metanephric comma-shaped body morphogenesis	19_GO:0032502 developmental process	-1.96562	92.3884	9.55973	30211	1	327	1	0.30581	0.305342	652	BMP4	-0.638723	-4.37076	92.3884
GO:2000007	GO Biological Processes	19	negative regulation of metanephric comma-shaped body morphogenesis	19_GO:0032502 developmental process	-1.96562	92.3884	9.55973	30211	1	327	1	0.30581	0.305342	652	BMP4	-0.638723	-4.37076	92.3884
GO:0007498	GO Biological Processes	19	mesoderm development	19_GO:0032502 developmental process	-1.95731	3.75563	3.20336	30211	123	327	5	1.52905	0.678565	652|3691|3975|6469|145873	BMP4|ITGB4|LHX1|SHH|MESP2	-0.631642	-4.37076	92.3884
GO:0072498	GO Biological Processes	19	embryonic skeletal joint development	19_GO:0032502 developmental process	-1.95178	12.3185	4.58657	30211	15	327	2	0.611621	0.431157	652|1280	BMP4|COL2A1	-0.629649	-4.37076	92.3884
GO:0001656	GO Biological Processes	19	metanephros development	19_GO:0032502 developmental process	-1.93275	4.56239	3.35826	30211	81	327	4	1.22324	0.607868	652|3975|6469|30812	BMP4|LHX1|SHH|SOX8	-0.614736	-4.37076	92.3884
GO:0001657	GO Biological Processes	19	ureteric bud development	19_GO:0032502 developmental process	-1.91466	4.50675	3.32621	30211	82	327	4	1.22324	0.607868	652|3975|6469|170690	BMP4|LHX1|SHH|ADAMTS16	-0.599564	-4.37076	92.3884
GO:0072176	GO Biological Processes	19	nephric duct development	19_GO:0032502 developmental process	-1.89688	11.5485	4.41484	30211	16	327	2	0.611621	0.431157	652|3975	BMP4|LHX1	-0.587522	-4.37076	92.3884
GO:0072163	GO Biological Processes	19	mesonephric epithelium development	19_GO:0032502 developmental process	-1.89683	4.45245	3.29467	30211	83	327	4	1.22324	0.607868	652|3975|6469|170690	BMP4|LHX1|SHH|ADAMTS16	-0.587522	-4.37076	92.3884
GO:0072164	GO Biological Processes	19	mesonephric tubule development	19_GO:0032502 developmental process	-1.89683	4.45245	3.29467	30211	83	327	4	1.22324	0.607868	652|3975|6469|170690	BMP4|LHX1|SHH|ADAMTS16	-0.587522	-4.37076	92.3884
GO:0072006	GO Biological Processes	19	nephron development	19_GO:0032502 developmental process	-1.88815	3.60892	3.09411	30211	128	327	5	1.52905	0.678565	652|3975|6469|30812|170690	BMP4|LHX1|SHH|SOX8|ADAMTS16	-0.582271	-4.37076	92.3884
GO:0072073	GO Biological Processes	19	kidney epithelium development	19_GO:0032502 developmental process	-1.88815	3.60892	3.09411	30211	128	327	5	1.52905	0.678565	652|3975|6469|30812|170690	BMP4|LHX1|SHH|SOX8|ADAMTS16	-0.582271	-4.37076	92.3884
GO:0048701	GO Biological Processes	19	embryonic cranial skeleton morphogenesis	19_GO:0032502 developmental process	-1.86868	6.02533	3.56797	30211	46	327	3	0.917431	0.527244	652|3975|7289	BMP4|LHX1|TULP3	-0.566777	-4.37076	92.3884
GO:1900744	GO Biological Processes	19	regulation of p38MAPK cascade	19_GO:0023052 signaling	-1.86868	6.02533	3.56797	30211	46	327	3	0.917431	0.527244	652|50488|80149	BMP4|MINK1|ZC3H12A	-0.566777	-4.37076	92.3884
GO:0001823	GO Biological Processes	19	mesonephros development	19_GO:0032502 developmental process	-1.82807	4.24774	3.17333	30211	87	327	4	1.22324	0.607868	652|3975|6469|170690	BMP4|LHX1|SHH|ADAMTS16	-0.541153	-4.37076	92.3884
GO:0009791	GO Biological Processes	19	post-embryonic development	19_GO:0032502 developmental process	-1.82807	4.24774	3.17333	30211	87	327	4	1.22324	0.607868	652|2068|3975|10848	BMP4|ERCC2|LHX1|PPP1R13L	-0.541153	-4.37076	92.3884
GO:0048704	GO Biological Processes	19	embryonic skeletal system morphogenesis	19_GO:0032502 developmental process	-1.71664	3.93142	2.9776	30211	94	327	4	1.22324	0.607868	652|1280|3975|7289	BMP4|COL2A1|LHX1|TULP3	-0.474741	-4.37076	92.3884
GO:0003129	GO Biological Processes	19	heart induction	19_GO:0032502 developmental process	-1.66694	46.1942	6.68589	30211	2	327	1	0.30581	0.305342	652	BMP4	-0.474741	-4.37076	92.3884
GO:0003130	GO Biological Processes	19	BMP signaling pathway involved in heart induction	19_GO:0023052 signaling	-1.66694	46.1942	6.68589	30211	2	327	1	0.30581	0.305342	652	BMP4	-0.474741	-4.37076	92.3884
GO:0003133	GO Biological Processes	19	endodermal-mesodermal cell signaling	19_GO:0023052 signaling	-1.66694	46.1942	6.68589	30211	2	327	1	0.30581	0.305342	652	BMP4	-0.474741	-4.37076	92.3884
GO:0003134	GO Biological Processes	19	endodermal-mesodermal cell signaling involved in heart induction	19_GO:0023052 signaling	-1.66694	46.1942	6.68589	30211	2	327	1	0.30581	0.305342	652	BMP4	-0.474741	-4.37076	92.3884
GO:0035990	GO Biological Processes	19	tendon cell differentiation	19_GO:0032502 developmental process	-1.66694	46.1942	6.68589	30211	2	327	1	0.30581	0.305342	652	BMP4	-0.474741	-4.37076	92.3884
GO:0035992	GO Biological Processes	19	tendon formation	19_GO:0032502 developmental process	-1.66694	46.1942	6.68589	30211	2	327	1	0.30581	0.305342	652	BMP4	-0.474741	-4.37076	92.3884
GO:0048389	GO Biological Processes	19	intermediate mesoderm development	19_GO:0032502 developmental process	-1.66694	46.1942	6.68589	30211	2	327	1	0.30581	0.305342	652	BMP4	-0.474741	-4.37076	92.3884
GO:0060502	GO Biological Processes	19	epithelial cell proliferation involved in lung morphogenesis	19_GO:0032502 developmental process	-1.66694	46.1942	6.68589	30211	2	327	1	0.30581	0.305342	652	BMP4	-0.474741	-4.37076	92.3884
GO:0061047	GO Biological Processes	19	positive regulation of branching involved in lung morphogenesis	19_GO:0032502 developmental process	-1.66694	46.1942	6.68589	30211	2	327	1	0.30581	0.305342	652	BMP4	-0.474741	-4.37076	92.3884
GO:0061227	GO Biological Processes	19	pattern specification involved in mesonephros development	19_GO:0032502 developmental process	-1.66694	46.1942	6.68589	30211	2	327	1	0.30581	0.305342	652	BMP4	-0.474741	-4.37076	92.3884
GO:0072098	GO Biological Processes	19	anterior/posterior pattern specification involved in kidney development	19_GO:0032502 developmental process	-1.66694	46.1942	6.68589	30211	2	327	1	0.30581	0.305342	652	BMP4	-0.474741	-4.37076	92.3884
GO:0090191	GO Biological Processes	19	negative regulation of branching involved in ureteric bud morphogenesis	19_GO:0032502 developmental process	-1.66694	46.1942	6.68589	30211	2	327	1	0.30581	0.305342	652	BMP4	-0.474741	-4.37076	92.3884
GO:1901963	GO Biological Processes	19	regulation of cell proliferation involved in outflow tract morphogenesis	19_GO:0032502 developmental process	-1.66694	46.1942	6.68589	30211	2	327	1	0.30581	0.305342	652	BMP4	-0.474741	-4.37076	92.3884
GO:0003148	GO Biological Processes	19	outflow tract septum morphogenesis	19_GO:0032502 developmental process	-1.52662	7.39107	3.34403	30211	25	327	2	0.611621	0.431157	652|8828	BMP4|NRP2	-0.394205	-4.37076	92.3884
GO:0031128	GO Biological Processes	19	developmental induction	19_GO:0032502 developmental process	-1.52662	7.39107	3.34403	30211	25	327	2	0.611621	0.431157	652|30812	BMP4|SOX8	-0.394205	-4.37076	92.3884
GO:0045662	GO Biological Processes	19	negative regulation of myoblast differentiation	19_GO:0032502 developmental process	-1.52662	7.39107	3.34403	30211	25	327	2	0.611621	0.431157	652|30812	BMP4|SOX8	-0.394205	-4.37076	92.3884
GO:1903798	GO Biological Processes	19	regulation of production of miRNAs involved in gene silencing by miRNA	19_GO:0048519 negative regulation of biological process	-1.52662	7.39107	3.34403	30211	25	327	2	0.611621	0.431157	652|80149	BMP4|ZC3H12A	-0.394205	-4.37076	92.3884
GO:0001655	GO Biological Processes	19	urogenital system development	19_GO:0032502 developmental process	-1.52503	2.2129	2.33162	30211	334	327	8	2.44648	0.854316	183|652|3975|6469|23371|27023|30812|170690	AGT|BMP4|LHX1|SHH|TNS2|FOXB1|SOX8|ADAMTS16	-0.394205	-4.37076	92.3884
GO:0048333	GO Biological Processes	19	mesodermal cell differentiation	19_GO:0032502 developmental process	-1.49492	7.1068	3.25863	30211	26	327	2	0.611621	0.431157	652|3691	BMP4|ITGB4	-0.394205	-4.37076	92.3884
GO:0070920	GO Biological Processes	19	regulation of production of small RNA involved in gene silencing by RNA	19_GO:0048519 negative regulation of biological process	-1.49492	7.1068	3.25863	30211	26	327	2	0.611621	0.431157	652|80149	BMP4|ZC3H12A	-0.394205	-4.37076	92.3884
GO:0007500	GO Biological Processes	19	mesodermal cell fate determination	19_GO:0032502 developmental process	-1.49319	30.7961	5.3987	30211	3	327	1	0.30581	0.305342	652	BMP4	-0.394205	-4.37076	92.3884
GO:0009957	GO Biological Processes	19	epidermal cell fate specification	19_GO:0032502 developmental process	-1.49319	30.7961	5.3987	30211	3	327	1	0.30581	0.305342	8643	PTCH2	-0.394205	-4.37076	92.3884
GO:0010159	GO Biological Processes	19	specification of animal organ position	19_GO:0032502 developmental process	-1.49319	30.7961	5.3987	30211	3	327	1	0.30581	0.305342	652	BMP4	-0.394205	-4.37076	92.3884
GO:0035993	GO Biological Processes	19	deltoid tuberosity development	19_GO:0032502 developmental process	-1.49319	30.7961	5.3987	30211	3	327	1	0.30581	0.305342	652	BMP4	-0.394205	-4.37076	92.3884
GO:0060197	GO Biological Processes	19	cloacal septation	19_GO:0032502 developmental process	-1.49319	30.7961	5.3987	30211	3	327	1	0.30581	0.305342	652	BMP4	-0.394205	-4.37076	92.3884
GO:0060235	GO Biological Processes	19	lens induction in camera-type eye	19_GO:0032502 developmental process	-1.49319	30.7961	5.3987	30211	3	327	1	0.30581	0.305342	652	BMP4	-0.394205	-4.37076	92.3884
GO:0061209	GO Biological Processes	19	cell proliferation involved in mesonephros development	19_GO:0032502 developmental process	-1.49319	30.7961	5.3987	30211	3	327	1	0.30581	0.305342	652	BMP4	-0.394205	-4.37076	92.3884
GO:0072138	GO Biological Processes	19	mesenchymal cell proliferation involved in ureteric bud development	19_GO:0032502 developmental process	-1.49319	30.7961	5.3987	30211	3	327	1	0.30581	0.305342	652	BMP4	-0.394205	-4.37076	92.3884
GO:0072190	GO Biological Processes	19	ureter urothelium development	19_GO:0032502 developmental process	-1.49319	30.7961	5.3987	30211	3	327	1	0.30581	0.305342	652	BMP4	-0.394205	-4.37076	92.3884
GO:0072191	GO Biological Processes	19	ureter smooth muscle development	19_GO:0032502 developmental process	-1.49319	30.7961	5.3987	30211	3	327	1	0.30581	0.305342	652	BMP4	-0.394205	-4.37076	92.3884
GO:0072193	GO Biological Processes	19	ureter smooth muscle cell differentiation	19_GO:0032502 developmental process	-1.49319	30.7961	5.3987	30211	3	327	1	0.30581	0.305342	652	BMP4	-0.394205	-4.37076	92.3884
GO:1905310	GO Biological Processes	19	regulation of cardiac neural crest cell migration involved in outflow tract morphogenesis	19_GO:0040011 locomotion	-1.49319	30.7961	5.3987	30211	3	327	1	0.30581	0.305342	652	BMP4	-0.394205	-4.37076	92.3884
GO:1905312	GO Biological Processes	19	positive regulation of cardiac neural crest cell migration involved in outflow tract morphogenesis	19_GO:0040011 locomotion	-1.49319	30.7961	5.3987	30211	3	327	1	0.30581	0.305342	652	BMP4	-0.394205	-4.37076	92.3884
GO:0030858	GO Biological Processes	19	positive regulation of epithelial cell differentiation	19_GO:0032502 developmental process	-1.47443	4.26408	2.7557	30211	65	327	3	0.917431	0.527244	652|3975|8643	BMP4|LHX1|PTCH2	-0.380725	-4.37076	92.3884
GO:0045606	GO Biological Processes	19	positive regulation of epidermal cell differentiation	19_GO:0032502 developmental process	-1.46456	6.84358	3.17762	30211	27	327	2	0.611621	0.431157	652|8643	BMP4|PTCH2	-0.376064	-4.37076	92.3884
GO:0001707	GO Biological Processes	19	mesoderm formation	19_GO:0032502 developmental process	-1.4249	4.07596	2.65627	30211	68	327	3	0.917431	0.527244	652|3691|145873	BMP4|ITGB4|MESP2	-0.34292	-4.37076	92.3884
GO:0001822	GO Biological Processes	19	kidney development	19_GO:0032502 developmental process	-1.41886	2.24555	2.2217	30211	288	327	7	2.14067	0.800391	183|652|3975|6469|23371|30812|170690	AGT|BMP4|LHX1|SHH|TNS2|SOX8|ADAMTS16	-0.338235	-4.37076	92.3884
GO:0048608	GO Biological Processes	19	reproductive structure development	19_GO:0022414 reproductive process	-1.39924	1.98448	2.12272	30211	419	327	9	2.75229	0.904718	652|666|1299|1508|3975|6469|22846|30812|344758	BMP4|BOK|COL9A3|CTSB|LHX1|SHH|VASH1|SOX8|GPR149	-0.327026	-4.37076	92.3884
GO:0048332	GO Biological Processes	19	mesoderm morphogenesis	19_GO:0032502 developmental process	-1.39333	3.9595	2.5931	30211	70	327	3	0.917431	0.527244	652|3691|145873	BMP4|ITGB4|MESP2	-0.327026	-4.37076	92.3884
GO:1904888	GO Biological Processes	19	cranial skeletal system development	19_GO:0032502 developmental process	-1.39333	3.9595	2.5931	30211	70	327	3	0.917431	0.527244	652|3975|7289	BMP4|LHX1|TULP3	-0.327026	-4.37076	92.3884
GO:0061458	GO Biological Processes	19	reproductive system development	19_GO:0032502 developmental process	-1.38295	1.97037	2.09988	30211	422	327	9	2.75229	0.904718	652|666|1299|1508|3975|6469|22846|30812|344758	BMP4|BOK|COL9A3|CTSB|LHX1|SHH|VASH1|SOX8|GPR149	-0.327026	-4.37076	92.3884
GO:0110110	GO Biological Processes	19	positive regulation of animal organ morphogenesis	19_GO:0032502 developmental process	-1.38054	6.15923	2.95739	30211	30	327	2	0.611621	0.431157	652|30812	BMP4|SOX8	-0.327026	-4.37076	92.3884
GO:0033087	GO Biological Processes	19	negative regulation of immature T cell proliferation	19_GO:0022610 biological adhesion	-1.37059	23.0971	4.62318	30211	4	327	1	0.30581	0.305342	652	BMP4	-0.327026	-4.37076	92.3884
GO:0033088	GO Biological Processes	19	negative regulation of immature T cell proliferation in thymus	19_GO:0022610 biological adhesion	-1.37059	23.0971	4.62318	30211	4	327	1	0.30581	0.305342	652	BMP4	-0.327026	-4.37076	92.3884
GO:0035844	GO Biological Processes	19	cloaca development	19_GO:0032502 developmental process	-1.37059	23.0971	4.62318	30211	4	327	1	0.30581	0.305342	652	BMP4	-0.327026	-4.37076	92.3884
GO:0060686	GO Biological Processes	19	negative regulation of prostatic bud formation	19_GO:0022414 reproductive process	-1.37059	23.0971	4.62318	30211	4	327	1	0.30581	0.305342	652	BMP4	-0.327026	-4.37076	92.3884
GO:0072095	GO Biological Processes	19	regulation of branch elongation involved in ureteric bud branching	19_GO:0040007 growth	-1.37059	23.0971	4.62318	30211	4	327	1	0.30581	0.305342	652	BMP4	-0.327026	-4.37076	92.3884
GO:0072125	GO Biological Processes	19	negative regulation of glomerular mesangial cell proliferation	19_GO:0032502 developmental process	-1.37059	23.0971	4.62318	30211	4	327	1	0.30581	0.305342	652	BMP4	-0.327026	-4.37076	92.3884
GO:0072001	GO Biological Processes	19	renal system development	19_GO:0032502 developmental process	-1.35904	2.1775	2.13321	30211	297	327	7	2.14067	0.800391	183|652|3975|6469|23371|30812|170690	AGT|BMP4|LHX1|SHH|TNS2|SOX8|ADAMTS16	-0.317648	-4.37076	92.3884
GO:0061036	GO Biological Processes	19	positive regulation of cartilage development	19_GO:0032502 developmental process	-1.35462	5.96054	2.89055	30211	31	327	2	0.611621	0.431157	652|51222	BMP4|ZNF219	-0.316316	-4.37076	92.3884
GO:0007492	GO Biological Processes	19	endoderm development	19_GO:0032502 developmental process	-1.3334	3.74547	2.47351	30211	74	327	3	0.917431	0.527244	652|1291|3975	BMP4|COL6A1|LHX1	-0.296897	-4.37076	92.3884
GO:0045684	GO Biological Processes	19	positive regulation of epidermis development	19_GO:0032502 developmental process	-1.32964	5.77427	2.82657	30211	32	327	2	0.611621	0.431157	652|8643	BMP4|PTCH2	-0.295924	-4.37076	92.3884
GO:0001503	GO Biological Processes	19	ossification	19_GO:0032501 multicellular organismal process	-4.35058	4.091	5.34672	30211	271	327	12	3.66972	1.03974	43|652|1280|1291|2068|2261|4209|5745|6469|28964|30812|58476	ACHE|BMP4|COL2A1|COL6A1|ERCC2|FGFR3|MEF2D|PTH1R|SHH|GIT1|SOX8|TP53INP2	-1.95514	-4.35058	13.1983
GO:0001649	GO Biological Processes	19	osteoblast differentiation	19_GO:0032502 developmental process	-4.00178	5.5993	5.53958	30211	132	327	8	2.44648	0.854316	43|652|1291|4209|5745|6469|30812|58476	ACHE|BMP4|COL6A1|MEF2D|PTH1R|SHH|SOX8|TP53INP2	-1.74421	-4.35058	13.1983
GO:0001958	GO Biological Processes	19	endochondral ossification	19_GO:0032502 developmental process	-3.64835	13.1983	6.75505	30211	28	327	4	1.22324	0.607868	652|1280|2261|4209	BMP4|COL2A1|FGFR3|MEF2D	-1.55679	-4.35058	13.1983
GO:0036075	GO Biological Processes	19	replacement ossification	19_GO:0032501 multicellular organismal process	-3.64835	13.1983	6.75505	30211	28	327	4	1.22324	0.607868	652|1280|2261|4209	BMP4|COL2A1|FGFR3|MEF2D	-1.55679	-4.35058	13.1983
GO:0007507	GO Biological Processes	19	heart development	19_GO:0032502 developmental process	-3.03374	2.55687	3.82588	30211	542	327	15	4.58716	1.15691	183|652|1280|1855|4209|6196|6464|6469|8828|8913|10848|11155|26160|53615|145873	AGT|BMP4|COL2A1|DVL1|MEF2D|RPS6KA2|SHC1|SHH|NRP2|CACNA1G|PPP1R13L|LDB3|IFT172|MBD3|MESP2	-1.18437	-4.35058	13.1983
GO:0002062	GO Biological Processes	19	chondrocyte differentiation	19_GO:0032502 developmental process	-2.95301	6.41586	4.81281	30211	72	327	5	1.52905	0.678565	652|1280|2261|4209|5745	BMP4|COL2A1|FGFR3|MEF2D|PTH1R	-1.13067	-4.35058	13.1983
GO:0001501	GO Biological Processes	19	skeletal system development	19_GO:0032502 developmental process	-2.5058	2.42636	3.34709	30211	495	327	13	3.97554	1.08048	652|1280|1302|1745|2134|2261|3975|4209|5745|6469|7289|26160|54808	BMP4|COL2A1|COL11A2|DLX1|EXTL1|FGFR3|LHX1|MEF2D|PTH1R|SHH|TULP3|IFT172|DYM	-0.889821	-4.35058	13.1983
GO:0060350	GO Biological Processes	19	endochondral bone morphogenesis	19_GO:0032502 developmental process	-2.49768	6.59917	4.387	30211	56	327	4	1.22324	0.607868	652|1280|2261|4209	BMP4|COL2A1|FGFR3|MEF2D	-0.888486	-4.35058	13.1983
GO:0060348	GO Biological Processes	19	bone development	19_GO:0032502 developmental process	-2.22191	3.26626	3.3467	30211	198	327	7	2.14067	0.800391	652|1280|2261|4209|7289|26160|54808	BMP4|COL2A1|FGFR3|MEF2D|TULP3|IFT172|DYM	-0.739962	-4.35058	13.1983
GO:0051216	GO Biological Processes	19	cartilage development	19_GO:0032502 developmental process	-2.12935	3.53077	3.32568	30211	157	327	6	1.83486	0.742175	652|1280|1302|2261|4209|5745	BMP4|COL2A1|COL11A2|FGFR3|MEF2D|PTH1R	-0.673169	-4.35058	13.1983
GO:0061448	GO Biological Processes	19	connective tissue development	19_GO:0032502 developmental process	-2.10913	3.10922	3.19302	30211	208	327	7	2.14067	0.800391	652|1280|1302|2261|4209|5745|30812	BMP4|COL2A1|COL11A2|FGFR3|MEF2D|PTH1R|SOX8	-0.655844	-4.35058	13.1983
GO:0003007	GO Biological Processes	19	heart morphogenesis	19_GO:0032502 developmental process	-1.70662	2.58687	2.63551	30211	250	327	7	2.14067	0.800391	652|1280|6469|8828|10848|26160|145873	BMP4|COL2A1|SHH|NRP2|PPP1R13L|IFT172|MESP2	-0.474741	-4.35058	13.1983
GO:0060349	GO Biological Processes	19	bone morphogenesis	19_GO:0032502 developmental process	-1.67201	3.80983	2.89942	30211	97	327	4	1.22324	0.607868	652|1280|2261|4209	BMP4|COL2A1|FGFR3|MEF2D	-0.474741	-4.35058	13.1983
GO:0048705	GO Biological Processes	19	skeletal system morphogenesis	19_GO:0032502 developmental process	-1.43913	2.46369	2.30521	30211	225	327	6	1.83486	0.742175	652|1280|2261|3975|4209|7289	BMP4|COL2A1|FGFR3|LHX1|MEF2D|TULP3	-0.353391	-4.35058	13.1983
GO:0014706	GO Biological Processes	19	striated muscle tissue development	19_GO:0032502 developmental process	-1.42568	2.25338	2.23173	30211	287	327	7	2.14067	0.800391	183|652|4209|6469|8913|10848|30812	AGT|BMP4|MEF2D|SHH|CACNA1G|PPP1R13L|SOX8	-0.34292	-4.35058	13.1983
GO:0060537	GO Biological Processes	19	muscle tissue development	19_GO:0032502 developmental process	-1.302	2.11346	2.04783	30211	306	327	7	2.14067	0.800391	183|652|4209|6469|8913|10848|30812	AGT|BMP4|MEF2D|SHH|CACNA1G|PPP1R13L|SOX8	-0.275841	-4.35058	13.1983
GO:0006898	GO Biological Processes	19	receptor-mediated endocytosis	19_GO:0051179 localization	-4.31016	5.39932	5.72536	30211	154	327	9	2.75229	0.904718	43|160|348|408|1759|4037|8301|27092|66000	ACHE|AP2A1|APOE|ARRB1|DNM1|LRP3|PICALM|CACNG4|TMEM108	-1.92851	-4.31016	7.45068
GO:0031623	GO Biological Processes	19	receptor internalization	19_GO:0051179 localization	-3.24973	7.45068	5.31857	30211	62	327	5	1.52905	0.678565	43|408|1759|8301|27092	ACHE|ARRB1|DNM1|PICALM|CACNG4	-1.31717	-4.31016	7.45068
GO:0006897	GO Biological Processes	19	endocytosis	19_GO:0051179 localization	-3.00618	2.64507	3.83644	30211	489	327	14	4.28135	1.11948	43|160|274|348|408|1759|4037|6469|8301|10188|27092|57555|66000|79874	ACHE|AP2A1|BIN1|APOE|ARRB1|DNM1|LRP3|SHH|PICALM|TNK2|CACNG4|NLGN2|TMEM108|RABEP2	-1.1647	-4.31016	7.45068
GO:0043112	GO Biological Processes	19	receptor metabolic process	19_GO:0008152 metabolic process	-2.44299	4.91428	3.97594	30211	94	327	5	1.52905	0.678565	43|408|1759|8301|27092	ACHE|ARRB1|DNM1|PICALM|CACNG4	-0.847824	-4.31016	7.45068
GO:0030100	GO Biological Processes	19	regulation of endocytosis	19_GO:0051179 localization	-2.10913	3.10922	3.19302	30211	208	327	7	2.14067	0.800391	274|348|408|8301|9779|10062|10188	BIN1|APOE|ARRB1|PICALM|TBC1D5|NR1H3|TNK2	-0.655844	-4.31016	7.45068
GO:0045807	GO Biological Processes	19	positive regulation of endocytosis	19_GO:0051179 localization	-1.67201	3.80983	2.89942	30211	97	327	4	1.22324	0.607868	274|348|408|9779	BIN1|APOE|ARRB1|TBC1D5	-0.474741	-4.31016	7.45068
GO:0048259	GO Biological Processes	19	regulation of receptor-mediated endocytosis	19_GO:0051179 localization	-1.49701	3.35958	2.5934	30211	110	327	4	1.22324	0.607868	408|8301|9779|10188	ARRB1|PICALM|TBC1D5|TNK2	-0.394205	-4.31016	7.45068
GO:0002092	GO Biological Processes	19	positive regulation of receptor internalization	19_GO:0051179 localization	-1.46456	6.84358	3.17762	30211	27	327	2	0.611621	0.431157	408|9779	ARRB1|TBC1D5	-0.376064	-4.31016	7.45068
GO:0050807	GO Biological Processes	19	regulation of synapse organization	19_GO:0050789 regulation of biological process	-4.02742	4.46321	5.23003	30211	207	327	10	3.0581	0.952156	40|348|816|991|8828|22859|25791|57555|79953|94030	ASIC2|APOE|CAMK2B|CDC20|NRP2|ADGRL1|NGEF|NLGN2|SYNDIG1|LRRC4B	-1.75614	-4.02742	14.2136
GO:0050803	GO Biological Processes	19	regulation of synapse structure or activity	19_GO:0065007 biological regulation	-3.92525	4.33748	5.1132	30211	213	327	10	3.0581	0.952156	40|348|816|991|8828|22859|25791|57555|79953|94030	ASIC2|APOE|CAMK2B|CDC20|NRP2|ADGRL1|NGEF|NLGN2|SYNDIG1|LRRC4B	-1.70121	-4.02742	14.2136
GO:0060998	GO Biological Processes	19	regulation of dendritic spine development	19_GO:0032502 developmental process	-3.4925	8.39894	5.74505	30211	55	327	5	1.52905	0.678565	348|816|5802|25791|57555	APOE|CAMK2B|PTPRS|NGEF|NLGN2	-1.46303	-4.02742	14.2136
GO:0099175	GO Biological Processes	19	regulation of postsynapse organization	19_GO:0050789 regulation of biological process	-2.65498	5.49931	4.31954	30211	84	327	5	1.52905	0.678565	348|816|8828|25791|94030	APOE|CAMK2B|NRP2|NGEF|LRRC4B	-0.964825	-4.02742	14.2136
GO:0061000	GO Biological Processes	19	negative regulation of dendritic spine development	19_GO:0032502 developmental process	-2.07469	14.2136	4.98464	30211	13	327	2	0.611621	0.431157	5802|25791	PTPRS|NGEF	-0.638723	-4.02742	14.2136
GO:0090129	GO Biological Processes	19	positive regulation of synapse maturation	19_GO:0032502 developmental process	-3.99754	30.7961	9.35175	30211	9	327	3	0.917431	0.527244	816|991|22859	CAMK2B|CDC20|ADGRL1	-1.74421	-3.99754	30.7961
GO:0090128	GO Biological Processes	19	regulation of synapse maturation	19_GO:0032502 developmental process	-3.37819	19.7975	7.35889	30211	14	327	3	0.917431	0.527244	816|991|22859	CAMK2B|CDC20|ADGRL1	-1.40643	-3.99754	30.7961
GO:0031915	GO Biological Processes	19	positive regulation of synaptic plasticity	19_GO:0023052 signaling	-2.39807	20.5308	6.12988	30211	9	327	2	0.611621	0.431157	114|991	ADCY8|CDC20	-0.833001	-3.99754	30.7961
GO:0050773	GO Biological Processes	19	regulation of dendrite development	19_GO:0032502 developmental process	-1.65752	3.77095	2.87406	30211	98	327	4	1.22324	0.607868	816|991|23373|85442	CAMK2B|CDC20|CRTC1|KNDC1	-0.46838	-3.99754	30.7961
GO:1905786	GO Biological Processes	19	positive regulation of anaphase-promoting complex-dependent catabolic process	19_GO:0048518 positive regulation of biological process	-1.49319	30.7961	5.3987	30211	3	327	1	0.30581	0.305342	991	CDC20	-0.394205	-3.99754	30.7961
GO:0040020	GO Biological Processes	19	regulation of meiotic nuclear division	19_GO:0022414 reproductive process	-1.32964	5.77427	2.82657	30211	32	327	2	0.611621	0.431157	991|6196	CDC20|RPS6KA2	-0.295924	-3.99754	30.7961
GO:0021510	GO Biological Processes	19	spinal cord development	19_GO:0032502 developmental process	-3.98425	6.53251	5.76766	30211	99	327	7	2.14067	0.800391	2068|3975|6469|7289|10215|26160|27023	ERCC2|LHX1|SHH|TULP3|OLIG2|IFT172|FOXB1	-1.73695	-3.98425	92.3884
GO:0021536	GO Biological Processes	19	diencephalon development	19_GO:0032502 developmental process	-3.78217	7.39107	5.79684	30211	75	327	6	1.83486	0.742175	652|6469|8828|10215|27023|170302	BMP4|SHH|NRP2|OLIG2|FOXB1|ARX	-1.59866	-3.98425	92.3884
GO:0021794	GO Biological Processes	19	thalamus development	19_GO:0032502 developmental process	-3.58988	23.0971	8.00865	30211	12	327	3	0.917431	0.527244	6469|10215|27023	SHH|OLIG2|FOXB1	-1.52591	-3.98425	92.3884
GO:0072199	GO Biological Processes	19	regulation of mesenchymal cell proliferation involved in ureter development	19_GO:0032502 developmental process	-3.45856	61.5923	10.9786	30211	3	327	2	0.611621	0.431157	652|6469	BMP4|SHH	-1.4497	-3.98425	92.3884
GO:0021904	GO Biological Processes	19	dorsal/ventral neural tube patterning	19_GO:0032502 developmental process	-3.28476	18.4777	7.08247	30211	15	327	3	0.917431	0.527244	652|6469|7289	BMP4|SHH|TULP3	-1.34011	-3.98425	92.3884
GO:0048713	GO Biological Processes	19	regulation of oligodendrocyte differentiation	19_GO:0032502 developmental process	-3.043	9.23884	5.4542	30211	40	327	4	1.22324	0.607868	1745|6469|10215|10419	DLX1|SHH|OLIG2|PRMT5	-1.18816	-3.98425	92.3884
GO:0021517	GO Biological Processes	19	ventral spinal cord development	19_GO:0032502 developmental process	-2.8133	8.03377	4.99396	30211	46	327	4	1.22324	0.607868	3975|6469|10215|26160	LHX1|SHH|OLIG2|IFT172	-1.04211	-3.98425	92.3884
GO:0048714	GO Biological Processes	19	positive regulation of oligodendrocyte differentiation	19_GO:0032502 developmental process	-2.77962	12.5984	5.69266	30211	22	327	3	0.917431	0.527244	6469|10215|10419	SHH|OLIG2|PRMT5	-1.03596	-3.98425	92.3884
GO:0060684	GO Biological Processes	19	epithelial-mesenchymal cell signaling	19_GO:0023052 signaling	-2.76895	30.7961	7.6353	30211	6	327	2	0.611621	0.431157	652|6469	BMP4|SHH	-1.03596	-3.98425	92.3884
GO:0060685	GO Biological Processes	19	regulation of prostatic bud formation	19_GO:0022414 reproductive process	-2.76895	30.7961	7.6353	30211	6	327	2	0.611621	0.431157	652|6469	BMP4|SHH	-1.03596	-3.98425	92.3884
GO:0021515	GO Biological Processes	19	cell differentiation in spinal cord	19_GO:0032502 developmental process	-2.64659	7.24615	4.66994	30211	51	327	4	1.22324	0.607868	3975|6469|10215|26160	LHX1|SHH|OLIG2|IFT172	-0.961345	-3.98425	92.3884
GO:0033084	GO Biological Processes	19	regulation of immature T cell proliferation in thymus	19_GO:0002376 immune system process	-2.50411	23.0971	6.5386	30211	8	327	2	0.611621	0.431157	652|6469	BMP4|SHH	-0.889821	-3.98425	92.3884
GO:0061525	GO Biological Processes	19	hindgut development	19_GO:0032502 developmental process	-2.50411	23.0971	6.5386	30211	8	327	2	0.611621	0.431157	6469|26160	SHH|IFT172	-0.889821	-3.98425	92.3884
GO:0021532	GO Biological Processes	19	neural tube patterning	19_GO:0032502 developmental process	-2.42864	9.55742	4.82278	30211	29	327	3	0.917431	0.527244	652|6469|7289	BMP4|SHH|TULP3	-0.840689	-3.98425	92.3884
GO:0033083	GO Biological Processes	19	regulation of immature T cell proliferation	19_GO:0002376 immune system process	-2.39807	20.5308	6.12988	30211	9	327	2	0.611621	0.431157	652|6469	BMP4|SHH	-0.833001	-3.98425	92.3884
GO:0021522	GO Biological Processes	19	spinal cord motor neuron differentiation	19_GO:0032502 developmental process	-2.38634	9.23884	4.72269	30211	30	327	3	0.917431	0.527244	6469|10215|26160	SHH|OLIG2|IFT172	-0.82382	-3.98425	92.3884
GO:0048663	GO Biological Processes	19	neuron fate commitment	19_GO:0032502 developmental process	-2.33813	5.96054	4.08995	30211	62	327	4	1.22324	0.607868	652|1745|6469|10215	BMP4|DLX1|SHH|OLIG2	-0.800971	-3.98425	92.3884
GO:0060439	GO Biological Processes	19	trachea morphogenesis	19_GO:0032502 developmental process	-2.30427	18.4777	5.78233	30211	10	327	2	0.611621	0.431157	652|6469	BMP4|SHH	-0.786684	-3.98425	92.3884
GO:0072111	GO Biological Processes	19	cell proliferation involved in kidney development	19_GO:0032502 developmental process	-2.30427	18.4777	5.78233	30211	10	327	2	0.611621	0.431157	652|6469	BMP4|SHH	-0.786684	-3.98425	92.3884
GO:0072205	GO Biological Processes	19	metanephric collecting duct development	19_GO:0032502 developmental process	-2.30427	18.4777	5.78233	30211	10	327	2	0.611621	0.431157	652|6469	BMP4|SHH	-0.786684	-3.98425	92.3884
GO:0060442	GO Biological Processes	19	branching involved in prostate gland morphogenesis	19_GO:0022414 reproductive process	-2.22022	16.7979	5.48178	30211	11	327	2	0.611621	0.431157	652|6469	BMP4|SHH	-0.739962	-3.98425	92.3884
GO:0002320	GO Biological Processes	19	lymphoid progenitor cell differentiation	19_GO:0002376 immune system process	-2.14414	15.3981	5.21829	30211	12	327	2	0.611621	0.431157	652|6469	BMP4|SHH	-0.684666	-3.98425	92.3884
GO:0021978	GO Biological Processes	19	telencephalon regionalization	19_GO:0032502 developmental process	-2.07469	14.2136	4.98464	30211	13	327	2	0.611621	0.431157	652|6469	BMP4|SHH	-0.638723	-3.98425	92.3884
GO:0072044	GO Biological Processes	19	collecting duct development	19_GO:0032502 developmental process	-2.01084	13.1983	4.77543	30211	14	327	2	0.611621	0.431157	652|6469	BMP4|SHH	-0.638723	-3.98425	92.3884
GO:0009949	GO Biological Processes	19	polarity specification of anterior/posterior axis	19_GO:0032502 developmental process	-1.96562	92.3884	9.55973	30211	1	327	1	0.30581	0.305342	6469	SHH	-0.638723	-3.98425	92.3884
GO:0060782	GO Biological Processes	19	regulation of mesenchymal cell proliferation involved in prostate gland development	19_GO:0022414 reproductive process	-1.96562	92.3884	9.55973	30211	1	327	1	0.30581	0.305342	6469	SHH	-0.638723	-3.98425	92.3884
GO:0060783	GO Biological Processes	19	mesenchymal smoothened signaling pathway involved in prostate gland development	19_GO:0022414 reproductive process	-1.96562	92.3884	9.55973	30211	1	327	1	0.30581	0.305342	6469	SHH	-0.638723	-3.98425	92.3884
GO:0061189	GO Biological Processes	19	positive regulation of sclerotome development	19_GO:0032502 developmental process	-1.96562	92.3884	9.55973	30211	1	327	1	0.30581	0.305342	6469	SHH	-0.638723	-3.98425	92.3884
GO:0061190	GO Biological Processes	19	regulation of sclerotome development	19_GO:0032502 developmental process	-1.96562	92.3884	9.55973	30211	1	327	1	0.30581	0.305342	6469	SHH	-0.638723	-3.98425	92.3884
GO:1905327	GO Biological Processes	19	tracheoesophageal septum formation	19_GO:0032502 developmental process	-1.96562	92.3884	9.55973	30211	1	327	1	0.30581	0.305342	6469	SHH	-0.638723	-3.98425	92.3884
GO:2000061	GO Biological Processes	19	regulation of ureter smooth muscle cell differentiation	19_GO:0032502 developmental process	-1.96562	92.3884	9.55973	30211	1	327	1	0.30581	0.305342	6469	SHH	-0.638723	-3.98425	92.3884
GO:2000062	GO Biological Processes	19	negative regulation of ureter smooth muscle cell differentiation	19_GO:0032502 developmental process	-1.96562	92.3884	9.55973	30211	1	327	1	0.30581	0.305342	6469	SHH	-0.638723	-3.98425	92.3884
GO:2000063	GO Biological Processes	19	positive regulation of ureter smooth muscle cell differentiation	19_GO:0032502 developmental process	-1.96562	92.3884	9.55973	30211	1	327	1	0.30581	0.305342	6469	SHH	-0.638723	-3.98425	92.3884
GO:2000356	GO Biological Processes	19	regulation of kidney smooth muscle cell differentiation	19_GO:0032502 developmental process	-1.96562	92.3884	9.55973	30211	1	327	1	0.30581	0.305342	6469	SHH	-0.638723	-3.98425	92.3884
GO:2000357	GO Biological Processes	19	negative regulation of kidney smooth muscle cell differentiation	19_GO:0032502 developmental process	-1.96562	92.3884	9.55973	30211	1	327	1	0.30581	0.305342	6469	SHH	-0.638723	-3.98425	92.3884
GO:2000358	GO Biological Processes	19	positive regulation of kidney smooth muscle cell differentiation	19_GO:0032502 developmental process	-1.96562	92.3884	9.55973	30211	1	327	1	0.30581	0.305342	6469	SHH	-0.638723	-3.98425	92.3884
GO:0060602	GO Biological Processes	19	branch elongation of an epithelium	19_GO:0040007 growth	-1.95178	12.3185	4.58657	30211	15	327	2	0.611621	0.431157	652|6469	BMP4|SHH	-0.629649	-3.98425	92.3884
GO:0042475	GO Biological Processes	19	odontogenesis of dentin-containing tooth	19_GO:0032502 developmental process	-1.95111	4.61942	3.39084	30211	80	327	4	1.22324	0.607868	652|1745|6469|6786	BMP4|DLX1|SHH|STIM1	-0.62957	-3.98425	92.3884
GO:0035272	GO Biological Processes	19	exocrine system development	19_GO:0032502 developmental process	-1.94831	6.4457	3.73805	30211	43	327	3	0.917431	0.527244	6469|6663|25837	SHH|SOX10|RAB26	-0.629126	-3.98425	92.3884
GO:0045581	GO Biological Processes	19	negative regulation of T cell differentiation	19_GO:0022610 biological adhesion	-1.86868	6.02533	3.56797	30211	46	327	3	0.917431	0.527244	652|6469|80149	BMP4|SHH|ZC3H12A	-0.566777	-3.98425	92.3884
GO:0010463	GO Biological Processes	19	mesenchymal cell proliferation	19_GO:0009987 cellular process	-1.84561	10.8692	4.25772	30211	17	327	2	0.611621	0.431157	652|6469	BMP4|SHH	-0.555238	-3.98425	92.3884
GO:0021513	GO Biological Processes	19	spinal cord dorsal/ventral patterning	19_GO:0032502 developmental process	-1.84561	10.8692	4.25772	30211	17	327	2	0.611621	0.431157	6469|7289	SHH|TULP3	-0.555238	-3.98425	92.3884
GO:0042481	GO Biological Processes	19	regulation of odontogenesis	19_GO:0032502 developmental process	-1.84561	10.8692	4.25772	30211	17	327	2	0.611621	0.431157	652|6469	BMP4|SHH	-0.555238	-3.98425	92.3884
GO:0048546	GO Biological Processes	19	digestive tract morphogenesis	19_GO:0032502 developmental process	-1.81886	5.77427	3.46275	30211	48	327	3	0.917431	0.527244	652|6469|6663	BMP4|SHH|SOX10	-0.534118	-3.98425	92.3884
GO:0034244	GO Biological Processes	19	negative regulation of transcription elongation from RNA polymerase II promoter	19_GO:0048519 negative regulation of biological process	-1.79754	10.2654	4.11316	30211	18	327	2	0.611621	0.431157	6469|10915	SHH|TCERG1	-0.517661	-3.98425	92.3884
GO:0060438	GO Biological Processes	19	trachea development	19_GO:0032502 developmental process	-1.79754	10.2654	4.11316	30211	18	327	2	0.611621	0.431157	652|6469	BMP4|SHH	-0.517661	-3.98425	92.3884
GO:0072074	GO Biological Processes	19	kidney mesenchyme development	19_GO:0032502 developmental process	-1.79754	10.2654	4.11316	30211	18	327	2	0.611621	0.431157	652|6469	BMP4|SHH	-0.517661	-3.98425	92.3884
GO:0021511	GO Biological Processes	19	spinal cord patterning	19_GO:0032502 developmental process	-1.75232	9.72509	3.97952	30211	19	327	2	0.611621	0.431157	6469|7289	SHH|TULP3	-0.485656	-3.98425	92.3884
GO:0032785	GO Biological Processes	19	negative regulation of DNA-templated transcription, elongation	19_GO:0048519 negative regulation of biological process	-1.75232	9.72509	3.97952	30211	19	327	2	0.611621	0.431157	6469|10915	SHH|TCERG1	-0.485656	-3.98425	92.3884
GO:0014858	GO Biological Processes	19	positive regulation of skeletal muscle cell proliferation	19_GO:0048518 positive regulation of biological process	-1.66694	46.1942	6.68589	30211	2	327	1	0.30581	0.305342	6469	SHH	-0.474741	-3.98425	92.3884
GO:0016539	GO Biological Processes	19	intein-mediated protein splicing	19_GO:0008152 metabolic process	-1.66694	46.1942	6.68589	30211	2	327	1	0.30581	0.305342	6469	SHH	-0.474741	-3.98425	92.3884
GO:0030908	GO Biological Processes	19	protein splicing	19_GO:0008152 metabolic process	-1.66694	46.1942	6.68589	30211	2	327	1	0.30581	0.305342	6469	SHH	-0.474741	-3.98425	92.3884
GO:0060447	GO Biological Processes	19	bud outgrowth involved in lung branching	19_GO:0040007 growth	-1.66694	46.1942	6.68589	30211	2	327	1	0.30581	0.305342	6469	SHH	-0.474741	-3.98425	92.3884
GO:0060458	GO Biological Processes	19	right lung development	19_GO:0032502 developmental process	-1.66694	46.1942	6.68589	30211	2	327	1	0.30581	0.305342	6469	SHH	-0.474741	-3.98425	92.3884
GO:0060459	GO Biological Processes	19	left lung development	19_GO:0032502 developmental process	-1.66694	46.1942	6.68589	30211	2	327	1	0.30581	0.305342	6469	SHH	-0.474741	-3.98425	92.3884
GO:0060516	GO Biological Processes	19	primary prostatic bud elongation	19_GO:0040007 growth	-1.66694	46.1942	6.68589	30211	2	327	1	0.30581	0.305342	6469	SHH	-0.474741	-3.98425	92.3884
GO:0060738	GO Biological Processes	19	epithelial-mesenchymal signaling involved in prostate gland development	19_GO:0022414 reproductive process	-1.66694	46.1942	6.68589	30211	2	327	1	0.30581	0.305342	6469	SHH	-0.474741	-3.98425	92.3884
GO:2000729	GO Biological Processes	19	positive regulation of mesenchymal cell proliferation involved in ureter development	19_GO:0032502 developmental process	-1.66694	46.1942	6.68589	30211	2	327	1	0.30581	0.305342	6469	SHH	-0.474741	-3.98425	92.3884
GO:0045620	GO Biological Processes	19	negative regulation of lymphocyte differentiation	19_GO:0002376 immune system process	-1.66184	5.03937	3.13644	30211	55	327	3	0.917431	0.527244	652|6469|80149	BMP4|SHH|ZC3H12A	-0.471832	-3.98425	92.3884
GO:0032784	GO Biological Processes	19	regulation of DNA-templated transcription, elongation	19_GO:0008152 metabolic process	-1.62126	4.86255	3.05329	30211	57	327	3	0.917431	0.527244	6469|10915|57805	SHH|TCERG1|CCAR2	-0.445488	-3.98425	92.3884
GO:0042306	GO Biological Processes	19	regulation of protein import into nucleus	19_GO:0051179 localization	-1.62126	4.86255	3.05329	30211	57	327	3	0.917431	0.527244	652|6469|80149	BMP4|SHH|ZC3H12A	-0.445488	-3.98425	92.3884
GO:0042733	GO Biological Processes	19	embryonic digit morphogenesis	19_GO:0032502 developmental process	-1.6016	4.77871	3.01316	30211	58	327	3	0.917431	0.527244	652|6469|7289	BMP4|SHH|TULP3	-0.429987	-3.98425	92.3884
GO:0003401	GO Biological Processes	19	axis elongation	19_GO:0040007 growth	-1.59449	8.03377	3.52992	30211	23	327	2	0.611621	0.431157	652|6469	BMP4|SHH	-0.425779	-3.98425	92.3884
GO:0060740	GO Biological Processes	19	prostate gland epithelium morphogenesis	19_GO:0022414 reproductive process	-1.59449	8.03377	3.52992	30211	23	327	2	0.611621	0.431157	652|6469	BMP4|SHH	-0.425779	-3.98425	92.3884
GO:0002052	GO Biological Processes	19	positive regulation of neuroblast proliferation	19_GO:0032502 developmental process	-1.55977	7.69903	3.43429	30211	24	327	2	0.611621	0.431157	6469|6663	SHH|SOX10	-0.399291	-3.98425	92.3884
GO:0048745	GO Biological Processes	19	smooth muscle tissue development	19_GO:0032502 developmental process	-1.55977	7.69903	3.43429	30211	24	327	2	0.611621	0.431157	652|6469	BMP4|SHH	-0.399291	-3.98425	92.3884
GO:1904589	GO Biological Processes	19	regulation of protein import	19_GO:0051179 localization	-1.54496	4.54369	2.89806	30211	61	327	3	0.917431	0.527244	652|6469|80149	BMP4|SHH|ZC3H12A	-0.394205	-3.98425	92.3884
GO:0030878	GO Biological Processes	19	thyroid gland development	19_GO:0032502 developmental process	-1.52662	7.39107	3.34403	30211	25	327	2	0.611621	0.431157	5894|6469	RAF1|SHH	-0.394205	-3.98425	92.3884
GO:0033081	GO Biological Processes	19	regulation of T cell differentiation in thymus	19_GO:0002376 immune system process	-1.52662	7.39107	3.34403	30211	25	327	2	0.611621	0.431157	652|6469	BMP4|SHH	-0.394205	-3.98425	92.3884
GO:0060512	GO Biological Processes	19	prostate gland morphogenesis	19_GO:0022414 reproductive process	-1.52662	7.39107	3.34403	30211	25	327	2	0.611621	0.431157	652|6469	BMP4|SHH	-0.394205	-3.98425	92.3884
GO:0003156	GO Biological Processes	19	regulation of animal organ formation	19_GO:0032502 developmental process	-1.49492	7.1068	3.25863	30211	26	327	2	0.611621	0.431157	652|6469	BMP4|SHH	-0.394205	-3.98425	92.3884
GO:0060441	GO Biological Processes	19	epithelial tube branching involved in lung morphogenesis	19_GO:0032502 developmental process	-1.49492	7.1068	3.25863	30211	26	327	2	0.611621	0.431157	652|6469	BMP4|SHH	-0.394205	-3.98425	92.3884
GO:0007227	GO Biological Processes	19	signal transduction downstream of smoothened	19_GO:0023052 signaling	-1.49319	30.7961	5.3987	30211	3	327	1	0.30581	0.305342	6469	SHH	-0.394205	-3.98425	92.3884
GO:0007228	GO Biological Processes	19	positive regulation of hh target transcription factor activity	19_GO:0023052 signaling	-1.49319	30.7961	5.3987	30211	3	327	1	0.30581	0.305342	6469	SHH	-0.394205	-3.98425	92.3884
GO:0021938	GO Biological Processes	19	smoothened signaling pathway involved in regulation of cerebellar granule cell precursor cell proliferation	19_GO:0023052 signaling	-1.49319	30.7961	5.3987	30211	3	327	1	0.30581	0.305342	6469	SHH	-0.394205	-3.98425	92.3884
GO:0060523	GO Biological Processes	19	prostate epithelial cord elongation	19_GO:0040007 growth	-1.49319	30.7961	5.3987	30211	3	327	1	0.30581	0.305342	6469	SHH	-0.394205	-3.98425	92.3884
GO:0060769	GO Biological Processes	19	positive regulation of epithelial cell proliferation involved in prostate gland development	19_GO:0022414 reproductive process	-1.49319	30.7961	5.3987	30211	3	327	1	0.30581	0.305342	6469	SHH	-0.394205	-3.98425	92.3884
GO:0072135	GO Biological Processes	19	kidney mesenchymal cell proliferation	19_GO:0032502 developmental process	-1.49319	30.7961	5.3987	30211	3	327	1	0.30581	0.305342	6469	SHH	-0.394205	-3.98425	92.3884
GO:0072136	GO Biological Processes	19	metanephric mesenchymal cell proliferation involved in metanephros development	19_GO:0032502 developmental process	-1.49319	30.7961	5.3987	30211	3	327	1	0.30581	0.305342	6469	SHH	-0.394205	-3.98425	92.3884
GO:1904339	GO Biological Processes	19	negative regulation of dopaminergic neuron differentiation	19_GO:0032502 developmental process	-1.49319	30.7961	5.3987	30211	3	327	1	0.30581	0.305342	6469	SHH	-0.394205	-3.98425	92.3884
GO:0016540	GO Biological Processes	19	protein autoprocessing	19_GO:0008152 metabolic process	-1.46456	6.84358	3.17762	30211	27	327	2	0.611621	0.431157	5653|6469	KLK6|SHH	-0.376064	-3.98425	92.3884
GO:0035116	GO Biological Processes	19	embryonic hindlimb morphogenesis	19_GO:0032502 developmental process	-1.43543	6.59917	3.10064	30211	28	327	2	0.611621	0.431157	652|6469	BMP4|SHH	-0.351403	-3.98425	92.3884
GO:0010464	GO Biological Processes	19	regulation of mesenchymal cell proliferation	19_GO:0050789 regulation of biological process	-1.40745	6.37161	3.02733	30211	29	327	2	0.611621	0.431157	652|6469	BMP4|SHH	-0.330881	-3.98425	92.3884
GO:0042476	GO Biological Processes	19	odontogenesis	19_GO:0032502 developmental process	-1.40204	3.13181	2.42709	30211	118	327	4	1.22324	0.607868	652|1745|6469|6786	BMP4|DLX1|SHH|STIM1	-0.327026	-3.98425	92.3884
GO:0030326	GO Biological Processes	19	embryonic limb morphogenesis	19_GO:0032502 developmental process	-1.39076	3.10549	2.40731	30211	119	327	4	1.22324	0.607868	652|6469|7289|100131390	BMP4|SHH|TULP3|SP9	-0.327026	-3.98425	92.3884
GO:0035113	GO Biological Processes	19	embryonic appendage morphogenesis	19_GO:0032502 developmental process	-1.39076	3.10549	2.40731	30211	119	327	4	1.22324	0.607868	652|6469|7289|100131390	BMP4|SHH|TULP3|SP9	-0.327026	-3.98425	92.3884
GO:0060428	GO Biological Processes	19	lung epithelium development	19_GO:0032502 developmental process	-1.38054	6.15923	2.95739	30211	30	327	2	0.611621	0.431157	652|6469	BMP4|SHH	-0.327026	-3.98425	92.3884
GO:0071542	GO Biological Processes	19	dopaminergic neuron differentiation	19_GO:0032502 developmental process	-1.38054	6.15923	2.95739	30211	30	327	2	0.611621	0.431157	5015|6469	OTX2|SHH	-0.327026	-3.98425	92.3884
GO:0033092	GO Biological Processes	19	positive regulation of immature T cell proliferation in thymus	19_GO:0022610 biological adhesion	-1.37059	23.0971	4.62318	30211	4	327	1	0.30581	0.305342	6469	SHH	-0.327026	-3.98425	92.3884
GO:0060737	GO Biological Processes	19	prostate gland morphogenetic growth	19_GO:0040007 growth	-1.37059	23.0971	4.62318	30211	4	327	1	0.30581	0.305342	6469	SHH	-0.327026	-3.98425	92.3884
GO:0060916	GO Biological Processes	19	mesenchymal cell proliferation involved in lung development	19_GO:0032502 developmental process	-1.37059	23.0971	4.62318	30211	4	327	1	0.30581	0.305342	6469	SHH	-0.327026	-3.98425	92.3884
GO:0065001	GO Biological Processes	19	specification of axis polarity	19_GO:0032502 developmental process	-1.37059	23.0971	4.62318	30211	4	327	1	0.30581	0.305342	6469	SHH	-0.327026	-3.98425	92.3884
GO:0048565	GO Biological Processes	19	digestive tract development	19_GO:0032502 developmental process	-1.30484	2.90987	2.25615	30211	127	327	4	1.22324	0.607868	652|6469|6663|26160	BMP4|SHH|SOX10|IFT172	-0.278377	-3.98425	92.3884
GO:0003013	GO Biological Processes	19	circulatory system process	19_GO:0032501 multicellular organismal process	-3.97539	3.0045	4.68923	30211	492	327	16	4.89297	1.19294	40|112|183|348|3752|4037|5025|5029|6196|6513|6536|8913|9283|10848|51752|170690	ASIC2|ADCY6|AGT|APOE|KCND3|LRP3|P2RX4|P2RY2|RPS6KA2|SLC2A1|SLC6A9|CACNA1G|GPR37L1|PPP1R13L|ERAP1|ADAMTS16	-1.73695	-3.97539	4.86255
GO:0008015	GO Biological Processes	19	blood circulation	19_GO:0032501 multicellular organismal process	-3.33155	3.00262	4.21765	30211	400	327	13	3.97554	1.08048	40|112|183|348|3752|5025|5029|6196|8913|9283|10848|51752|170690	ASIC2|ADCY6|AGT|APOE|KCND3|P2RX4|P2RY2|RPS6KA2|CACNA1G|GPR37L1|PPP1R13L|ERAP1|ADAMTS16	-1.37417	-3.97539	4.86255
GO:0003073	GO Biological Processes	19	regulation of systemic arterial blood pressure	19_GO:0032501 multicellular organismal process	-2.42329	4.86255	3.94427	30211	95	327	5	1.52905	0.678565	40|183|6196|9283|170690	ASIC2|AGT|RPS6KA2|GPR37L1|ADAMTS16	-0.837522	-3.97539	4.86255
GO:0008217	GO Biological Processes	19	regulation of blood pressure	19_GO:0032501 multicellular organismal process	-2.40622	3.53398	3.59663	30211	183	327	7	2.14067	0.800391	40|183|5025|6196|9283|51752|170690	ASIC2|AGT|P2RX4|RPS6KA2|GPR37L1|ERAP1|ADAMTS16	-0.833001	-3.97539	4.86255
GO:0003018	GO Biological Processes	19	vascular process in circulatory system	19_GO:0032501 multicellular organismal process	-2.08489	2.81029	3.08441	30211	263	327	8	2.44648	0.854316	40|112|183|348|4037|5029|6513|6536	ASIC2|ADCY6|AGT|APOE|LRP3|P2RY2|SLC2A1|SLC6A9	-0.639002	-3.97539	4.86255
GO:0035296	GO Biological Processes	19	regulation of tube diameter	19_GO:0065007 biological regulation	-1.72357	3.27618	2.83387	30211	141	327	5	1.52905	0.678565	40|112|183|348|5029	ASIC2|ADCY6|AGT|APOE|P2RY2	-0.474741	-3.97539	4.86255
GO:0097746	GO Biological Processes	19	blood vessel diameter maintenance	19_GO:0032501 multicellular organismal process	-1.72357	3.27618	2.83387	30211	141	327	5	1.52905	0.678565	40|112|183|348|5029	ASIC2|ADCY6|AGT|APOE|P2RY2	-0.474741	-3.97539	4.86255
GO:0035150	GO Biological Processes	19	regulation of tube size	19_GO:0065007 biological regulation	-1.71174	3.25311	2.81512	30211	142	327	5	1.52905	0.678565	40|112|183|348|5029	ASIC2|ADCY6|AGT|APOE|P2RY2	-0.474741	-3.97539	4.86255
GO:0044089	GO Biological Processes	19	positive regulation of cellular component biogenesis	19_GO:0048518 positive regulation of biological process	-3.96526	2.99841	4.6798	30211	493	327	16	4.89297	1.19294	40|183|274|1307|3987|5064|9079|22880|28964|55160|57555|64787|79953|84630|94030|116985	ASIC2|AGT|BIN1|COL16A1|LIMS1|PALM|LDB2|MORC2|GIT1|ARHGEF10L|NLGN2|EPS8L2|SYNDIG1|TTBK1|LRRC4B|ARAP1	-1.73167	-3.96526	6.21845
GO:1901890	GO Biological Processes	19	positive regulation of cell junction assembly	19_GO:0048518 positive regulation of biological process	-3.8498	6.21845	5.5764	30211	104	327	7	2.14067	0.800391	40|183|1307|3987|57555|79953|94030	ASIC2|AGT|COL16A1|LIMS1|NLGN2|SYNDIG1|LRRC4B	-1.65851	-3.96526	6.21845
GO:1901888	GO Biological Processes	19	regulation of cell junction assembly	19_GO:0050789 regulation of biological process	-3.43624	4.13679	4.66746	30211	201	327	9	2.75229	0.904718	40|183|1307|3987|11170|55920|57555|79953|94030	ASIC2|AGT|COL16A1|LIMS1|FAM107A|RCC2|NLGN2|SYNDIG1|LRRC4B	-1.4331	-3.96526	6.21845
GO:0051965	GO Biological Processes	19	positive regulation of synapse assembly	19_GO:0032502 developmental process	-2.33813	5.96054	4.08995	30211	62	327	4	1.22324	0.607868	40|57555|79953|94030	ASIC2|NLGN2|SYNDIG1|LRRC4B	-0.800971	-3.96526	6.21845
GO:0051963	GO Biological Processes	19	regulation of synapse assembly	19_GO:0032502 developmental process	-1.58774	3.5879	2.75204	30211	103	327	4	1.22324	0.607868	40|57555|79953|94030	ASIC2|NLGN2|SYNDIG1|LRRC4B	-0.421929	-3.96526	6.21845
GO:1903530	GO Biological Processes	19	regulation of secretion by cell	19_GO:0051179 localization	-3.93212	2.86084	4.60284	30211	549	327	17	5.19878	1.22768	43|114|183|240|348|1855|5025|5413|8913|8938|9066|10062|25837|28964|57555|79651|399687	ACHE|ADCY8|AGT|ALOX5|APOE|DVL1|P2RX4|SEPTIN5|CACNA1G|BAIAP3|SYT7|NR1H3|RAB26|GIT1|NLGN2|RHBDF2|MYO18A	-1.70333	-3.93212	6.84358
GO:0051046	GO Biological Processes	19	regulation of secretion	19_GO:0051179 localization	-3.9047	2.74421	4.53714	30211	606	327	18	5.50459	1.26123	43|114|183|240|348|1855|5025|5029|5413|8913|8938|9066|10062|25837|28964|57555|79651|399687	ACHE|ADCY8|AGT|ALOX5|APOE|DVL1|P2RX4|P2RY2|SEPTIN5|CACNA1G|BAIAP3|SYT7|NR1H3|RAB26|GIT1|NLGN2|RHBDF2|MYO18A	-1.69914	-3.93212	6.84358
GO:0050708	GO Biological Processes	19	regulation of protein secretion	19_GO:0051179 localization	-3.34048	3.66621	4.4459	30211	252	327	10	3.0581	0.952156	43|114|240|348|8938|9066|10062|57555|79651|399687	ACHE|ADCY8|ALOX5|APOE|BAIAP3|SYT7|NR1H3|NLGN2|RHBDF2|MYO18A	-1.38054	-3.93212	6.84358
GO:0070201	GO Biological Processes	19	regulation of establishment of protein localization	19_GO:0051179 localization	-3.21537	2.66505	4.00633	30211	520	327	15	4.58716	1.15691	43|114|240|348|652|6469|8938|9066|10013|10062|57555|79651|79778|80149|399687	ACHE|ADCY8|ALOX5|APOE|BMP4|SHH|BAIAP3|SYT7|HDAC6|NR1H3|NLGN2|RHBDF2|MICALL2|ZC3H12A|MYO18A	-1.29236	-3.93212	6.84358
GO:0051223	GO Biological Processes	19	regulation of protein transport	19_GO:0051179 localization	-2.95601	2.613	3.78506	30211	495	327	14	4.28135	1.11948	43|114|240|348|652|6469|8938|9066|10062|57555|79651|79778|80149|399687	ACHE|ADCY8|ALOX5|APOE|BMP4|SHH|BAIAP3|SYT7|NR1H3|NLGN2|RHBDF2|MICALL2|ZC3H12A|MYO18A	-1.13067	-3.93212	6.84358
GO:0051047	GO Biological Processes	19	positive regulation of secretion	19_GO:0051179 localization	-2.7668	3.07961	3.78667	30211	300	327	10	3.0581	0.952156	43|114|183|5025|5029|8913|8938|9066|57555|399687	ACHE|ADCY8|AGT|P2RX4|P2RY2|CACNA1G|BAIAP3|SYT7|NLGN2|MYO18A	-1.03533	-3.93212	6.84358
GO:1903532	GO Biological Processes	19	positive regulation of secretion by cell	19_GO:0051179 localization	-2.49989	3.03465	3.53909	30211	274	327	9	2.75229	0.904718	43|114|183|5025|8913|8938|9066|57555|399687	ACHE|ADCY8|AGT|P2RX4|CACNA1G|BAIAP3|SYT7|NLGN2|MYO18A	-0.888486	-3.93212	6.84358
GO:0010817	GO Biological Processes	19	regulation of hormone levels	19_GO:0065007 biological regulation	-2.4984	2.42147	3.33903	30211	496	327	13	3.97554	1.08048	114|183|240|587|818|1508|5653|5894|6469|8938|9066|30812|57555	ADCY8|AGT|ALOX5|BCAT2|CAMK2G|CTSB|KLK6|RAF1|SHH|BAIAP3|SYT7|SOX8|NLGN2	-0.888486	-3.93212	6.84358
GO:0050806	GO Biological Processes	19	positive regulation of synaptic transmission	19_GO:0023052 signaling	-2.3524	3.93142	3.64965	30211	141	327	6	1.83486	0.742175	114|2670|8938|23373|27092|57555	ADCY8|GFAP|BAIAP3|CRTC1|CACNG4|NLGN2	-0.803184	-3.93212	6.84358
GO:0050714	GO Biological Processes	19	positive regulation of protein secretion	19_GO:0051179 localization	-1.88815	3.60892	3.09411	30211	128	327	5	1.52905	0.678565	43|114|8938|57555|399687	ACHE|ADCY8|BAIAP3|NLGN2|MYO18A	-0.582271	-3.93212	6.84358
GO:0051222	GO Biological Processes	19	positive regulation of protein transport	19_GO:0051179 localization	-1.82369	2.52255	2.73948	30211	293	327	8	2.44648	0.854316	43|114|6469|8938|57555|79778|80149|399687	ACHE|ADCY8|SHH|BAIAP3|NLGN2|MICALL2|ZC3H12A|MYO18A	-0.537318	-3.93212	6.84358
GO:1904951	GO Biological Processes	19	positive regulation of establishment of protein localization	19_GO:0051179 localization	-1.69996	2.39193	2.57263	30211	309	327	8	2.44648	0.854316	43|114|6469|8938|57555|79778|80149|399687	ACHE|ADCY8|SHH|BAIAP3|NLGN2|MICALL2|ZC3H12A|MYO18A	-0.474741	-3.93212	6.84358
GO:0050796	GO Biological Processes	19	regulation of insulin secretion	19_GO:0023052 signaling	-1.65419	3.14246	2.72382	30211	147	327	5	1.52905	0.678565	114|240|8938|9066|57555	ADCY8|ALOX5|BAIAP3|SYT7|NLGN2	-0.466363	-3.93212	6.84358
GO:1903829	GO Biological Processes	19	positive regulation of protein localization	19_GO:0051179 localization	-1.61381	2.07149	2.38469	30211	446	327	10	3.0581	0.952156	43|114|1855|6469|8938|51112|57555|79778|80149|399687	ACHE|ADCY8|DVL1|SHH|BAIAP3|TRAPPC12|NLGN2|MICALL2|ZC3H12A|MYO18A	-0.43924	-3.93212	6.84358
GO:0035774	GO Biological Processes	19	positive regulation of insulin secretion involved in cellular response to glucose stimulus	19_GO:0023052 signaling	-1.46456	6.84358	3.17762	30211	27	327	2	0.611621	0.431157	114|8938	ADCY8|BAIAP3	-0.376064	-3.93212	6.84358
GO:0032024	GO Biological Processes	19	positive regulation of insulin secretion	19_GO:0023052 signaling	-1.44111	4.13679	2.68876	30211	67	327	3	0.917431	0.527244	114|8938|57555	ADCY8|BAIAP3|NLGN2	-0.355027	-3.93212	6.84358
GO:0046883	GO Biological Processes	19	regulation of hormone secretion	19_GO:0023052 signaling	-1.39254	2.3997	2.23385	30211	231	327	6	1.83486	0.742175	114|183|240|8938|9066|57555	ADCY8|AGT|ALOX5|BAIAP3|SYT7|NLGN2	-0.327026	-3.93212	6.84358
GO:0090276	GO Biological Processes	19	regulation of peptide hormone secretion	19_GO:0023052 signaling	-1.35714	2.60984	2.24695	30211	177	327	5	1.52905	0.678565	114|240|8938|9066|57555	ADCY8|ALOX5|BAIAP3|SYT7|NLGN2	-0.31699	-3.93212	6.84358
GO:0002791	GO Biological Processes	19	regulation of peptide secretion	19_GO:0051179 localization	-1.3313	2.56634	2.2048	30211	180	327	5	1.52905	0.678565	114|240|8938|9066|57555	ADCY8|ALOX5|BAIAP3|SYT7|NLGN2	-0.295924	-3.93212	6.84358
GO:0090087	GO Biological Processes	19	regulation of peptide transport	19_GO:0051179 localization	-1.30607	2.52427	2.16349	30211	183	327	5	1.52905	0.678565	114|240|8938|9066|57555	ADCY8|ALOX5|BAIAP3|SYT7|NLGN2	-0.278377	-3.93212	6.84358
GO:0007423	GO Biological Processes	19	sensory organ development	19_GO:0032502 developmental process	-3.91329	2.85046	4.58563	30211	551	327	17	5.19878	1.22768	43|652|1280|1296|1855|3975|6469|7289|10763|10848|26160|30812|79888|79955|84465|117531|340273	ACHE|BMP4|COL2A1|COL8A2|DVL1|LHX1|SHH|TULP3|NES|PPP1R13L|IFT172|SOX8|LPCAT1|PDZD7|MEGF11|TMC1|ABCB5	-1.69914	-3.91329	25.1968
GO:0001654	GO Biological Processes	19	eye development	19_GO:0032502 developmental process	-3.72276	3.29958	4.61721	30211	364	327	13	3.97554	1.08048	43|652|1296|3975|6469|7289|10763|10848|26160|30812|79888|84465|340273	ACHE|BMP4|COL8A2|LHX1|SHH|TULP3|NES|PPP1R13L|IFT172|SOX8|LPCAT1|MEGF11|ABCB5	-1.57236	-3.91329	25.1968
GO:0060174	GO Biological Processes	19	limb bud formation	19_GO:0032502 developmental process	-3.71133	25.1968	8.39617	30211	11	327	3	0.917431	0.527244	1280|6469|51222	COL2A1|SHH|ZNF219	-1.56489	-3.91329	25.1968
GO:0043010	GO Biological Processes	19	camera-type eye development	19_GO:0032502 developmental process	-3.69628	3.48635	4.66253	30211	318	327	12	3.66972	1.03974	43|652|1296|3975|6469|7289|10763|10848|26160|30812|79888|84465	ACHE|BMP4|COL8A2|LHX1|SHH|TULP3|NES|PPP1R13L|IFT172|SOX8|LPCAT1|MEGF11	-1.55679	-3.91329	25.1968
GO:0150063	GO Biological Processes	19	visual system development	19_GO:0032502 developmental process	-3.67668	3.26372	4.57041	30211	368	327	13	3.97554	1.08048	43|652|1296|3975|6469|7289|10763|10848|26160|30812|79888|84465|340273	ACHE|BMP4|COL8A2|LHX1|SHH|TULP3|NES|PPP1R13L|IFT172|SOX8|LPCAT1|MEGF11|ABCB5	-1.55679	-3.91329	25.1968
GO:0009953	GO Biological Processes	19	dorsal/ventral pattern formation	19_GO:0032502 developmental process	-3.62792	6.92913	5.55468	30211	80	327	6	1.83486	0.742175	652|3975|6469|7289|7479|26160	BMP4|LHX1|SHH|TULP3|WNT8B|IFT172	-1.54046	-3.91329	25.1968
GO:0048880	GO Biological Processes	19	sensory system development	19_GO:0032502 developmental process	-3.60885	3.21136	4.5014	30211	374	327	13	3.97554	1.08048	43|652|1296|3975|6469|7289|10763|10848|26160|30812|79888|84465|340273	ACHE|BMP4|COL8A2|LHX1|SHH|TULP3|NES|PPP1R13L|IFT172|SOX8|LPCAT1|MEGF11|ABCB5	-1.5316	-3.91329	25.1968
GO:0043009	GO Biological Processes	19	chordate embryonic development	19_GO:0032502 developmental process	-3.25024	2.49698	3.96879	30211	629	327	17	5.19878	1.22768	652|1280|1745|1855|2068|3705|3975|5745|6469|6663|7289|22846|26160|27023|30812|53615|145873	BMP4|COL2A1|DLX1|DVL1|ERCC2|ITPK1|LHX1|PTH1R|SHH|SOX10|TULP3|VASH1|IFT172|FOXB1|SOX8|MBD3|MESP2	-1.31717	-3.91329	25.1968
GO:0048736	GO Biological Processes	19	appendage development	19_GO:0032502 developmental process	-3.13989	4.17575	4.43257	30211	177	327	8	2.44648	0.854316	652|1280|3691|6469|7289|26160|51222|100131390	BMP4|COL2A1|ITGB4|SHH|TULP3|IFT172|ZNF219|SP9	-1.23986	-3.91329	25.1968
GO:0060173	GO Biological Processes	19	limb development	19_GO:0032502 developmental process	-3.13989	4.17575	4.43257	30211	177	327	8	2.44648	0.854316	652|1280|3691|6469|7289|26160|51222|100131390	BMP4|COL2A1|ITGB4|SHH|TULP3|IFT172|ZNF219|SP9	-1.23986	-3.91329	25.1968
GO:0009792	GO Biological Processes	19	embryo development ending in birth or egg hatching	19_GO:0032502 developmental process	-3.09287	2.41631	3.81844	30211	650	327	17	5.19878	1.22768	652|1280|1745|1855|2068|3705|3975|5745|6469|6663|7289|22846|26160|27023|30812|53615|145873	BMP4|COL2A1|DLX1|DVL1|ERCC2|ITPK1|LHX1|PTH1R|SHH|SOX10|TULP3|VASH1|IFT172|FOXB1|SOX8|MBD3|MESP2	-1.21296	-3.91329	25.1968
GO:0021915	GO Biological Processes	19	neural tube development	19_GO:0032502 developmental process	-2.87489	4.2829	4.23041	30211	151	327	7	2.14067	0.800391	652|1855|3705|6469|7289|26160|27023	BMP4|DVL1|ITPK1|SHH|TULP3|IFT172|FOXB1	-1.08044	-3.91329	25.1968
GO:0048593	GO Biological Processes	19	camera-type eye morphogenesis	19_GO:0032502 developmental process	-2.66322	4.54369	4.10262	30211	122	327	6	1.83486	0.742175	652|1296|3975|26160|30812|84465	BMP4|COL8A2|LHX1|IFT172|SOX8|MEGF11	-0.970441	-3.91329	25.1968
GO:0090596	GO Biological Processes	19	sensory organ morphogenesis	19_GO:0032502 developmental process	-2.64027	3.18581	3.70991	30211	261	327	9	2.75229	0.904718	652|1280|1296|1855|3975|26160|30812|79955|84465	BMP4|COL2A1|COL8A2|DVL1|LHX1|IFT172|SOX8|PDZD7|MEGF11	-0.957593	-3.91329	25.1968
GO:0048706	GO Biological Processes	19	embryonic skeletal system development	19_GO:0032502 developmental process	-2.57582	4.36481	3.97488	30211	127	327	6	1.83486	0.742175	652|1280|1745|3975|6469|7289	BMP4|COL2A1|DLX1|LHX1|SHH|TULP3	-0.924549	-3.91329	25.1968
GO:0048568	GO Biological Processes	19	embryonic organ development	19_GO:0032502 developmental process	-2.43585	2.48579	3.30674	30211	446	327	12	3.66972	1.03974	652|1280|1855|3975|6469|7289|10763|10848|22846|26160|53615|79955	BMP4|COL2A1|DVL1|LHX1|SHH|TULP3|NES|PPP1R13L|VASH1|IFT172|MBD3|PDZD7	-0.843512	-3.91329	25.1968
GO:0035107	GO Biological Processes	19	appendage morphogenesis	19_GO:0032502 developmental process	-2.33752	3.90373	3.62803	30211	142	327	6	1.83486	0.742175	652|1280|6469|7289|51222|100131390	BMP4|COL2A1|SHH|TULP3|ZNF219|SP9	-0.800971	-3.91329	25.1968
GO:0035108	GO Biological Processes	19	limb morphogenesis	19_GO:0032502 developmental process	-2.33752	3.90373	3.62803	30211	142	327	6	1.83486	0.742175	652|1280|6469|7289|51222|100131390	BMP4|COL2A1|SHH|TULP3|ZNF219|SP9	-0.800971	-3.91329	25.1968
GO:0035148	GO Biological Processes	19	tube formation	19_GO:0032502 developmental process	-2.27933	3.79678	3.54352	30211	146	327	6	1.83486	0.742175	652|1855|6469|7289|26160|30812	BMP4|DVL1|SHH|TULP3|IFT172|SOX8	-0.770017	-3.91329	25.1968
GO:0048592	GO Biological Processes	19	eye morphogenesis	19_GO:0032502 developmental process	-2.22315	3.69554	3.46193	30211	150	327	6	1.83486	0.742175	652|1296|3975|26160|30812|84465	BMP4|COL8A2|LHX1|IFT172|SOX8|MEGF11	-0.739962	-3.91329	25.1968
GO:0001838	GO Biological Processes	19	embryonic epithelial tube formation	19_GO:0032502 developmental process	-1.97158	3.78641	3.2259	30211	122	327	5	1.52905	0.678565	652|1855|7289|26160|30812	BMP4|DVL1|TULP3|IFT172|SOX8	-0.638723	-3.91329	25.1968
GO:0072175	GO Biological Processes	19	epithelial tube formation	19_GO:0032502 developmental process	-1.86145	3.5534	3.05193	30211	130	327	5	1.52905	0.678565	652|1855|7289|26160|30812	BMP4|DVL1|TULP3|IFT172|SOX8	-0.560669	-3.91329	25.1968
GO:0048562	GO Biological Processes	19	embryonic organ morphogenesis	19_GO:0032502 developmental process	-1.83176	2.53119	2.75028	30211	292	327	8	2.44648	0.854316	652|1280|1855|3975|6469|7289|26160|79955	BMP4|COL2A1|DVL1|LHX1|SHH|TULP3|IFT172|PDZD7	-0.543202	-3.91329	25.1968
GO:0009799	GO Biological Processes	19	specification of symmetry	19_GO:0032502 developmental process	-1.80961	3.44733	2.97	30211	134	327	5	1.52905	0.678565	652|6469|7479|26160|146845	BMP4|SHH|WNT8B|IFT172|CFAP52	-0.525949	-3.91329	25.1968
GO:0001843	GO Biological Processes	19	neural tube closure	19_GO:0032502 developmental process	-1.79513	4.15229	3.11536	30211	89	327	4	1.22324	0.607868	652|1855|7289|26160	BMP4|DVL1|TULP3|IFT172	-0.516033	-3.91329	25.1968
GO:0060606	GO Biological Processes	19	tube closure	19_GO:0032502 developmental process	-1.779	4.10615	3.08702	30211	90	327	4	1.22324	0.607868	652|1855|7289|26160	BMP4|DVL1|TULP3|IFT172	-0.504456	-3.91329	25.1968
GO:0048839	GO Biological Processes	19	inner ear development	19_GO:0032502 developmental process	-1.75172	2.91753	2.77355	30211	190	327	6	1.83486	0.742175	652|1280|1855|6469|79955|117531	BMP4|COL2A1|DVL1|SHH|PDZD7|TMC1	-0.485576	-3.91329	25.1968
GO:0048729	GO Biological Processes	19	tissue morphogenesis	19_GO:0032502 developmental process	-1.73523	2.00119	2.48793	30211	554	327	12	3.66972	1.03974	652|1855|3691|3975|6469|6663|7289|8828|26160|30812|145873|170690	BMP4|DVL1|ITGB4|LHX1|SHH|SOX10|TULP3|NRP2|IFT172|SOX8|MESP2|ADAMTS16	-0.474741	-3.91329	25.1968
GO:0060562	GO Biological Processes	19	epithelial tube morphogenesis	19_GO:0032502 developmental process	-1.71489	2.40751	2.59291	30211	307	327	8	2.44648	0.854316	652|1855|3975|6469|7289|26160|30812|170690	BMP4|DVL1|LHX1|SHH|TULP3|IFT172|SOX8|ADAMTS16	-0.474741	-3.91329	25.1968
GO:0014020	GO Biological Processes	19	primary neural tube formation	19_GO:0032502 developmental process	-1.70157	3.89004	2.95119	30211	95	327	4	1.22324	0.607868	652|1855|7289|26160	BMP4|DVL1|TULP3|IFT172	-0.474741	-3.91329	25.1968
GO:0016331	GO Biological Processes	19	morphogenesis of embryonic epithelium	19_GO:0032502 developmental process	-1.70002	3.23036	2.79654	30211	143	327	5	1.52905	0.678565	652|1855|7289|26160|30812	BMP4|DVL1|TULP3|IFT172|SOX8	-0.474741	-3.91329	25.1968
GO:0001841	GO Biological Processes	19	neural tube formation	19_GO:0032502 developmental process	-1.58774	3.5879	2.75204	30211	103	327	4	1.22324	0.607868	652|1855|7289|26160	BMP4|DVL1|TULP3|IFT172	-0.421929	-3.91329	25.1968
GO:0043583	GO Biological Processes	19	ear development	19_GO:0032502 developmental process	-1.50417	2.55452	2.40402	30211	217	327	6	1.83486	0.742175	652|1280|1855|6469|79955|117531	BMP4|COL2A1|DVL1|SHH|PDZD7|TMC1	-0.394205	-3.91329	25.1968
GO:0035239	GO Biological Processes	19	tube morphogenesis	19_GO:0032502 developmental process	-3.90642	2.65564	4.50213	30211	661	327	19	5.8104	1.29369	348|652|1296|1855|3975|6461|6464|6469|6663|7289|7410|8828|22846|26160|30812|51162|51752|80149|170690	APOE|BMP4|COL8A2|DVL1|LHX1|SHB|SHC1|SHH|SOX10|TULP3|VAV2|NRP2|VASH1|IFT172|SOX8|EGFL7|ERAP1|ZC3H12A|ADAMTS16	-1.69914	-3.90642	3.63325
GO:0001525	GO Biological Processes	19	angiogenesis	19_GO:0032502 developmental process	-3.08751	3.16596	4.08102	30211	321	327	11	3.36391	0.997053	652|1296|6461|6464|6469|7410|8828|22846|51162|51752|80149	BMP4|COL8A2|SHB|SHC1|SHH|VAV2|NRP2|VASH1|EGFL7|ERAP1|ZC3H12A	-1.21296	-3.90642	3.63325
GO:0048514	GO Biological Processes	19	blood vessel morphogenesis	19_GO:0032502 developmental process	-2.65435	2.64597	3.54902	30211	419	327	12	3.66972	1.03974	348|652|1296|6461|6464|6469|7410|8828|22846|51162|51752|80149	APOE|BMP4|COL8A2|SHB|SHC1|SHH|VAV2|NRP2|VASH1|EGFL7|ERAP1|ZC3H12A	-0.964825	-3.90642	3.63325
GO:0050678	GO Biological Processes	19	regulation of epithelial cell proliferation	19_GO:0050789 regulation of biological process	-2.52049	2.68146	3.44583	30211	379	327	11	3.36391	0.997053	240|348|652|6469|8828|22846|26160|29128|51162|57521|64127	ALOX5|APOE|BMP4|SHH|NRP2|VASH1|IFT172|UHRF1|EGFL7|RPTOR|NOD2	-0.889821	-3.90642	3.63325
GO:0001936	GO Biological Processes	19	regulation of endothelial cell proliferation	19_GO:0050789 regulation of biological process	-2.47215	3.63325	3.68581	30211	178	327	7	2.14067	0.800391	240|348|652|8828|22846|51162|57521	ALOX5|APOE|BMP4|NRP2|VASH1|EGFL7|RPTOR	-0.869783	-3.90642	3.63325
GO:0001568	GO Biological Processes	19	blood vessel development	19_GO:0032502 developmental process	-2.03555	2.2041	2.84865	30211	503	327	12	3.66972	1.03974	348|652|1296|6461|6464|6469|7410|8828|22846|51162|51752|80149	APOE|BMP4|COL8A2|SHB|SHC1|SHH|VAV2|NRP2|VASH1|EGFL7|ERAP1|ZC3H12A	-0.638723	-3.90642	3.63325
GO:0001944	GO Biological Processes	19	vasculature development	19_GO:0032502 developmental process	-1.89407	2.10772	2.68092	30211	526	327	12	3.66972	1.03974	348|652|1296|6461|6464|6469|7410|8828|22846|51162|51752|80149	APOE|BMP4|COL8A2|SHB|SHC1|SHH|VAV2|NRP2|VASH1|EGFL7|ERAP1|ZC3H12A	-0.585912	-3.90642	3.63325
GO:0050679	GO Biological Processes	19	positive regulation of epithelial cell proliferation	19_GO:0048518 positive regulation of biological process	-1.57276	2.6523	2.50736	30211	209	327	6	1.83486	0.742175	652|6469|8828|51162|57521|64127	BMP4|SHH|NRP2|EGFL7|RPTOR|NOD2	-0.408185	-3.90642	3.63325
GO:0001938	GO Biological Processes	19	positive regulation of endothelial cell proliferation	19_GO:0048518 positive regulation of biological process	-1.48465	3.32931	2.57179	30211	111	327	4	1.22324	0.607868	652|8828|51162|57521	BMP4|NRP2|EGFL7|RPTOR	-0.388135	-3.90642	3.63325
GO:0050954	GO Biological Processes	19	sensory perception of mechanical stimulus	19_GO:0032501 multicellular organismal process	-3.84634	4.69771	5.16111	30211	177	327	9	2.75229	0.904718	40|1280|1302|4155|5025|9381|64787|79955|117531	ASIC2|COL2A1|COL11A2|MBP|P2RX4|OTOF|EPS8L2|PDZD7|TMC1	-1.65851	-3.84634	23.0971
GO:0007605	GO Biological Processes	19	sensory perception of sound	19_GO:0032501 multicellular organismal process	-3.50363	4.73787	4.89618	30211	156	327	8	2.44648	0.854316	40|1280|1302|4155|9381|64787|79955|117531	ASIC2|COL2A1|COL11A2|MBP|OTOF|EPS8L2|PDZD7|TMC1	-1.46502	-3.84634	23.0971
GO:0050974	GO Biological Processes	19	detection of mechanical stimulus involved in sensory perception	19_GO:0032501 multicellular organismal process	-2.26836	8.39894	4.44848	30211	33	327	3	0.917431	0.527244	40|79955|117531	ASIC2|PDZD7|TMC1	-0.762671	-3.84634	23.0971
GO:0035315	GO Biological Processes	19	hair cell differentiation	19_GO:0032502 developmental process	-1.97629	6.59917	3.79837	30211	42	327	3	0.917431	0.527244	2068|79955|117531	ERCC2|PDZD7|TMC1	-0.638723	-3.84634	23.0971
GO:0050910	GO Biological Processes	19	detection of mechanical stimulus involved in sensory perception of sound	19_GO:0032501 multicellular organismal process	-1.95178	12.3185	4.58657	30211	15	327	2	0.611621	0.431157	79955|117531	PDZD7|TMC1	-0.629649	-3.84634	23.0971
GO:0050982	GO Biological Processes	19	detection of mechanical stimulus	19_GO:0050896 response to stimulus	-1.74848	5.43461	3.31554	30211	51	327	3	0.917431	0.527244	40|79955|117531	ASIC2|PDZD7|TMC1	-0.484368	-3.84634	23.0971
GO:0060113	GO Biological Processes	19	inner ear receptor cell differentiation	19_GO:0032502 developmental process	-1.64134	4.94938	3.09437	30211	56	327	3	0.917431	0.527244	652|79955|117531	BMP4|PDZD7|TMC1	-0.458257	-3.84634	23.0971
GO:0060117	GO Biological Processes	19	auditory receptor cell development	19_GO:0032502 developmental process	-1.59449	8.03377	3.52992	30211	23	327	2	0.611621	0.431157	79955|117531	PDZD7|TMC1	-0.425779	-3.84634	23.0971
GO:0042490	GO Biological Processes	19	mechanoreceptor differentiation	19_GO:0032502 developmental process	-1.54496	4.54369	2.89806	30211	61	327	3	0.917431	0.527244	652|79955|117531	BMP4|PDZD7|TMC1	-0.394205	-3.84634	23.0971
GO:0060005	GO Biological Processes	19	vestibular reflex	19_GO:0050896 response to stimulus	-1.37059	23.0971	4.62318	30211	4	327	1	0.30581	0.305342	117531	TMC1	-0.327026	-3.84634	23.0971
GO:0042491	GO Biological Processes	19	inner ear auditory receptor cell differentiation	19_GO:0032502 developmental process	-1.30552	5.5993	2.76524	30211	33	327	2	0.611621	0.431157	79955|117531	PDZD7|TMC1	-0.278377	-3.84634	23.0971
GO:0030198	GO Biological Processes	19	extracellular matrix organization	19_GO:0009987 cellular process	-3.77437	3.82057	4.83332	30211	266	327	11	3.36391	0.997053	1280|1296|1299|1302|1307|2068|2670|4791|10585|140766|170690	COL2A1|COL8A2|COL9A3|COL11A2|COL16A1|ERCC2|GFAP|NFKB2|POMT1|ADAMTS14|ADAMTS16	-1.5983	-3.77437	4.94938
GO:0043062	GO Biological Processes	19	extracellular structure organization	19_GO:0009987 cellular process	-3.76023	3.80626	4.81791	30211	267	327	11	3.36391	0.997053	1280|1296|1299|1302|1307|2068|2670|4791|10585|140766|170690	COL2A1|COL8A2|COL9A3|COL11A2|COL16A1|ERCC2|GFAP|NFKB2|POMT1|ADAMTS14|ADAMTS16	-1.58943	-3.77437	4.94938
GO:0045229	GO Biological Processes	19	external encapsulating structure organization	19_GO:0009987 cellular process	-3.73216	3.77796	4.78732	30211	269	327	11	3.36391	0.997053	1280|1296|1299|1302|1307|2068|2670|4791|10585|140766|170690	COL2A1|COL8A2|COL9A3|COL11A2|COL16A1|ERCC2|GFAP|NFKB2|POMT1|ADAMTS14|ADAMTS16	-1.57371	-3.77437	4.94938
GO:0060021	GO Biological Processes	19	roof of mouth development	19_GO:0032502 developmental process	-1.76309	4.06103	3.05908	30211	91	327	4	1.22324	0.607868	1280|1302|6469|26160	COL2A1|COL11A2|SHH|IFT172	-0.491718	-3.77437	4.94938
GO:0030199	GO Biological Processes	19	collagen fibril organization	19_GO:0009987 cellular process	-1.64134	4.94938	3.09437	30211	56	327	3	0.917431	0.527244	1280|1302|140766	COL2A1|COL11A2|ADAMTS14	-0.458257	-3.77437	4.94938
GO:0000165	GO Biological Processes	19	MAPK cascade	19_GO:0023052 signaling	-3.75534	4.56866	5.05126	30211	182	327	9	2.75229	0.904718	183|2261|4155|5778|5894|6300|10044|10045|50488	AGT|FGFR3|MBP|PTPN7|RAF1|MAPK12|SH2D3C|SH2D3A|MINK1	-1.5887	-3.75534	5.77427
GO:0051403	GO Biological Processes	19	stress-activated MAPK cascade	19_GO:0023052 signaling	-2.28892	5.77427	3.99949	30211	64	327	4	1.22324	0.607868	183|10044|10045|50488	AGT|SH2D3C|SH2D3A|MINK1	-0.777782	-3.75534	5.77427
GO:0001934	GO Biological Processes	19	positive regulation of protein phosphorylation	19_GO:0048518 positive regulation of biological process	-2.23855	2.04739	2.97972	30211	722	327	16	4.89297	1.19294	114|183|408|652|1855|2261|2915|5894|10013|10044|10045|10188|57521|64127|84630|85442	ADCY8|AGT|ARRB1|BMP4|DVL1|FGFR3|GRM5|RAF1|HDAC6|SH2D3C|SH2D3A|TNK2|RPTOR|NOD2|TTBK1|KNDC1	-0.740027	-3.75534	5.77427
GO:0033138	GO Biological Processes	19	positive regulation of peptidyl-serine phosphorylation	19_GO:0048518 positive regulation of biological process	-2.20508	4.31721	3.5957	30211	107	327	5	1.52905	0.678565	5894|10013|10044|10045|57521	RAF1|HDAC6|SH2D3C|SH2D3A|RPTOR	-0.729061	-3.75534	5.77427
GO:0031098	GO Biological Processes	19	stress-activated protein kinase signaling cascade	19_GO:0023052 signaling	-2.19572	5.43461	3.82954	30211	68	327	4	1.22324	0.607868	183|10044|10045|50488	AGT|SH2D3C|SH2D3A|MINK1	-0.724725	-3.75534	5.77427
GO:0007254	GO Biological Processes	19	JNK cascade	19_GO:0023052 signaling	-1.81886	5.77427	3.46275	30211	48	327	3	0.917431	0.527244	10044|10045|50488	SH2D3C|SH2D3A|MINK1	-0.534118	-3.75534	5.77427
GO:0033135	GO Biological Processes	19	regulation of peptidyl-serine phosphorylation	19_GO:0008152 metabolic process	-1.6884	3.20793	2.77812	30211	144	327	5	1.52905	0.678565	5894|10013|10044|10045|57521	RAF1|HDAC6|SH2D3C|SH2D3A|RPTOR	-0.474741	-3.75534	5.77427
GO:0048168	GO Biological Processes	19	regulation of neuronal synaptic plasticity	19_GO:0023052 signaling	-3.68869	9.23884	6.09899	30211	50	327	5	1.52905	0.678565	183|348|816|2915|23154	AGT|APOE|CAMK2B|GRM5|NCDN	-1.55679	-3.68869	46.1942
GO:0048169	GO Biological Processes	19	regulation of long-term neuronal synaptic plasticity	19_GO:0023052 signaling	-2.72239	12.0507	5.54581	30211	23	327	3	0.917431	0.527244	183|816|2915	AGT|CAMK2B|GRM5	-1.00585	-3.68869	46.1942
GO:0007200	GO Biological Processes	19	phospholipase C-activating G protein-coupled receptor signaling pathway	19_GO:0023052 signaling	-2.34697	4.66608	3.8219	30211	99	327	5	1.52905	0.678565	183|2840|2915|5029|5745	AGT|GPR17|GRM5|P2RY2|PTH1R	-0.803184	-3.68869	46.1942
GO:0090647	GO Biological Processes	19	modulation of age-related behavioral decline	19_GO:0032502 developmental process	-2.30427	18.4777	5.78233	30211	10	327	2	0.611621	0.431157	2915|8301	GRM5|PICALM	-0.786684	-3.68869	46.1942
GO:0002029	GO Biological Processes	19	desensitization of G protein-coupled receptor signaling pathway	19_GO:0023052 signaling	-1.89688	11.5485	4.41484	30211	16	327	2	0.611621	0.431157	408|2915	ARRB1|GRM5	-0.587522	-3.68869	46.1942
GO:0022401	GO Biological Processes	19	negative adaptation of signaling pathway	19_GO:0023052 signaling	-1.89688	11.5485	4.41484	30211	16	327	2	0.611621	0.431157	408|2915	ARRB1|GRM5	-0.587522	-3.68869	46.1942
GO:0023058	GO Biological Processes	19	adaptation of signaling pathway	19_GO:0023052 signaling	-1.84561	10.8692	4.25772	30211	17	327	2	0.611621	0.431157	408|2915	ARRB1|GRM5	-0.555238	-3.68869	46.1942
GO:0007206	GO Biological Processes	19	phospholipase C-activating G protein-coupled glutamate receptor signaling pathway	19_GO:0023052 signaling	-1.66694	46.1942	6.68589	30211	2	327	1	0.30581	0.305342	2915	GRM5	-0.474741	-3.68869	46.1942
GO:0035584	GO Biological Processes	19	calcium-mediated signaling using intracellular calcium source	19_GO:0023052 signaling	-1.63093	8.39894	3.6315	30211	22	327	2	0.611621	0.431157	2915|22859	GRM5|ADGRL1	-0.452552	-3.68869	46.1942
GO:1903959	GO Biological Processes	19	regulation of anion transmembrane transport	19_GO:0051179 localization	-1.52662	7.39107	3.34403	30211	25	327	2	0.611621	0.431157	183|2915	AGT|GRM5	-0.394205	-3.68869	46.1942
GO:0099552	GO Biological Processes	19	trans-synaptic signaling by lipid, modulating synaptic transmission	19_GO:0023052 signaling	-1.49319	30.7961	5.3987	30211	3	327	1	0.30581	0.305342	2915	GRM5	-0.394205	-3.68869	46.1942
GO:0099553	GO Biological Processes	19	trans-synaptic signaling by endocannabinoid, modulating synaptic transmission	19_GO:0023052 signaling	-1.49319	30.7961	5.3987	30211	3	327	1	0.30581	0.305342	2915	GRM5	-0.394205	-3.68869	46.1942
GO:1902938	GO Biological Processes	19	regulation of intracellular calcium activated chloride channel activity	19_GO:0051179 localization	-1.49319	30.7961	5.3987	30211	3	327	1	0.30581	0.305342	2915	GRM5	-0.394205	-3.68869	46.1942
GO:1905114	GO Biological Processes	19	cell surface receptor signaling pathway involved in cell-cell signaling	19_GO:0023052 signaling	-3.68378	3.47542	4.64941	30211	319	327	12	3.66972	1.03974	652|1452|1855|2902|5025|6425|6469|7479|57447|57805|64840|85407	BMP4|CSNK1A1|DVL1|GRIN1|P2RX4|SFRP5|SHH|WNT8B|NDRG2|CCAR2|PORCN|NKD1	-1.55679	-3.68378	5.63344
GO:0016055	GO Biological Processes	19	Wnt signaling pathway	19_GO:0023052 signaling	-2.70835	3.26077	3.7924	30211	255	327	9	2.75229	0.904718	1452|1855|6425|6469|7479|57447|57805|64840|85407	CSNK1A1|DVL1|SFRP5|SHH|WNT8B|NDRG2|CCAR2|PORCN|NKD1	-0.997645	-3.68378	5.63344
GO:0198738	GO Biological Processes	19	cell-cell signaling by wnt	19_GO:0023052 signaling	-2.70835	3.26077	3.7924	30211	255	327	9	2.75229	0.904718	1452|1855|6425|6469|7479|57447|57805|64840|85407	CSNK1A1|DVL1|SFRP5|SHH|WNT8B|NDRG2|CCAR2|PORCN|NKD1	-0.997645	-3.68378	5.63344
GO:0060070	GO Biological Processes	19	canonical Wnt signaling pathway	19_GO:0023052 signaling	-2.70101	5.63344	4.39489	30211	82	327	5	1.52905	0.678565	1855|6425|6469|7479|64840	DVL1|SFRP5|SHH|WNT8B|PORCN	-0.993189	-3.68378	5.63344
GO:0090090	GO Biological Processes	19	negative regulation of canonical Wnt signaling pathway	19_GO:0023052 signaling	-2.33752	3.90373	3.62803	30211	142	327	6	1.83486	0.742175	348|1452|6425|6469|6663|85407	APOE|CSNK1A1|SFRP5|SHH|SOX10|NKD1	-0.800971	-3.68378	5.63344
GO:0060828	GO Biological Processes	19	regulation of canonical Wnt signaling pathway	19_GO:0023052 signaling	-2.10383	2.83183	3.10911	30211	261	327	8	2.44648	0.854316	348|1452|6425|6469|6663|23189|57805|85407	APOE|CSNK1A1|SFRP5|SHH|SOX10|KANK1|CCAR2|NKD1	-0.652377	-3.68378	5.63344
GO:0030178	GO Biological Processes	19	negative regulation of Wnt signaling pathway	19_GO:0023052 signaling	-1.92278	3.18581	3.02474	30211	174	327	6	1.83486	0.742175	348|1452|6425|6469|6663|85407	APOE|CSNK1A1|SFRP5|SHH|SOX10|NKD1	-0.60594	-3.68378	5.63344
GO:0030111	GO Biological Processes	19	regulation of Wnt signaling pathway	19_GO:0023052 signaling	-1.51192	2.19972	2.31327	30211	336	327	8	2.44648	0.854316	348|1452|6425|6469|6663|23189|57805|85407	APOE|CSNK1A1|SFRP5|SHH|SOX10|KANK1|CCAR2|NKD1	-0.394205	-3.68378	5.63344
GO:0090385	GO Biological Processes	19	phagosome-lysosome fusion	19_GO:0051179 localization	-3.58988	23.0971	8.00865	30211	12	327	3	0.917431	0.527244	5322|9066|84286	PLA2G5|SYT7|TMEM175	-1.52591	-3.58988	46.1942
GO:0001845	GO Biological Processes	19	phagolysosome assembly	19_GO:0051179 localization	-3.11724	16.3038	6.60228	30211	17	327	3	0.917431	0.527244	5322|9066|84286	PLA2G5|SYT7|TMEM175	-1.22166	-3.58988	46.1942
GO:0048284	GO Biological Processes	19	organelle fusion	19_GO:0009987 cellular process	-2.87207	4.99397	4.40974	30211	111	327	6	1.83486	0.742175	5322|8291|9066|54974|84286|84749	PLA2G5|DYSF|SYT7|THG1L|TMEM175|USP30	-1.08044	-3.58988	46.1942
GO:0090382	GO Biological Processes	19	phagosome maturation	19_GO:0009987 cellular process	-2.61582	11.0866	5.27767	30211	25	327	3	0.917431	0.527244	5322|9066|84286	PLA2G5|SYT7|TMEM175	-0.954002	-3.58988	46.1942
GO:0017158	GO Biological Processes	19	regulation of calcium ion-dependent exocytosis	19_GO:0051179 localization	-2.0346	6.92913	3.92515	30211	40	327	3	0.917431	0.527244	8913|8938|9066	CACNA1G|BAIAP3|SYT7	-0.638723	-3.58988	46.1942
GO:0045956	GO Biological Processes	19	positive regulation of calcium ion-dependent exocytosis	19_GO:0051179 localization	-1.84561	10.8692	4.25772	30211	17	327	2	0.611621	0.431157	8913|9066	CACNA1G|SYT7	-0.555238	-3.58988	46.1942
GO:0006906	GO Biological Processes	19	vesicle fusion	19_GO:0051179 localization	-1.84489	4.29713	3.20296	30211	86	327	4	1.22324	0.607868	5322|8291|9066|84286	PLA2G5|DYSF|SYT7|TMEM175	-0.555238	-3.58988	46.1942
GO:0090174	GO Biological Processes	19	organelle membrane fusion	19_GO:0009987 cellular process	-1.779	4.10615	3.08702	30211	90	327	4	1.22324	0.607868	5322|8291|9066|84286	PLA2G5|DYSF|SYT7|TMEM175	-0.504456	-3.58988	46.1942
GO:0061025	GO Biological Processes	19	membrane fusion	19_GO:0009987 cellular process	-1.71174	3.25311	2.81512	30211	142	327	5	1.52905	0.678565	5322|8291|9066|9381|84286	PLA2G5|DYSF|SYT7|OTOF|TMEM175	-0.474741	-3.58988	46.1942
GO:1990926	GO Biological Processes	19	short-term synaptic potentiation	19_GO:0023052 signaling	-1.66694	46.1942	6.68589	30211	2	327	1	0.30581	0.305342	9066	SYT7	-0.474741	-3.58988	46.1942
GO:0001778	GO Biological Processes	19	plasma membrane repair	19_GO:0050896 response to stimulus	-1.55977	7.69903	3.43429	30211	24	327	2	0.611621	0.431157	8291|9066	DYSF|SYT7	-0.399291	-3.58988	46.1942
GO:1990927	GO Biological Processes	19	calcium ion regulated lysosome exocytosis	19_GO:0051179 localization	-1.49319	30.7961	5.3987	30211	3	327	1	0.30581	0.305342	9066	SYT7	-0.394205	-3.58988	46.1942
GO:0007040	GO Biological Processes	19	lysosome organization	19_GO:0009987 cellular process	-1.36286	3.84952	2.53223	30211	72	327	3	0.917431	0.527244	5322|9066|84286	PLA2G5|SYT7|TMEM175	-0.321153	-3.58988	46.1942
GO:0080171	GO Biological Processes	19	lytic vacuole organization	19_GO:0009987 cellular process	-1.36286	3.84952	2.53223	30211	72	327	3	0.917431	0.527244	5322|9066|84286	PLA2G5|SYT7|TMEM175	-0.321153	-3.58988	46.1942
GO:0008589	GO Biological Processes	19	regulation of smoothened signaling pathway	19_GO:0023052 signaling	-3.56934	6.76013	5.46357	30211	82	327	6	1.83486	0.742175	5015|6469|7289|8643|9283|26160	OTX2|SHH|TULP3|PTCH2|GPR37L1|IFT172	-1.50861	-3.56934	46.1942
GO:0045879	GO Biological Processes	19	negative regulation of smoothened signaling pathway	19_GO:0023052 signaling	-3.36613	11.1986	6.13171	30211	33	327	4	1.22324	0.607868	7289|8643|9283|26160	TULP3|PTCH2|GPR37L1|IFT172	-1.3987	-3.56934	46.1942
GO:0031076	GO Biological Processes	19	embryonic camera-type eye development	19_GO:0032502 developmental process	-3.17299	9.98793	5.72235	30211	37	327	4	1.22324	0.607868	7289|10763|10848|26160	TULP3|NES|PPP1R13L|IFT172	-1.25975	-3.56934	46.1942
GO:0007224	GO Biological Processes	19	smoothened signaling pathway	19_GO:0023052 signaling	-2.08796	5.06238	3.63508	30211	73	327	4	1.22324	0.607868	6469|7289|8643|26160	SHH|TULP3|PTCH2|IFT172	-0.640781	-3.56934	46.1942
GO:0061548	GO Biological Processes	19	ganglion development	19_GO:0032502 developmental process	-1.84561	10.8692	4.25772	30211	17	327	2	0.611621	0.431157	7289|8828	TULP3|NRP2	-0.555238	-3.56934	46.1942
GO:0021914	GO Biological Processes	19	negative regulation of smoothened signaling pathway involved in ventral spinal cord patterning	19_GO:0023052 signaling	-1.66694	46.1942	6.68589	30211	2	327	1	0.30581	0.305342	7289	TULP3	-0.474741	-3.56934	46.1942
GO:0060434	GO Biological Processes	19	bronchus morphogenesis	19_GO:0032502 developmental process	-1.66694	46.1942	6.68589	30211	2	327	1	0.30581	0.305342	7289	TULP3	-0.474741	-3.56934	46.1942
GO:0009611	GO Biological Processes	19	response to wounding	19_GO:0050896 response to stimulus	-3.55322	3.00799	4.38689	30211	430	327	14	4.28135	1.11948	2670|3691|3705|4099|5025|5653|5894|6469|7410|8291|9066|22846|23162|118812	GFAP|ITGB4|ITPK1|MAG|P2RX4|KLK6|RAF1|SHH|VAV2|DYSF|SYT7|VASH1|MAPK8IP3|MORN4	-1.49892	-3.55322	9.23884
GO:0048678	GO Biological Processes	19	response to axon injury	19_GO:0050896 response to stimulus	-2.5262	6.71915	4.44075	30211	55	327	4	1.22324	0.607868	4099|5025|23162|118812	MAG|P2RX4|MAPK8IP3|MORN4	-0.889821	-3.55322	9.23884
GO:0031102	GO Biological Processes	19	neuron projection regeneration	19_GO:0032502 developmental process	-2.38634	9.23884	4.72269	30211	30	327	3	0.917431	0.527244	2670|4099|23162	GFAP|MAG|MAPK8IP3	-0.82382	-3.55322	9.23884
GO:0031099	GO Biological Processes	19	regeneration	19_GO:0032502 developmental process	-1.643	3.12123	2.70603	30211	148	327	5	1.52905	0.678565	2670|4099|5653|10419|23162	GFAP|MAG|KLK6|PRMT5|MAPK8IP3	-0.458257	-3.55322	9.23884
GO:0031103	GO Biological Processes	19	axon regeneration	19_GO:0032502 developmental process	-1.55977	7.69903	3.43429	30211	24	327	2	0.611621	0.431157	4099|23162	MAG|MAPK8IP3	-0.399291	-3.55322	9.23884
GO:0120032	GO Biological Processes	19	regulation of plasma membrane bounded cell projection assembly	19_GO:0050789 regulation of biological process	-3.53274	4.26408	4.78334	30211	195	327	9	2.75229	0.904718	832|4134|5064|23189|55920|64787|79874|116985|170690	CAPZB|MAP4|PALM|KANK1|RCC2|EPS8L2|RABEP2|ARAP1|ADAMTS16	-1.48163	-3.53274	46.1942
GO:0060491	GO Biological Processes	19	regulation of cell projection assembly	19_GO:0050789 regulation of biological process	-3.50016	4.22079	4.7442	30211	197	327	9	2.75229	0.904718	832|4134|5064|23189|55920|64787|79874|116985|170690	CAPZB|MAP4|PALM|KANK1|RCC2|EPS8L2|RABEP2|ARAP1|ADAMTS16	-1.46462	-3.53274	46.1942
GO:0120033	GO Biological Processes	19	negative regulation of plasma membrane bounded cell projection assembly	19_GO:0048519 negative regulation of biological process	-2.12861	7.49095	4.13259	30211	37	327	3	0.917431	0.527244	832|4134|23189	CAPZB|MAP4|KANK1	-0.673169	-3.53274	46.1942
GO:0051012	GO Biological Processes	19	microtubule sliding	19_GO:0009987 cellular process	-1.66694	46.1942	6.68589	30211	2	327	1	0.30581	0.305342	4134	MAP4	-0.474741	-3.53274	46.1942
GO:1902856	GO Biological Processes	19	negative regulation of non-motile cilium assembly	19_GO:0048519 negative regulation of biological process	-1.49319	30.7961	5.3987	30211	3	327	1	0.30581	0.305342	4134	MAP4	-0.394205	-3.53274	46.1942
GO:1902017	GO Biological Processes	19	regulation of cilium assembly	19_GO:0050789 regulation of biological process	-1.47443	4.26408	2.7557	30211	65	327	3	0.917431	0.527244	4134|79874|170690	MAP4|RABEP2|ADAMTS16	-0.380725	-3.53274	46.1942
GO:0051259	GO Biological Processes	19	protein complex oligomerization	19_GO:0009987 cellular process	-3.49287	3.83354	4.61982	30211	241	327	10	3.0581	0.952156	31|114|361|666|2902|3742|3752|23373|54974|80149	ACACA|ADCY8|AQP4|BOK|GRIN1|KCNA6|KCND3|CRTC1|THG1L|ZC3H12A	-1.46303	-3.49287	6.4834
GO:0051262	GO Biological Processes	19	protein tetramerization	19_GO:0009987 cellular process	-2.56672	5.24934	4.17584	30211	88	327	5	1.52905	0.678565	31|361|2902|23373|54974	ACACA|AQP4|GRIN1|CRTC1|THG1L	-0.917961	-3.49287	6.4834
GO:0051289	GO Biological Processes	19	protein homotetramerization	19_GO:0009987 cellular process	-2.46974	6.4834	4.33455	30211	57	327	4	1.22324	0.607868	31|361|23373|54974	ACACA|AQP4|CRTC1|THG1L	-0.868498	-3.49287	6.4834
GO:0051260	GO Biological Processes	19	protein homooligomerization	19_GO:0009987 cellular process	-2.38051	3.49578	3.56183	30211	185	327	7	2.14067	0.800391	31|114|361|3742|3752|23373|54974	ACACA|ADCY8|AQP4|KCNA6|KCND3|CRTC1|THG1L	-0.821063	-3.49287	6.4834
GO:0030901	GO Biological Processes	19	midbrain development	19_GO:0032502 developmental process	-3.48454	6.52153	5.33247	30211	85	327	6	1.83486	0.742175	4155|5015|6469|27023|57447|84630	MBP|OTX2|SHH|FOXB1|NDRG2|TTBK1	-1.46186	-3.48454	46.1942
GO:0048857	GO Biological Processes	19	neural nucleus development	19_GO:0032502 developmental process	-2.28892	5.77427	3.99949	30211	64	327	4	1.22324	0.607868	4155|57447|84630|170302	MBP|NDRG2|TTBK1|ARX	-0.777782	-3.48454	46.1942
GO:0021762	GO Biological Processes	19	substantia nigra development	19_GO:0032502 developmental process	-1.92108	6.29921	3.6796	30211	44	327	3	0.917431	0.527244	4155|57447|84630	MBP|NDRG2|TTBK1	-0.605401	-3.48454	46.1942
GO:0061890	GO Biological Processes	19	positive regulation of astrocyte activation	19_GO:0032502 developmental process	-1.66694	46.1942	6.68589	30211	2	327	1	0.30581	0.305342	84630	TTBK1	-0.474741	-3.48454	46.1942
GO:0016185	GO Biological Processes	19	synaptic vesicle budding from presynaptic endocytic zone membrane	19_GO:0051179 localization	-3.45856	61.5923	10.9786	30211	3	327	2	0.611621	0.431157	1759|8301	DNM1|PICALM	-1.4497	-3.45856	92.3884
GO:0070142	GO Biological Processes	19	synaptic vesicle budding	19_GO:0051179 localization	-2.94192	36.9554	8.41069	30211	5	327	2	0.611621	0.431157	1759|8301	DNM1|PICALM	-1.13067	-3.45856	92.3884
GO:0097753	GO Biological Processes	19	membrane bending	19_GO:0009987 cellular process	-1.96562	92.3884	9.55973	30211	1	327	1	0.30581	0.305342	8301	PICALM	-0.638723	-3.45856	92.3884
GO:1904683	GO Biological Processes	19	regulation of metalloendopeptidase activity	19_GO:0008152 metabolic process	-1.89688	11.5485	4.41484	30211	16	327	2	0.611621	0.431157	4155|8301	MBP|PICALM	-0.587522	-3.45856	92.3884
GO:1902962	GO Biological Processes	19	regulation of metalloendopeptidase activity involved in amyloid precursor protein catabolic process	19_GO:0008152 metabolic process	-1.66694	46.1942	6.68589	30211	2	327	1	0.30581	0.305342	8301	PICALM	-0.474741	-3.45856	92.3884
GO:1902963	GO Biological Processes	19	negative regulation of metalloendopeptidase activity involved in amyloid precursor protein catabolic process	19_GO:0048519 negative regulation of biological process	-1.66694	46.1942	6.68589	30211	2	327	1	0.30581	0.305342	8301	PICALM	-0.474741	-3.45856	92.3884
GO:1905224	GO Biological Processes	19	clathrin-coated pit assembly	19_GO:0009987 cellular process	-1.66694	46.1942	6.68589	30211	2	327	1	0.30581	0.305342	8301	PICALM	-0.474741	-3.45856	92.3884
GO:1905048	GO Biological Processes	19	regulation of metallopeptidase activity	19_GO:0008152 metabolic process	-1.52662	7.39107	3.34403	30211	25	327	2	0.611621	0.431157	4155|8301	MBP|PICALM	-0.394205	-3.45856	92.3884
GO:0048489	GO Biological Processes	19	synaptic vesicle transport	19_GO:0051179 localization	-1.30552	5.5993	2.76524	30211	33	327	2	0.611621	0.431157	1759|8301	DNM1|PICALM	-0.278377	-3.45856	92.3884
GO:0009612	GO Biological Processes	19	response to mechanical stimulus	19_GO:0050896 response to stimulus	-3.43624	4.13679	4.66746	30211	201	327	9	2.75229	0.904718	40|183|4099|5894|6513|7100|9379|79955|117531	ASIC2|AGT|MAG|RAF1|SLC2A1|TLR5|NRXN2|PDZD7|TMC1	-1.4331	-3.43624	5.27934
GO:0071260	GO Biological Processes	19	cellular response to mechanical stimulus	19_GO:0050896 response to stimulus	-2.15152	5.27934	3.74953	30211	70	327	4	1.22324	0.607868	183|4099|6513|7100	AGT|MAG|SLC2A1|TLR5	-0.684674	-3.43624	5.27934
GO:0071496	GO Biological Processes	19	cellular response to external stimulus	19_GO:0050896 response to stimulus	-1.33336	2.14857	2.09489	30211	301	327	7	2.14067	0.800391	183|4099|6513|7100|11170|57521|80149	AGT|MAG|SLC2A1|TLR5|FAM107A|RPTOR|ZC3H12A	-0.296897	-3.43624	5.27934
GO:0021700	GO Biological Processes	19	developmental maturation	19_GO:0032502 developmental process	-3.42249	3.75563	4.53953	30211	246	327	10	3.0581	0.952156	2068|2261|5064|5745|6196|6663|8301|8938|30812|51286	ERCC2|FGFR3|PALM|PTH1R|RPS6KA2|SOX10|PICALM|BAIAP3|SOX8|CEND1	-1.42938	-3.42249	5.5433
GO:0071695	GO Biological Processes	19	anatomical structure maturation	19_GO:0032502 developmental process	-2.08746	3.07961	3.1634	30211	210	327	7	2.14067	0.800391	2068|2261|5745|6196|6663|30812|51286	ERCC2|FGFR3|PTH1R|RPS6KA2|SOX10|SOX8|CEND1	-0.640781	-3.42249	5.5433
GO:0030282	GO Biological Processes	19	bone mineralization	19_GO:0110148 biomineralization	-1.77139	5.5433	3.36329	30211	50	327	3	0.917431	0.527244	2068|2261|5745	ERCC2|FGFR3|PTH1R	-0.499488	-3.42249	5.5433
GO:0031214	GO Biological Processes	19	biomineral tissue development	19_GO:0110148 biomineralization	-1.7474	4.01689	3.03153	30211	92	327	4	1.22324	0.607868	2068|2261|5745|6786	ERCC2|FGFR3|PTH1R|STIM1	-0.484368	-3.42249	5.5433
GO:0110148	GO Biological Processes	19	biomineralization	19_GO:0110148 biomineralization	-1.7474	4.01689	3.03153	30211	92	327	4	1.22324	0.607868	2068|2261|5745|6786	ERCC2|FGFR3|PTH1R|STIM1	-0.484368	-3.42249	5.5433
GO:0048469	GO Biological Processes	19	cell maturation	19_GO:0032502 developmental process	-1.49622	2.85149	2.47169	30211	162	327	5	1.52905	0.678565	2068|5745|6196|6663|30812	ERCC2|PTH1R|RPS6KA2|SOX10|SOX8	-0.394205	-3.42249	5.5433
GO:0001755	GO Biological Processes	19	neural crest cell migration	19_GO:0040011 locomotion	-3.41967	8.10424	5.61581	30211	57	327	5	1.52905	0.678565	6469|6663|7869|8828|30812	SHH|SOX10|SEMA3B|NRP2|SOX8	-1.42938	-3.41967	30.7961
GO:0048484	GO Biological Processes	19	enteric nervous system development	19_GO:0032502 developmental process	-3.28476	18.4777	7.08247	30211	15	327	3	0.917431	0.527244	6663|30812|170302	SOX10|SOX8|ARX	-1.34011	-3.41967	30.7961
GO:0001667	GO Biological Processes	19	ameboidal-type cell migration	19_GO:0040011 locomotion	-3.04587	4.03884	4.3132	30211	183	327	8	2.44648	0.854316	3691|6469|6663|7869|8828|23189|23380|30812	ITGB4|SHH|SOX10|SEMA3B|NRP2|KANK1|SRGAP2|SOX8	-1.18816	-3.41967	30.7961
GO:0007422	GO Biological Processes	19	peripheral nervous system development	19_GO:0032502 developmental process	-2.82218	5.99925	4.59464	30211	77	327	5	1.52905	0.678565	40|576|3691|6663|30812	ASIC2|ADGRB2|ITGB4|SOX10|SOX8	-1.04765	-3.41967	30.7961
GO:0048483	GO Biological Processes	19	autonomic nervous system development	19_GO:0032502 developmental process	-2.74424	7.69903	4.85876	30211	48	327	4	1.22324	0.607868	6663|8828|30812|170302	SOX10|NRP2|SOX8|ARX	-1.01801	-3.41967	30.7961
GO:0014032	GO Biological Processes	19	neural crest cell development	19_GO:0032502 developmental process	-2.72453	5.70299	4.4335	30211	81	327	5	1.52905	0.678565	6469|6663|7869|8828|30812	SHH|SOX10|SEMA3B|NRP2|SOX8	-1.00585	-3.41967	30.7961
GO:0048762	GO Biological Processes	19	mesenchymal cell differentiation	19_GO:0032502 developmental process	-2.61157	3.84952	3.87422	30211	168	327	7	2.14067	0.800391	652|6275|6469|6663|7869|8828|30812	BMP4|S100A4|SHH|SOX10|SEMA3B|NRP2|SOX8	-0.953881	-3.41967	30.7961
GO:0014031	GO Biological Processes	19	mesenchymal cell development	19_GO:0032502 developmental process	-2.61023	5.37142	4.24657	30211	86	327	5	1.52905	0.678565	6469|6663|7869|8828|30812	SHH|SOX10|SEMA3B|NRP2|SOX8	-0.953881	-3.41967	30.7961
GO:0048864	GO Biological Processes	19	stem cell development	19_GO:0032502 developmental process	-2.61023	5.37142	4.24657	30211	86	327	5	1.52905	0.678565	6469|6663|7869|8828|30812	SHH|SOX10|SEMA3B|NRP2|SOX8	-0.953881	-3.41967	30.7961
GO:0014033	GO Biological Processes	19	neural crest cell differentiation	19_GO:0032502 developmental process	-2.46293	4.96712	4.00805	30211	93	327	5	1.52905	0.678565	6469|6663|7869|8828|30812	SHH|SOX10|SEMA3B|NRP2|SOX8	-0.863934	-3.41967	30.7961
GO:0048863	GO Biological Processes	19	stem cell differentiation	19_GO:0032502 developmental process	-2.04086	3.38006	3.19698	30211	164	327	6	1.83486	0.742175	2068|6469|6663|7869|8828|30812	ERCC2|SHH|SOX10|SEMA3B|NRP2|SOX8	-0.638723	-3.41967	30.7961
GO:0060485	GO Biological Processes	19	mesenchyme development	19_GO:0032502 developmental process	-1.88535	2.81182	2.88527	30211	230	327	7	2.14067	0.800391	652|6275|6469|6663|7869|8828|30812	BMP4|S100A4|SHH|SOX10|SEMA3B|NRP2|SOX8	-0.58061	-3.41967	30.7961
GO:0072034	GO Biological Processes	19	renal vesicle induction	19_GO:0032502 developmental process	-1.49319	30.7961	5.3987	30211	3	327	1	0.30581	0.305342	30812	SOX8	-0.394205	-3.41967	30.7961
GO:0060018	GO Biological Processes	19	astrocyte fate commitment	19_GO:0032502 developmental process	-1.37059	23.0971	4.62318	30211	4	327	1	0.30581	0.305342	30812	SOX8	-0.327026	-3.41967	30.7961
GO:0072289	GO Biological Processes	19	metanephric nephron tubule formation	19_GO:0032502 developmental process	-1.37059	23.0971	4.62318	30211	4	327	1	0.30581	0.305342	30812	SOX8	-0.327026	-3.41967	30.7961
GO:0001976	GO Biological Processes	19	nervous system process involved in regulation of systemic arterial blood pressure	19_GO:0032501 multicellular organismal process	-3.37819	19.7975	7.35889	30211	14	327	3	0.917431	0.527244	40|183|6196	ASIC2|AGT|RPS6KA2	-1.40643	-3.37819	92.3884
GO:0060193	GO Biological Processes	19	positive regulation of lipase activity	19_GO:0065007 biological regulation	-3.03672	6.69481	4.9539	30211	69	327	5	1.52905	0.678565	183|2261|5322|10062|440503	AGT|FGFR3|PLA2G5|NR1H3|PLIN5	-1.18535	-3.37819	92.3884
GO:0002035	GO Biological Processes	19	brain renin-angiotensin system	19_GO:0032501 multicellular organismal process	-2.94192	36.9554	8.41069	30211	5	327	2	0.611621	0.431157	183|6196	AGT|RPS6KA2	-1.13067	-3.37819	92.3884
GO:0060191	GO Biological Processes	19	regulation of lipase activity	19_GO:0065007 biological regulation	-2.50362	5.07628	4.07369	30211	91	327	5	1.52905	0.678565	183|2261|5322|10062|440503	AGT|FGFR3|PLA2G5|NR1H3|PLIN5	-0.889821	-3.37819	92.3884
GO:0002016	GO Biological Processes	19	regulation of blood volume by renin-angiotensin	19_GO:0032501 multicellular organismal process	-2.39807	20.5308	6.12988	30211	9	327	2	0.611621	0.431157	183|6196	AGT|RPS6KA2	-0.833001	-3.37819	92.3884
GO:0010743	GO Biological Processes	19	regulation of macrophage derived foam cell differentiation	19_GO:0032502 developmental process	-2.3063	8.66141	4.53588	30211	32	327	3	0.917431	0.527244	183|5322|10062	AGT|PLA2G5|NR1H3	-0.786684	-3.37819	92.3884
GO:0080164	GO Biological Processes	19	regulation of nitric oxide metabolic process	19_GO:0008152 metabolic process	-2.28892	5.77427	3.99949	30211	64	327	4	1.22324	0.607868	183|5025|80149|113277	AGT|P2RX4|ZC3H12A|TMEM106A	-0.777782	-3.37819	92.3884
GO:2000377	GO Biological Processes	19	regulation of reactive oxygen species metabolic process	19_GO:0008152 metabolic process	-2.2651	3.77095	3.52285	30211	147	327	6	1.83486	0.742175	183|240|2902|10013|80149|440503	AGT|ALOX5|GRIN1|HDAC6|ZC3H12A|PLIN5	-0.761216	-3.37819	92.3884
GO:0051386	GO Biological Processes	19	regulation of neurotrophin TRK receptor signaling pathway	19_GO:0023052 signaling	-2.22022	16.7979	5.48178	30211	11	327	2	0.611621	0.431157	183|66000	AGT|TMEM108	-0.739962	-3.37819	92.3884
GO:0070471	GO Biological Processes	19	uterine smooth muscle contraction	19_GO:0032501 multicellular organismal process	-1.96562	92.3884	9.55973	30211	1	327	1	0.30581	0.305342	183	AGT	-0.638723	-3.37819	92.3884
GO:1905008	GO Biological Processes	19	regulation of L-lysine import across plasma membrane	19_GO:0051179 localization	-1.96562	92.3884	9.55973	30211	1	327	1	0.30581	0.305342	183	AGT	-0.638723	-3.37819	92.3884
GO:1905010	GO Biological Processes	19	positive regulation of L-lysine import across plasma membrane	19_GO:0051179 localization	-1.96562	92.3884	9.55973	30211	1	327	1	0.30581	0.305342	183	AGT	-0.638723	-3.37819	92.3884
GO:1905541	GO Biological Processes	19	regulation of L-arginine import across plasma membrane	19_GO:0051179 localization	-1.96562	92.3884	9.55973	30211	1	327	1	0.30581	0.305342	183	AGT	-0.638723	-3.37819	92.3884
GO:1905589	GO Biological Processes	19	positive regulation of L-arginine import across plasma membrane	19_GO:0051179 localization	-1.96562	92.3884	9.55973	30211	1	327	1	0.30581	0.305342	183	AGT	-0.638723	-3.37819	92.3884
GO:1904407	GO Biological Processes	19	positive regulation of nitric oxide metabolic process	19_GO:0048518 positive regulation of biological process	-1.94831	6.4457	3.73805	30211	43	327	3	0.917431	0.527244	183|5025|113277	AGT|P2RX4|TMEM106A	-0.629126	-3.37819	92.3884
GO:0010634	GO Biological Processes	19	positive regulation of epithelial cell migration	19_GO:0040011 locomotion	-1.92278	3.18581	3.02474	30211	174	327	6	1.83486	0.742175	183|652|5025|8828|10013|80149	AGT|BMP4|P2RX4|NRP2|HDAC6|ZC3H12A	-0.60594	-3.37819	92.3884
GO:0010594	GO Biological Processes	19	regulation of endothelial cell migration	19_GO:0040011 locomotion	-1.88535	2.81182	2.88527	30211	230	327	7	2.14067	0.800391	183|348|652|5025|8828|22846|80149	AGT|APOE|BMP4|P2RX4|NRP2|VASH1|ZC3H12A	-0.58061	-3.37819	92.3884
GO:0010595	GO Biological Processes	19	positive regulation of endothelial cell migration	19_GO:0040011 locomotion	-1.84829	3.52627	3.03115	30211	131	327	5	1.52905	0.678565	183|652|5025|8828|80149	AGT|BMP4|P2RX4|NRP2|ZC3H12A	-0.555238	-3.37819	92.3884
GO:0010632	GO Biological Processes	19	regulation of epithelial cell migration	19_GO:0040011 locomotion	-1.84802	2.54864	2.772	30211	290	327	8	2.44648	0.854316	183|348|652|5025|8828|10013|22846|80149	AGT|APOE|BMP4|P2RX4|NRP2|HDAC6|VASH1|ZC3H12A	-0.555238	-3.37819	92.3884
GO:0010744	GO Biological Processes	19	positive regulation of macrophage derived foam cell differentiation	19_GO:0032502 developmental process	-1.75232	9.72509	3.97952	30211	19	327	2	0.611621	0.431157	183|5322	AGT|PLA2G5	-0.485656	-3.37819	92.3884
GO:0003081	GO Biological Processes	19	regulation of systemic arterial blood pressure by renin-angiotensin	19_GO:0032501 multicellular organismal process	-1.66925	8.79889	3.73974	30211	21	327	2	0.611621	0.431157	183|6196	AGT|RPS6KA2	-0.474741	-3.37819	92.3884
GO:0014850	GO Biological Processes	19	response to muscle activity	19_GO:0050896 response to stimulus	-1.66925	8.79889	3.73974	30211	21	327	2	0.611621	0.431157	183|23371	AGT|TNS2	-0.474741	-3.37819	92.3884
GO:0007199	GO Biological Processes	19	G protein-coupled receptor signaling pathway coupled to cGMP nucleotide second messenger	19_GO:0023052 signaling	-1.66694	46.1942	6.68589	30211	2	327	1	0.30581	0.305342	183	AGT	-0.474741	-3.37819	92.3884
GO:0010518	GO Biological Processes	19	positive regulation of phospholipase activity	19_GO:0065007 biological regulation	-1.64134	4.94938	3.09437	30211	56	327	3	0.917431	0.527244	183|2261|5322	AGT|FGFR3|PLA2G5	-0.458257	-3.37819	92.3884
GO:0045428	GO Biological Processes	19	regulation of nitric oxide biosynthetic process	19_GO:0008152 metabolic process	-1.54496	4.54369	2.89806	30211	61	327	3	0.917431	0.527244	183|5025|80149	AGT|P2RX4|ZC3H12A	-0.394205	-3.37819	92.3884
GO:0002018	GO Biological Processes	19	renin-angiotensin regulation of aldosterone production	19_GO:0023052 signaling	-1.49319	30.7961	5.3987	30211	3	327	1	0.30581	0.305342	183	AGT	-0.394205	-3.37819	92.3884
GO:0002019	GO Biological Processes	19	regulation of renal output by angiotensin	19_GO:0032501 multicellular organismal process	-1.49319	30.7961	5.3987	30211	3	327	1	0.30581	0.305342	183	AGT	-0.394205	-3.37819	92.3884
GO:0003051	GO Biological Processes	19	angiotensin-mediated drinking behavior	19_GO:0007610 behavior	-1.49319	30.7961	5.3987	30211	3	327	1	0.30581	0.305342	183	AGT	-0.394205	-3.37819	92.3884
GO:0014873	GO Biological Processes	19	response to muscle activity involved in regulation of muscle adaptation	19_GO:0032501 multicellular organismal process	-1.49319	30.7961	5.3987	30211	3	327	1	0.30581	0.305342	183	AGT	-0.394205	-3.37819	92.3884
GO:0048144	GO Biological Processes	19	fibroblast proliferation	19_GO:0009987 cellular process	-1.49319	30.7961	5.3987	30211	3	327	1	0.30581	0.305342	183	AGT	-0.394205	-3.37819	92.3884
GO:1900076	GO Biological Processes	19	regulation of cellular response to insulin stimulus	19_GO:0050896 response to stimulus	-1.45762	4.19947	2.7219	30211	66	327	3	0.917431	0.527244	183|23189|23371	AGT|KANK1|TNS2	-0.369814	-3.37819	92.3884
GO:0010517	GO Biological Processes	19	regulation of phospholipase activity	19_GO:0065007 biological regulation	-1.44111	4.13679	2.68876	30211	67	327	3	0.917431	0.527244	183|2261|5322	AGT|FGFR3|PLA2G5	-0.355027	-3.37819	92.3884
GO:0046626	GO Biological Processes	19	regulation of insulin receptor signaling pathway	19_GO:0023052 signaling	-1.4249	4.07596	2.65627	30211	68	327	3	0.917431	0.527244	183|23189|23371	AGT|KANK1|TNS2	-0.34292	-3.37819	92.3884
GO:2000379	GO Biological Processes	19	positive regulation of reactive oxygen species metabolic process	19_GO:0048518 positive regulation of biological process	-1.37796	3.90373	2.56238	30211	71	327	3	0.917431	0.527244	183|2902|80149	AGT|GRIN1|ZC3H12A	-0.327026	-3.37819	92.3884
GO:0035106	GO Biological Processes	19	operant conditioning	19_GO:0007610 behavior	-1.37059	23.0971	4.62318	30211	4	327	1	0.30581	0.305342	183	AGT	-0.327026	-3.37819	92.3884
GO:0048659	GO Biological Processes	19	smooth muscle cell proliferation	19_GO:0009987 cellular process	-1.37059	23.0971	4.62318	30211	4	327	1	0.30581	0.305342	183	AGT	-0.327026	-3.37819	92.3884
GO:0051387	GO Biological Processes	19	negative regulation of neurotrophin TRK receptor signaling pathway	19_GO:0023052 signaling	-1.37059	23.0971	4.62318	30211	4	327	1	0.30581	0.305342	183	AGT	-0.327026	-3.37819	92.3884
GO:0003300	GO Biological Processes	19	cardiac muscle hypertrophy	19_GO:0032501 multicellular organismal process	-1.32964	5.77427	2.82657	30211	32	327	2	0.611621	0.431157	183|23125	AGT|CAMTA2	-0.295924	-3.37819	92.3884
GO:0014897	GO Biological Processes	19	striated muscle hypertrophy	19_GO:0032501 multicellular organismal process	-1.30552	5.5993	2.76524	30211	33	327	2	0.611621	0.431157	183|23125	AGT|CAMTA2	-0.278377	-3.37819	92.3884
GO:0099601	GO Biological Processes	19	regulation of neurotransmitter receptor activity	19_GO:0023052 signaling	-3.28243	7.57282	5.3753	30211	61	327	5	1.52905	0.678565	6536|27092|50488|57555|57596	SLC6A9|CACNG4|MINK1|NLGN2|BEGAIN	-1.34011	-3.28243	11.0866
GO:2000311	GO Biological Processes	19	regulation of AMPA receptor activity	19_GO:0023052 signaling	-2.61582	11.0866	5.27767	30211	25	327	3	0.917431	0.527244	27092|50488|57555	CACNG4|MINK1|NLGN2	-0.954002	-3.28243	11.0866
GO:0010469	GO Biological Processes	19	regulation of signaling receptor activity	19_GO:0023052 signaling	-2.54055	3.73826	3.77826	30211	173	327	7	2.14067	0.800391	6464|6536|10013|27092|50488|57555|57596	SHC1|SLC6A9|HDAC6|CACNG4|MINK1|NLGN2|BEGAIN	-0.899265	-3.28243	11.0866
GO:0098962	GO Biological Processes	19	regulation of postsynaptic neurotransmitter receptor activity	19_GO:0023052 signaling	-1.84561	10.8692	4.25772	30211	17	327	2	0.611621	0.431157	27092|57596	CACNG4|BEGAIN	-0.555238	-3.28243	11.0866
GO:0051968	GO Biological Processes	19	positive regulation of synaptic transmission, glutamatergic	19_GO:0023052 signaling	-1.40745	6.37161	3.02733	30211	29	327	2	0.611621	0.431157	27092|57555	CACNG4|NLGN2	-0.330881	-3.28243	11.0866
GO:0051966	GO Biological Processes	19	regulation of synaptic transmission, glutamatergic	19_GO:0023052 signaling	-1.39333	3.9595	2.5931	30211	70	327	3	0.917431	0.527244	2915|27092|57555	GRM5|CACNG4|NLGN2	-0.327026	-3.28243	11.0866
GO:0034374	GO Biological Processes	19	low-density lipoprotein particle remodeling	19_GO:0032501 multicellular organismal process	-3.19807	17.3228	6.83152	30211	16	327	3	0.917431	0.527244	183|348|5322	AGT|APOE|PLA2G5	-1.27741	-3.19807	92.3884
GO:0071825	GO Biological Processes	19	protein-lipid complex subunit organization	19_GO:0009987 cellular process	-2.84913	8.2123	5.06467	30211	45	327	4	1.22324	0.607868	183|274|348|5322	AGT|BIN1|APOE|PLA2G5	-1.06624	-3.19807	92.3884
GO:0042982	GO Biological Processes	19	amyloid precursor protein metabolic process	19_GO:0008152 metabolic process	-2.77962	12.5984	5.69266	30211	22	327	3	0.917431	0.527244	43|348|5653	ACHE|APOE|KLK6	-1.03596	-3.19807	92.3884
GO:0034368	GO Biological Processes	19	protein-lipid complex remodeling	19_GO:0009987 cellular process	-2.42864	9.55742	4.82278	30211	29	327	3	0.917431	0.527244	183|348|5322	AGT|APOE|PLA2G5	-0.840689	-3.19807	92.3884
GO:0034369	GO Biological Processes	19	plasma lipoprotein particle remodeling	19_GO:0032501 multicellular organismal process	-2.42864	9.55742	4.82278	30211	29	327	3	0.917431	0.527244	183|348|5322	AGT|APOE|PLA2G5	-0.840689	-3.19807	92.3884
GO:0010873	GO Biological Processes	19	positive regulation of cholesterol esterification	19_GO:0048518 positive regulation of biological process	-2.39807	20.5308	6.12988	30211	9	327	2	0.611621	0.431157	183|348	AGT|APOE	-0.833001	-3.19807	92.3884
GO:0034367	GO Biological Processes	19	protein-containing complex remodeling	19_GO:0009987 cellular process	-2.34559	8.94081	4.62718	30211	31	327	3	0.917431	0.527244	183|348|5322	AGT|APOE|PLA2G5	-0.803184	-3.19807	92.3884
GO:0090209	GO Biological Processes	19	negative regulation of triglyceride metabolic process	19_GO:0048519 negative regulation of biological process	-2.14414	15.3981	5.21829	30211	12	327	2	0.611621	0.431157	348|440503	APOE|PLIN5	-0.684666	-3.19807	92.3884
GO:1900272	GO Biological Processes	19	negative regulation of long-term synaptic potentiation	19_GO:0023052 signaling	-2.14414	15.3981	5.21829	30211	12	327	2	0.611621	0.431157	348|11170	APOE|FAM107A	-0.684666	-3.19807	92.3884
GO:0019915	GO Biological Processes	19	lipid storage	19_GO:0051179 localization	-2.0346	6.92913	3.92515	30211	40	327	3	0.917431	0.527244	348|2583|440503	APOE|B4GALNT1|PLIN5	-0.638723	-3.19807	92.3884
GO:0010872	GO Biological Processes	19	regulation of cholesterol esterification	19_GO:0008152 metabolic process	-2.01084	13.1983	4.77543	30211	14	327	2	0.611621	0.431157	183|348	AGT|APOE	-0.638723	-3.19807	92.3884
GO:0071827	GO Biological Processes	19	plasma lipoprotein particle organization	19_GO:0032501 multicellular organismal process	-1.97629	6.59917	3.79837	30211	42	327	3	0.917431	0.527244	183|348|5322	AGT|APOE|PLA2G5	-0.638723	-3.19807	92.3884
GO:0071831	GO Biological Processes	19	intermediate-density lipoprotein particle clearance	19_GO:0032501 multicellular organismal process	-1.96562	92.3884	9.55973	30211	1	327	1	0.30581	0.305342	348	APOE	-0.638723	-3.19807	92.3884
GO:0150200	GO Biological Processes	19	regulation of transport across blood-brain barrier	19_GO:0051179 localization	-1.96562	92.3884	9.55973	30211	1	327	1	0.30581	0.305342	348	APOE	-0.638723	-3.19807	92.3884
GO:0150201	GO Biological Processes	19	positive regulation of transport across blood-brain barrier	19_GO:0051179 localization	-1.96562	92.3884	9.55973	30211	1	327	1	0.30581	0.305342	348	APOE	-0.638723	-3.19807	92.3884
GO:1903000	GO Biological Processes	19	regulation of lipid transport across blood-brain barrier	19_GO:0051179 localization	-1.96562	92.3884	9.55973	30211	1	327	1	0.30581	0.305342	348	APOE	-0.638723	-3.19807	92.3884
GO:1903002	GO Biological Processes	19	positive regulation of lipid transport across blood-brain barrier	19_GO:0051179 localization	-1.96562	92.3884	9.55973	30211	1	327	1	0.30581	0.305342	348	APOE	-0.638723	-3.19807	92.3884
GO:1905853	GO Biological Processes	19	regulation of heparan sulfate binding	19_GO:0065007 biological regulation	-1.96562	92.3884	9.55973	30211	1	327	1	0.30581	0.305342	348	APOE	-0.638723	-3.19807	92.3884
GO:1905855	GO Biological Processes	19	positive regulation of heparan sulfate binding	19_GO:0065007 biological regulation	-1.96562	92.3884	9.55973	30211	1	327	1	0.30581	0.305342	348	APOE	-0.638723	-3.19807	92.3884
GO:1905858	GO Biological Processes	19	regulation of heparan sulfate proteoglycan binding	19_GO:0065007 biological regulation	-1.96562	92.3884	9.55973	30211	1	327	1	0.30581	0.305342	348	APOE	-0.638723	-3.19807	92.3884
GO:1905860	GO Biological Processes	19	positive regulation of heparan sulfate proteoglycan binding	19_GO:0065007 biological regulation	-1.96562	92.3884	9.55973	30211	1	327	1	0.30581	0.305342	348	APOE	-0.638723	-3.19807	92.3884
GO:1905890	GO Biological Processes	19	regulation of cellular response to very-low-density lipoprotein particle stimulus	19_GO:0050896 response to stimulus	-1.96562	92.3884	9.55973	30211	1	327	1	0.30581	0.305342	348	APOE	-0.638723	-3.19807	92.3884
GO:0007263	GO Biological Processes	19	nitric oxide mediated signal transduction	19_GO:0023052 signaling	-1.75232	9.72509	3.97952	30211	19	327	2	0.611621	0.431157	183|348	AGT|APOE	-0.485656	-3.19807	92.3884
GO:0015909	GO Biological Processes	19	long-chain fatty acid transport	19_GO:0051179 localization	-1.7042	5.22953	3.22373	30211	53	327	3	0.917431	0.527244	348|5322|6513	APOE|PLA2G5|SLC2A1	-0.474741	-3.19807	92.3884
GO:0010877	GO Biological Processes	19	lipid transport involved in lipid storage	19_GO:0051179 localization	-1.66694	46.1942	6.68589	30211	2	327	1	0.30581	0.305342	348	APOE	-0.474741	-3.19807	92.3884
GO:0097006	GO Biological Processes	19	regulation of plasma lipoprotein particle levels	19_GO:0050789 regulation of biological process	-1.66184	5.03937	3.13644	30211	55	327	3	0.917431	0.527244	183|348|5322	AGT|APOE|PLA2G5	-0.471832	-3.19807	92.3884
GO:0051000	GO Biological Processes	19	positive regulation of nitric-oxide synthase activity	19_GO:0065007 biological regulation	-1.63093	8.39894	3.6315	30211	22	327	2	0.611621	0.431157	348|10392	APOE|NOD1	-0.452552	-3.19807	92.3884
GO:0043407	GO Biological Processes	19	negative regulation of MAP kinase activity	19_GO:0023052 signaling	-1.56346	4.61942	2.93558	30211	60	327	3	0.917431	0.527244	183|348|652	AGT|APOE|BMP4	-0.400119	-3.19807	92.3884
GO:0007271	GO Biological Processes	19	synaptic transmission, cholinergic	19_GO:0023052 signaling	-1.49492	7.1068	3.25863	30211	26	327	2	0.611621	0.431157	43|348	ACHE|APOE	-0.394205	-3.19807	92.3884
GO:0032805	GO Biological Processes	19	positive regulation of low-density lipoprotein particle receptor catabolic process	19_GO:0048518 positive regulation of biological process	-1.49319	30.7961	5.3987	30211	3	327	1	0.30581	0.305342	348	APOE	-0.394205	-3.19807	92.3884
GO:0034447	GO Biological Processes	19	very-low-density lipoprotein particle clearance	19_GO:0032501 multicellular organismal process	-1.49319	30.7961	5.3987	30211	3	327	1	0.30581	0.305342	348	APOE	-0.394205	-3.19807	92.3884
GO:0061771	GO Biological Processes	19	response to caloric restriction	19_GO:0050896 response to stimulus	-1.49319	30.7961	5.3987	30211	3	327	1	0.30581	0.305342	348	APOE	-0.394205	-3.19807	92.3884
GO:1902952	GO Biological Processes	19	positive regulation of dendritic spine maintenance	19_GO:0048518 positive regulation of biological process	-1.49319	30.7961	5.3987	30211	3	327	1	0.30581	0.305342	348	APOE	-0.394205	-3.19807	92.3884
GO:0048660	GO Biological Processes	19	regulation of smooth muscle cell proliferation	19_GO:0050789 regulation of biological process	-1.41992	2.71731	2.34879	30211	170	327	5	1.52905	0.678565	183|348|652|4209|57447	AGT|APOE|BMP4|MEF2D|NDRG2	-0.338626	-3.19807	92.3884
GO:0015908	GO Biological Processes	19	fatty acid transport	19_GO:0051179 localization	-1.37796	3.90373	2.56238	30211	71	327	3	0.917431	0.527244	348|5322|6513	APOE|PLA2G5|SLC2A1	-0.327026	-3.19807	92.3884
GO:0097113	GO Biological Processes	19	AMPA glutamate receptor clustering	19_GO:0051179 localization	-1.37059	23.0971	4.62318	30211	4	327	1	0.30581	0.305342	348	APOE	-0.327026	-3.19807	92.3884
GO:0097114	GO Biological Processes	19	NMDA glutamate receptor clustering	19_GO:0051179 localization	-1.37059	23.0971	4.62318	30211	4	327	1	0.30581	0.305342	348	APOE	-0.327026	-3.19807	92.3884
GO:0097688	GO Biological Processes	19	glutamate receptor clustering	19_GO:0051179 localization	-1.37059	23.0971	4.62318	30211	4	327	1	0.30581	0.305342	348	APOE	-0.327026	-3.19807	92.3884
GO:1902994	GO Biological Processes	19	regulation of phospholipid efflux	19_GO:0051179 localization	-1.37059	23.0971	4.62318	30211	4	327	1	0.30581	0.305342	348	APOE	-0.327026	-3.19807	92.3884
GO:1902995	GO Biological Processes	19	positive regulation of phospholipid efflux	19_GO:0051179 localization	-1.37059	23.0971	4.62318	30211	4	327	1	0.30581	0.305342	348	APOE	-0.327026	-3.19807	92.3884
GO:1905908	GO Biological Processes	19	positive regulation of amyloid fibril formation	19_GO:0048518 positive regulation of biological process	-1.37059	23.0971	4.62318	30211	4	327	1	0.30581	0.305342	348	APOE	-0.327026	-3.19807	92.3884
GO:0071901	GO Biological Processes	19	negative regulation of protein serine/threonine kinase activity	19_GO:0048519 negative regulation of biological process	-1.35766	3.02913	2.34917	30211	122	327	4	1.22324	0.607868	183|348|652|51654	AGT|APOE|BMP4|CDK5RAP1	-0.31699	-3.19807	92.3884
GO:0032770	GO Biological Processes	19	positive regulation of monooxygenase activity	19_GO:0065007 biological regulation	-1.32964	5.77427	2.82657	30211	32	327	2	0.611621	0.431157	348|10392	APOE|NOD1	-0.295924	-3.19807	92.3884
GO:0044788	GO Biological Processes	19	modulation by host of viral process	19_GO:0044419 biological process involved in interspecies interaction between organisms	-1.32964	5.77427	2.82657	30211	32	327	2	0.611621	0.431157	348|80149	APOE|ZC3H12A	-0.295924	-3.19807	92.3884
GO:0045940	GO Biological Processes	19	positive regulation of steroid metabolic process	19_GO:0048518 positive regulation of biological process	-1.30552	5.5993	2.76524	30211	33	327	2	0.611621	0.431157	183|348	AGT|APOE	-0.278377	-3.19807	92.3884
GO:0034164	GO Biological Processes	19	negative regulation of toll-like receptor 9 signaling pathway	19_GO:0002376 immune system process	-3.16065	46.1942	9.45559	30211	4	327	2	0.611621	0.431157	5802|23151	PTPRS|GRAMD4	-1.25157	-3.16065	46.1942
GO:0034121	GO Biological Processes	19	regulation of toll-like receptor signaling pathway	19_GO:0002376 immune system process	-2.84753	6.07818	4.6367	30211	76	327	5	1.52905	0.678565	5802|7100|10062|23151|64127	PTPRS|TLR5|NR1H3|GRAMD4|NOD2	-1.06624	-3.16065	46.1942
GO:0062207	GO Biological Processes	19	regulation of pattern recognition receptor signaling pathway	19_GO:0002376 immune system process	-2.22209	4.35794	3.62274	30211	106	327	5	1.52905	0.678565	5802|7100|10062|23151|64127	PTPRS|TLR5|NR1H3|GRAMD4|NOD2	-0.739962	-3.16065	46.1942
GO:0034163	GO Biological Processes	19	regulation of toll-like receptor 9 signaling pathway	19_GO:0002376 immune system process	-2.22022	16.7979	5.48178	30211	11	327	2	0.611621	0.431157	5802|23151	PTPRS|GRAMD4	-0.739962	-3.16065	46.1942
GO:0034122	GO Biological Processes	19	negative regulation of toll-like receptor signaling pathway	19_GO:0002376 immune system process	-2.00503	6.76013	3.8607	30211	41	327	3	0.917431	0.527244	5802|23151|64127	PTPRS|GRAMD4|NOD2	-0.638723	-3.16065	46.1942
GO:0099560	GO Biological Processes	19	synaptic membrane adhesion	19_GO:0022610 biological adhesion	-1.63093	8.39894	3.6315	30211	22	327	2	0.611621	0.431157	5802|94030	PTPRS|LRRC4B	-0.452552	-3.16065	46.1942
GO:0032648	GO Biological Processes	19	regulation of interferon-beta production	19_GO:0032501 multicellular organismal process	-1.62126	4.86255	3.05329	30211	57	327	3	0.917431	0.527244	3663|5802|7187	IRF5|PTPRS|TRAF3	-0.445488	-3.16065	46.1942
GO:0032647	GO Biological Processes	19	regulation of interferon-alpha production	19_GO:0032501 multicellular organismal process	-1.46456	6.84358	3.17762	30211	27	327	2	0.611621	0.431157	3663|5802	IRF5|PTPRS	-0.376064	-3.16065	46.1942
GO:0006468	GO Biological Processes	19	protein phosphorylation	19_GO:0008152 metabolic process	-3.15828	2.3757	3.85222	30211	700	327	18	5.50459	1.26123	652|816|818|1452|2261|2915|5891|5894|6196|6300|8476|9625|10188|23085|23604|50488|84630|157285	BMP4|CAMK2B|CAMK2G|CSNK1A1|FGFR3|GRM5|MOK|RAF1|RPS6KA2|MAPK12|CDC42BPA|AATK|TNK2|ERC1|DAPK2|MINK1|TTBK1|PRAG1	-1.25148	-3.15828	2.3757
GO:0009187	GO Biological Processes	19	cyclic nucleotide metabolic process	19_GO:0008152 metabolic process	-3.08507	9.47573	5.54035	30211	39	327	4	1.22324	0.607868	112|114|271|5141	ADCY6|ADCY8|AMPD2|PDE4A	-1.21296	-3.08507	30.7961
GO:0009190	GO Biological Processes	19	cyclic nucleotide biosynthetic process	19_GO:0008152 metabolic process	-2.77962	12.5984	5.69266	30211	22	327	3	0.917431	0.527244	112|114|271	ADCY6|ADCY8|AMPD2	-1.03596	-3.08507	30.7961
GO:0046058	GO Biological Processes	19	cAMP metabolic process	19_GO:0008152 metabolic process	-2.77962	12.5984	5.69266	30211	22	327	3	0.917431	0.527244	112|114|5141	ADCY6|ADCY8|PDE4A	-1.03596	-3.08507	30.7961
GO:0052652	GO Biological Processes	19	cyclic purine nucleotide metabolic process	19_GO:0008152 metabolic process	-2.77962	12.5984	5.69266	30211	22	327	3	0.917431	0.527244	112|114|271	ADCY6|ADCY8|AMPD2	-1.03596	-3.08507	30.7961
GO:0006171	GO Biological Processes	19	cAMP biosynthetic process	19_GO:0008152 metabolic process	-2.30427	18.4777	5.78233	30211	10	327	2	0.611621	0.431157	112|114	ADCY6|ADCY8	-0.786684	-3.08507	30.7961
GO:1904321	GO Biological Processes	19	response to forskolin	19_GO:0050896 response to stimulus	-2.14414	15.3981	5.21829	30211	12	327	2	0.611621	0.431157	112|114	ADCY6|ADCY8	-0.684666	-3.08507	30.7961
GO:1904322	GO Biological Processes	19	cellular response to forskolin	19_GO:0050896 response to stimulus	-2.14414	15.3981	5.21829	30211	12	327	2	0.611621	0.431157	112|114	ADCY6|ADCY8	-0.684666	-3.08507	30.7961
GO:0097306	GO Biological Processes	19	cellular response to alcohol	19_GO:0050896 response to stimulus	-1.779	4.10615	3.08702	30211	90	327	4	1.22324	0.607868	31|112|114|114881	ACACA|ADCY6|ADCY8|OSBPL7	-0.504456	-3.08507	30.7961
GO:1901654	GO Biological Processes	19	response to ketone	19_GO:0050896 response to stimulus	-1.76183	2.93296	2.78846	30211	189	327	6	1.83486	0.742175	31|112|114|4155|6663|10062	ACACA|ADCY6|ADCY8|MBP|SOX10|NR1H3	-0.490976	-3.08507	30.7961
GO:1901655	GO Biological Processes	19	cellular response to ketone	19_GO:0050896 response to stimulus	-1.73192	3.97369	3.00438	30211	93	327	4	1.22324	0.607868	31|112|114|6663	ACACA|ADCY6|ADCY8|SOX10	-0.474741	-3.08507	30.7961
GO:0071322	GO Biological Processes	19	cellular response to carbohydrate stimulus	19_GO:0050896 response to stimulus	-1.68669	3.84952	2.92513	30211	96	327	4	1.22324	0.607868	114|361|5894|6196	ADCY8|AQP4|RAF1|RPS6KA2	-0.474741	-3.08507	30.7961
GO:0009260	GO Biological Processes	19	ribonucleotide biosynthetic process	19_GO:0008152 metabolic process	-1.53635	2.92368	2.53599	30211	158	327	5	1.52905	0.678565	31|112|114|271|83549	ACACA|ADCY6|ADCY8|AMPD2|UCK1	-0.394205	-3.08507	30.7961
GO:0009757	GO Biological Processes	19	hexose mediated signaling	19_GO:0023052 signaling	-1.49319	30.7961	5.3987	30211	3	327	1	0.30581	0.305342	114	ADCY8	-0.394205	-3.08507	30.7961
GO:0010182	GO Biological Processes	19	sugar mediated signaling pathway	19_GO:0023052 signaling	-1.49319	30.7961	5.3987	30211	3	327	1	0.30581	0.305342	114	ADCY8	-0.394205	-3.08507	30.7961
GO:0010255	GO Biological Processes	19	glucose mediated signaling pathway	19_GO:0023052 signaling	-1.49319	30.7961	5.3987	30211	3	327	1	0.30581	0.305342	114	ADCY8	-0.394205	-3.08507	30.7961
GO:0034199	GO Biological Processes	19	activation of protein kinase A activity	19_GO:0048518 positive regulation of biological process	-1.49319	30.7961	5.3987	30211	3	327	1	0.30581	0.305342	114	ADCY8	-0.394205	-3.08507	30.7961
GO:0046390	GO Biological Processes	19	ribose phosphate biosynthetic process	19_GO:0008152 metabolic process	-1.46701	2.79965	2.42474	30211	165	327	5	1.52905	0.678565	31|112|114|271|83549	ACACA|ADCY6|ADCY8|AMPD2|UCK1	-0.376064	-3.08507	30.7961
GO:0071315	GO Biological Processes	19	cellular response to morphine	19_GO:0050896 response to stimulus	-1.37059	23.0971	4.62318	30211	4	327	1	0.30581	0.305342	114	ADCY8	-0.327026	-3.08507	30.7961
GO:0071317	GO Biological Processes	19	cellular response to isoquinoline alkaloid	19_GO:0050896 response to stimulus	-1.37059	23.0971	4.62318	30211	4	327	1	0.30581	0.305342	114	ADCY8	-0.327026	-3.08507	30.7961
GO:0098815	GO Biological Processes	19	modulation of excitatory postsynaptic potential	19_GO:0023052 signaling	-3.08507	9.47573	5.54035	30211	39	327	4	1.22324	0.607868	1855|2902|57555|66000	DVL1|GRIN1|NLGN2|TMEM108	-1.21296	-3.08507	46.1942
GO:1902474	GO Biological Processes	19	positive regulation of protein localization to synapse	19_GO:0051179 localization	-2.76895	30.7961	7.6353	30211	6	327	2	0.611621	0.431157	1855|57555	DVL1|NLGN2	-1.03596	-3.08507	46.1942
GO:2000463	GO Biological Processes	19	positive regulation of excitatory postsynaptic potential	19_GO:0023052 signaling	-2.61582	11.0866	5.27767	30211	25	327	3	0.917431	0.527244	1855|2902|57555	DVL1|GRIN1|NLGN2	-0.954002	-3.08507	46.1942
GO:1902473	GO Biological Processes	19	regulation of protein localization to synapse	19_GO:0051179 localization	-1.70964	9.23884	3.85542	30211	20	327	2	0.611621	0.431157	1855|57555	DVL1|NLGN2	-0.474741	-3.08507	46.1942
GO:0014022	GO Biological Processes	19	neural plate elongation	19_GO:0032502 developmental process	-1.66694	46.1942	6.68589	30211	2	327	1	0.30581	0.305342	1855	DVL1	-0.474741	-3.08507	46.1942
GO:0022007	GO Biological Processes	19	convergent extension involved in neural plate elongation	19_GO:0032502 developmental process	-1.66694	46.1942	6.68589	30211	2	327	1	0.30581	0.305342	1855	DVL1	-0.474741	-3.08507	46.1942
GO:1905384	GO Biological Processes	19	regulation of protein localization to presynapse	19_GO:0051179 localization	-1.66694	46.1942	6.68589	30211	2	327	1	0.30581	0.305342	1855	DVL1	-0.474741	-3.08507	46.1942
GO:1905386	GO Biological Processes	19	positive regulation of protein localization to presynapse	19_GO:0051179 localization	-1.66694	46.1942	6.68589	30211	2	327	1	0.30581	0.305342	1855	DVL1	-0.474741	-3.08507	46.1942
GO:0099054	GO Biological Processes	19	presynapse assembly	19_GO:0032502 developmental process	-1.63093	8.39894	3.6315	30211	22	327	2	0.611621	0.431157	1855|57555	DVL1|NLGN2	-0.452552	-3.08507	46.1942
GO:0031122	GO Biological Processes	19	cytoplasmic microtubule organization	19_GO:0009987 cellular process	-1.62126	4.86255	3.05329	30211	57	327	3	0.917431	0.527244	1855|26160|152206	DVL1|IFT172|CCDC13	-0.445488	-3.08507	46.1942
GO:0099172	GO Biological Processes	19	presynapse organization	19_GO:0009987 cellular process	-1.52662	7.39107	3.34403	30211	25	327	2	0.611621	0.431157	1855|57555	DVL1|NLGN2	-0.394205	-3.08507	46.1942
GO:1905952	GO Biological Processes	19	regulation of lipid localization	19_GO:0051179 localization	-3.04587	4.03884	4.3132	30211	183	327	8	2.44648	0.854316	183|346|348|5025|6469|10062|80149|440503	AGT|APOC4|APOE|P2RX4|SHH|NR1H3|ZC3H12A|PLIN5	-1.18816	-3.04587	92.3884
GO:1905954	GO Biological Processes	19	positive regulation of lipid localization	19_GO:0051179 localization	-2.85206	4.94938	4.38018	30211	112	327	6	1.83486	0.742175	346|348|5025|10062|80149|440503	APOC4|APOE|P2RX4|NR1H3|ZC3H12A|PLIN5	-1.06624	-3.04587	92.3884
GO:0010883	GO Biological Processes	19	regulation of lipid storage	19_GO:0051179 localization	-2.5262	6.71915	4.44075	30211	55	327	4	1.22324	0.607868	346|10062|80149|440503	APOC4|NR1H3|ZC3H12A|PLIN5	-0.889821	-3.04587	92.3884
GO:0010884	GO Biological Processes	19	positive regulation of lipid storage	19_GO:0051179 localization	-2.51835	10.2654	5.03833	30211	27	327	3	0.917431	0.527244	346|80149|440503	APOC4|ZC3H12A|PLIN5	-0.889821	-3.04587	92.3884
GO:0010890	GO Biological Processes	19	positive regulation of sequestering of triglyceride	19_GO:0051179 localization	-2.39807	20.5308	6.12988	30211	9	327	2	0.611621	0.431157	346|440503	APOC4|PLIN5	-0.833001	-3.04587	92.3884
GO:0043030	GO Biological Processes	19	regulation of macrophage activation	19_GO:0002376 immune system process	-2.33813	5.96054	4.08995	30211	62	327	4	1.22324	0.607868	10062|80149|84630|399687	NR1H3|ZC3H12A|TTBK1|MYO18A	-0.800971	-3.04587	92.3884
GO:0010867	GO Biological Processes	19	positive regulation of triglyceride biosynthetic process	19_GO:0048518 positive regulation of biological process	-2.01084	13.1983	4.77543	30211	14	327	2	0.611621	0.431157	10062|440503	NR1H3|PLIN5	-0.638723	-3.04587	92.3884
GO:0036151	GO Biological Processes	19	phosphatidylcholine acyl-chain remodeling	19_GO:0008152 metabolic process	-2.01084	13.1983	4.77543	30211	14	327	2	0.611621	0.431157	10062|79888	NR1H3|LPCAT1	-0.638723	-3.04587	92.3884
GO:0055090	GO Biological Processes	19	acylglycerol homeostasis	19_GO:0065007 biological regulation	-1.97629	6.59917	3.79837	30211	42	327	3	0.917431	0.527244	346|348|10062	APOC4|APOE|NR1H3	-0.638723	-3.04587	92.3884
GO:0070328	GO Biological Processes	19	triglyceride homeostasis	19_GO:0065007 biological regulation	-1.97629	6.59917	3.79837	30211	42	327	3	0.917431	0.527244	346|348|10062	APOC4|APOE|NR1H3	-0.638723	-3.04587	92.3884
GO:0090207	GO Biological Processes	19	regulation of triglyceride metabolic process	19_GO:0008152 metabolic process	-1.97629	6.59917	3.79837	30211	42	327	3	0.917431	0.527244	348|10062|440503	APOE|NR1H3|PLIN5	-0.638723	-3.04587	92.3884
GO:0090341	GO Biological Processes	19	negative regulation of secretion of lysosomal enzymes	19_GO:0051179 localization	-1.96562	92.3884	9.55973	30211	1	327	1	0.30581	0.305342	10062	NR1H3	-0.638723	-3.04587	92.3884
GO:0010889	GO Biological Processes	19	regulation of sequestering of triglyceride	19_GO:0051179 localization	-1.95178	12.3185	4.58657	30211	15	327	2	0.611621	0.431157	346|440503	APOC4|PLIN5	-0.629649	-3.04587	92.3884
GO:0043031	GO Biological Processes	19	negative regulation of macrophage activation	19_GO:0002376 immune system process	-1.75232	9.72509	3.97952	30211	19	327	2	0.611621	0.431157	10062|80149	NR1H3|ZC3H12A	-0.485656	-3.04587	92.3884
GO:0010874	GO Biological Processes	19	regulation of cholesterol efflux	19_GO:0051179 localization	-1.72609	5.3301	3.26904	30211	52	327	3	0.917431	0.527244	348|6469|10062	APOE|SHH|NR1H3	-0.474741	-3.04587	92.3884
GO:0090182	GO Biological Processes	19	regulation of secretion of lysosomal enzymes	19_GO:0051179 localization	-1.66694	46.1942	6.68589	30211	2	327	1	0.30581	0.305342	10062	NR1H3	-0.474741	-3.04587	92.3884
GO:0010866	GO Biological Processes	19	regulation of triglyceride biosynthetic process	19_GO:0008152 metabolic process	-1.63093	8.39894	3.6315	30211	22	327	2	0.611621	0.431157	10062|440503	NR1H3|PLIN5	-0.452552	-3.04587	92.3884
GO:0090208	GO Biological Processes	19	positive regulation of triglyceride metabolic process	19_GO:0048518 positive regulation of biological process	-1.59449	8.03377	3.52992	30211	23	327	2	0.611621	0.431157	10062|440503	NR1H3|PLIN5	-0.425779	-3.04587	92.3884
GO:0032368	GO Biological Processes	19	regulation of lipid transport	19_GO:0051179 localization	-1.5885	3.01923	2.61927	30211	153	327	5	1.52905	0.678565	183|348|5025|6469|10062	AGT|APOE|P2RX4|SHH|NR1H3	-0.421929	-3.04587	92.3884
GO:0010875	GO Biological Processes	19	positive regulation of cholesterol efflux	19_GO:0051179 localization	-1.46456	6.84358	3.17762	30211	27	327	2	0.611621	0.431157	348|10062	APOE|NR1H3	-0.376064	-3.04587	92.3884
GO:0050709	GO Biological Processes	19	negative regulation of protein secretion	19_GO:0051179 localization	-1.4249	4.07596	2.65627	30211	68	327	3	0.917431	0.527244	348|10062|79651	APOE|NR1H3|RHBDF2	-0.34292	-3.04587	92.3884
GO:0035359	GO Biological Processes	19	negative regulation of peroxisome proliferator activated receptor signaling pathway	19_GO:0023052 signaling	-1.37059	23.0971	4.62318	30211	4	327	1	0.30581	0.305342	440503	PLIN5	-0.327026	-3.04587	92.3884
GO:0090188	GO Biological Processes	19	negative regulation of pancreatic juice secretion	19_GO:0051179 localization	-1.37059	23.0971	4.62318	30211	4	327	1	0.30581	0.305342	10062	NR1H3	-0.327026	-3.04587	92.3884
GO:0002076	GO Biological Processes	19	osteoblast development	19_GO:0032502 developmental process	-3.04154	15.3981	6.39171	30211	18	327	3	0.917431	0.527244	43|5745|6469	ACHE|PTH1R|SHH	-1.18816	-3.04154	92.3884
GO:0032223	GO Biological Processes	19	negative regulation of synaptic transmission, cholinergic	19_GO:0023052 signaling	-1.96562	92.3884	9.55973	30211	1	327	1	0.30581	0.305342	43	ACHE	-0.638723	-3.04154	92.3884
GO:0001507	GO Biological Processes	19	acetylcholine catabolic process in synaptic cleft	19_GO:0023052 signaling	-1.66694	46.1942	6.68589	30211	2	327	1	0.30581	0.305342	43	ACHE	-0.474741	-3.04154	92.3884
GO:0001919	GO Biological Processes	19	regulation of receptor recycling	19_GO:0023052 signaling	-1.63093	8.39894	3.6315	30211	22	327	2	0.611621	0.431157	43|125058	ACHE|TBC1D16	-0.452552	-3.04154	92.3884
GO:0006581	GO Biological Processes	19	acetylcholine catabolic process	19_GO:0008152 metabolic process	-1.49319	30.7961	5.3987	30211	3	327	1	0.30581	0.305342	43	ACHE	-0.394205	-3.04154	92.3884
GO:0007188	GO Biological Processes	19	adenylate cyclase-modulating G protein-coupled receptor signaling pathway	19_GO:0023052 signaling	-3.03049	3.63098	4.18057	30211	229	327	9	2.75229	0.904718	112|114|576|2915|5064|5745|9283|22859|53637	ADCY6|ADCY8|ADGRB2|GRM5|PALM|PTH1R|GPR37L1|ADGRL1|S1PR5	-1.1831	-3.03049	4.99397
GO:0007189	GO Biological Processes	19	adenylate cyclase-activating G protein-coupled receptor signaling pathway	19_GO:0023052 signaling	-2.3524	3.93142	3.64965	30211	141	327	6	1.83486	0.742175	112|114|576|5745|22859|53637	ADCY6|ADCY8|ADGRB2|PTH1R|ADGRL1|S1PR5	-0.803184	-3.03049	4.99397
GO:0007193	GO Biological Processes	19	adenylate cyclase-inhibiting G protein-coupled receptor signaling pathway	19_GO:0023052 signaling	-2.06747	4.99397	3.59832	30211	74	327	4	1.22324	0.607868	112|2915|5064|9283	ADCY6|GRM5|PALM|GPR37L1	-0.638723	-3.03049	4.99397
GO:0031532	GO Biological Processes	19	actin cytoskeleton reorganization	19_GO:0009987 cellular process	-3.00835	6.59917	4.90596	30211	70	327	5	1.52905	0.678565	6464|8476|50488|79778|116985	SHC1|CDC42BPA|MINK1|MICALL2|ARAP1	-1.16492	-3.00835	6.59917
GO:0043524	GO Biological Processes	19	negative regulation of neuron apoptotic process	19_GO:0048519 negative regulation of biological process	-2.97694	4.46013	4.36886	30211	145	327	7	2.14067	0.800391	348|666|1745|4099|10763|23017|27023	APOE|BOK|DLX1|MAG|NES|FAIM2|FOXB1	-1.14322	-2.97694	4.46013
GO:0043523	GO Biological Processes	19	regulation of neuron apoptotic process	19_GO:0050789 regulation of biological process	-2.70612	3.57057	3.88199	30211	207	327	8	2.44648	0.854316	348|666|1745|4099|10763|23017|27023|112398	APOE|BOK|DLX1|MAG|NES|FAIM2|FOXB1|EGLN2	-0.996853	-2.97694	4.46013
GO:1901215	GO Biological Processes	19	negative regulation of neuron death	19_GO:0048519 negative regulation of biological process	-2.68015	3.5364	3.84898	30211	209	327	8	2.44648	0.854316	348|666|1745|2026|4099|10763|23017|27023	APOE|BOK|DLX1|ENO2|MAG|NES|FAIM2|FOXB1	-0.977138	-2.97694	4.46013
GO:1901214	GO Biological Processes	19	regulation of neuron death	19_GO:0050789 regulation of biological process	-2.6328	2.95171	3.63074	30211	313	327	10	3.0581	0.952156	348|666|1745|2026|4099|8301|10763|23017|27023|112398	APOE|BOK|DLX1|ENO2|MAG|PICALM|NES|FAIM2|FOXB1|EGLN2	-0.954002	-2.97694	4.46013
GO:0006003	GO Biological Processes	19	fructose 2,6-bisphosphate metabolic process	19_GO:0008152 metabolic process	-2.94192	36.9554	8.41069	30211	5	327	2	0.611621	0.431157	5209|5210	PFKFB3|PFKFB4	-1.13067	-2.94192	36.9554
GO:0046835	GO Biological Processes	19	carbohydrate phosphorylation	19_GO:0008152 metabolic process	-2.61582	11.0866	5.27767	30211	25	327	3	0.917431	0.527244	3705|5209|5210	ITPK1|PFKFB3|PFKFB4	-0.954002	-2.94192	36.9554
GO:0006000	GO Biological Processes	19	fructose metabolic process	19_GO:0008152 metabolic process	-2.07469	14.2136	4.98464	30211	13	327	2	0.611621	0.431157	5209|5210	PFKFB3|PFKFB4	-0.638723	-2.94192	36.9554
GO:0005996	GO Biological Processes	19	monosaccharide metabolic process	19_GO:0008152 metabolic process	-1.4864	2.834	2.45592	30211	163	327	5	1.52905	0.678565	2026|5209|5210|6513|51363	ENO2|PFKFB3|PFKFB4|SLC2A1|CHST15	-0.38918	-2.94192	36.9554
GO:0021855	GO Biological Processes	19	hypothalamus cell migration	19_GO:0040011 locomotion	-2.94192	36.9554	8.41069	30211	5	327	2	0.611621	0.431157	8828|27023	NRP2|FOXB1	-1.13067	-2.94192	46.1942
GO:0021649	GO Biological Processes	19	vestibulocochlear nerve structural organization	19_GO:0032502 developmental process	-1.66694	46.1942	6.68589	30211	2	327	1	0.30581	0.305342	8828	NRP2	-0.474741	-2.94192	46.1942
GO:0061552	GO Biological Processes	19	ganglion morphogenesis	19_GO:0032502 developmental process	-1.66694	46.1942	6.68589	30211	2	327	1	0.30581	0.305342	8828	NRP2	-0.474741	-2.94192	46.1942
GO:1904835	GO Biological Processes	19	dorsal root ganglion morphogenesis	19_GO:0032502 developmental process	-1.66694	46.1942	6.68589	30211	2	327	1	0.30581	0.305342	8828	NRP2	-0.474741	-2.94192	46.1942
GO:0021854	GO Biological Processes	19	hypothalamus development	19_GO:0032502 developmental process	-1.59449	8.03377	3.52992	30211	23	327	2	0.611621	0.431157	8828|27023	NRP2|FOXB1	-0.425779	-2.94192	46.1942
GO:0021761	GO Biological Processes	19	limbic system development	19_GO:0032502 developmental process	-1.52216	3.42179	2.63739	30211	108	327	4	1.22324	0.607868	1745|8828|27023|66000	DLX1|NRP2|FOXB1|TMEM108	-0.394205	-2.94192	46.1942
GO:0097374	GO Biological Processes	19	sensory neuron axon guidance	19_GO:0040011 locomotion	-1.49319	30.7961	5.3987	30211	3	327	1	0.30581	0.305342	8828	NRP2	-0.394205	-2.94192	46.1942
GO:1903375	GO Biological Processes	19	facioacoustic ganglion development	19_GO:0032502 developmental process	-1.49319	30.7961	5.3987	30211	3	327	1	0.30581	0.305342	8828	NRP2	-0.394205	-2.94192	46.1942
GO:0021828	GO Biological Processes	19	gonadotrophin-releasing hormone neuronal migration to the hypothalamus	19_GO:0040011 locomotion	-1.37059	23.0971	4.62318	30211	4	327	1	0.30581	0.305342	8828	NRP2	-0.327026	-2.94192	46.1942
GO:0021856	GO Biological Processes	19	hypothalamic tangential migration using cell-axon interactions	19_GO:0040011 locomotion	-1.37059	23.0971	4.62318	30211	4	327	1	0.30581	0.305342	8828	NRP2	-0.327026	-2.94192	46.1942
GO:0035290	GO Biological Processes	19	trunk segmentation	19_GO:0032502 developmental process	-1.37059	23.0971	4.62318	30211	4	327	1	0.30581	0.305342	8828	NRP2	-0.327026	-2.94192	46.1942
GO:0036484	GO Biological Processes	19	trunk neural crest cell migration	19_GO:0040011 locomotion	-1.37059	23.0971	4.62318	30211	4	327	1	0.30581	0.305342	8828	NRP2	-0.327026	-2.94192	46.1942
GO:0036486	GO Biological Processes	19	ventral trunk neural crest cell migration	19_GO:0040011 locomotion	-1.37059	23.0971	4.62318	30211	4	327	1	0.30581	0.305342	8828	NRP2	-0.327026	-2.94192	46.1942
GO:0097490	GO Biological Processes	19	sympathetic neuron projection extension	19_GO:0040007 growth	-1.37059	23.0971	4.62318	30211	4	327	1	0.30581	0.305342	8828	NRP2	-0.327026	-2.94192	46.1942
GO:0097491	GO Biological Processes	19	sympathetic neuron projection guidance	19_GO:0040011 locomotion	-1.37059	23.0971	4.62318	30211	4	327	1	0.30581	0.305342	8828	NRP2	-0.327026	-2.94192	46.1942
GO:0010506	GO Biological Processes	19	regulation of autophagy	19_GO:0008152 metabolic process	-2.92762	3.02462	3.90381	30211	336	327	11	3.36391	0.997053	666|2670|10013|10392|23604|57521|58476|64127|80149|84749|114881	BOK|GFAP|HDAC6|NOD1|DAPK2|RPTOR|TP53INP2|NOD2|ZC3H12A|USP30|OSBPL7	-1.12	-2.92762	3.02462
GO:0010942	GO Biological Processes	19	positive regulation of cell death	19_GO:0048518 positive regulation of biological process	-1.48379	1.83553	2.16977	30211	604	327	12	3.66972	1.03974	183|274|652|666|3663|6196|8301|10013|10392|23604|57805|80149	AGT|BIN1|BMP4|BOK|IRF5|RPS6KA2|PICALM|HDAC6|NOD1|DAPK2|CCAR2|ZC3H12A	-0.387625	-2.92762	3.02462
GO:0032495	GO Biological Processes	19	response to muramyl dipeptide	19_GO:0050896 response to stimulus	-2.90328	13.8583	6.01711	30211	20	327	3	0.917431	0.527244	3663|10392|64127	IRF5|NOD1|NOD2	-1.10462	-2.90328	92.3884
GO:0002606	GO Biological Processes	19	positive regulation of dendritic cell antigen processing and presentation	19_GO:0002376 immune system process	-2.62593	26.3967	7.02949	30211	7	327	2	0.611621	0.431157	10392|64127	NOD1|NOD2	-0.954002	-2.90328	92.3884
GO:0010911	GO Biological Processes	19	regulation of isomerase activity	19_GO:0065007 biological regulation	-2.50411	23.0971	6.5386	30211	8	327	2	0.611621	0.431157	29128|64127	UHRF1|NOD2	-0.889821	-2.90328	92.3884
GO:0010912	GO Biological Processes	19	positive regulation of isomerase activity	19_GO:0065007 biological regulation	-2.50411	23.0971	6.5386	30211	8	327	2	0.611621	0.431157	29128|64127	UHRF1|NOD2	-0.889821	-2.90328	92.3884
GO:1904415	GO Biological Processes	19	regulation of xenophagy	19_GO:0044419 biological process involved in interspecies interaction between organisms	-2.50411	23.0971	6.5386	30211	8	327	2	0.611621	0.431157	10392|64127	NOD1|NOD2	-0.889821	-2.90328	92.3884
GO:1904417	GO Biological Processes	19	positive regulation of xenophagy	19_GO:0044419 biological process involved in interspecies interaction between organisms	-2.50411	23.0971	6.5386	30211	8	327	2	0.611621	0.431157	10392|64127	NOD1|NOD2	-0.889821	-2.90328	92.3884
GO:0051353	GO Biological Processes	19	positive regulation of oxidoreductase activity	19_GO:0065007 biological regulation	-2.41554	6.26362	4.23333	30211	59	327	4	1.22324	0.607868	183|348|10392|64127	AGT|APOE|NOD1|NOD2	-0.833014	-2.90328	92.3884
GO:0002579	GO Biological Processes	19	positive regulation of antigen processing and presentation	19_GO:0002376 immune system process	-2.39807	20.5308	6.12988	30211	9	327	2	0.611621	0.431157	10392|64127	NOD1|NOD2	-0.833001	-2.90328	92.3884
GO:0071225	GO Biological Processes	19	cellular response to muramyl dipeptide	19_GO:0050896 response to stimulus	-2.39807	20.5308	6.12988	30211	9	327	2	0.611621	0.431157	10392|64127	NOD1|NOD2	-0.833001	-2.90328	92.3884
GO:0002604	GO Biological Processes	19	regulation of dendritic cell antigen processing and presentation	19_GO:0002376 immune system process	-2.22022	16.7979	5.48178	30211	11	327	2	0.611621	0.431157	10392|64127	NOD1|NOD2	-0.739962	-2.90328	92.3884
GO:0051341	GO Biological Processes	19	regulation of oxidoreductase activity	19_GO:0065007 biological regulation	-2.20508	4.31721	3.5957	30211	107	327	5	1.52905	0.678565	183|348|10013|10392|64127	AGT|APOE|HDAC6|NOD1|NOD2	-0.729061	-2.90328	92.3884
GO:0032494	GO Biological Processes	19	response to peptidoglycan	19_GO:0044419 biological process involved in interspecies interaction between organisms	-2.07469	14.2136	4.98464	30211	13	327	2	0.611621	0.431157	3663|64127	IRF5|NOD2	-0.638723	-2.90328	92.3884
GO:0002805	GO Biological Processes	19	regulation of antimicrobial peptide biosynthetic process	19_GO:0044419 biological process involved in interspecies interaction between organisms	-1.96562	92.3884	9.55973	30211	1	327	1	0.30581	0.305342	64127	NOD2	-0.638723	-2.90328	92.3884
GO:0002807	GO Biological Processes	19	positive regulation of antimicrobial peptide biosynthetic process	19_GO:0044419 biological process involved in interspecies interaction between organisms	-1.96562	92.3884	9.55973	30211	1	327	1	0.30581	0.305342	64127	NOD2	-0.638723	-2.90328	92.3884
GO:0002808	GO Biological Processes	19	regulation of antibacterial peptide biosynthetic process	19_GO:0044419 biological process involved in interspecies interaction between organisms	-1.96562	92.3884	9.55973	30211	1	327	1	0.30581	0.305342	64127	NOD2	-0.638723	-2.90328	92.3884
GO:0002816	GO Biological Processes	19	regulation of biosynthetic process of antibacterial peptides active against Gram-positive bacteria	19_GO:0044419 biological process involved in interspecies interaction between organisms	-1.96562	92.3884	9.55973	30211	1	327	1	0.30581	0.305342	64127	NOD2	-0.638723	-2.90328	92.3884
GO:0006963	GO Biological Processes	19	positive regulation of antibacterial peptide biosynthetic process	19_GO:0044419 biological process involved in interspecies interaction between organisms	-1.96562	92.3884	9.55973	30211	1	327	1	0.30581	0.305342	64127	NOD2	-0.638723	-2.90328	92.3884
GO:0006965	GO Biological Processes	19	positive regulation of biosynthetic process of antibacterial peptides active against Gram-positive bacteria	19_GO:0044419 biological process involved in interspecies interaction between organisms	-1.96562	92.3884	9.55973	30211	1	327	1	0.30581	0.305342	64127	NOD2	-0.638723	-2.90328	92.3884
GO:0032498	GO Biological Processes	19	detection of muramyl dipeptide	19_GO:0044419 biological process involved in interspecies interaction between organisms	-1.96562	92.3884	9.55973	30211	1	327	1	0.30581	0.305342	64127	NOD2	-0.638723	-2.90328	92.3884
GO:0002221	GO Biological Processes	19	pattern recognition receptor signaling pathway	19_GO:0002376 immune system process	-1.86196	4.34769	3.23306	30211	85	327	4	1.22324	0.607868	7100|7187|10392|64127	TLR5|TRAF3|NOD1|NOD2	-0.560669	-2.90328	92.3884
GO:0016045	GO Biological Processes	19	detection of bacterium	19_GO:0044419 biological process involved in interspecies interaction between organisms	-1.84561	10.8692	4.25772	30211	17	327	2	0.611621	0.431157	10392|64127	NOD1|NOD2	-0.555238	-2.90328	92.3884
GO:0002577	GO Biological Processes	19	regulation of antigen processing and presentation	19_GO:0002376 immune system process	-1.70964	9.23884	3.85542	30211	20	327	2	0.611621	0.431157	10392|64127	NOD1|NOD2	-0.474741	-2.90328	92.3884
GO:0098543	GO Biological Processes	19	detection of other organism	19_GO:0044419 biological process involved in interspecies interaction between organisms	-1.70964	9.23884	3.85542	30211	20	327	2	0.611621	0.431157	10392|64127	NOD1|NOD2	-0.474741	-2.90328	92.3884
GO:0032755	GO Biological Processes	19	positive regulation of interleukin-6 production	19_GO:0048518 positive regulation of biological process	-1.67201	3.80983	2.89942	30211	97	327	4	1.22324	0.607868	4155|10392|64127|113277	MBP|NOD1|NOD2|TMEM106A	-0.474741	-2.90328	92.3884
GO:0032499	GO Biological Processes	19	detection of peptidoglycan	19_GO:0044419 biological process involved in interspecies interaction between organisms	-1.66694	46.1942	6.68589	30211	2	327	1	0.30581	0.305342	64127	NOD2	-0.474741	-2.90328	92.3884
GO:0032677	GO Biological Processes	19	regulation of interleukin-8 production	19_GO:0032501 multicellular organismal process	-1.60135	3.62307	2.77583	30211	102	327	4	1.22324	0.607868	408|7100|10392|64127	ARRB1|TLR5|NOD1|NOD2	-0.429987	-2.90328	92.3884
GO:0032731	GO Biological Processes	19	positive regulation of interleukin-1 beta production	19_GO:0048518 positive regulation of biological process	-1.52682	4.47041	2.86134	30211	62	327	3	0.917431	0.527244	10392|64127|113277	NOD1|NOD2|TMEM106A	-0.394205	-2.90328	92.3884
GO:0032757	GO Biological Processes	19	positive regulation of interleukin-8 production	19_GO:0048518 positive regulation of biological process	-1.52682	4.47041	2.86134	30211	62	327	3	0.917431	0.527244	7100|10392|64127	TLR5|NOD1|NOD2	-0.394205	-2.90328	92.3884
GO:0098581	GO Biological Processes	19	detection of external biotic stimulus	19_GO:0050896 response to stimulus	-1.52662	7.39107	3.34403	30211	25	327	2	0.611621	0.431157	10392|64127	NOD1|NOD2	-0.394205	-2.90328	92.3884
GO:1901222	GO Biological Processes	19	regulation of NIK/NF-kappaB signaling	19_GO:0023052 signaling	-1.49701	3.35958	2.5934	30211	110	327	4	1.22324	0.607868	3987|10392|64127|80149	LIMS1|NOD1|NOD2|ZC3H12A	-0.394205	-2.90328	92.3884
GO:2000361	GO Biological Processes	19	regulation of prostaglandin-E synthase activity	19_GO:0065007 biological regulation	-1.49319	30.7961	5.3987	30211	3	327	1	0.30581	0.305342	64127	NOD2	-0.394205	-2.90328	92.3884
GO:2000363	GO Biological Processes	19	positive regulation of prostaglandin-E synthase activity	19_GO:0065007 biological regulation	-1.49319	30.7961	5.3987	30211	3	327	1	0.30581	0.305342	64127	NOD2	-0.394205	-2.90328	92.3884
GO:1901224	GO Biological Processes	19	positive regulation of NIK/NF-kappaB signaling	19_GO:0023052 signaling	-1.44111	4.13679	2.68876	30211	67	327	3	0.917431	0.527244	3987|10392|64127	LIMS1|NOD1|NOD2	-0.355027	-2.90328	92.3884
GO:0010669	GO Biological Processes	19	epithelial structure maintenance	19_GO:0032501 multicellular organismal process	-1.38054	6.15923	2.95739	30211	30	327	2	0.611621	0.431157	9079|64127	LDB2|NOD2	-0.327026	-2.90328	92.3884
GO:0060584	GO Biological Processes	19	regulation of prostaglandin-endoperoxide synthase activity	19_GO:0065007 biological regulation	-1.37059	23.0971	4.62318	30211	4	327	1	0.30581	0.305342	64127	NOD2	-0.327026	-2.90328	92.3884
GO:0060585	GO Biological Processes	19	positive regulation of prostaglandin-endoperoxide synthase activity	19_GO:0065007 biological regulation	-1.37059	23.0971	4.62318	30211	4	327	1	0.30581	0.305342	64127	NOD2	-0.327026	-2.90328	92.3884
GO:0002862	GO Biological Processes	19	negative regulation of inflammatory response to antigenic stimulus	19_GO:0002376 immune system process	-1.35462	5.96054	2.89055	30211	31	327	2	0.611621	0.431157	64127|79651	NOD2|RHBDF2	-0.316316	-2.90328	92.3884
GO:0032732	GO Biological Processes	19	positive regulation of interleukin-1 production	19_GO:0048518 positive regulation of biological process	-1.34801	3.79678	2.50261	30211	73	327	3	0.917431	0.527244	10392|64127|113277	NOD1|NOD2|TMEM106A	-0.310316	-2.90328	92.3884
GO:0046847	GO Biological Processes	19	filopodium assembly	19_GO:0009987 cellular process	-2.90328	13.8583	6.01711	30211	20	327	3	0.917431	0.527244	3691|23380|152273	ITGB4|SRGAP2|FGD5	-1.10462	-2.90328	92.3884
GO:0061450	GO Biological Processes	19	trophoblast cell migration	19_GO:0040011 locomotion	-1.96562	92.3884	9.55973	30211	1	327	1	0.30581	0.305342	3691	ITGB4	-0.638723	-2.90328	92.3884
GO:0032290	GO Biological Processes	19	peripheral nervous system myelin formation	19_GO:0032502 developmental process	-1.49319	30.7961	5.3987	30211	3	327	1	0.30581	0.305342	3691	ITGB4	-0.394205	-2.90328	92.3884
GO:0032651	GO Biological Processes	19	regulation of interleukin-1 beta production	19_GO:0032501 multicellular organismal process	-2.8923	5.03937	4.43965	30211	110	327	6	1.83486	0.742175	361|10392|28964|64127|80149|113277	AQP4|NOD1|GIT1|NOD2|ZC3H12A|TMEM106A	-1.09541	-2.8923	46.1942
GO:0032675	GO Biological Processes	19	regulation of interleukin-6 production	19_GO:0032501 multicellular organismal process	-2.55454	3.75999	3.79716	30211	172	327	7	2.14067	0.800391	361|408|4155|10392|64127|80149|113277	AQP4|ARRB1|MBP|NOD1|NOD2|ZC3H12A|TMEM106A	-0.908291	-2.8923	46.1942
GO:0032652	GO Biological Processes	19	regulation of interleukin-1 production	19_GO:0032501 multicellular organismal process	-2.54206	4.29713	3.92562	30211	129	327	6	1.83486	0.742175	361|10392|28964|64127|80149|113277	AQP4|NOD1|GIT1|NOD2|ZC3H12A|TMEM106A	-0.899532	-2.8923	46.1942
GO:0032691	GO Biological Processes	19	negative regulation of interleukin-1 beta production	19_GO:0048519 negative regulation of biological process	-1.94831	6.4457	3.73805	30211	43	327	3	0.917431	0.527244	361|28964|80149	AQP4|GIT1|ZC3H12A	-0.629126	-2.8923	46.1942
GO:0032692	GO Biological Processes	19	negative regulation of interleukin-1 production	19_GO:0048519 negative regulation of biological process	-1.74848	5.43461	3.31554	30211	51	327	3	0.917431	0.527244	361|28964|80149	AQP4|GIT1|ZC3H12A	-0.484368	-2.8923	46.1942
GO:0032088	GO Biological Processes	19	negative regulation of NF-kappaB transcription factor activity	19_GO:0008152 metabolic process	-1.70157	3.89004	2.95119	30211	95	327	4	1.22324	0.607868	408|7187|64127|80149	ARRB1|TRAF3|NOD2|ZC3H12A	-0.474741	-2.8923	46.1942
GO:0000294	GO Biological Processes	19	nuclear-transcribed mRNA catabolic process, endonucleolytic cleavage-dependent decay	19_GO:0048519 negative regulation of biological process	-1.66694	46.1942	6.68589	30211	2	327	1	0.30581	0.305342	80149	ZC3H12A	-0.474741	-2.8923	46.1942
GO:0046639	GO Biological Processes	19	negative regulation of alpha-beta T cell differentiation	19_GO:0022610 biological adhesion	-1.52662	7.39107	3.34403	30211	25	327	2	0.611621	0.431157	6469|80149	SHH|ZC3H12A	-0.394205	-2.8923	46.1942
GO:1904636	GO Biological Processes	19	response to ionomycin	19_GO:0050896 response to stimulus	-1.49319	30.7961	5.3987	30211	3	327	1	0.30581	0.305342	80149	ZC3H12A	-0.394205	-2.8923	46.1942
GO:1904637	GO Biological Processes	19	cellular response to ionomycin	19_GO:0050896 response to stimulus	-1.49319	30.7961	5.3987	30211	3	327	1	0.30581	0.305342	80149	ZC3H12A	-0.394205	-2.8923	46.1942
GO:0032715	GO Biological Processes	19	negative regulation of interleukin-6 production	19_GO:0048519 negative regulation of biological process	-1.40898	4.01689	2.62438	30211	69	327	3	0.917431	0.527244	361|408|80149	AQP4|ARRB1|ZC3H12A	-0.330881	-2.8923	46.1942
GO:1900015	GO Biological Processes	19	regulation of cytokine production involved in inflammatory response	19_GO:0032501 multicellular organismal process	-1.31904	3.69554	2.44491	30211	75	327	3	0.917431	0.527244	240|64127|80149	ALOX5|NOD2|ZC3H12A	-0.288066	-2.8923	46.1942
GO:1900271	GO Biological Processes	19	regulation of long-term synaptic potentiation	19_GO:0023052 signaling	-2.84913	8.2123	5.06467	30211	45	327	4	1.22324	0.607868	114|348|11170|23373	ADCY8|APOE|FAM107A|CRTC1	-1.06624	-2.84913	46.1942
GO:0032793	GO Biological Processes	19	positive regulation of CREB transcription factor activity	19_GO:0008152 metabolic process	-1.70964	9.23884	3.85542	30211	20	327	2	0.611621	0.431157	114|23373	ADCY8|CRTC1	-0.474741	-2.84913	46.1942
GO:1902631	GO Biological Processes	19	negative regulation of membrane hyperpolarization	19_GO:0048519 negative regulation of biological process	-1.66694	46.1942	6.68589	30211	2	327	1	0.30581	0.305342	23373	CRTC1	-0.474741	-2.84913	46.1942
GO:1900273	GO Biological Processes	19	positive regulation of long-term synaptic potentiation	19_GO:0023052 signaling	-1.63093	8.39894	3.6315	30211	22	327	2	0.611621	0.431157	114|23373	ADCY8|CRTC1	-0.452552	-2.84913	46.1942
GO:1902630	GO Biological Processes	19	regulation of membrane hyperpolarization	19_GO:0050789 regulation of biological process	-1.49319	30.7961	5.3987	30211	3	327	1	0.30581	0.305342	23373	CRTC1	-0.394205	-2.84913	46.1942
GO:0007613	GO Biological Processes	19	memory	19_GO:0007610 behavior	-1.35766	3.02913	2.34917	30211	122	327	4	1.22324	0.607868	114|348|23152|23373	ADCY8|APOE|CIC|CRTC1	-0.31699	-2.84913	46.1942
GO:0045834	GO Biological Processes	19	positive regulation of lipid metabolic process	19_GO:0048518 positive regulation of biological process	-2.842	4.22692	4.18585	30211	153	327	7	2.14067	0.800391	183|348|2261|7410|10062|64127|440503	AGT|APOE|FGFR3|VAV2|NR1H3|NOD2|PLIN5	-1.0636	-2.842	92.3884
GO:0043552	GO Biological Processes	19	positive regulation of phosphatidylinositol 3-kinase activity	19_GO:0048518 positive regulation of biological process	-2.26836	8.39894	4.44848	30211	33	327	3	0.917431	0.527244	2261|7410|64127	FGFR3|VAV2|NOD2	-0.762671	-2.842	92.3884
GO:0090218	GO Biological Processes	19	positive regulation of lipid kinase activity	19_GO:0048518 positive regulation of biological process	-2.12861	7.49095	4.13259	30211	37	327	3	0.917431	0.527244	2261|7410|64127	FGFR3|VAV2|NOD2	-0.673169	-2.842	92.3884
GO:1902178	GO Biological Processes	19	fibroblast growth factor receptor apoptotic signaling pathway	19_GO:0023052 signaling	-1.96562	92.3884	9.55973	30211	1	327	1	0.30581	0.305342	2261	FGFR3	-0.638723	-2.842	92.3884
GO:0043551	GO Biological Processes	19	regulation of phosphatidylinositol 3-kinase activity	19_GO:0008152 metabolic process	-1.62126	4.86255	3.05329	30211	57	327	3	0.917431	0.527244	2261|7410|64127	FGFR3|VAV2|NOD2	-0.445488	-2.842	92.3884
GO:0019216	GO Biological Processes	19	regulation of lipid metabolic process	19_GO:0008152 metabolic process	-1.49248	2.18026	2.28599	30211	339	327	8	2.44648	0.854316	183|348|2261|7410|10062|64127|79888|440503	AGT|APOE|FGFR3|VAV2|NR1H3|NOD2|LPCAT1|PLIN5	-0.393845	-2.842	92.3884
GO:0043550	GO Biological Processes	19	regulation of lipid kinase activity	19_GO:0008152 metabolic process	-1.40898	4.01689	2.62438	30211	69	327	3	0.917431	0.527244	2261|7410|64127	FGFR3|VAV2|NOD2	-0.330881	-2.842	92.3884
GO:1901699	GO Biological Processes	19	cellular response to nitrogen compound	19_GO:0050896 response to stimulus	-2.79845	2.33895	3.55844	30211	632	327	16	4.89297	1.19294	43|112|114|183|773|1291|1307|2915|5025|5029|6464|10392|10603|57521|64127|64900	ACHE|ADCY6|ADCY8|AGT|CACNA1A|COL6A1|COL16A1|GRM5|P2RX4|P2RY2|SHC1|NOD1|SH2B2|RPTOR|NOD2|LPIN3	-1.03596	-2.79845	3.10028
GO:0071417	GO Biological Processes	19	cellular response to organonitrogen compound	19_GO:0050896 response to stimulus	-2.79618	2.41854	3.58613	30211	573	327	15	4.58716	1.15691	112|114|183|773|1291|1307|2915|5025|5029|6464|10392|10603|57521|64127|64900	ADCY6|ADCY8|AGT|CACNA1A|COL6A1|COL16A1|GRM5|P2RX4|P2RY2|SHC1|NOD1|SH2B2|RPTOR|NOD2|LPIN3	-1.03596	-2.79845	3.10028
GO:1901653	GO Biological Processes	19	cellular response to peptide	19_GO:0050896 response to stimulus	-2.78814	3.10028	3.81141	30211	298	327	10	3.0581	0.952156	112|114|183|773|2915|6464|10392|10603|64127|64900	ADCY6|ADCY8|AGT|CACNA1A|GRM5|SHC1|NOD1|SH2B2|NOD2|LPIN3	-1.03596	-2.79845	3.10028
GO:1901652	GO Biological Processes	19	response to peptide	19_GO:0050896 response to stimulus	-2.53042	2.55452	3.41216	30211	434	327	12	3.66972	1.03974	112|114|183|773|2915|3663|6464|6513|10392|10603|64127|64900	ADCY6|ADCY8|AGT|CACNA1A|GRM5|IRF5|SHC1|SLC2A1|NOD1|SH2B2|NOD2|LPIN3	-0.890361	-2.79845	3.10028
GO:0071375	GO Biological Processes	19	cellular response to peptide hormone stimulus	19_GO:0050896 response to stimulus	-1.39254	2.3997	2.23385	30211	231	327	6	1.83486	0.742175	112|114|183|6464|10603|64900	ADCY6|ADCY8|AGT|SHC1|SH2B2|LPIN3	-0.327026	-2.79845	3.10028
GO:0035637	GO Biological Processes	19	multicellular organismal signaling	19_GO:0023052 signaling	-2.77413	4.77871	4.26535	30211	116	327	6	1.83486	0.742175	274|3752|4099|5025|8913|27092	BIN1|KCND3|MAG|P2RX4|CACNA1G|CACNG4	-1.03596	-2.77413	92.3884
GO:0019226	GO Biological Processes	19	transmission of nerve impulse	19_GO:0023052 signaling	-2.49768	6.59917	4.387	30211	56	327	4	1.22324	0.607868	4099|5025|8913|27092	MAG|P2RX4|CACNA1G|CACNG4	-0.888486	-2.77413	92.3884
GO:0086091	GO Biological Processes	19	regulation of heart rate by cardiac conduction	19_GO:0023052 signaling	-2.06501	7.1068	3.99185	30211	39	327	3	0.917431	0.527244	274|3752|8913	BIN1|KCND3|CACNA1G	-0.638723	-2.77413	92.3884
GO:0010045	GO Biological Processes	19	response to nickel cation	19_GO:0050896 response to stimulus	-1.96562	92.3884	9.55973	30211	1	327	1	0.30581	0.305342	8913	CACNA1G	-0.638723	-2.77413	92.3884
GO:0060047	GO Biological Processes	19	heart contraction	19_GO:0032501 multicellular organismal process	-1.7474	4.01689	3.03153	30211	92	327	4	1.22324	0.607868	3752|6196|8913|10848	KCND3|RPS6KA2|CACNA1G|PPP1R13L	-0.484368	-2.77413	92.3884
GO:1903522	GO Biological Processes	19	regulation of blood circulation	19_GO:0032501 multicellular organismal process	-1.65699	2.52624	2.56531	30211	256	327	7	2.14067	0.800391	40|183|274|3752|5025|8913|80149	ASIC2|AGT|BIN1|KCND3|P2RX4|CACNA1G|ZC3H12A	-0.468289	-2.77413	92.3884
GO:0008016	GO Biological Processes	19	regulation of heart contraction	19_GO:0032501 multicellular organismal process	-1.5905	2.67792	2.53395	30211	207	327	6	1.83486	0.742175	183|274|3752|5025|8913|80149	AGT|BIN1|KCND3|P2RX4|CACNA1G|ZC3H12A	-0.422618	-2.77413	92.3884
GO:0002027	GO Biological Processes	19	regulation of heart rate	19_GO:0032501 multicellular organismal process	-1.56103	3.51956	2.70534	30211	105	327	4	1.22324	0.607868	183|274|3752|8913	AGT|BIN1|KCND3|CACNA1G	-0.399291	-2.77413	92.3884
GO:0003015	GO Biological Processes	19	heart process	19_GO:0032501 multicellular organismal process	-1.52216	3.42179	2.63739	30211	108	327	4	1.22324	0.607868	3752|6196|8913|10848	KCND3|RPS6KA2|CACNA1G|PPP1R13L	-0.394205	-2.77413	92.3884
GO:0061337	GO Biological Processes	19	cardiac conduction	19_GO:0023052 signaling	-1.45762	4.19947	2.7219	30211	66	327	3	0.917431	0.527244	274|3752|8913	BIN1|KCND3|CACNA1G	-0.369814	-2.77413	92.3884
GO:0019228	GO Biological Processes	19	neuronal action potential	19_GO:0023052 signaling	-1.38054	6.15923	2.95739	30211	30	327	2	0.611621	0.431157	5025|8913	P2RX4|CACNA1G	-0.327026	-2.77413	92.3884
GO:0060048	GO Biological Processes	19	cardiac muscle contraction	19_GO:0032501 multicellular organismal process	-1.31904	3.69554	2.44491	30211	75	327	3	0.917431	0.527244	3752|8913|10848	KCND3|CACNA1G|PPP1R13L	-0.288066	-2.77413	92.3884
GO:0055118	GO Biological Processes	19	negative regulation of cardiac muscle contraction	19_GO:0048519 negative regulation of biological process	-2.76895	30.7961	7.6353	30211	6	327	2	0.611621	0.431157	274|80149	BIN1|ZC3H12A	-1.03596	-2.76895	92.3884
GO:0045988	GO Biological Processes	19	negative regulation of striated muscle contraction	19_GO:0048519 negative regulation of biological process	-2.50411	23.0971	6.5386	30211	8	327	2	0.611621	0.431157	274|80149	BIN1|ZC3H12A	-0.889821	-2.76895	92.3884
GO:1902959	GO Biological Processes	19	regulation of aspartic-type endopeptidase activity involved in amyloid precursor protein catabolic process	19_GO:0008152 metabolic process	-2.30427	18.4777	5.78233	30211	10	327	2	0.611621	0.431157	274|8301	BIN1|PICALM	-0.786684	-2.76895	92.3884
GO:1902992	GO Biological Processes	19	negative regulation of amyloid precursor protein catabolic process	19_GO:0048519 negative regulation of biological process	-2.26836	8.39894	4.44848	30211	33	327	3	0.917431	0.527244	274|348|8301	BIN1|APOE|PICALM	-0.762671	-2.76895	92.3884
GO:1905245	GO Biological Processes	19	regulation of aspartic-type peptidase activity	19_GO:0008152 metabolic process	-2.14414	15.3981	5.21829	30211	12	327	2	0.611621	0.431157	274|8301	BIN1|PICALM	-0.684666	-2.76895	92.3884
GO:0106135	GO Biological Processes	19	negative regulation of cardiac muscle cell contraction	19_GO:0051179 localization	-1.96562	92.3884	9.55973	30211	1	327	1	0.30581	0.305342	274	BIN1	-0.638723	-2.76895	92.3884
GO:1903946	GO Biological Processes	19	negative regulation of ventricular cardiac muscle cell action potential	19_GO:0051179 localization	-1.96562	92.3884	9.55973	30211	1	327	1	0.30581	0.305342	274	BIN1	-0.638723	-2.76895	92.3884
GO:1902003	GO Biological Processes	19	regulation of amyloid-beta formation	19_GO:0008152 metabolic process	-1.81886	5.77427	3.46275	30211	48	327	3	0.917431	0.527244	274|348|8301	BIN1|APOE|PICALM	-0.534118	-2.76895	92.3884
GO:1902991	GO Biological Processes	19	regulation of amyloid precursor protein catabolic process	19_GO:0008152 metabolic process	-1.66184	5.03937	3.13644	30211	55	327	3	0.917431	0.527244	274|348|8301	BIN1|APOE|PICALM	-0.471832	-2.76895	92.3884
GO:0008333	GO Biological Processes	19	endosome to lysosome transport	19_GO:0051179 localization	-1.54496	4.54369	2.89806	30211	61	327	3	0.917431	0.527244	274|27092|80700	BIN1|CACNG4|UBXN6	-0.394205	-2.76895	92.3884
GO:0045932	GO Biological Processes	19	negative regulation of muscle contraction	19_GO:0048519 negative regulation of biological process	-1.52662	7.39107	3.34403	30211	25	327	2	0.611621	0.431157	274|80149	BIN1|ZC3H12A	-0.394205	-2.76895	92.3884
GO:0045822	GO Biological Processes	19	negative regulation of heart contraction	19_GO:0048519 negative regulation of biological process	-1.49492	7.1068	3.25863	30211	26	327	2	0.611621	0.431157	274|80149	BIN1|ZC3H12A	-0.394205	-2.76895	92.3884
GO:0065005	GO Biological Processes	19	protein-lipid complex assembly	19_GO:0009987 cellular process	-1.49492	7.1068	3.25863	30211	26	327	2	0.611621	0.431157	274|348	BIN1|APOE	-0.394205	-2.76895	92.3884
GO:0060988	GO Biological Processes	19	lipid tube assembly	19_GO:0009987 cellular process	-1.49319	30.7961	5.3987	30211	3	327	1	0.30581	0.305342	274	BIN1	-0.394205	-2.76895	92.3884
GO:1902960	GO Biological Processes	19	negative regulation of aspartic-type endopeptidase activity involved in amyloid precursor protein catabolic process	19_GO:0048519 negative regulation of biological process	-1.49319	30.7961	5.3987	30211	3	327	1	0.30581	0.305342	274	BIN1	-0.394205	-2.76895	92.3884
GO:1904878	GO Biological Processes	19	negative regulation of calcium ion transmembrane transport via high voltage-gated calcium channel	19_GO:0051179 localization	-1.49319	30.7961	5.3987	30211	3	327	1	0.30581	0.305342	274	BIN1	-0.394205	-2.76895	92.3884
GO:1903523	GO Biological Processes	19	negative regulation of blood circulation	19_GO:0048519 negative regulation of biological process	-1.46456	6.84358	3.17762	30211	27	327	2	0.611621	0.431157	274|80149	BIN1|ZC3H12A	-0.376064	-2.76895	92.3884
GO:1902430	GO Biological Processes	19	negative regulation of amyloid-beta formation	19_GO:0048519 negative regulation of biological process	-1.40745	6.37161	3.02733	30211	29	327	2	0.611621	0.431157	274|348	BIN1|APOE	-0.330881	-2.76895	92.3884
GO:1905246	GO Biological Processes	19	negative regulation of aspartic-type peptidase activity	19_GO:0048519 negative regulation of biological process	-1.37059	23.0971	4.62318	30211	4	327	1	0.30581	0.305342	274	BIN1	-0.327026	-2.76895	92.3884
GO:0106014	GO Biological Processes	19	regulation of inflammatory response to wounding	19_GO:0050896 response to stimulus	-2.76895	30.7961	7.6353	30211	6	327	2	0.611621	0.431157	240|28964	ALOX5|GIT1	-1.03596	-2.76895	92.3884
GO:1903035	GO Biological Processes	19	negative regulation of response to wounding	19_GO:0048519 negative regulation of biological process	-2.5454	5.19036	4.14128	30211	89	327	5	1.52905	0.678565	240|348|5802|28964|55966	ALOX5|APOE|PTPRS|GIT1|AJAP1	-0.900395	-2.76895	92.3884
GO:1903034	GO Biological Processes	19	regulation of response to wounding	19_GO:0050896 response to stimulus	-2.01649	3.33934	3.16148	30211	166	327	6	1.83486	0.742175	240|348|5802|23189|28964|55966	ALOX5|APOE|PTPRS|KANK1|GIT1|AJAP1	-0.638723	-2.76895	92.3884
GO:1901753	GO Biological Processes	19	leukotriene A4 biosynthetic process	19_GO:0008152 metabolic process	-1.96562	92.3884	9.55973	30211	1	327	1	0.30581	0.305342	240	ALOX5	-0.638723	-2.76895	92.3884
GO:0002538	GO Biological Processes	19	arachidonic acid metabolite production involved in inflammatory response	19_GO:0032501 multicellular organismal process	-1.66694	46.1942	6.68589	30211	2	327	1	0.30581	0.305342	240	ALOX5	-0.474741	-2.76895	92.3884
GO:0002540	GO Biological Processes	19	leukotriene production involved in inflammatory response	19_GO:0032501 multicellular organismal process	-1.66694	46.1942	6.68589	30211	2	327	1	0.30581	0.305342	240	ALOX5	-0.474741	-2.76895	92.3884
GO:1901751	GO Biological Processes	19	leukotriene A4 metabolic process	19_GO:0008152 metabolic process	-1.66694	46.1942	6.68589	30211	2	327	1	0.30581	0.305342	240	ALOX5	-0.474741	-2.76895	92.3884
GO:0050680	GO Biological Processes	19	negative regulation of epithelial cell proliferation	19_GO:0048519 negative regulation of biological process	-1.49622	2.85149	2.47169	30211	162	327	5	1.52905	0.678565	240|348|652|22846|26160	ALOX5|APOE|BMP4|VASH1|IFT172	-0.394205	-2.76895	92.3884
GO:0106015	GO Biological Processes	19	negative regulation of inflammatory response to wounding	19_GO:0048519 negative regulation of biological process	-1.49319	30.7961	5.3987	30211	3	327	1	0.30581	0.305342	28964	GIT1	-0.394205	-2.76895	92.3884
GO:1904999	GO Biological Processes	19	positive regulation of leukocyte adhesion to arterial endothelial cell	19_GO:0022610 biological adhesion	-1.49319	30.7961	5.3987	30211	3	327	1	0.30581	0.305342	240	ALOX5	-0.394205	-2.76895	92.3884
GO:2001301	GO Biological Processes	19	lipoxin biosynthetic process	19_GO:0008152 metabolic process	-1.37059	23.0971	4.62318	30211	4	327	1	0.30581	0.305342	240	ALOX5	-0.327026	-2.76895	92.3884
GO:0061045	GO Biological Processes	19	negative regulation of wound healing	19_GO:0048519 negative regulation of biological process	-1.34801	3.79678	2.50261	30211	73	327	3	0.917431	0.527244	240|348|55966	ALOX5|APOE|AJAP1	-0.310316	-2.76895	92.3884
GO:0001937	GO Biological Processes	19	negative regulation of endothelial cell proliferation	19_GO:0048519 negative regulation of biological process	-1.30492	3.64691	2.4168	30211	76	327	3	0.917431	0.527244	240|348|22846	ALOX5|APOE|VASH1	-0.278377	-2.76895	92.3884
GO:0046533	GO Biological Processes	19	negative regulation of photoreceptor cell differentiation	19_GO:0032502 developmental process	-2.76895	30.7961	7.6353	30211	6	327	2	0.611621	0.431157	1745|30812	DLX1|SOX8	-1.03596	-2.76895	92.3884
GO:0046532	GO Biological Processes	19	regulation of photoreceptor cell differentiation	19_GO:0032502 developmental process	-2.62593	26.3967	7.02949	30211	7	327	2	0.611621	0.431157	1745|30812	DLX1|SOX8	-0.954002	-2.76895	92.3884
GO:0008593	GO Biological Processes	19	regulation of Notch signaling pathway	19_GO:0023052 signaling	-2.38465	4.76229	3.88225	30211	97	327	5	1.52905	0.678565	408|1745|51162|64127|157285	ARRB1|DLX1|EGFL7|NOD2|PRAG1	-0.823162	-2.76895	92.3884
GO:0021892	GO Biological Processes	19	cerebral cortex GABAergic interneuron differentiation	19_GO:0032502 developmental process	-2.30427	18.4777	5.78233	30211	10	327	2	0.611621	0.431157	1745|170302	DLX1|ARX	-0.786684	-2.76895	92.3884
GO:0045746	GO Biological Processes	19	negative regulation of Notch signaling pathway	19_GO:0023052 signaling	-2.09633	7.29382	4.06094	30211	38	327	3	0.917431	0.527244	408|1745|51162	ARRB1|DLX1|EGFL7	-0.646491	-2.76895	92.3884
GO:0097154	GO Biological Processes	19	GABAergic neuron differentiation	19_GO:0032502 developmental process	-2.07469	14.2136	4.98464	30211	13	327	2	0.611621	0.431157	1745|170302	DLX1|ARX	-0.638723	-2.76895	92.3884
GO:0014014	GO Biological Processes	19	negative regulation of gliogenesis	19_GO:0032502 developmental process	-2.00503	6.76013	3.8607	30211	41	327	3	0.917431	0.527244	1745|6663|9283	DLX1|SOX10|GPR37L1	-0.638723	-2.76895	92.3884
GO:0021831	GO Biological Processes	19	embryonic olfactory bulb interneuron precursor migration	19_GO:0040011 locomotion	-1.96562	92.3884	9.55973	30211	1	327	1	0.30581	0.305342	170302	ARX	-0.638723	-2.76895	92.3884
GO:0021893	GO Biological Processes	19	cerebral cortex GABAergic interneuron fate commitment	19_GO:0032502 developmental process	-1.66694	46.1942	6.68589	30211	2	327	1	0.30581	0.305342	1745	DLX1	-0.474741	-2.76895	92.3884
GO:1902871	GO Biological Processes	19	positive regulation of amacrine cell differentiation	19_GO:0032502 developmental process	-1.66694	46.1942	6.68589	30211	2	327	1	0.30581	0.305342	1745	DLX1	-0.474741	-2.76895	92.3884
GO:0021895	GO Biological Processes	19	cerebral cortex neuron differentiation	19_GO:0032502 developmental process	-1.49492	7.1068	3.25863	30211	26	327	2	0.611621	0.431157	1745|170302	DLX1|ARX	-0.394205	-2.76895	92.3884
GO:1902869	GO Biological Processes	19	regulation of amacrine cell differentiation	19_GO:0032502 developmental process	-1.49319	30.7961	5.3987	30211	3	327	1	0.30581	0.305342	1745	DLX1	-0.394205	-2.76895	92.3884
GO:0045686	GO Biological Processes	19	negative regulation of glial cell differentiation	19_GO:0032502 developmental process	-1.46456	6.84358	3.17762	30211	27	327	2	0.611621	0.431157	1745|9283	DLX1|GPR37L1	-0.376064	-2.76895	92.3884
GO:0021759	GO Biological Processes	19	globus pallidus development	19_GO:0032502 developmental process	-1.37059	23.0971	4.62318	30211	4	327	1	0.30581	0.305342	170302	ARX	-0.327026	-2.76895	92.3884
GO:0051924	GO Biological Processes	19	regulation of calcium ion transport	19_GO:0051179 localization	-2.75497	3.31273	3.84876	30211	251	327	9	2.75229	0.904718	183|274|784|816|818|2902|5025|6786|117531	AGT|BIN1|CACNB3|CAMK2B|CAMK2G|GRIN1|P2RX4|STIM1|TMC1	-1.02502	-2.75497	3.82297
GO:0006874	GO Biological Processes	19	cellular calcium ion homeostasis	19_GO:0065007 biological regulation	-2.62903	2.62716	3.52118	30211	422	327	12	3.66972	1.03974	114|183|348|666|773|784|2840|2902|2915|5025|5745|6786	ADCY8|AGT|APOE|BOK|CACNA1A|CACNB3|GPR17|GRIN1|GRM5|P2RX4|PTH1R|STIM1	-0.954002	-2.75497	3.82297
GO:0019932	GO Biological Processes	19	second-messenger-mediated signaling	19_GO:0023052 signaling	-2.61663	3.45377	3.76818	30211	214	327	8	2.44648	0.854316	183|348|576|2902|2915|5025|7462|22859	AGT|APOE|ADGRB2|GRIN1|GRM5|P2RX4|LAT2|ADGRL1	-0.954002	-2.75497	3.82297
GO:0055074	GO Biological Processes	19	calcium ion homeostasis	19_GO:0065007 biological regulation	-2.52238	2.54864	3.40324	30211	435	327	12	3.66972	1.03974	114|183|348|666|773|784|2840|2902|2915|5025|5745|6786	ADCY8|AGT|APOE|BOK|CACNA1A|CACNB3|GPR17|GRIN1|GRM5|P2RX4|PTH1R|STIM1	-0.889821	-2.75497	3.82297
GO:0050801	GO Biological Processes	19	ion homeostasis	19_GO:0065007 biological regulation	-2.4201	2.08303	3.15036	30211	754	327	17	5.19878	1.22768	114|183|348|666|771|773|784|2840|2902|2915|5025|5029|5745|6786|8301|8913|84286	ADCY8|AGT|APOE|BOK|CA12|CACNA1A|CACNB3|GPR17|GRIN1|GRM5|P2RX4|P2RY2|PTH1R|STIM1|PICALM|CACNA1G|TMEM175	-0.835413	-2.75497	3.82297
GO:0072503	GO Biological Processes	19	cellular divalent inorganic cation homeostasis	19_GO:0065007 biological regulation	-2.35997	2.43127	3.22148	30211	456	327	12	3.66972	1.03974	114|183|348|666|773|784|2840|2902|2915|5025|5745|6786	ADCY8|AGT|APOE|BOK|CACNA1A|CACNB3|GPR17|GRIN1|GRM5|P2RX4|PTH1R|STIM1	-0.807621	-2.75497	3.82297
GO:0010959	GO Biological Processes	19	regulation of metal ion transport	19_GO:0051179 localization	-2.32152	2.52177	3.2171	30211	403	327	11	3.36391	0.997053	183|274|784|816|818|2902|5025|6536|6786|30820|117531	AGT|BIN1|CACNB3|CAMK2B|CAMK2G|GRIN1|P2RX4|SLC6A9|STIM1|KCNIP1|TMC1	-0.787865	-2.75497	3.82297
GO:0019722	GO Biological Processes	19	calcium-mediated signaling	19_GO:0023052 signaling	-2.29368	3.82297	3.56436	30211	145	327	6	1.83486	0.742175	576|2902|2915|5025|7462|22859	ADGRB2|GRIN1|GRM5|P2RX4|LAT2|ADGRL1	-0.777782	-2.75497	3.82297
GO:0072507	GO Biological Processes	19	divalent inorganic cation homeostasis	19_GO:0065007 biological regulation	-2.20181	2.31937	3.04153	30211	478	327	12	3.66972	1.03974	114|183|348|666|773|784|2840|2902|2915|5025|5745|6786	ADCY8|AGT|APOE|BOK|CACNA1A|CACNB3|GPR17|GRIN1|GRM5|P2RX4|PTH1R|STIM1	-0.726626	-2.75497	3.82297
GO:0055082	GO Biological Processes	19	cellular chemical homeostasis	19_GO:0065007 biological regulation	-2.10888	1.98152	2.83952	30211	746	327	16	4.89297	1.19294	114|183|348|361|666|773|784|2840|2902|2915|5025|5029|5745|5894|6786|84286	ADCY8|AGT|APOE|AQP4|BOK|CACNA1A|CACNB3|GPR17|GRIN1|GRM5|P2RX4|P2RY2|PTH1R|RAF1|STIM1|TMEM175	-0.655844	-2.75497	3.82297
GO:0051480	GO Biological Processes	19	regulation of cytosolic calcium ion concentration	19_GO:0065007 biological regulation	-2.10381	2.63131	3.04938	30211	316	327	9	2.75229	0.904718	114|183|666|773|784|2840|2902|2915|5025	ADCY8|AGT|BOK|CACNA1A|CACNB3|GPR17|GRIN1|GRM5|P2RX4	-0.652377	-2.75497	3.82297
GO:0006873	GO Biological Processes	19	cellular ion homeostasis	19_GO:0065007 biological regulation	-2.00428	2.03691	2.76241	30211	635	327	14	4.28135	1.11948	114|183|348|666|773|784|2840|2902|2915|5025|5029|5745|6786|84286	ADCY8|AGT|APOE|BOK|CACNA1A|CACNB3|GPR17|GRIN1|GRM5|P2RX4|P2RY2|PTH1R|STIM1|TMEM175	-0.638723	-2.75497	3.82297
GO:0098771	GO Biological Processes	19	inorganic ion homeostasis	19_GO:0065007 biological regulation	-1.99493	1.97411	2.73168	30211	702	327	15	4.58716	1.15691	114|183|348|666|771|773|784|2840|2902|2915|5025|5745|6786|8301|84286	ADCY8|AGT|APOE|BOK|CA12|CACNA1A|CACNB3|GPR17|GRIN1|GRM5|P2RX4|PTH1R|STIM1|PICALM|TMEM175	-0.638723	-2.75497	3.82297
GO:0006875	GO Biological Processes	19	cellular metal ion homeostasis	19_GO:0065007 biological regulation	-1.75708	2.01575	2.5148	30211	550	327	12	3.66972	1.03974	114|183|348|666|773|784|2840|2902|2915|5025|5745|6786	ADCY8|AGT|APOE|BOK|CACNA1A|CACNB3|GPR17|GRIN1|GRM5|P2RX4|PTH1R|STIM1	-0.486754	-2.75497	3.82297
GO:0055065	GO Biological Processes	19	metal ion homeostasis	19_GO:0065007 biological regulation	-1.74523	1.94344	2.47883	30211	618	327	13	3.97554	1.08048	114|183|348|666|773|784|2840|2902|2915|5025|5745|6786|8301	ADCY8|AGT|APOE|BOK|CACNA1A|CACNB3|GPR17|GRIN1|GRM5|P2RX4|PTH1R|STIM1|PICALM	-0.482708	-2.75497	3.82297
GO:0030003	GO Biological Processes	19	cellular cation homeostasis	19_GO:0065007 biological regulation	-1.735	1.93718	2.46642	30211	620	327	13	3.97554	1.08048	114|183|348|666|773|784|2840|2902|2915|5025|5745|6786|84286	ADCY8|AGT|APOE|BOK|CACNA1A|CACNB3|GPR17|GRIN1|GRM5|P2RX4|PTH1R|STIM1|TMEM175	-0.474741	-2.75497	3.82297
GO:0055080	GO Biological Processes	19	cation homeostasis	19_GO:0065007 biological regulation	-1.71127	1.86913	2.41945	30211	692	327	14	4.28135	1.11948	114|183|348|666|773|784|2840|2902|2915|5025|5745|6786|8301|84286	ADCY8|AGT|APOE|BOK|CACNA1A|CACNB3|GPR17|GRIN1|GRM5|P2RX4|PTH1R|STIM1|PICALM|TMEM175	-0.474741	-2.75497	3.82297
GO:0007204	GO Biological Processes	19	positive regulation of cytosolic calcium ion concentration	19_GO:0065007 biological regulation	-1.46742	2.30149	2.29282	30211	281	327	7	2.14067	0.800391	114|183|773|784|2840|2902|5025	ADCY8|AGT|CACNA1A|CACNB3|GPR17|GRIN1|P2RX4	-0.376064	-2.75497	3.82297
GO:0051928	GO Biological Processes	19	positive regulation of calcium ion transport	19_GO:0051179 localization	-1.39076	3.10549	2.40731	30211	119	327	4	1.22324	0.607868	784|2902|5025|6786	CACNB3|GRIN1|P2RX4|STIM1	-0.327026	-2.75497	3.82297
GO:0032870	GO Biological Processes	19	cellular response to hormone stimulus	19_GO:0050896 response to stimulus	-2.69866	2.55542	3.55508	30211	470	327	13	3.97554	1.08048	31|112|114|183|652|1508|6464|6663|10062|10603|11170|64900|112398	ACACA|ADCY6|ADCY8|AGT|BMP4|CTSB|SHC1|SOX10|NR1H3|SH2B2|FAM107A|LPIN3|EGLN2	-0.992273	-2.69866	7.1068
GO:0071396	GO Biological Processes	19	cellular response to lipid	19_GO:0050896 response to stimulus	-2.47634	2.40691	3.31498	30211	499	327	13	3.97554	1.08048	112|114|361|652|6663|7479|10062|11170|28964|64127|80149|112398|114881	ADCY6|ADCY8|AQP4|BMP4|SOX10|WNT8B|NR1H3|FAM107A|GIT1|NOD2|ZC3H12A|EGLN2|OSBPL7	-0.870568	-2.69866	7.1068
GO:0009725	GO Biological Processes	19	response to hormone	19_GO:0050896 response to stimulus	-2.12997	1.9922	2.86253	30211	742	327	16	4.89297	1.19294	31|112|114|183|361|652|1508|4155|6464|6513|6663|10062|10603|11170|64900|112398	ACACA|ADCY6|ADCY8|AGT|AQP4|BMP4|CTSB|MBP|SHC1|SLC2A1|SOX10|NR1H3|SH2B2|FAM107A|LPIN3|EGLN2	-0.673169	-2.69866	7.1068
GO:0032570	GO Biological Processes	19	response to progesterone	19_GO:0050896 response to stimulus	-2.06501	7.1068	3.99185	30211	39	327	3	0.917431	0.527244	4155|6663|10062	MBP|SOX10|NR1H3	-0.638723	-2.69866	7.1068
GO:0071407	GO Biological Processes	19	cellular response to organic cyclic compound	19_GO:0050896 response to stimulus	-2.02918	2.19972	2.84117	30211	504	327	12	3.66972	1.03974	112|114|361|652|5025|5029|6663|11170|64127|80149|112398|114881	ADCY6|ADCY8|AQP4|BMP4|P2RX4|P2RY2|SOX10|FAM107A|NOD2|ZC3H12A|EGLN2|OSBPL7	-0.638723	-2.69866	7.1068
GO:0048545	GO Biological Processes	19	response to steroid hormone	19_GO:0050896 response to stimulus	-1.53264	2.37764	2.38744	30211	272	327	7	2.14067	0.800391	361|652|4155|6663|10062|11170|112398	AQP4|BMP4|MBP|SOX10|NR1H3|FAM107A|EGLN2	-0.394205	-2.69866	7.1068
GO:0051646	GO Biological Processes	19	mitochondrion localization	19_GO:0051179 localization	-2.67839	7.39107	4.73114	30211	50	327	4	1.22324	0.607868	10013|55288|89941|440503	HDAC6|RHOT1|RHOT2|PLIN5	-0.977138	-2.67839	16.7979
GO:0034643	GO Biological Processes	19	establishment of mitochondrion localization, microtubule-mediated	19_GO:0051179 localization	-2.61582	11.0866	5.27767	30211	25	327	3	0.917431	0.527244	10013|55288|89941	HDAC6|RHOT1|RHOT2	-0.954002	-2.67839	16.7979
GO:0047497	GO Biological Processes	19	mitochondrion transport along microtubule	19_GO:0051179 localization	-2.61582	11.0866	5.27767	30211	25	327	3	0.917431	0.527244	10013|55288|89941	HDAC6|RHOT1|RHOT2	-0.954002	-2.67839	16.7979
GO:0051654	GO Biological Processes	19	establishment of mitochondrion localization	19_GO:0051179 localization	-2.42864	9.55742	4.82278	30211	29	327	3	0.917431	0.527244	10013|55288|89941	HDAC6|RHOT1|RHOT2	-0.840689	-2.67839	16.7979
GO:0008637	GO Biological Processes	19	apoptotic mitochondrial changes	19_GO:0009987 cellular process	-2.41554	6.26362	4.23333	30211	59	327	4	1.22324	0.607868	666|55288|57805|89941	BOK|RHOT1|CCAR2|RHOT2	-0.833014	-2.67839	16.7979
GO:0099111	GO Biological Processes	19	microtubule-based transport	19_GO:0051179 localization	-2.33016	3.42179	3.49364	30211	189	327	7	2.14067	0.800391	361|10013|23162|26160|55288|66000|89941	AQP4|HDAC6|MAPK8IP3|IFT172|RHOT1|TMEM108|RHOT2	-0.794578	-2.67839	16.7979
GO:0010970	GO Biological Processes	19	transport along microtubule	19_GO:0051179 localization	-2.25099	3.74547	3.50237	30211	148	327	6	1.83486	0.742175	10013|23162|26160|55288|66000|89941	HDAC6|MAPK8IP3|IFT172|RHOT1|TMEM108|RHOT2	-0.748905	-2.67839	16.7979
GO:0097345	GO Biological Processes	19	mitochondrial outer membrane permeabilization	19_GO:0023052 signaling	-2.22022	16.7979	5.48178	30211	11	327	2	0.611621	0.431157	55288|89941	RHOT1|RHOT2	-0.739962	-2.67839	16.7979
GO:0007017	GO Biological Processes	19	microtubule-based process	19_GO:0009987 cellular process	-2.02142	1.93737	2.74332	30211	763	327	16	4.89297	1.19294	361|991|1855|4134|6867|10013|23162|23380|26160|55288|55700|66000|81551|89941|146845|152206	AQP4|CDC20|DVL1|MAP4|TACC1|HDAC6|MAPK8IP3|SRGAP2|IFT172|RHOT1|MAP7D1|TMEM108|STMN4|RHOT2|CFAP52|CCDC13	-0.638723	-2.67839	16.7979
GO:1902110	GO Biological Processes	19	positive regulation of mitochondrial membrane permeability involved in apoptotic process	19_GO:0051179 localization	-1.84561	10.8692	4.25772	30211	17	327	2	0.611621	0.431157	55288|89941	RHOT1|RHOT2	-0.555238	-2.67839	16.7979
GO:0007018	GO Biological Processes	19	microtubule-based movement	19_GO:0009987 cellular process	-1.78536	2.32912	2.64257	30211	357	327	9	2.75229	0.904718	361|4134|10013|23162|26160|55288|66000|89941|146845	AQP4|MAP4|HDAC6|MAPK8IP3|IFT172|RHOT1|TMEM108|RHOT2|CFAP52	-0.50815	-2.67839	16.7979
GO:0030705	GO Biological Processes	19	cytoskeleton-dependent intracellular transport	19_GO:0051179 localization	-1.77201	2.94857	2.80348	30211	188	327	6	1.83486	0.742175	10013|23162|26160|55288|66000|89941	HDAC6|MAPK8IP3|IFT172|RHOT1|TMEM108|RHOT2	-0.499488	-2.67839	16.7979
GO:1902686	GO Biological Processes	19	mitochondrial outer membrane permeabilization involved in programmed cell death	19_GO:0051179 localization	-1.75232	9.72509	3.97952	30211	19	327	2	0.611621	0.431157	55288|89941	RHOT1|RHOT2	-0.485656	-2.67839	16.7979
GO:0010821	GO Biological Processes	19	regulation of mitochondrion organization	19_GO:0050789 regulation of biological process	-1.70002	3.23036	2.79654	30211	143	327	5	1.52905	0.678565	666|10013|55288|84749|89941	BOK|HDAC6|RHOT1|USP30|RHOT2	-0.474741	-2.67839	16.7979
GO:0035794	GO Biological Processes	19	positive regulation of mitochondrial membrane permeability	19_GO:0051179 localization	-1.63093	8.39894	3.6315	30211	22	327	2	0.611621	0.431157	55288|89941	RHOT1|RHOT2	-0.452552	-2.67839	16.7979
GO:0098930	GO Biological Processes	19	axonal transport	19_GO:0051179 localization	-1.56346	4.61942	2.93558	30211	60	327	3	0.917431	0.527244	10013|23162|66000	HDAC6|MAPK8IP3|TMEM108	-0.400119	-2.67839	16.7979
GO:0097190	GO Biological Processes	19	apoptotic signaling pathway	19_GO:0023052 signaling	-1.56269	2.41313	2.4307	30211	268	327	7	2.14067	0.800391	666|2261|5025|5894|6469|55288|89941	BOK|FGFR3|P2RX4|RAF1|SHH|RHOT1|RHOT2	-0.399752	-2.67839	16.7979
GO:0046902	GO Biological Processes	19	regulation of mitochondrial membrane permeability	19_GO:0051179 localization	-1.54496	4.54369	2.89806	30211	61	327	3	0.917431	0.527244	666|55288|89941	BOK|RHOT1|RHOT2	-0.394205	-2.67839	16.7979
GO:1902108	GO Biological Processes	19	regulation of mitochondrial membrane permeability involved in apoptotic process	19_GO:0051179 localization	-1.52662	7.39107	3.34403	30211	25	327	2	0.611621	0.431157	55288|89941	RHOT1|RHOT2	-0.394205	-2.67839	16.7979
GO:1905710	GO Biological Processes	19	positive regulation of membrane permeability	19_GO:0065007 biological regulation	-1.46456	6.84358	3.17762	30211	27	327	2	0.611621	0.431157	55288|89941	RHOT1|RHOT2	-0.376064	-2.67839	16.7979
GO:0008088	GO Biological Processes	19	axo-dendritic transport	19_GO:0051179 localization	-1.36286	3.84952	2.53223	30211	72	327	3	0.917431	0.527244	10013|23162|66000	HDAC6|MAPK8IP3|TMEM108	-0.321153	-2.67839	16.7979
GO:0090559	GO Biological Processes	19	regulation of membrane permeability	19_GO:0065007 biological regulation	-1.30492	3.64691	2.4168	30211	76	327	3	0.917431	0.527244	666|55288|89941	BOK|RHOT1|RHOT2	-0.278377	-2.67839	16.7979
GO:0001952	GO Biological Processes	19	regulation of cell-matrix adhesion	19_GO:0022610 biological adhesion	-2.64538	4.50675	4.07653	30211	123	327	6	1.83486	0.742175	1307|3987|11170|50488|55920|55966	COL16A1|LIMS1|FAM107A|MINK1|RCC2|AJAP1	-0.961345	-2.64538	46.1942
GO:1900027	GO Biological Processes	19	regulation of ruffle assembly	19_GO:0050789 regulation of biological process	-2.34559	8.94081	4.62718	30211	31	327	3	0.917431	0.527244	23189|55920|64787	KANK1|RCC2|EPS8L2	-0.803184	-2.64538	46.1942
GO:0051893	GO Biological Processes	19	regulation of focal adhesion assembly	19_GO:0022610 biological adhesion	-2.31329	5.86593	4.04424	30211	63	327	4	1.22324	0.607868	1307|3987|11170|55920	COL16A1|LIMS1|FAM107A|RCC2	-0.786684	-2.64538	46.1942
GO:0090109	GO Biological Processes	19	regulation of cell-substrate junction assembly	19_GO:0050789 regulation of biological process	-2.31329	5.86593	4.04424	30211	63	327	4	1.22324	0.607868	1307|3987|11170|55920	COL16A1|LIMS1|FAM107A|RCC2	-0.786684	-2.64538	46.1942
GO:0010812	GO Biological Processes	19	negative regulation of cell-substrate adhesion	19_GO:0022610 biological adhesion	-2.24149	5.5993	3.91278	30211	66	327	4	1.22324	0.607868	11170|23189|55920|55966	FAM107A|KANK1|RCC2|AJAP1	-0.741183	-2.64538	46.1942
GO:0150116	GO Biological Processes	19	regulation of cell-substrate junction organization	19_GO:0050789 regulation of biological process	-2.19572	5.43461	3.82954	30211	68	327	4	1.22324	0.607868	1307|3987|11170|55920	COL16A1|LIMS1|FAM107A|RCC2	-0.724725	-2.64538	46.1942
GO:0010771	GO Biological Processes	19	negative regulation of cell morphogenesis involved in differentiation	19_GO:0032502 developmental process	-2.07469	14.2136	4.98464	30211	13	327	2	0.611621	0.431157	23189|55920	KANK1|RCC2	-0.638723	-2.64538	46.1942
GO:1900025	GO Biological Processes	19	negative regulation of substrate adhesion-dependent cell spreading	19_GO:0022610 biological adhesion	-2.07469	14.2136	4.98464	30211	13	327	2	0.611621	0.431157	23189|55920	KANK1|RCC2	-0.638723	-2.64538	46.1942
GO:0001953	GO Biological Processes	19	negative regulation of cell-matrix adhesion	19_GO:0022610 biological adhesion	-2.0346	6.92913	3.92515	30211	40	327	3	0.917431	0.527244	11170|55920|55966	FAM107A|RCC2|AJAP1	-0.638723	-2.64538	46.1942
GO:0010810	GO Biological Processes	19	regulation of cell-substrate adhesion	19_GO:0022610 biological adhesion	-2.01379	2.98027	3.06244	30211	217	327	7	2.14067	0.800391	1307|3987|11170|23189|50488|55920|55966	COL16A1|LIMS1|FAM107A|KANK1|MINK1|RCC2|AJAP1	-0.638723	-2.64538	46.1942
GO:0051895	GO Biological Processes	19	negative regulation of focal adhesion assembly	19_GO:0022610 biological adhesion	-1.84561	10.8692	4.25772	30211	17	327	2	0.611621	0.431157	11170|55920	FAM107A|RCC2	-0.555238	-2.64538	46.1942
GO:0150118	GO Biological Processes	19	negative regulation of cell-substrate junction organization	19_GO:0048519 negative regulation of biological process	-1.84561	10.8692	4.25772	30211	17	327	2	0.611621	0.431157	11170|55920	FAM107A|RCC2	-0.555238	-2.64538	46.1942
GO:0007162	GO Biological Processes	19	negative regulation of cell adhesion	19_GO:0022610 biological adhesion	-1.72997	2.4233	2.61335	30211	305	327	8	2.44648	0.854316	652|4155|6469|11170|23189|55920|55966|80149	BMP4|MBP|SHH|FAM107A|KANK1|RCC2|AJAP1|ZC3H12A	-0.474741	-2.64538	46.1942
GO:0010769	GO Biological Processes	19	regulation of cell morphogenesis involved in differentiation	19_GO:0032502 developmental process	-1.68669	3.84952	2.92513	30211	96	327	4	1.22324	0.607868	816|3987|23189|55920	CAMK2B|LIMS1|KANK1|RCC2	-0.474741	-2.64538	46.1942
GO:0072356	GO Biological Processes	19	chromosome passenger complex localization to kinetochore	19_GO:0051179 localization	-1.66694	46.1942	6.68589	30211	2	327	1	0.30581	0.305342	55920	RCC2	-0.474741	-2.64538	46.1942
GO:2000393	GO Biological Processes	19	negative regulation of lamellipodium morphogenesis	19_GO:0032502 developmental process	-1.66694	46.1942	6.68589	30211	2	327	1	0.30581	0.305342	23189	KANK1	-0.474741	-2.64538	46.1942
GO:1900024	GO Biological Processes	19	regulation of substrate adhesion-dependent cell spreading	19_GO:0022610 biological adhesion	-1.6016	4.77871	3.01316	30211	58	327	3	0.917431	0.527244	3987|23189|55920	LIMS1|KANK1|RCC2	-0.429987	-2.64538	46.1942
GO:0051894	GO Biological Processes	19	positive regulation of focal adhesion assembly	19_GO:0022610 biological adhesion	-1.49492	7.1068	3.25863	30211	26	327	2	0.611621	0.431157	1307|3987	COL16A1|LIMS1	-0.394205	-2.64538	46.1942
GO:0150117	GO Biological Processes	19	positive regulation of cell-substrate junction organization	19_GO:0048518 positive regulation of biological process	-1.35462	5.96054	2.89055	30211	31	327	2	0.611621	0.431157	1307|3987	COL16A1|LIMS1	-0.316316	-2.64538	46.1942
GO:1901889	GO Biological Processes	19	negative regulation of cell junction assembly	19_GO:0048519 negative regulation of biological process	-1.32964	5.77427	2.82657	30211	32	327	2	0.611621	0.431157	11170|55920	FAM107A|RCC2	-0.295924	-2.64538	46.1942
GO:0042940	GO Biological Processes	19	D-amino acid transport	19_GO:0051179 localization	-2.62593	26.3967	7.02949	30211	7	327	2	0.611621	0.431157	2670|94081	GFAP|SFXN1	-0.954002	-2.62593	46.1942
GO:0043090	GO Biological Processes	19	amino acid import	19_GO:0051179 localization	-2.00503	6.76013	3.8607	30211	41	327	3	0.917431	0.527244	2670|6536|94081	GFAP|SLC6A9|SFXN1	-0.638723	-2.62593	46.1942
GO:0015804	GO Biological Processes	19	neutral amino acid transport	19_GO:0051179 localization	-1.86868	6.02533	3.56797	30211	46	327	3	0.917431	0.527244	6534|6536|94081	SLC6A7|SLC6A9|SFXN1	-0.566777	-2.62593	46.1942
GO:1905039	GO Biological Processes	19	carboxylic acid transmembrane transport	19_GO:0051179 localization	-1.78443	3.39663	2.9302	30211	136	327	5	1.52905	0.678565	2670|6513|6534|6536|94081	GFAP|SLC2A1|SLC6A7|SLC6A9|SFXN1	-0.507761	-2.62593	46.1942
GO:0003333	GO Biological Processes	19	amino acid transmembrane transport	19_GO:0051179 localization	-1.779	4.10615	3.08702	30211	90	327	4	1.22324	0.607868	2670|6534|6536|94081	GFAP|SLC6A7|SLC6A9|SFXN1	-0.504456	-2.62593	46.1942
GO:1903825	GO Biological Processes	19	organic acid transmembrane transport	19_GO:0051179 localization	-1.77203	3.37184	2.91058	30211	137	327	5	1.52905	0.678565	2670|6513|6534|6536|94081	GFAP|SLC2A1|SLC6A7|SLC6A9|SFXN1	-0.499488	-2.62593	46.1942
GO:0015711	GO Biological Processes	19	organic anion transport	19_GO:0051179 localization	-1.67053	2.36136	2.53253	30211	313	327	8	2.44648	0.854316	2670|5322|6513|6534|6536|9121|11182|94081	GFAP|PLA2G5|SLC2A1|SLC6A7|SLC6A9|SLC16A5|SLC2A6|SFXN1	-0.474741	-2.62593	46.1942
GO:0042942	GO Biological Processes	19	D-serine transport	19_GO:0051179 localization	-1.66694	46.1942	6.68589	30211	2	327	1	0.30581	0.305342	94081	SFXN1	-0.474741	-2.62593	46.1942
GO:0015849	GO Biological Processes	19	organic acid transport	19_GO:0051179 localization	-1.58567	2.44045	2.46366	30211	265	327	7	2.14067	0.800391	348|2670|5322|6513|6534|6536|94081	APOE|GFAP|PLA2G5|SLC2A1|SLC6A7|SLC6A9|SFXN1	-0.420264	-2.62593	46.1942
GO:0140300	GO Biological Processes	19	serine import into mitochondrion	19_GO:0051179 localization	-1.49319	30.7961	5.3987	30211	3	327	1	0.30581	0.305342	94081	SFXN1	-0.394205	-2.62593	46.1942
GO:0006865	GO Biological Processes	19	amino acid transport	19_GO:0051179 localization	-1.41344	3.15858	2.44709	30211	117	327	4	1.22324	0.607868	2670|6534|6536|94081	GFAP|SLC6A7|SLC6A9|SFXN1	-0.334175	-2.62593	46.1942
GO:0046942	GO Biological Processes	19	carboxylic acid transport	19_GO:0051179 localization	-1.39254	2.3997	2.23385	30211	231	327	6	1.83486	0.742175	2670|5322|6534|6536|9121|94081	GFAP|PLA2G5|SLC6A7|SLC6A9|SLC16A5|SFXN1	-0.327026	-2.62593	46.1942
GO:0032483	GO Biological Processes	19	regulation of Rab protein signal transduction	19_GO:0023052 signaling	-2.62593	26.3967	7.02949	30211	7	327	2	0.611621	0.431157	9909|27352	DENND4B|SGSM3	-0.954002	-2.62593	26.3967
GO:0045814	GO Biological Processes	19	negative regulation of gene expression, epigenetic	19_GO:0048519 negative regulation of biological process	-2.58508	6.97271	4.55237	30211	53	327	4	1.22324	0.607868	22880|22893|22955|53615	MORC2|BAHD1|SCMH1|MBD3	-0.931277	-2.58508	6.97271
GO:0040029	GO Biological Processes	19	regulation of gene expression, epigenetic	19_GO:0008152 metabolic process	-2.07578	4.01689	3.39065	30211	115	327	5	1.52905	0.678565	10013|22880|22893|22955|53615	HDAC6|MORC2|BAHD1|SCMH1|MBD3	-0.638723	-2.58508	6.97271
GO:0031507	GO Biological Processes	19	heterochromatin assembly	19_GO:0048519 negative regulation of biological process	-2.0346	6.92913	3.92515	30211	40	327	3	0.917431	0.527244	22893|22955|53615	BAHD1|SCMH1|MBD3	-0.638723	-2.58508	6.97271
GO:0070828	GO Biological Processes	19	heterochromatin organization	19_GO:0009987 cellular process	-1.77139	5.5433	3.36329	30211	50	327	3	0.917431	0.527244	22893|22955|53615	BAHD1|SCMH1|MBD3	-0.499488	-2.58508	6.97271
GO:0007565	GO Biological Processes	19	female pregnancy	19_GO:0022414 reproductive process	-2.58284	3.80423	3.8354	30211	170	327	7	2.14067	0.800391	183|361|1307|1508|3691|5368|6513	AGT|AQP4|COL16A1|CTSB|ITGB4|PNOC|SLC2A1	-0.930302	-2.58284	3.80423
GO:0044706	GO Biological Processes	19	multi-multicellular organism process	19_GO:0032501 multicellular organismal process	-2.22191	3.26626	3.3467	30211	198	327	7	2.14067	0.800391	183|361|1307|1508|3691|5368|6513	AGT|AQP4|COL16A1|CTSB|ITGB4|PNOC|SLC2A1	-0.739962	-2.58284	3.80423
GO:0032355	GO Biological Processes	19	response to estradiol	19_GO:0050896 response to stimulus	-1.95731	3.75563	3.20336	30211	123	327	5	1.52905	0.678565	183|361|2026|7479|53615	AGT|AQP4|ENO2|WNT8B|MBD3	-0.631642	-2.58284	3.80423
GO:0003014	GO Biological Processes	19	renal system process	19_GO:0032501 multicellular organismal process	-1.60135	3.62307	2.77583	30211	102	327	4	1.22324	0.607868	112|183|361|652	ADCY6|AGT|AQP4|BMP4	-0.429987	-2.58284	3.80423
GO:1900119	GO Biological Processes	19	positive regulation of execution phase of apoptosis	19_GO:0048518 positive regulation of biological process	-2.50411	23.0971	6.5386	30211	8	327	2	0.611621	0.431157	666|80149	BOK|ZC3H12A	-0.889821	-2.50411	46.1942
GO:1904708	GO Biological Processes	19	regulation of granulosa cell apoptotic process	19_GO:0050789 regulation of biological process	-1.66694	46.1942	6.68589	30211	2	327	1	0.30581	0.305342	666	BOK	-0.474741	-2.50411	46.1942
GO:1900117	GO Biological Processes	19	regulation of execution phase of apoptosis	19_GO:0050789 regulation of biological process	-1.40745	6.37161	3.02733	30211	29	327	2	0.611621	0.431157	666|80149	BOK|ZC3H12A	-0.330881	-2.50411	46.1942
GO:1903899	GO Biological Processes	19	positive regulation of PERK-mediated unfolded protein response	19_GO:0023052 signaling	-1.37059	23.0971	4.62318	30211	4	327	1	0.30581	0.305342	666	BOK	-0.327026	-2.50411	46.1942
GO:1903028	GO Biological Processes	19	positive regulation of opsonization	19_GO:0002376 immune system process	-2.50411	23.0971	6.5386	30211	8	327	2	0.611621	0.431157	5322|399687	PLA2G5|MYO18A	-0.889821	-2.50411	46.1942
GO:0050764	GO Biological Processes	19	regulation of phagocytosis	19_GO:0051179 localization	-2.34697	4.66608	3.8219	30211	99	327	5	1.52905	0.678565	5322|8291|9066|64127|399687	PLA2G5|DYSF|SYT7|NOD2|MYO18A	-0.803184	-2.50411	46.1942
GO:0048194	GO Biological Processes	19	Golgi vesicle budding	19_GO:0051179 localization	-2.30427	18.4777	5.78233	30211	10	327	2	0.611621	0.431157	84364|399687	ARFGAP2|MYO18A	-0.786684	-2.50411	46.1942
GO:1903027	GO Biological Processes	19	regulation of opsonization	19_GO:0002376 immune system process	-2.30427	18.4777	5.78233	30211	10	327	2	0.611621	0.431157	5322|399687	PLA2G5|MYO18A	-0.786684	-2.50411	46.1942
GO:0090164	GO Biological Processes	19	asymmetric Golgi ribbon formation	19_GO:0009987 cellular process	-1.66694	46.1942	6.68589	30211	2	327	1	0.30581	0.305342	399687	MYO18A	-0.474741	-2.50411	46.1942
GO:0031032	GO Biological Processes	19	actomyosin structure organization	19_GO:0009987 cellular process	-1.49701	3.35958	2.5934	30211	110	327	4	1.22324	0.607868	408|8476|11155|399687	ARRB1|CDC42BPA|LDB3|MYO18A	-0.394205	-2.50411	46.1942
GO:0050766	GO Biological Processes	19	positive regulation of phagocytosis	19_GO:0051179 localization	-1.37796	3.90373	2.56238	30211	71	327	3	0.917431	0.527244	5322|64127|399687	PLA2G5|NOD2|MYO18A	-0.327026	-2.50411	46.1942
GO:0070837	GO Biological Processes	19	dehydroascorbic acid transport	19_GO:0051179 localization	-2.50411	23.0971	6.5386	30211	8	327	2	0.611621	0.431157	6513|11182	SLC2A1|SLC2A6	-0.889821	-2.50411	23.0971
GO:0006972	GO Biological Processes	19	hyperosmotic response	19_GO:0050896 response to stimulus	-1.63093	8.39894	3.6315	30211	22	327	2	0.611621	0.431157	361|6513	AQP4|SLC2A1	-0.452552	-2.50411	23.0971
GO:0015911	GO Biological Processes	19	long-chain fatty acid import across plasma membrane	19_GO:0051179 localization	-1.37059	23.0971	4.62318	30211	4	327	1	0.30581	0.305342	6513	SLC2A1	-0.327026	-2.50411	23.0971
GO:0002115	GO Biological Processes	19	store-operated calcium entry	19_GO:0051179 localization	-2.50411	23.0971	6.5386	30211	8	327	2	0.611621	0.431157	6786|80228	STIM1|ORAI2	-0.889821	-2.50411	23.0971
GO:0048668	GO Biological Processes	19	collateral sprouting	19_GO:0040007 growth	-2.50411	23.0971	6.5386	30211	8	327	2	0.611621	0.431157	1855|10013	DVL1|HDAC6	-0.889821	-2.50411	92.3884
GO:0060996	GO Biological Processes	19	dendritic spine development	19_GO:0032502 developmental process	-2.4726	9.89875	4.92784	30211	28	327	3	0.917431	0.527244	1855|10013|23380	DVL1|HDAC6|SRGAP2	-0.869783	-2.50411	92.3884
GO:0048813	GO Biological Processes	19	dendrite morphogenesis	19_GO:0032502 developmental process	-2.36344	6.05825	4.13668	30211	61	327	4	1.22324	0.607868	1855|8301|10013|50488	DVL1|PICALM|HDAC6|MINK1	-0.808063	-2.50411	92.3884
GO:0016358	GO Biological Processes	19	dendrite development	19_GO:0032502 developmental process	-2.17165	4.238	3.5426	30211	109	327	5	1.52905	0.678565	1855|8301|10013|23380|50488	DVL1|PICALM|HDAC6|SRGAP2|MINK1	-0.701492	-2.50411	92.3884
GO:0070843	GO Biological Processes	19	misfolded protein transport	19_GO:0051179 localization	-1.96562	92.3884	9.55973	30211	1	327	1	0.30581	0.305342	10013	HDAC6	-0.638723	-2.50411	92.3884
GO:0070844	GO Biological Processes	19	polyubiquitinated protein transport	19_GO:0051179 localization	-1.96562	92.3884	9.55973	30211	1	327	1	0.30581	0.305342	10013	HDAC6	-0.638723	-2.50411	92.3884
GO:0070845	GO Biological Processes	19	polyubiquitinated misfolded protein transport	19_GO:0051179 localization	-1.96562	92.3884	9.55973	30211	1	327	1	0.30581	0.305342	10013	HDAC6	-0.638723	-2.50411	92.3884
GO:0070846	GO Biological Processes	19	Hsp90 deacetylation	19_GO:0008152 metabolic process	-1.96562	92.3884	9.55973	30211	1	327	1	0.30581	0.305342	10013	HDAC6	-0.638723	-2.50411	92.3884
GO:0060997	GO Biological Processes	19	dendritic spine morphogenesis	19_GO:0032502 developmental process	-1.75232	9.72509	3.97952	30211	19	327	2	0.611621	0.431157	1855|10013	DVL1|HDAC6	-0.485656	-2.50411	92.3884
GO:0090042	GO Biological Processes	19	tubulin deacetylation	19_GO:0008152 metabolic process	-1.49319	30.7961	5.3987	30211	3	327	1	0.30581	0.305342	10013	HDAC6	-0.394205	-2.50411	92.3884
GO:0006515	GO Biological Processes	19	protein quality control for misfolded or incompletely synthesized proteins	19_GO:0008152 metabolic process	-1.46456	6.84358	3.17762	30211	27	327	2	0.611621	0.431157	10013|10444	HDAC6|ZER1	-0.376064	-2.50411	92.3884
GO:1903205	GO Biological Processes	19	regulation of hydrogen peroxide-induced cell death	19_GO:0050896 response to stimulus	-1.43543	6.59917	3.10064	30211	28	327	2	0.611621	0.431157	9283|10013	GPR37L1|HDAC6	-0.351403	-2.50411	92.3884
GO:0061734	GO Biological Processes	19	parkin-mediated stimulation of mitophagy in response to mitochondrial depolarization	19_GO:0050896 response to stimulus	-1.37059	23.0971	4.62318	30211	4	327	1	0.30581	0.305342	10013	HDAC6	-0.327026	-2.50411	92.3884
GO:0097061	GO Biological Processes	19	dendritic spine organization	19_GO:0009987 cellular process	-1.30552	5.5993	2.76524	30211	33	327	2	0.611621	0.431157	1855|10013	DVL1|HDAC6	-0.278377	-2.50411	92.3884
GO:0042303	GO Biological Processes	19	molting cycle	19_GO:0032501 multicellular organismal process	-2.48314	5.02111	4.04063	30211	92	327	5	1.52905	0.678565	2068|6469|8643|9079|10848	ERCC2|SHH|PTCH2|LDB2|PPP1R13L	-0.876237	-2.48314	92.3884
GO:0042633	GO Biological Processes	19	hair cycle	19_GO:0032501 multicellular organismal process	-2.48314	5.02111	4.04063	30211	92	327	5	1.52905	0.678565	2068|6469|8643|9079|10848	ERCC2|SHH|PTCH2|LDB2|PPP1R13L	-0.876237	-2.48314	92.3884
GO:0045951	GO Biological Processes	19	positive regulation of mitotic recombination	19_GO:0048518 positive regulation of biological process	-1.96562	92.3884	9.55973	30211	1	327	1	0.30581	0.305342	2068	ERCC2	-0.638723	-2.48314	92.3884
GO:0000717	GO Biological Processes	19	nucleotide-excision repair, DNA duplex unwinding	19_GO:0050896 response to stimulus	-1.66694	46.1942	6.68589	30211	2	327	1	0.30581	0.305342	2068	ERCC2	-0.474741	-2.48314	92.3884
GO:0008544	GO Biological Processes	19	epidermis development	19_GO:0032502 developmental process	-1.47451	2.30971	2.30316	30211	280	327	7	2.14067	0.800391	2068|6469|8643|9079|26160|79955|117531	ERCC2|SHH|PTCH2|LDB2|IFT172|PDZD7|TMC1	-0.380725	-2.48314	92.3884
GO:0001942	GO Biological Processes	19	hair follicle development	19_GO:0032502 developmental process	-1.31904	3.69554	2.44491	30211	75	327	3	0.917431	0.527244	2068|6469|9079	ERCC2|SHH|LDB2	-0.288066	-2.48314	92.3884
GO:0032963	GO Biological Processes	19	collagen metabolic process	19_GO:0008152 metabolic process	-2.44237	6.37161	4.28335	30211	58	327	4	1.22324	0.607868	1508|5653|23371|140766	CTSB|KLK6|TNS2|ADAMTS14	-0.847824	-2.44237	7.29382
GO:0030574	GO Biological Processes	19	collagen catabolic process	19_GO:0008152 metabolic process	-2.09633	7.29382	4.06094	30211	38	327	3	0.917431	0.527244	1508|5653|140766	CTSB|KLK6|ADAMTS14	-0.646491	-2.44237	7.29382
GO:0010256	GO Biological Processes	19	endomembrane system organization	19_GO:0009987 cellular process	-2.44002	2.38303	3.27528	30211	504	327	13	3.97554	1.08048	274|1452|1759|8291|8938|9066|9381|10419|51112|51608|54808|64753|399687	BIN1|CSNK1A1|DNM1|DYSF|BAIAP3|SYT7|OTOF|PRMT5|TRAPPC12|GET4|DYM|CCDC136|MYO18A	-0.846584	-2.44002	3.16399
GO:0007030	GO Biological Processes	19	Golgi organization	19_GO:0009987 cellular process	-1.66549	3.16399	2.74176	30211	146	327	5	1.52905	0.678565	1452|10419|51112|54808|399687	CSNK1A1|PRMT5|TRAPPC12|DYM|MYO18A	-0.474174	-2.44002	3.16399
GO:0006325	GO Biological Processes	19	chromatin organization	19_GO:0009987 cellular process	-2.4058	2.27318	3.20716	30211	569	327	14	4.28135	1.11948	4298|8242|8295|10013|10419|22880|22893|22955|27005|29128|51780|53615|55683|84939	MLLT1|KDM5C|TRRAP|HDAC6|PRMT5|MORC2|BAHD1|SCMH1|USP21|UHRF1|KDM3B|MBD3|KANSL3|PWWP3A	-0.833001	-2.4058	3.15858
GO:0016570	GO Biological Processes	19	histone modification	19_GO:0008152 metabolic process	-2.01394	2.3997	2.89133	30211	385	327	10	3.0581	0.952156	4298|8242|8295|10013|10419|27005|29128|51780|53615|55683	MLLT1|KDM5C|TRRAP|HDAC6|PRMT5|USP21|UHRF1|KDM3B|MBD3|KANSL3	-0.638723	-2.4058	3.15858
GO:0016573	GO Biological Processes	19	histone acetylation	19_GO:0008152 metabolic process	-1.41344	3.15858	2.44709	30211	117	327	4	1.22324	0.607868	4298|8295|53615|55683	MLLT1|TRRAP|MBD3|KANSL3	-0.334175	-2.4058	3.15858
GO:0018393	GO Biological Processes	19	internal peptidyl-lysine acetylation	19_GO:0008152 metabolic process	-1.34687	3.0045	2.33019	30211	123	327	4	1.22324	0.607868	4298|8295|53615|55683	MLLT1|TRRAP|MBD3|KANSL3	-0.309488	-2.4058	3.15858
GO:0006475	GO Biological Processes	19	internal protein amino acid acetylation	19_GO:0008152 metabolic process	-1.32563	2.95643	2.2928	30211	125	327	4	1.22324	0.607868	4298|8295|53615|55683	MLLT1|TRRAP|MBD3|KANSL3	-0.292831	-2.4058	3.15858
GO:0018394	GO Biological Processes	19	peptidyl-lysine acetylation	19_GO:0008152 metabolic process	-1.31518	2.93296	2.27439	30211	126	327	4	1.22324	0.607868	4298|8295|53615|55683	MLLT1|TRRAP|MBD3|KANSL3	-0.284503	-2.4058	3.15858
GO:0033292	GO Biological Processes	19	T-tubule organization	19_GO:0032502 developmental process	-2.39807	20.5308	6.12988	30211	9	327	2	0.611621	0.431157	274|8291	BIN1|DYSF	-0.833001	-2.39807	46.1942
GO:0002280	GO Biological Processes	19	monocyte activation involved in immune response	19_GO:0002376 immune system process	-1.66694	46.1942	6.68589	30211	2	327	1	0.30581	0.305342	8291	DYSF	-0.474741	-2.39807	46.1942
GO:0010624	GO Biological Processes	19	regulation of Schwann cell proliferation	19_GO:0032502 developmental process	-2.39807	20.5308	6.12988	30211	9	327	2	0.611621	0.431157	2670|6663	GFAP|SOX10	-0.833001	-2.39807	30.7961
GO:0060020	GO Biological Processes	19	Bergmann glial cell differentiation	19_GO:0032502 developmental process	-2.39807	20.5308	6.12988	30211	9	327	2	0.611621	0.431157	2670|6469	GFAP|SHH	-0.833001	-2.39807	30.7961
GO:0045104	GO Biological Processes	19	intermediate filament cytoskeleton organization	19_GO:0009987 cellular process	-2.24149	5.5993	3.91278	30211	66	327	4	1.22324	0.607868	1452|2670|5894|6469	CSNK1A1|GFAP|RAF1|SHH	-0.741183	-2.39807	30.7961
GO:0045103	GO Biological Processes	19	intermediate filament-based process	19_GO:0009987 cellular process	-2.2184	5.51572	3.87074	30211	67	327	4	1.22324	0.607868	1452|2670|5894|6469	CSNK1A1|GFAP|RAF1|SHH	-0.739839	-2.39807	30.7961
GO:0048708	GO Biological Processes	19	astrocyte differentiation	19_GO:0032502 developmental process	-1.72609	5.3301	3.26904	30211	52	327	3	0.917431	0.527244	2670|6469|30812	GFAP|SHH|SOX8	-0.474741	-2.39807	30.7961
GO:0010625	GO Biological Processes	19	positive regulation of Schwann cell proliferation	19_GO:0032502 developmental process	-1.49319	30.7961	5.3987	30211	3	327	1	0.30581	0.305342	2670	GFAP	-0.394205	-2.39807	30.7961
GO:0060251	GO Biological Processes	19	regulation of glial cell proliferation	19_GO:0032502 developmental process	-1.38054	6.15923	2.95739	30211	30	327	2	0.611621	0.431157	2670|6663	GFAP|SOX10	-0.327026	-2.39807	30.7961
GO:1905331	GO Biological Processes	19	negative regulation of morphogenesis of an epithelium	19_GO:0032502 developmental process	-2.39807	20.5308	6.12988	30211	9	327	2	0.611621	0.431157	652|85407	BMP4|NKD1	-0.833001	-2.39807	92.3884
GO:1901229	GO Biological Processes	19	regulation of non-canonical Wnt signaling pathway via JNK cascade	19_GO:0023052 signaling	-1.96562	92.3884	9.55973	30211	1	327	1	0.30581	0.305342	85407	NKD1	-0.638723	-2.39807	92.3884
GO:1901231	GO Biological Processes	19	positive regulation of non-canonical Wnt signaling pathway via JNK cascade	19_GO:0023052 signaling	-1.96562	92.3884	9.55973	30211	1	327	1	0.30581	0.305342	85407	NKD1	-0.638723	-2.39807	92.3884
GO:1901232	GO Biological Processes	19	regulation of convergent extension involved in axis elongation	19_GO:0040007 growth	-1.96562	92.3884	9.55973	30211	1	327	1	0.30581	0.305342	85407	NKD1	-0.638723	-2.39807	92.3884
GO:1901233	GO Biological Processes	19	negative regulation of convergent extension involved in axis elongation	19_GO:0040007 growth	-1.96562	92.3884	9.55973	30211	1	327	1	0.30581	0.305342	85407	NKD1	-0.638723	-2.39807	92.3884
GO:0051783	GO Biological Processes	19	regulation of nuclear division	19_GO:0050789 regulation of biological process	-2.38256	3.98799	3.69347	30211	139	327	6	1.83486	0.742175	652|991|6196|10419|54461|55795	BMP4|CDC20|RPS6KA2|PRMT5|FBXW5|PCID2	-0.822096	-2.38256	3.98799
GO:0007088	GO Biological Processes	19	regulation of mitotic nuclear division	19_GO:0050789 regulation of biological process	-1.48465	3.32931	2.57179	30211	111	327	4	1.22324	0.607868	652|10419|54461|55795	BMP4|PRMT5|FBXW5|PCID2	-0.388135	-2.38256	3.98799
GO:0010564	GO Biological Processes	19	regulation of cell cycle process	19_GO:0050789 regulation of biological process	-1.41959	1.74571	2.06973	30211	688	327	13	3.97554	1.08048	274|652|991|2068|6196|10419|11170|28964|54461|55795|55920|57521|57805	BIN1|BMP4|CDC20|ERCC2|RPS6KA2|PRMT5|FAM107A|GIT1|FBXW5|PCID2|RCC2|RPTOR|CCAR2	-0.338626	-2.38256	3.98799
GO:0120031	GO Biological Processes	19	plasma membrane bounded cell projection assembly	19_GO:0009987 cellular process	-2.35343	2.54705	3.25405	30211	399	327	11	3.36391	0.997053	832|3691|7410|10013|22897|23380|26160|29070|146845|152206|152273	CAPZB|ITGB4|VAV2|HDAC6|CEP164|SRGAP2|IFT172|CCDC113|CFAP52|CCDC13|FGD5	-0.803184	-2.35343	2.54705
GO:0030031	GO Biological Processes	19	cell projection assembly	19_GO:0009987 cellular process	-2.22861	2.44885	3.10884	30211	415	327	11	3.36391	0.997053	832|3691|7410|10013|22897|23380|26160|29070|146845|152206|152273	CAPZB|ITGB4|VAV2|HDAC6|CEP164|SRGAP2|IFT172|CCDC113|CFAP52|CCDC13|FGD5	-0.739962	-2.35343	2.54705
GO:0070925	GO Biological Processes	19	organelle assembly	19_GO:0009987 cellular process	-2.0366	1.94502	2.76011	30211	760	327	16	4.89297	1.19294	991|2886|5322|9066|9379|10013|11155|22897|26160|29070|57555|58476|64753|84286|146845|152206	CDC20|GRB7|PLA2G5|SYT7|NRXN2|HDAC6|LDB3|CEP164|IFT172|CCDC113|NLGN2|TP53INP2|CCDC136|TMEM175|CFAP52|CCDC13	-0.638723	-2.35343	2.54705
GO:0007169	GO Biological Processes	19	transmembrane receptor protein tyrosine kinase signaling pathway	19_GO:0023052 signaling	-2.32152	2.52177	3.2171	30211	403	327	11	3.36391	0.997053	2261|2886|5894|6464|7410|8828|10188|10256|10603|25791|28964	FGFR3|GRB7|RAF1|SHC1|VAV2|NRP2|TNK2|CNKSR1|SH2B2|NGEF|GIT1	-0.787865	-2.32152	2.52177
GO:0070848	GO Biological Processes	19	response to growth factor	19_GO:0050896 response to stimulus	-1.71369	2.0614	2.48556	30211	493	327	11	3.36391	0.997053	652|1280|1745|2261|3975|3987|5894|6464|8828|10013|66000	BMP4|COL2A1|DLX1|FGFR3|LHX1|LIMS1|RAF1|SHC1|NRP2|HDAC6|TMEM108	-0.474741	-2.32152	2.52177
GO:0071363	GO Biological Processes	19	cellular response to growth factor stimulus	19_GO:0050896 response to stimulus	-1.51238	1.99113	2.2506	30211	464	327	10	3.0581	0.952156	652|1280|1745|2261|3975|3987|5894|6464|8828|66000	BMP4|COL2A1|DLX1|FGFR3|LHX1|LIMS1|RAF1|SHC1|NRP2|TMEM108	-0.394205	-2.32152	2.52177
GO:0007167	GO Biological Processes	19	enzyme linked receptor protein signaling pathway	19_GO:0023052 signaling	-1.49782	1.84469	2.188	30211	601	327	12	3.66972	1.03974	652|2261|2886|5894|6464|7410|8828|10188|10256|10603|25791|28964	BMP4|FGFR3|GRB7|RAF1|SHC1|VAV2|NRP2|TNK2|CNKSR1|SH2B2|NGEF|GIT1	-0.394205	-2.32152	2.52177
GO:0042118	GO Biological Processes	19	endothelial cell activation	19_GO:0009987 cellular process	-2.30427	18.4777	5.78233	30211	10	327	2	0.611621	0.431157	5025|10419	P2RX4|PRMT5	-0.786684	-2.30427	46.1942
GO:0071318	GO Biological Processes	19	cellular response to ATP	19_GO:0050896 response to stimulus	-1.79754	10.2654	4.11316	30211	18	327	2	0.611621	0.431157	5025|5029	P2RX4|P2RY2	-0.517661	-2.30427	46.1942
GO:1904124	GO Biological Processes	19	microglial cell migration	19_GO:0040011 locomotion	-1.66694	46.1942	6.68589	30211	2	327	1	0.30581	0.305342	5025	P2RX4	-0.474741	-2.30427	46.1942
GO:0033198	GO Biological Processes	19	response to ATP	19_GO:0050896 response to stimulus	-1.38054	6.15923	2.95739	30211	30	327	2	0.611621	0.431157	5025|5029	P2RX4|P2RY2	-0.327026	-2.30427	46.1942
GO:0035590	GO Biological Processes	19	purinergic nucleotide receptor signaling pathway	19_GO:0023052 signaling	-1.38054	6.15923	2.95739	30211	30	327	2	0.611621	0.431157	5025|5029	P2RX4|P2RY2	-0.327026	-2.30427	46.1942
GO:0050975	GO Biological Processes	19	sensory perception of touch	19_GO:0032501 multicellular organismal process	-1.37059	23.0971	4.62318	30211	4	327	1	0.30581	0.305342	5025	P2RX4	-0.327026	-2.30427	46.1942
GO:0010876	GO Biological Processes	19	lipid localization	19_GO:0051179 localization	-2.29127	2.63967	3.22751	30211	350	327	10	3.0581	0.952156	346|348|2583|5322|6513|9066|10809|57194|114881|440503	APOC4|APOE|B4GALNT1|PLA2G5|SLC2A1|SYT7|STARD10|ATP10A|OSBPL7|PLIN5	-0.777782	-2.29127	2.63967
GO:0006869	GO Biological Processes	19	lipid transport	19_GO:0051179 localization	-1.65603	2.34637	2.51272	30211	315	327	8	2.44648	0.854316	346|348|5322|6513|9066|10809|57194|114881	APOC4|APOE|PLA2G5|SLC2A1|SYT7|STARD10|ATP10A|OSBPL7	-0.467762	-2.29127	2.63967
GO:0002764	GO Biological Processes	19	immune response-regulating signaling pathway	19_GO:0002376 immune system process	-2.28277	2.63215	3.21735	30211	351	327	10	3.0581	0.952156	784|4340|7100|7187|7410|7462|10392|10603|64127|80149	CACNB3|MOG|TLR5|TRAF3|VAV2|LAT2|NOD1|SH2B2|NOD2|ZC3H12A	-0.77255	-2.28277	2.63215
GO:0002253	GO Biological Processes	19	activation of immune response	19_GO:0002376 immune system process	-1.57874	2.2672	2.40634	30211	326	327	8	2.44648	0.854316	733|784|4340|7410|7462|10603|64127|80149	C8G|CACNB3|MOG|VAV2|LAT2|SH2B2|NOD2|ZC3H12A	-0.413747	-2.28277	2.63215
GO:0098609	GO Biological Processes	19	cell-cell adhesion	19_GO:0022610 biological adhesion	-2.24015	2.25338	3.05392	30211	533	327	13	3.97554	1.08048	361|1296|3987|4099|5802|6464|9379|22859|51148|57555|83660|84465|94030	AQP4|COL8A2|LIMS1|MAG|PTPRS|SHC1|NRXN2|ADGRL1|CERCAM|NLGN2|TLN2|MEGF11|LRRC4B	-0.740736	-2.24015	2.25338
GO:0099171	GO Biological Processes	19	presynaptic modulation of chemical synaptic transmission	19_GO:0023052 signaling	-2.22022	16.7979	5.48178	30211	11	327	2	0.611621	0.431157	25837|28964	RAB26|GIT1	-0.739962	-2.22022	46.1942
GO:0099575	GO Biological Processes	19	regulation of protein catabolic process at presynapse, modulating synaptic transmission	19_GO:0023052 signaling	-1.66694	46.1942	6.68589	30211	2	327	1	0.30581	0.305342	25837	RAB26	-0.474741	-2.22022	46.1942
GO:1901978	GO Biological Processes	19	positive regulation of cell cycle checkpoint	19_GO:0023052 signaling	-2.22022	16.7979	5.48178	30211	11	327	2	0.611621	0.431157	55795|57805	PCID2|CCAR2	-0.739962	-2.22022	46.1942
GO:0000973	GO Biological Processes	19	posttranscriptional tethering of RNA polymerase II gene DNA at nuclear periphery	19_GO:0009987 cellular process	-1.66694	46.1942	6.68589	30211	2	327	1	0.30581	0.305342	55795	PCID2	-0.474741	-2.22022	46.1942
GO:0060159	GO Biological Processes	19	regulation of dopamine receptor signaling pathway	19_GO:0023052 signaling	-2.22022	16.7979	5.48178	30211	11	327	2	0.611621	0.431157	5064|10419	PALM|PRMT5	-0.739962	-2.22022	30.7961
GO:0060160	GO Biological Processes	19	negative regulation of dopamine receptor signaling pathway	19_GO:0023052 signaling	-1.49319	30.7961	5.3987	30211	3	327	1	0.30581	0.305342	5064	PALM	-0.394205	-2.22022	30.7961
GO:0045761	GO Biological Processes	19	regulation of adenylate cyclase activity	19_GO:0065007 biological regulation	-1.32964	5.77427	2.82657	30211	32	327	2	0.611621	0.431157	5064|6786	PALM|STIM1	-0.295924	-2.22022	30.7961
GO:0046470	GO Biological Processes	19	phosphatidylcholine metabolic process	19_GO:0008152 metabolic process	-2.2184	5.51572	3.87074	30211	67	327	4	1.22324	0.607868	5322|10062|79888|375775	PLA2G5|NR1H3|LPCAT1|PNPLA7	-0.739839	-2.2184	92.3884
GO:0034638	GO Biological Processes	19	phosphatidylcholine catabolic process	19_GO:0008152 metabolic process	-2.07469	14.2136	4.98464	30211	13	327	2	0.611621	0.431157	5322|375775	PLA2G5|PNPLA7	-0.638723	-2.2184	92.3884
GO:1905164	GO Biological Processes	19	positive regulation of phagosome maturation	19_GO:0048518 positive regulation of biological process	-1.96562	92.3884	9.55973	30211	1	327	1	0.30581	0.305342	5322	PLA2G5	-0.638723	-2.2184	92.3884
GO:0046503	GO Biological Processes	19	glycerolipid catabolic process	19_GO:0008152 metabolic process	-1.68279	5.13269	3.17955	30211	54	327	3	0.917431	0.527244	5322|11343|375775	PLA2G5|MGLL|PNPLA7	-0.474741	-2.2184	92.3884
GO:0019370	GO Biological Processes	19	leukotriene biosynthetic process	19_GO:0008152 metabolic process	-1.66925	8.79889	3.73974	30211	21	327	2	0.611621	0.431157	240|5322	ALOX5|PLA2G5	-0.474741	-2.2184	92.3884
GO:0090265	GO Biological Processes	19	positive regulation of immune complex clearance by monocytes and macrophages	19_GO:0002376 immune system process	-1.66694	46.1942	6.68589	30211	2	327	1	0.30581	0.305342	5322	PLA2G5	-0.474741	-2.2184	92.3884
GO:0090264	GO Biological Processes	19	regulation of immune complex clearance by monocytes and macrophages	19_GO:0002376 immune system process	-1.49319	30.7961	5.3987	30211	3	327	1	0.30581	0.305342	5322	PLA2G5	-0.394205	-2.2184	92.3884
GO:1905036	GO Biological Processes	19	positive regulation of antifungal innate immune response	19_GO:0044419 biological process involved in interspecies interaction between organisms	-1.49319	30.7961	5.3987	30211	3	327	1	0.30581	0.305342	5322	PLA2G5	-0.394205	-2.2184	92.3884
GO:1905162	GO Biological Processes	19	regulation of phagosome maturation	19_GO:0050789 regulation of biological process	-1.49319	30.7961	5.3987	30211	3	327	1	0.30581	0.305342	5322	PLA2G5	-0.394205	-2.2184	92.3884
GO:0046475	GO Biological Processes	19	glycerophospholipid catabolic process	19_GO:0008152 metabolic process	-1.35462	5.96054	2.89055	30211	31	327	2	0.611621	0.431157	5322|375775	PLA2G5|PNPLA7	-0.316316	-2.2184	92.3884
GO:0030032	GO Biological Processes	19	lamellipodium assembly	19_GO:0009987 cellular process	-2.19622	7.919	4.28427	30211	35	327	3	0.917431	0.527244	832|7410|23380	CAPZB|VAV2|SRGAP2	-0.724725	-2.19622	92.3884
GO:0003363	GO Biological Processes	19	lamellipodium assembly involved in ameboidal cell migration	19_GO:0040011 locomotion	-1.96562	92.3884	9.55973	30211	1	327	1	0.30581	0.305342	23380	SRGAP2	-0.638723	-2.19622	92.3884
GO:0097581	GO Biological Processes	19	lamellipodium organization	19_GO:0009987 cellular process	-1.94831	6.4457	3.73805	30211	43	327	3	0.917431	0.527244	832|7410|23380	CAPZB|VAV2|SRGAP2	-0.629126	-2.19622	92.3884
GO:0021816	GO Biological Processes	19	extension of a leading process involved in cell motility in cerebral cortex radial glia guided migration	19_GO:0040011 locomotion	-1.66694	46.1942	6.68589	30211	2	327	1	0.30581	0.305342	23380	SRGAP2	-0.474741	-2.19622	92.3884
GO:0031269	GO Biological Processes	19	pseudopodium assembly	19_GO:0009987 cellular process	-1.66694	46.1942	6.68589	30211	2	327	1	0.30581	0.305342	23380	SRGAP2	-0.474741	-2.19622	92.3884
GO:0022029	GO Biological Processes	19	telencephalon cell migration	19_GO:0040011 locomotion	-1.6016	4.77871	3.01316	30211	58	327	3	0.917431	0.527244	23380|27023|170302	SRGAP2|FOXB1|ARX	-0.429987	-2.19622	92.3884
GO:0021885	GO Biological Processes	19	forebrain cell migration	19_GO:0040011 locomotion	-1.54496	4.54369	2.89806	30211	61	327	3	0.917431	0.527244	23380|27023|170302	SRGAP2|FOXB1|ARX	-0.394205	-2.19622	92.3884
GO:0031268	GO Biological Processes	19	pseudopodium organization	19_GO:0009987 cellular process	-1.49319	30.7961	5.3987	30211	3	327	1	0.30581	0.305342	23380	SRGAP2	-0.394205	-2.19622	92.3884
GO:0021815	GO Biological Processes	19	modulation of microtubule cytoskeleton involved in cerebral cortex radial glia guided migration	19_GO:0040011 locomotion	-1.37059	23.0971	4.62318	30211	4	327	1	0.30581	0.305342	23380	SRGAP2	-0.327026	-2.19622	92.3884
GO:0021781	GO Biological Processes	19	glial cell fate commitment	19_GO:0032502 developmental process	-2.14414	15.3981	5.21829	30211	12	327	2	0.611621	0.431157	10215|30812	OLIG2|SOX8	-0.684666	-2.14414	30.7961
GO:0021530	GO Biological Processes	19	spinal cord oligodendrocyte cell fate specification	19_GO:0032502 developmental process	-1.49319	30.7961	5.3987	30211	3	327	1	0.30581	0.305342	10215	OLIG2	-0.394205	-2.14414	30.7961
GO:0021778	GO Biological Processes	19	oligodendrocyte cell fate specification	19_GO:0032502 developmental process	-1.37059	23.0971	4.62318	30211	4	327	1	0.30581	0.305342	10215	OLIG2	-0.327026	-2.14414	30.7961
GO:0021779	GO Biological Processes	19	oligodendrocyte cell fate commitment	19_GO:0032502 developmental process	-1.37059	23.0971	4.62318	30211	4	327	1	0.30581	0.305342	10215	OLIG2	-0.327026	-2.14414	30.7961
GO:0021780	GO Biological Processes	19	glial cell fate specification	19_GO:0032502 developmental process	-1.37059	23.0971	4.62318	30211	4	327	1	0.30581	0.305342	10215	OLIG2	-0.327026	-2.14414	30.7961
GO:0090161	GO Biological Processes	19	Golgi ribbon formation	19_GO:0009987 cellular process	-2.07469	14.2136	4.98464	30211	13	327	2	0.611621	0.431157	10419|399687	PRMT5|MYO18A	-0.638723	-2.07469	92.3884
GO:1904990	GO Biological Processes	19	regulation of adenylate cyclase-inhibiting dopamine receptor signaling pathway	19_GO:0023052 signaling	-1.96562	92.3884	9.55973	30211	1	327	1	0.30581	0.305342	10419	PRMT5	-0.638723	-2.07469	92.3884
GO:1904992	GO Biological Processes	19	positive regulation of adenylate cyclase-inhibiting dopamine receptor signaling pathway	19_GO:0023052 signaling	-1.96562	92.3884	9.55973	30211	1	327	1	0.30581	0.305342	10419	PRMT5	-0.638723	-2.07469	92.3884
GO:0045745	GO Biological Processes	19	positive regulation of G protein-coupled receptor signaling pathway	19_GO:0023052 signaling	-1.49492	7.1068	3.25863	30211	26	327	2	0.611621	0.431157	5653|10419	KLK6|PRMT5	-0.394205	-2.07469	92.3884
GO:0044030	GO Biological Processes	19	regulation of DNA methylation	19_GO:0008152 metabolic process	-1.43543	6.59917	3.10064	30211	28	327	2	0.611621	0.431157	10419|53615	PRMT5|MBD3	-0.351403	-2.07469	92.3884
GO:0019918	GO Biological Processes	19	peptidyl-arginine methylation, to symmetrical-dimethyl arginine	19_GO:0008152 metabolic process	-1.37059	23.0971	4.62318	30211	4	327	1	0.30581	0.305342	10419	PRMT5	-0.327026	-2.07469	92.3884
GO:0006469	GO Biological Processes	19	negative regulation of protein kinase activity	19_GO:0048519 negative regulation of biological process	-2.05548	3.03624	3.11962	30211	213	327	7	2.14067	0.800391	183|348|652|1855|4298|51654|55861	AGT|APOE|BMP4|DVL1|MLLT1|CDK5RAP1|DBNDD2	-0.638723	-2.05548	3.07961
GO:0043549	GO Biological Processes	19	regulation of kinase activity	19_GO:0008152 metabolic process	-2.02142	1.93737	2.74332	30211	763	327	16	4.89297	1.19294	114|183|348|652|1855|2261|2915|4298|6464|7410|9079|51654|55861|57521|64127|84630	ADCY8|AGT|APOE|BMP4|DVL1|FGFR3|GRM5|MLLT1|SHC1|VAV2|LDB2|CDK5RAP1|DBNDD2|RPTOR|NOD2|TTBK1	-0.638723	-2.05548	3.07961
GO:0051348	GO Biological Processes	19	negative regulation of transferase activity	19_GO:0065007 biological regulation	-2.02021	2.73743	2.99976	30211	270	327	8	2.44648	0.854316	183|348|652|991|1855|4298|51654|55861	AGT|APOE|BMP4|CDC20|DVL1|MLLT1|CDK5RAP1|DBNDD2	-0.638723	-2.05548	3.07961
GO:0033673	GO Biological Processes	19	negative regulation of kinase activity	19_GO:0048519 negative regulation of biological process	-1.82946	2.74033	2.80762	30211	236	327	7	2.14067	0.800391	183|348|652|1855|4298|51654|55861	AGT|APOE|BMP4|DVL1|MLLT1|CDK5RAP1|DBNDD2	-0.541451	-2.05548	3.07961
GO:0045936	GO Biological Processes	19	negative regulation of phosphate metabolic process	19_GO:0048519 negative regulation of biological process	-1.64916	2.09974	2.43079	30211	440	327	10	3.0581	0.952156	183|348|652|1855|4298|28964|51654|55861|79888|80149	AGT|APOE|BMP4|DVL1|MLLT1|GIT1|CDK5RAP1|DBNDD2|LPCAT1|ZC3H12A	-0.461763	-2.05548	3.07961
GO:0010563	GO Biological Processes	19	negative regulation of phosphorus metabolic process	19_GO:0048519 negative regulation of biological process	-1.64321	2.09497	2.42306	30211	441	327	10	3.0581	0.952156	183|348|652|1855|4298|28964|51654|55861|79888|80149	AGT|APOE|BMP4|DVL1|MLLT1|GIT1|CDK5RAP1|DBNDD2|LPCAT1|ZC3H12A	-0.458257	-2.05548	3.07961
GO:0010976	GO Biological Processes	19	positive regulation of neuron projection development	19_GO:0032502 developmental process	-1.6209	3.07961	2.67089	30211	150	327	5	1.52905	0.678565	183|348|816|1855|23373	AGT|APOE|CAMK2B|DVL1|CRTC1	-0.445488	-2.05548	3.07961
GO:0042326	GO Biological Processes	19	negative regulation of phosphorylation	19_GO:0048519 negative regulation of biological process	-1.61752	2.17669	2.42105	30211	382	327	9	2.75229	0.904718	183|348|652|1855|4298|28964|51654|55861|80149	AGT|APOE|BMP4|DVL1|MLLT1|GIT1|CDK5RAP1|DBNDD2|ZC3H12A	-0.442522	-2.05548	3.07961
GO:0045859	GO Biological Processes	19	regulation of protein kinase activity	19_GO:0008152 metabolic process	-1.61193	1.86209	2.31508	30211	645	327	13	3.97554	1.08048	114|183|348|652|1855|2915|4298|6464|51654|55861|57521|64127|84630	ADCY8|AGT|APOE|BMP4|DVL1|GRM5|MLLT1|SHC1|CDK5RAP1|DBNDD2|RPTOR|NOD2|TTBK1	-0.437781	-2.05548	3.07961
GO:0001933	GO Biological Processes	19	negative regulation of protein phosphorylation	19_GO:0048519 negative regulation of biological process	-1.47967	2.16747	2.26796	30211	341	327	8	2.44648	0.854316	183|348|652|1855|4298|51654|55861|80149	AGT|APOE|BMP4|DVL1|MLLT1|CDK5RAP1|DBNDD2|ZC3H12A	-0.384209	-2.05548	3.07961
GO:0031346	GO Biological Processes	19	positive regulation of cell projection organization	19_GO:0048518 positive regulation of biological process	-1.47967	2.16747	2.26796	30211	341	327	8	2.44648	0.854316	183|348|816|1855|5064|23373|64787|116985	AGT|APOE|CAMK2B|DVL1|PALM|CRTC1|EPS8L2|ARAP1	-0.384209	-2.05548	3.07961
GO:0016197	GO Biological Processes	19	endosomal transport	19_GO:0051179 localization	-2.0345	3.00799	3.09086	30211	215	327	7	2.14067	0.800391	8301|8938|9779|23085|79778|80700|91056	PICALM|BAIAP3|TBC1D5|ERC1|MICALL2|UBXN6|AP5B1	-0.638723	-2.0345	3.18581
GO:0016482	GO Biological Processes	19	cytosolic transport	19_GO:0051179 localization	-1.6769	3.18581	2.75986	30211	145	327	5	1.52905	0.678565	160|8938|9066|9779|23085	AP2A1|BAIAP3|SYT7|TBC1D5|ERC1	-0.474741	-2.0345	3.18581
GO:0014733	GO Biological Processes	19	regulation of skeletal muscle adaptation	19_GO:0032501 multicellular organismal process	-2.01084	13.1983	4.77543	30211	14	327	2	0.611621	0.431157	816|818	CAMK2B|CAMK2G	-0.638723	-2.01084	13.1983
GO:0043502	GO Biological Processes	19	regulation of muscle adaptation	19_GO:0032501 multicellular organismal process	-1.70157	3.89004	2.95119	30211	95	327	4	1.22324	0.607868	183|816|818|5025	AGT|CAMK2B|CAMK2G|P2RX4	-0.474741	-2.01084	13.1983
GO:0006354	GO Biological Processes	19	DNA-templated transcription, elongation	19_GO:0008152 metabolic process	-1.97629	6.59917	3.79837	30211	42	327	3	0.917431	0.527244	2068|6663|55795	ERCC2|SOX10|PCID2	-0.638723	-1.97629	6.59917
GO:0018130	GO Biological Processes	19	heterocycle biosynthetic process	19_GO:0008152 metabolic process	-1.88955	1.87116	2.59544	30211	790	327	16	4.89297	1.19294	31|112|114|240|271|2068|3067|3975|4784|6663|7011|10062|10419|10848|55795|83549	ACACA|ADCY6|ADCY8|ALOX5|AMPD2|ERCC2|HDC|LHX1|NFIX|SOX10|TEP1|NR1H3|PRMT5|PPP1R13L|PCID2|UCK1	-0.582271	-1.97629	6.59917
GO:0034654	GO Biological Processes	19	nucleobase-containing compound biosynthetic process	19_GO:0008152 metabolic process	-1.5917	1.80144	2.27356	30211	718	327	14	4.28135	1.11948	31|112|114|271|2068|3975|4784|6663|7011|10062|10419|10848|55795|83549	ACACA|ADCY6|ADCY8|AMPD2|ERCC2|LHX1|NFIX|SOX10|TEP1|NR1H3|PRMT5|PPP1R13L|PCID2|UCK1	-0.423405	-1.97629	6.59917
GO:0019438	GO Biological Processes	19	aromatic compound biosynthetic process	19_GO:0008152 metabolic process	-1.54434	1.73445	2.20092	30211	799	327	15	4.58716	1.15691	31|112|114|271|2068|3067|3975|4784|6663|7011|10062|10419|10848|55795|83549	ACACA|ADCY6|ADCY8|AMPD2|ERCC2|HDC|LHX1|NFIX|SOX10|TEP1|NR1H3|PRMT5|PPP1R13L|PCID2|UCK1	-0.394205	-1.97629	6.59917
GO:0006366	GO Biological Processes	19	transcription by RNA polymerase II	19_GO:0008152 metabolic process	-1.43124	2.45279	2.29316	30211	226	327	6	1.83486	0.742175	2068|3975|4784|6663|10062|55795	ERCC2|LHX1|NFIX|SOX10|NR1H3|PCID2	-0.347554	-1.97629	6.59917
GO:0045234	GO Biological Processes	19	protein palmitoleylation	19_GO:0008152 metabolic process	-1.96562	92.3884	9.55973	30211	1	327	1	0.30581	0.305342	64840	PORCN	-0.638723	-1.96562	92.3884
GO:0061355	GO Biological Processes	19	Wnt protein secretion	19_GO:0023052 signaling	-1.66694	46.1942	6.68589	30211	2	327	1	0.30581	0.305342	64840	PORCN	-0.474741	-1.96562	92.3884
GO:0035780	GO Biological Processes	19	CD80 biosynthetic process	19_GO:0008152 metabolic process	-1.96562	92.3884	9.55973	30211	1	327	1	0.30581	0.305342	113277	TMEM106A	-0.638723	-1.96562	92.3884
GO:0035781	GO Biological Processes	19	CD86 biosynthetic process	19_GO:0008152 metabolic process	-1.66694	46.1942	6.68589	30211	2	327	1	0.30581	0.305342	113277	TMEM106A	-0.474741	-1.96562	92.3884
GO:2001246	GO Biological Processes	19	negative regulation of phosphatidylcholine biosynthetic process	19_GO:0048519 negative regulation of biological process	-1.96562	92.3884	9.55973	30211	1	327	1	0.30581	0.305342	79888	LPCAT1	-0.638723	-1.96562	92.3884
GO:0150174	GO Biological Processes	19	negative regulation of phosphatidylcholine metabolic process	19_GO:0048519 negative regulation of biological process	-1.66694	46.1942	6.68589	30211	2	327	1	0.30581	0.305342	79888	LPCAT1	-0.474741	-1.96562	92.3884
GO:0046471	GO Biological Processes	19	phosphatidylglycerol metabolic process	19_GO:0008152 metabolic process	-1.30552	5.5993	2.76524	30211	33	327	2	0.611621	0.431157	5322|79888	PLA2G5|LPCAT1	-0.278377	-1.96562	92.3884
GO:0034146	GO Biological Processes	19	toll-like receptor 5 signaling pathway	19_GO:0002376 immune system process	-1.96562	92.3884	9.55973	30211	1	327	1	0.30581	0.305342	7100	TLR5	-0.638723	-1.96562	92.3884
GO:0034123	GO Biological Processes	19	positive regulation of toll-like receptor signaling pathway	19_GO:0002376 immune system process	-1.43543	6.59917	3.10064	30211	28	327	2	0.611621	0.431157	7100|10062	TLR5|NR1H3	-0.351403	-1.96562	92.3884
GO:0003026	GO Biological Processes	19	regulation of systemic arterial blood pressure by aortic arch baroreceptor feedback	19_GO:0032501 multicellular organismal process	-1.96562	92.3884	9.55973	30211	1	327	1	0.30581	0.305342	40	ASIC2	-0.638723	-1.96562	92.3884
GO:0003025	GO Biological Processes	19	regulation of systemic arterial blood pressure by baroreceptor feedback	19_GO:0032501 multicellular organismal process	-1.37059	23.0971	4.62318	30211	4	327	1	0.30581	0.305342	40	ASIC2	-0.327026	-1.96562	92.3884
GO:0035725	GO Biological Processes	19	sodium ion transmembrane transport	19_GO:0051179 localization	-1.36857	3.05416	2.36835	30211	121	327	4	1.22324	0.607868	40|6534|6536|8913	ASIC2|SLC6A7|SLC6A9|CACNA1G	-0.325317	-1.96562	92.3884
GO:0018964	GO Biological Processes	19	propylene metabolic process	19_GO:0050896 response to stimulus	-1.96562	92.3884	9.55973	30211	1	327	1	0.30581	0.305342	2902	GRIN1	-0.638723	-1.96562	92.3884
GO:0007215	GO Biological Processes	19	glutamate receptor signaling pathway	19_GO:0023052 signaling	-1.86868	6.02533	3.56797	30211	46	327	3	0.917431	0.527244	2894|2902|2915	GRID1|GRIN1|GRM5	-0.566777	-1.96562	92.3884
GO:0060078	GO Biological Processes	19	regulation of postsynaptic membrane potential	19_GO:0065007 biological regulation	-1.73192	3.97369	3.00438	30211	93	327	4	1.22324	0.607868	2894|2902|2915|5025	GRID1|GRIN1|GRM5|P2RX4	-0.474741	-1.96562	92.3884
GO:0043449	GO Biological Processes	19	cellular alkene metabolic process	19_GO:0008152 metabolic process	-1.66694	46.1942	6.68589	30211	2	327	1	0.30581	0.305342	2902	GRIN1	-0.474741	-1.96562	92.3884
GO:1900673	GO Biological Processes	19	olefin metabolic process	19_GO:0008152 metabolic process	-1.66694	46.1942	6.68589	30211	2	327	1	0.30581	0.305342	2902	GRIN1	-0.474741	-1.96562	92.3884
GO:0035235	GO Biological Processes	19	ionotropic glutamate receptor signaling pathway	19_GO:0023052 signaling	-1.63093	8.39894	3.6315	30211	22	327	2	0.611621	0.431157	2894|2902	GRID1|GRIN1	-0.452552	-1.96562	92.3884
GO:1905429	GO Biological Processes	19	response to glycine	19_GO:0050896 response to stimulus	-1.49319	30.7961	5.3987	30211	3	327	1	0.30581	0.305342	2902	GRIN1	-0.394205	-1.96562	92.3884
GO:0021767	GO Biological Processes	19	mammillary body development	19_GO:0032502 developmental process	-1.96562	92.3884	9.55973	30211	1	327	1	0.30581	0.305342	27023	FOXB1	-0.638723	-1.96562	92.3884
GO:0061373	GO Biological Processes	19	mammillary axonal complex development	19_GO:0032502 developmental process	-1.96562	92.3884	9.55973	30211	1	327	1	0.30581	0.305342	27023	FOXB1	-0.638723	-1.96562	92.3884
GO:0061374	GO Biological Processes	19	mammillothalamic axonal tract development	19_GO:0032502 developmental process	-1.96562	92.3884	9.55973	30211	1	327	1	0.30581	0.305342	27023	FOXB1	-0.638723	-1.96562	92.3884
GO:0061381	GO Biological Processes	19	cell migration in diencephalon	19_GO:0040011 locomotion	-1.96562	92.3884	9.55973	30211	1	327	1	0.30581	0.305342	27023	FOXB1	-0.638723	-1.96562	92.3884
GO:0061378	GO Biological Processes	19	corpora quadrigemina development	19_GO:0032502 developmental process	-1.66694	46.1942	6.68589	30211	2	327	1	0.30581	0.305342	27023	FOXB1	-0.474741	-1.96562	92.3884
GO:0061379	GO Biological Processes	19	inferior colliculus development	19_GO:0032502 developmental process	-1.66694	46.1942	6.68589	30211	2	327	1	0.30581	0.305342	27023	FOXB1	-0.474741	-1.96562	92.3884
GO:0007412	GO Biological Processes	19	axon target recognition	19_GO:0032502 developmental process	-1.49319	30.7961	5.3987	30211	3	327	1	0.30581	0.305342	27023	FOXB1	-0.394205	-1.96562	92.3884
GO:0061030	GO Biological Processes	19	epithelial cell differentiation involved in mammary gland alveolus development	19_GO:0032502 developmental process	-1.37059	23.0971	4.62318	30211	4	327	1	0.30581	0.305342	27023	FOXB1	-0.327026	-1.96562	92.3884
GO:1904254	GO Biological Processes	19	regulation of iron ion transmembrane transporter activity	19_GO:0051179 localization	-1.96562	92.3884	9.55973	30211	1	327	1	0.30581	0.305342	6536	SLC6A9	-0.638723	-1.96562	92.3884
GO:1904256	GO Biological Processes	19	positive regulation of iron ion transmembrane transporter activity	19_GO:0051179 localization	-1.96562	92.3884	9.55973	30211	1	327	1	0.30581	0.305342	6536	SLC6A9	-0.638723	-1.96562	92.3884
GO:1903804	GO Biological Processes	19	glycine import across plasma membrane	19_GO:0051179 localization	-1.66694	46.1942	6.68589	30211	2	327	1	0.30581	0.305342	6536	SLC6A9	-0.474741	-1.96562	92.3884
GO:1904782	GO Biological Processes	19	negative regulation of NMDA glutamate receptor activity	19_GO:0023052 signaling	-1.66694	46.1942	6.68589	30211	2	327	1	0.30581	0.305342	6536	SLC6A9	-0.474741	-1.96562	92.3884
GO:0034758	GO Biological Processes	19	positive regulation of iron ion transport	19_GO:0051179 localization	-1.49319	30.7961	5.3987	30211	3	327	1	0.30581	0.305342	6536	SLC6A9	-0.394205	-1.96562	92.3884
GO:0034761	GO Biological Processes	19	positive regulation of iron ion transmembrane transport	19_GO:0051179 localization	-1.49319	30.7961	5.3987	30211	3	327	1	0.30581	0.305342	6536	SLC6A9	-0.394205	-1.96562	92.3884
GO:0070455	GO Biological Processes	19	positive regulation of heme biosynthetic process	19_GO:0048518 positive regulation of biological process	-1.49319	30.7961	5.3987	30211	3	327	1	0.30581	0.305342	6536	SLC6A9	-0.394205	-1.96562	92.3884
GO:1901465	GO Biological Processes	19	positive regulation of tetrapyrrole biosynthetic process	19_GO:0048518 positive regulation of biological process	-1.49319	30.7961	5.3987	30211	3	327	1	0.30581	0.305342	6536	SLC6A9	-0.394205	-1.96562	92.3884
GO:1904440	GO Biological Processes	19	positive regulation of iron ion import across plasma membrane	19_GO:0051179 localization	-1.49319	30.7961	5.3987	30211	3	327	1	0.30581	0.305342	6536	SLC6A9	-0.394205	-1.96562	92.3884
GO:1901403	GO Biological Processes	19	positive regulation of tetrapyrrole metabolic process	19_GO:0048518 positive regulation of biological process	-1.37059	23.0971	4.62318	30211	4	327	1	0.30581	0.305342	6536	SLC6A9	-0.327026	-1.96562	92.3884
GO:1904438	GO Biological Processes	19	regulation of iron ion import across plasma membrane	19_GO:0051179 localization	-1.37059	23.0971	4.62318	30211	4	327	1	0.30581	0.305342	6536	SLC6A9	-0.327026	-1.96562	92.3884
GO:0089718	GO Biological Processes	19	amino acid import across plasma membrane	19_GO:0051179 localization	-1.30552	5.5993	2.76524	30211	33	327	2	0.611621	0.431157	2670|6536	GFAP|SLC6A9	-0.278377	-1.96562	92.3884
GO:2000056	GO Biological Processes	19	regulation of Wnt signaling pathway involved in digestive tract morphogenesis	19_GO:0023052 signaling	-1.96562	92.3884	9.55973	30211	1	327	1	0.30581	0.305342	6425	SFRP5	-0.638723	-1.96562	92.3884
GO:2000057	GO Biological Processes	19	negative regulation of Wnt signaling pathway involved in digestive tract morphogenesis	19_GO:0023052 signaling	-1.96562	92.3884	9.55973	30211	1	327	1	0.30581	0.305342	6425	SFRP5	-0.638723	-1.96562	92.3884
GO:0030842	GO Biological Processes	19	regulation of intermediate filament depolymerization	19_GO:0050789 regulation of biological process	-1.96562	92.3884	9.55973	30211	1	327	1	0.30581	0.305342	10763	NES	-0.638723	-1.96562	92.3884
GO:0030844	GO Biological Processes	19	positive regulation of intermediate filament depolymerization	19_GO:0048518 positive regulation of biological process	-1.96562	92.3884	9.55973	30211	1	327	1	0.30581	0.305342	10763	NES	-0.638723	-1.96562	92.3884
GO:0045108	GO Biological Processes	19	regulation of intermediate filament polymerization or depolymerization	19_GO:0050789 regulation of biological process	-1.96562	92.3884	9.55973	30211	1	327	1	0.30581	0.305342	10763	NES	-0.638723	-1.96562	92.3884
GO:0060280	GO Biological Processes	19	negative regulation of ovulation	19_GO:0022414 reproductive process	-1.96562	92.3884	9.55973	30211	1	327	1	0.30581	0.305342	344758	GPR149	-0.638723	-1.96562	92.3884
GO:2000242	GO Biological Processes	19	negative regulation of reproductive process	19_GO:0022414 reproductive process	-1.50902	4.39945	2.82539	30211	63	327	3	0.917431	0.527244	652|6196|344758	BMP4|RPS6KA2|GPR149	-0.394205	-1.96562	92.3884
GO:0001546	GO Biological Processes	19	preantral ovarian follicle growth	19_GO:0048511 rhythmic process	-1.49319	30.7961	5.3987	30211	3	327	1	0.30581	0.305342	344758	GPR149	-0.394205	-1.96562	92.3884
GO:0048162	GO Biological Processes	19	multi-layer follicle stage	19_GO:0022414 reproductive process	-1.49319	30.7961	5.3987	30211	3	327	1	0.30581	0.305342	344758	GPR149	-0.394205	-1.96562	92.3884
GO:0060278	GO Biological Processes	19	regulation of ovulation	19_GO:0022414 reproductive process	-1.37059	23.0971	4.62318	30211	4	327	1	0.30581	0.305342	344758	GPR149	-0.327026	-1.96562	92.3884
GO:2000241	GO Biological Processes	19	regulation of reproductive process	19_GO:0022414 reproductive process	-1.3659	2.62467	2.26119	30211	176	327	5	1.52905	0.678565	652|991|6196|6469|344758	BMP4|CDC20|RPS6KA2|SHH|GPR149	-0.323262	-1.96562	92.3884
GO:0010639	GO Biological Processes	19	negative regulation of organelle organization	19_GO:0048519 negative regulation of biological process	-1.95675	2.48951	2.86337	30211	334	327	9	2.75229	0.904718	652|666|832|4134|6196|10013|23189|84749|116985	BMP4|BOK|CAPZB|MAP4|RPS6KA2|HDAC6|KANK1|USP30|ARAP1	-0.631642	-1.95675	2.834
GO:0043254	GO Biological Processes	19	regulation of protein-containing complex assembly	19_GO:0050789 regulation of biological process	-1.89966	2.30395	2.74968	30211	401	327	10	3.0581	0.952156	274|348|832|2670|5894|10013|23189|28964|51112|84630	BIN1|APOE|CAPZB|GFAP|RAF1|HDAC6|KANK1|GIT1|TRAPPC12|TTBK1	-0.587522	-1.95675	2.834
GO:1902904	GO Biological Processes	19	negative regulation of supramolecular fiber organization	19_GO:0048519 negative regulation of biological process	-1.4864	2.834	2.45592	30211	163	327	5	1.52905	0.678565	348|832|10013|23189|116985	APOE|CAPZB|HDAC6|KANK1|ARAP1	-0.38918	-1.95675	2.834
GO:0071380	GO Biological Processes	19	cellular response to prostaglandin E stimulus	19_GO:0050896 response to stimulus	-1.95178	12.3185	4.58657	30211	15	327	2	0.611621	0.431157	31|112	ACACA|ADCY6	-0.629649	-1.95178	46.1942
GO:0003091	GO Biological Processes	19	renal water homeostasis	19_GO:0032501 multicellular organismal process	-1.70964	9.23884	3.85542	30211	20	327	2	0.611621	0.431157	112|361	ADCY6|AQP4	-0.474741	-1.95178	46.1942
GO:0071379	GO Biological Processes	19	cellular response to prostaglandin stimulus	19_GO:0050896 response to stimulus	-1.70964	9.23884	3.85542	30211	20	327	2	0.611621	0.431157	31|112	ACACA|ADCY6	-0.474741	-1.95178	46.1942
GO:2001295	GO Biological Processes	19	malonyl-CoA biosynthetic process	19_GO:0008152 metabolic process	-1.66694	46.1942	6.68589	30211	2	327	1	0.30581	0.305342	31	ACACA	-0.474741	-1.95178	46.1942
GO:0034695	GO Biological Processes	19	response to prostaglandin E	19_GO:0050896 response to stimulus	-1.59449	8.03377	3.52992	30211	23	327	2	0.611621	0.431157	31|112	ACACA|ADCY6	-0.425779	-1.95178	46.1942
GO:1904116	GO Biological Processes	19	response to vasopressin	19_GO:0050896 response to stimulus	-1.37059	23.0971	4.62318	30211	4	327	1	0.30581	0.305342	112	ADCY6	-0.327026	-1.95178	46.1942
GO:1904117	GO Biological Processes	19	cellular response to vasopressin	19_GO:0050896 response to stimulus	-1.37059	23.0971	4.62318	30211	4	327	1	0.30581	0.305342	112	ADCY6	-0.327026	-1.95178	46.1942
GO:0034694	GO Biological Processes	19	response to prostaglandin	19_GO:0050896 response to stimulus	-1.35462	5.96054	2.89055	30211	31	327	2	0.611621	0.431157	31|112	ACACA|ADCY6	-0.316316	-1.95178	46.1942
GO:0031347	GO Biological Processes	19	regulation of defense response	19_GO:0050896 response to stimulus	-1.93344	1.99605	2.68116	30211	648	327	14	4.28135	1.11948	183|240|348|5322|7187|10062|10392|11343|28964|51752|64127|79651|80149|84630	AGT|ALOX5|APOE|PLA2G5|TRAF3|NR1H3|NOD1|MGLL|GIT1|ERAP1|NOD2|RHBDF2|ZC3H12A|TTBK1	-0.614843	-1.93344	3.04577
GO:0050728	GO Biological Processes	19	negative regulation of inflammatory response	19_GO:0048519 negative regulation of biological process	-1.83469	3.04577	2.89569	30211	182	327	6	1.83486	0.742175	240|348|10062|28964|64127|79651	ALOX5|APOE|NR1H3|GIT1|NOD2|RHBDF2	-0.545584	-1.93344	3.04577
GO:0032102	GO Biological Processes	19	negative regulation of response to external stimulus	19_GO:0048519 negative regulation of biological process	-1.72854	2.16366	2.53326	30211	427	327	10	3.0581	0.952156	240|348|1855|5802|7869|10062|28964|55966|64127|79651	ALOX5|APOE|DVL1|PTPRS|SEMA3B|NR1H3|GIT1|AJAP1|NOD2|RHBDF2	-0.474741	-1.93344	3.04577
GO:0050727	GO Biological Processes	19	regulation of inflammatory response	19_GO:0050896 response to stimulus	-1.54304	2.11039	2.32072	30211	394	327	9	2.75229	0.904718	183|240|348|10062|11343|28964|64127|79651|84630	AGT|ALOX5|APOE|NR1H3|MGLL|GIT1|NOD2|RHBDF2|TTBK1	-0.394205	-1.93344	3.04577
GO:0002831	GO Biological Processes	19	regulation of response to biotic stimulus	19_GO:0050896 response to stimulus	-1.41739	2.10572	2.17963	30211	351	327	8	2.44648	0.854316	348|5322|7187|10062|10392|51752|64127|80149	APOE|PLA2G5|TRAF3|NR1H3|NOD1|ERAP1|NOD2|ZC3H12A	-0.337446	-1.93344	3.04577
GO:1901137	GO Biological Processes	19	carbohydrate derivative biosynthetic process	19_GO:0008152 metabolic process	-1.85885	2.08395	2.63858	30211	532	327	12	3.66972	1.03974	31|112|114|271|2134|2583|8509|10585|51363|79623|83549|113277	ACACA|ADCY6|ADCY8|AMPD2|EXTL1|B4GALNT1|NDST2|POMT1|CHST15|GALNT14|UCK1|TMEM106A	-0.558632	-1.85885	3.64691
GO:0009100	GO Biological Processes	19	glycoprotein metabolic process	19_GO:0008152 metabolic process	-1.55163	2.23972	2.36871	30211	330	327	8	2.44648	0.854316	1280|2134|8509|10585|51363|64840|79623|113277	COL2A1|EXTL1|NDST2|POMT1|CHST15|PORCN|GALNT14|TMEM106A	-0.394205	-1.85885	3.64691
GO:0006029	GO Biological Processes	19	proteoglycan metabolic process	19_GO:0008152 metabolic process	-1.30492	3.64691	2.4168	30211	76	327	3	0.917431	0.527244	1280|8509|51363	COL2A1|NDST2|CHST15	-0.278377	-1.85885	3.64691
GO:0008053	GO Biological Processes	19	mitochondrial fusion	19_GO:0009987 cellular process	-1.84561	10.8692	4.25772	30211	17	327	2	0.611621	0.431157	54974|84749	THG1L|USP30	-0.555238	-1.84561	46.1942
GO:0000425	GO Biological Processes	19	pexophagy	19_GO:0008152 metabolic process	-1.66694	46.1942	6.68589	30211	2	327	1	0.30581	0.305342	84749	USP30	-0.474741	-1.84561	46.1942
GO:1990046	GO Biological Processes	19	stress-induced mitochondrial fusion	19_GO:0050896 response to stimulus	-1.66694	46.1942	6.68589	30211	2	327	1	0.30581	0.305342	54974	THG1L	-0.474741	-1.84561	46.1942
GO:0044313	GO Biological Processes	19	protein K6-linked deubiquitination	19_GO:0008152 metabolic process	-1.49319	30.7961	5.3987	30211	3	327	1	0.30581	0.305342	84749	USP30	-0.394205	-1.84561	46.1942
GO:0043173	GO Biological Processes	19	nucleotide salvage	19_GO:0008152 metabolic process	-1.79754	10.2654	4.11316	30211	18	327	2	0.611621	0.431157	271|83549	AMPD2|UCK1	-0.517661	-1.79754	30.7961
GO:0044211	GO Biological Processes	19	CTP salvage	19_GO:0008152 metabolic process	-1.49319	30.7961	5.3987	30211	3	327	1	0.30581	0.305342	83549	UCK1	-0.394205	-1.79754	30.7961
GO:0043094	GO Biological Processes	19	cellular metabolic compound salvage	19_GO:0008152 metabolic process	-1.40745	6.37161	3.02733	30211	29	327	2	0.611621	0.431157	271|83549	AMPD2|UCK1	-0.330881	-1.79754	30.7961
GO:0046486	GO Biological Processes	19	glycerolipid metabolic process	19_GO:0008152 metabolic process	-1.78536	2.32912	2.64257	30211	357	327	9	2.75229	0.904718	348|5322|5833|9807|10062|11343|64900|79888|375775	APOE|PLA2G5|PCYT2|IP6K1|NR1H3|MGLL|LPIN3|LPCAT1|PNPLA7	-0.50815	-1.78536	30.7961
GO:2000124	GO Biological Processes	19	regulation of endocannabinoid signaling pathway	19_GO:0023052 signaling	-1.49319	30.7961	5.3987	30211	3	327	1	0.30581	0.305342	11343	MGLL	-0.394205	-1.78536	30.7961
GO:0006641	GO Biological Processes	19	triglyceride metabolic process	19_GO:0008152 metabolic process	-1.4249	4.07596	2.65627	30211	68	327	3	0.917431	0.527244	348|11343|64900	APOE|MGLL|LPIN3	-0.34292	-1.78536	30.7961
GO:1901799	GO Biological Processes	19	negative regulation of proteasomal protein catabolic process	19_GO:0048519 negative regulation of biological process	-1.77139	5.5433	3.36329	30211	50	327	3	0.917431	0.527244	6469|57805|80011	SHH|CCAR2|PSME3IP1	-0.499488	-1.77139	46.1942
GO:2000003	GO Biological Processes	19	positive regulation of DNA damage checkpoint	19_GO:0023052 signaling	-1.66694	46.1942	6.68589	30211	2	327	1	0.30581	0.305342	57805	CCAR2	-0.474741	-1.77139	46.1942
GO:1903051	GO Biological Processes	19	negative regulation of proteolysis involved in cellular protein catabolic process	19_GO:0048519 negative regulation of biological process	-1.47443	4.26408	2.7557	30211	65	327	3	0.917431	0.527244	6469|57805|80011	SHH|CCAR2|PSME3IP1	-0.380725	-1.77139	46.1942
GO:0050878	GO Biological Processes	19	regulation of body fluid levels	19_GO:0065007 biological regulation	-1.72285	2.27185	2.56076	30211	366	327	9	2.75229	0.904718	112|348|361|3705|5029|6469|7410|10062|27023	ADCY6|APOE|AQP4|ITPK1|P2RY2|SHH|VAV2|NR1H3|FOXB1	-0.474741	-1.72285	2.27185
GO:0043393	GO Biological Processes	19	regulation of protein binding	19_GO:0065007 biological regulation	-1.69259	2.82822	2.68606	30211	196	327	6	1.83486	0.742175	348|652|1855|10763|80011|84630	APOE|BMP4|DVL1|NES|PSME3IP1|TTBK1	-0.474741	-1.69259	3.84952
GO:0032091	GO Biological Processes	19	negative regulation of protein binding	19_GO:0065007 biological regulation	-1.68669	3.84952	2.92513	30211	96	327	4	1.22324	0.607868	1855|10763|80011|84630	DVL1|NES|PSME3IP1|TTBK1	-0.474741	-1.69259	3.84952
GO:0051098	GO Biological Processes	19	regulation of binding	19_GO:0065007 biological regulation	-1.32918	2.01942	2.05252	30211	366	327	8	2.44648	0.854316	348|652|1452|1855|2068|10763|80011|84630	APOE|BMP4|CSNK1A1|DVL1|ERCC2|NES|PSME3IP1|TTBK1	-0.295769	-1.69259	3.84952
GO:2001237	GO Biological Processes	19	negative regulation of extrinsic apoptotic signaling pathway	19_GO:0023052 signaling	-1.67201	3.80983	2.89942	30211	97	327	4	1.22324	0.607868	652|1280|5894|23017	BMP4|COL2A1|RAF1|FAIM2	-0.474741	-1.67201	46.1942
GO:0071550	GO Biological Processes	19	death-inducing signaling complex assembly	19_GO:0023052 signaling	-1.66694	46.1942	6.68589	30211	2	327	1	0.30581	0.305342	5894	RAF1	-0.474741	-1.67201	46.1942
GO:2001236	GO Biological Processes	19	regulation of extrinsic apoptotic signaling pathway	19_GO:0023052 signaling	-1.5885	3.01923	2.61927	30211	153	327	5	1.52905	0.678565	183|652|1280|5894|23017	AGT|BMP4|COL2A1|RAF1|FAIM2	-0.421929	-1.67201	46.1942
GO:2001234	GO Biological Processes	19	negative regulation of apoptotic signaling pathway	19_GO:0023052 signaling	-1.4234	2.44198	2.28117	30211	227	327	6	1.83486	0.742175	652|666|1280|5894|23017|57805	BMP4|BOK|COL2A1|RAF1|FAIM2|CCAR2	-0.341759	-1.67201	46.1942
GO:1902042	GO Biological Processes	19	negative regulation of extrinsic apoptotic signaling pathway via death domain receptors	19_GO:0023052 signaling	-1.35462	5.96054	2.89055	30211	31	327	2	0.611621	0.431157	5894|23017	RAF1|FAIM2	-0.316316	-1.67201	46.1942
GO:2001233	GO Biological Processes	19	regulation of apoptotic signaling pathway	19_GO:0023052 signaling	-1.32351	2.01392	2.04426	30211	367	327	8	2.44648	0.854316	183|652|666|1280|5894|23017|23604|57805	AGT|BMP4|BOK|COL2A1|RAF1|FAIM2|DAPK2|CCAR2	-0.291012	-1.67201	46.1942
GO:0035019	GO Biological Processes	19	somatic stem cell population maintenance	19_GO:0032502 developmental process	-1.30552	5.5993	2.76524	30211	33	327	2	0.611621	0.431157	5894|9079	RAF1|LDB2	-0.278377	-1.67201	46.1942
GO:0006450	GO Biological Processes	19	regulation of translational fidelity	19_GO:0065007 biological regulation	-1.66925	8.79889	3.73974	30211	21	327	2	0.611621	0.431157	51654|57176	CDK5RAP1|VARS2	-0.474741	-1.66925	46.1942
GO:0006438	GO Biological Processes	19	valyl-tRNA aminoacylation	19_GO:0008152 metabolic process	-1.66694	46.1942	6.68589	30211	2	327	1	0.30581	0.305342	57176	VARS2	-0.474741	-1.66925	46.1942
GO:0035600	GO Biological Processes	19	tRNA methylthiolation	19_GO:0008152 metabolic process	-1.66694	46.1942	6.68589	30211	2	327	1	0.30581	0.305342	51654	CDK5RAP1	-0.474741	-1.66925	46.1942
GO:0045903	GO Biological Processes	19	positive regulation of translational fidelity	19_GO:0048518 positive regulation of biological process	-1.37059	23.0971	4.62318	30211	4	327	1	0.30581	0.305342	51654	CDK5RAP1	-0.327026	-1.66925	46.1942
GO:0052746	GO Biological Processes	19	inositol phosphorylation	19_GO:0008152 metabolic process	-1.66694	46.1942	6.68589	30211	2	327	1	0.30581	0.305342	3705	ITPK1	-0.474741	-1.66694	46.1942
GO:0002268	GO Biological Processes	19	follicular dendritic cell differentiation	19_GO:0032502 developmental process	-1.66694	46.1942	6.68589	30211	2	327	1	0.30581	0.305342	4791	NFKB2	-0.474741	-1.66694	46.1942
GO:0002266	GO Biological Processes	19	follicular dendritic cell activation	19_GO:0009987 cellular process	-1.49319	30.7961	5.3987	30211	3	327	1	0.30581	0.305342	4791	NFKB2	-0.394205	-1.66694	46.1942
GO:2000422	GO Biological Processes	19	regulation of eosinophil chemotaxis	19_GO:0040011 locomotion	-1.66694	46.1942	6.68589	30211	2	327	1	0.30581	0.305342	23604	DAPK2	-0.474741	-1.66694	46.1942
GO:2000424	GO Biological Processes	19	positive regulation of eosinophil chemotaxis	19_GO:0040011 locomotion	-1.66694	46.1942	6.68589	30211	2	327	1	0.30581	0.305342	23604	DAPK2	-0.474741	-1.66694	46.1942
GO:2000418	GO Biological Processes	19	positive regulation of eosinophil migration	19_GO:0040011 locomotion	-1.37059	23.0971	4.62318	30211	4	327	1	0.30581	0.305342	23604	DAPK2	-0.327026	-1.66694	46.1942
GO:0090022	GO Biological Processes	19	regulation of neutrophil chemotaxis	19_GO:0040011 locomotion	-1.30552	5.5993	2.76524	30211	33	327	2	0.611621	0.431157	23604|64127	DAPK2|NOD2	-0.278377	-1.66694	46.1942
GO:1905413	GO Biological Processes	19	regulation of dense core granule exocytosis	19_GO:0051179 localization	-1.66694	46.1942	6.68589	30211	2	327	1	0.30581	0.305342	8938	BAIAP3	-0.474741	-1.66694	46.1942
GO:0061792	GO Biological Processes	19	secretory granule maturation	19_GO:0032502 developmental process	-1.49319	30.7961	5.3987	30211	3	327	1	0.30581	0.305342	8938	BAIAP3	-0.394205	-1.66694	46.1942
GO:1990502	GO Biological Processes	19	dense core granule maturation	19_GO:0032502 developmental process	-1.49319	30.7961	5.3987	30211	3	327	1	0.30581	0.305342	8938	BAIAP3	-0.394205	-1.66694	46.1942
GO:0030860	GO Biological Processes	19	regulation of polarized epithelial cell differentiation	19_GO:0032502 developmental process	-1.66694	46.1942	6.68589	30211	2	327	1	0.30581	0.305342	55966	AJAP1	-0.474741	-1.66694	46.1942
GO:0009098	GO Biological Processes	19	leucine biosynthetic process	19_GO:0008152 metabolic process	-1.66694	46.1942	6.68589	30211	2	327	1	0.30581	0.305342	587	BCAT2	-0.474741	-1.66694	46.1942
GO:0009099	GO Biological Processes	19	valine biosynthetic process	19_GO:0008152 metabolic process	-1.49319	30.7961	5.3987	30211	3	327	1	0.30581	0.305342	587	BCAT2	-0.394205	-1.66694	46.1942
GO:0006550	GO Biological Processes	19	isoleucine catabolic process	19_GO:0008152 metabolic process	-1.37059	23.0971	4.62318	30211	4	327	1	0.30581	0.305342	587	BCAT2	-0.327026	-1.66694	46.1942
GO:1905051	GO Biological Processes	19	regulation of base-excision repair	19_GO:0050896 response to stimulus	-1.66694	46.1942	6.68589	30211	2	327	1	0.30581	0.305342	23201	FAM168A	-0.474741	-1.66694	46.1942
GO:1905053	GO Biological Processes	19	positive regulation of base-excision repair	19_GO:0048518 positive regulation of biological process	-1.66694	46.1942	6.68589	30211	2	327	1	0.30581	0.305342	23201	FAM168A	-0.474741	-1.66694	46.1942
GO:0001694	GO Biological Processes	19	histamine biosynthetic process	19_GO:0008152 metabolic process	-1.66694	46.1942	6.68589	30211	2	327	1	0.30581	0.305342	3067	HDC	-0.474741	-1.66694	46.1942
GO:0002337	GO Biological Processes	19	B-1a B cell differentiation	19_GO:0002376 immune system process	-1.66694	46.1942	6.68589	30211	2	327	1	0.30581	0.305342	112616	CMTM7	-0.474741	-1.66694	46.1942
GO:0033209	GO Biological Processes	19	tumor necrosis factor-mediated signaling pathway	19_GO:0023052 signaling	-1.64134	4.94938	3.09437	30211	56	327	3	0.917431	0.527244	3987|7187|7188	LIMS1|TRAF3|TRAF5	-0.458257	-1.64134	30.7961
GO:0008063	GO Biological Processes	19	Toll signaling pathway	19_GO:0023052 signaling	-1.49319	30.7961	5.3987	30211	3	327	1	0.30581	0.305342	7187	TRAF3	-0.394205	-1.64134	30.7961
GO:0007568	GO Biological Processes	19	aging	19_GO:0032502 developmental process	-1.5703	2.42217	2.44164	30211	267	327	7	2.14067	0.800391	183|2068|2915|3987|4155|8301|53615	AGT|ERCC2|GRM5|LIMS1|MBP|PICALM|MBD3	-0.406137	-1.5703	2.42217
GO:0045453	GO Biological Processes	19	bone resorption	19_GO:0032501 multicellular organismal process	-1.55977	7.69903	3.43429	30211	24	327	2	0.611621	0.431157	5745|23154	PTH1R|NCDN	-0.399291	-1.55977	7.69903
GO:0006914	GO Biological Processes	19	autophagy	19_GO:0008152 metabolic process	-1.49601	2.33472	2.33442	30211	277	327	7	2.14067	0.800391	3691|9779|10013|57705|58476|80700|84749	ITGB4|TBC1D5|HDAC6|WDFY4|TP53INP2|UBXN6|USP30	-0.394205	-1.49601	2.33472
GO:0061919	GO Biological Processes	19	process utilizing autophagic mechanism	19_GO:0009987 cellular process	-1.49601	2.33472	2.33442	30211	277	327	7	2.14067	0.800391	3691|9779|10013|57705|58476|80700|84749	ITGB4|TBC1D5|HDAC6|WDFY4|TP53INP2|UBXN6|USP30	-0.394205	-1.49601	2.33472
GO:0051603	GO Biological Processes	19	proteolysis involved in cellular protein catabolic process	19_GO:0008152 metabolic process	-1.46529	1.82345	2.14562	30211	608	327	12	3.66972	1.03974	408|991|1508|10013|10444|27005|29128|51608|54461|58476|80700|84749	ARRB1|CDC20|CTSB|HDAC6|ZER1|USP21|UHRF1|GET4|FBXW5|TP53INP2|UBXN6|USP30	-0.376064	-1.49601	2.33472
GO:0030163	GO Biological Processes	19	protein catabolic process	19_GO:0008152 metabolic process	-1.39869	1.73312	2.04233	30211	693	327	13	3.97554	1.08048	348|408|991|1508|10013|10444|27005|29128|51608|54461|58476|80700|84749	APOE|ARRB1|CDC20|CTSB|HDAC6|ZER1|USP21|UHRF1|GET4|FBXW5|TP53INP2|UBXN6|USP30	-0.327026	-1.49601	2.33472
GO:0044257	GO Biological Processes	19	cellular protein catabolic process	19_GO:0008152 metabolic process	-1.3334	1.73771	1.97006	30211	638	327	12	3.66972	1.03974	408|991|1508|10013|10444|27005|29128|51608|54461|58476|80700|84749	ARRB1|CDC20|CTSB|HDAC6|ZER1|USP21|UHRF1|GET4|FBXW5|TP53INP2|UBXN6|USP30	-0.296897	-1.49601	2.33472
GO:0036506	GO Biological Processes	19	maintenance of unfolded protein	19_GO:0065007 biological regulation	-1.49319	30.7961	5.3987	30211	3	327	1	0.30581	0.305342	51608	GET4	-0.394205	-1.49319	30.7961
GO:1904378	GO Biological Processes	19	maintenance of unfolded protein involved in ERAD pathway	19_GO:0050896 response to stimulus	-1.49319	30.7961	5.3987	30211	3	327	1	0.30581	0.305342	51608	GET4	-0.394205	-1.49319	30.7961
GO:0090234	GO Biological Processes	19	regulation of kinetochore assembly	19_GO:0050789 regulation of biological process	-1.49319	30.7961	5.3987	30211	3	327	1	0.30581	0.305342	51112	TRAPPC12	-0.394205	-1.49319	30.7961
GO:1905340	GO Biological Processes	19	regulation of protein localization to kinetochore	19_GO:0051179 localization	-1.37059	23.0971	4.62318	30211	4	327	1	0.30581	0.305342	51112	TRAPPC12	-0.327026	-1.49319	30.7961
GO:1905342	GO Biological Processes	19	positive regulation of protein localization to kinetochore	19_GO:0051179 localization	-1.37059	23.0971	4.62318	30211	4	327	1	0.30581	0.305342	51112	TRAPPC12	-0.327026	-1.49319	30.7961
GO:1904098	GO Biological Processes	19	regulation of protein O-linked glycosylation	19_GO:0008152 metabolic process	-1.49319	30.7961	5.3987	30211	3	327	1	0.30581	0.305342	10585	POMT1	-0.394205	-1.49319	30.7961
GO:1904100	GO Biological Processes	19	positive regulation of protein O-linked glycosylation	19_GO:0048518 positive regulation of biological process	-1.49319	30.7961	5.3987	30211	3	327	1	0.30581	0.305342	10585	POMT1	-0.394205	-1.49319	30.7961
GO:0090361	GO Biological Processes	19	regulation of platelet-derived growth factor production	19_GO:0032501 multicellular organismal process	-1.49319	30.7961	5.3987	30211	3	327	1	0.30581	0.305342	57447	NDRG2	-0.394205	-1.49319	30.7961
GO:0061577	GO Biological Processes	19	calcium ion transmembrane transport via high voltage-gated calcium channel	19_GO:0051179 localization	-1.49319	30.7961	5.3987	30211	3	327	1	0.30581	0.305342	784	CACNB3	-0.394205	-1.49319	30.7961
GO:1901843	GO Biological Processes	19	positive regulation of high voltage-gated calcium channel activity	19_GO:0051179 localization	-1.37059	23.0971	4.62318	30211	4	327	1	0.30581	0.305342	784	CACNB3	-0.327026	-1.49319	30.7961
GO:1901491	GO Biological Processes	19	negative regulation of lymphangiogenesis	19_GO:0032502 developmental process	-1.49319	30.7961	5.3987	30211	3	327	1	0.30581	0.305342	22846	VASH1	-0.394205	-1.49319	30.7961
GO:0043200	GO Biological Processes	19	response to amino acid	19_GO:0050896 response to stimulus	-1.44843	3.2417	2.50841	30211	114	327	4	1.22324	0.607868	1291|1307|2902|57521	COL6A1|COL16A1|GRIN1|RPTOR	-0.360974	-1.44843	3.69554
GO:0071230	GO Biological Processes	19	cellular response to amino acid stimulus	19_GO:0050896 response to stimulus	-1.31904	3.69554	2.44491	30211	75	327	3	0.917431	0.527244	1291|1307|57521	COL6A1|COL16A1|RPTOR	-0.288066	-1.44843	3.69554
GO:0070076	GO Biological Processes	19	histone lysine demethylation	19_GO:0008152 metabolic process	-1.43543	6.59917	3.10064	30211	28	327	2	0.611621	0.431157	8242|51780	KDM5C|KDM3B	-0.351403	-1.43543	6.59917
GO:0016577	GO Biological Processes	19	histone demethylation	19_GO:0008152 metabolic process	-1.32964	5.77427	2.82657	30211	32	327	2	0.611621	0.431157	8242|51780	KDM5C|KDM3B	-0.295924	-1.43543	6.59917
GO:0010038	GO Biological Processes	19	response to metal ion	19_GO:0050896 response to stimulus	-1.41739	2.10572	2.17963	30211	351	327	8	2.44648	0.854316	114|4155|5025|6469|6786|8913|9066|9362	ADCY8|MBP|P2RX4|SHH|STIM1|CACNA1G|SYT7|CPNE6	-0.337446	-1.41739	2.10572
GO:0008283	GO Biological Processes	19	cell population proliferation	19_GO:0009987 cellular process	-1.38218	1.88933	2.074	30211	489	327	10	3.0581	0.952156	183|652|1296|2068|2261|6469|6867|10763|23189|170302	AGT|BMP4|COL8A2|ERCC2|FGFR3|SHH|TACC1|NES|KANK1|ARX	-0.327026	-1.38218	1.88933
GO:0072583	GO Biological Processes	19	clathrin-dependent endocytosis	19_GO:0051179 localization	-1.38054	6.15923	2.95739	30211	30	327	2	0.611621	0.431157	160|8301	AP2A1|PICALM	-0.327026	-1.38054	23.0971
GO:1900126	GO Biological Processes	19	negative regulation of hyaluronan biosynthetic process	19_GO:0048519 negative regulation of biological process	-1.37059	23.0971	4.62318	30211	4	327	1	0.30581	0.305342	160	AP2A1	-0.327026	-1.38054	23.0971
GO:0044283	GO Biological Processes	19	small molecule biosynthetic process	19_GO:0008152 metabolic process	-1.37756	1.96571	2.09231	30211	423	327	9	2.75229	0.904718	31|240|587|2026|5322|9807|11343|51363|114881	ACACA|ALOX5|BCAT2|ENO2|PLA2G5|IP6K1|MGLL|CHST15|OSBPL7	-0.327026	-1.37756	1.96571
GO:1903527	GO Biological Processes	19	positive regulation of membrane tubulation	19_GO:0048518 positive regulation of biological process	-1.37059	23.0971	4.62318	30211	4	327	1	0.30581	0.305342	57194	ATP10A	-0.327026	-1.37059	23.0971
GO:0006432	GO Biological Processes	19	phenylalanyl-tRNA aminoacylation	19_GO:0008152 metabolic process	-1.37059	23.0971	4.62318	30211	4	327	1	0.30581	0.305342	10667	FARS2	-0.327026	-1.37059	23.0971
GO:0006399	GO Biological Processes	19	tRNA metabolic process	19_GO:0008152 metabolic process	-1.35714	2.60984	2.24695	30211	177	327	5	1.52905	0.678565	10667|26024|51654|54974|57176	FARS2|PTCD1|CDK5RAP1|THG1L|VARS2	-0.31699	-1.37059	23.0971
GO:0008033	GO Biological Processes	19	tRNA processing	19_GO:0008152 metabolic process	-1.32563	2.95643	2.2928	30211	125	327	4	1.22324	0.607868	10667|26024|51654|54974	FARS2|PTCD1|CDK5RAP1|THG1L	-0.292831	-1.37059	23.0971
GO:0015766	GO Biological Processes	19	disaccharide transport	19_GO:0051179 localization	-1.37059	23.0971	4.62318	30211	4	327	1	0.30581	0.305342	57210	SLC45A4	-0.327026	-1.37059	23.0971
GO:0015770	GO Biological Processes	19	sucrose transport	19_GO:0051179 localization	-1.37059	23.0971	4.62318	30211	4	327	1	0.30581	0.305342	57210	SLC45A4	-0.327026	-1.37059	23.0971
GO:0015772	GO Biological Processes	19	oligosaccharide transport	19_GO:0051179 localization	-1.37059	23.0971	4.62318	30211	4	327	1	0.30581	0.305342	57210	SLC45A4	-0.327026	-1.37059	23.0971
GO:0051301	GO Biological Processes	19	cell division	19_GO:0009987 cellular process	-1.36733	1.87781	2.05351	30211	492	327	10	3.0581	0.952156	991|1452|2068|4134|5413|6867|22897|51550|55920|57553	CDC20|CSNK1A1|ERCC2|MAP4|SEPTIN5|TACC1|CEP164|CINP|RCC2|MICAL3	-0.324384	-1.36733	1.87781
GO:0008285	GO Biological Processes	19	negative regulation of cell population proliferation	19_GO:0048519 negative regulation of biological process	-1.32235	1.64979	1.92837	30211	784	327	14	4.28135	1.11948	240|348|652|5745|5894|6196|6425|6469|6663|22846|23371|26160|51286|57447	ALOX5|APOE|BMP4|PTH1R|RAF1|RPS6KA2|SFRP5|SHH|SOX10|VASH1|TNS2|IFT172|CEND1|NDRG2	-0.290161	-1.32235	1.64979

## Sheet: CC
GO	Category	CategoryID	Description	PARENT_GO	LogP	Enrichment	Z-score	#TotalGeneInLibrary	#GeneInGO	#GeneInHitList	#GeneInGOAndHitList	%InGO	STDV %InGO	GeneID	Hits	Log(q-value)	BestLogPInGroup	BestEnrichmentInGroup
GO:0098984	GO Cellular Components	20	neuron to neuron synapse		-12.1132	6.40844	10.5842	30211	346	327	24	7.33945	1.44213	114|832|1855|2894|2902|2915|3752|5025|5064|5802|6536|6854|9066|22859|23373|23380|27092|28964|50488|57555|66000|79870|79953|94030	ADCY8|CAPZB|DVL1|GRID1|GRIN1|GRM5|KCND3|P2RX4|PALM|PTPRS|SLC6A9|SYN2|SYT7|ADGRL1|CRTC1|SRGAP2|CACNG4|GIT1|MINK1|NLGN2|TMEM108|BAALC|SYNDIG1|LRRC4B	-8.82657	-12.1132	6.41181
GO:0099572	GO Cellular Components	20	postsynaptic specialization		-11.3804	6.23147	10.1628	30211	341	327	23	7.03364	1.4141	114|832|1855|2894|2902|2915|3752|5025|5064|5802|6536|6854|22859|23373|23380|27092|28964|50488|57555|66000|79870|79953|94030	ADCY8|CAPZB|DVL1|GRID1|GRIN1|GRM5|KCND3|P2RX4|PALM|PTPRS|SLC6A9|SYN2|ADGRL1|CRTC1|SRGAP2|CACNG4|GIT1|MINK1|NLGN2|TMEM108|BAALC|SYNDIG1|LRRC4B	-8.56389	-12.1132	6.41181
GO:0098794	GO Cellular Components	20	postsynapse		-11.2149	4.56615	9.28428	30211	607	327	30	9.17431	1.59631	40|114|321|832|1855|2894|2902|2915|3752|5025|5064|5802|6536|6854|8301|8828|22859|23017|23154|23371|23373|23380|27092|28964|50488|57555|66000|79870|79953|94030	ASIC2|ADCY8|APBA2|CAPZB|DVL1|GRID1|GRIN1|GRM5|KCND3|P2RX4|PALM|PTPRS|SLC6A9|SYN2|PICALM|NRP2|ADGRL1|FAIM2|NCDN|TNS2|CRTC1|SRGAP2|CACNG4|GIT1|MINK1|NLGN2|TMEM108|BAALC|SYNDIG1|LRRC4B	-8.56389	-12.1132	6.41181
GO:0014069	GO Cellular Components	20	postsynaptic density		-11.1516	6.41181	10.1323	30211	317	327	22	6.72783	1.38529	114|832|1855|2894|2902|2915|3752|5025|5064|5802|6536|6854|22859|23373|23380|27092|28964|50488|66000|79870|79953|94030	ADCY8|CAPZB|DVL1|GRID1|GRIN1|GRM5|KCND3|P2RX4|PALM|PTPRS|SLC6A9|SYN2|ADGRL1|CRTC1|SRGAP2|CACNG4|GIT1|MINK1|TMEM108|BAALC|SYNDIG1|LRRC4B	-8.56389	-12.1132	6.41181
GO:0032279	GO Cellular Components	20	asymmetric synapse		-11.0181	6.31225	10.0249	30211	322	327	22	6.72783	1.38529	114|832|1855|2894|2902|2915|3752|5025|5064|5802|6536|6854|22859|23373|23380|27092|28964|50488|66000|79870|79953|94030	ADCY8|CAPZB|DVL1|GRID1|GRIN1|GRM5|KCND3|P2RX4|PALM|PTPRS|SLC6A9|SYN2|ADGRL1|CRTC1|SRGAP2|CACNG4|GIT1|MINK1|TMEM108|BAALC|SYNDIG1|LRRC4B	-8.50955	-12.1132	6.41181
GO:0030425	GO Cellular Components	20	dendrite		-9.09903	4.09604	8.07391	30211	609	327	27	8.25688	1.52202	40|114|274|321|348|1855|2902|2915|3752|5025|5064|5368|9362|10013|23154|23162|23371|23373|23380|30820|50488|57521|57555|66000|79953|85442|392617	ASIC2|ADCY8|BIN1|APBA2|APOE|DVL1|GRIN1|GRM5|KCND3|P2RX4|PALM|PNOC|CPNE6|HDAC6|NCDN|MAPK8IP3|TNS2|CRTC1|SRGAP2|KCNIP1|MINK1|RPTOR|NLGN2|TMEM108|SYNDIG1|KNDC1|ELFN1	-6.73575	-12.1132	6.41181
GO:0097447	GO Cellular Components	20	dendritic tree		-9.06819	4.08263	8.05241	30211	611	327	27	8.25688	1.52202	40|114|274|321|348|1855|2902|2915|3752|5025|5064|5368|9362|10013|23154|23162|23371|23373|23380|30820|50488|57521|57555|66000|79953|85442|392617	ASIC2|ADCY8|BIN1|APBA2|APOE|DVL1|GRIN1|GRM5|KCND3|P2RX4|PALM|PNOC|CPNE6|HDAC6|NCDN|MAPK8IP3|TNS2|CRTC1|SRGAP2|KCNIP1|MINK1|RPTOR|NLGN2|TMEM108|SYNDIG1|KNDC1|ELFN1	-6.73575	-12.1132	6.41181
GO:0044297	GO Cellular Components	20	cell body		-8.77629	4.24579	7.99122	30211	544	327	25	7.64526	1.46944	40|114|348|773|1855|2026|2670|3752|4155|5025|5368|5802|8301|9362|10013|23154|23162|23371|23373|27092|57471|57521|79953|84630|85442	ASIC2|ADCY8|APOE|CACNA1A|DVL1|ENO2|GFAP|KCND3|MBP|P2RX4|PNOC|PTPRS|PICALM|CPNE6|HDAC6|NCDN|MAPK8IP3|TNS2|CRTC1|CACNG4|ERMN|RPTOR|SYNDIG1|TTBK1|KNDC1	-6.531	-12.1132	6.41181
GO:0043025	GO Cellular Components	20	neuronal cell body		-7.09667	4.04199	7.02755	30211	480	327	21	6.42202	1.35565	40|114|348|773|1855|2026|3752|4155|5025|5368|5802|8301|9362|10013|23154|23371|23373|57471|57521|84630|85442	ASIC2|ADCY8|APOE|CACNA1A|DVL1|ENO2|KCND3|MBP|P2RX4|PNOC|PTPRS|PICALM|CPNE6|HDAC6|NCDN|TNS2|CRTC1|ERMN|RPTOR|TTBK1|KNDC1	-4.88917	-12.1132	6.41181
GO:0043197	GO Cellular Components	20	dendritic spine		-4.7076	5.37142	6.01414	30211	172	327	10	3.0581	0.952156	40|321|1855|2902|2915|3752|5025|5064|23380|79953	ASIC2|APBA2|DVL1|GRIN1|GRM5|KCND3|P2RX4|PALM|SRGAP2|SYNDIG1	-2.86808	-12.1132	6.41181
GO:0044309	GO Cellular Components	20	neuron spine		-4.68587	5.34037	5.98886	30211	173	327	10	3.0581	0.952156	40|321|1855|2902|2915|3752|5025|5064|23380|79953	ASIC2|APBA2|DVL1|GRIN1|GRM5|KCND3|P2RX4|PALM|SRGAP2|SYNDIG1	-2.86601	-12.1132	6.41181
GO:0098793	GO Cellular Components	20	presynapse		-11.1888	5.08042	9.53567	30211	491	327	27	8.25688	1.52202	114|274|321|1759|1855|2902|3742|5025|5368|5413|5802|6513|6536|6854|8301|8497|8938|9066|9379|9381|22859|23085|25837|28964|57555|79953|94030	ADCY8|BIN1|APBA2|DNM1|DVL1|GRIN1|KCNA6|P2RX4|PNOC|SEPTIN5|PTPRS|SLC2A1|SLC6A9|SYN2|PICALM|PPFIA4|BAIAP3|SYT7|NRXN2|OTOF|ADGRL1|ERC1|RAB26|GIT1|NLGN2|SYNDIG1|LRRC4B	-8.56389	-11.1888	7.1758
GO:0070382	GO Cellular Components	20	exocytic vesicle		-6.16214	5.61238	7.08309	30211	214	327	13	3.97554	1.08048	274|321|2902|5413|5802|5866|6536|6854|8301|9066|9381|25837|79953	BIN1|APBA2|GRIN1|SEPTIN5|PTPRS|RAB3IL1|SLC6A9|SYN2|PICALM|SYT7|OTOF|RAB26|SYNDIG1	-4.04968	-11.1888	7.1758
GO:0008021	GO Cellular Components	20	synaptic vesicle		-5.76847	5.65643	6.84135	30211	196	327	12	3.66972	1.03974	274|321|2902|5413|5802|6536|6854|8301|9066|9381|25837|79953	BIN1|APBA2|GRIN1|SEPTIN5|PTPRS|SLC6A9|SYN2|PICALM|SYT7|OTOF|RAB26|SYNDIG1	-3.71823	-11.1888	7.1758
GO:0042734	GO Cellular Components	20	presynaptic membrane		-5.44121	6.50622	6.87968	30211	142	327	10	3.0581	0.952156	114|1759|6536|8301|9066|9381|22859|23085|57555|94030	ADCY8|DNM1|SLC6A9|PICALM|SYT7|OTOF|ADGRL1|ERC1|NLGN2|LRRC4B	-3.43328	-11.1888	7.1758
GO:0030672	GO Cellular Components	20	synaptic vesicle membrane		-4.7733	7.1758	6.56751	30211	103	327	8	2.44648	0.854316	274|5802|6536|6854|9066|9381|25837|79953	BIN1|PTPRS|SLC6A9|SYN2|SYT7|OTOF|RAB26|SYNDIG1	-2.88455	-11.1888	7.1758
GO:0099501	GO Cellular Components	20	exocytic vesicle membrane		-4.7733	7.1758	6.56751	30211	103	327	8	2.44648	0.854316	274|5802|6536|6854|9066|9381|25837|79953	BIN1|PTPRS|SLC6A9|SYN2|SYT7|OTOF|RAB26|SYNDIG1	-2.88455	-11.1888	7.1758
GO:0030133	GO Cellular Components	20	transport vesicle		-4.42389	3.44733	5.16727	30211	402	327	15	4.58716	1.15691	160|274|321|2261|2902|5413|5802|5866|6536|6854|8301|9066|9381|25837|79953	AP2A1|BIN1|APBA2|FGFR3|GRIN1|SEPTIN5|PTPRS|RAB3IL1|SLC6A9|SYN2|PICALM|SYT7|OTOF|RAB26|SYNDIG1	-2.63101	-11.1888	7.1758
GO:0030658	GO Cellular Components	20	transport vesicle membrane		-3.37394	4.05608	4.59269	30211	205	327	9	2.75229	0.904718	160|274|5802|6536|6854|9066|9381|25837|79953	AP2A1|BIN1|PTPRS|SLC6A9|SYN2|SYT7|OTOF|RAB26|SYNDIG1	-1.79483	-11.1888	7.1758
GO:0098563	GO Cellular Components	20	intrinsic component of synaptic vesicle membrane		-2.0346	6.92913	3.92515	30211	40	327	3	0.917431	0.527244	5802|6536|25837	PTPRS|SLC6A9|RAB26	-0.773221	-11.1888	7.1758
GO:0030424	GO Cellular Components	20	axon		-9.48925	4.1258	8.27363	30211	627	327	28	8.56269	1.54737	114|274|1855|2026|2902|3742|4099|4134|4155|5015|5025|5064|5368|5802|8828|9362|10013|10044|22859|23162|25791|28964|50488|57447|57471|66000|81551|94030	ADCY8|BIN1|DVL1|ENO2|GRIN1|KCNA6|MAG|MAP4|MBP|OTX2|P2RX4|PALM|PNOC|PTPRS|NRP2|CPNE6|HDAC6|SH2D3C|ADGRL1|MAPK8IP3|NGEF|GIT1|MINK1|NDRG2|ERMN|TMEM108|STMN4|LRRC4B	-7.04767	-9.48925	5.16457
GO:0150034	GO Cellular Components	20	distal axon		-6.51879	5.13269	7.13528	30211	270	327	15	4.58716	1.15691	274|1855|2026|2902|3742|5015|5025|5368|5802|22859|23162|25791|28964|57447|81551	BIN1|DVL1|ENO2|GRIN1|KCNA6|OTX2|P2RX4|PNOC|PTPRS|ADGRL1|MAPK8IP3|NGEF|GIT1|NDRG2|STMN4	-4.34605	-9.48925	5.16457
GO:0030426	GO Cellular Components	20	growth cone		-4.16044	5.16457	5.54231	30211	161	327	9	2.75229	0.904718	1855|2026|5015|5802|22859|23162|25791|57447|81551	DVL1|ENO2|OTX2|PTPRS|ADGRL1|MAPK8IP3|NGEF|NDRG2|STMN4	-2.43809	-9.48925	5.16457
GO:0030427	GO Cellular Components	20	site of polarized growth		-4.03831	4.97901	5.39367	30211	167	327	9	2.75229	0.904718	1855|2026|5015|5802|22859|23162|25791|57447|81551	DVL1|ENO2|OTX2|PTPRS|ADGRL1|MAPK8IP3|NGEF|NDRG2|STMN4	-2.33142	-9.48925	5.16457
GO:0097060	GO Cellular Components	20	synaptic membrane		-9.02102	5.21547	8.55767	30211	372	327	21	6.42202	1.35565	114|1759|2026|2894|2902|2915|3752|5802|6536|8301|8828|9066|9381|22859|23017|23085|23380|27092|57555|79953|94030	ADCY8|DNM1|ENO2|GRID1|GRIN1|GRM5|KCND3|PTPRS|SLC6A9|PICALM|NRP2|SYT7|OTOF|ADGRL1|FAIM2|ERC1|SRGAP2|CACNG4|NLGN2|SYNDIG1|LRRC4B	-6.73434	-9.02102	7.39107
GO:0099699	GO Cellular Components	20	integral component of synaptic membrane		-6.16027	6.8667	7.48409	30211	148	327	11	3.36391	0.997053	114|2894|2915|3752|5802|6536|8828|9066|27092|57555|94030	ADCY8|GRID1|GRM5|KCND3|PTPRS|SLC6A9|NRP2|SYT7|CACNG4|NLGN2|LRRC4B	-4.04968	-9.02102	7.39107
GO:0099240	GO Cellular Components	20	intrinsic component of synaptic membrane		-5.85183	6.39165	7.13039	30211	159	327	11	3.36391	0.997053	114|2894|2915|3752|5802|6536|8828|9066|27092|57555|94030	ADCY8|GRID1|GRM5|KCND3|PTPRS|SLC6A9|NRP2|SYT7|CACNG4|NLGN2|LRRC4B	-3.76927	-9.02102	7.39107
GO:0045211	GO Cellular Components	20	postsynaptic membrane		-5.74964	4.77283	6.52613	30211	271	327	14	4.28135	1.11948	2894|2902|2915|3752|5802|6536|8301|8828|23017|23380|27092|57555|79953|94030	GRID1|GRIN1|GRM5|KCND3|PTPRS|SLC6A9|PICALM|NRP2|FAIM2|SRGAP2|CACNG4|NLGN2|SYNDIG1|LRRC4B	-3.71823	-9.02102	7.39107
GO:0099055	GO Cellular Components	20	integral component of postsynaptic membrane		-5.23585	7.04657	6.8841	30211	118	327	9	2.75229	0.904718	2894|2915|3752|5802|6536|8828|27092|57555|94030	GRID1|GRM5|KCND3|PTPRS|SLC6A9|NRP2|CACNG4|NLGN2|LRRC4B	-3.29159	-9.02102	7.39107
GO:0098936	GO Cellular Components	20	intrinsic component of postsynaptic membrane		-5.08849	6.76013	6.69603	30211	123	327	9	2.75229	0.904718	2894|2915|3752|5802|6536|8828|27092|57555|94030	GRID1|GRM5|KCND3|PTPRS|SLC6A9|NRP2|CACNG4|NLGN2|LRRC4B	-3.16354	-9.02102	7.39107
GO:0099634	GO Cellular Components	20	postsynaptic specialization membrane		-4.39918	6.37161	6.0634	30211	116	327	8	2.44648	0.854316	2894|2915|3752|5802|27092|57555|79953|94030	GRID1|GRM5|KCND3|PTPRS|CACNG4|NLGN2|SYNDIG1|LRRC4B	-2.63101	-9.02102	7.39107
GO:0098978	GO Cellular Components	20	glutamatergic synapse		-4.32146	3.7888	5.22137	30211	317	327	13	3.97554	1.08048	114|274|348|1759|1855|2894|2915|6854|8828|23373|27092|64840|94030	ADCY8|BIN1|APOE|DNM1|DVL1|GRID1|GRM5|SYN2|NRP2|CRTC1|CACNG4|PORCN|LRRC4B	-2.57885	-9.02102	7.39107
GO:0099060	GO Cellular Components	20	integral component of postsynaptic specialization membrane		-3.71907	7.19909	5.69738	30211	77	327	6	1.83486	0.742175	2894|3752|5802|27092|57555|94030	GRID1|KCND3|PTPRS|CACNG4|NLGN2|LRRC4B	-2.05662	-9.02102	7.39107
GO:0098948	GO Cellular Components	20	intrinsic component of postsynaptic specialization membrane		-3.62792	6.92913	5.55468	30211	80	327	6	1.83486	0.742175	2894|3752|5802|27092|57555|94030	GRID1|KCND3|PTPRS|CACNG4|NLGN2|LRRC4B	-1.99445	-9.02102	7.39107
GO:0098839	GO Cellular Components	20	postsynaptic density membrane		-3.40318	6.29921	5.20755	30211	88	327	6	1.83486	0.742175	2894|2915|5802|27092|79953|94030	GRID1|GRM5|PTPRS|CACNG4|SYNDIG1|LRRC4B	-1.81547	-9.02102	7.39107
GO:0099061	GO Cellular Components	20	integral component of postsynaptic density membrane		-2.67839	7.39107	4.73114	30211	50	327	4	1.22324	0.607868	2894|5802|27092|94030	GRID1|PTPRS|CACNG4|LRRC4B	-1.25503	-9.02102	7.39107
GO:0099146	GO Cellular Components	20	intrinsic component of postsynaptic density membrane		-2.58508	6.97271	4.55237	30211	53	327	4	1.22324	0.607868	2894|5802|27092|94030	GRID1|PTPRS|CACNG4|LRRC4B	-1.17921	-9.02102	7.39107
GO:0031012	GO Cellular Components	20	extracellular matrix		-5.33246	3.25311	5.67056	30211	568	327	20	6.11621	1.32514	1|43|183|348|1280|1291|1296|1299|1302|1307|1508|3691|6275|6469|7869|51162|114794|140766|170690|392617	A1BG|ACHE|AGT|APOE|COL2A1|COL6A1|COL8A2|COL9A3|COL11A2|COL16A1|CTSB|ITGB4|S100A4|SHH|SEMA3B|EGFL7|ELFN2|ADAMTS14|ADAMTS16|ELFN1	-3.35669	-5.33246	23.0971
GO:0030312	GO Cellular Components	20	external encapsulating structure		-5.32115	3.24739	5.66124	30211	569	327	20	6.11621	1.32514	1|43|183|348|1280|1291|1296|1299|1302|1307|1508|3691|6275|6469|7869|51162|114794|140766|170690|392617	A1BG|ACHE|AGT|APOE|COL2A1|COL6A1|COL8A2|COL9A3|COL11A2|COL16A1|CTSB|ITGB4|S100A4|SHH|SEMA3B|EGFL7|ELFN2|ADAMTS14|ADAMTS16|ELFN1	-3.35669	-5.33246	23.0971
GO:0062023	GO Cellular Components	20	collagen-containing extracellular matrix		-4.71547	3.46999	5.37069	30211	426	327	16	4.89297	1.19294	1|43|183|348|1280|1291|1296|1299|1302|1307|1508|3691|6275|6469|7869|51162	A1BG|ACHE|AGT|APOE|COL2A1|COL6A1|COL8A2|COL9A3|COL11A2|COL16A1|CTSB|ITGB4|S100A4|SHH|SEMA3B|EGFL7	-2.86808	-5.33246	23.0971
GO:0005583	GO Cellular Components	20	fibrillar collagen trimer		-3.58988	23.0971	8.00865	30211	12	327	3	0.917431	0.527244	1280|1302|1307	COL2A1|COL11A2|COL16A1	-1.9753	-5.33246	23.0971
GO:0098643	GO Cellular Components	20	banded collagen fibril		-3.58988	23.0971	8.00865	30211	12	327	3	0.917431	0.527244	1280|1302|1307	COL2A1|COL11A2|COL16A1	-1.9753	-5.33246	23.0971
GO:0005581	GO Cellular Components	20	collagen trimer		-3.45705	6.4457	5.29017	30211	86	327	6	1.83486	0.742175	1280|1291|1296|1299|1302|1307	COL2A1|COL6A1|COL8A2|COL9A3|COL11A2|COL16A1	-1.86056	-5.33246	23.0971
GO:0005788	GO Cellular Components	20	endoplasmic reticulum lumen		-3.19999	3.26776	4.20505	30211	311	327	11	3.36391	0.997053	348|652|1280|1291|1296|1299|1302|1307|6469|51148|51752	APOE|BMP4|COL2A1|COL6A1|COL8A2|COL9A3|COL11A2|COL16A1|SHH|CERCAM|ERAP1	-1.65754	-5.33246	23.0971
GO:0098644	GO Cellular Components	20	complex of collagen trimers		-2.77962	12.5984	5.69266	30211	22	327	3	0.917431	0.527244	1280|1302|1307	COL2A1|COL11A2|COL16A1	-1.34419	-5.33246	23.0971
GO:0005604	GO Cellular Components	20	basement membrane		-2.42329	4.86255	3.94427	30211	95	327	5	1.52905	0.678565	43|1280|1296|1299|3691	ACHE|COL2A1|COL8A2|COL9A3|ITGB4	-1.05043	-5.33246	23.0971
GO:0060076	GO Cellular Components	20	excitatory synapse		-4.7362	10.8692	7.37874	30211	51	327	6	1.83486	0.742175	114|2902|6536|57555|79953|392617	ADCY8|GRIN1|SLC6A9|NLGN2|SYNDIG1|ELFN1	-2.86808	-4.7362	10.8692
GO:0043198	GO Cellular Components	20	dendritic shaft		-2.16188	7.69903	4.20697	30211	36	327	3	0.917431	0.527244	2915|57555|79953	GRM5|NLGN2|SYNDIG1	-0.848035	-4.7362	10.8692
GO:0009925	GO Cellular Components	20	basal plasma membrane		-4.67557	4.41697	5.6864	30211	251	327	12	3.66972	1.03974	114|361|3691|5064|5745|6513|6536|9381|10392|55966|64127|84465	ADCY8|AQP4|ITGB4|PALM|PTH1R|SLC2A1|SLC6A9|OTOF|NOD1|AJAP1|NOD2|MEGF11	-2.86601	-4.67557	4.49678
GO:0016323	GO Cellular Components	20	basolateral plasma membrane		-4.40378	4.49678	5.51951	30211	226	327	11	3.36391	0.997053	114|361|5064|5745|6513|6536|9381|10392|55966|64127|84465	ADCY8|AQP4|PALM|PTH1R|SLC2A1|SLC6A9|OTOF|NOD1|AJAP1|NOD2|MEGF11	-2.63101	-4.67557	4.49678
GO:0045178	GO Cellular Components	20	basal part of cell		-4.38167	4.12141	5.37919	30211	269	327	12	3.66972	1.03974	114|361|3691|5064|5745|6513|6536|9381|10392|55966|64127|84465	ADCY8|AQP4|ITGB4|PALM|PTH1R|SLC2A1|SLC6A9|OTOF|NOD1|AJAP1|NOD2|MEGF11	-2.62647	-4.67557	4.49678
GO:0016324	GO Cellular Components	20	apical plasma membrane		-2.2243	2.58068	3.14718	30211	358	327	10	3.0581	0.952156	114|1508|3705|5745|6513|6536|10392|55966|79629|283999	ADCY8|CTSB|ITPK1|PTH1R|SLC2A1|SLC6A9|NOD1|AJAP1|OCEL1|TMEM235	-0.891861	-4.67557	4.49678
GO:0045177	GO Cellular Components	20	apical part of cell		-2.16159	2.39687	3.03009	30211	424	327	11	3.36391	0.997053	114|1508|3705|5745|6513|6536|10392|22846|55966|79629|283999	ADCY8|CTSB|ITPK1|PTH1R|SLC2A1|SLC6A9|NOD1|VASH1|AJAP1|OCEL1|TMEM235	-0.848035	-4.67557	4.49678
GO:0032426	GO Cellular Components	20	stereocilium tip		-4.15657	17.5978	7.95899	30211	21	327	4	1.22324	0.607868	64787|79955|117531|118812	EPS8L2|PDZD7|TMC1|MORN4	-2.43809	-4.15657	17.5978
GO:0032420	GO Cellular Components	20	stereocilium		-3.53006	8.55448	5.81216	30211	54	327	5	1.52905	0.678565	112|64787|79955|117531|118812	ADCY6|EPS8L2|PDZD7|TMC1|MORN4	-1.92462	-4.15657	17.5978
GO:0032421	GO Cellular Components	20	stereocilium bundle		-3.24973	7.45068	5.31857	30211	62	327	5	1.52905	0.678565	112|64787|79955|117531|118812	ADCY6|EPS8L2|PDZD7|TMC1|MORN4	-1.68733	-4.15657	17.5978
GO:0098858	GO Cellular Components	20	actin-based cell projection		-3.19603	3.83178	4.37927	30211	217	327	9	2.75229	0.904718	112|160|5064|10809|57471|64787|79955|117531|118812	ADCY6|AP2A1|PALM|STARD10|ERMN|EPS8L2|PDZD7|TMC1|MORN4	-1.65754	-4.15657	17.5978
GO:0098862	GO Cellular Components	20	cluster of actin-based cell projections		-2.11639	3.50842	3.30685	30211	158	327	6	1.83486	0.742175	112|832|64787|79955|117531|118812	ADCY6|CAPZB|EPS8L2|PDZD7|TMC1|MORN4	-0.82094	-4.15657	17.5978
GO:0042383	GO Cellular Components	20	sarcolemma		-4.02489	5.64204	5.56975	30211	131	327	8	2.44648	0.854316	274|361|784|1291|3752|6513|8291|27092	BIN1|AQP4|CACNB3|COL6A1|KCND3|SLC2A1|DYSF|CACNG4	-2.32927	-4.02489	9.05768
GO:0030315	GO Cellular Components	20	T-tubule		-3.64771	9.05768	6.02434	30211	51	327	5	1.52905	0.678565	274|361|784|8291|27092	BIN1|AQP4|CACNB3|DYSF|CACNG4	-2.00448	-4.02489	9.05768
GO:0030139	GO Cellular Components	20	endocytic vesicle		-3.98918	3.51184	4.8868	30211	342	327	13	3.97554	1.08048	160|348|816|818|5322|8291|8301|9066|9362|10392|23380|27092|64127	AP2A1|APOE|CAMK2B|CAMK2G|PLA2G5|DYSF|PICALM|SYT7|CPNE6|NOD1|SRGAP2|CACNG4|NOD2	-2.30456	-3.98918	3.51184
GO:0005905	GO Cellular Components	20	clathrin-coated pit		-3.94885	7.919	6.06239	30211	70	327	6	1.83486	0.742175	114|160|408|4037|8301|10188	ADCY8|AP2A1|ARRB1|LRP3|PICALM|TNK2	-2.27495	-3.94885	7.919
GO:0030136	GO Cellular Components	20	clathrin-coated vesicle		-2.29333	3.36833	3.44369	30211	192	327	7	2.14067	0.800391	114|160|348|1855|8301|9362|10188	ADCY8|AP2A1|APOE|DVL1|PICALM|CPNE6|TNK2	-0.946164	-3.94885	7.919
GO:0031252	GO Cellular Components	20	cell leading edge		-3.70984	3.11672	4.5419	30211	415	327	14	4.28135	1.11948	832|3691|5141|8476|9079|10013|10044|11170|23189|23380|28964|64787|83660|152273	CAPZB|ITGB4|PDE4A|CDC42BPA|LDB2|HDAC6|SH2D3C|FAM107A|KANK1|SRGAP2|GIT1|EPS8L2|TLN2|FGD5	-2.05662	-3.70984	5.71475
GO:0032587	GO Cellular Components	20	ruffle membrane		-3.17751	5.71475	4.86508	30211	97	327	6	1.83486	0.742175	5141|10044|11170|23189|64787|152273	PDE4A|SH2D3C|FAM107A|KANK1|EPS8L2|FGD5	-1.6467	-3.70984	5.71475
GO:0001726	GO Cellular Components	20	ruffle		-2.48563	3.65378	3.70403	30211	177	327	7	2.14067	0.800391	5141|10044|11170|23189|64787|83660|152273	PDE4A|SH2D3C|FAM107A|KANK1|EPS8L2|TLN2|FGD5	-1.10744	-3.70984	5.71475
GO:0098686	GO Cellular Components	20	hippocampal mossy fiber to CA3 synapse		-3.31547	10.8692	6.02302	30211	34	327	4	1.22324	0.607868	114|832|6536|9066	ADCY8|CAPZB|SLC6A9|SYT7	-1.74479	-3.31547	10.8692
GO:0098685	GO Cellular Components	20	Schaffer collateral - CA1 synapse		-2.95301	6.41586	4.81281	30211	72	327	5	1.52905	0.678565	114|832|1855|2915|6854	ADCY8|CAPZB|DVL1|GRM5|SYN2	-1.4604	-3.31547	10.8692
GO:0034703	GO Cellular Components	20	cation channel complex		-3.22478	3.86742	4.41376	30211	215	327	9	2.75229	0.904718	773|784|2902|3742|3752|8913|27092|30820|64840	CACNA1A|CACNB3|GRIN1|KCNA6|KCND3|CACNA1G|CACNG4|KCNIP1|PORCN	-1.6705	-3.22478	8.39894
GO:0005891	GO Cellular Components	20	voltage-gated calcium channel complex		-2.88588	8.39894	5.1376	30211	44	327	4	1.22324	0.607868	773|784|8913|27092	CACNA1A|CACNB3|CACNA1G|CACNG4	-1.41875	-3.22478	8.39894
GO:0098797	GO Cellular Components	20	plasma membrane protein complex		-2.72303	2.23097	3.45701	30211	704	327	17	5.19878	1.22768	160|733|773|784|2902|3691|3742|3752|6464|7187|7188|8301|8913|10188|27092|30820|64840	AP2A1|C8G|CACNA1A|CACNB3|GRIN1|ITGB4|KCNA6|KCND3|SHC1|TRAF3|TRAF5|PICALM|CACNA1G|TNK2|CACNG4|KCNIP1|PORCN	-1.29369	-3.22478	8.39894
GO:0034702	GO Cellular Components	20	ion channel complex		-2.35874	2.88714	3.3661	30211	288	327	9	2.75229	0.904718	773|784|2902|3742|3752|8913|27092|30820|64840	CACNA1A|CACNB3|GRIN1|KCNA6|KCND3|CACNA1G|CACNG4|KCNIP1|PORCN	-1.00148	-3.22478	8.39894
GO:0034704	GO Cellular Components	20	calcium channel complex		-2.19572	5.43461	3.82954	30211	68	327	4	1.22324	0.607868	773|784|8913|27092	CACNA1A|CACNB3|CACNA1G|CACNG4	-0.868079	-3.22478	8.39894
GO:0008328	GO Cellular Components	20	ionotropic glutamate receptor complex		-2.0346	6.92913	3.92515	30211	40	327	3	0.917431	0.527244	2902|27092|64840	GRIN1|CACNG4|PORCN	-0.773221	-3.22478	8.39894
GO:0043083	GO Cellular Components	20	synaptic cleft		-3.04154	15.3981	6.39171	30211	18	327	3	0.917431	0.527244	43|348|2902	ACHE|APOE|GRIN1	-1.52571	-3.04154	15.3981
GO:0032994	GO Cellular Components	20	protein-lipid complex		-2.06501	7.1068	3.99185	30211	39	327	3	0.917431	0.527244	274|346|348	BIN1|APOC4|APOE	-0.778334	-3.04154	15.3981
GO:0031143	GO Cellular Components	20	pseudopodium		-3.04154	15.3981	6.39171	30211	18	327	3	0.917431	0.527244	408|5894|11155	ARRB1|RAF1|LDB3	-1.52571	-3.04154	15.3981
GO:0048471	GO Cellular Components	20	perinuclear region of cytoplasm		-3.02627	2.31292	3.72719	30211	719	327	18	5.50459	1.26123	43|240|991|1508|3987|5025|5141|6275|8301|9625|10013|10188|11155|23162|51112|57447|84630|114881	ACHE|ALOX5|CDC20|CTSB|LIMS1|P2RX4|PDE4A|S100A4|PICALM|AATK|HDAC6|TNK2|LDB3|MAPK8IP3|TRAPPC12|NDRG2|TTBK1|OSBPL7	-1.51774	-3.02627	2.31292
GO:0097449	GO Cellular Components	20	astrocyte projection		-2.97038	14.5876	6.19733	30211	19	327	3	0.917431	0.527244	361|2670|2915	AQP4|GFAP|GRM5	-1.46903	-2.97038	14.5876
GO:0097386	GO Cellular Components	20	glial cell projection		-2.26836	8.39894	4.44848	30211	33	327	3	0.917431	0.527244	361|2670|2915	AQP4|GFAP|GRM5	-0.926159	-2.97038	14.5876
GO:0015629	GO Cellular Components	20	actin cytoskeleton		-2.94774	2.60774	3.77657	30211	496	327	14	4.28135	1.11948	31|114|274|832|4046|6513|8476|8522|11155|11170|79778|83660|254102|399687	ACACA|ADCY8|BIN1|CAPZB|LSP1|SLC2A1|CDC42BPA|GAS7|LDB3|FAM107A|MICALL2|TLN2|EHBP1L1|MYO18A	-1.4604	-2.94774	5.99925
GO:0042641	GO Cellular Components	20	actomyosin		-2.82218	5.99925	4.59464	30211	77	327	5	1.52905	0.678565	8476|11155|11170|79778|399687	CDC42BPA|LDB3|FAM107A|MICALL2|MYO18A	-1.36801	-2.94774	5.99925
GO:0005769	GO Cellular Components	20	early endosome		-2.9326	2.85737	3.85185	30211	388	327	12	3.66972	1.03974	348|666|8291|8301|55920|57705|66000|79874|79953|80700|125058|152273	APOE|BOK|DYSF|PICALM|RCC2|WDFY4|TMEM108|RABEP2|SYNDIG1|UBXN6|TBC1D16|FGD5	-1.4521	-2.9326	2.85737
GO:0098562	GO Cellular Components	20	cytoplasmic side of membrane		-2.89765	3.82957	4.12513	30211	193	327	8	2.44648	0.854316	2670|5064|5778|7187|7188|10188|30820|55966	GFAP|PALM|PTPN7|TRAF3|TRAF5|TNK2|KCNIP1|AJAP1	-1.42388	-2.89765	3.82957
GO:0009898	GO Cellular Components	20	cytoplasmic side of plasma membrane		-2.59715	3.82674	3.85473	30211	169	327	7	2.14067	0.800391	5064|5778|7187|7188|10188|30820|55966	PALM|PTPN7|TRAF3|TRAF5|TNK2|KCNIP1|AJAP1	-1.18553	-2.89765	3.82957
GO:0043679	GO Cellular Components	20	axon terminus		-2.83226	4.90558	4.35096	30211	113	327	6	1.83486	0.742175	274|2902|3742|5025|5368|28964	BIN1|GRIN1|KCNA6|P2RX4|PNOC|GIT1	-1.37165	-2.83226	4.90558
GO:0044306	GO Cellular Components	20	neuron projection terminus		-2.54206	4.29713	3.92562	30211	129	327	6	1.83486	0.742175	274|2902|3742|5025|5368|28964	BIN1|GRIN1|KCNA6|P2RX4|PNOC|GIT1	-1.14747	-2.83226	4.90558
GO:0005765	GO Cellular Components	20	lysosomal membrane		-2.78507	2.74421	3.69199	30211	404	327	12	3.66972	1.03974	160|408|1291|2670|5025|9066|11182|57521|79888|80700|84286|91056	AP2A1|ARRB1|COL6A1|GFAP|P2RX4|SYT7|SLC2A6|RPTOR|LPCAT1|UBXN6|TMEM175|AP5B1	-1.34419	-2.78507	2.74421
GO:0098852	GO Cellular Components	20	lytic vacuole membrane		-2.78507	2.74421	3.69199	30211	404	327	12	3.66972	1.03974	160|408|1291|2670|5025|9066|11182|57521|79888|80700|84286|91056	AP2A1|ARRB1|COL6A1|GFAP|P2RX4|SYT7|SLC2A6|RPTOR|LPCAT1|UBXN6|TMEM175|AP5B1	-1.34419	-2.78507	2.74421
GO:0005774	GO Cellular Components	20	vacuolar membrane		-2.41281	2.46918	3.28092	30211	449	327	12	3.66972	1.03974	160|408|1291|2670|5025|9066|11182|57521|79888|80700|84286|91056	AP2A1|ARRB1|COL6A1|GFAP|P2RX4|SYT7|SLC2A6|RPTOR|LPCAT1|UBXN6|TMEM175|AP5B1	-1.04521	-2.78507	2.74421
GO:0099568	GO Cellular Components	20	cytoplasmic region		-2.66273	3.21041	3.73714	30211	259	327	9	2.75229	0.904718	4134|7289|10013|23085|23162|26160|29070|66000|146845	MAP4|TULP3|HDAC6|ERC1|MAPK8IP3|IFT172|CCDC113|TMEM108|CFAP52	-1.24528	-2.66273	3.35958
GO:0032838	GO Cellular Components	20	plasma membrane bounded cell projection cytoplasm		-2.54298	3.35958	3.67435	30211	220	327	8	2.44648	0.854316	4134|7289|10013|23162|26160|29070|66000|146845	MAP4|TULP3|HDAC6|MAPK8IP3|IFT172|CCDC113|TMEM108|CFAP52	-1.14747	-2.66273	3.35958
GO:0005929	GO Cellular Components	20	cilium		-2.0372	1.99687	2.77914	30211	694	327	15	4.58716	1.15691	112|832|1452|4134|5891|7289|9283|10809|22897|23085|26160|29070|79874|79955|146845	ADCY6|CAPZB|CSNK1A1|MAP4|MOK|TULP3|GPR37L1|STARD10|CEP164|ERC1|IFT172|CCDC113|RABEP2|PDZD7|CFAP52	-0.773221	-2.66273	3.35958
GO:0045121	GO Cellular Components	20	membrane raft		-2.50645	2.834	3.48266	30211	326	327	10	3.0581	0.952156	114|2026|4099|6469|6513|6786|7462|10013|23017|79870	ADCY8|ENO2|MAG|SHH|SLC2A1|STIM1|LAT2|HDAC6|FAIM2|BAALC	-1.11739	-2.50645	2.834
GO:0098857	GO Cellular Components	20	membrane microdomain		-2.49703	2.82533	3.47157	30211	327	327	10	3.0581	0.952156	114|2026|4099|6469|6513|6786|7462|10013|23017|79870	ADCY8|ENO2|MAG|SHH|SLC2A1|STIM1|LAT2|HDAC6|FAIM2|BAALC	-1.11343	-2.50645	2.834
GO:0044304	GO Cellular Components	20	main axon		-2.36344	6.05825	4.13668	30211	61	327	4	1.22324	0.607868	274|4099|4155|57471	BIN1|MAG|MBP|ERMN	-1.00148	-2.36344	6.05825
GO:0005819	GO Cellular Components	20	spindle		-2.32945	2.52804	3.22629	30211	402	327	11	3.36391	0.997053	991|1452|2068|4134|5778|6196|28964|55700|55920|57553|57805	CDC20|CSNK1A1|ERCC2|MAP4|PTPN7|RPS6KA2|GIT1|MAP7D1|RCC2|MICAL3|CCAR2	-0.97727	-2.32945	2.52804
GO:0031300	GO Cellular Components	20	intrinsic component of organelle membrane		-2.25912	2.47268	3.1445	30211	411	327	11	3.36391	0.997053	2583|5025|5802|6536|6786|25837|55288|64840|84286|89941|94081	B4GALNT1|P2RX4|PTPRS|SLC6A9|STIM1|RAB26|RHOT1|PORCN|TMEM175|RHOT2|SFXN1	-0.921827	-2.25912	2.47268
GO:0031301	GO Cellular Components	20	integral component of organelle membrane		-2.04366	2.42489	2.92784	30211	381	327	10	3.0581	0.952156	2583|5025|5802|6536|6786|55288|64840|84286|89941|94081	B4GALNT1|P2RX4|PTPRS|SLC6A9|STIM1|RHOT1|PORCN|TMEM175|RHOT2|SFXN1	-0.773221	-2.25912	2.47268
GO:0043204	GO Cellular Components	20	perikaryon		-2.18227	3.62307	3.40256	30211	153	327	6	1.83486	0.742175	2026|5802|9362|10013|23154|85442	ENO2|PTPRS|CPNE6|HDAC6|NCDN|KNDC1	-0.859373	-2.18227	3.62307
GO:0005938	GO Cellular Components	20	cell cortex		-2.15562	2.68224	3.11427	30211	310	327	9	2.75229	0.904718	832|2026|5413|6513|6786|10256|23085|57471|57553	CAPZB|ENO2|SEPTIN5|SLC2A1|STIM1|CNKSR1|ERC1|ERMN|MICAL3	-0.846659	-2.15562	2.68224
GO:0005741	GO Cellular Components	20	mitochondrial outer membrane		-2.14218	3.15473	3.23813	30211	205	327	7	2.14067	0.800391	666|5894|6663|54974|55288|84749|89941	BOK|RAF1|SOX10|THG1L|RHOT1|USP30|RHOT2	-0.837769	-2.14218	3.15473
GO:0016529	GO Cellular Components	20	sarcoplasmic reticulum		-2.12998	5.20498	3.71066	30211	71	327	4	1.22324	0.607868	816|818|6786|10585	CAMK2B|CAMK2G|STIM1|POMT1	-0.830069	-2.12998	6.76013
GO:0033017	GO Cellular Components	20	sarcoplasmic reticulum membrane		-2.00503	6.76013	3.8607	30211	41	327	3	0.917431	0.527244	816|818|6786	CAMK2B|CAMK2G|STIM1	-0.747737	-2.12998	6.76013
GO:0000118	GO Cellular Components	20	histone deacetylase complex		-2.1088	5.13269	3.67252	30211	72	327	4	1.22324	0.607868	8295|10013|51780|53615	TRRAP|HDAC6|KDM3B|MBD3	-0.817751	-2.1088	5.13269
GO:0048786	GO Cellular Components	20	presynaptic active zone		-2.0473	4.92738	3.56222	30211	75	327	4	1.22324	0.607868	114|8497|9381|23085	ADCY8|PPFIA4|OTOF|ERC1	-0.773221	-2.0473	4.92738
GO:1902562	GO Cellular Components	20	H4 histone acetyltransferase complex		-2.0346	6.92913	3.92515	30211	40	327	3	0.917431	0.527244	4298|8295|55683	MLLT1|TRRAP|KANSL3	-0.773221	-2.0346	6.92913

## Sheet: MF
GO	Category	CategoryID	Description	PARENT_GO	LogP	Enrichment	Z-score	#TotalGeneInLibrary	#GeneInGO	#GeneInHitList	#GeneInGOAndHitList	%InGO	STDV %InGO	GeneID	Hits	Log(q-value)	BestLogPInGroup	BestEnrichmentInGroup
GO:0030695	GO Molecular Functions	21	GTPase regulator activity		-9.74739	4.73301	8.69667	30211	488	327	25	7.64526	1.46944	408|5866|5998|7410|9779|9909|10044|10045|10188|23380|25791|27352|28964|54974|55160|55920|64787|79874|84364|85442|115703|116985|125058|152273|257106	ARRB1|RAB3IL1|RGS3|VAV2|TBC1D5|DENND4B|SH2D3C|SH2D3A|TNK2|SRGAP2|NGEF|SGSM3|GIT1|THG1L|ARHGEF10L|RCC2|EPS8L2|RABEP2|ARFGAP2|KNDC1|ARHGAP33|ARAP1|TBC1D16|FGD5|ARHGAP30	-6.36421	-9.74739	4.97157
GO:0060589	GO Molecular Functions	21	nucleoside-triphosphatase regulator activity		-9.74739	4.73301	8.69667	30211	488	327	25	7.64526	1.46944	408|5866|5998|7410|9779|9909|10044|10045|10188|23380|25791|27352|28964|54974|55160|55920|64787|79874|84364|85442|115703|116985|125058|152273|257106	ARRB1|RAB3IL1|RGS3|VAV2|TBC1D5|DENND4B|SH2D3C|SH2D3A|TNK2|SRGAP2|NGEF|SGSM3|GIT1|THG1L|ARHGEF10L|RCC2|EPS8L2|RABEP2|ARFGAP2|KNDC1|ARHGAP33|ARAP1|TBC1D16|FGD5|ARHGAP30	-6.36421	-9.74739	4.97157
GO:0005085	GO Molecular Functions	21	guanyl-nucleotide exchange factor activity		-5.19015	4.97157	6.22689	30211	223	327	12	3.66972	1.03974	5866|7410|9909|10044|10045|25791|54974|55160|55920|64787|85442|152273	RAB3IL1|VAV2|DENND4B|SH2D3C|SH2D3A|NGEF|THG1L|ARHGEF10L|RCC2|EPS8L2|KNDC1|FGD5	-2.2049	-9.74739	4.97157
GO:0005096	GO Molecular Functions	21	GTPase activator activity		-4.98206	4.38339	5.88509	30211	274	327	13	3.97554	1.08048	408|5998|9779|23380|27352|28964|55160|79874|84364|115703|116985|125058|257106	ARRB1|RGS3|TBC1D5|SRGAP2|SGSM3|GIT1|ARHGEF10L|RABEP2|ARFGAP2|ARHGAP33|ARAP1|TBC1D16|ARHGAP30	-2.14294	-9.74739	4.97157
GO:0008047	GO Molecular Functions	21	enzyme activator activity		-4.45837	3.03465	5.02809	30211	548	327	18	5.50459	1.26123	348|408|991|2915|5998|9779|10392|23380|27352|28964|55160|57521|79874|84364|115703|116985|125058|257106	APOE|ARRB1|CDC20|GRM5|RGS3|TBC1D5|NOD1|SRGAP2|SGSM3|GIT1|ARHGEF10L|RPTOR|RABEP2|ARFGAP2|ARHGAP33|ARAP1|TBC1D16|ARHGAP30	-1.67724	-9.74739	4.97157
GO:0003779	GO Molecular Functions	21	actin binding		-5.76255	3.78813	6.15562	30211	439	327	18	5.50459	1.26123	114|274|816|832|4046|6275|8522|10013|11155|11170|22846|57471|57553|64127|64787|79778|83660|399687	ADCY8|BIN1|CAMK2B|CAPZB|LSP1|S100A4|GAS7|HDAC6|LDB3|FAM107A|VASH1|ERMN|MICAL3|NOD2|EPS8L2|MICALL2|TLN2|MYO18A	-2.55545	-5.76255	3.78813
GO:0051015	GO Molecular Functions	21	actin filament binding		-2.04495	3.02205	3.1052	30211	214	327	7	2.14067	0.800391	274|832|8522|57471|79778|83660|399687	BIN1|CAPZB|GAS7|ERMN|MICALL2|TLN2|MYO18A	-0.254528	-5.76255	3.78813
GO:0030020	GO Molecular Functions	21	extracellular matrix structural constituent conferring tensile strength		-5.29936	13.5203	8.39165	30211	41	327	6	1.83486	0.742175	1280|1291|1296|1299|1302|1307	COL2A1|COL6A1|COL8A2|COL9A3|COL11A2|COL16A1	-2.2172	-5.29936	16.7979
GO:0019838	GO Molecular Functions	21	growth factor binding		-3.08439	4.65265	4.51507	30211	139	327	7	2.14067	0.800391	1280|1291|2261|3691|6464|8828|79651	COL2A1|COL6A1|FGFR3|ITGB4|SHC1|NRP2|RHBDF2	-0.991242	-5.29936	16.7979
GO:0048407	GO Molecular Functions	21	platelet-derived growth factor binding		-2.22022	16.7979	5.48178	30211	11	327	2	0.611621	0.431157	1280|1291	COL2A1|COL6A1	-0.368515	-5.29936	16.7979
GO:0005201	GO Molecular Functions	21	extracellular matrix structural constituent		-1.94566	3.22285	3.05817	30211	172	327	6	1.83486	0.742175	1280|1291|1296|1299|1302|1307	COL2A1|COL6A1|COL8A2|COL9A3|COL11A2|COL16A1	-0.239169	-5.29936	16.7979
GO:0005198	GO Molecular Functions	21	structural molecule activity		-1.34169	1.6988	1.96675	30211	707	327	13	3.97554	1.08048	348|1280|1291|1296|1299|1302|1307|2670|4134|4155|5413|23085|83660	APOE|COL2A1|COL6A1|COL8A2|COL9A3|COL11A2|COL16A1|GFAP|MAP4|MBP|SEPTIN5|ERC1|TLN2	-0.0285428	-5.29936	16.7979
GO:0019900	GO Molecular Functions	21	kinase binding		-5.02968	2.82196	5.29619	30211	753	327	23	7.03364	1.4141	112|160|1759|1855|2670|2886|2915|3663|3987|4099|6464|6513|7187|10603|11155|23162|23371|51654|54461|55920|57521|64127|115703	ADCY6|AP2A1|DNM1|DVL1|GFAP|GRB7|GRM5|IRF5|LIMS1|MAG|SHC1|SLC2A1|TRAF3|SH2B2|LDB3|MAPK8IP3|TNS2|CDK5RAP1|FBXW5|RCC2|RPTOR|NOD2|ARHGAP33	-2.14294	-5.02968	2.82196
GO:0019901	GO Molecular Functions	21	protein kinase binding		-4.29787	2.75375	4.80567	30211	671	327	20	6.11621	1.32514	112|160|1759|1855|2886|2915|3663|3987|4099|6464|7187|10603|11155|23162|51654|54461|55920|57521|64127|115703	ADCY6|AP2A1|DNM1|DVL1|GRB7|GRM5|IRF5|LIMS1|MAG|SHC1|TRAF3|SH2B2|LDB3|MAPK8IP3|CDK5RAP1|FBXW5|RCC2|RPTOR|NOD2|ARHGAP33	-1.66816	-5.02968	2.82196
GO:0005262	GO Molecular Functions	21	calcium channel activity		-4.31986	6.21098	5.95796	30211	119	327	8	2.44648	0.854316	773|784|2902|5025|8913|27092|80228|117531	CACNA1A|CACNB3|GRIN1|P2RX4|CACNA1G|CACNG4|ORAI2|TMC1	-1.66816	-4.31986	10.2654
GO:0046873	GO Molecular Functions	21	metal ion transmembrane transporter activity		-4.11768	3.23791	4.87765	30211	428	327	15	4.58716	1.15691	40|773|784|2902|3742|3752|5025|6534|6536|8913|27092|30820|80228|84286|117531	ASIC2|CACNA1A|CACNB3|GRIN1|KCNA6|KCND3|P2RX4|SLC6A7|SLC6A9|CACNA1G|CACNG4|KCNIP1|ORAI2|TMEM175|TMC1	-1.61909	-4.31986	10.2654
GO:0015267	GO Molecular Functions	21	channel activity		-4.09924	3.07961	4.80428	30211	480	327	16	4.89297	1.19294	40|361|773|784|2894|2902|3742|3752|5025|8913|11322|27092|30820|80228|84286|117531	ASIC2|AQP4|CACNA1A|CACNB3|GRID1|GRIN1|KCNA6|KCND3|P2RX4|CACNA1G|TMC6|CACNG4|KCNIP1|ORAI2|TMEM175|TMC1	-1.61909	-4.31986	10.2654
GO:0022803	GO Molecular Functions	21	passive transmembrane transporter activity		-4.08875	3.07321	4.79455	30211	481	327	16	4.89297	1.19294	40|361|773|784|2894|2902|3742|3752|5025|8913|11322|27092|30820|80228|84286|117531	ASIC2|AQP4|CACNA1A|CACNB3|GRID1|GRIN1|KCNA6|KCND3|P2RX4|CACNA1G|TMC6|CACNG4|KCNIP1|ORAI2|TMEM175|TMC1	-1.61909	-4.31986	10.2654
GO:0005261	GO Molecular Functions	21	cation channel activity		-4.07887	3.58522	4.97724	30211	335	327	13	3.97554	1.08048	40|773|784|2902|3742|3752|5025|8913|27092|30820|80228|84286|117531	ASIC2|CACNA1A|CACNB3|GRIN1|KCNA6|KCND3|P2RX4|CACNA1G|CACNG4|KCNIP1|ORAI2|TMEM175|TMC1	-1.61909	-4.31986	10.2654
[truncated: 219 more rows]

## Sheet: KEGG
GO	Category	CategoryID	Description	PARENT_GO	LogP	Enrichment	Z-score	#TotalGeneInLibrary	#GeneInGO	#GeneInHitList	#GeneInGOAndHitList	%InGO	STDV %InGO	GeneID	Hits	Log(q-value)	BestLogPInGroup	BestEnrichmentInGroup
[truncated: 94 more rows]
